# Supplementary material for: CryoEM and computational modeling structural insights into the pH regulator NBCn1
Source: Nat Commun. 2025 Nov 11;16:9932. doi: 10.1038/s41467-025-64868-z (PMC12606367; doi:10.1038/s41467-025-64868-z)
Supplement: Supplementary file 7 — Supplementary Data 5 [file 41467_2025_64868_MOESM7_ESM.zip › 100ns_z_restr_MD_NBCn1_2NaCO3/hNBCn1_IF/z-restr_hNBCn1_IF_2NaCO3_first_step_60.pdb]

REMARK    GENERATED BY TRJCONV
TITLE     Title t= 4100.00000 step= 2050000
REMARK    THIS IS A SIMULATION BOX
CRYST1   94.234   94.234  100.690  90.00  90.00  90.00 P 1           1
MODEL        1
ATOM      1  N   LEU A 585      22.030  36.850  37.100  1.00  0.00           N
ATOM      2  HT1 LEU A 585      21.930  37.880  37.260  1.00  0.00           H
ATOM      3  HT2 LEU A 585      21.020  36.640  37.000  1.00  0.00           H
ATOM      4  HT3 LEU A 585      22.450  36.700  36.160  1.00  0.00           H
ATOM      5  CA  LEU A 585      22.750  36.160  38.230  1.00  0.00           C
ATOM      6  HA  LEU A 585      23.690  36.700  38.160  1.00  0.00           H
ATOM      7  CB  LEU A 585      22.210  36.490  39.590  1.00  0.00           C
ATOM      8  HB1 LEU A 585      21.130  36.250  39.700  1.00  0.00           H
ATOM      9  HB2 LEU A 585      22.280  37.580  39.740  1.00  0.00           H
ATOM     10  CG  LEU A 585      22.840  35.820  40.820  1.00  0.00           C
ATOM     11  HG  LEU A 585      22.590  34.740  40.940  1.00  0.00           H
ATOM     12  CD1 LEU A 585      24.340  35.930  40.800  1.00  0.00           C
ATOM     13 HD11 LEU A 585      24.800  35.770  41.800  1.00  0.00           H
ATOM     14 HD12 LEU A 585      24.730  36.910  40.460  1.00  0.00           H
ATOM     15 HD13 LEU A 585      24.710  35.100  40.170  1.00  0.00           H
ATOM     16  CD2 LEU A 585      22.310  36.570  42.060  1.00  0.00           C
ATOM     17 HD21 LEU A 585      22.350  37.650  41.790  1.00  0.00           H
ATOM     18 HD22 LEU A 585      22.910  36.400  42.980  1.00  0.00           H
ATOM     19 HD23 LEU A 585      21.250  36.250  42.190  1.00  0.00           H
ATOM     20  C   LEU A 585      22.840  34.640  37.960  1.00  0.00           C
ATOM     21  O   LEU A 585      23.910  34.050  37.920  1.00  0.00           O
ATOM     22  N   ILE A 586      21.620  34.040  37.710  1.00  0.00           N
ATOM     23  HN  ILE A 586      20.780  34.540  37.910  1.00  0.00           H
ATOM     24  CA  ILE A 586      21.370  32.580  37.410  1.00  0.00           C
ATOM     25  HA  ILE A 586      21.850  31.940  38.130  1.00  0.00           H
ATOM     26  CB  ILE A 586      19.840  32.270  37.410  1.00  0.00           C
ATOM     27  HB  ILE A 586      19.390  33.150  36.900  1.00  0.00           H
ATOM     28  CG2 ILE A 586      19.630  30.880  36.710  1.00  0.00           C
ATOM     29 HG21 ILE A 586      20.400  30.150  37.010  1.00  0.00           H
ATOM     30 HG22 ILE A 586      19.690  31.170  35.630  1.00  0.00           H
ATOM     31 HG23 ILE A 586      18.600  30.480  36.880  1.00  0.00           H
ATOM     32  CG1 ILE A 586      19.420  32.340  38.910  1.00  0.00           C
ATOM     33 HG11 ILE A 586      19.900  33.200  39.410  1.00  0.00           H
ATOM     34 HG12 ILE A 586      19.870  31.550  39.550  1.00  0.00           H
ATOM     35  CD  ILE A 586      17.900  32.320  39.060  1.00  0.00           C
ATOM     36  HD1 ILE A 586      17.410  31.460  38.580  1.00  0.00           H
ATOM     37  HD2 ILE A 586      17.330  33.210  38.720  1.00  0.00           H
ATOM     38  HD3 ILE A 586      17.710  32.230  40.160  1.00  0.00           H
ATOM     39  C   ILE A 586      21.990  32.160  36.150  1.00  0.00           C
ATOM     40  O   ILE A 586      22.790  31.220  36.160  1.00  0.00           O
ATOM     41  N   LEU A 587      21.760  32.830  35.030  1.00  0.00           N
ATOM     42  HN  LEU A 587      21.200  33.660  34.970  1.00  0.00           H
ATOM     43  CA  LEU A 587      22.370  32.540  33.780  1.00  0.00           C
ATOM     44  HA  LEU A 587      22.110  31.520  33.520  1.00  0.00           H
ATOM     45  CB  LEU A 587      21.650  33.430  32.710  1.00  0.00           C
ATOM     46  HB1 LEU A 587      21.770  34.520  32.890  1.00  0.00           H
ATOM     47  HB2 LEU A 587      20.550  33.280  32.650  1.00  0.00           H
ATOM     48  CG  LEU A 587      22.230  33.180  31.220  1.00  0.00           C
ATOM     49  HG  LEU A 587      23.300  33.440  31.140  1.00  0.00           H
ATOM     50  CD1 LEU A 587      22.100  31.700  30.810  1.00  0.00           C
ATOM     51 HD11 LEU A 587      22.330  31.400  29.770  1.00  0.00           H
ATOM     52 HD12 LEU A 587      21.110  31.270  31.080  1.00  0.00           H
ATOM     53 HD13 LEU A 587      22.810  31.140  31.460  1.00  0.00           H
ATOM     54  CD2 LEU A 587      21.340  34.100  30.390  1.00  0.00           C
ATOM     55 HD21 LEU A 587      21.670  35.160  30.500  1.00  0.00           H
ATOM     56 HD22 LEU A 587      20.270  34.010  30.650  1.00  0.00           H
ATOM     57 HD23 LEU A 587      21.470  33.830  29.310  1.00  0.00           H
ATOM     58  C   LEU A 587      23.960  32.710  33.830  1.00  0.00           C
ATOM     59  O   LEU A 587      24.650  31.940  33.200  1.00  0.00           O
ATOM     60  N   ASP A 588      24.410  33.650  34.580  1.00  0.00           N
ATOM     61  HN  ASP A 588      23.900  34.270  35.160  1.00  0.00           H
ATOM     62  CA  ASP A 588      25.780  34.010  34.650  1.00  0.00           C
ATOM     63  HA  ASP A 588      26.090  34.210  33.640  1.00  0.00           H
ATOM     64  CB  ASP A 588      25.960  35.230  35.500  1.00  0.00           C
ATOM     65  HB1 ASP A 588      27.040  35.490  35.530  1.00  0.00           H
ATOM     66  HB2 ASP A 588      25.730  35.050  36.580  1.00  0.00           H
ATOM     67  CG  ASP A 588      25.110  36.420  34.960  1.00  0.00           C
ATOM     68  OD1 ASP A 588      25.540  37.390  34.330  1.00  0.00           O
ATOM     69  OD2 ASP A 588      23.890  36.220  35.180  1.00  0.00           O
ATOM     70  C   ASP A 588      26.580  32.810  35.270  1.00  0.00           C
ATOM     71  O   ASP A 588      27.580  32.320  34.760  1.00  0.00           O
ATOM     72  N   ILE A 589      26.040  32.300  36.370  1.00  0.00           N
ATOM     73  HN  ILE A 589      25.170  32.710  36.640  1.00  0.00           H
ATOM     74  CA  ILE A 589      26.510  31.120  37.070  1.00  0.00           C
ATOM     75  HA  ILE A 589      27.530  31.260  37.380  1.00  0.00           H
ATOM     76  CB  ILE A 589      25.660  30.860  38.380  1.00  0.00           C
ATOM     77  HB  ILE A 589      24.570  30.710  38.210  1.00  0.00           H
ATOM     78  CG2 ILE A 589      26.220  29.590  39.060  1.00  0.00           C
ATOM     79 HG21 ILE A 589      25.800  29.600  40.090  1.00  0.00           H
ATOM     80 HG22 ILE A 589      27.330  29.630  39.040  1.00  0.00           H
ATOM     81 HG23 ILE A 589      25.850  28.700  38.500  1.00  0.00           H
ATOM     82  CG1 ILE A 589      25.890  32.040  39.440  1.00  0.00           C
ATOM     83 HG11 ILE A 589      25.280  31.890  40.370  1.00  0.00           H
ATOM     84 HG12 ILE A 589      25.550  32.990  38.990  1.00  0.00           H
ATOM     85  CD  ILE A 589      27.330  32.260  39.840  1.00  0.00           C
ATOM     86  HD1 ILE A 589      27.790  31.350  40.270  1.00  0.00           H
ATOM     87  HD2 ILE A 589      27.460  33.120  40.530  1.00  0.00           H
ATOM     88  HD3 ILE A 589      27.970  32.460  38.940  1.00  0.00           H
ATOM     89  C   ILE A 589      26.430  29.850  36.210  1.00  0.00           C
ATOM     90  O   ILE A 589      27.420  29.170  36.050  1.00  0.00           O
ATOM     91  N   LYS A 590      25.210  29.560  35.650  1.00  0.00           N
ATOM     92  HN  LYS A 590      24.410  30.160  35.720  1.00  0.00           H
ATOM     93  CA  LYS A 590      24.950  28.470  34.760  1.00  0.00           C
ATOM     94  HA  LYS A 590      25.170  27.530  35.260  1.00  0.00           H
ATOM     95  CB  LYS A 590      23.520  28.550  34.250  1.00  0.00           C
ATOM     96  HB1 LYS A 590      23.390  27.830  33.410  1.00  0.00           H
ATOM     97  HB2 LYS A 590      23.370  29.540  33.770  1.00  0.00           H
ATOM     98  CG  LYS A 590      22.420  28.260  35.270  1.00  0.00           C
ATOM     99  HG1 LYS A 590      21.380  28.590  35.110  1.00  0.00           H
ATOM    100  HG2 LYS A 590      22.580  28.850  36.190  1.00  0.00           H
ATOM    101  CD  LYS A 590      22.420  26.780  35.710  1.00  0.00           C
ATOM    102  HD1 LYS A 590      21.630  26.710  36.500  1.00  0.00           H
ATOM    103  HD2 LYS A 590      23.360  26.500  36.230  1.00  0.00           H
ATOM    104  CE  LYS A 590      22.300  25.830  34.490  1.00  0.00           C
ATOM    105  HE1 LYS A 590      22.150  24.800  34.900  1.00  0.00           H
ATOM    106  HE2 LYS A 590      23.220  25.890  33.880  1.00  0.00           H
ATOM    107  NZ  LYS A 590      21.060  26.110  33.730  1.00  0.00           N
ATOM    108  HZ1 LYS A 590      21.150  27.100  33.410  1.00  0.00           H
ATOM    109  HZ2 LYS A 590      20.160  25.970  34.230  1.00  0.00           H
ATOM    110  HZ3 LYS A 590      21.100  25.420  32.950  1.00  0.00           H
ATOM    111  C   LYS A 590      25.840  28.390  33.560  1.00  0.00           C
ATOM    112  O   LYS A 590      26.210  27.320  33.170  1.00  0.00           O
ATOM    113  N   ARG A 591      26.130  29.500  32.840  1.00  0.00           N
ATOM    114  HN  ARG A 591      25.680  30.340  33.100  1.00  0.00           H
ATOM    115  CA  ARG A 591      27.050  29.550  31.630  1.00  0.00           C
ATOM    116  HA  ARG A 591      26.430  29.160  30.830  1.00  0.00           H
ATOM    117  CB  ARG A 591      27.330  30.980  31.320  1.00  0.00           C
ATOM    118  HB1 ARG A 591      28.240  31.120  30.710  1.00  0.00           H
ATOM    119  HB2 ARG A 591      27.370  31.620  32.240  1.00  0.00           H
ATOM    120  CG  ARG A 591      26.310  31.700  30.410  1.00  0.00           C
ATOM    121  HG1 ARG A 591      25.240  31.660  30.710  1.00  0.00           H
ATOM    122  HG2 ARG A 591      26.430  31.270  29.390  1.00  0.00           H
ATOM    123  CD  ARG A 591      26.620  33.170  30.210  1.00  0.00           C
ATOM    124  HD1 ARG A 591      27.690  33.350  29.990  1.00  0.00           H
ATOM    125  HD2 ARG A 591      26.350  33.740  31.120  1.00  0.00           H
ATOM    126  NE  ARG A 591      25.660  33.630  29.150  1.00  0.00           N
ATOM    127  HE  ARG A 591      24.940  33.020  28.800  1.00  0.00           H
ATOM    128  CZ  ARG A 591      25.540  34.870  28.760  1.00  0.00           C
ATOM    129  NH1 ARG A 591      26.300  35.890  29.170  1.00  0.00           N
ATOM    130 HH11 ARG A 591      27.110  35.730  29.720  1.00  0.00           H
ATOM    131 HH12 ARG A 591      25.950  36.830  29.020  1.00  0.00           H
ATOM    132  NH2 ARG A 591      24.690  35.210  27.770  1.00  0.00           N
ATOM    133 HH21 ARG A 591      24.610  36.210  27.650  1.00  0.00           H
ATOM    134 HH22 ARG A 591      24.090  34.520  27.380  1.00  0.00           H
ATOM    135  C   ARG A 591      28.350  28.840  31.790  1.00  0.00           C
ATOM    136  O   ARG A 591      28.770  28.000  30.970  1.00  0.00           O
ATOM    137  N   LYS A 592      28.990  29.100  32.940  1.00  0.00           N
ATOM    138  HN  LYS A 592      28.510  29.710  33.560  1.00  0.00           H
ATOM    139  CA  LYS A 592      30.260  28.770  33.300  1.00  0.00           C
ATOM    140  HA  LYS A 592      30.900  28.580  32.450  1.00  0.00           H
ATOM    141  CB  LYS A 592      30.930  29.900  34.150  1.00  0.00           C
ATOM    142  HB1 LYS A 592      31.970  29.540  34.300  1.00  0.00           H
ATOM    143  HB2 LYS A 592      30.510  29.960  35.190  1.00  0.00           H
ATOM    144  CG  LYS A 592      30.890  31.310  33.580  1.00  0.00           C
ATOM    145  HG1 LYS A 592      31.290  31.940  34.410  1.00  0.00           H
ATOM    146  HG2 LYS A 592      29.820  31.620  33.520  1.00  0.00           H
ATOM    147  CD  LYS A 592      31.610  31.600  32.280  1.00  0.00           C
ATOM    148  HD1 LYS A 592      31.130  30.860  31.590  1.00  0.00           H
ATOM    149  HD2 LYS A 592      32.670  31.280  32.370  1.00  0.00           H
ATOM    150  CE  LYS A 592      31.510  33.050  31.720  1.00  0.00           C
ATOM    151  HE1 LYS A 592      31.740  33.770  32.540  1.00  0.00           H
ATOM    152  HE2 LYS A 592      30.490  33.240  31.340  1.00  0.00           H
ATOM    153  NZ  LYS A 592      32.500  33.230  30.640  1.00  0.00           N
ATOM    154  HZ1 LYS A 592      32.090  32.830  29.770  1.00  0.00           H
ATOM    155  HZ2 LYS A 592      33.440  32.850  30.890  1.00  0.00           H
ATOM    156  HZ3 LYS A 592      32.660  34.230  30.410  1.00  0.00           H
ATOM    157  C   LYS A 592      30.290  27.500  34.270  1.00  0.00           C
ATOM    158  O   LYS A 592      31.420  27.010  34.530  1.00  0.00           O
ATOM    159  N   ALA A 593      29.150  26.950  34.690  1.00  0.00           N
ATOM    160  HN  ALA A 593      28.350  27.370  34.260  1.00  0.00           H
ATOM    161  CA  ALA A 593      29.080  25.690  35.410  1.00  0.00           C
ATOM    162  HA  ALA A 593      29.690  25.880  36.280  1.00  0.00           H
ATOM    163  CB  ALA A 593      27.570  25.500  35.770  1.00  0.00           C
ATOM    164  HB1 ALA A 593      27.500  24.480  36.180  1.00  0.00           H
ATOM    165  HB2 ALA A 593      26.900  25.600  34.900  1.00  0.00           H
ATOM    166  HB3 ALA A 593      27.280  26.280  36.520  1.00  0.00           H
ATOM    167  C   ALA A 593      29.620  24.430  34.710  1.00  0.00           C
ATOM    168  O   ALA A 593      30.320  23.670  35.400  1.00  0.00           O
ATOM    169  N   PRO A 594      29.380  24.140  33.440  1.00  0.00           N
ATOM    170  CD  PRO A 594      28.380  24.690  32.580  1.00  0.00           C
ATOM    171  HD1 PRO A 594      28.360  25.800  32.550  1.00  0.00           H
ATOM    172  HD2 PRO A 594      27.330  24.380  32.760  1.00  0.00           H
ATOM    173  CA  PRO A 594      29.960  22.920  32.830  1.00  0.00           C
ATOM    174  HA  PRO A 594      29.840  22.080  33.500  1.00  0.00           H
ATOM    175  CB  PRO A 594      29.190  22.770  31.500  1.00  0.00           C
ATOM    176  HB1 PRO A 594      28.240  22.190  31.590  1.00  0.00           H
ATOM    177  HB2 PRO A 594      29.720  22.200  30.710  1.00  0.00           H
ATOM    178  CG  PRO A 594      28.830  24.190  31.230  1.00  0.00           C
ATOM    179  HG1 PRO A 594      29.660  24.850  30.930  1.00  0.00           H
ATOM    180  HG2 PRO A 594      27.980  24.240  30.500  1.00  0.00           H
ATOM    181  C   PRO A 594      31.450  22.980  32.510  1.00  0.00           C
ATOM    182  O   PRO A 594      32.050  22.140  31.820  1.00  0.00           O
ATOM    183  N   PHE A 595      32.150  23.970  32.980  1.00  0.00           N
ATOM    184  HN  PHE A 595      31.640  24.710  33.390  1.00  0.00           H
ATOM    185  CA  PHE A 595      33.610  24.190  32.840  1.00  0.00           C
ATOM    186  HA  PHE A 595      34.010  23.420  32.220  1.00  0.00           H
ATOM    187  CB  PHE A 595      33.950  25.530  32.210  1.00  0.00           C
ATOM    188  HB1 PHE A 595      35.020  25.820  32.100  1.00  0.00           H
ATOM    189  HB2 PHE A 595      33.510  26.350  32.820  1.00  0.00           H
ATOM    190  CG  PHE A 595      33.300  25.560  30.830  1.00  0.00           C
ATOM    191  CD1 PHE A 595      32.380  26.630  30.530  1.00  0.00           C
ATOM    192  HD1 PHE A 595      32.010  27.220  31.360  1.00  0.00           H
ATOM    193  CE1 PHE A 595      31.720  26.770  29.370  1.00  0.00           C
ATOM    194  HE1 PHE A 595      30.880  27.440  29.350  1.00  0.00           H
ATOM    195  CZ  PHE A 595      32.060  25.930  28.260  1.00  0.00           C
ATOM    196  HZ  PHE A 595      31.490  25.990  27.340  1.00  0.00           H
ATOM    197  CD2 PHE A 595      33.620  24.770  29.720  1.00  0.00           C
ATOM    198  HD2 PHE A 595      34.350  23.980  29.850  1.00  0.00           H
ATOM    199  CE2 PHE A 595      33.010  24.880  28.480  1.00  0.00           C
ATOM    200  HE2 PHE A 595      33.040  24.130  27.720  1.00  0.00           H
ATOM    201  C   PHE A 595      34.210  24.070  34.250  1.00  0.00           C
ATOM    202  O   PHE A 595      35.300  24.650  34.520  1.00  0.00           O
ATOM    203  N   PHE A 596      33.550  23.420  35.290  1.00  0.00           N
ATOM    204  HN  PHE A 596      32.690  22.940  35.120  1.00  0.00           H
ATOM    205  CA  PHE A 596      33.930  23.520  36.690  1.00  0.00           C
ATOM    206  HA  PHE A 596      34.390  24.490  36.820  1.00  0.00           H
ATOM    207  CB  PHE A 596      32.700  23.290  37.620  1.00  0.00           C
ATOM    208  HB1 PHE A 596      32.190  22.330  37.420  1.00  0.00           H
ATOM    209  HB2 PHE A 596      32.060  24.170  37.390  1.00  0.00           H
ATOM    210  CG  PHE A 596      33.030  23.230  39.110  1.00  0.00           C
ATOM    211  CD1 PHE A 596      32.530  22.280  39.950  1.00  0.00           C
ATOM    212  HD1 PHE A 596      31.910  21.520  39.520  1.00  0.00           H
ATOM    213  CE1 PHE A 596      33.020  22.070  41.260  1.00  0.00           C
ATOM    214  HE1 PHE A 596      32.620  21.280  41.900  1.00  0.00           H
ATOM    215  CZ  PHE A 596      33.970  22.920  41.760  1.00  0.00           C
ATOM    216  HZ  PHE A 596      34.400  22.780  42.740  1.00  0.00           H
ATOM    217  CD2 PHE A 596      33.920  24.140  39.690  1.00  0.00           C
ATOM    218  HD2 PHE A 596      34.210  24.920  39.000  1.00  0.00           H
ATOM    219  CE2 PHE A 596      34.410  24.030  40.970  1.00  0.00           C
ATOM    220  HE2 PHE A 596      35.100  24.780  41.300  1.00  0.00           H
ATOM    221  C   PHE A 596      35.050  22.550  37.000  1.00  0.00           C
ATOM    222  O   PHE A 596      36.030  22.890  37.660  1.00  0.00           O
ATOM    223  N   LEU A 597      34.990  21.380  36.400  1.00  0.00           N
ATOM    224  HN  LEU A 597      34.230  21.180  35.780  1.00  0.00           H
ATOM    225  CA  LEU A 597      36.020  20.390  36.560  1.00  0.00           C
ATOM    226  HA  LEU A 597      36.180  20.220  37.620  1.00  0.00           H
ATOM    227  CB  LEU A 597      35.500  19.090  35.860  1.00  0.00           C
ATOM    228  HB1 LEU A 597      35.310  19.340  34.800  1.00  0.00           H
ATOM    229  HB2 LEU A 597      34.530  18.830  36.330  1.00  0.00           H
ATOM    230  CG  LEU A 597      36.330  17.780  35.920  1.00  0.00           C
ATOM    231  HG  LEU A 597      36.950  17.780  36.840  1.00  0.00           H
ATOM    232  CD1 LEU A 597      35.590  16.490  35.940  1.00  0.00           C
ATOM    233 HD11 LEU A 597      35.000  16.350  35.020  1.00  0.00           H
ATOM    234 HD12 LEU A 597      34.880  16.410  36.800  1.00  0.00           H
ATOM    235 HD13 LEU A 597      36.290  15.640  36.080  1.00  0.00           H
ATOM    236  CD2 LEU A 597      37.300  17.690  34.770  1.00  0.00           C
ATOM    237 HD21 LEU A 597      37.780  16.690  34.760  1.00  0.00           H
ATOM    238 HD22 LEU A 597      38.160  18.380  34.810  1.00  0.00           H
ATOM    239 HD23 LEU A 597      36.770  17.810  33.810  1.00  0.00           H
ATOM    240  C   LEU A 597      37.420  20.660  35.900  1.00  0.00           C
ATOM    241  O   LEU A 597      38.440  20.260  36.490  1.00  0.00           O
ATOM    242  N   SER A 598      37.420  21.380  34.760  1.00  0.00           N
ATOM    243  HN  SER A 598      36.560  21.440  34.260  1.00  0.00           H
ATOM    244  CA  SER A 598      38.590  21.800  33.990  1.00  0.00           C
ATOM    245  HA  SER A 598      39.150  20.950  33.670  1.00  0.00           H
ATOM    246  CB  SER A 598      38.140  22.650  32.790  1.00  0.00           C
ATOM    247  HB1 SER A 598      37.360  23.380  33.100  1.00  0.00           H
ATOM    248  HB2 SER A 598      37.710  22.000  32.000  1.00  0.00           H
ATOM    249  OG  SER A 598      39.190  23.240  32.000  1.00  0.00           O
ATOM    250  HG1 SER A 598      39.610  22.510  31.530  1.00  0.00           H
ATOM    251  C   SER A 598      39.580  22.530  34.790  1.00  0.00           C
ATOM    252  O   SER A 598      40.730  22.270  34.690  1.00  0.00           O
ATOM    253  N   ASP A 599      39.180  23.430  35.650  1.00  0.00           N
ATOM    254  HN  ASP A 599      38.230  23.700  35.620  1.00  0.00           H
ATOM    255  CA  ASP A 599      40.120  24.080  36.610  1.00  0.00           C
ATOM    256  HA  ASP A 599      40.860  24.630  36.050  1.00  0.00           H
ATOM    257  CB  ASP A 599      39.340  25.020  37.580  1.00  0.00           C
ATOM    258  HB1 ASP A 599      39.990  25.450  38.360  1.00  0.00           H
ATOM    259  HB2 ASP A 599      38.580  24.480  38.200  1.00  0.00           H
ATOM    260  CG  ASP A 599      38.800  26.270  36.890  1.00  0.00           C
ATOM    261  OD1 ASP A 599      38.850  26.330  35.680  1.00  0.00           O
ATOM    262  OD2 ASP A 599      38.330  27.220  37.580  1.00  0.00           O
ATOM    263  C   ASP A 599      40.950  23.150  37.380  1.00  0.00           C
ATOM    264  O   ASP A 599      42.160  23.400  37.510  1.00  0.00           O
ATOM    265  N   PHE A 600      40.370  22.040  37.970  1.00  0.00           N
ATOM    266  HN  PHE A 600      39.380  22.010  37.880  1.00  0.00           H
ATOM    267  CA  PHE A 600      41.140  21.030  38.670  1.00  0.00           C
ATOM    268  HA  PHE A 600      41.790  21.530  39.370  1.00  0.00           H
ATOM    269  CB  PHE A 600      40.120  20.180  39.480  1.00  0.00           C
ATOM    270  HB1 PHE A 600      40.670  19.430  40.090  1.00  0.00           H
ATOM    271  HB2 PHE A 600      39.380  19.680  38.810  1.00  0.00           H
ATOM    272  CG  PHE A 600      39.310  20.970  40.460  1.00  0.00           C
ATOM    273  CD1 PHE A 600      39.640  21.120  41.790  1.00  0.00           C
ATOM    274  HD1 PHE A 600      40.570  20.670  42.140  1.00  0.00           H
ATOM    275  CE1 PHE A 600      38.940  21.930  42.720  1.00  0.00           C
ATOM    276  HE1 PHE A 600      39.260  21.980  43.750  1.00  0.00           H
ATOM    277  CZ  PHE A 600      37.800  22.620  42.260  1.00  0.00           C
ATOM    278  HZ  PHE A 600      37.230  23.110  43.030  1.00  0.00           H
ATOM    279  CD2 PHE A 600      38.240  21.740  39.980  1.00  0.00           C
ATOM    280  HD2 PHE A 600      37.850  21.490  39.010  1.00  0.00           H
ATOM    281  CE2 PHE A 600      37.520  22.510  40.890  1.00  0.00           C
ATOM    282  HE2 PHE A 600      36.660  23.070  40.590  1.00  0.00           H
ATOM    283  C   PHE A 600      42.050  20.230  37.700  1.00  0.00           C
ATOM    284  O   PHE A 600      43.190  19.830  38.050  1.00  0.00           O
ATOM    285  N   LYS A 601      41.560  20.000  36.490  1.00  0.00           N
ATOM    286  HN  LYS A 601      40.650  20.280  36.180  1.00  0.00           H
ATOM    287  CA  LYS A 601      42.390  19.450  35.420  1.00  0.00           C
ATOM    288  HA  LYS A 601      42.760  18.490  35.750  1.00  0.00           H
ATOM    289  CB  LYS A 601      41.550  18.960  34.140  1.00  0.00           C
ATOM    290  HB1 LYS A 601      40.740  19.690  33.980  1.00  0.00           H
ATOM    291  HB2 LYS A 601      41.080  18.000  34.440  1.00  0.00           H
ATOM    292  CG  LYS A 601      42.310  18.800  32.810  1.00  0.00           C
ATOM    293  HG1 LYS A 601      42.750  19.780  32.490  1.00  0.00           H
ATOM    294  HG2 LYS A 601      41.530  18.530  32.070  1.00  0.00           H
ATOM    295  CD  LYS A 601      43.320  17.680  32.710  1.00  0.00           C
ATOM    296  HD1 LYS A 601      43.860  17.820  33.670  1.00  0.00           H
ATOM    297  HD2 LYS A 601      44.100  17.960  31.970  1.00  0.00           H
ATOM    298  CE  LYS A 601      42.930  16.200  32.630  1.00  0.00           C
ATOM    299  HE1 LYS A 601      42.160  15.970  33.390  1.00  0.00           H
ATOM    300  HE2 LYS A 601      43.850  15.630  32.910  1.00  0.00           H
ATOM    301  NZ  LYS A 601      42.460  15.800  31.360  1.00  0.00           N
ATOM    302  HZ1 LYS A 601      42.980  16.310  30.620  1.00  0.00           H
ATOM    303  HZ2 LYS A 601      41.440  16.000  31.380  1.00  0.00           H
ATOM    304  HZ3 LYS A 601      42.560  14.770  31.290  1.00  0.00           H
ATOM    305  C   LYS A 601      43.610  20.270  34.970  1.00  0.00           C
ATOM    306  O   LYS A 601      44.730  19.710  34.950  1.00  0.00           O
ATOM    307  N   ASP A 602      43.390  21.600  34.740  1.00  0.00           N
ATOM    308  HN  ASP A 602      42.450  21.930  34.890  1.00  0.00           H
ATOM    309  CA  ASP A 602      44.380  22.480  34.270  1.00  0.00           C
ATOM    310  HA  ASP A 602      44.940  22.070  33.450  1.00  0.00           H
ATOM    311  CB  ASP A 602      43.620  23.810  33.800  1.00  0.00           C
ATOM    312  HB1 ASP A 602      44.360  24.590  33.530  1.00  0.00           H
ATOM    313  HB2 ASP A 602      42.850  24.070  34.570  1.00  0.00           H
ATOM    314  CG  ASP A 602      42.790  23.510  32.560  1.00  0.00           C
ATOM    315  OD1 ASP A 602      43.060  22.490  31.870  1.00  0.00           O
ATOM    316  OD2 ASP A 602      41.930  24.340  32.250  1.00  0.00           O
ATOM    317  C   ASP A 602      45.450  22.880  35.320  1.00  0.00           C
ATOM    318  O   ASP A 602      46.450  23.560  35.040  1.00  0.00           O
ATOM    319  N   ALA A 603      45.190  22.460  36.580  1.00  0.00           N
ATOM    320  HN  ALA A 603      44.290  22.070  36.770  1.00  0.00           H
ATOM    321  CA  ALA A 603      45.960  22.700  37.710  1.00  0.00           C
ATOM    322  HA  ALA A 603      46.530  23.600  37.530  1.00  0.00           H
ATOM    323  CB  ALA A 603      45.320  22.630  39.130  1.00  0.00           C
ATOM    324  HB1 ALA A 603      46.130  22.640  39.890  1.00  0.00           H
ATOM    325  HB2 ALA A 603      44.620  21.770  39.180  1.00  0.00           H
ATOM    326  HB3 ALA A 603      44.700  23.560  39.280  1.00  0.00           H
ATOM    327  C   ALA A 603      47.090  21.710  37.750  1.00  0.00           C
ATOM    328  O   ALA A 603      48.160  21.970  38.410  1.00  0.00           O
ATOM    329  N   LEU A 604      46.910  20.560  37.010  1.00  0.00           N
ATOM    330  HN  LEU A 604      46.080  20.370  36.500  1.00  0.00           H
ATOM    331  CA  LEU A 604      48.000  19.590  36.760  1.00  0.00           C
ATOM    332  HA  LEU A 604      48.510  19.380  37.680  1.00  0.00           H
ATOM    333  CB  LEU A 604      47.480  18.220  36.300  1.00  0.00           C
ATOM    334  HB1 LEU A 604      48.410  17.630  36.400  1.00  0.00           H
ATOM    335  HB2 LEU A 604      47.170  17.970  35.260  1.00  0.00           H
ATOM    336  CG  LEU A 604      46.340  17.660  37.110  1.00  0.00           C
ATOM    337  HG  LEU A 604      45.440  18.120  36.660  1.00  0.00           H
ATOM    338  CD1 LEU A 604      46.190  16.170  37.030  1.00  0.00           C
ATOM    339 HD11 LEU A 604      45.270  15.820  37.510  1.00  0.00           H
ATOM    340 HD12 LEU A 604      46.960  15.590  37.590  1.00  0.00           H
ATOM    341 HD13 LEU A 604      46.050  15.820  35.990  1.00  0.00           H
ATOM    342  CD2 LEU A 604      46.440  17.800  38.620  1.00  0.00           C
ATOM    343 HD21 LEU A 604      47.410  17.380  38.950  1.00  0.00           H
ATOM    344 HD22 LEU A 604      45.620  17.240  39.110  1.00  0.00           H
ATOM    345 HD23 LEU A 604      46.460  18.780  39.140  1.00  0.00           H
ATOM    346  C   LEU A 604      48.980  20.060  35.690  1.00  0.00           C
ATOM    347  O   LEU A 604      49.110  19.440  34.620  1.00  0.00           O
ATOM    348  N   SER A 605      49.620  21.200  36.030  1.00  0.00           N
ATOM    349  HN  SER A 605      49.350  21.630  36.890  1.00  0.00           H
ATOM    350  CA  SER A 605      50.620  21.710  35.190  1.00  0.00           C
ATOM    351  HA  SER A 605      50.990  20.880  34.620  1.00  0.00           H
ATOM    352  CB  SER A 605      50.160  22.860  34.270  1.00  0.00           C
ATOM    353  HB1 SER A 605      49.560  23.610  34.830  1.00  0.00           H
ATOM    354  HB2 SER A 605      49.470  22.540  33.460  1.00  0.00           H
ATOM    355  OG  SER A 605      51.240  23.580  33.620  1.00  0.00           O
ATOM    356  HG1 SER A 605      51.350  23.060  32.830  1.00  0.00           H
ATOM    357  C   SER A 605      51.810  22.140  36.130  1.00  0.00           C
ATOM    358  O   SER A 605      51.590  22.700  37.170  1.00  0.00           O
ATOM    359  N   LEU A 606      53.130  21.890  35.730  1.00  0.00           N
ATOM    360  HN  LEU A 606      53.300  21.500  34.830  1.00  0.00           H
ATOM    361  CA  LEU A 606      54.300  22.240  36.410  1.00  0.00           C
ATOM    362  HA  LEU A 606      54.210  21.960  37.450  1.00  0.00           H
ATOM    363  CB  LEU A 606      55.590  21.710  35.700  1.00  0.00           C
ATOM    364  HB1 LEU A 606      56.490  21.900  36.300  1.00  0.00           H
ATOM    365  HB2 LEU A 606      55.560  22.330  34.770  1.00  0.00           H
ATOM    366  CG  LEU A 606      55.780  20.250  35.420  1.00  0.00           C
ATOM    367  HG  LEU A 606      54.970  19.990  34.700  1.00  0.00           H
ATOM    368  CD1 LEU A 606      57.060  20.060  34.650  1.00  0.00           C
ATOM    369 HD11 LEU A 606      57.290  20.890  33.960  1.00  0.00           H
ATOM    370 HD12 LEU A 606      57.020  19.100  34.090  1.00  0.00           H
ATOM    371 HD13 LEU A 606      57.920  19.910  35.340  1.00  0.00           H
ATOM    372  CD2 LEU A 606      55.720  19.410  36.720  1.00  0.00           C
ATOM    373 HD21 LEU A 606      54.650  19.240  36.980  1.00  0.00           H
ATOM    374 HD22 LEU A 606      56.260  19.960  37.530  1.00  0.00           H
ATOM    375 HD23 LEU A 606      56.090  18.370  36.610  1.00  0.00           H
ATOM    376  C   LEU A 606      54.470  23.690  36.500  1.00  0.00           C
ATOM    377  O   LEU A 606      55.070  24.200  37.440  1.00  0.00           O
ATOM    378  N   GLN A 607      53.950  24.490  35.520  1.00  0.00           N
ATOM    379  HN  GLN A 607      53.500  24.030  34.760  1.00  0.00           H
ATOM    380  CA  GLN A 607      53.920  25.900  35.580  1.00  0.00           C
ATOM    381  HA  GLN A 607      54.880  26.270  35.910  1.00  0.00           H
ATOM    382  CB  GLN A 607      53.600  26.450  34.220  1.00  0.00           C
ATOM    383  HB1 GLN A 607      52.540  26.200  34.040  1.00  0.00           H
ATOM    384  HB2 GLN A 607      54.190  25.940  33.430  1.00  0.00           H
ATOM    385  CG  GLN A 607      53.690  27.940  34.130  1.00  0.00           C
ATOM    386  HG1 GLN A 607      54.660  28.350  34.510  1.00  0.00           H
ATOM    387  HG2 GLN A 607      52.980  28.510  34.770  1.00  0.00           H
ATOM    388  CD  GLN A 607      53.480  28.460  32.680  1.00  0.00           C
ATOM    389  OE1 GLN A 607      53.040  27.750  31.750  1.00  0.00           O
ATOM    390  NE2 GLN A 607      53.800  29.790  32.390  1.00  0.00           N
ATOM    391 HE21 GLN A 607      53.640  30.100  31.450  1.00  0.00           H
ATOM    392 HE22 GLN A 607      53.720  30.480  33.110  1.00  0.00           H
ATOM    393  C   GLN A 607      53.040  26.530  36.670  1.00  0.00           C
ATOM    394  O   GLN A 607      53.490  27.450  37.400  1.00  0.00           O
ATOM    395  N   CYS A 608      51.940  25.880  36.890  1.00  0.00           N
ATOM    396  HN  CYS A 608      51.650  25.090  36.370  1.00  0.00           H
ATOM    397  CA  CYS A 608      50.960  26.200  37.900  1.00  0.00           C
ATOM    398  HA  CYS A 608      50.770  27.260  37.780  1.00  0.00           H
ATOM    399  CB  CYS A 608      49.530  25.490  37.650  1.00  0.00           C
ATOM    400  HB1 CYS A 608      48.850  25.800  38.480  1.00  0.00           H
ATOM    401  HB2 CYS A 608      49.710  24.420  37.850  1.00  0.00           H
ATOM    402  SG  CYS A 608      48.610  25.760  36.190  1.00  0.00           S
ATOM    403  HG1 CYS A 608      47.710  24.810  36.350  1.00  0.00           H
ATOM    404  C   CYS A 608      51.460  25.870  39.300  1.00  0.00           C
ATOM    405  O   CYS A 608      51.340  26.680  40.200  1.00  0.00           O
ATOM    406  N   LEU A 609      52.070  24.660  39.460  1.00  0.00           N
ATOM    407  HN  LEU A 609      51.890  23.960  38.770  1.00  0.00           H
ATOM    408  CA  LEU A 609      52.670  24.210  40.690  1.00  0.00           C
ATOM    409  HA  LEU A 609      51.820  24.260  41.350  1.00  0.00           H
ATOM    410  CB  LEU A 609      53.250  22.760  40.480  1.00  0.00           C
ATOM    411  HB1 LEU A 609      54.090  22.820  39.750  1.00  0.00           H
ATOM    412  HB2 LEU A 609      52.560  22.090  39.910  1.00  0.00           H
ATOM    413  CG  LEU A 609      53.710  22.080  41.800  1.00  0.00           C
ATOM    414  HG  LEU A 609      54.360  22.760  42.390  1.00  0.00           H
ATOM    415  CD1 LEU A 609      52.600  21.730  42.830  1.00  0.00           C
ATOM    416 HD11 LEU A 609      51.970  20.880  42.500  1.00  0.00           H
ATOM    417 HD12 LEU A 609      51.910  22.570  43.030  1.00  0.00           H
ATOM    418 HD13 LEU A 609      53.030  21.500  43.820  1.00  0.00           H
ATOM    419  CD2 LEU A 609      54.650  20.870  41.490  1.00  0.00           C
ATOM    420 HD21 LEU A 609      54.110  20.030  41.000  1.00  0.00           H
ATOM    421 HD22 LEU A 609      55.080  20.520  42.460  1.00  0.00           H
ATOM    422 HD23 LEU A 609      55.470  21.080  40.780  1.00  0.00           H
ATOM    423  C   LEU A 609      53.800  25.110  41.290  1.00  0.00           C
ATOM    424  O   LEU A 609      53.700  25.350  42.510  1.00  0.00           O
ATOM    425  N   ALA A 610      54.600  25.720  40.350  1.00  0.00           N
ATOM    426  HN  ALA A 610      54.570  25.390  39.410  1.00  0.00           H
ATOM    427  CA  ALA A 610      55.580  26.690  40.670  1.00  0.00           C
ATOM    428  HA  ALA A 610      56.140  26.330  41.520  1.00  0.00           H
ATOM    429  CB  ALA A 610      56.690  26.640  39.510  1.00  0.00           C
ATOM    430  HB1 ALA A 610      57.460  27.410  39.740  1.00  0.00           H
ATOM    431  HB2 ALA A 610      56.330  26.890  38.490  1.00  0.00           H
ATOM    432  HB3 ALA A 610      57.060  25.590  39.550  1.00  0.00           H
ATOM    433  C   ALA A 610      55.150  28.150  40.890  1.00  0.00           C
ATOM    434  O   ALA A 610      55.670  28.830  41.750  1.00  0.00           O
ATOM    435  N   SER A 611      54.160  28.640  40.190  1.00  0.00           N
ATOM    436  HN  SER A 611      53.840  28.120  39.410  1.00  0.00           H
ATOM    437  CA  SER A 611      53.450  29.920  40.450  1.00  0.00           C
ATOM    438  HA  SER A 611      54.140  30.730  40.310  1.00  0.00           H
ATOM    439  CB  SER A 611      52.310  30.070  39.340  1.00  0.00           C
ATOM    440  HB1 SER A 611      51.760  31.020  39.490  1.00  0.00           H
ATOM    441  HB2 SER A 611      51.570  29.230  39.410  1.00  0.00           H
ATOM    442  OG  SER A 611      53.080  30.080  38.120  1.00  0.00           O
ATOM    443  HG1 SER A 611      52.950  29.290  37.610  1.00  0.00           H
ATOM    444  C   SER A 611      52.780  29.940  41.830  1.00  0.00           C
ATOM    445  O   SER A 611      52.780  30.940  42.530  1.00  0.00           O
ATOM    446  N   ILE A 612      52.150  28.840  42.300  1.00  0.00           N
ATOM    447  HN  ILE A 612      52.080  28.030  41.700  1.00  0.00           H
ATOM    448  CA  ILE A 612      51.660  28.750  43.660  1.00  0.00           C
ATOM    449  HA  ILE A 612      50.920  29.530  43.770  1.00  0.00           H
ATOM    450  CB  ILE A 612      50.990  27.430  44.040  1.00  0.00           C
ATOM    451  HB  ILE A 612      51.740  26.610  43.920  1.00  0.00           H
ATOM    452  CG2 ILE A 612      50.570  27.430  45.530  1.00  0.00           C
ATOM    453 HG21 ILE A 612      49.990  26.510  45.770  1.00  0.00           H
ATOM    454 HG22 ILE A 612      49.820  28.210  45.760  1.00  0.00           H
ATOM    455 HG23 ILE A 612      51.470  27.470  46.190  1.00  0.00           H
ATOM    456  CG1 ILE A 612      49.760  27.170  43.150  1.00  0.00           C
ATOM    457 HG11 ILE A 612      50.060  27.400  42.100  1.00  0.00           H
ATOM    458 HG12 ILE A 612      48.900  27.790  43.480  1.00  0.00           H
ATOM    459  CD  ILE A 612      49.280  25.710  43.160  1.00  0.00           C
ATOM    460  HD1 ILE A 612      49.030  25.460  44.210  1.00  0.00           H
ATOM    461  HD2 ILE A 612      49.940  24.980  42.640  1.00  0.00           H
ATOM    462  HD3 ILE A 612      48.340  25.610  42.570  1.00  0.00           H
ATOM    463  C   ILE A 612      52.740  29.050  44.690  1.00  0.00           C
ATOM    464  O   ILE A 612      52.510  29.680  45.730  1.00  0.00           O
ATOM    465  N   LEU A 613      53.980  28.550  44.500  1.00  0.00           N
ATOM    466  HN  LEU A 613      54.210  27.990  43.700  1.00  0.00           H
ATOM    467  CA  LEU A 613      54.960  28.740  45.490  1.00  0.00           C
ATOM    468  HA  LEU A 613      54.520  28.610  46.470  1.00  0.00           H
ATOM    469  CB  LEU A 613      56.100  27.610  45.480  1.00  0.00           C
ATOM    470  HB1 LEU A 613      56.960  28.020  46.060  1.00  0.00           H
ATOM    471  HB2 LEU A 613      56.340  27.370  44.430  1.00  0.00           H
ATOM    472  CG  LEU A 613      55.780  26.270  46.240  1.00  0.00           C
ATOM    473  HG  LEU A 613      56.750  25.720  46.320  1.00  0.00           H
ATOM    474  CD1 LEU A 613      55.320  26.530  47.720  1.00  0.00           C
ATOM    475 HD11 LEU A 613      55.970  27.380  48.060  1.00  0.00           H
ATOM    476 HD12 LEU A 613      55.440  25.660  48.410  1.00  0.00           H
ATOM    477 HD13 LEU A 613      54.280  26.880  47.680  1.00  0.00           H
ATOM    478  CD2 LEU A 613      54.790  25.280  45.520  1.00  0.00           C
ATOM    479 HD21 LEU A 613      53.790  25.720  45.320  1.00  0.00           H
ATOM    480 HD22 LEU A 613      54.500  24.350  46.050  1.00  0.00           H
ATOM    481 HD23 LEU A 613      55.340  24.880  44.640  1.00  0.00           H
ATOM    482  C   LEU A 613      55.630  30.110  45.380  1.00  0.00           C
ATOM    483  O   LEU A 613      55.960  30.750  46.320  1.00  0.00           O
ATOM    484  N   PHE A 614      55.680  30.600  44.190  1.00  0.00           N
ATOM    485  HN  PHE A 614      55.470  30.130  43.350  1.00  0.00           H
ATOM    486  CA  PHE A 614      56.140  31.920  43.980  1.00  0.00           C
ATOM    487  HA  PHE A 614      57.100  32.010  44.470  1.00  0.00           H
ATOM    488  CB  PHE A 614      56.530  32.090  42.440  1.00  0.00           C
ATOM    489  HB1 PHE A 614      55.780  31.590  41.800  1.00  0.00           H
ATOM    490  HB2 PHE A 614      57.500  31.540  42.470  1.00  0.00           H
ATOM    491  CG  PHE A 614      56.570  33.500  41.960  1.00  0.00           C
ATOM    492  CD1 PHE A 614      57.500  34.410  42.440  1.00  0.00           C
ATOM    493  HD1 PHE A 614      58.130  34.010  43.210  1.00  0.00           H
ATOM    494  CE1 PHE A 614      57.550  35.760  41.990  1.00  0.00           C
ATOM    495  HE1 PHE A 614      58.180  36.530  42.410  1.00  0.00           H
ATOM    496  CZ  PHE A 614      56.620  36.150  41.060  1.00  0.00           C
ATOM    497  HZ  PHE A 614      56.580  37.170  40.690  1.00  0.00           H
ATOM    498  CD2 PHE A 614      55.510  33.990  41.160  1.00  0.00           C
ATOM    499  HD2 PHE A 614      54.750  33.340  40.760  1.00  0.00           H
ATOM    500  CE2 PHE A 614      55.630  35.290  40.580  1.00  0.00           C
ATOM    501  HE2 PHE A 614      54.880  35.650  39.900  1.00  0.00           H
ATOM    502  C   PHE A 614      55.180  32.980  44.480  1.00  0.00           C
ATOM    503  O   PHE A 614      55.590  33.830  45.260  1.00  0.00           O
ATOM    504  N   LEU A 615      53.960  32.890  44.050  1.00  0.00           N
ATOM    505  HN  LEU A 615      53.570  32.230  43.410  1.00  0.00           H
ATOM    506  CA  LEU A 615      52.910  33.760  44.490  1.00  0.00           C
ATOM    507  HA  LEU A 615      53.330  34.730  44.300  1.00  0.00           H
ATOM    508  CB  LEU A 615      51.640  33.810  43.550  1.00  0.00           C
ATOM    509  HB1 LEU A 615      50.900  34.530  43.960  1.00  0.00           H
ATOM    510  HB2 LEU A 615      51.150  32.820  43.620  1.00  0.00           H
ATOM    511  CG  LEU A 615      51.970  34.080  42.100  1.00  0.00           C
ATOM    512  HG  LEU A 615      52.760  33.420  41.680  1.00  0.00           H
ATOM    513  CD1 LEU A 615      50.820  33.740  41.200  1.00  0.00           C
ATOM    514 HD11 LEU A 615      49.870  34.290  41.370  1.00  0.00           H
ATOM    515 HD12 LEU A 615      50.600  32.660  41.350  1.00  0.00           H
ATOM    516 HD13 LEU A 615      51.180  33.970  40.170  1.00  0.00           H
ATOM    517  CD2 LEU A 615      52.310  35.580  41.920  1.00  0.00           C
ATOM    518 HD21 LEU A 615      51.460  36.210  42.270  1.00  0.00           H
ATOM    519 HD22 LEU A 615      52.500  35.940  40.890  1.00  0.00           H
ATOM    520 HD23 LEU A 615      53.250  35.810  42.470  1.00  0.00           H
ATOM    521  C   LEU A 615      52.610  33.860  45.990  1.00  0.00           C
ATOM    522  O   LEU A 615      52.440  34.970  46.480  1.00  0.00           O
ATOM    523  N   TYR A 616      52.720  32.720  46.770  1.00  0.00           N
ATOM    524  HN  TYR A 616      52.810  31.880  46.250  1.00  0.00           H
ATOM    525  CA  TYR A 616      52.750  32.670  48.230  1.00  0.00           C
ATOM    526  HA  TYR A 616      51.770  33.020  48.510  1.00  0.00           H
ATOM    527  CB  TYR A 616      53.050  31.270  48.790  1.00  0.00           C
ATOM    528  HB1 TYR A 616      54.080  31.100  48.390  1.00  0.00           H
ATOM    529  HB2 TYR A 616      52.300  30.530  48.420  1.00  0.00           H
ATOM    530  CG  TYR A 616      53.150  31.210  50.300  1.00  0.00           C
ATOM    531  CD1 TYR A 616      54.290  30.830  50.960  1.00  0.00           C
ATOM    532  HD1 TYR A 616      55.230  30.640  50.460  1.00  0.00           H
ATOM    533  CE1 TYR A 616      54.350  30.610  52.360  1.00  0.00           C
ATOM    534  HE1 TYR A 616      55.290  30.440  52.870  1.00  0.00           H
ATOM    535  CZ  TYR A 616      53.160  30.800  53.070  1.00  0.00           C
ATOM    536  OH  TYR A 616      53.410  30.790  54.450  1.00  0.00           O
ATOM    537  HH  TYR A 616      52.590  30.860  54.920  1.00  0.00           H
ATOM    538  CD2 TYR A 616      51.970  31.290  51.090  1.00  0.00           C
ATOM    539  HD2 TYR A 616      51.030  31.500  50.620  1.00  0.00           H
ATOM    540  CE2 TYR A 616      51.960  31.110  52.400  1.00  0.00           C
ATOM    541  HE2 TYR A 616      51.130  31.420  53.020  1.00  0.00           H
ATOM    542  C   TYR A 616      53.730  33.760  48.820  1.00  0.00           C
ATOM    543  O   TYR A 616      53.300  34.660  49.480  1.00  0.00           O
ATOM    544  N   CYS A 617      55.010  33.720  48.430  1.00  0.00           N
ATOM    545  HN  CYS A 617      55.220  32.920  47.890  1.00  0.00           H
ATOM    546  CA  CYS A 617      56.020  34.670  48.850  1.00  0.00           C
ATOM    547  HA  CYS A 617      56.070  34.590  49.930  1.00  0.00           H
ATOM    548  CB  CYS A 617      57.480  34.210  48.470  1.00  0.00           C
ATOM    549  HB1 CYS A 617      58.220  34.770  49.070  1.00  0.00           H
ATOM    550  HB2 CYS A 617      57.700  34.440  47.400  1.00  0.00           H
ATOM    551  SG  CYS A 617      57.860  32.440  48.940  1.00  0.00           S
ATOM    552  HG1 CYS A 617      59.170  32.380  48.730  1.00  0.00           H
ATOM    553  C   CYS A 617      55.840  36.200  48.540  1.00  0.00           C
ATOM    554  O   CYS A 617      56.260  37.020  49.320  1.00  0.00           O
ATOM    555  N   ALA A 618      55.330  36.420  47.350  1.00  0.00           N
ATOM    556  HN  ALA A 618      55.120  35.640  46.780  1.00  0.00           H
ATOM    557  CA  ALA A 618      55.060  37.740  46.760  1.00  0.00           C
ATOM    558  HA  ALA A 618      55.890  38.350  47.120  1.00  0.00           H
ATOM    559  CB  ALA A 618      54.800  37.740  45.180  1.00  0.00           C
ATOM    560  HB1 ALA A 618      55.680  37.460  44.560  1.00  0.00           H
ATOM    561  HB2 ALA A 618      54.450  38.770  45.000  1.00  0.00           H
ATOM    562  HB3 ALA A 618      53.890  37.130  44.990  1.00  0.00           H
ATOM    563  C   ALA A 618      53.840  38.390  47.340  1.00  0.00           C
ATOM    564  O   ALA A 618      53.700  39.630  47.420  1.00  0.00           O
ATOM    565  N   CYS A 619      52.870  37.510  47.820  1.00  0.00           N
ATOM    566  HN  CYS A 619      52.840  36.540  47.580  1.00  0.00           H
ATOM    567  CA  CYS A 619      51.550  37.920  48.460  1.00  0.00           C
ATOM    568  HA  CYS A 619      51.240  38.860  48.040  1.00  0.00           H
ATOM    569  CB  CYS A 619      50.470  36.650  48.350  1.00  0.00           C
ATOM    570  HB1 CYS A 619      49.530  36.890  48.890  1.00  0.00           H
ATOM    571  HB2 CYS A 619      50.800  35.630  48.620  1.00  0.00           H
ATOM    572  SG  CYS A 619      49.960  36.600  46.670  1.00  0.00           S
ATOM    573  HG1 CYS A 619      51.170  36.340  46.200  1.00  0.00           H
ATOM    574  C   CYS A 619      51.750  38.100  49.930  1.00  0.00           C
ATOM    575  O   CYS A 619      51.160  39.020  50.550  1.00  0.00           O
ATOM    576  N   MET A 620      52.540  37.230  50.590  1.00  0.00           N
ATOM    577  HN  MET A 620      52.970  36.530  50.010  1.00  0.00           H
ATOM    578  CA  MET A 620      52.800  37.160  52.040  1.00  0.00           C
ATOM    579  HA  MET A 620      51.880  37.150  52.610  1.00  0.00           H
ATOM    580  CB  MET A 620      53.490  35.830  52.420  1.00  0.00           C
ATOM    581  HB1 MET A 620      54.020  35.970  53.390  1.00  0.00           H
ATOM    582  HB2 MET A 620      54.090  35.530  51.530  1.00  0.00           H
ATOM    583  CG  MET A 620      52.530  34.640  52.620  1.00  0.00           C
ATOM    584  HG1 MET A 620      53.100  33.700  52.770  1.00  0.00           H
ATOM    585  HG2 MET A 620      51.990  34.380  51.680  1.00  0.00           H
ATOM    586  SD  MET A 620      51.260  34.750  53.880  1.00  0.00           S
ATOM    587  CE  MET A 620      52.290  34.180  55.260  1.00  0.00           C
ATOM    588  HE1 MET A 620      52.470  33.100  55.060  1.00  0.00           H
ATOM    589  HE2 MET A 620      51.770  34.210  56.240  1.00  0.00           H
ATOM    590  HE3 MET A 620      53.200  34.830  55.250  1.00  0.00           H
ATOM    591  C   MET A 620      53.600  38.350  52.610  1.00  0.00           C
ATOM    592  O   MET A 620      53.230  38.990  53.560  1.00  0.00           O
ATOM    593  N   SER A 621      54.630  38.820  51.840  1.00  0.00           N
ATOM    594  HN  SER A 621      54.770  38.340  50.980  1.00  0.00           H
ATOM    595  CA  SER A 621      55.470  39.910  52.270  1.00  0.00           C
ATOM    596  HA  SER A 621      55.670  39.570  53.280  1.00  0.00           H
ATOM    597  CB  SER A 621      56.750  40.120  51.470  1.00  0.00           C
ATOM    598  HB1 SER A 621      57.380  40.970  51.800  1.00  0.00           H
ATOM    599  HB2 SER A 621      56.470  40.420  50.440  1.00  0.00           H
ATOM    600  OG  SER A 621      57.550  38.990  51.330  1.00  0.00           O
ATOM    601  HG1 SER A 621      57.070  38.360  50.790  1.00  0.00           H
ATOM    602  C   SER A 621      54.790  41.310  52.490  1.00  0.00           C
ATOM    603  O   SER A 621      55.020  41.860  53.550  1.00  0.00           O
ATOM    604  N   PRO A 622      54.000  41.850  51.540  1.00  0.00           N
ATOM    605  CD  PRO A 622      53.810  41.380  50.120  1.00  0.00           C
ATOM    606  HD1 PRO A 622      53.550  40.300  50.110  1.00  0.00           H
ATOM    607  HD2 PRO A 622      54.720  41.610  49.510  1.00  0.00           H
ATOM    608  CA  PRO A 622      53.310  43.060  51.790  1.00  0.00           C
ATOM    609  HA  PRO A 622      53.980  43.790  52.230  1.00  0.00           H
ATOM    610  CB  PRO A 622      52.720  43.570  50.500  1.00  0.00           C
ATOM    611  HB1 PRO A 622      53.390  44.340  50.060  1.00  0.00           H
ATOM    612  HB2 PRO A 622      51.710  44.030  50.610  1.00  0.00           H
ATOM    613  CG  PRO A 622      52.640  42.290  49.670  1.00  0.00           C
ATOM    614  HG1 PRO A 622      51.690  41.800  49.970  1.00  0.00           H
ATOM    615  HG2 PRO A 622      52.560  42.550  48.580  1.00  0.00           H
ATOM    616  C   PRO A 622      52.180  42.880  52.850  1.00  0.00           C
ATOM    617  O   PRO A 622      52.010  43.830  53.660  1.00  0.00           O
ATOM    618  N   VAL A 623      51.450  41.790  52.870  1.00  0.00           N
ATOM    619  HN  VAL A 623      51.490  41.130  52.120  1.00  0.00           H
ATOM    620  CA  VAL A 623      50.390  41.570  53.820  1.00  0.00           C
ATOM    621  HA  VAL A 623      49.680  42.370  53.880  1.00  0.00           H
ATOM    622  CB  VAL A 623      49.600  40.300  53.470  1.00  0.00           C
ATOM    623  HB  VAL A 623      50.180  39.370  53.300  1.00  0.00           H
ATOM    624  CG1 VAL A 623      48.660  39.890  54.620  1.00  0.00           C
ATOM    625 HG11 VAL A 623      47.860  40.620  54.880  1.00  0.00           H
ATOM    626 HG12 VAL A 623      49.200  39.500  55.490  1.00  0.00           H
ATOM    627 HG13 VAL A 623      47.990  39.050  54.330  1.00  0.00           H
ATOM    628  CG2 VAL A 623      48.770  40.670  52.200  1.00  0.00           C
ATOM    629 HG21 VAL A 623      48.050  41.450  52.520  1.00  0.00           H
ATOM    630 HG22 VAL A 623      48.080  39.890  51.810  1.00  0.00           H
ATOM    631 HG23 VAL A 623      49.460  41.100  51.440  1.00  0.00           H
ATOM    632  C   VAL A 623      50.790  41.470  55.320  1.00  0.00           C
ATOM    633  O   VAL A 623      50.130  42.180  56.090  1.00  0.00           O
ATOM    634  N   ILE A 624      51.890  40.790  55.620  1.00  0.00           N
ATOM    635  HN  ILE A 624      52.160  40.190  54.850  1.00  0.00           H
ATOM    636  CA  ILE A 624      52.550  40.770  56.920  1.00  0.00           C
ATOM    637  HA  ILE A 624      51.840  40.420  57.660  1.00  0.00           H
ATOM    638  CB  ILE A 624      53.700  39.730  56.950  1.00  0.00           C
ATOM    639  HB  ILE A 624      54.410  39.980  56.130  1.00  0.00           H
ATOM    640  CG2 ILE A 624      54.550  39.820  58.260  1.00  0.00           C
ATOM    641 HG21 ILE A 624      55.410  40.490  58.130  1.00  0.00           H
ATOM    642 HG22 ILE A 624      55.050  38.880  58.600  1.00  0.00           H
ATOM    643 HG23 ILE A 624      53.910  40.110  59.130  1.00  0.00           H
ATOM    644  CG1 ILE A 624      53.130  38.300  56.780  1.00  0.00           C
ATOM    645 HG11 ILE A 624      54.040  37.680  56.760  1.00  0.00           H
ATOM    646 HG12 ILE A 624      52.580  38.280  55.810  1.00  0.00           H
ATOM    647  CD  ILE A 624      52.340  37.820  57.980  1.00  0.00           C
ATOM    648  HD1 ILE A 624      52.890  37.790  58.950  1.00  0.00           H
ATOM    649  HD2 ILE A 624      51.910  36.860  57.620  1.00  0.00           H
ATOM    650  HD3 ILE A 624      51.500  38.520  58.160  1.00  0.00           H
ATOM    651  C   ILE A 624      53.090  42.200  57.260  1.00  0.00           C
ATOM    652  O   ILE A 624      52.870  42.660  58.320  1.00  0.00           O
ATOM    653  N   THR A 625      53.710  42.920  56.400  1.00  0.00           N
ATOM    654  HN  THR A 625      54.000  42.560  55.520  1.00  0.00           H
ATOM    655  CA  THR A 625      54.160  44.340  56.610  1.00  0.00           C
ATOM    656  HA  THR A 625      54.770  44.350  57.500  1.00  0.00           H
ATOM    657  CB  THR A 625      54.920  44.790  55.400  1.00  0.00           C
ATOM    658  HB  THR A 625      54.360  44.620  54.460  1.00  0.00           H
ATOM    659  OG1 THR A 625      56.170  44.070  55.260  1.00  0.00           O
ATOM    660  HG1 THR A 625      55.830  43.250  54.890  1.00  0.00           H
ATOM    661  CG2 THR A 625      55.260  46.240  55.520  1.00  0.00           C
ATOM    662 HG21 THR A 625      55.600  46.420  56.560  1.00  0.00           H
ATOM    663 HG22 THR A 625      54.420  46.910  55.240  1.00  0.00           H
ATOM    664 HG23 THR A 625      56.190  46.530  54.960  1.00  0.00           H
ATOM    665  C   THR A 625      52.980  45.230  56.820  1.00  0.00           C
ATOM    666  O   THR A 625      53.020  46.060  57.750  1.00  0.00           O
ATOM    667  N   PHE A 626      51.850  45.160  56.060  1.00  0.00           N
ATOM    668  HN  PHE A 626      51.740  44.590  55.250  1.00  0.00           H
ATOM    669  CA  PHE A 626      50.630  45.900  56.330  1.00  0.00           C
ATOM    670  HA  PHE A 626      50.920  46.930  56.410  1.00  0.00           H
ATOM    671  CB  PHE A 626      49.560  45.640  55.190  1.00  0.00           C
ATOM    672  HB1 PHE A 626      49.630  44.640  54.700  1.00  0.00           H
ATOM    673  HB2 PHE A 626      49.780  46.330  54.340  1.00  0.00           H
ATOM    674  CG  PHE A 626      48.060  45.850  55.500  1.00  0.00           C
ATOM    675  CD1 PHE A 626      47.360  44.740  56.100  1.00  0.00           C
ATOM    676  HD1 PHE A 626      47.920  43.860  56.380  1.00  0.00           H
ATOM    677  CE1 PHE A 626      45.970  44.770  56.270  1.00  0.00           C
ATOM    678  HE1 PHE A 626      45.470  43.900  56.700  1.00  0.00           H
ATOM    679  CZ  PHE A 626      45.300  45.920  55.860  1.00  0.00           C
ATOM    680  HZ  PHE A 626      44.220  46.030  55.860  1.00  0.00           H
ATOM    681  CD2 PHE A 626      47.350  47.050  55.150  1.00  0.00           C
ATOM    682  HD2 PHE A 626      47.890  47.840  54.650  1.00  0.00           H
ATOM    683  CE2 PHE A 626      45.950  47.040  55.330  1.00  0.00           C
ATOM    684  HE2 PHE A 626      45.510  48.010  55.120  1.00  0.00           H
ATOM    685  C   PHE A 626      50.110  45.580  57.660  1.00  0.00           C
ATOM    686  O   PHE A 626      49.760  46.470  58.430  1.00  0.00           O
ATOM    687  N   GLY A 627      50.050  44.240  57.950  1.00  0.00           N
ATOM    688  HN  GLY A 627      50.310  43.690  57.150  1.00  0.00           H
ATOM    689  CA  GLY A 627      49.670  43.620  59.250  1.00  0.00           C
ATOM    690  HA1 GLY A 627      49.870  42.550  59.200  1.00  0.00           H
ATOM    691  HA2 GLY A 627      48.650  43.890  59.470  1.00  0.00           H
ATOM    692  C   GLY A 627      50.490  44.130  60.430  1.00  0.00           C
ATOM    693  O   GLY A 627      49.920  44.530  61.470  1.00  0.00           O
ATOM    694  N   GLY A 628      51.830  44.200  60.350  1.00  0.00           N
ATOM    695  HN  GLY A 628      52.370  43.800  59.610  1.00  0.00           H
ATOM    696  CA  GLY A 628      52.650  45.040  61.200  1.00  0.00           C
ATOM    697  HA1 GLY A 628      53.610  45.160  60.700  1.00  0.00           H
ATOM    698  HA2 GLY A 628      52.740  44.560  62.160  1.00  0.00           H
ATOM    699  C   GLY A 628      52.220  46.470  61.430  1.00  0.00           C
ATOM    700  O   GLY A 628      51.840  46.800  62.530  1.00  0.00           O
ATOM    701  N   LEU A 629      52.270  47.230  60.360  1.00  0.00           N
ATOM    702  HN  LEU A 629      52.650  47.030  59.470  1.00  0.00           H
ATOM    703  CA  LEU A 629      51.970  48.670  60.400  1.00  0.00           C
ATOM    704  HA  LEU A 629      52.670  49.150  61.070  1.00  0.00           H
ATOM    705  CB  LEU A 629      52.210  49.320  58.970  1.00  0.00           C
ATOM    706  HB1 LEU A 629      51.470  50.130  58.900  1.00  0.00           H
ATOM    707  HB2 LEU A 629      51.980  48.550  58.210  1.00  0.00           H
ATOM    708  CG  LEU A 629      53.580  49.910  58.620  1.00  0.00           C
ATOM    709  HG  LEU A 629      53.510  50.440  57.650  1.00  0.00           H
ATOM    710  CD1 LEU A 629      54.200  51.020  59.590  1.00  0.00           C
ATOM    711 HD11 LEU A 629      54.650  50.570  60.500  1.00  0.00           H
ATOM    712 HD12 LEU A 629      53.450  51.820  59.730  1.00  0.00           H
ATOM    713 HD13 LEU A 629      55.160  51.430  59.200  1.00  0.00           H
ATOM    714  CD2 LEU A 629      54.580  48.700  58.490  1.00  0.00           C
ATOM    715 HD21 LEU A 629      55.590  49.130  58.290  1.00  0.00           H
ATOM    716 HD22 LEU A 629      54.350  48.070  57.610  1.00  0.00           H
ATOM    717 HD23 LEU A 629      54.610  48.160  59.460  1.00  0.00           H
ATOM    718  C   LEU A 629      50.590  48.980  60.960  1.00  0.00           C
ATOM    719  O   LEU A 629      50.480  49.930  61.730  1.00  0.00           O
ATOM    720  N   LEU A 630      49.570  48.180  60.590  1.00  0.00           N
ATOM    721  HN  LEU A 630      49.680  47.380  60.030  1.00  0.00           H
ATOM    722  CA  LEU A 630      48.170  48.250  60.980  1.00  0.00           C
ATOM    723  HA  LEU A 630      47.740  49.180  60.610  1.00  0.00           H
ATOM    724  CB  LEU A 630      47.480  47.140  60.210  1.00  0.00           C
ATOM    725  HB1 LEU A 630      47.940  46.210  60.610  1.00  0.00           H
ATOM    726  HB2 LEU A 630      47.670  47.310  59.120  1.00  0.00           H
ATOM    727  CG  LEU A 630      46.010  47.030  60.490  1.00  0.00           C
ATOM    728  HG  LEU A 630      45.820  46.840  61.560  1.00  0.00           H
ATOM    729  CD1 LEU A 630      45.260  48.380  60.260  1.00  0.00           C
ATOM    730 HD11 LEU A 630      45.430  48.790  59.250  1.00  0.00           H
ATOM    731 HD12 LEU A 630      45.730  49.160  60.900  1.00  0.00           H
ATOM    732 HD13 LEU A 630      44.180  48.270  60.500  1.00  0.00           H
ATOM    733  CD2 LEU A 630      45.440  45.820  59.750  1.00  0.00           C
ATOM    734 HD21 LEU A 630      45.260  45.920  58.650  1.00  0.00           H
ATOM    735 HD22 LEU A 630      44.450  45.650  60.200  1.00  0.00           H
ATOM    736 HD23 LEU A 630      46.050  44.910  60.010  1.00  0.00           H
ATOM    737  C   LEU A 630      48.010  48.120  62.570  1.00  0.00           C
ATOM    738  O   LEU A 630      47.200  48.830  63.170  1.00  0.00           O
ATOM    739  N   GLY A 631      48.830  47.300  63.200  1.00  0.00           N
ATOM    740  HN  GLY A 631      49.410  46.700  62.640  1.00  0.00           H
ATOM    741  CA  GLY A 631      49.020  47.250  64.640  1.00  0.00           C
ATOM    742  HA1 GLY A 631      49.740  46.470  64.840  1.00  0.00           H
ATOM    743  HA2 GLY A 631      48.070  47.100  65.110  1.00  0.00           H
ATOM    744  C   GLY A 631      49.520  48.490  65.330  1.00  0.00           C
ATOM    745  O   GLY A 631      49.140  48.820  66.440  1.00  0.00           O
ATOM    746  N   GLU A 632      50.570  49.160  64.780  1.00  0.00           N
ATOM    747  HN  GLU A 632      51.070  48.830  63.990  1.00  0.00           H
ATOM    748  CA  GLU A 632      50.940  50.430  65.260  1.00  0.00           C
ATOM    749  HA  GLU A 632      51.090  50.400  66.340  1.00  0.00           H
ATOM    750  CB  GLU A 632      52.280  50.800  64.630  1.00  0.00           C
ATOM    751  HB1 GLU A 632      52.660  51.750  65.060  1.00  0.00           H
ATOM    752  HB2 GLU A 632      52.130  50.930  63.530  1.00  0.00           H
ATOM    753  CG  GLU A 632      53.400  49.740  64.630  1.00  0.00           C
ATOM    754  HG1 GLU A 632      54.140  50.180  63.930  1.00  0.00           H
ATOM    755  HG2 GLU A 632      53.010  48.870  64.060  1.00  0.00           H
ATOM    756  CD  GLU A 632      53.940  49.430  65.960  1.00  0.00           C
ATOM    757  OE1 GLU A 632      54.700  50.240  66.510  1.00  0.00           O
ATOM    758  OE2 GLU A 632      53.750  48.320  66.490  1.00  0.00           O
ATOM    759  C   GLU A 632      49.940  51.580  65.010  1.00  0.00           C
ATOM    760  O   GLU A 632      49.690  52.420  65.890  1.00  0.00           O
ATOM    761  N   ALA A 633      49.380  51.580  63.830  1.00  0.00           N
ATOM    762  HN  ALA A 633      49.600  50.960  63.080  1.00  0.00           H
ATOM    763  CA  ALA A 633      48.370  52.480  63.320  1.00  0.00           C
ATOM    764  HA  ALA A 633      48.830  53.450  63.230  1.00  0.00           H
ATOM    765  CB  ALA A 633      47.980  51.970  61.830  1.00  0.00           C
ATOM    766  HB1 ALA A 633      47.230  52.710  61.460  1.00  0.00           H
ATOM    767  HB2 ALA A 633      47.490  50.980  61.790  1.00  0.00           H
ATOM    768  HB3 ALA A 633      48.860  51.980  61.160  1.00  0.00           H
ATOM    769  C   ALA A 633      47.080  52.500  64.180  1.00  0.00           C
ATOM    770  O   ALA A 633      46.630  53.590  64.540  1.00  0.00           O
ATOM    771  N   THR A 634      46.570  51.290  64.550  1.00  0.00           N
ATOM    772  HN  THR A 634      46.820  50.410  64.170  1.00  0.00           H
ATOM    773  CA  THR A 634      45.300  51.150  65.290  1.00  0.00           C
ATOM    774  HA  THR A 634      44.690  51.990  65.030  1.00  0.00           H
ATOM    775  CB  THR A 634      44.510  49.970  64.880  1.00  0.00           C
ATOM    776  HB  THR A 634      43.650  49.930  65.570  1.00  0.00           H
ATOM    777  OG1 THR A 634      45.350  48.800  65.040  1.00  0.00           O
ATOM    778  HG1 THR A 634      45.820  48.840  64.210  1.00  0.00           H
ATOM    779  CG2 THR A 634      44.010  50.140  63.400  1.00  0.00           C
ATOM    780 HG21 THR A 634      43.300  49.290  63.280  1.00  0.00           H
ATOM    781 HG22 THR A 634      44.760  50.220  62.580  1.00  0.00           H
ATOM    782 HG23 THR A 634      43.350  51.020  63.270  1.00  0.00           H
ATOM    783  C   THR A 634      45.600  51.070  66.750  1.00  0.00           C
ATOM    784  O   THR A 634      44.710  50.980  67.580  1.00  0.00           O
ATOM    785  N   GLU A 635      46.880  51.210  67.170  1.00  0.00           N
ATOM    786  HN  GLU A 635      47.650  51.240  66.540  1.00  0.00           H
ATOM    787  CA  GLU A 635      47.270  51.080  68.610  1.00  0.00           C
ATOM    788  HA  GLU A 635      48.350  51.020  68.680  1.00  0.00           H
ATOM    789  CB  GLU A 635      46.890  52.350  69.420  1.00  0.00           C
ATOM    790  HB1 GLU A 635      46.850  52.110  70.500  1.00  0.00           H
ATOM    791  HB2 GLU A 635      45.980  52.820  68.990  1.00  0.00           H
ATOM    792  CG  GLU A 635      47.910  53.400  69.270  1.00  0.00           C
ATOM    793  HG1 GLU A 635      47.870  53.970  68.310  1.00  0.00           H
ATOM    794  HG2 GLU A 635      48.910  52.900  69.220  1.00  0.00           H
ATOM    795  CD  GLU A 635      47.830  54.440  70.480  1.00  0.00           C
ATOM    796  OE1 GLU A 635      48.910  55.040  70.730  1.00  0.00           O
ATOM    797  OE2 GLU A 635      46.750  54.610  70.950  1.00  0.00           O
ATOM    798  C   GLU A 635      46.860  49.680  69.190  1.00  0.00           C
ATOM    799  O   GLU A 635      46.220  49.620  70.250  1.00  0.00           O
ATOM    800  N   GLY A 636      47.280  48.630  68.480  1.00  0.00           N
ATOM    801  HN  GLY A 636      47.990  48.660  67.780  1.00  0.00           H
ATOM    802  CA  GLY A 636      46.920  47.280  68.850  1.00  0.00           C
ATOM    803  HA1 GLY A 636      47.280  47.220  69.870  1.00  0.00           H
ATOM    804  HA2 GLY A 636      47.490  46.630  68.210  1.00  0.00           H
ATOM    805  C   GLY A 636      45.570  46.770  68.790  1.00  0.00           C
ATOM    806  O   GLY A 636      45.320  45.730  69.370  1.00  0.00           O
ATOM    807  N   ARG A 637      44.630  47.390  68.000  1.00  0.00           N
ATOM    808  HN  ARG A 637      44.720  48.200  67.430  1.00  0.00           H
ATOM    809  CA  ARG A 637      43.280  46.810  67.960  1.00  0.00           C
ATOM    810  HA  ARG A 637      43.040  46.290  68.870  1.00  0.00           H
ATOM    811  CB  ARG A 637      42.230  47.900  67.970  1.00  0.00           C
ATOM    812  HB1 ARG A 637      41.240  47.470  67.680  1.00  0.00           H
ATOM    813  HB2 ARG A 637      42.400  48.690  67.200  1.00  0.00           H
ATOM    814  CG  ARG A 637      42.020  48.620  69.370  1.00  0.00           C
ATOM    815  HG1 ARG A 637      41.500  47.930  70.070  1.00  0.00           H
ATOM    816  HG2 ARG A 637      41.290  49.410  69.060  1.00  0.00           H
ATOM    817  CD  ARG A 637      43.110  49.420  70.020  1.00  0.00           C
ATOM    818  HD1 ARG A 637      43.370  50.350  69.490  1.00  0.00           H
ATOM    819  HD2 ARG A 637      43.970  48.750  70.270  1.00  0.00           H
ATOM    820  NE  ARG A 637      42.500  49.980  71.320  1.00  0.00           N
ATOM    821  HE  ARG A 637      41.700  49.600  71.790  1.00  0.00           H
ATOM    822  CZ  ARG A 637      43.210  50.800  72.050  1.00  0.00           C
ATOM    823  NH1 ARG A 637      42.670  51.500  73.060  1.00  0.00           N
ATOM    824 HH11 ARG A 637      41.720  51.420  73.370  1.00  0.00           H
ATOM    825 HH12 ARG A 637      43.250  52.060  73.640  1.00  0.00           H
ATOM    826  NH2 ARG A 637      44.510  50.960  71.890  1.00  0.00           N
ATOM    827 HH21 ARG A 637      45.160  50.510  71.290  1.00  0.00           H
ATOM    828 HH22 ARG A 637      44.800  51.800  72.360  1.00  0.00           H
ATOM    829  C   ARG A 637      43.250  45.710  66.850  1.00  0.00           C
ATOM    830  O   ARG A 637      42.760  44.630  67.160  1.00  0.00           O
ATOM    831  N   ILE A 638      43.740  45.870  65.600  1.00  0.00           N
ATOM    832  HN  ILE A 638      43.880  46.790  65.260  1.00  0.00           H
ATOM    833  CA  ILE A 638      43.880  44.760  64.580  1.00  0.00           C
ATOM    834  HA  ILE A 638      43.740  43.780  65.030  1.00  0.00           H
ATOM    835  CB  ILE A 638      42.800  44.920  63.460  1.00  0.00           C
ATOM    836  HB  ILE A 638      43.120  44.220  62.650  1.00  0.00           H
ATOM    837  CG2 ILE A 638      41.470  44.240  63.900  1.00  0.00           C
ATOM    838 HG21 ILE A 638      40.770  44.170  63.050  1.00  0.00           H
ATOM    839 HG22 ILE A 638      40.970  44.720  64.770  1.00  0.00           H
ATOM    840 HG23 ILE A 638      41.690  43.200  64.220  1.00  0.00           H
ATOM    841  CG1 ILE A 638      42.630  46.340  62.870  1.00  0.00           C
ATOM    842 HG11 ILE A 638      43.670  46.660  62.640  1.00  0.00           H
ATOM    843 HG12 ILE A 638      42.070  46.940  63.620  1.00  0.00           H
ATOM    844  CD  ILE A 638      41.930  46.390  61.540  1.00  0.00           C
ATOM    845  HD1 ILE A 638      40.970  45.860  61.450  1.00  0.00           H
ATOM    846  HD2 ILE A 638      42.540  45.860  60.770  1.00  0.00           H
ATOM    847  HD3 ILE A 638      41.930  47.440  61.170  1.00  0.00           H
ATOM    848  C   ILE A 638      45.260  44.720  63.980  1.00  0.00           C
ATOM    849  O   ILE A 638      45.890  45.790  63.900  1.00  0.00           O
ATOM    850  N   SER A 639      45.840  43.520  63.580  1.00  0.00           N
ATOM    851  HN  SER A 639      45.330  42.660  63.640  1.00  0.00           H
ATOM    852  CA  SER A 639      47.270  43.410  63.220  1.00  0.00           C
ATOM    853  HA  SER A 639      47.490  44.240  62.560  1.00  0.00           H
ATOM    854  CB  SER A 639      48.280  43.640  64.340  1.00  0.00           C
ATOM    855  HB1 SER A 639      48.080  43.090  65.270  1.00  0.00           H
ATOM    856  HB2 SER A 639      48.140  44.710  64.630  1.00  0.00           H
ATOM    857  OG  SER A 639      49.590  43.430  63.900  1.00  0.00           O
ATOM    858  HG1 SER A 639      49.840  44.220  63.410  1.00  0.00           H
ATOM    859  C   SER A 639      47.530  42.260  62.250  1.00  0.00           C
ATOM    860  O   SER A 639      46.590  41.890  61.490  1.00  0.00           O
ATOM    861  N   ALA A 640      48.630  41.510  62.310  1.00  0.00           N
ATOM    862  HN  ALA A 640      49.280  41.630  63.060  1.00  0.00           H
ATOM    863  CA  ALA A 640      49.060  40.510  61.310  1.00  0.00           C
ATOM    864  HA  ALA A 640      49.070  41.010  60.360  1.00  0.00           H
ATOM    865  CB  ALA A 640      50.400  39.980  61.780  1.00  0.00           C
ATOM    866  HB1 ALA A 640      51.210  40.740  61.820  1.00  0.00           H
ATOM    867  HB2 ALA A 640      50.770  39.210  61.060  1.00  0.00           H
ATOM    868  HB3 ALA A 640      50.280  39.560  62.800  1.00  0.00           H
ATOM    869  C   ALA A 640      48.170  39.290  61.210  1.00  0.00           C
ATOM    870  O   ALA A 640      47.860  38.870  60.110  1.00  0.00           O
ATOM    871  N   ILE A 641      47.740  38.710  62.350  1.00  0.00           N
ATOM    872  HN  ILE A 641      47.920  39.060  63.260  1.00  0.00           H
ATOM    873  CA  ILE A 641      46.970  37.460  62.360  1.00  0.00           C
ATOM    874  HA  ILE A 641      47.400  36.720  61.700  1.00  0.00           H
ATOM    875  CB  ILE A 641      46.960  36.870  63.780  1.00  0.00           C
ATOM    876  HB  ILE A 641      46.750  37.600  64.580  1.00  0.00           H
ATOM    877  CG2 ILE A 641      45.870  35.760  63.870  1.00  0.00           C
ATOM    878 HG21 ILE A 641      44.880  36.230  63.770  1.00  0.00           H
ATOM    879 HG22 ILE A 641      45.890  35.130  64.780  1.00  0.00           H
ATOM    880 HG23 ILE A 641      45.900  35.180  62.920  1.00  0.00           H
ATOM    881  CG1 ILE A 641      48.340  36.240  64.180  1.00  0.00           C
ATOM    882 HG11 ILE A 641      48.200  36.070  65.270  1.00  0.00           H
ATOM    883 HG12 ILE A 641      49.130  37.000  64.060  1.00  0.00           H
ATOM    884  CD  ILE A 641      48.720  34.950  63.420  1.00  0.00           C
ATOM    885  HD1 ILE A 641      49.810  34.850  63.600  1.00  0.00           H
ATOM    886  HD2 ILE A 641      48.500  35.120  62.340  1.00  0.00           H
ATOM    887  HD3 ILE A 641      48.180  34.090  63.870  1.00  0.00           H
ATOM    888  C   ILE A 641      45.580  37.680  61.740  1.00  0.00           C
ATOM    889  O   ILE A 641      45.130  36.900  60.900  1.00  0.00           O
ATOM    890  N   GLU A 642      44.850  38.740  62.050  1.00  0.00           N
ATOM    891  HN  GLU A 642      44.990  39.240  62.910  1.00  0.00           H
ATOM    892  CA  GLU A 642      43.580  39.040  61.440  1.00  0.00           C
ATOM    893  HA  GLU A 642      42.980  38.160  61.570  1.00  0.00           H
ATOM    894  CB  GLU A 642      43.010  40.300  62.140  1.00  0.00           C
ATOM    895  HB1 GLU A 642      42.000  40.480  61.710  1.00  0.00           H
ATOM    896  HB2 GLU A 642      43.670  41.170  61.970  1.00  0.00           H
ATOM    897  CG  GLU A 642      42.840  40.030  63.580  1.00  0.00           C
ATOM    898  HG1 GLU A 642      42.780  38.930  63.770  1.00  0.00           H
ATOM    899  HG2 GLU A 642      41.880  40.520  63.890  1.00  0.00           H
ATOM    900  CD  GLU A 642      43.810  40.600  64.580  1.00  0.00           C
ATOM    901  OE1 GLU A 642      43.510  41.100  65.720  1.00  0.00           O
ATOM    902  OE2 GLU A 642      45.000  40.700  64.170  1.00  0.00           O
ATOM    903  C   GLU A 642      43.750  39.350  60.040  1.00  0.00           C
ATOM    904  O   GLU A 642      42.940  39.010  59.170  1.00  0.00           O
ATOM    905  N   SER A 643      44.880  39.930  59.710  1.00  0.00           N
ATOM    906  HN  SER A 643      45.560  40.120  60.410  1.00  0.00           H
ATOM    907  CA  SER A 643      45.240  40.110  58.250  1.00  0.00           C
ATOM    908  HA  SER A 643      44.380  40.630  57.860  1.00  0.00           H
ATOM    909  CB  SER A 643      46.500  41.020  58.020  1.00  0.00           C
ATOM    910  HB1 SER A 643      46.700  41.180  56.940  1.00  0.00           H
ATOM    911  HB2 SER A 643      47.390  40.570  58.490  1.00  0.00           H
ATOM    912  OG  SER A 643      46.210  42.340  58.560  1.00  0.00           O
ATOM    913  HG1 SER A 643      46.170  42.230  59.510  1.00  0.00           H
ATOM    914  C   SER A 643      45.380  38.800  57.440  1.00  0.00           C
ATOM    915  O   SER A 643      44.870  38.710  56.350  1.00  0.00           O
ATOM    916  N   LEU A 644      46.050  37.760  57.960  1.00  0.00           N
ATOM    917  HN  LEU A 644      46.580  37.790  58.810  1.00  0.00           H
ATOM    918  CA  LEU A 644      46.100  36.410  57.260  1.00  0.00           C
ATOM    919  HA  LEU A 644      46.460  36.660  56.280  1.00  0.00           H
ATOM    920  CB  LEU A 644      47.080  35.470  57.870  1.00  0.00           C
ATOM    921  HB1 LEU A 644      47.090  34.530  57.270  1.00  0.00           H
ATOM    922  HB2 LEU A 644      46.800  35.280  58.930  1.00  0.00           H
ATOM    923  CG  LEU A 644      48.590  35.980  57.870  1.00  0.00           C
ATOM    924  HG  LEU A 644      48.730  37.070  58.000  1.00  0.00           H
ATOM    925  CD1 LEU A 644      49.500  35.440  59.070  1.00  0.00           C
ATOM    926 HD11 LEU A 644      49.420  34.330  59.120  1.00  0.00           H
ATOM    927 HD12 LEU A 644      49.200  35.880  60.040  1.00  0.00           H
ATOM    928 HD13 LEU A 644      50.570  35.670  58.900  1.00  0.00           H
ATOM    929  CD2 LEU A 644      49.230  35.660  56.530  1.00  0.00           C
ATOM    930 HD21 LEU A 644      50.200  36.190  56.500  1.00  0.00           H
ATOM    931 HD22 LEU A 644      48.670  36.010  55.640  1.00  0.00           H
ATOM    932 HD23 LEU A 644      49.300  34.560  56.470  1.00  0.00           H
ATOM    933  C   LEU A 644      44.750  35.750  57.190  1.00  0.00           C
ATOM    934  O   LEU A 644      44.300  35.250  56.170  1.00  0.00           O
ATOM    935  N   PHE A 645      43.990  35.720  58.330  1.00  0.00           N
ATOM    936  HN  PHE A 645      44.380  36.020  59.200  1.00  0.00           H
ATOM    937  CA  PHE A 645      42.640  35.100  58.430  1.00  0.00           C
ATOM    938  HA  PHE A 645      42.540  34.130  57.960  1.00  0.00           H
ATOM    939  CB  PHE A 645      42.120  35.080  59.850  1.00  0.00           C
ATOM    940  HB1 PHE A 645      41.990  36.140  60.150  1.00  0.00           H
ATOM    941  HB2 PHE A 645      42.860  34.560  60.480  1.00  0.00           H
ATOM    942  CG  PHE A 645      40.840  34.380  60.190  1.00  0.00           C
ATOM    943  CD1 PHE A 645      40.390  34.490  61.510  1.00  0.00           C
ATOM    944  HD1 PHE A 645      41.010  35.100  62.160  1.00  0.00           H
ATOM    945  CE1 PHE A 645      39.220  33.750  61.870  1.00  0.00           C
ATOM    946  HE1 PHE A 645      38.750  33.880  62.840  1.00  0.00           H
ATOM    947  CZ  PHE A 645      38.430  33.120  60.910  1.00  0.00           C
ATOM    948  HZ  PHE A 645      37.560  32.550  61.180  1.00  0.00           H
ATOM    949  CD2 PHE A 645      40.180  33.590  59.300  1.00  0.00           C
ATOM    950  HD2 PHE A 645      40.510  33.250  58.330  1.00  0.00           H
ATOM    951  CE2 PHE A 645      38.980  32.970  59.630  1.00  0.00           C
ATOM    952  HE2 PHE A 645      38.340  32.370  58.990  1.00  0.00           H
ATOM    953  C   PHE A 645      41.650  35.790  57.520  1.00  0.00           C
ATOM    954  O   PHE A 645      40.860  35.150  56.760  1.00  0.00           O
ATOM    955  N   GLY A 646      41.680  37.120  57.450  1.00  0.00           N
ATOM    956  HN  GLY A 646      42.230  37.670  58.060  1.00  0.00           H
ATOM    957  CA  GLY A 646      40.790  37.860  56.610  1.00  0.00           C
ATOM    958  HA1 GLY A 646      40.920  38.880  56.950  1.00  0.00           H
ATOM    959  HA2 GLY A 646      39.790  37.430  56.650  1.00  0.00           H
ATOM    960  C   GLY A 646      41.130  37.770  55.180  1.00  0.00           C
ATOM    961  O   GLY A 646      40.170  37.580  54.460  1.00  0.00           O
ATOM    962  N   ALA A 647      42.420  37.930  54.690  1.00  0.00           N
ATOM    963  HN  ALA A 647      43.060  38.180  55.420  1.00  0.00           H
ATOM    964  CA  ALA A 647      42.810  37.640  53.340  1.00  0.00           C
ATOM    965  HA  ALA A 647      42.150  38.250  52.730  1.00  0.00           H
ATOM    966  CB  ALA A 647      44.310  37.750  53.100  1.00  0.00           C
ATOM    967  HB1 ALA A 647      44.630  37.550  52.070  1.00  0.00           H
ATOM    968  HB2 ALA A 647      44.840  37.040  53.780  1.00  0.00           H
ATOM    969  HB3 ALA A 647      44.620  38.790  53.340  1.00  0.00           H
ATOM    970  C   ALA A 647      42.290  36.280  52.800  1.00  0.00           C
ATOM    971  O   ALA A 647      41.640  36.220  51.760  1.00  0.00           O
ATOM    972  N   SER A 648      42.620  35.230  53.520  1.00  0.00           N
ATOM    973  HN  SER A 648      43.120  35.480  54.340  1.00  0.00           H
ATOM    974  CA  SER A 648      42.310  33.780  53.310  1.00  0.00           C
ATOM    975  HA  SER A 648      42.620  33.410  52.340  1.00  0.00           H
ATOM    976  CB  SER A 648      43.070  32.710  54.230  1.00  0.00           C
ATOM    977  HB1 SER A 648      44.130  32.730  53.890  1.00  0.00           H
ATOM    978  HB2 SER A 648      42.720  31.670  54.090  1.00  0.00           H
ATOM    979  OG  SER A 648      42.910  33.000  55.640  1.00  0.00           O
ATOM    980  HG1 SER A 648      43.400  33.750  55.960  1.00  0.00           H
ATOM    981  C   SER A 648      40.800  33.570  53.310  1.00  0.00           C
ATOM    982  O   SER A 648      40.260  32.910  52.370  1.00  0.00           O
ATOM    983  N   LEU A 649      40.000  34.040  54.350  1.00  0.00           N
ATOM    984  HN  LEU A 649      40.450  34.530  55.090  1.00  0.00           H
ATOM    985  CA  LEU A 649      38.560  33.850  54.370  1.00  0.00           C
ATOM    986  HA  LEU A 649      38.500  32.770  54.400  1.00  0.00           H
ATOM    987  CB  LEU A 649      37.880  34.260  55.710  1.00  0.00           C
ATOM    988  HB1 LEU A 649      37.820  35.370  55.630  1.00  0.00           H
ATOM    989  HB2 LEU A 649      38.630  33.950  56.460  1.00  0.00           H
ATOM    990  CG  LEU A 649      36.470  33.700  56.030  1.00  0.00           C
ATOM    991  HG  LEU A 649      35.840  33.980  55.160  1.00  0.00           H
ATOM    992  CD1 LEU A 649      36.460  32.270  56.430  1.00  0.00           C
ATOM    993 HD11 LEU A 649      35.470  31.890  56.780  1.00  0.00           H
ATOM    994 HD12 LEU A 649      37.220  31.930  57.180  1.00  0.00           H
ATOM    995 HD13 LEU A 649      36.730  31.640  55.540  1.00  0.00           H
ATOM    996  CD2 LEU A 649      35.990  34.410  57.280  1.00  0.00           C
ATOM    997 HD21 LEU A 649      34.920  34.210  57.560  1.00  0.00           H
ATOM    998 HD22 LEU A 649      36.220  35.490  57.240  1.00  0.00           H
ATOM    999 HD23 LEU A 649      36.610  34.050  58.110  1.00  0.00           H
ATOM   1000  C   LEU A 649      37.890  34.410  53.170  1.00  0.00           C
ATOM   1001  O   LEU A 649      37.040  33.810  52.490  1.00  0.00           O
ATOM   1002  N   THR A 650      38.310  35.700  52.860  1.00  0.00           N
ATOM   1003  HN  THR A 650      38.920  36.170  53.500  1.00  0.00           H
ATOM   1004  CA  THR A 650      37.780  36.430  51.680  1.00  0.00           C
ATOM   1005  HA  THR A 650      36.710  36.420  51.790  1.00  0.00           H
ATOM   1006  CB  THR A 650      38.310  37.840  51.690  1.00  0.00           C
ATOM   1007  HB  THR A 650      39.400  37.840  51.490  1.00  0.00           H
ATOM   1008  OG1 THR A 650      38.110  38.440  52.910  1.00  0.00           O
ATOM   1009  HG1 THR A 650      38.660  38.020  53.580  1.00  0.00           H
ATOM   1010  CG2 THR A 650      37.630  38.750  50.610  1.00  0.00           C
ATOM   1011 HG21 THR A 650      36.560  38.610  50.860  1.00  0.00           H
ATOM   1012 HG22 THR A 650      37.760  38.400  49.560  1.00  0.00           H
ATOM   1013 HG23 THR A 650      37.800  39.850  50.630  1.00  0.00           H
ATOM   1014  C   THR A 650      38.180  35.810  50.410  1.00  0.00           C
ATOM   1015  O   THR A 650      37.430  35.640  49.490  1.00  0.00           O
ATOM   1016  N   GLY A 651      39.460  35.370  50.360  1.00  0.00           N
ATOM   1017  HN  GLY A 651      40.010  35.420  51.180  1.00  0.00           H
ATOM   1018  CA  GLY A 651      40.110  34.800  49.160  1.00  0.00           C
ATOM   1019  HA1 GLY A 651      41.170  34.750  49.280  1.00  0.00           H
ATOM   1020  HA2 GLY A 651      39.940  35.430  48.300  1.00  0.00           H
ATOM   1021  C   GLY A 651      39.600  33.420  48.820  1.00  0.00           C
ATOM   1022  O   GLY A 651      39.220  33.220  47.650  1.00  0.00           O
ATOM   1023  N   ILE A 652      39.470  32.510  49.810  1.00  0.00           N
ATOM   1024  HN  ILE A 652      39.880  32.680  50.700  1.00  0.00           H
ATOM   1025  CA  ILE A 652      38.960  31.190  49.630  1.00  0.00           C
ATOM   1026  HA  ILE A 652      39.520  30.830  48.780  1.00  0.00           H
ATOM   1027  CB  ILE A 652      39.150  30.250  50.860  1.00  0.00           C
ATOM   1028  HB  ILE A 652      38.640  30.630  51.760  1.00  0.00           H
ATOM   1029  CG2 ILE A 652      38.660  28.860  50.510  1.00  0.00           C
ATOM   1030 HG21 ILE A 652      38.990  28.140  51.300  1.00  0.00           H
ATOM   1031 HG22 ILE A 652      39.170  28.530  49.590  1.00  0.00           H
ATOM   1032 HG23 ILE A 652      37.550  28.900  50.410  1.00  0.00           H
ATOM   1033  CG1 ILE A 652      40.590  30.110  51.280  1.00  0.00           C
ATOM   1034 HG11 ILE A 652      41.270  30.970  51.110  1.00  0.00           H
ATOM   1035 HG12 ILE A 652      41.110  29.400  50.600  1.00  0.00           H
ATOM   1036  CD  ILE A 652      40.680  29.860  52.750  1.00  0.00           C
ATOM   1037  HD1 ILE A 652      40.070  28.970  53.000  1.00  0.00           H
ATOM   1038  HD2 ILE A 652      40.440  30.740  53.380  1.00  0.00           H
ATOM   1039  HD3 ILE A 652      41.730  29.620  52.970  1.00  0.00           H
ATOM   1040  C   ILE A 652      37.530  31.080  49.200  1.00  0.00           C
ATOM   1041  O   ILE A 652      37.230  30.330  48.250  1.00  0.00           O
ATOM   1042  N   ALA A 653      36.670  32.060  49.690  1.00  0.00           N
ATOM   1043  HN  ALA A 653      36.950  32.610  50.470  1.00  0.00           H
ATOM   1044  CA  ALA A 653      35.370  32.240  49.260  1.00  0.00           C
ATOM   1045  HA  ALA A 653      34.920  31.260  49.270  1.00  0.00           H
ATOM   1046  CB  ALA A 653      34.760  33.210  50.240  1.00  0.00           C
ATOM   1047  HB1 ALA A 653      34.580  32.790  51.250  1.00  0.00           H
ATOM   1048  HB2 ALA A 653      33.760  33.600  49.920  1.00  0.00           H
ATOM   1049  HB3 ALA A 653      35.460  34.000  50.570  1.00  0.00           H
ATOM   1050  C   ALA A 653      35.340  32.770  47.790  1.00  0.00           C
ATOM   1051  O   ALA A 653      34.680  32.280  46.930  1.00  0.00           O
ATOM   1052  N   TYR A 654      36.030  33.850  47.540  1.00  0.00           N
ATOM   1053  HN  TYR A 654      36.620  34.240  48.240  1.00  0.00           H
ATOM   1054  CA  TYR A 654      36.150  34.570  46.270  1.00  0.00           C
ATOM   1055  HA  TYR A 654      35.120  34.830  46.080  1.00  0.00           H
ATOM   1056  CB  TYR A 654      37.040  35.800  46.540  1.00  0.00           C
ATOM   1057  HB1 TYR A 654      38.020  35.580  47.010  1.00  0.00           H
ATOM   1058  HB2 TYR A 654      36.510  36.480  47.230  1.00  0.00           H
ATOM   1059  CG  TYR A 654      37.220  36.660  45.340  1.00  0.00           C
ATOM   1060  CD1 TYR A 654      38.200  36.330  44.360  1.00  0.00           C
ATOM   1061  HD1 TYR A 654      38.730  35.390  44.480  1.00  0.00           H
ATOM   1062  CE1 TYR A 654      38.300  37.100  43.230  1.00  0.00           C
ATOM   1063  HE1 TYR A 654      38.960  36.770  42.440  1.00  0.00           H
ATOM   1064  CZ  TYR A 654      37.560  38.270  43.100  1.00  0.00           C
ATOM   1065  OH  TYR A 654      37.760  38.980  41.910  1.00  0.00           O
ATOM   1066  HH  TYR A 654      38.410  38.550  41.370  1.00  0.00           H
ATOM   1067  CD2 TYR A 654      36.490  37.900  45.230  1.00  0.00           C
ATOM   1068  HD2 TYR A 654      35.640  38.120  45.870  1.00  0.00           H
ATOM   1069  CE2 TYR A 654      36.630  38.710  44.120  1.00  0.00           C
ATOM   1070  HE2 TYR A 654      36.010  39.550  43.850  1.00  0.00           H
ATOM   1071  C   TYR A 654      36.640  33.690  45.210  1.00  0.00           C
ATOM   1072  O   TYR A 654      36.140  33.770  44.100  1.00  0.00           O
ATOM   1073  N   SER A 655      37.580  32.820  45.400  1.00  0.00           N
ATOM   1074  HN  SER A 655      37.970  32.830  46.310  1.00  0.00           H
ATOM   1075  CA  SER A 655      38.220  32.060  44.310  1.00  0.00           C
ATOM   1076  HA  SER A 655      38.240  32.640  43.390  1.00  0.00           H
ATOM   1077  CB  SER A 655      39.700  31.860  44.790  1.00  0.00           C
ATOM   1078  HB1 SER A 655      40.160  32.850  44.970  1.00  0.00           H
ATOM   1079  HB2 SER A 655      40.300  31.230  44.080  1.00  0.00           H
ATOM   1080  OG  SER A 655      39.790  31.080  45.990  1.00  0.00           O
ATOM   1081  HG1 SER A 655      39.640  31.660  46.740  1.00  0.00           H
ATOM   1082  C   SER A 655      37.560  30.770  44.010  1.00  0.00           C
ATOM   1083  O   SER A 655      37.510  30.360  42.900  1.00  0.00           O
ATOM   1084  N   LEU A 656      37.050  29.970  44.980  1.00  0.00           N
ATOM   1085  HN  LEU A 656      37.120  30.290  45.920  1.00  0.00           H
ATOM   1086  CA  LEU A 656      36.340  28.740  44.710  1.00  0.00           C
ATOM   1087  HA  LEU A 656      36.970  28.060  44.170  1.00  0.00           H
ATOM   1088  CB  LEU A 656      36.220  28.100  46.080  1.00  0.00           C
ATOM   1089  HB1 LEU A 656      35.580  28.770  46.700  1.00  0.00           H
ATOM   1090  HB2 LEU A 656      37.230  27.860  46.470  1.00  0.00           H
ATOM   1091  CG  LEU A 656      35.530  26.700  45.990  1.00  0.00           C
ATOM   1092  HG  LEU A 656      34.540  26.840  45.500  1.00  0.00           H
ATOM   1093  CD1 LEU A 656      36.250  25.560  45.230  1.00  0.00           C
ATOM   1094 HD11 LEU A 656      37.090  25.160  45.830  1.00  0.00           H
ATOM   1095 HD12 LEU A 656      36.740  25.960  44.320  1.00  0.00           H
ATOM   1096 HD13 LEU A 656      35.490  24.770  45.140  1.00  0.00           H
ATOM   1097  CD2 LEU A 656      35.280  26.310  47.440  1.00  0.00           C
ATOM   1098 HD21 LEU A 656      36.320  26.130  47.810  1.00  0.00           H
ATOM   1099 HD22 LEU A 656      34.750  25.340  47.550  1.00  0.00           H
ATOM   1100 HD23 LEU A 656      34.740  27.160  47.910  1.00  0.00           H
ATOM   1101  C   LEU A 656      35.000  29.020  44.000  1.00  0.00           C
ATOM   1102  O   LEU A 656      34.570  28.380  43.010  1.00  0.00           O
ATOM   1103  N   PHE A 657      34.380  30.180  44.370  1.00  0.00           N
ATOM   1104  HN  PHE A 657      34.760  30.820  45.040  1.00  0.00           H
ATOM   1105  CA  PHE A 657      33.060  30.560  43.970  1.00  0.00           C
ATOM   1106  HA  PHE A 657      32.620  29.650  43.560  1.00  0.00           H
ATOM   1107  CB  PHE A 657      32.120  31.060  45.160  1.00  0.00           C
ATOM   1108  HB1 PHE A 657      31.100  31.280  44.800  1.00  0.00           H
ATOM   1109  HB2 PHE A 657      32.390  32.010  45.670  1.00  0.00           H
ATOM   1110  CG  PHE A 657      32.130  30.070  46.300  1.00  0.00           C
ATOM   1111  CD1 PHE A 657      32.290  30.520  47.650  1.00  0.00           C
ATOM   1112  HD1 PHE A 657      32.510  31.570  47.790  1.00  0.00           H
ATOM   1113  CE1 PHE A 657      32.320  29.530  48.710  1.00  0.00           C
ATOM   1114  HE1 PHE A 657      32.530  29.820  49.720  1.00  0.00           H
ATOM   1115  CZ  PHE A 657      32.160  28.180  48.400  1.00  0.00           C
ATOM   1116  HZ  PHE A 657      32.330  27.430  49.150  1.00  0.00           H
ATOM   1117  CD2 PHE A 657      31.900  28.700  46.040  1.00  0.00           C
ATOM   1118  HD2 PHE A 657      31.790  28.300  45.040  1.00  0.00           H
ATOM   1119  CE2 PHE A 657      31.900  27.730  47.080  1.00  0.00           C
ATOM   1120  HE2 PHE A 657      31.950  26.690  46.820  1.00  0.00           H
ATOM   1121  C   PHE A 657      33.240  31.650  42.800  1.00  0.00           C
ATOM   1122  O   PHE A 657      32.340  32.340  42.360  1.00  0.00           O
ATOM   1123  N   ALA A 658      34.490  31.780  42.330  1.00  0.00           N
ATOM   1124  HN  ALA A 658      35.190  31.270  42.820  1.00  0.00           H
ATOM   1125  CA  ALA A 658      35.170  32.570  41.340  1.00  0.00           C
ATOM   1126  HA  ALA A 658      36.100  32.860  41.810  1.00  0.00           H
ATOM   1127  CB  ALA A 658      35.590  31.670  40.200  1.00  0.00           C
ATOM   1128  HB1 ALA A 658      36.130  32.220  39.410  1.00  0.00           H
ATOM   1129  HB2 ALA A 658      34.680  31.290  39.690  1.00  0.00           H
ATOM   1130  HB3 ALA A 658      36.230  30.850  40.590  1.00  0.00           H
ATOM   1131  C   ALA A 658      34.530  33.860  40.890  1.00  0.00           C
ATOM   1132  O   ALA A 658      33.900  33.940  39.810  1.00  0.00           O
ATOM   1133  N   GLY A 659      34.510  34.900  41.810  1.00  0.00           N
ATOM   1134  HN  GLY A 659      34.980  34.770  42.680  1.00  0.00           H
ATOM   1135  CA  GLY A 659      33.980  36.200  41.560  1.00  0.00           C
ATOM   1136  HA1 GLY A 659      34.240  36.850  42.370  1.00  0.00           H
ATOM   1137  HA2 GLY A 659      32.890  36.190  41.470  1.00  0.00           H
ATOM   1138  C   GLY A 659      34.660  36.890  40.380  1.00  0.00           C
ATOM   1139  O   GLY A 659      34.060  37.530  39.540  1.00  0.00           O
ATOM   1140  N   GLN A 660      36.070  36.730  40.300  1.00  0.00           N
ATOM   1141  HN  GLN A 660      36.630  36.610  41.110  1.00  0.00           H
ATOM   1142  CA  GLN A 660      36.780  36.820  38.990  1.00  0.00           C
ATOM   1143  HA  GLN A 660      36.120  36.510  38.190  1.00  0.00           H
ATOM   1144  CB  GLN A 660      37.220  38.270  38.740  1.00  0.00           C
ATOM   1145  HB1 GLN A 660      38.070  38.440  39.430  1.00  0.00           H
ATOM   1146  HB2 GLN A 660      36.350  38.910  39.000  1.00  0.00           H
ATOM   1147  CG  GLN A 660      37.800  38.690  37.280  1.00  0.00           C
ATOM   1148  HG1 GLN A 660      38.450  39.570  37.480  1.00  0.00           H
ATOM   1149  HG2 GLN A 660      36.960  39.020  36.640  1.00  0.00           H
ATOM   1150  CD  GLN A 660      38.640  37.680  36.560  1.00  0.00           C
ATOM   1151  OE1 GLN A 660      39.810  37.480  36.830  1.00  0.00           O
ATOM   1152  NE2 GLN A 660      38.030  37.210  35.480  1.00  0.00           N
ATOM   1153 HE21 GLN A 660      38.630  36.700  34.870  1.00  0.00           H
ATOM   1154 HE22 GLN A 660      37.270  37.730  35.090  1.00  0.00           H
ATOM   1155  C   GLN A 660      37.970  35.860  39.230  1.00  0.00           C
ATOM   1156  O   GLN A 660      38.640  36.030  40.290  1.00  0.00           O
ATOM   1157  N   PRO A 661      38.240  34.850  38.430  1.00  0.00           N
ATOM   1158  CD  PRO A 661      37.150  34.270  37.560  1.00  0.00           C
ATOM   1159  HD1 PRO A 661      36.780  34.980  36.800  1.00  0.00           H
ATOM   1160  HD2 PRO A 661      36.210  34.030  38.090  1.00  0.00           H
ATOM   1161  CA  PRO A 661      39.150  33.780  38.890  1.00  0.00           C
ATOM   1162  HA  PRO A 661      39.070  33.720  39.960  1.00  0.00           H
ATOM   1163  CB  PRO A 661      38.720  32.560  37.990  1.00  0.00           C
ATOM   1164  HB1 PRO A 661      38.380  31.690  38.590  1.00  0.00           H
ATOM   1165  HB2 PRO A 661      39.600  32.110  37.470  1.00  0.00           H
ATOM   1166  CG  PRO A 661      37.780  33.050  36.950  1.00  0.00           C
ATOM   1167  HG1 PRO A 661      38.260  33.340  35.990  1.00  0.00           H
ATOM   1168  HG2 PRO A 661      36.960  32.340  36.720  1.00  0.00           H
ATOM   1169  C   PRO A 661      40.580  34.110  38.780  1.00  0.00           C
ATOM   1170  O   PRO A 661      41.340  33.730  39.660  1.00  0.00           O
ATOM   1171  N   LEU A 662      41.050  34.800  37.730  1.00  0.00           N
ATOM   1172  HN  LEU A 662      40.390  35.290  37.150  1.00  0.00           H
ATOM   1173  CA  LEU A 662      42.480  35.140  37.560  1.00  0.00           C
ATOM   1174  HA  LEU A 662      43.030  34.260  37.840  1.00  0.00           H
ATOM   1175  CB  LEU A 662      42.830  35.560  36.140  1.00  0.00           C
ATOM   1176  HB1 LEU A 662      43.940  35.590  36.130  1.00  0.00           H
ATOM   1177  HB2 LEU A 662      42.530  36.580  35.840  1.00  0.00           H
ATOM   1178  CG  LEU A 662      42.500  34.560  34.960  1.00  0.00           C
ATOM   1179  HG  LEU A 662      41.560  34.010  35.160  1.00  0.00           H
ATOM   1180  CD1 LEU A 662      42.150  35.320  33.570  1.00  0.00           C
ATOM   1181 HD11 LEU A 662      41.400  36.150  33.690  1.00  0.00           H
ATOM   1182 HD12 LEU A 662      41.670  34.580  32.880  1.00  0.00           H
ATOM   1183 HD13 LEU A 662      43.090  35.740  33.170  1.00  0.00           H
ATOM   1184  CD2 LEU A 662      43.540  33.400  34.730  1.00  0.00           C
ATOM   1185 HD21 LEU A 662      43.250  32.930  33.770  1.00  0.00           H
ATOM   1186 HD22 LEU A 662      43.660  32.700  35.580  1.00  0.00           H
ATOM   1187 HD23 LEU A 662      44.560  33.820  34.670  1.00  0.00           H
ATOM   1188  C   LEU A 662      42.890  36.200  38.510  1.00  0.00           C
ATOM   1189  O   LEU A 662      44.070  36.310  38.840  1.00  0.00           O
ATOM   1190  N   THR A 663      41.970  37.020  39.070  1.00  0.00           N
ATOM   1191  HN  THR A 663      41.020  37.190  38.790  1.00  0.00           H
ATOM   1192  CA  THR A 663      42.450  38.090  40.080  1.00  0.00           C
ATOM   1193  HA  THR A 663      43.170  38.740  39.600  1.00  0.00           H
ATOM   1194  CB  THR A 663      41.360  39.000  40.620  1.00  0.00           C
ATOM   1195  HB  THR A 663      41.710  39.610  41.480  1.00  0.00           H
ATOM   1196  OG1 THR A 663      40.100  38.350  40.830  1.00  0.00           O
ATOM   1197  HG1 THR A 663      40.270  37.420  40.720  1.00  0.00           H
ATOM   1198  CG2 THR A 663      41.010  39.950  39.460  1.00  0.00           C
ATOM   1199 HG21 THR A 663      40.580  39.490  38.550  1.00  0.00           H
ATOM   1200 HG22 THR A 663      41.930  40.480  39.130  1.00  0.00           H
ATOM   1201 HG23 THR A 663      40.310  40.750  39.770  1.00  0.00           H
ATOM   1202  C   THR A 663      43.160  37.470  41.370  1.00  0.00           C
ATOM   1203  O   THR A 663      42.720  36.390  41.820  1.00  0.00           O
ATOM   1204  N   ILE A 664      44.100  38.160  42.020  1.00  0.00           N
ATOM   1205  HN  ILE A 664      44.290  39.060  41.650  1.00  0.00           H
ATOM   1206  CA  ILE A 664      44.710  37.840  43.310  1.00  0.00           C
ATOM   1207  HA  ILE A 664      44.170  37.010  43.740  1.00  0.00           H
ATOM   1208  CB  ILE A 664      46.170  37.330  43.180  1.00  0.00           C
ATOM   1209  HB  ILE A 664      46.910  38.030  42.760  1.00  0.00           H
ATOM   1210  CG2 ILE A 664      46.730  37.040  44.600  1.00  0.00           C
ATOM   1211 HG21 ILE A 664      45.920  36.500  45.150  1.00  0.00           H
ATOM   1212 HG22 ILE A 664      46.980  38.020  45.060  1.00  0.00           H
ATOM   1213 HG23 ILE A 664      47.720  36.530  44.630  1.00  0.00           H
ATOM   1214  CG1 ILE A 664      46.340  36.130  42.310  1.00  0.00           C
ATOM   1215 HG11 ILE A 664      47.390  35.790  42.310  1.00  0.00           H
ATOM   1216 HG12 ILE A 664      46.140  36.390  41.250  1.00  0.00           H
ATOM   1217  CD  ILE A 664      45.480  34.920  42.700  1.00  0.00           C
ATOM   1218  HD1 ILE A 664      44.400  35.160  42.790  1.00  0.00           H
ATOM   1219  HD2 ILE A 664      45.850  34.540  43.670  1.00  0.00           H
ATOM   1220  HD3 ILE A 664      45.710  34.070  42.010  1.00  0.00           H
ATOM   1221  C   ILE A 664      44.560  39.040  44.210  1.00  0.00           C
ATOM   1222  O   ILE A 664      44.950  40.180  43.910  1.00  0.00           O
ATOM   1223  N   LEU A 665      43.830  38.820  45.290  1.00  0.00           N
ATOM   1224  HN  LEU A 665      43.320  37.960  45.440  1.00  0.00           H
ATOM   1225  CA  LEU A 665      43.610  39.800  46.370  1.00  0.00           C
ATOM   1226  HA  LEU A 665      43.310  40.720  45.900  1.00  0.00           H
ATOM   1227  CB  LEU A 665      42.330  39.380  47.240  1.00  0.00           C
ATOM   1228  HB1 LEU A 665      42.160  40.220  47.940  1.00  0.00           H
ATOM   1229  HB2 LEU A 665      42.750  38.510  47.780  1.00  0.00           H
ATOM   1230  CG  LEU A 665      41.020  39.080  46.350  1.00  0.00           C
ATOM   1231  HG  LEU A 665      41.110  39.380  45.290  1.00  0.00           H
ATOM   1232  CD1 LEU A 665      40.840  37.530  46.300  1.00  0.00           C
ATOM   1233 HD11 LEU A 665      41.500  37.110  45.510  1.00  0.00           H
ATOM   1234 HD12 LEU A 665      39.780  37.210  46.190  1.00  0.00           H
ATOM   1235 HD13 LEU A 665      41.100  37.050  47.270  1.00  0.00           H
ATOM   1236  CD2 LEU A 665      39.690  39.730  46.760  1.00  0.00           C
ATOM   1237 HD21 LEU A 665      39.550  40.820  46.630  1.00  0.00           H
ATOM   1238 HD22 LEU A 665      39.620  39.550  47.860  1.00  0.00           H
ATOM   1239 HD23 LEU A 665      38.830  39.270  46.230  1.00  0.00           H
ATOM   1240  C   LEU A 665      44.780  40.110  47.240  1.00  0.00           C
ATOM   1241  O   LEU A 665      45.570  39.250  47.550  1.00  0.00           O
ATOM   1242  N   GLY A 666      44.860  41.360  47.690  1.00  0.00           N
ATOM   1243  HN  GLY A 666      44.200  42.100  47.600  1.00  0.00           H
ATOM   1244  CA  GLY A 666      45.860  41.670  48.700  1.00  0.00           C
ATOM   1245  HA1 GLY A 666      46.850  41.780  48.270  1.00  0.00           H
ATOM   1246  HA2 GLY A 666      45.750  40.930  49.480  1.00  0.00           H
ATOM   1247  C   GLY A 666      45.520  43.030  49.320  1.00  0.00           C
ATOM   1248  O   GLY A 666      44.500  43.580  48.980  1.00  0.00           O
ATOM   1249  N   SER A 667      46.490  43.510  50.210  1.00  0.00           N
ATOM   1250  HN  SER A 667      47.300  42.990  50.450  1.00  0.00           H
ATOM   1251  CA  SER A 667      46.380  44.800  50.820  1.00  0.00           C
ATOM   1252  HA  SER A 667      45.370  44.830  51.230  1.00  0.00           H
ATOM   1253  CB  SER A 667      47.420  45.010  52.030  1.00  0.00           C
ATOM   1254  HB1 SER A 667      47.110  44.350  52.870  1.00  0.00           H
ATOM   1255  HB2 SER A 667      47.330  46.030  52.460  1.00  0.00           H
ATOM   1256  OG  SER A 667      48.730  44.670  51.630  1.00  0.00           O
ATOM   1257  HG1 SER A 667      49.190  45.410  51.240  1.00  0.00           H
ATOM   1258  C   SER A 667      46.580  45.870  49.830  1.00  0.00           C
ATOM   1259  O   SER A 667      47.090  45.600  48.740  1.00  0.00           O
ATOM   1260  N   THR A 668      46.160  47.090  50.170  1.00  0.00           N
ATOM   1261  HN  THR A 668      45.710  47.310  51.030  1.00  0.00           H
ATOM   1262  CA  THR A 668      46.140  48.240  49.270  1.00  0.00           C
ATOM   1263  HA  THR A 668      47.060  48.210  48.710  1.00  0.00           H
ATOM   1264  CB  THR A 668      44.880  48.090  48.460  1.00  0.00           C
ATOM   1265  HB  THR A 668      44.890  47.080  48.010  1.00  0.00           H
ATOM   1266  OG1 THR A 668      44.910  49.020  47.380  1.00  0.00           O
ATOM   1267  HG1 THR A 668      43.970  49.210  47.370  1.00  0.00           H
ATOM   1268  CG2 THR A 668      43.600  48.200  49.260  1.00  0.00           C
ATOM   1269 HG21 THR A 668      42.750  48.130  48.540  1.00  0.00           H
ATOM   1270 HG22 THR A 668      43.510  49.230  49.700  1.00  0.00           H
ATOM   1271 HG23 THR A 668      43.400  47.510  50.110  1.00  0.00           H
ATOM   1272  C   THR A 668      46.170  49.370  50.180  1.00  0.00           C
ATOM   1273  O   THR A 668      45.930  49.280  51.400  1.00  0.00           O
ATOM   1274  N   GLY A 669      46.700  50.500  49.690  1.00  0.00           N
ATOM   1275  HN  GLY A 669      46.910  50.530  48.710  1.00  0.00           H
ATOM   1276  CA  GLY A 669      46.990  51.680  50.540  1.00  0.00           C
ATOM   1277  HA1 GLY A 669      47.670  52.390  50.100  1.00  0.00           H
ATOM   1278  HA2 GLY A 669      47.520  51.280  51.380  1.00  0.00           H
ATOM   1279  C   GLY A 669      45.870  52.360  51.300  1.00  0.00           C
ATOM   1280  O   GLY A 669      45.940  52.590  52.520  1.00  0.00           O
ATOM   1281  N   PRO A 670      44.740  52.610  50.660  1.00  0.00           N
ATOM   1282  CD  PRO A 670      44.570  52.640  49.230  1.00  0.00           C
ATOM   1283  HD1 PRO A 670      44.400  51.620  48.820  1.00  0.00           H
ATOM   1284  HD2 PRO A 670      45.440  53.090  48.700  1.00  0.00           H
ATOM   1285  CA  PRO A 670      43.600  53.220  51.300  1.00  0.00           C
ATOM   1286  HA  PRO A 670      43.900  54.180  51.680  1.00  0.00           H
ATOM   1287  CB  PRO A 670      42.500  53.440  50.200  1.00  0.00           C
ATOM   1288  HB1 PRO A 670      41.850  54.310  50.400  1.00  0.00           H
ATOM   1289  HB2 PRO A 670      41.890  52.540  50.010  1.00  0.00           H
ATOM   1290  CG  PRO A 670      43.380  53.670  49.010  1.00  0.00           C
ATOM   1291  HG1 PRO A 670      42.840  53.440  48.060  1.00  0.00           H
ATOM   1292  HG2 PRO A 670      43.850  54.670  49.040  1.00  0.00           H
ATOM   1293  C   PRO A 670      42.900  52.460  52.400  1.00  0.00           C
ATOM   1294  O   PRO A 670      42.310  53.130  53.280  1.00  0.00           O
ATOM   1295  N   VAL A 671      42.830  51.080  52.390  1.00  0.00           N
ATOM   1296  HN  VAL A 671      43.070  50.620  51.530  1.00  0.00           H
ATOM   1297  CA  VAL A 671      42.470  50.200  53.480  1.00  0.00           C
ATOM   1298  HA  VAL A 671      41.460  50.460  53.730  1.00  0.00           H
ATOM   1299  CB  VAL A 671      42.520  48.750  53.150  1.00  0.00           C
ATOM   1300  HB  VAL A 671      43.520  48.470  52.760  1.00  0.00           H
ATOM   1301  CG1 VAL A 671      42.170  47.870  54.410  1.00  0.00           C
ATOM   1302 HG11 VAL A 671      42.220  46.780  54.130  1.00  0.00           H
ATOM   1303 HG12 VAL A 671      41.190  48.200  54.790  1.00  0.00           H
ATOM   1304 HG13 VAL A 671      42.940  48.040  55.200  1.00  0.00           H
ATOM   1305  CG2 VAL A 671      41.480  48.420  52.110  1.00  0.00           C
ATOM   1306 HG21 VAL A 671      41.680  49.090  51.240  1.00  0.00           H
ATOM   1307 HG22 VAL A 671      40.410  48.650  52.310  1.00  0.00           H
ATOM   1308 HG23 VAL A 671      41.520  47.330  51.890  1.00  0.00           H
ATOM   1309  C   VAL A 671      43.310  50.570  54.650  1.00  0.00           C
ATOM   1310  O   VAL A 671      42.810  50.860  55.740  1.00  0.00           O
ATOM   1311  N   LEU A 672      44.660  50.700  54.560  1.00  0.00           N
ATOM   1312  HN  LEU A 672      45.090  50.630  53.660  1.00  0.00           H
ATOM   1313  CA  LEU A 672      45.510  51.040  55.690  1.00  0.00           C
ATOM   1314  HA  LEU A 672      45.350  50.270  56.420  1.00  0.00           H
ATOM   1315  CB  LEU A 672      47.030  50.880  55.270  1.00  0.00           C
ATOM   1316  HB1 LEU A 672      47.230  51.450  54.340  1.00  0.00           H
ATOM   1317  HB2 LEU A 672      47.180  49.830  54.940  1.00  0.00           H
ATOM   1318  CG  LEU A 672      48.050  51.200  56.340  1.00  0.00           C
ATOM   1319  HG  LEU A 672      47.820  52.140  56.900  1.00  0.00           H
ATOM   1320  CD1 LEU A 672      47.880  50.130  57.430  1.00  0.00           C
ATOM   1321 HD11 LEU A 672      48.740  50.260  58.130  1.00  0.00           H
ATOM   1322 HD12 LEU A 672      47.960  49.080  57.070  1.00  0.00           H
ATOM   1323 HD13 LEU A 672      46.910  50.250  57.940  1.00  0.00           H
ATOM   1324  CD2 LEU A 672      49.490  51.260  55.910  1.00  0.00           C
ATOM   1325 HD21 LEU A 672      50.190  51.350  56.770  1.00  0.00           H
ATOM   1326 HD22 LEU A 672      49.630  52.090  55.170  1.00  0.00           H
ATOM   1327 HD23 LEU A 672      49.840  50.340  55.380  1.00  0.00           H
ATOM   1328  C   LEU A 672      45.300  52.510  56.260  1.00  0.00           C
ATOM   1329  O   LEU A 672      45.240  52.670  57.510  1.00  0.00           O
ATOM   1330  N   VAL A 673      45.200  53.540  55.390  1.00  0.00           N
ATOM   1331  HN  VAL A 673      45.490  53.230  54.500  1.00  0.00           H
ATOM   1332  CA  VAL A 673      45.070  54.890  55.790  1.00  0.00           C
ATOM   1333  HA  VAL A 673      45.610  55.050  56.720  1.00  0.00           H
ATOM   1334  CB  VAL A 673      45.540  55.830  54.740  1.00  0.00           C
ATOM   1335  HB  VAL A 673      44.960  55.680  53.810  1.00  0.00           H
ATOM   1336  CG1 VAL A 673      45.370  57.320  55.170  1.00  0.00           C
ATOM   1337 HG11 VAL A 673      45.870  57.990  54.430  1.00  0.00           H
ATOM   1338 HG12 VAL A 673      45.820  57.460  56.170  1.00  0.00           H
ATOM   1339 HG13 VAL A 673      44.280  57.520  55.150  1.00  0.00           H
ATOM   1340  CG2 VAL A 673      46.950  55.540  54.450  1.00  0.00           C
ATOM   1341 HG21 VAL A 673      47.170  54.490  54.180  1.00  0.00           H
ATOM   1342 HG22 VAL A 673      47.430  55.830  55.420  1.00  0.00           H
ATOM   1343 HG23 VAL A 673      47.380  56.130  53.610  1.00  0.00           H
ATOM   1344  C   VAL A 673      43.620  55.220  56.250  1.00  0.00           C
ATOM   1345  O   VAL A 673      43.450  56.010  57.220  1.00  0.00           O
ATOM   1346  N   PHE A 674      42.520  54.520  55.740  1.00  0.00           N
ATOM   1347  HN  PHE A 674      42.510  53.840  55.010  1.00  0.00           H
ATOM   1348  CA  PHE A 674      41.120  54.660  56.230  1.00  0.00           C
ATOM   1349  HA  PHE A 674      40.810  55.700  56.310  1.00  0.00           H
ATOM   1350  CB  PHE A 674      40.060  54.120  55.130  1.00  0.00           C
ATOM   1351  HB1 PHE A 674      40.060  53.010  54.990  1.00  0.00           H
ATOM   1352  HB2 PHE A 674      40.460  54.550  54.180  1.00  0.00           H
ATOM   1353  CG  PHE A 674      38.690  54.540  55.450  1.00  0.00           C
ATOM   1354  CD1 PHE A 674      38.340  55.850  55.120  1.00  0.00           C
ATOM   1355  HD1 PHE A 674      39.060  56.480  54.650  1.00  0.00           H
ATOM   1356  CE1 PHE A 674      37.020  56.360  55.370  1.00  0.00           C
ATOM   1357  HE1 PHE A 674      36.810  57.390  55.160  1.00  0.00           H
ATOM   1358  CZ  PHE A 674      36.090  55.470  55.890  1.00  0.00           C
ATOM   1359  HZ  PHE A 674      35.060  55.780  55.970  1.00  0.00           H
ATOM   1360  CD2 PHE A 674      37.700  53.660  56.070  1.00  0.00           C
ATOM   1361  HD2 PHE A 674      37.960  52.650  56.350  1.00  0.00           H
ATOM   1362  CE2 PHE A 674      36.450  54.140  56.250  1.00  0.00           C
ATOM   1363  HE2 PHE A 674      35.730  53.470  56.690  1.00  0.00           H
ATOM   1364  C   PHE A 674      40.940  54.120  57.610  1.00  0.00           C
ATOM   1365  O   PHE A 674      40.420  54.790  58.520  1.00  0.00           O
ATOM   1366  N   GLU A 675      41.520  52.880  57.830  1.00  0.00           N
ATOM   1367  HN  GLU A 675      42.070  52.400  57.150  1.00  0.00           H
ATOM   1368  CA  GLU A 675      41.530  52.230  59.130  1.00  0.00           C
ATOM   1369  HA  GLU A 675      40.490  52.240  59.410  1.00  0.00           H
ATOM   1370  CB  GLU A 675      42.280  50.950  59.070  1.00  0.00           C
ATOM   1371  HB1 GLU A 675      42.480  50.660  60.130  1.00  0.00           H
ATOM   1372  HB2 GLU A 675      43.250  51.000  58.530  1.00  0.00           H
ATOM   1373  CG  GLU A 675      41.440  49.830  58.400  1.00  0.00           C
ATOM   1374  HG1 GLU A 675      41.980  48.890  58.650  1.00  0.00           H
ATOM   1375  HG2 GLU A 675      41.300  49.920  57.300  1.00  0.00           H
ATOM   1376  CD  GLU A 675      40.050  49.750  59.010  1.00  0.00           C
ATOM   1377  OE1 GLU A 675      39.120  49.380  58.290  1.00  0.00           O
ATOM   1378  OE2 GLU A 675      39.880  49.890  60.240  1.00  0.00           O
ATOM   1379  C   GLU A 675      42.230  53.100  60.100  1.00  0.00           C
ATOM   1380  O   GLU A 675      41.820  53.280  61.230  1.00  0.00           O
ATOM   1381  N   LYS A 676      43.320  53.710  59.790  1.00  0.00           N
ATOM   1382  HN  LYS A 676      43.770  53.560  58.900  1.00  0.00           H
ATOM   1383  CA  LYS A 676      44.040  54.660  60.640  1.00  0.00           C
ATOM   1384  HA  LYS A 676      44.290  54.160  61.570  1.00  0.00           H
ATOM   1385  CB  LYS A 676      45.470  54.990  60.010  1.00  0.00           C
ATOM   1386  HB1 LYS A 676      45.330  55.100  58.900  1.00  0.00           H
ATOM   1387  HB2 LYS A 676      46.100  54.080  60.120  1.00  0.00           H
ATOM   1388  CG  LYS A 676      46.340  56.080  60.640  1.00  0.00           C
ATOM   1389  HG1 LYS A 676      45.900  57.100  60.510  1.00  0.00           H
ATOM   1390  HG2 LYS A 676      47.310  56.060  60.120  1.00  0.00           H
ATOM   1391  CD  LYS A 676      46.600  55.870  62.140  1.00  0.00           C
ATOM   1392  HD1 LYS A 676      47.340  55.050  62.240  1.00  0.00           H
ATOM   1393  HD2 LYS A 676      45.660  55.670  62.700  1.00  0.00           H
ATOM   1394  CE  LYS A 676      47.130  57.080  62.940  1.00  0.00           C
ATOM   1395  HE1 LYS A 676      47.310  56.830  64.010  1.00  0.00           H
ATOM   1396  HE2 LYS A 676      46.440  57.940  62.830  1.00  0.00           H
ATOM   1397  NZ  LYS A 676      48.460  57.500  62.520  1.00  0.00           N
ATOM   1398  HZ1 LYS A 676      48.740  58.310  63.110  1.00  0.00           H
ATOM   1399  HZ2 LYS A 676      48.380  57.920  61.570  1.00  0.00           H
ATOM   1400  HZ3 LYS A 676      49.220  56.770  62.550  1.00  0.00           H
ATOM   1401  C   LYS A 676      43.290  55.900  60.920  1.00  0.00           C
ATOM   1402  O   LYS A 676      43.290  56.390  62.080  1.00  0.00           O
ATOM   1403  N   ILE A 677      42.560  56.510  59.940  1.00  0.00           N
ATOM   1404  HN  ILE A 677      42.760  56.240  59.000  1.00  0.00           H
ATOM   1405  CA  ILE A 677      41.700  57.680  60.080  1.00  0.00           C
ATOM   1406  HA  ILE A 677      42.230  58.470  60.610  1.00  0.00           H
ATOM   1407  CB  ILE A 677      41.330  58.260  58.700  1.00  0.00           C
ATOM   1408  HB  ILE A 677      41.170  57.350  58.090  1.00  0.00           H
ATOM   1409  CG2 ILE A 677      40.010  58.980  58.670  1.00  0.00           C
ATOM   1410 HG21 ILE A 677      39.820  59.760  59.450  1.00  0.00           H
ATOM   1411 HG22 ILE A 677      39.110  58.320  58.800  1.00  0.00           H
ATOM   1412 HG23 ILE A 677      39.860  59.480  57.690  1.00  0.00           H
ATOM   1413  CG1 ILE A 677      42.490  59.070  58.070  1.00  0.00           C
ATOM   1414 HG11 ILE A 677      43.370  58.420  58.190  1.00  0.00           H
ATOM   1415 HG12 ILE A 677      42.610  60.020  58.640  1.00  0.00           H
ATOM   1416  CD  ILE A 677      42.260  59.350  56.550  1.00  0.00           C
ATOM   1417  HD1 ILE A 677      41.400  59.990  56.280  1.00  0.00           H
ATOM   1418  HD2 ILE A 677      42.320  58.390  55.990  1.00  0.00           H
ATOM   1419  HD3 ILE A 677      43.110  59.950  56.170  1.00  0.00           H
ATOM   1420  C   ILE A 677      40.570  57.410  60.980  1.00  0.00           C
ATOM   1421  O   ILE A 677      40.300  58.280  61.820  1.00  0.00           O
ATOM   1422  N   LEU A 678      39.870  56.270  60.830  1.00  0.00           N
ATOM   1423  HN  LEU A 678      40.100  55.590  60.140  1.00  0.00           H
ATOM   1424  CA  LEU A 678      38.760  55.860  61.670  1.00  0.00           C
ATOM   1425  HA  LEU A 678      38.000  56.630  61.670  1.00  0.00           H
ATOM   1426  CB  LEU A 678      38.130  54.580  61.170  1.00  0.00           C
ATOM   1427  HB1 LEU A 678      37.520  54.120  61.990  1.00  0.00           H
ATOM   1428  HB2 LEU A 678      38.940  53.870  60.910  1.00  0.00           H
ATOM   1429  CG  LEU A 678      37.150  54.660  59.990  1.00  0.00           C
ATOM   1430  HG  LEU A 678      37.500  55.130  59.050  1.00  0.00           H
ATOM   1431  CD1 LEU A 678      36.810  53.230  59.520  1.00  0.00           C
ATOM   1432 HD11 LEU A 678      36.150  53.230  58.640  1.00  0.00           H
ATOM   1433 HD12 LEU A 678      36.350  52.810  60.440  1.00  0.00           H
ATOM   1434 HD13 LEU A 678      37.750  52.690  59.310  1.00  0.00           H
ATOM   1435  CD2 LEU A 678      35.850  55.460  60.400  1.00  0.00           C
ATOM   1436 HD21 LEU A 678      36.020  56.490  60.760  1.00  0.00           H
ATOM   1437 HD22 LEU A 678      35.480  54.870  61.280  1.00  0.00           H
ATOM   1438 HD23 LEU A 678      35.110  55.470  59.580  1.00  0.00           H
ATOM   1439  C   LEU A 678      39.130  55.710  63.170  1.00  0.00           C
ATOM   1440  O   LEU A 678      38.480  56.190  64.140  1.00  0.00           O
ATOM   1441  N   TYR A 679      40.250  55.000  63.420  1.00  0.00           N
ATOM   1442  HN  TYR A 679      40.690  54.470  62.690  1.00  0.00           H
ATOM   1443  CA  TYR A 679      40.880  54.980  64.730  1.00  0.00           C
ATOM   1444  HA  TYR A 679      40.160  54.590  65.430  1.00  0.00           H
ATOM   1445  CB  TYR A 679      42.060  53.970  64.700  1.00  0.00           C
ATOM   1446  HB1 TYR A 679      42.830  54.330  63.990  1.00  0.00           H
ATOM   1447  HB2 TYR A 679      41.830  52.910  64.450  1.00  0.00           H
ATOM   1448  CG  TYR A 679      42.710  53.920  66.050  1.00  0.00           C
ATOM   1449  CD1 TYR A 679      42.000  53.230  67.080  1.00  0.00           C
ATOM   1450  HD1 TYR A 679      41.170  52.580  66.890  1.00  0.00           H
ATOM   1451  CE1 TYR A 679      42.350  53.320  68.400  1.00  0.00           C
ATOM   1452  HE1 TYR A 679      41.800  52.870  69.220  1.00  0.00           H
ATOM   1453  CZ  TYR A 679      43.480  54.100  68.780  1.00  0.00           C
ATOM   1454  OH  TYR A 679      43.780  54.380  70.050  1.00  0.00           O
ATOM   1455  HH  TYR A 679      44.710  54.610  70.120  1.00  0.00           H
ATOM   1456  CD2 TYR A 679      43.870  54.690  66.400  1.00  0.00           C
ATOM   1457  HD2 TYR A 679      44.320  55.290  65.630  1.00  0.00           H
ATOM   1458  CE2 TYR A 679      44.240  54.730  67.770  1.00  0.00           C
ATOM   1459  HE2 TYR A 679      45.060  55.390  67.990  1.00  0.00           H
ATOM   1460  C   TYR A 679      41.270  56.390  65.240  1.00  0.00           C
ATOM   1461  O   TYR A 679      40.960  56.790  66.350  1.00  0.00           O
ATOM   1462  N   LYS A 680      41.820  57.260  64.350  1.00  0.00           N
ATOM   1463  HN  LYS A 680      42.080  56.910  63.460  1.00  0.00           H
ATOM   1464  CA  LYS A 680      42.020  58.730  64.720  1.00  0.00           C
ATOM   1465  HA  LYS A 680      42.520  58.860  65.670  1.00  0.00           H
ATOM   1466  CB  LYS A 680      42.740  59.660  63.680  1.00  0.00           C
ATOM   1467  HB1 LYS A 680      42.480  60.660  64.090  1.00  0.00           H
ATOM   1468  HB2 LYS A 680      42.190  59.500  62.730  1.00  0.00           H
ATOM   1469  CG  LYS A 680      44.180  59.370  63.500  1.00  0.00           C
ATOM   1470  HG1 LYS A 680      44.280  58.290  63.280  1.00  0.00           H
ATOM   1471  HG2 LYS A 680      44.680  59.540  64.490  1.00  0.00           H
ATOM   1472  CD  LYS A 680      44.840  60.240  62.410  1.00  0.00           C
ATOM   1473  HD1 LYS A 680      44.390  60.000  61.420  1.00  0.00           H
ATOM   1474  HD2 LYS A 680      45.930  60.000  62.500  1.00  0.00           H
ATOM   1475  CE  LYS A 680      44.700  61.720  62.710  1.00  0.00           C
ATOM   1476  HE1 LYS A 680      45.030  62.030  63.720  1.00  0.00           H
ATOM   1477  HE2 LYS A 680      43.630  62.000  62.580  1.00  0.00           H
ATOM   1478  NZ  LYS A 680      45.520  62.480  61.790  1.00  0.00           N
ATOM   1479  HZ1 LYS A 680      45.220  62.340  60.800  1.00  0.00           H
ATOM   1480  HZ2 LYS A 680      46.550  62.350  61.890  1.00  0.00           H
ATOM   1481  HZ3 LYS A 680      45.330  63.470  62.020  1.00  0.00           H
ATOM   1482  C   LYS A 680      40.690  59.450  65.110  1.00  0.00           C
ATOM   1483  O   LYS A 680      40.660  60.120  66.110  1.00  0.00           O
ATOM   1484  N   PHE A 681      39.650  59.280  64.310  1.00  0.00           N
ATOM   1485  HN  PHE A 681      39.870  58.850  63.440  1.00  0.00           H
ATOM   1486  CA  PHE A 681      38.290  59.720  64.500  1.00  0.00           C
ATOM   1487  HA  PHE A 681      38.450  60.770  64.760  1.00  0.00           H
ATOM   1488  CB  PHE A 681      37.540  59.670  63.150  1.00  0.00           C
ATOM   1489  HB1 PHE A 681      38.030  58.990  62.420  1.00  0.00           H
ATOM   1490  HB2 PHE A 681      37.680  60.650  62.640  1.00  0.00           H
ATOM   1491  CG  PHE A 681      35.970  59.500  63.210  1.00  0.00           C
ATOM   1492  CD1 PHE A 681      35.420  58.230  63.420  1.00  0.00           C
ATOM   1493  HD1 PHE A 681      36.100  57.390  63.500  1.00  0.00           H
ATOM   1494  CE1 PHE A 681      34.060  58.060  63.660  1.00  0.00           C
ATOM   1495  HE1 PHE A 681      33.690  57.050  63.810  1.00  0.00           H
ATOM   1496  CZ  PHE A 681      33.230  59.250  63.700  1.00  0.00           C
ATOM   1497  HZ  PHE A 681      32.150  59.160  63.670  1.00  0.00           H
ATOM   1498  CD2 PHE A 681      35.230  60.630  63.330  1.00  0.00           C
ATOM   1499  HD2 PHE A 681      35.710  61.600  63.320  1.00  0.00           H
ATOM   1500  CE2 PHE A 681      33.880  60.550  63.610  1.00  0.00           C
ATOM   1501  HE2 PHE A 681      33.230  61.420  63.660  1.00  0.00           H
ATOM   1502  C   PHE A 681      37.550  59.160  65.700  1.00  0.00           C
ATOM   1503  O   PHE A 681      36.890  59.970  66.380  1.00  0.00           O
ATOM   1504  N   CYS A 682      37.730  57.830  66.020  1.00  0.00           N
ATOM   1505  HN  CYS A 682      38.410  57.380  65.450  1.00  0.00           H
ATOM   1506  CA  CYS A 682      37.170  57.230  67.140  1.00  0.00           C
ATOM   1507  HA  CYS A 682      36.130  57.490  67.120  1.00  0.00           H
ATOM   1508  CB  CYS A 682      37.210  55.690  67.050  1.00  0.00           C
ATOM   1509  HB1 CYS A 682      36.870  55.330  68.040  1.00  0.00           H
ATOM   1510  HB2 CYS A 682      38.250  55.380  66.820  1.00  0.00           H
ATOM   1511  SG  CYS A 682      36.030  55.120  65.700  1.00  0.00           S
ATOM   1512  HG1 CYS A 682      36.930  55.340  64.760  1.00  0.00           H
ATOM   1513  C   CYS A 682      37.650  57.710  68.560  1.00  0.00           C
ATOM   1514  O   CYS A 682      36.880  57.840  69.510  1.00  0.00           O
ATOM   1515  N   ARG A 683      38.930  57.760  68.720  1.00  0.00           N
ATOM   1516  HN  ARG A 683      39.620  57.560  68.020  1.00  0.00           H
ATOM   1517  CA  ARG A 683      39.600  58.150  69.970  1.00  0.00           C
ATOM   1518  HA  ARG A 683      39.130  57.610  70.770  1.00  0.00           H
ATOM   1519  CB  ARG A 683      41.120  57.900  69.940  1.00  0.00           C
ATOM   1520  HB1 ARG A 683      41.340  56.830  69.710  1.00  0.00           H
ATOM   1521  HB2 ARG A 683      41.610  58.010  70.940  1.00  0.00           H
ATOM   1522  CG  ARG A 683      42.000  58.800  68.960  1.00  0.00           C
ATOM   1523  HG1 ARG A 683      41.750  59.800  69.360  1.00  0.00           H
ATOM   1524  HG2 ARG A 683      41.690  58.660  67.900  1.00  0.00           H
ATOM   1525  CD  ARG A 683      43.480  58.490  69.110  1.00  0.00           C
ATOM   1526  HD1 ARG A 683      43.700  57.400  68.920  1.00  0.00           H
ATOM   1527  HD2 ARG A 683      43.960  58.740  70.080  1.00  0.00           H
ATOM   1528  NE  ARG A 683      44.130  59.360  68.100  1.00  0.00           N
ATOM   1529  HE  ARG A 683      43.740  60.250  67.900  1.00  0.00           H
ATOM   1530  CZ  ARG A 683      45.360  59.160  67.560  1.00  0.00           C
ATOM   1531  NH1 ARG A 683      45.700  60.120  66.760  1.00  0.00           N
ATOM   1532 HH11 ARG A 683      46.470  60.060  66.130  1.00  0.00           H
ATOM   1533 HH12 ARG A 683      45.080  60.890  66.690  1.00  0.00           H
ATOM   1534  NH2 ARG A 683      46.140  58.130  67.860  1.00  0.00           N
ATOM   1535 HH21 ARG A 683      46.000  57.770  68.790  1.00  0.00           H
ATOM   1536 HH22 ARG A 683      47.070  58.260  67.510  1.00  0.00           H
ATOM   1537  C   ARG A 683      39.270  59.630  70.380  1.00  0.00           C
ATOM   1538  O   ARG A 683      38.950  59.930  71.540  1.00  0.00           O
ATOM   1539  N   ASP A 684      39.220  60.540  69.400  1.00  0.00           N
ATOM   1540  HN  ASP A 684      39.560  60.410  68.470  1.00  0.00           H
ATOM   1541  CA  ASP A 684      38.930  62.010  69.630  1.00  0.00           C
ATOM   1542  HA  ASP A 684      39.590  62.290  70.430  1.00  0.00           H
ATOM   1543  CB  ASP A 684      39.190  62.840  68.370  1.00  0.00           C
ATOM   1544  HB1 ASP A 684      38.870  63.890  68.600  1.00  0.00           H
ATOM   1545  HB2 ASP A 684      38.610  62.520  67.490  1.00  0.00           H
ATOM   1546  CG  ASP A 684      40.630  62.960  67.920  1.00  0.00           C
ATOM   1547  OD1 ASP A 684      40.900  63.750  66.970  1.00  0.00           O
ATOM   1548  OD2 ASP A 684      41.550  62.400  68.580  1.00  0.00           O
ATOM   1549  C   ASP A 684      37.500  62.220  70.090  1.00  0.00           C
ATOM   1550  O   ASP A 684      37.190  62.970  71.020  1.00  0.00           O
ATOM   1551  N   TYR A 685      36.540  61.530  69.570  1.00  0.00           N
ATOM   1552  HN  TYR A 685      36.820  60.880  68.870  1.00  0.00           H
ATOM   1553  CA  TYR A 685      35.110  61.640  69.870  1.00  0.00           C
ATOM   1554  HA  TYR A 685      34.850  62.600  70.300  1.00  0.00           H
ATOM   1555  CB  TYR A 685      34.180  61.640  68.670  1.00  0.00           C
ATOM   1556  HB1 TYR A 685      33.120  61.790  68.950  1.00  0.00           H
ATOM   1557  HB2 TYR A 685      34.210  60.710  68.070  1.00  0.00           H
ATOM   1558  CG  TYR A 685      34.500  62.850  67.700  1.00  0.00           C
ATOM   1559  CD1 TYR A 685      34.370  64.150  68.100  1.00  0.00           C
ATOM   1560  HD1 TYR A 685      33.960  64.270  69.090  1.00  0.00           H
ATOM   1561  CE1 TYR A 685      34.740  65.240  67.240  1.00  0.00           C
ATOM   1562  HE1 TYR A 685      34.690  66.240  67.640  1.00  0.00           H
ATOM   1563  CZ  TYR A 685      35.290  64.930  66.000  1.00  0.00           C
ATOM   1564  OH  TYR A 685      35.870  65.960  65.210  1.00  0.00           O
ATOM   1565  HH  TYR A 685      35.760  66.770  65.700  1.00  0.00           H
ATOM   1566  CD2 TYR A 685      34.920  62.560  66.410  1.00  0.00           C
ATOM   1567  HD2 TYR A 685      34.970  61.600  65.900  1.00  0.00           H
ATOM   1568  CE2 TYR A 685      35.240  63.640  65.520  1.00  0.00           C
ATOM   1569  HE2 TYR A 685      35.810  63.400  64.620  1.00  0.00           H
ATOM   1570  C   TYR A 685      34.590  60.700  71.000  1.00  0.00           C
ATOM   1571  O   TYR A 685      33.410  60.570  71.200  1.00  0.00           O
ATOM   1572  N   GLN A 686      35.530  60.040  71.730  1.00  0.00           N
ATOM   1573  HN  GLN A 686      36.490  60.190  71.500  1.00  0.00           H
ATOM   1574  CA  GLN A 686      35.290  59.070  72.780  1.00  0.00           C
ATOM   1575  HA  GLN A 686      36.240  58.630  73.060  1.00  0.00           H
ATOM   1576  CB  GLN A 686      34.790  59.780  74.050  1.00  0.00           C
ATOM   1577  HB1 GLN A 686      34.690  59.050  74.880  1.00  0.00           H
ATOM   1578  HB2 GLN A 686      33.740  60.100  73.890  1.00  0.00           H
ATOM   1579  CG  GLN A 686      35.490  61.100  74.410  1.00  0.00           C
ATOM   1580  HG1 GLN A 686      34.940  61.560  75.260  1.00  0.00           H
ATOM   1581  HG2 GLN A 686      35.370  61.920  73.670  1.00  0.00           H
ATOM   1582  CD  GLN A 686      37.000  61.050  74.610  1.00  0.00           C
ATOM   1583  OE1 GLN A 686      37.610  62.100  74.760  1.00  0.00           O
ATOM   1584  NE2 GLN A 686      37.560  59.820  74.820  1.00  0.00           N
ATOM   1585 HE21 GLN A 686      38.500  59.850  75.170  1.00  0.00           H
ATOM   1586 HE22 GLN A 686      37.100  59.010  74.470  1.00  0.00           H
ATOM   1587  C   GLN A 686      34.470  57.860  72.310  1.00  0.00           C
ATOM   1588  O   GLN A 686      33.480  57.410  72.960  1.00  0.00           O
ATOM   1589  N   LEU A 687      34.890  57.140  71.200  1.00  0.00           N
ATOM   1590  HN  LEU A 687      35.770  57.420  70.810  1.00  0.00           H
ATOM   1591  CA  LEU A 687      34.080  56.080  70.670  1.00  0.00           C
ATOM   1592  HA  LEU A 687      33.150  55.890  71.170  1.00  0.00           H
ATOM   1593  CB  LEU A 687      33.740  56.450  69.170  1.00  0.00           C
ATOM   1594  HB1 LEU A 687      32.950  55.880  68.640  1.00  0.00           H
ATOM   1595  HB2 LEU A 687      34.690  56.300  68.600  1.00  0.00           H
ATOM   1596  CG  LEU A 687      33.230  57.950  68.870  1.00  0.00           C
ATOM   1597  HG  LEU A 687      34.100  58.630  69.050  1.00  0.00           H
ATOM   1598  CD1 LEU A 687      32.930  58.070  67.330  1.00  0.00           C
ATOM   1599 HD11 LEU A 687      32.840  59.160  67.110  1.00  0.00           H
ATOM   1600 HD12 LEU A 687      32.100  57.430  66.950  1.00  0.00           H
ATOM   1601 HD13 LEU A 687      33.880  57.780  66.820  1.00  0.00           H
ATOM   1602  CD2 LEU A 687      31.960  58.270  69.680  1.00  0.00           C
ATOM   1603 HD21 LEU A 687      31.670  59.340  69.610  1.00  0.00           H
ATOM   1604 HD22 LEU A 687      32.140  58.150  70.770  1.00  0.00           H
ATOM   1605 HD23 LEU A 687      31.130  57.630  69.330  1.00  0.00           H
ATOM   1606  C   LEU A 687      34.910  54.780  70.590  1.00  0.00           C
ATOM   1607  O   LEU A 687      36.140  54.640  70.450  1.00  0.00           O
ATOM   1608  N   SER A 688      34.140  53.650  70.850  1.00  0.00           N
ATOM   1609  HN  SER A 688      33.170  53.700  71.040  1.00  0.00           H
ATOM   1610  CA  SER A 688      34.660  52.260  70.810  1.00  0.00           C
ATOM   1611  HA  SER A 688      35.670  52.380  71.170  1.00  0.00           H
ATOM   1612  CB  SER A 688      33.830  51.180  71.570  1.00  0.00           C
ATOM   1613  HB1 SER A 688      32.750  51.290  71.320  1.00  0.00           H
ATOM   1614  HB2 SER A 688      33.850  51.370  72.660  1.00  0.00           H
ATOM   1615  OG  SER A 688      34.220  49.830  71.310  1.00  0.00           O
ATOM   1616  HG1 SER A 688      33.580  49.430  70.720  1.00  0.00           H
ATOM   1617  C   SER A 688      34.930  51.890  69.320  1.00  0.00           C
ATOM   1618  O   SER A 688      34.020  51.650  68.490  1.00  0.00           O
ATOM   1619  N   TYR A 689      36.230  51.880  68.870  1.00  0.00           N
ATOM   1620  HN  TYR A 689      37.000  52.000  69.480  1.00  0.00           H
ATOM   1621  CA  TYR A 689      36.550  51.610  67.430  1.00  0.00           C
ATOM   1622  HA  TYR A 689      35.920  52.290  66.880  1.00  0.00           H
ATOM   1623  CB  TYR A 689      38.080  51.920  67.260  1.00  0.00           C
ATOM   1624  HB1 TYR A 689      38.640  51.670  68.190  1.00  0.00           H
ATOM   1625  HB2 TYR A 689      38.140  53.030  67.230  1.00  0.00           H
ATOM   1626  CG  TYR A 689      38.760  51.350  66.050  1.00  0.00           C
ATOM   1627  CD1 TYR A 689      39.700  50.290  66.190  1.00  0.00           C
ATOM   1628  HD1 TYR A 689      39.750  49.920  67.200  1.00  0.00           H
ATOM   1629  CE1 TYR A 689      40.440  49.790  65.130  1.00  0.00           C
ATOM   1630  HE1 TYR A 689      41.060  48.920  65.220  1.00  0.00           H
ATOM   1631  CZ  TYR A 689      40.130  50.320  63.810  1.00  0.00           C
ATOM   1632  OH  TYR A 689      40.660  49.610  62.740  1.00  0.00           O
ATOM   1633  HH  TYR A 689      40.270  49.960  61.930  1.00  0.00           H
ATOM   1634  CD2 TYR A 689      38.590  51.920  64.770  1.00  0.00           C
ATOM   1635  HD2 TYR A 689      37.980  52.800  64.650  1.00  0.00           H
ATOM   1636  CE2 TYR A 689      39.270  51.430  63.580  1.00  0.00           C
ATOM   1637  HE2 TYR A 689      39.010  51.770  62.590  1.00  0.00           H
ATOM   1638  C   TYR A 689      36.160  50.150  66.920  1.00  0.00           C
ATOM   1639  O   TYR A 689      35.550  50.010  65.870  1.00  0.00           O
ATOM   1640  N   LEU A 690      36.450  49.030  67.630  1.00  0.00           N
ATOM   1641  HN  LEU A 690      36.850  49.020  68.550  1.00  0.00           H
ATOM   1642  CA  LEU A 690      36.120  47.720  67.110  1.00  0.00           C
ATOM   1643  HA  LEU A 690      36.540  47.820  66.120  1.00  0.00           H
ATOM   1644  CB  LEU A 690      36.740  46.590  67.890  1.00  0.00           C
ATOM   1645  HB1 LEU A 690      36.460  45.610  67.450  1.00  0.00           H
ATOM   1646  HB2 LEU A 690      36.390  46.650  68.940  1.00  0.00           H
ATOM   1647  CG  LEU A 690      38.290  46.590  67.790  1.00  0.00           C
ATOM   1648  HG  LEU A 690      38.640  47.630  67.970  1.00  0.00           H
ATOM   1649  CD1 LEU A 690      38.980  45.870  68.990  1.00  0.00           C
ATOM   1650 HD11 LEU A 690      40.080  46.030  69.010  1.00  0.00           H
ATOM   1651 HD12 LEU A 690      38.810  44.770  68.920  1.00  0.00           H
ATOM   1652 HD13 LEU A 690      38.550  46.180  69.960  1.00  0.00           H
ATOM   1653  CD2 LEU A 690      38.840  46.040  66.550  1.00  0.00           C
ATOM   1654 HD21 LEU A 690      39.950  45.940  66.570  1.00  0.00           H
ATOM   1655 HD22 LEU A 690      38.560  46.710  65.710  1.00  0.00           H
ATOM   1656 HD23 LEU A 690      38.620  44.980  66.310  1.00  0.00           H
ATOM   1657  C   LEU A 690      34.600  47.480  66.870  1.00  0.00           C
ATOM   1658  O   LEU A 690      34.250  46.900  65.850  1.00  0.00           O
ATOM   1659  N   SER A 691      33.660  47.910  67.730  1.00  0.00           N
ATOM   1660  HN  SER A 691      33.870  48.330  68.620  1.00  0.00           H
ATOM   1661  CA  SER A 691      32.190  47.770  67.590  1.00  0.00           C
ATOM   1662  HA  SER A 691      32.000  46.720  67.410  1.00  0.00           H
ATOM   1663  CB  SER A 691      31.490  48.180  68.980  1.00  0.00           C
ATOM   1664  HB1 SER A 691      31.480  47.320  69.670  1.00  0.00           H
ATOM   1665  HB2 SER A 691      30.410  48.410  68.770  1.00  0.00           H
ATOM   1666  OG  SER A 691      32.120  49.250  69.620  1.00  0.00           O
ATOM   1667  HG1 SER A 691      31.600  50.050  69.440  1.00  0.00           H
ATOM   1668  C   SER A 691      31.600  48.580  66.510  1.00  0.00           C
ATOM   1669  O   SER A 691      30.860  48.020  65.720  1.00  0.00           O
ATOM   1670  N   LEU A 692      32.020  49.860  66.440  1.00  0.00           N
ATOM   1671  HN  LEU A 692      32.690  50.290  67.030  1.00  0.00           H
ATOM   1672  CA  LEU A 692      31.670  50.700  65.370  1.00  0.00           C
ATOM   1673  HA  LEU A 692      30.610  50.680  65.130  1.00  0.00           H
ATOM   1674  CB  LEU A 692      32.110  52.090  65.860  1.00  0.00           C
ATOM   1675  HB1 LEU A 692      33.210  51.970  65.980  1.00  0.00           H
ATOM   1676  HB2 LEU A 692      31.600  52.450  66.780  1.00  0.00           H
ATOM   1677  CG  LEU A 692      31.900  53.220  64.810  1.00  0.00           C
ATOM   1678  HG  LEU A 692      32.440  52.920  63.890  1.00  0.00           H
ATOM   1679  CD1 LEU A 692      30.490  53.370  64.380  1.00  0.00           C
ATOM   1680 HD11 LEU A 692      29.840  53.630  65.250  1.00  0.00           H
ATOM   1681 HD12 LEU A 692      30.120  52.410  63.960  1.00  0.00           H
ATOM   1682 HD13 LEU A 692      30.470  54.010  63.470  1.00  0.00           H
ATOM   1683  CD2 LEU A 692      32.420  54.550  65.360  1.00  0.00           C
ATOM   1684 HD21 LEU A 692      33.450  54.380  65.740  1.00  0.00           H
ATOM   1685 HD22 LEU A 692      31.780  54.860  66.200  1.00  0.00           H
ATOM   1686 HD23 LEU A 692      32.580  55.320  64.570  1.00  0.00           H
ATOM   1687  C   LEU A 692      32.280  50.260  64.020  1.00  0.00           C
ATOM   1688  O   LEU A 692      31.700  50.340  62.930  1.00  0.00           O
ATOM   1689  N   ARG A 693      33.540  49.810  63.930  1.00  0.00           N
ATOM   1690  HN  ARG A 693      34.180  49.800  64.690  1.00  0.00           H
ATOM   1691  CA  ARG A 693      34.110  49.350  62.630  1.00  0.00           C
ATOM   1692  HA  ARG A 693      33.940  50.020  61.810  1.00  0.00           H
ATOM   1693  CB  ARG A 693      35.600  48.990  62.780  1.00  0.00           C
ATOM   1694  HB1 ARG A 693      35.610  48.140  63.490  1.00  0.00           H
ATOM   1695  HB2 ARG A 693      36.150  49.840  63.240  1.00  0.00           H
ATOM   1696  CG  ARG A 693      36.420  48.520  61.560  1.00  0.00           C
ATOM   1697  HG1 ARG A 693      36.630  49.340  60.860  1.00  0.00           H
ATOM   1698  HG2 ARG A 693      35.890  47.710  61.010  1.00  0.00           H
ATOM   1699  CD  ARG A 693      37.690  47.970  62.170  1.00  0.00           C
ATOM   1700  HD1 ARG A 693      37.530  47.180  62.950  1.00  0.00           H
ATOM   1701  HD2 ARG A 693      38.190  48.770  62.750  1.00  0.00           H
ATOM   1702  NE  ARG A 693      38.570  47.540  61.030  1.00  0.00           N
ATOM   1703  HE  ARG A 693      39.100  48.300  60.650  1.00  0.00           H
ATOM   1704  CZ  ARG A 693      38.410  46.560  60.190  1.00  0.00           C
ATOM   1705  NH1 ARG A 693      38.050  45.310  60.480  1.00  0.00           N
ATOM   1706 HH11 ARG A 693      37.940  45.100  61.450  1.00  0.00           H
ATOM   1707 HH12 ARG A 693      38.140  44.560  59.820  1.00  0.00           H
ATOM   1708  NH2 ARG A 693      38.560  46.860  58.940  1.00  0.00           N
ATOM   1709 HH21 ARG A 693      38.790  47.800  58.690  1.00  0.00           H
ATOM   1710 HH22 ARG A 693      37.970  46.310  58.350  1.00  0.00           H
ATOM   1711  C   ARG A 693      33.280  48.170  62.050  1.00  0.00           C
ATOM   1712  O   ARG A 693      32.920  48.090  60.890  1.00  0.00           O
ATOM   1713  N   THR A 694      32.860  47.160  62.910  1.00  0.00           N
ATOM   1714  HN  THR A 694      33.090  47.020  63.870  1.00  0.00           H
ATOM   1715  CA  THR A 694      31.880  46.160  62.580  1.00  0.00           C
ATOM   1716  HA  THR A 694      32.260  45.720  61.680  1.00  0.00           H
ATOM   1717  CB  THR A 694      31.780  45.040  63.650  1.00  0.00           C
ATOM   1718  HB  THR A 694      31.760  45.470  64.680  1.00  0.00           H
ATOM   1719  OG1 THR A 694      33.000  44.270  63.730  1.00  0.00           O
ATOM   1720  HG1 THR A 694      32.940  43.520  63.130  1.00  0.00           H
ATOM   1721  CG2 THR A 694      30.600  43.990  63.410  1.00  0.00           C
ATOM   1722 HG21 THR A 694      29.610  44.470  63.310  1.00  0.00           H
ATOM   1723 HG22 THR A 694      30.600  43.370  64.340  1.00  0.00           H
ATOM   1724 HG23 THR A 694      30.850  43.340  62.570  1.00  0.00           H
ATOM   1725  C   THR A 694      30.540  46.720  62.100  1.00  0.00           C
ATOM   1726  O   THR A 694      30.000  46.320  61.070  1.00  0.00           O
ATOM   1727  N   SER A 695      29.910  47.720  62.720  1.00  0.00           N
ATOM   1728  HN  SER A 695      30.290  48.060  63.590  1.00  0.00           H
ATOM   1729  CA  SER A 695      28.720  48.440  62.240  1.00  0.00           C
ATOM   1730  HA  SER A 695      27.830  47.830  62.160  1.00  0.00           H
ATOM   1731  CB  SER A 695      28.180  49.500  63.300  1.00  0.00           C
ATOM   1732  HB1 SER A 695      27.150  49.890  63.110  1.00  0.00           H
ATOM   1733  HB2 SER A 695      29.000  50.250  63.290  1.00  0.00           H
ATOM   1734  OG  SER A 695      28.190  48.870  64.620  1.00  0.00           O
ATOM   1735  HG1 SER A 695      28.040  49.600  65.220  1.00  0.00           H
ATOM   1736  C   SER A 695      28.940  49.170  60.870  1.00  0.00           C
ATOM   1737  O   SER A 695      28.090  49.120  59.950  1.00  0.00           O
ATOM   1738  N   ILE A 696      30.120  49.760  60.630  1.00  0.00           N
ATOM   1739  HN  ILE A 696      30.710  49.840  61.420  1.00  0.00           H
ATOM   1740  CA  ILE A 696      30.530  50.430  59.380  1.00  0.00           C
ATOM   1741  HA  ILE A 696      29.820  51.190  59.090  1.00  0.00           H
ATOM   1742  CB  ILE A 696      31.940  51.140  59.600  1.00  0.00           C
ATOM   1743  HB  ILE A 696      32.570  50.410  60.140  1.00  0.00           H
ATOM   1744  CG2 ILE A 696      32.610  51.440  58.230  1.00  0.00           C
ATOM   1745 HG21 ILE A 696      33.560  51.930  58.520  1.00  0.00           H
ATOM   1746 HG22 ILE A 696      31.960  52.160  57.700  1.00  0.00           H
ATOM   1747 HG23 ILE A 696      32.870  50.600  57.540  1.00  0.00           H
ATOM   1748  CG1 ILE A 696      31.680  52.550  60.300  1.00  0.00           C
ATOM   1749 HG11 ILE A 696      30.840  52.490  61.040  1.00  0.00           H
ATOM   1750 HG12 ILE A 696      31.500  53.340  59.540  1.00  0.00           H
ATOM   1751  CD  ILE A 696      32.870  53.120  61.090  1.00  0.00           C
ATOM   1752  HD1 ILE A 696      33.130  52.360  61.860  1.00  0.00           H
ATOM   1753  HD2 ILE A 696      32.770  54.160  61.480  1.00  0.00           H
ATOM   1754  HD3 ILE A 696      33.790  53.210  60.480  1.00  0.00           H
ATOM   1755  C   ILE A 696      30.740  49.440  58.280  1.00  0.00           C
ATOM   1756  O   ILE A 696      30.420  49.630  57.090  1.00  0.00           O
ATOM   1757  N   GLY A 697      31.260  48.280  58.620  1.00  0.00           N
ATOM   1758  HN  GLY A 697      31.610  48.110  59.530  1.00  0.00           H
ATOM   1759  CA  GLY A 697      31.570  47.130  57.790  1.00  0.00           C
ATOM   1760  HA1 GLY A 697      32.090  46.340  58.310  1.00  0.00           H
ATOM   1761  HA2 GLY A 697      32.190  47.540  57.010  1.00  0.00           H
ATOM   1762  C   GLY A 697      30.230  46.690  57.300  1.00  0.00           C
ATOM   1763  O   GLY A 697      30.060  46.530  56.090  1.00  0.00           O
ATOM   1764  N   LEU A 698      29.220  46.510  58.260  1.00  0.00           N
ATOM   1765  HN  LEU A 698      29.380  46.720  59.220  1.00  0.00           H
ATOM   1766  CA  LEU A 698      27.860  46.010  57.880  1.00  0.00           C
ATOM   1767  HA  LEU A 698      28.030  45.080  57.340  1.00  0.00           H
ATOM   1768  CB  LEU A 698      26.930  45.660  59.060  1.00  0.00           C
ATOM   1769  HB1 LEU A 698      25.870  45.540  58.760  1.00  0.00           H
ATOM   1770  HB2 LEU A 698      26.950  46.590  59.670  1.00  0.00           H
ATOM   1771  CG  LEU A 698      27.200  44.500  60.060  1.00  0.00           C
ATOM   1772  HG  LEU A 698      28.240  44.740  60.380  1.00  0.00           H
ATOM   1773  CD1 LEU A 698      26.270  44.740  61.320  1.00  0.00           C
ATOM   1774 HD11 LEU A 698      25.230  44.760  60.930  1.00  0.00           H
ATOM   1775 HD12 LEU A 698      26.420  45.720  61.840  1.00  0.00           H
ATOM   1776 HD13 LEU A 698      26.500  43.980  62.090  1.00  0.00           H
ATOM   1777  CD2 LEU A 698      27.090  43.080  59.480  1.00  0.00           C
ATOM   1778 HD21 LEU A 698      27.680  42.950  58.540  1.00  0.00           H
ATOM   1779 HD22 LEU A 698      26.050  42.880  59.170  1.00  0.00           H
ATOM   1780 HD23 LEU A 698      27.430  42.340  60.250  1.00  0.00           H
ATOM   1781  C   LEU A 698      27.160  46.930  56.960  1.00  0.00           C
ATOM   1782  O   LEU A 698      26.400  46.490  56.070  1.00  0.00           O
ATOM   1783  N   TRP A 699      27.450  48.240  57.140  1.00  0.00           N
ATOM   1784  HN  TRP A 699      28.100  48.470  57.860  1.00  0.00           H
ATOM   1785  CA  TRP A 699      27.010  49.220  56.210  1.00  0.00           C
ATOM   1786  HA  TRP A 699      26.000  48.920  56.010  1.00  0.00           H
ATOM   1787  CB  TRP A 699      27.040  50.680  56.700  1.00  0.00           C
ATOM   1788  HB1 TRP A 699      26.980  51.410  55.870  1.00  0.00           H
ATOM   1789  HB2 TRP A 699      28.040  50.900  57.140  1.00  0.00           H
ATOM   1790  CG  TRP A 699      25.990  51.140  57.680  1.00  0.00           C
ATOM   1791  CD1 TRP A 699      26.160  51.570  58.990  1.00  0.00           C
ATOM   1792  HD1 TRP A 699      27.110  51.670  59.510  1.00  0.00           H
ATOM   1793  NE1 TRP A 699      25.090  52.150  59.430  1.00  0.00           N
ATOM   1794  HE1 TRP A 699      25.020  52.790  60.160  1.00  0.00           H
ATOM   1795  CE2 TRP A 699      24.060  51.860  58.550  1.00  0.00           C
ATOM   1796  CD2 TRP A 699      24.630  51.330  57.360  1.00  0.00           C
ATOM   1797  CE3 TRP A 699      23.810  51.110  56.210  1.00  0.00           C
ATOM   1798  HE3 TRP A 699      24.150  50.750  55.250  1.00  0.00           H
ATOM   1799  CZ3 TRP A 699      22.460  51.350  56.400  1.00  0.00           C
ATOM   1800  HZ3 TRP A 699      21.720  51.260  55.630  1.00  0.00           H
ATOM   1801  CZ2 TRP A 699      22.700  52.050  58.720  1.00  0.00           C
ATOM   1802  HZ2 TRP A 699      22.300  52.400  59.660  1.00  0.00           H
ATOM   1803  CH2 TRP A 699      21.920  51.760  57.620  1.00  0.00           C
ATOM   1804  HH2 TRP A 699      20.840  51.920  57.640  1.00  0.00           H
ATOM   1805  C   TRP A 699      27.690  49.130  54.850  1.00  0.00           C
ATOM   1806  O   TRP A 699      27.090  49.120  53.800  1.00  0.00           O
ATOM   1807  N   THR A 700      29.100  48.960  54.800  1.00  0.00           N
ATOM   1808  HN  THR A 700      29.550  48.910  55.670  1.00  0.00           H
ATOM   1809  CA  THR A 700      29.900  48.860  53.550  1.00  0.00           C
ATOM   1810  HA  THR A 700      29.740  49.800  53.020  1.00  0.00           H
ATOM   1811  CB  THR A 700      31.390  48.760  53.910  1.00  0.00           C
ATOM   1812  HB  THR A 700      31.430  47.940  54.670  1.00  0.00           H
ATOM   1813  OG1 THR A 700      31.900  49.880  54.620  1.00  0.00           O
ATOM   1814  HG1 THR A 700      31.760  49.720  55.560  1.00  0.00           H
ATOM   1815  CG2 THR A 700      32.210  48.480  52.650  1.00  0.00           C
ATOM   1816 HG21 THR A 700      31.770  47.650  52.060  1.00  0.00           H
ATOM   1817 HG22 THR A 700      33.300  48.280  52.750  1.00  0.00           H
ATOM   1818 HG23 THR A 700      31.990  49.360  52.010  1.00  0.00           H
ATOM   1819  C   THR A 700      29.400  47.670  52.790  1.00  0.00           C
ATOM   1820  O   THR A 700      29.130  47.600  51.590  1.00  0.00           O
ATOM   1821  N   SER A 701      29.140  46.580  53.540  1.00  0.00           N
ATOM   1822  HN  SER A 701      29.340  46.700  54.510  1.00  0.00           H
ATOM   1823  CA  SER A 701      28.650  45.330  53.010  1.00  0.00           C
ATOM   1824  HA  SER A 701      29.360  44.980  52.260  1.00  0.00           H
ATOM   1825  CB  SER A 701      28.590  44.260  54.200  1.00  0.00           C
ATOM   1826  HB1 SER A 701      27.950  44.560  55.060  1.00  0.00           H
ATOM   1827  HB2 SER A 701      29.630  44.230  54.600  1.00  0.00           H
ATOM   1828  OG  SER A 701      28.200  42.960  53.810  1.00  0.00           O
ATOM   1829  HG1 SER A 701      28.870  42.510  53.290  1.00  0.00           H
ATOM   1830  C   SER A 701      27.270  45.470  52.420  1.00  0.00           C
ATOM   1831  O   SER A 701      27.030  45.080  51.260  1.00  0.00           O
ATOM   1832  N   PHE A 702      26.320  46.120  53.070  1.00  0.00           N
ATOM   1833  HN  PHE A 702      26.390  46.380  54.030  1.00  0.00           H
ATOM   1834  CA  PHE A 702      25.040  46.480  52.480  1.00  0.00           C
ATOM   1835  HA  PHE A 702      24.600  45.550  52.150  1.00  0.00           H
ATOM   1836  CB  PHE A 702      24.210  47.110  53.560  1.00  0.00           C
ATOM   1837  HB1 PHE A 702      24.640  48.110  53.780  1.00  0.00           H
ATOM   1838  HB2 PHE A 702      24.120  46.470  54.460  1.00  0.00           H
ATOM   1839  CG  PHE A 702      22.780  47.380  52.970  1.00  0.00           C
ATOM   1840  CD1 PHE A 702      21.930  46.310  52.630  1.00  0.00           C
ATOM   1841  HD1 PHE A 702      22.290  45.300  52.740  1.00  0.00           H
ATOM   1842  CE1 PHE A 702      20.600  46.630  52.200  1.00  0.00           C
ATOM   1843  HE1 PHE A 702      19.920  45.840  51.940  1.00  0.00           H
ATOM   1844  CZ  PHE A 702      20.150  48.020  52.160  1.00  0.00           C
ATOM   1845  HZ  PHE A 702      19.140  48.210  51.820  1.00  0.00           H
ATOM   1846  CD2 PHE A 702      22.300  48.710  53.040  1.00  0.00           C
ATOM   1847  HD2 PHE A 702      23.060  49.450  53.220  1.00  0.00           H
ATOM   1848  CE2 PHE A 702      21.000  49.000  52.670  1.00  0.00           C
ATOM   1849  HE2 PHE A 702      20.640  49.980  52.900  1.00  0.00           H
ATOM   1850  C   PHE A 702      25.180  47.380  51.210  1.00  0.00           C
ATOM   1851  O   PHE A 702      24.530  47.100  50.210  1.00  0.00           O
ATOM   1852  N   LEU A 703      25.970  48.450  51.210  1.00  0.00           N
ATOM   1853  HN  LEU A 703      26.480  48.560  52.070  1.00  0.00           H
ATOM   1854  CA  LEU A 703      26.400  49.350  50.120  1.00  0.00           C
ATOM   1855  HA  LEU A 703      25.520  49.830  49.710  1.00  0.00           H
ATOM   1856  CB  LEU A 703      27.210  50.600  50.720  1.00  0.00           C
ATOM   1857  HB1 LEU A 703      27.650  51.260  49.930  1.00  0.00           H
ATOM   1858  HB2 LEU A 703      28.120  50.270  51.270  1.00  0.00           H
ATOM   1859  CG  LEU A 703      26.310  51.520  51.580  1.00  0.00           C
ATOM   1860  HG  LEU A 703      25.600  50.930  52.210  1.00  0.00           H
ATOM   1861  CD1 LEU A 703      27.090  52.290  52.600  1.00  0.00           C
ATOM   1862 HD11 LEU A 703      26.460  52.970  53.200  1.00  0.00           H
ATOM   1863 HD12 LEU A 703      27.870  52.910  52.100  1.00  0.00           H
ATOM   1864 HD13 LEU A 703      27.580  51.500  53.230  1.00  0.00           H
ATOM   1865  CD2 LEU A 703      25.390  52.470  50.810  1.00  0.00           C
ATOM   1866 HD21 LEU A 703      25.910  53.250  50.210  1.00  0.00           H
ATOM   1867 HD22 LEU A 703      24.760  53.050  51.510  1.00  0.00           H
ATOM   1868 HD23 LEU A 703      24.630  51.860  50.270  1.00  0.00           H
ATOM   1869  C   LEU A 703      27.040  48.780  48.920  1.00  0.00           C
ATOM   1870  O   LEU A 703      26.810  49.190  47.730  1.00  0.00           O
ATOM   1871  N   CYS A 704      27.920  47.860  49.080  1.00  0.00           N
ATOM   1872  HN  CYS A 704      28.170  47.560  49.990  1.00  0.00           H
ATOM   1873  CA  CYS A 704      28.320  46.950  47.970  1.00  0.00           C
ATOM   1874  HA  CYS A 704      28.760  47.540  47.170  1.00  0.00           H
ATOM   1875  CB  CYS A 704      29.240  45.820  48.430  1.00  0.00           C
ATOM   1876  HB1 CYS A 704      29.190  44.960  47.720  1.00  0.00           H
ATOM   1877  HB2 CYS A 704      28.760  45.420  49.350  1.00  0.00           H
ATOM   1878  SG  CYS A 704      30.920  46.300  48.860  1.00  0.00           S
ATOM   1879  HG1 CYS A 704      30.630  46.730  50.080  1.00  0.00           H
ATOM   1880  C   CYS A 704      27.160  46.310  47.210  1.00  0.00           C
ATOM   1881  O   CYS A 704      27.150  46.320  45.950  1.00  0.00           O
ATOM   1882  N   ILE A 705      26.110  45.730  47.920  1.00  0.00           N
ATOM   1883  HN  ILE A 705      26.070  45.650  48.920  1.00  0.00           H
ATOM   1884  CA  ILE A 705      24.970  45.100  47.330  1.00  0.00           C
ATOM   1885  HA  ILE A 705      25.380  44.490  46.550  1.00  0.00           H
ATOM   1886  CB  ILE A 705      24.190  44.120  48.190  1.00  0.00           C
ATOM   1887  HB  ILE A 705      23.440  44.670  48.800  1.00  0.00           H
ATOM   1888  CG2 ILE A 705      23.390  43.220  47.130  1.00  0.00           C
ATOM   1889 HG21 ILE A 705      24.090  42.880  46.330  1.00  0.00           H
ATOM   1890 HG22 ILE A 705      22.480  43.690  46.710  1.00  0.00           H
ATOM   1891 HG23 ILE A 705      23.060  42.320  47.680  1.00  0.00           H
ATOM   1892  CG1 ILE A 705      25.010  43.250  49.210  1.00  0.00           C
ATOM   1893 HG11 ILE A 705      24.220  42.660  49.740  1.00  0.00           H
ATOM   1894 HG12 ILE A 705      25.430  44.040  49.870  1.00  0.00           H
ATOM   1895  CD  ILE A 705      26.130  42.410  48.550  1.00  0.00           C
ATOM   1896  HD1 ILE A 705      25.710  41.720  47.780  1.00  0.00           H
ATOM   1897  HD2 ILE A 705      26.760  41.860  49.290  1.00  0.00           H
ATOM   1898  HD3 ILE A 705      26.850  42.970  47.920  1.00  0.00           H
ATOM   1899  C   ILE A 705      23.940  46.140  46.720  1.00  0.00           C
ATOM   1900  O   ILE A 705      23.430  45.920  45.620  1.00  0.00           O
ATOM   1901  N   VAL A 706      23.860  47.320  47.320  1.00  0.00           N
ATOM   1902  HN  VAL A 706      24.310  47.470  48.200  1.00  0.00           H
ATOM   1903  CA  VAL A 706      23.070  48.450  46.740  1.00  0.00           C
ATOM   1904  HA  VAL A 706      22.100  48.040  46.500  1.00  0.00           H
ATOM   1905  CB  VAL A 706      22.970  49.570  47.790  1.00  0.00           C
ATOM   1906  HB  VAL A 706      23.980  49.740  48.220  1.00  0.00           H
ATOM   1907  CG1 VAL A 706      22.470  50.890  47.180  1.00  0.00           C
ATOM   1908 HG11 VAL A 706      22.200  51.530  48.050  1.00  0.00           H
ATOM   1909 HG12 VAL A 706      21.650  50.660  46.470  1.00  0.00           H
ATOM   1910 HG13 VAL A 706      23.400  51.300  46.740  1.00  0.00           H
ATOM   1911  CG2 VAL A 706      22.070  49.100  48.950  1.00  0.00           C
ATOM   1912 HG21 VAL A 706      22.330  48.080  49.280  1.00  0.00           H
ATOM   1913 HG22 VAL A 706      21.050  49.170  48.500  1.00  0.00           H
ATOM   1914 HG23 VAL A 706      22.140  49.800  49.810  1.00  0.00           H
ATOM   1915  C   VAL A 706      23.690  48.990  45.420  1.00  0.00           C
ATOM   1916  O   VAL A 706      22.970  49.270  44.460  1.00  0.00           O
ATOM   1917  N   LEU A 707      25.080  49.040  45.260  1.00  0.00           N
ATOM   1918  HN  LEU A 707      25.730  48.860  46.000  1.00  0.00           H
ATOM   1919  CA  LEU A 707      25.770  49.350  44.000  1.00  0.00           C
ATOM   1920  HA  LEU A 707      25.410  50.280  43.570  1.00  0.00           H
ATOM   1921  CB  LEU A 707      27.290  49.700  44.250  1.00  0.00           C
ATOM   1922  HB1 LEU A 707      27.930  49.370  43.400  1.00  0.00           H
ATOM   1923  HB2 LEU A 707      27.730  49.060  45.060  1.00  0.00           H
ATOM   1924  CG  LEU A 707      27.660  51.130  44.530  1.00  0.00           C
ATOM   1925  HG  LEU A 707      27.210  51.780  43.730  1.00  0.00           H
ATOM   1926  CD1 LEU A 707      27.050  51.580  45.840  1.00  0.00           C
ATOM   1927 HD11 LEU A 707      27.450  51.080  46.740  1.00  0.00           H
ATOM   1928 HD12 LEU A 707      25.990  51.240  45.900  1.00  0.00           H
ATOM   1929 HD13 LEU A 707      26.970  52.670  46.070  1.00  0.00           H
ATOM   1930  CD2 LEU A 707      29.220  51.270  44.480  1.00  0.00           C
ATOM   1931 HD21 LEU A 707      29.630  50.690  45.330  1.00  0.00           H
ATOM   1932 HD22 LEU A 707      29.570  52.320  44.570  1.00  0.00           H
ATOM   1933 HD23 LEU A 707      29.640  50.990  43.490  1.00  0.00           H
ATOM   1934  C   LEU A 707      25.470  48.260  43.000  1.00  0.00           C
ATOM   1935  O   LEU A 707      25.130  48.510  41.870  1.00  0.00           O
ATOM   1936  N   VAL A 708      25.650  46.950  43.400  1.00  0.00           N
ATOM   1937  HN  VAL A 708      26.060  46.730  44.280  1.00  0.00           H
ATOM   1938  CA  VAL A 708      25.400  45.880  42.460  1.00  0.00           C
ATOM   1939  HA  VAL A 708      25.960  46.120  41.570  1.00  0.00           H
ATOM   1940  CB  VAL A 708      25.750  44.450  42.930  1.00  0.00           C
ATOM   1941  HB  VAL A 708      25.430  44.300  43.990  1.00  0.00           H
ATOM   1942  CG1 VAL A 708      25.220  43.310  41.980  1.00  0.00           C
ATOM   1943 HG11 VAL A 708      25.460  43.630  40.950  1.00  0.00           H
ATOM   1944 HG12 VAL A 708      24.120  43.160  41.930  1.00  0.00           H
ATOM   1945 HG13 VAL A 708      25.640  42.360  42.370  1.00  0.00           H
ATOM   1946  CG2 VAL A 708      27.300  44.430  43.010  1.00  0.00           C
ATOM   1947 HG21 VAL A 708      27.700  44.360  41.980  1.00  0.00           H
ATOM   1948 HG22 VAL A 708      27.820  43.640  43.590  1.00  0.00           H
ATOM   1949 HG23 VAL A 708      27.720  45.360  43.440  1.00  0.00           H
ATOM   1950  C   VAL A 708      23.920  45.950  41.950  1.00  0.00           C
ATOM   1951  O   VAL A 708      23.640  45.860  40.720  1.00  0.00           O
ATOM   1952  N   ALA A 709      22.860  46.040  42.860  1.00  0.00           N
ATOM   1953  HN  ALA A 709      23.130  46.120  43.810  1.00  0.00           H
ATOM   1954  CA  ALA A 709      21.460  45.980  42.550  1.00  0.00           C
ATOM   1955  HA  ALA A 709      21.330  45.050  42.010  1.00  0.00           H
ATOM   1956  CB  ALA A 709      20.650  45.780  43.840  1.00  0.00           C
ATOM   1957  HB1 ALA A 709      19.600  45.750  43.490  1.00  0.00           H
ATOM   1958  HB2 ALA A 709      20.720  46.740  44.400  1.00  0.00           H
ATOM   1959  HB3 ALA A 709      21.010  44.980  44.510  1.00  0.00           H
ATOM   1960  C   ALA A 709      21.020  47.210  41.720  1.00  0.00           C
ATOM   1961  O   ALA A 709      20.100  47.150  40.860  1.00  0.00           O
ATOM   1962  N   THR A 710      21.610  48.440  41.890  1.00  0.00           N
ATOM   1963  HN  THR A 710      22.420  48.440  42.470  1.00  0.00           H
ATOM   1964  CA  THR A 710      21.100  49.650  41.280  1.00  0.00           C
ATOM   1965  HA  THR A 710      20.080  49.630  40.920  1.00  0.00           H
ATOM   1966  CB  THR A 710      21.200  50.720  42.370  1.00  0.00           C
ATOM   1967  HB  THR A 710      22.270  50.960  42.610  1.00  0.00           H
ATOM   1968  OG1 THR A 710      20.650  50.340  43.570  1.00  0.00           O
ATOM   1969  HG1 THR A 710      21.310  49.800  43.990  1.00  0.00           H
ATOM   1970  CG2 THR A 710      20.400  51.970  41.950  1.00  0.00           C
ATOM   1971 HG21 THR A 710      19.300  51.780  42.000  1.00  0.00           H
ATOM   1972 HG22 THR A 710      20.720  52.310  40.940  1.00  0.00           H
ATOM   1973 HG23 THR A 710      20.660  52.800  42.630  1.00  0.00           H
ATOM   1974  C   THR A 710      21.970  50.170  40.160  1.00  0.00           C
ATOM   1975  O   THR A 710      21.610  51.040  39.400  1.00  0.00           O
ATOM   1976  N   ASP A 711      23.170  49.550  40.030  1.00  0.00           N
ATOM   1977  HN  ASP A 711      23.530  48.840  40.640  1.00  0.00           H
ATOM   1978  CA  ASP A 711      24.200  49.800  39.050  1.00  0.00           C
ATOM   1979  HA  ASP A 711      24.910  49.010  39.200  1.00  0.00           H
ATOM   1980  CB  ASP A 711      23.580  49.720  37.580  1.00  0.00           C
ATOM   1981  HB1 ASP A 711      22.600  50.230  37.460  1.00  0.00           H
ATOM   1982  HB2 ASP A 711      23.370  48.640  37.390  1.00  0.00           H
ATOM   1983  CG  ASP A 711      24.490  50.060  36.460  1.00  0.00           C
ATOM   1984  OD1 ASP A 711      25.680  49.730  36.590  1.00  0.00           O
ATOM   1985  OD2 ASP A 711      24.050  50.730  35.460  1.00  0.00           O
ATOM   1986  C   ASP A 711      25.090  51.020  39.290  1.00  0.00           C
ATOM   1987  O   ASP A 711      24.540  52.100  39.430  1.00  0.00           O
ATOM   1988  N   ALA A 712      26.430  50.860  39.180  1.00  0.00           N
ATOM   1989  HN  ALA A 712      26.880  49.970  39.160  1.00  0.00           H
ATOM   1990  CA  ALA A 712      27.380  51.810  39.470  1.00  0.00           C
ATOM   1991  HA  ALA A 712      26.920  52.640  39.990  1.00  0.00           H
ATOM   1992  CB  ALA A 712      28.480  50.950  40.270  1.00  0.00           C
ATOM   1993  HB1 ALA A 712      28.000  50.510  41.180  1.00  0.00           H
ATOM   1994  HB2 ALA A 712      29.380  51.550  40.510  1.00  0.00           H
ATOM   1995  HB3 ALA A 712      28.920  50.160  39.630  1.00  0.00           H
ATOM   1996  C   ALA A 712      28.020  52.300  38.170  1.00  0.00           C
ATOM   1997  O   ALA A 712      29.050  52.900  38.220  1.00  0.00           O
ATOM   1998  N   SER A 713      27.360  52.060  37.050  1.00  0.00           N
ATOM   1999  HN  SER A 713      26.600  51.410  37.010  1.00  0.00           H
ATOM   2000  CA  SER A 713      27.960  52.400  35.700  1.00  0.00           C
ATOM   2001  HA  SER A 713      28.970  52.010  35.660  1.00  0.00           H
ATOM   2002  CB  SER A 713      27.200  51.820  34.520  1.00  0.00           C
ATOM   2003  HB1 SER A 713      27.760  51.920  33.550  1.00  0.00           H
ATOM   2004  HB2 SER A 713      26.170  52.170  34.370  1.00  0.00           H
ATOM   2005  OG  SER A 713      27.240  50.460  34.590  1.00  0.00           O
ATOM   2006  HG1 SER A 713      26.510  50.170  35.120  1.00  0.00           H
ATOM   2007  C   SER A 713      28.180  53.930  35.430  1.00  0.00           C
ATOM   2008  O   SER A 713      29.270  54.380  34.960  1.00  0.00           O
ATOM   2009  N   SER A 714      27.270  54.820  35.860  1.00  0.00           N
ATOM   2010  HN  SER A 714      26.450  54.530  36.330  1.00  0.00           H
ATOM   2011  CA  SER A 714      27.530  56.230  35.870  1.00  0.00           C
ATOM   2012  HA  SER A 714      27.820  56.470  34.850  1.00  0.00           H
ATOM   2013  CB  SER A 714      26.160  56.980  36.180  1.00  0.00           C
ATOM   2014  HB1 SER A 714      26.310  58.050  36.470  1.00  0.00           H
ATOM   2015  HB2 SER A 714      25.530  56.580  37.000  1.00  0.00           H
ATOM   2016  OG  SER A 714      25.300  57.000  35.060  1.00  0.00           O
ATOM   2017  HG1 SER A 714      24.690  57.740  35.180  1.00  0.00           H
ATOM   2018  C   SER A 714      28.560  56.730  36.900  1.00  0.00           C
ATOM   2019  O   SER A 714      29.420  57.570  36.500  1.00  0.00           O
ATOM   2020  N   LEU A 715      28.550  56.080  38.110  1.00  0.00           N
ATOM   2021  HN  LEU A 715      27.900  55.340  38.210  1.00  0.00           H
ATOM   2022  CA  LEU A 715      29.480  56.330  39.210  1.00  0.00           C
ATOM   2023  HA  LEU A 715      29.300  57.390  39.390  1.00  0.00           H
ATOM   2024  CB  LEU A 715      28.920  55.530  40.410  1.00  0.00           C
ATOM   2025  HB1 LEU A 715      28.940  54.480  40.030  1.00  0.00           H
ATOM   2026  HB2 LEU A 715      27.870  55.680  40.720  1.00  0.00           H
ATOM   2027  CG  LEU A 715      29.900  55.350  41.610  1.00  0.00           C
ATOM   2028  HG  LEU A 715      30.830  54.870  41.240  1.00  0.00           H
ATOM   2029  CD1 LEU A 715      30.200  56.790  42.260  1.00  0.00           C
ATOM   2030 HD11 LEU A 715      30.780  57.520  41.650  1.00  0.00           H
ATOM   2031 HD12 LEU A 715      30.670  56.620  43.260  1.00  0.00           H
ATOM   2032 HD13 LEU A 715      29.230  57.290  42.470  1.00  0.00           H
ATOM   2033  CD2 LEU A 715      29.250  54.320  42.630  1.00  0.00           C
ATOM   2034 HD21 LEU A 715      29.000  53.420  42.030  1.00  0.00           H
ATOM   2035 HD22 LEU A 715      28.380  54.780  43.160  1.00  0.00           H
ATOM   2036 HD23 LEU A 715      29.990  54.050  43.410  1.00  0.00           H
ATOM   2037  C   LEU A 715      30.960  55.960  38.660  1.00  0.00           C
ATOM   2038  O   LEU A 715      31.990  56.660  38.950  1.00  0.00           O
ATOM   2039  N   VAL A 716      31.110  54.860  37.870  1.00  0.00           N
ATOM   2040  HN  VAL A 716      30.340  54.260  37.680  1.00  0.00           H
ATOM   2041  CA  VAL A 716      32.490  54.410  37.510  1.00  0.00           C
ATOM   2042  HA  VAL A 716      33.170  54.700  38.300  1.00  0.00           H
ATOM   2043  CB  VAL A 716      32.690  52.860  37.340  1.00  0.00           C
ATOM   2044  HB  VAL A 716      32.180  52.410  38.210  1.00  0.00           H
ATOM   2045  CG1 VAL A 716      31.930  52.420  36.080  1.00  0.00           C
ATOM   2046 HG11 VAL A 716      31.860  51.330  36.130  1.00  0.00           H
ATOM   2047 HG12 VAL A 716      32.520  52.630  35.160  1.00  0.00           H
ATOM   2048 HG13 VAL A 716      30.960  52.930  35.870  1.00  0.00           H
ATOM   2049  CG2 VAL A 716      34.230  52.500  37.380  1.00  0.00           C
ATOM   2050 HG21 VAL A 716      34.830  52.910  36.530  1.00  0.00           H
ATOM   2051 HG22 VAL A 716      34.390  51.420  37.500  1.00  0.00           H
ATOM   2052 HG23 VAL A 716      34.700  53.070  38.220  1.00  0.00           H
ATOM   2053  C   VAL A 716      33.060  55.220  36.290  1.00  0.00           C
ATOM   2054  O   VAL A 716      34.230  55.250  35.940  1.00  0.00           O
ATOM   2055  N   CYS A 717      32.140  55.960  35.560  1.00  0.00           N
ATOM   2056  HN  CYS A 717      31.170  56.020  35.750  1.00  0.00           H
ATOM   2057  CA  CYS A 717      32.690  56.920  34.580  1.00  0.00           C
ATOM   2058  HA  CYS A 717      33.670  56.620  34.220  1.00  0.00           H
ATOM   2059  CB  CYS A 717      31.700  56.870  33.360  1.00  0.00           C
ATOM   2060  HB1 CYS A 717      30.640  56.880  33.700  1.00  0.00           H
ATOM   2061  HB2 CYS A 717      31.870  55.980  32.720  1.00  0.00           H
ATOM   2062  SG  CYS A 717      31.760  58.320  32.160  1.00  0.00           S
ATOM   2063  HG1 CYS A 717      30.860  57.800  31.340  1.00  0.00           H
ATOM   2064  C   CYS A 717      32.910  58.300  35.210  1.00  0.00           C
ATOM   2065  O   CYS A 717      33.750  59.030  34.830  1.00  0.00           O
ATOM   2066  N   TYR A 718      32.140  58.690  36.290  1.00  0.00           N
ATOM   2067  HN  TYR A 718      31.440  58.050  36.590  1.00  0.00           H
ATOM   2068  CA  TYR A 718      32.380  59.850  37.100  1.00  0.00           C
ATOM   2069  HA  TYR A 718      32.570  60.700  36.450  1.00  0.00           H
ATOM   2070  CB  TYR A 718      31.210  60.000  38.140  1.00  0.00           C
ATOM   2071  HB1 TYR A 718      31.540  60.540  39.050  1.00  0.00           H
ATOM   2072  HB2 TYR A 718      30.990  59.000  38.550  1.00  0.00           H
ATOM   2073  CG  TYR A 718      30.020  60.750  37.570  1.00  0.00           C
ATOM   2074  CD1 TYR A 718      30.090  61.780  36.660  1.00  0.00           C
ATOM   2075  HD1 TYR A 718      31.100  62.080  36.410  1.00  0.00           H
ATOM   2076  CE1 TYR A 718      28.990  62.380  36.100  1.00  0.00           C
ATOM   2077  HE1 TYR A 718      29.190  63.060  35.280  1.00  0.00           H
ATOM   2078  CZ  TYR A 718      27.750  62.010  36.580  1.00  0.00           C
ATOM   2079  OH  TYR A 718      26.570  62.480  36.000  1.00  0.00           O
ATOM   2080  HH  TYR A 718      25.860  62.430  36.630  1.00  0.00           H
ATOM   2081  CD2 TYR A 718      28.760  60.330  37.970  1.00  0.00           C
ATOM   2082  HD2 TYR A 718      28.590  59.570  38.720  1.00  0.00           H
ATOM   2083  CE2 TYR A 718      27.570  61.000  37.520  1.00  0.00           C
ATOM   2084  HE2 TYR A 718      26.580  60.670  37.820  1.00  0.00           H
ATOM   2085  C   TYR A 718      33.690  59.860  37.850  1.00  0.00           C
ATOM   2086  O   TYR A 718      34.470  60.790  37.770  1.00  0.00           O
ATOM   2087  N   ILE A 719      34.100  58.690  38.430  1.00  0.00           N
ATOM   2088  HN  ILE A 719      33.530  57.870  38.500  1.00  0.00           H
ATOM   2089  CA  ILE A 719      35.480  58.420  38.800  1.00  0.00           C
ATOM   2090  HA  ILE A 719      35.880  59.310  39.250  1.00  0.00           H
ATOM   2091  CB  ILE A 719      35.780  57.230  39.770  1.00  0.00           C
ATOM   2092  HB  ILE A 719      35.360  56.270  39.400  1.00  0.00           H
ATOM   2093  CG2 ILE A 719      37.370  57.100  39.900  1.00  0.00           C
ATOM   2094 HG21 ILE A 719      37.800  58.060  40.270  1.00  0.00           H
ATOM   2095 HG22 ILE A 719      37.770  56.770  38.910  1.00  0.00           H
ATOM   2096 HG23 ILE A 719      37.640  56.320  40.640  1.00  0.00           H
ATOM   2097  CG1 ILE A 719      35.220  57.390  41.170  1.00  0.00           C
ATOM   2098 HG11 ILE A 719      35.680  56.740  41.940  1.00  0.00           H
ATOM   2099 HG12 ILE A 719      34.170  57.040  41.120  1.00  0.00           H
ATOM   2100  CD  ILE A 719      35.390  58.780  41.700  1.00  0.00           C
ATOM   2101  HD1 ILE A 719      36.460  58.940  41.940  1.00  0.00           H
ATOM   2102  HD2 ILE A 719      34.810  58.840  42.640  1.00  0.00           H
ATOM   2103  HD3 ILE A 719      35.020  59.630  41.070  1.00  0.00           H
ATOM   2104  C   ILE A 719      36.280  58.100  37.490  1.00  0.00           C
ATOM   2105  O   ILE A 719      35.970  57.170  36.770  1.00  0.00           O
ATOM   2106  N   THR A 720      37.370  58.900  37.160  1.00  0.00           N
ATOM   2107  HN  THR A 720      37.640  59.660  37.770  1.00  0.00           H
ATOM   2108  CA  THR A 720      38.230  58.540  36.060  1.00  0.00           C
ATOM   2109  HA  THR A 720      38.020  57.560  35.680  1.00  0.00           H
ATOM   2110  CB  THR A 720      38.100  59.650  34.950  1.00  0.00           C
ATOM   2111  HB  THR A 720      38.600  59.290  34.030  1.00  0.00           H
ATOM   2112  OG1 THR A 720      38.750  60.880  35.310  1.00  0.00           O
ATOM   2113  HG1 THR A 720      38.990  61.140  34.410  1.00  0.00           H
ATOM   2114  CG2 THR A 720      36.640  59.960  34.660  1.00  0.00           C
ATOM   2115 HG21 THR A 720      36.070  60.390  35.510  1.00  0.00           H
ATOM   2116 HG22 THR A 720      36.180  59.030  34.240  1.00  0.00           H
ATOM   2117 HG23 THR A 720      36.720  60.680  33.830  1.00  0.00           H
ATOM   2118  C   THR A 720      39.610  58.420  36.550  1.00  0.00           C
ATOM   2119  O   THR A 720      39.910  58.660  37.740  1.00  0.00           O
ATOM   2120  N   ARG A 721      40.500  58.150  35.610  1.00  0.00           N
ATOM   2121  HN  ARG A 721      40.180  57.980  34.690  1.00  0.00           H
ATOM   2122  CA  ARG A 721      41.920  58.050  35.890  1.00  0.00           C
ATOM   2123  HA  ARG A 721      42.000  57.300  36.670  1.00  0.00           H
ATOM   2124  CB  ARG A 721      42.770  57.570  34.670  1.00  0.00           C
ATOM   2125  HB1 ARG A 721      43.840  57.740  34.900  1.00  0.00           H
ATOM   2126  HB2 ARG A 721      42.450  58.150  33.770  1.00  0.00           H
ATOM   2127  CG  ARG A 721      42.580  56.030  34.370  1.00  0.00           C
ATOM   2128  HG1 ARG A 721      43.260  55.680  33.570  1.00  0.00           H
ATOM   2129  HG2 ARG A 721      41.590  55.990  33.870  1.00  0.00           H
ATOM   2130  CD  ARG A 721      42.760  55.060  35.510  1.00  0.00           C
ATOM   2131  HD1 ARG A 721      42.650  54.000  35.160  1.00  0.00           H
ATOM   2132  HD2 ARG A 721      42.180  55.260  36.440  1.00  0.00           H
ATOM   2133  NE  ARG A 721      44.140  55.140  35.910  1.00  0.00           N
ATOM   2134  HE  ARG A 721      44.720  55.480  35.160  1.00  0.00           H
ATOM   2135  CZ  ARG A 721      44.690  54.420  36.940  1.00  0.00           C
ATOM   2136  NH1 ARG A 721      43.970  53.920  37.860  1.00  0.00           N
ATOM   2137 HH11 ARG A 721      42.980  54.050  37.980  1.00  0.00           H
ATOM   2138 HH12 ARG A 721      44.450  53.370  38.540  1.00  0.00           H
ATOM   2139  NH2 ARG A 721      46.000  54.350  37.070  1.00  0.00           N
ATOM   2140 HH21 ARG A 721      46.660  54.590  36.360  1.00  0.00           H
ATOM   2141 HH22 ARG A 721      46.360  53.740  37.790  1.00  0.00           H
ATOM   2142  C   ARG A 721      42.570  59.250  36.570  1.00  0.00           C
ATOM   2143  O   ARG A 721      43.540  59.100  37.330  1.00  0.00           O
ATOM   2144  N   PHE A 722      42.160  60.530  36.300  1.00  0.00           N
ATOM   2145  HN  PHE A 722      41.500  60.720  35.580  1.00  0.00           H
ATOM   2146  CA  PHE A 722      42.680  61.710  36.950  1.00  0.00           C
ATOM   2147  HA  PHE A 722      43.760  61.700  36.860  1.00  0.00           H
ATOM   2148  CB  PHE A 722      42.080  62.940  36.270  1.00  0.00           C
ATOM   2149  HB1 PHE A 722      40.980  62.840  36.110  1.00  0.00           H
ATOM   2150  HB2 PHE A 722      42.540  63.050  35.260  1.00  0.00           H
ATOM   2151  CG  PHE A 722      42.330  64.290  37.020  1.00  0.00           C
ATOM   2152  CD1 PHE A 722      43.390  65.220  36.810  1.00  0.00           C
ATOM   2153  HD1 PHE A 722      44.110  64.970  36.050  1.00  0.00           H
ATOM   2154  CE1 PHE A 722      43.450  66.460  37.500  1.00  0.00           C
ATOM   2155  HE1 PHE A 722      44.190  67.200  37.240  1.00  0.00           H
ATOM   2156  CZ  PHE A 722      42.500  66.740  38.500  1.00  0.00           C
ATOM   2157  HZ  PHE A 722      42.730  67.580  39.140  1.00  0.00           H
ATOM   2158  CD2 PHE A 722      41.380  64.670  38.040  1.00  0.00           C
ATOM   2159  HD2 PHE A 722      40.610  63.930  38.240  1.00  0.00           H
ATOM   2160  CE2 PHE A 722      41.490  65.840  38.780  1.00  0.00           C
ATOM   2161  HE2 PHE A 722      40.780  66.160  39.540  1.00  0.00           H
ATOM   2162  C   PHE A 722      42.430  61.700  38.520  1.00  0.00           C
ATOM   2163  O   PHE A 722      43.350  61.990  39.270  1.00  0.00           O
ATOM   2164  N   THR A 723      41.190  61.350  38.980  1.00  0.00           N
ATOM   2165  HN  THR A 723      40.490  61.190  38.290  1.00  0.00           H
ATOM   2166  CA  THR A 723      40.920  61.170  40.390  1.00  0.00           C
ATOM   2167  HA  THR A 723      41.080  62.110  40.890  1.00  0.00           H
ATOM   2168  CB  THR A 723      39.470  60.770  40.590  1.00  0.00           C
ATOM   2169  HB  THR A 723      39.190  59.820  40.090  1.00  0.00           H
ATOM   2170  OG1 THR A 723      38.460  61.770  40.340  1.00  0.00           O
ATOM   2171  HG1 THR A 723      38.600  62.040  39.430  1.00  0.00           H
ATOM   2172  CG2 THR A 723      39.160  60.540  42.100  1.00  0.00           C
ATOM   2173 HG21 THR A 723      39.560  59.550  42.380  1.00  0.00           H
ATOM   2174 HG22 THR A 723      38.070  60.650  42.290  1.00  0.00           H
ATOM   2175 HG23 THR A 723      39.700  61.290  42.720  1.00  0.00           H
ATOM   2176  C   THR A 723      41.750  60.080  41.030  1.00  0.00           C
ATOM   2177  O   THR A 723      42.440  60.260  42.020  1.00  0.00           O
ATOM   2178  N   GLU A 724      41.690  58.860  40.380  1.00  0.00           N
ATOM   2179  HN  GLU A 724      41.170  58.720  39.550  1.00  0.00           H
ATOM   2180  CA  GLU A 724      42.410  57.690  40.750  1.00  0.00           C
ATOM   2181  HA  GLU A 724      41.980  57.460  41.720  1.00  0.00           H
ATOM   2182  CB  GLU A 724      42.280  56.470  39.700  1.00  0.00           C
ATOM   2183  HB1 GLU A 724      42.910  55.620  40.040  1.00  0.00           H
ATOM   2184  HB2 GLU A 724      42.640  56.910  38.740  1.00  0.00           H
ATOM   2185  CG  GLU A 724      40.840  55.830  39.400  1.00  0.00           C
ATOM   2186  HG1 GLU A 724      40.110  56.630  39.140  1.00  0.00           H
ATOM   2187  HG2 GLU A 724      40.440  55.330  40.310  1.00  0.00           H
ATOM   2188  CD  GLU A 724      40.730  54.810  38.330  1.00  0.00           C
ATOM   2189  OE1 GLU A 724      39.930  55.000  37.370  1.00  0.00           O
ATOM   2190  OE2 GLU A 724      41.350  53.680  38.480  1.00  0.00           O
ATOM   2191  C   GLU A 724      43.950  57.830  40.980  1.00  0.00           C
ATOM   2192  O   GLU A 724      44.410  57.440  42.080  1.00  0.00           O
ATOM   2193  N   GLU A 725      44.800  58.280  40.000  1.00  0.00           N
ATOM   2194  HN  GLU A 725      44.440  58.740  39.180  1.00  0.00           H
ATOM   2195  CA  GLU A 725      46.160  58.460  40.020  1.00  0.00           C
ATOM   2196  HA  GLU A 725      46.490  57.490  40.380  1.00  0.00           H
ATOM   2197  CB  GLU A 725      46.860  58.700  38.650  1.00  0.00           C
ATOM   2198  HB1 GLU A 725      47.940  58.870  38.820  1.00  0.00           H
ATOM   2199  HB2 GLU A 725      46.490  59.730  38.430  1.00  0.00           H
ATOM   2200  CG  GLU A 725      46.650  57.570  37.550  1.00  0.00           C
ATOM   2201  HG1 GLU A 725      45.600  57.530  37.200  1.00  0.00           H
ATOM   2202  HG2 GLU A 725      46.940  56.630  38.070  1.00  0.00           H
ATOM   2203  CD  GLU A 725      47.600  57.700  36.440  1.00  0.00           C
ATOM   2204  OE1 GLU A 725      48.050  58.840  36.010  1.00  0.00           O
ATOM   2205  OE2 GLU A 725      47.850  56.590  35.920  1.00  0.00           O
ATOM   2206  C   GLU A 725      46.440  59.600  41.100  1.00  0.00           C
ATOM   2207  O   GLU A 725      47.300  59.490  41.940  1.00  0.00           O
ATOM   2208  N   ALA A 726      45.740  60.680  41.100  1.00  0.00           N
ATOM   2209  HN  ALA A 726      45.020  60.700  40.400  1.00  0.00           H
ATOM   2210  CA  ALA A 726      46.120  61.790  42.010  1.00  0.00           C
ATOM   2211  HA  ALA A 726      47.160  62.050  41.850  1.00  0.00           H
ATOM   2212  CB  ALA A 726      45.210  62.940  41.620  1.00  0.00           C
ATOM   2213  HB1 ALA A 726      45.440  63.820  42.260  1.00  0.00           H
ATOM   2214  HB2 ALA A 726      44.140  62.700  41.760  1.00  0.00           H
ATOM   2215  HB3 ALA A 726      45.310  63.080  40.530  1.00  0.00           H
ATOM   2216  C   ALA A 726      46.040  61.400  43.520  1.00  0.00           C
ATOM   2217  O   ALA A 726      46.990  61.600  44.320  1.00  0.00           O
ATOM   2218  N   PHE A 727      44.820  60.860  43.850  1.00  0.00           N
ATOM   2219  HN  PHE A 727      44.120  60.800  43.130  1.00  0.00           H
ATOM   2220  CA  PHE A 727      44.450  60.370  45.140  1.00  0.00           C
ATOM   2221  HA  PHE A 727      44.460  61.200  45.830  1.00  0.00           H
ATOM   2222  CB  PHE A 727      43.010  59.790  45.150  1.00  0.00           C
ATOM   2223  HB1 PHE A 727      42.840  58.820  44.640  1.00  0.00           H
ATOM   2224  HB2 PHE A 727      42.370  60.590  44.720  1.00  0.00           H
ATOM   2225  CG  PHE A 727      42.530  59.530  46.530  1.00  0.00           C
ATOM   2226  CD1 PHE A 727      41.920  60.520  47.330  1.00  0.00           C
ATOM   2227  HD1 PHE A 727      41.740  61.480  46.860  1.00  0.00           H
ATOM   2228  CE1 PHE A 727      41.370  60.150  48.560  1.00  0.00           C
ATOM   2229  HE1 PHE A 727      40.760  60.890  49.060  1.00  0.00           H
ATOM   2230  CZ  PHE A 727      41.490  58.890  49.020  1.00  0.00           C
ATOM   2231  HZ  PHE A 727      40.930  58.710  49.920  1.00  0.00           H
ATOM   2232  CD2 PHE A 727      42.670  58.200  47.060  1.00  0.00           C
ATOM   2233  HD2 PHE A 727      43.140  57.480  46.400  1.00  0.00           H
ATOM   2234  CE2 PHE A 727      42.180  57.860  48.320  1.00  0.00           C
ATOM   2235  HE2 PHE A 727      42.200  56.890  48.770  1.00  0.00           H
ATOM   2236  C   PHE A 727      45.500  59.360  45.690  1.00  0.00           C
ATOM   2237  O   PHE A 727      45.990  59.510  46.840  1.00  0.00           O
ATOM   2238  N   ALA A 728      45.840  58.400  44.850  1.00  0.00           N
ATOM   2239  HN  ALA A 728      45.410  58.320  43.960  1.00  0.00           H
ATOM   2240  CA  ALA A 728      46.760  57.330  45.070  1.00  0.00           C
ATOM   2241  HA  ALA A 728      46.360  56.790  45.920  1.00  0.00           H
ATOM   2242  CB  ALA A 728      46.720  56.370  43.850  1.00  0.00           C
ATOM   2243  HB1 ALA A 728      46.870  56.920  42.890  1.00  0.00           H
ATOM   2244  HB2 ALA A 728      45.690  55.950  43.830  1.00  0.00           H
ATOM   2245  HB3 ALA A 728      47.370  55.470  43.960  1.00  0.00           H
ATOM   2246  C   ALA A 728      48.220  57.730  45.270  1.00  0.00           C
ATOM   2247  O   ALA A 728      48.920  57.190  46.120  1.00  0.00           O
ATOM   2248  N   ALA A 729      48.680  58.780  44.540  1.00  0.00           N
ATOM   2249  HN  ALA A 729      48.060  59.170  43.870  1.00  0.00           H
ATOM   2250  CA  ALA A 729      49.920  59.450  44.560  1.00  0.00           C
ATOM   2251  HA  ALA A 729      50.790  58.810  44.540  1.00  0.00           H
ATOM   2252  CB  ALA A 729      50.010  60.420  43.380  1.00  0.00           C
ATOM   2253  HB1 ALA A 729      49.120  61.060  43.240  1.00  0.00           H
ATOM   2254  HB2 ALA A 729      50.190  59.800  42.470  1.00  0.00           H
ATOM   2255  HB3 ALA A 729      50.900  61.070  43.300  1.00  0.00           H
ATOM   2256  C   ALA A 729      50.140  60.140  45.960  1.00  0.00           C
ATOM   2257  O   ALA A 729      51.220  60.080  46.560  1.00  0.00           O
ATOM   2258  N   LEU A 730      49.080  60.720  46.470  1.00  0.00           N
ATOM   2259  HN  LEU A 730      48.300  60.810  45.860  1.00  0.00           H
ATOM   2260  CA  LEU A 730      49.000  61.320  47.800  1.00  0.00           C
ATOM   2261  HA  LEU A 730      49.870  61.940  47.930  1.00  0.00           H
ATOM   2262  CB  LEU A 730      47.730  62.190  48.120  1.00  0.00           C
ATOM   2263  HB1 LEU A 730      46.860  61.570  48.460  1.00  0.00           H
ATOM   2264  HB2 LEU A 730      47.260  62.600  47.200  1.00  0.00           H
ATOM   2265  CG  LEU A 730      48.030  63.310  49.070  1.00  0.00           C
ATOM   2266  HG  LEU A 730      48.570  62.880  49.940  1.00  0.00           H
ATOM   2267  CD1 LEU A 730      48.920  64.460  48.550  1.00  0.00           C
ATOM   2268 HD11 LEU A 730      48.400  64.880  47.670  1.00  0.00           H
ATOM   2269 HD12 LEU A 730      49.970  64.150  48.340  1.00  0.00           H
ATOM   2270 HD13 LEU A 730      49.020  65.240  49.340  1.00  0.00           H
ATOM   2271  CD2 LEU A 730      46.680  63.760  49.630  1.00  0.00           C
ATOM   2272 HD21 LEU A 730      45.930  63.890  48.830  1.00  0.00           H
ATOM   2273 HD22 LEU A 730      46.700  64.690  50.250  1.00  0.00           H
ATOM   2274 HD23 LEU A 730      46.550  62.910  50.330  1.00  0.00           H
ATOM   2275  C   LEU A 730      49.060  60.160  48.830  1.00  0.00           C
ATOM   2276  O   LEU A 730      49.730  60.320  49.830  1.00  0.00           O
ATOM   2277  N   ILE A 731      48.350  59.010  48.620  1.00  0.00           N
ATOM   2278  HN  ILE A 731      47.860  58.850  47.760  1.00  0.00           H
ATOM   2279  CA  ILE A 731      48.500  57.840  49.440  1.00  0.00           C
ATOM   2280  HA  ILE A 731      48.190  58.100  50.450  1.00  0.00           H
ATOM   2281  CB  ILE A 731      47.550  56.690  49.060  1.00  0.00           C
ATOM   2282  HB  ILE A 731      47.750  56.520  47.990  1.00  0.00           H
ATOM   2283  CG2 ILE A 731      47.880  55.240  49.690  1.00  0.00           C
ATOM   2284 HG21 ILE A 731      47.110  54.490  49.390  1.00  0.00           H
ATOM   2285 HG22 ILE A 731      47.820  55.240  50.800  1.00  0.00           H
ATOM   2286 HG23 ILE A 731      48.840  54.880  49.280  1.00  0.00           H
ATOM   2287  CG1 ILE A 731      46.040  56.980  49.170  1.00  0.00           C
ATOM   2288 HG11 ILE A 731      45.560  56.080  48.710  1.00  0.00           H
ATOM   2289 HG12 ILE A 731      45.830  57.830  48.480  1.00  0.00           H
ATOM   2290  CD  ILE A 731      45.400  57.280  50.520  1.00  0.00           C
ATOM   2291  HD1 ILE A 731      45.700  58.280  50.910  1.00  0.00           H
ATOM   2292  HD2 ILE A 731      45.760  56.560  51.280  1.00  0.00           H
ATOM   2293  HD3 ILE A 731      44.300  57.170  50.380  1.00  0.00           H
ATOM   2294  C   ILE A 731      49.940  57.330  49.480  1.00  0.00           C
ATOM   2295  O   ILE A 731      50.420  57.110  50.540  1.00  0.00           O
ATOM   2296  N   CYS A 732      50.690  57.260  48.360  1.00  0.00           N
ATOM   2297  HN  CYS A 732      50.260  57.520  47.500  1.00  0.00           H
ATOM   2298  CA  CYS A 732      52.160  56.970  48.400  1.00  0.00           C
ATOM   2299  HA  CYS A 732      52.320  56.110  49.030  1.00  0.00           H
ATOM   2300  CB  CYS A 732      52.680  56.990  46.890  1.00  0.00           C
ATOM   2301  HB1 CYS A 732      53.700  56.540  46.830  1.00  0.00           H
ATOM   2302  HB2 CYS A 732      52.760  58.040  46.540  1.00  0.00           H
ATOM   2303  SG  CYS A 732      51.640  55.960  45.830  1.00  0.00           S
ATOM   2304  HG1 CYS A 732      52.290  54.850  46.160  1.00  0.00           H
ATOM   2305  C   CYS A 732      53.100  57.910  49.210  1.00  0.00           C
ATOM   2306  O   CYS A 732      53.980  57.470  49.950  1.00  0.00           O
ATOM   2307  N   ILE A 733      52.790  59.170  49.070  1.00  0.00           N
ATOM   2308  HN  ILE A 733      52.320  59.490  48.250  1.00  0.00           H
ATOM   2309  CA  ILE A 733      53.480  60.190  49.960  1.00  0.00           C
ATOM   2310  HA  ILE A 733      54.510  59.850  49.950  1.00  0.00           H
ATOM   2311  CB  ILE A 733      53.370  61.640  49.450  1.00  0.00           C
ATOM   2312  HB  ILE A 733      52.290  61.930  49.460  1.00  0.00           H
ATOM   2313  CG2 ILE A 733      54.180  62.580  50.410  1.00  0.00           C
ATOM   2314 HG21 ILE A 733      53.640  62.620  51.390  1.00  0.00           H
ATOM   2315 HG22 ILE A 733      54.020  63.600  50.030  1.00  0.00           H
ATOM   2316 HG23 ILE A 733      55.260  62.370  50.500  1.00  0.00           H
ATOM   2317  CG1 ILE A 733      53.860  61.690  48.000  1.00  0.00           C
ATOM   2318 HG11 ILE A 733      53.800  62.720  47.590  1.00  0.00           H
ATOM   2319 HG12 ILE A 733      53.190  61.110  47.330  1.00  0.00           H
ATOM   2320  CD  ILE A 733      55.280  61.170  47.730  1.00  0.00           C
ATOM   2321  HD1 ILE A 733      55.420  61.060  46.630  1.00  0.00           H
ATOM   2322  HD2 ILE A 733      55.390  60.200  48.250  1.00  0.00           H
ATOM   2323  HD3 ILE A 733      56.060  61.890  48.080  1.00  0.00           H
ATOM   2324  C   ILE A 733      53.060  60.040  51.430  1.00  0.00           C
ATOM   2325  O   ILE A 733      53.900  60.200  52.300  1.00  0.00           O
ATOM   2326  N   ILE A 734      51.750  59.680  51.780  1.00  0.00           N
ATOM   2327  HN  ILE A 734      51.120  59.480  51.040  1.00  0.00           H
ATOM   2328  CA  ILE A 734      51.460  59.210  53.150  1.00  0.00           C
ATOM   2329  HA  ILE A 734      51.800  60.010  53.800  1.00  0.00           H
ATOM   2330  CB  ILE A 734      49.940  59.260  53.460  1.00  0.00           C
ATOM   2331  HB  ILE A 734      49.410  58.500  52.840  1.00  0.00           H
ATOM   2332  CG2 ILE A 734      49.750  58.880  54.940  1.00  0.00           C
ATOM   2333 HG21 ILE A 734      49.940  57.820  55.220  1.00  0.00           H
ATOM   2334 HG22 ILE A 734      48.690  59.090  55.210  1.00  0.00           H
ATOM   2335 HG23 ILE A 734      50.320  59.500  55.670  1.00  0.00           H
ATOM   2336  CG1 ILE A 734      49.290  60.670  53.160  1.00  0.00           C
ATOM   2337 HG11 ILE A 734      49.740  61.200  52.290  1.00  0.00           H
ATOM   2338 HG12 ILE A 734      49.600  61.160  54.120  1.00  0.00           H
ATOM   2339  CD  ILE A 734      47.750  60.620  52.930  1.00  0.00           C
ATOM   2340  HD1 ILE A 734      47.370  61.670  52.990  1.00  0.00           H
ATOM   2341  HD2 ILE A 734      47.280  59.970  53.690  1.00  0.00           H
ATOM   2342  HD3 ILE A 734      47.630  60.090  51.970  1.00  0.00           H
ATOM   2343  C   ILE A 734      52.160  57.980  53.600  1.00  0.00           C
ATOM   2344  O   ILE A 734      52.690  57.990  54.730  1.00  0.00           O
ATOM   2345  N   PHE A 735      52.330  56.930  52.680  1.00  0.00           N
ATOM   2346  HN  PHE A 735      51.960  57.130  51.780  1.00  0.00           H
ATOM   2347  CA  PHE A 735      53.150  55.750  53.020  1.00  0.00           C
ATOM   2348  HA  PHE A 735      52.640  55.230  53.830  1.00  0.00           H
ATOM   2349  CB  PHE A 735      53.170  54.760  51.750  1.00  0.00           C
ATOM   2350  HB1 PHE A 735      54.200  54.390  51.540  1.00  0.00           H
ATOM   2351  HB2 PHE A 735      52.980  55.330  50.820  1.00  0.00           H
ATOM   2352  CG  PHE A 735      52.140  53.620  51.960  1.00  0.00           C
ATOM   2353  CD1 PHE A 735      50.750  53.830  52.050  1.00  0.00           C
ATOM   2354  HD1 PHE A 735      50.370  54.830  51.950  1.00  0.00           H
ATOM   2355  CE1 PHE A 735      49.840  52.730  52.110  1.00  0.00           C
ATOM   2356  HE1 PHE A 735      48.780  52.900  52.210  1.00  0.00           H
ATOM   2357  CZ  PHE A 735      50.360  51.470  52.020  1.00  0.00           C
ATOM   2358  HZ  PHE A 735      49.660  50.650  52.000  1.00  0.00           H
ATOM   2359  CD2 PHE A 735      52.620  52.280  52.030  1.00  0.00           C
ATOM   2360  HD2 PHE A 735      53.700  52.160  52.050  1.00  0.00           H
ATOM   2361  CE2 PHE A 735      51.770  51.210  52.040  1.00  0.00           C
ATOM   2362  HE2 PHE A 735      52.150  50.200  51.970  1.00  0.00           H
ATOM   2363  C   PHE A 735      54.530  56.080  53.440  1.00  0.00           C
ATOM   2364  O   PHE A 735      55.030  55.720  54.480  1.00  0.00           O
ATOM   2365  N   ILE A 736      55.190  56.970  52.650  1.00  0.00           N
ATOM   2366  HN  ILE A 736      54.860  57.280  51.750  1.00  0.00           H
ATOM   2367  CA  ILE A 736      56.480  57.450  53.020  1.00  0.00           C
ATOM   2368  HA  ILE A 736      57.170  56.630  53.210  1.00  0.00           H
ATOM   2369  CB  ILE A 736      57.120  58.050  51.800  1.00  0.00           C
ATOM   2370  HB  ILE A 736      56.620  58.910  51.320  1.00  0.00           H
ATOM   2371  CG2 ILE A 736      58.550  58.580  52.250  1.00  0.00           C
ATOM   2372 HG21 ILE A 736      58.490  59.470  52.910  1.00  0.00           H
ATOM   2373 HG22 ILE A 736      59.070  58.770  51.300  1.00  0.00           H
ATOM   2374 HG23 ILE A 736      59.150  57.760  52.700  1.00  0.00           H
ATOM   2375  CG1 ILE A 736      57.310  56.970  50.660  1.00  0.00           C
ATOM   2376 HG11 ILE A 736      56.550  56.180  50.560  1.00  0.00           H
ATOM   2377 HG12 ILE A 736      58.180  56.330  50.920  1.00  0.00           H
ATOM   2378  CD  ILE A 736      57.500  57.550  49.280  1.00  0.00           C
ATOM   2379  HD1 ILE A 736      58.190  58.410  49.370  1.00  0.00           H
ATOM   2380  HD2 ILE A 736      56.530  57.800  48.790  1.00  0.00           H
ATOM   2381  HD3 ILE A 736      57.950  56.830  48.550  1.00  0.00           H
ATOM   2382  C   ILE A 736      56.620  58.280  54.290  1.00  0.00           C
ATOM   2383  O   ILE A 736      57.510  58.070  55.130  1.00  0.00           O
ATOM   2384  N   TYR A 737      55.690  59.220  54.480  1.00  0.00           N
ATOM   2385  HN  TYR A 737      54.970  59.450  53.840  1.00  0.00           H
ATOM   2386  CA  TYR A 737      55.690  60.120  55.650  1.00  0.00           C
ATOM   2387  HA  TYR A 737      56.680  60.530  55.770  1.00  0.00           H
ATOM   2388  CB  TYR A 737      54.750  61.250  55.140  1.00  0.00           C
ATOM   2389  HB1 TYR A 737      53.810  60.670  55.030  1.00  0.00           H
ATOM   2390  HB2 TYR A 737      55.010  61.710  54.160  1.00  0.00           H
ATOM   2391  CG  TYR A 737      54.730  62.330  56.180  1.00  0.00           C
ATOM   2392  CD1 TYR A 737      53.580  62.620  57.000  1.00  0.00           C
ATOM   2393  HD1 TYR A 737      52.770  61.920  56.930  1.00  0.00           H
ATOM   2394  CE1 TYR A 737      53.660  63.700  57.860  1.00  0.00           C
ATOM   2395  HE1 TYR A 737      52.800  63.890  58.500  1.00  0.00           H
ATOM   2396  CZ  TYR A 737      54.800  64.540  57.860  1.00  0.00           C
ATOM   2397  OH  TYR A 737      54.920  65.650  58.760  1.00  0.00           O
ATOM   2398  HH  TYR A 737      54.160  65.600  59.340  1.00  0.00           H
ATOM   2399  CD2 TYR A 737      55.860  63.170  56.210  1.00  0.00           C
ATOM   2400  HD2 TYR A 737      56.730  62.980  55.600  1.00  0.00           H
ATOM   2401  CE2 TYR A 737      55.880  64.220  57.000  1.00  0.00           C
ATOM   2402  HE2 TYR A 737      56.750  64.830  57.180  1.00  0.00           H
ATOM   2403  C   TYR A 737      55.430  59.280  56.860  1.00  0.00           C
ATOM   2404  O   TYR A 737      55.960  59.490  57.940  1.00  0.00           O
ATOM   2405  N   GLU A 738      54.450  58.350  56.760  1.00  0.00           N
ATOM   2406  HN  GLU A 738      53.880  58.200  55.940  1.00  0.00           H
ATOM   2407  CA  GLU A 738      54.230  57.460  57.820  1.00  0.00           C
ATOM   2408  HA  GLU A 738      54.090  58.000  58.760  1.00  0.00           H
ATOM   2409  CB  GLU A 738      52.990  56.600  57.510  1.00  0.00           C
ATOM   2410  HB1 GLU A 738      53.040  55.670  58.120  1.00  0.00           H
ATOM   2411  HB2 GLU A 738      53.150  56.280  56.450  1.00  0.00           H
ATOM   2412  CG  GLU A 738      51.580  57.320  57.620  1.00  0.00           C
ATOM   2413  HG1 GLU A 738      51.000  56.680  56.910  1.00  0.00           H
ATOM   2414  HG2 GLU A 738      51.560  58.400  57.360  1.00  0.00           H
ATOM   2415  CD  GLU A 738      51.020  57.130  59.060  1.00  0.00           C
ATOM   2416  OE1 GLU A 738      51.370  56.150  59.740  1.00  0.00           O
ATOM   2417  OE2 GLU A 738      50.290  58.050  59.530  1.00  0.00           O
ATOM   2418  C   GLU A 738      55.400  56.610  58.250  1.00  0.00           C
ATOM   2419  O   GLU A 738      55.470  56.250  59.440  1.00  0.00           O
ATOM   2420  N   ALA A 739      56.300  56.270  57.320  1.00  0.00           N
ATOM   2421  HN  ALA A 739      56.100  56.380  56.350  1.00  0.00           H
ATOM   2422  CA  ALA A 739      57.600  55.700  57.650  1.00  0.00           C
ATOM   2423  HA  ALA A 739      57.390  54.830  58.250  1.00  0.00           H
ATOM   2424  CB  ALA A 739      58.300  55.190  56.420  1.00  0.00           C
ATOM   2425  HB1 ALA A 739      59.360  54.880  56.580  1.00  0.00           H
ATOM   2426  HB2 ALA A 739      58.260  55.940  55.600  1.00  0.00           H
ATOM   2427  HB3 ALA A 739      57.710  54.310  56.090  1.00  0.00           H
ATOM   2428  C   ALA A 739      58.550  56.650  58.390  1.00  0.00           C
ATOM   2429  O   ALA A 739      59.220  56.250  59.290  1.00  0.00           O
ATOM   2430  N   LEU A 740      58.600  57.930  57.950  1.00  0.00           N
ATOM   2431  HN  LEU A 740      58.030  58.260  57.200  1.00  0.00           H
ATOM   2432  CA  LEU A 740      59.450  58.890  58.560  1.00  0.00           C
ATOM   2433  HA  LEU A 740      60.370  58.440  58.930  1.00  0.00           H
ATOM   2434  CB  LEU A 740      59.900  60.010  57.590  1.00  0.00           C
ATOM   2435  HB1 LEU A 740      60.720  60.650  57.980  1.00  0.00           H
ATOM   2436  HB2 LEU A 740      58.980  60.600  57.340  1.00  0.00           H
ATOM   2437  CG  LEU A 740      60.470  59.510  56.180  1.00  0.00           C
ATOM   2438  HG  LEU A 740      59.920  58.600  55.860  1.00  0.00           H
ATOM   2439  CD1 LEU A 740      60.290  60.600  55.120  1.00  0.00           C
ATOM   2440 HD11 LEU A 740      59.280  61.050  55.020  1.00  0.00           H
ATOM   2441 HD12 LEU A 740      60.590  60.090  54.170  1.00  0.00           H
ATOM   2442 HD13 LEU A 740      61.020  61.410  55.300  1.00  0.00           H
ATOM   2443  CD2 LEU A 740      61.960  59.100  56.270  1.00  0.00           C
ATOM   2444 HD21 LEU A 740      62.340  58.630  55.330  1.00  0.00           H
ATOM   2445 HD22 LEU A 740      62.240  58.510  57.180  1.00  0.00           H
ATOM   2446 HD23 LEU A 740      62.520  60.040  56.430  1.00  0.00           H
ATOM   2447  C   LEU A 740      58.840  59.530  59.890  1.00  0.00           C
ATOM   2448  O   LEU A 740      59.670  59.970  60.740  1.00  0.00           O
ATOM   2449  N   GLU A 741      57.550  59.510  60.220  1.00  0.00           N
ATOM   2450  HN  GLU A 741      56.790  59.200  59.650  1.00  0.00           H
ATOM   2451  CA  GLU A 741      57.070  60.000  61.520  1.00  0.00           C
ATOM   2452  HA  GLU A 741      57.540  60.900  61.880  1.00  0.00           H
ATOM   2453  CB  GLU A 741      55.580  60.260  61.460  1.00  0.00           C
ATOM   2454  HB1 GLU A 741      55.050  60.360  62.440  1.00  0.00           H
ATOM   2455  HB2 GLU A 741      55.160  59.290  61.110  1.00  0.00           H
ATOM   2456  CG  GLU A 741      55.060  61.450  60.470  1.00  0.00           C
ATOM   2457  HG1 GLU A 741      55.160  61.110  59.430  1.00  0.00           H
ATOM   2458  HG2 GLU A 741      55.600  62.410  60.670  1.00  0.00           H
ATOM   2459  CD  GLU A 741      53.610  61.820  60.800  1.00  0.00           C
ATOM   2460  OE1 GLU A 741      53.340  62.900  61.340  1.00  0.00           O
ATOM   2461  OE2 GLU A 741      52.710  60.930  60.540  1.00  0.00           O
ATOM   2462  C   GLU A 741      57.390  58.920  62.540  1.00  0.00           C
ATOM   2463  O   GLU A 741      57.870  59.230  63.610  1.00  0.00           O
ATOM   2464  N   LYS A 742      57.150  57.640  62.160  1.00  0.00           N
ATOM   2465  HN  LYS A 742      56.760  57.460  61.250  1.00  0.00           H
ATOM   2466  CA  LYS A 742      57.590  56.470  62.850  1.00  0.00           C
ATOM   2467  HA  LYS A 742      57.090  56.420  63.810  1.00  0.00           H
ATOM   2468  CB  LYS A 742      57.250  55.190  62.060  1.00  0.00           C
ATOM   2469  HB1 LYS A 742      57.660  55.240  61.030  1.00  0.00           H
ATOM   2470  HB2 LYS A 742      56.150  55.210  61.940  1.00  0.00           H
ATOM   2471  CG  LYS A 742      57.600  53.810  62.720  1.00  0.00           C
ATOM   2472  HG1 LYS A 742      58.700  53.620  62.670  1.00  0.00           H
ATOM   2473  HG2 LYS A 742      57.110  53.010  62.110  1.00  0.00           H
ATOM   2474  CD  LYS A 742      57.220  53.620  64.140  1.00  0.00           C
ATOM   2475  HD1 LYS A 742      57.480  54.550  64.680  1.00  0.00           H
ATOM   2476  HD2 LYS A 742      57.580  52.680  64.620  1.00  0.00           H
ATOM   2477  CE  LYS A 742      55.670  53.430  64.290  1.00  0.00           C
ATOM   2478  HE1 LYS A 742      55.180  52.780  63.530  1.00  0.00           H
ATOM   2479  HE2 LYS A 742      55.110  54.380  64.130  1.00  0.00           H
ATOM   2480  NZ  LYS A 742      55.220  52.990  65.640  1.00  0.00           N
ATOM   2481  HZ1 LYS A 742      55.090  51.970  65.830  1.00  0.00           H
ATOM   2482  HZ2 LYS A 742      54.360  53.520  65.870  1.00  0.00           H
ATOM   2483  HZ3 LYS A 742      55.930  53.410  66.250  1.00  0.00           H
ATOM   2484  C   LYS A 742      59.110  56.480  63.170  1.00  0.00           C
ATOM   2485  O   LYS A 742      59.520  56.210  64.320  1.00  0.00           O
ATOM   2486  N   LEU A 743      59.990  56.800  62.270  1.00  0.00           N
ATOM   2487  HN  LEU A 743      59.710  57.120  61.370  1.00  0.00           H
ATOM   2488  CA  LEU A 743      61.460  56.830  62.570  1.00  0.00           C
ATOM   2489  HA  LEU A 743      61.820  55.860  62.890  1.00  0.00           H
ATOM   2490  CB  LEU A 743      62.200  57.180  61.300  1.00  0.00           C
ATOM   2491  HB1 LEU A 743      61.740  58.090  60.870  1.00  0.00           H
ATOM   2492  HB2 LEU A 743      62.030  56.350  60.580  1.00  0.00           H
ATOM   2493  CG  LEU A 743      63.760  57.330  61.430  1.00  0.00           C
ATOM   2494  HG  LEU A 743      64.030  58.170  62.100  1.00  0.00           H
ATOM   2495  CD1 LEU A 743      64.380  56.000  61.830  1.00  0.00           C
ATOM   2496 HD11 LEU A 743      63.870  55.570  62.720  1.00  0.00           H
ATOM   2497 HD12 LEU A 743      65.430  56.220  62.060  1.00  0.00           H
ATOM   2498 HD13 LEU A 743      64.310  55.300  60.960  1.00  0.00           H
ATOM   2499  CD2 LEU A 743      64.270  57.930  60.140  1.00  0.00           C
ATOM   2500 HD21 LEU A 743      65.240  58.440  60.350  1.00  0.00           H
ATOM   2501 HD22 LEU A 743      63.540  58.660  59.730  1.00  0.00           H
ATOM   2502 HD23 LEU A 743      64.490  57.120  59.400  1.00  0.00           H
ATOM   2503  C   LEU A 743      61.850  57.910  63.630  1.00  0.00           C
ATOM   2504  O   LEU A 743      62.470  57.700  64.660  1.00  0.00           O
ATOM   2505  N   PHE A 744      61.240  59.120  63.420  1.00  0.00           N
ATOM   2506  HN  PHE A 744      60.840  59.300  62.540  1.00  0.00           H
ATOM   2507  CA  PHE A 744      61.310  60.200  64.360  1.00  0.00           C
ATOM   2508  HA  PHE A 744      62.330  60.530  64.460  1.00  0.00           H
ATOM   2509  CB  PHE A 744      60.740  61.470  63.700  1.00  0.00           C
ATOM   2510  HB1 PHE A 744      59.730  61.150  63.340  1.00  0.00           H
ATOM   2511  HB2 PHE A 744      61.360  61.660  62.800  1.00  0.00           H
ATOM   2512  CG  PHE A 744      60.500  62.610  64.600  1.00  0.00           C
ATOM   2513  CD1 PHE A 744      61.520  63.370  65.140  1.00  0.00           C
ATOM   2514  HD1 PHE A 744      62.500  62.950  64.970  1.00  0.00           H
ATOM   2515  CE1 PHE A 744      61.350  64.540  65.810  1.00  0.00           C
ATOM   2516  HE1 PHE A 744      62.200  65.060  66.240  1.00  0.00           H
ATOM   2517  CZ  PHE A 744      59.980  65.030  66.070  1.00  0.00           C
ATOM   2518  HZ  PHE A 744      59.730  65.840  66.740  1.00  0.00           H
ATOM   2519  CD2 PHE A 744      59.150  63.120  64.780  1.00  0.00           C
ATOM   2520  HD2 PHE A 744      58.280  62.600  64.390  1.00  0.00           H
ATOM   2521  CE2 PHE A 744      58.920  64.280  65.580  1.00  0.00           C
ATOM   2522  HE2 PHE A 744      57.910  64.560  65.830  1.00  0.00           H
ATOM   2523  C   PHE A 744      60.670  59.890  65.760  1.00  0.00           C
ATOM   2524  O   PHE A 744      61.250  60.330  66.790  1.00  0.00           O
ATOM   2525  N   ASP A 745      59.510  59.140  65.830  1.00  0.00           N
ATOM   2526  HN  ASP A 745      59.120  58.860  64.950  1.00  0.00           H
ATOM   2527  CA  ASP A 745      58.980  58.580  67.040  1.00  0.00           C
ATOM   2528  HA  ASP A 745      58.690  59.340  67.760  1.00  0.00           H
ATOM   2529  CB  ASP A 745      57.740  57.700  66.720  1.00  0.00           C
ATOM   2530  HB1 ASP A 745      57.840  56.800  66.080  1.00  0.00           H
ATOM   2531  HB2 ASP A 745      57.210  58.350  65.990  1.00  0.00           H
ATOM   2532  CG  ASP A 745      56.870  57.540  67.970  1.00  0.00           C
ATOM   2533  OD1 ASP A 745      56.180  56.480  68.020  1.00  0.00           O
ATOM   2534  OD2 ASP A 745      56.810  58.510  68.730  1.00  0.00           O
ATOM   2535  C   ASP A 745      59.870  57.580  67.740  1.00  0.00           C
ATOM   2536  O   ASP A 745      59.870  57.500  68.930  1.00  0.00           O
ATOM   2537  N   LEU A 746      60.560  56.670  67.070  1.00  0.00           N
ATOM   2538  HN  LEU A 746      60.500  56.620  66.080  1.00  0.00           H
ATOM   2539  CA  LEU A 746      61.630  55.840  67.740  1.00  0.00           C
ATOM   2540  HA  LEU A 746      61.140  55.310  68.540  1.00  0.00           H
ATOM   2541  CB  LEU A 746      62.230  54.860  66.680  1.00  0.00           C
ATOM   2542  HB1 LEU A 746      63.280  54.640  66.940  1.00  0.00           H
ATOM   2543  HB2 LEU A 746      62.290  55.290  65.650  1.00  0.00           H
ATOM   2544  CG  LEU A 746      61.590  53.470  66.550  1.00  0.00           C
ATOM   2545  HG  LEU A 746      61.360  53.180  67.600  1.00  0.00           H
ATOM   2546  CD1 LEU A 746      60.200  53.570  65.870  1.00  0.00           C
ATOM   2547 HD11 LEU A 746      59.540  54.320  66.360  1.00  0.00           H
ATOM   2548 HD12 LEU A 746      59.730  52.570  65.870  1.00  0.00           H
ATOM   2549 HD13 LEU A 746      60.290  53.870  64.800  1.00  0.00           H
ATOM   2550  CD2 LEU A 746      62.520  52.470  65.850  1.00  0.00           C
ATOM   2551 HD21 LEU A 746      62.000  51.550  65.530  1.00  0.00           H
ATOM   2552 HD22 LEU A 746      63.320  52.140  66.540  1.00  0.00           H
ATOM   2553 HD23 LEU A 746      63.030  52.970  64.990  1.00  0.00           H
ATOM   2554  C   LEU A 746      62.740  56.670  68.300  1.00  0.00           C
ATOM   2555  O   LEU A 746      63.240  56.470  69.430  1.00  0.00           O
ATOM   2556  N   GLY A 747      63.220  57.700  67.530  1.00  0.00           N
ATOM   2557  HN  GLY A 747      62.870  57.790  66.600  1.00  0.00           H
ATOM   2558  CA  GLY A 747      64.230  58.580  68.050  1.00  0.00           C
ATOM   2559  HA1 GLY A 747      64.480  59.310  67.290  1.00  0.00           H
ATOM   2560  HA2 GLY A 747      65.020  57.910  68.340  1.00  0.00           H
ATOM   2561  C   GLY A 747      63.810  59.270  69.310  1.00  0.00           C
ATOM   2562  O   GLY A 747      64.630  59.370  70.240  1.00  0.00           O
ATOM   2563  N   GLU A 748      62.510  59.830  69.280  1.00  0.00           N
ATOM   2564  HN  GLU A 748      61.910  59.950  68.500  1.00  0.00           H
ATOM   2565  CA  GLU A 748      62.070  60.420  70.490  1.00  0.00           C
ATOM   2566  HA  GLU A 748      62.840  61.110  70.800  1.00  0.00           H
ATOM   2567  CB  GLU A 748      60.900  61.340  70.250  1.00  0.00           C
ATOM   2568  HB1 GLU A 748      60.520  61.710  71.220  1.00  0.00           H
ATOM   2569  HB2 GLU A 748      60.090  60.780  69.730  1.00  0.00           H
ATOM   2570  CG  GLU A 748      61.220  62.560  69.390  1.00  0.00           C
ATOM   2571  HG1 GLU A 748      60.700  62.500  68.420  1.00  0.00           H
ATOM   2572  HG2 GLU A 748      62.290  62.770  69.170  1.00  0.00           H
ATOM   2573  CD  GLU A 748      60.710  63.860  70.020  1.00  0.00           C
ATOM   2574  OE1 GLU A 748      59.690  64.440  69.570  1.00  0.00           O
ATOM   2575  OE2 GLU A 748      61.150  64.250  71.140  1.00  0.00           O
ATOM   2576  C   GLU A 748      61.810  59.510  71.670  1.00  0.00           C
ATOM   2577  O   GLU A 748      61.840  59.900  72.860  1.00  0.00           O
ATOM   2578  N   THR A 749      61.630  58.210  71.350  1.00  0.00           N
ATOM   2579  HN  THR A 749      61.580  57.860  70.420  1.00  0.00           H
ATOM   2580  CA  THR A 749      61.500  57.170  72.400  1.00  0.00           C
ATOM   2581  HA  THR A 749      60.840  57.410  73.220  1.00  0.00           H
ATOM   2582  CB  THR A 749      60.750  55.940  71.740  1.00  0.00           C
ATOM   2583  HB  THR A 749      61.340  55.510  70.900  1.00  0.00           H
ATOM   2584  OG1 THR A 749      59.440  56.250  71.290  1.00  0.00           O
ATOM   2585  HG1 THR A 749      59.560  56.890  70.570  1.00  0.00           H
ATOM   2586  CG2 THR A 749      60.680  54.800  72.820  1.00  0.00           C
ATOM   2587 HG21 THR A 749      61.580  54.670  73.460  1.00  0.00           H
ATOM   2588 HG22 THR A 749      60.580  53.840  72.270  1.00  0.00           H
ATOM   2589 HG23 THR A 749      59.870  54.800  73.570  1.00  0.00           H
ATOM   2590  C   THR A 749      62.820  56.790  73.080  1.00  0.00           C
ATOM   2591  O   THR A 749      62.830  56.790  74.340  1.00  0.00           O
ATOM   2592  N   TYR A 750      63.860  56.430  72.310  1.00  0.00           N
ATOM   2593  HN  TYR A 750      63.870  56.590  71.330  1.00  0.00           H
ATOM   2594  CA  TYR A 750      64.940  55.650  72.840  1.00  0.00           C
ATOM   2595  HA  TYR A 750      64.660  55.150  73.740  1.00  0.00           H
ATOM   2596  CB  TYR A 750      65.440  54.590  71.840  1.00  0.00           C
ATOM   2597  HB1 TYR A 750      66.380  54.080  72.120  1.00  0.00           H
ATOM   2598  HB2 TYR A 750      65.700  55.110  70.890  1.00  0.00           H
ATOM   2599  CG  TYR A 750      64.400  53.500  71.600  1.00  0.00           C
ATOM   2600  CD1 TYR A 750      64.050  52.530  72.600  1.00  0.00           C
ATOM   2601  HD1 TYR A 750      64.540  52.480  73.560  1.00  0.00           H
ATOM   2602  CE1 TYR A 750      63.160  51.470  72.260  1.00  0.00           C
ATOM   2603  HE1 TYR A 750      62.890  50.750  73.030  1.00  0.00           H
ATOM   2604  CZ  TYR A 750      62.810  51.310  70.920  1.00  0.00           C
ATOM   2605  OH  TYR A 750      61.840  50.360  70.550  1.00  0.00           O
ATOM   2606  HH  TYR A 750      61.530  49.910  71.350  1.00  0.00           H
ATOM   2607  CD2 TYR A 750      63.980  53.260  70.300  1.00  0.00           C
ATOM   2608  HD2 TYR A 750      64.300  53.990  69.570  1.00  0.00           H
ATOM   2609  CE2 TYR A 750      63.180  52.100  69.910  1.00  0.00           C
ATOM   2610  HE2 TYR A 750      62.800  51.900  68.910  1.00  0.00           H
ATOM   2611  C   TYR A 750      66.190  56.560  73.140  1.00  0.00           C
ATOM   2612  O   TYR A 750      66.970  56.240  74.030  1.00  0.00           O
ATOM   2613  N   ALA A 751      66.290  57.700  72.430  1.00  0.00           N
ATOM   2614  HN  ALA A 751      65.510  57.950  71.870  1.00  0.00           H
ATOM   2615  CA  ALA A 751      67.530  58.430  72.230  1.00  0.00           C
ATOM   2616  HA  ALA A 751      67.310  59.130  71.440  1.00  0.00           H
ATOM   2617  CB  ALA A 751      67.690  59.240  73.490  1.00  0.00           C
ATOM   2618  HB1 ALA A 751      68.490  60.000  73.410  1.00  0.00           H
ATOM   2619  HB2 ALA A 751      67.690  58.810  74.510  1.00  0.00           H
ATOM   2620  HB3 ALA A 751      66.780  59.880  73.550  1.00  0.00           H
ATOM   2621  C   ALA A 751      68.850  57.710  71.910  1.00  0.00           C
ATOM   2622  O   ALA A 751      68.980  56.500  71.890  1.00  0.00           O
ATOM   2623  N   PHE A 752      69.940  58.490  71.640  1.00  0.00           N
ATOM   2624  HN  PHE A 752      69.860  59.480  71.640  1.00  0.00           H
ATOM   2625  CA  PHE A 752      71.250  57.970  71.280  1.00  0.00           C
ATOM   2626  HA  PHE A 752      71.090  56.950  70.930  1.00  0.00           H
ATOM   2627  CB  PHE A 752      72.120  58.800  70.270  1.00  0.00           C
ATOM   2628  HB1 PHE A 752      73.100  58.340  70.030  1.00  0.00           H
ATOM   2629  HB2 PHE A 752      72.430  59.810  70.590  1.00  0.00           H
ATOM   2630  CG  PHE A 752      71.410  59.050  68.930  1.00  0.00           C
ATOM   2631  CD1 PHE A 752      71.310  57.990  68.030  1.00  0.00           C
ATOM   2632  HD1 PHE A 752      71.710  57.110  68.500  1.00  0.00           H
ATOM   2633  CE1 PHE A 752      70.780  58.190  66.770  1.00  0.00           C
ATOM   2634  HE1 PHE A 752      70.640  57.350  66.110  1.00  0.00           H
ATOM   2635  CZ  PHE A 752      70.480  59.500  66.360  1.00  0.00           C
ATOM   2636  HZ  PHE A 752      70.080  59.750  65.390  1.00  0.00           H
ATOM   2637  CD2 PHE A 752      71.070  60.350  68.510  1.00  0.00           C
ATOM   2638  HD2 PHE A 752      71.190  61.130  69.240  1.00  0.00           H
ATOM   2639  CE2 PHE A 752      70.570  60.570  67.270  1.00  0.00           C
ATOM   2640  HE2 PHE A 752      70.280  61.570  67.010  1.00  0.00           H
ATOM   2641  C   PHE A 752      71.990  57.840  72.580  1.00  0.00           C
ATOM   2642  O   PHE A 752      71.640  58.530  73.570  1.00  0.00           O
ATOM   2643  N   PRO A 822      72.920  56.890  72.730  1.00  0.00           N
ATOM   2644  CD  PRO A 822      73.820  57.050  73.820  1.00  0.00           C
ATOM   2645  HD1 PRO A 822      73.280  57.150  74.780  1.00  0.00           H
ATOM   2646  HD2 PRO A 822      74.310  58.040  73.680  1.00  0.00           H
ATOM   2647  CA  PRO A 822      73.410  56.010  71.730  1.00  0.00           C
ATOM   2648  HA  PRO A 822      73.340  56.410  70.720  1.00  0.00           H
ATOM   2649  CB  PRO A 822      74.920  55.790  72.180  1.00  0.00           C
ATOM   2650  HB1 PRO A 822      75.470  56.690  71.790  1.00  0.00           H
ATOM   2651  HB2 PRO A 822      75.450  54.920  71.730  1.00  0.00           H
ATOM   2652  CG  PRO A 822      74.790  55.880  73.720  1.00  0.00           C
ATOM   2653  HG1 PRO A 822      74.400  54.970  74.210  1.00  0.00           H
ATOM   2654  HG2 PRO A 822      75.780  56.140  74.150  1.00  0.00           H
ATOM   2655  C   PRO A 822      72.590  54.710  71.740  1.00  0.00           C
ATOM   2656  O   PRO A 822      71.340  54.820  71.710  1.00  0.00           O
ATOM   2657  N   ASP A 823      73.300  53.520  71.880  1.00  0.00           N
ATOM   2658  HN  ASP A 823      74.270  53.650  71.980  1.00  0.00           H
ATOM   2659  CA  ASP A 823      72.710  52.160  72.040  1.00  0.00           C
ATOM   2660  HA  ASP A 823      73.460  51.390  72.010  1.00  0.00           H
ATOM   2661  CB  ASP A 823      72.110  52.040  73.480  1.00  0.00           C
ATOM   2662  HB1 ASP A 823      71.520  51.130  73.730  1.00  0.00           H
ATOM   2663  HB2 ASP A 823      71.600  52.990  73.710  1.00  0.00           H
ATOM   2664  CG  ASP A 823      73.260  52.080  74.550  1.00  0.00           C
ATOM   2665  OD1 ASP A 823      74.410  51.640  74.330  1.00  0.00           O
ATOM   2666  OD2 ASP A 823      72.930  52.320  75.750  1.00  0.00           O
ATOM   2667  C   ASP A 823      71.770  51.700  70.960  1.00  0.00           C
ATOM   2668  O   ASP A 823      72.160  51.800  69.830  1.00  0.00           O
ATOM   2669  N   VAL A 824      70.580  51.250  71.350  1.00  0.00           N
ATOM   2670  HN  VAL A 824      70.200  51.300  72.270  1.00  0.00           H
ATOM   2671  CA  VAL A 824      69.650  50.510  70.440  1.00  0.00           C
ATOM   2672  HA  VAL A 824      70.180  49.650  70.050  1.00  0.00           H
ATOM   2673  CB  VAL A 824      68.390  49.980  71.120  1.00  0.00           C
ATOM   2674  HB  VAL A 824      67.670  49.550  70.400  1.00  0.00           H
ATOM   2675  CG1 VAL A 824      68.910  49.030  72.190  1.00  0.00           C
ATOM   2676 HG11 VAL A 824      69.620  49.400  72.950  1.00  0.00           H
ATOM   2677 HG12 VAL A 824      69.450  48.230  71.620  1.00  0.00           H
ATOM   2678 HG13 VAL A 824      68.070  48.610  72.780  1.00  0.00           H
ATOM   2679  CG2 VAL A 824      67.590  51.090  71.810  1.00  0.00           C
ATOM   2680 HG21 VAL A 824      68.090  51.640  72.640  1.00  0.00           H
ATOM   2681 HG22 VAL A 824      66.590  50.790  72.190  1.00  0.00           H
ATOM   2682 HG23 VAL A 824      67.370  51.840  71.020  1.00  0.00           H
ATOM   2683  C   VAL A 824      69.170  51.270  69.200  1.00  0.00           C
ATOM   2684  O   VAL A 824      68.930  50.670  68.100  1.00  0.00           O
ATOM   2685  N   LEU A 825      69.070  52.650  69.410  1.00  0.00           N
ATOM   2686  HN  LEU A 825      69.400  53.020  70.270  1.00  0.00           H
ATOM   2687  CA  LEU A 825      68.700  53.500  68.280  1.00  0.00           C
ATOM   2688  HA  LEU A 825      67.700  53.280  67.930  1.00  0.00           H
ATOM   2689  CB  LEU A 825      68.610  55.000  68.770  1.00  0.00           C
ATOM   2690  HB1 LEU A 825      69.470  55.390  69.370  1.00  0.00           H
ATOM   2691  HB2 LEU A 825      67.900  54.820  69.600  1.00  0.00           H
ATOM   2692  CG  LEU A 825      68.100  56.090  67.880  1.00  0.00           C
ATOM   2693  HG  LEU A 825      68.900  56.350  67.160  1.00  0.00           H
ATOM   2694  CD1 LEU A 825      66.850  55.620  67.080  1.00  0.00           C
ATOM   2695 HD11 LEU A 825      66.410  56.500  66.570  1.00  0.00           H
ATOM   2696 HD12 LEU A 825      66.120  55.060  67.710  1.00  0.00           H
ATOM   2697 HD13 LEU A 825      67.090  54.920  66.260  1.00  0.00           H
ATOM   2698  CD2 LEU A 825      67.800  57.390  68.680  1.00  0.00           C
ATOM   2699 HD21 LEU A 825      68.680  57.760  69.250  1.00  0.00           H
ATOM   2700 HD22 LEU A 825      66.980  57.160  69.400  1.00  0.00           H
ATOM   2701 HD23 LEU A 825      67.370  58.080  67.920  1.00  0.00           H
ATOM   2702  C   LEU A 825      69.570  53.460  67.030  1.00  0.00           C
ATOM   2703  O   LEU A 825      68.990  53.490  65.930  1.00  0.00           O
ATOM   2704  N   PHE A 826      70.880  53.330  67.150  1.00  0.00           N
ATOM   2705  HN  PHE A 826      71.300  53.310  68.060  1.00  0.00           H
ATOM   2706  CA  PHE A 826      71.670  53.150  65.980  1.00  0.00           C
ATOM   2707  HA  PHE A 826      71.540  53.970  65.280  1.00  0.00           H
ATOM   2708  CB  PHE A 826      73.160  52.910  66.360  1.00  0.00           C
ATOM   2709  HB1 PHE A 826      73.740  52.570  65.460  1.00  0.00           H
ATOM   2710  HB2 PHE A 826      73.340  52.020  67.000  1.00  0.00           H
ATOM   2711  CG  PHE A 826      73.790  54.230  66.980  1.00  0.00           C
ATOM   2712  CD1 PHE A 826      73.920  55.370  66.200  1.00  0.00           C
ATOM   2713  HD1 PHE A 826      73.580  55.420  65.180  1.00  0.00           H
ATOM   2714  CE1 PHE A 826      74.560  56.470  66.660  1.00  0.00           C
ATOM   2715  HE1 PHE A 826      74.730  57.310  66.000  1.00  0.00           H
ATOM   2716  CZ  PHE A 826      75.340  56.410  67.840  1.00  0.00           C
ATOM   2717  HZ  PHE A 826      76.030  57.220  68.000  1.00  0.00           H
ATOM   2718  CD2 PHE A 826      74.490  54.120  68.220  1.00  0.00           C
ATOM   2719  HD2 PHE A 826      74.380  53.230  68.820  1.00  0.00           H
ATOM   2720  CE2 PHE A 826      75.230  55.210  68.650  1.00  0.00           C
ATOM   2721  HE2 PHE A 826      75.790  55.150  69.570  1.00  0.00           H
ATOM   2722  C   PHE A 826      71.250  51.940  65.120  1.00  0.00           C
ATOM   2723  O   PHE A 826      71.020  52.090  63.920  1.00  0.00           O
ATOM   2724  N   TRP A 827      71.020  50.770  65.760  1.00  0.00           N
ATOM   2725  HN  TRP A 827      71.110  50.830  66.750  1.00  0.00           H
ATOM   2726  CA  TRP A 827      70.610  49.520  65.200  1.00  0.00           C
ATOM   2727  HA  TRP A 827      71.270  49.460  64.350  1.00  0.00           H
ATOM   2728  CB  TRP A 827      70.890  48.350  66.100  1.00  0.00           C
ATOM   2729  HB1 TRP A 827      70.830  47.420  65.510  1.00  0.00           H
ATOM   2730  HB2 TRP A 827      70.230  48.420  66.980  1.00  0.00           H
ATOM   2731  CG  TRP A 827      72.310  48.360  66.570  1.00  0.00           C
ATOM   2732  CD1 TRP A 827      72.770  48.610  67.830  1.00  0.00           C
ATOM   2733  HD1 TRP A 827      72.170  48.950  68.670  1.00  0.00           H
ATOM   2734  NE1 TRP A 827      74.130  48.530  67.910  1.00  0.00           N
ATOM   2735  HE1 TRP A 827      74.640  48.800  68.700  1.00  0.00           H
ATOM   2736  CE2 TRP A 827      74.590  48.010  66.780  1.00  0.00           C
ATOM   2737  CD2 TRP A 827      73.490  47.860  65.870  1.00  0.00           C
ATOM   2738  CE3 TRP A 827      73.710  47.500  64.560  1.00  0.00           C
ATOM   2739  HE3 TRP A 827      72.880  47.500  63.880  1.00  0.00           H
ATOM   2740  CZ3 TRP A 827      75.010  47.270  64.160  1.00  0.00           C
ATOM   2741  HZ3 TRP A 827      75.380  47.250  63.150  1.00  0.00           H
ATOM   2742  CZ2 TRP A 827      75.890  47.780  66.390  1.00  0.00           C
ATOM   2743  HZ2 TRP A 827      76.760  47.930  67.010  1.00  0.00           H
ATOM   2744  CH2 TRP A 827      76.040  47.290  65.100  1.00  0.00           C
ATOM   2745  HH2 TRP A 827      77.050  47.250  64.740  1.00  0.00           H
ATOM   2746  C   TRP A 827      69.330  49.520  64.570  1.00  0.00           C
ATOM   2747  O   TRP A 827      69.290  49.110  63.420  1.00  0.00           O
ATOM   2748  N   CYS A 828      68.260  50.180  65.150  1.00  0.00           N
ATOM   2749  HN  CYS A 828      68.290  50.370  66.130  1.00  0.00           H
ATOM   2750  CA  CYS A 828      67.000  50.410  64.500  1.00  0.00           C
ATOM   2751  HA  CYS A 828      66.570  49.430  64.330  1.00  0.00           H
ATOM   2752  CB  CYS A 828      66.020  51.220  65.420  1.00  0.00           C
ATOM   2753  HB1 CYS A 828      65.130  51.470  64.810  1.00  0.00           H
ATOM   2754  HB2 CYS A 828      66.540  52.190  65.600  1.00  0.00           H
ATOM   2755  SG  CYS A 828      65.530  50.440  66.990  1.00  0.00           S
ATOM   2756  HG1 CYS A 828      66.790  50.420  67.390  1.00  0.00           H
ATOM   2757  C   CYS A 828      67.190  51.120  63.210  1.00  0.00           C
ATOM   2758  O   CYS A 828      66.710  50.700  62.140  1.00  0.00           O
ATOM   2759  N   VAL A 829      67.950  52.220  63.210  1.00  0.00           N
ATOM   2760  HN  VAL A 829      68.450  52.370  64.050  1.00  0.00           H
ATOM   2761  CA  VAL A 829      68.270  53.090  62.100  1.00  0.00           C
ATOM   2762  HA  VAL A 829      67.360  53.340  61.580  1.00  0.00           H
ATOM   2763  CB  VAL A 829      69.060  54.330  62.570  1.00  0.00           C
ATOM   2764  HB  VAL A 829      69.690  53.920  63.380  1.00  0.00           H
ATOM   2765  CG1 VAL A 829      70.030  55.190  61.660  1.00  0.00           C
ATOM   2766 HG11 VAL A 829      70.460  56.040  62.230  1.00  0.00           H
ATOM   2767 HG12 VAL A 829      69.490  55.310  60.690  1.00  0.00           H
ATOM   2768 HG13 VAL A 829      70.760  54.410  61.370  1.00  0.00           H
ATOM   2769  CG2 VAL A 829      68.000  55.330  63.320  1.00  0.00           C
ATOM   2770 HG21 VAL A 829      68.530  55.760  64.190  1.00  0.00           H
ATOM   2771 HG22 VAL A 829      67.170  54.700  63.730  1.00  0.00           H
ATOM   2772 HG23 VAL A 829      67.660  56.140  62.640  1.00  0.00           H
ATOM   2773  C   VAL A 829      69.170  52.320  61.020  1.00  0.00           C
ATOM   2774  O   VAL A 829      68.790  52.320  59.840  1.00  0.00           O
ATOM   2775  N   ILE A 830      70.320  51.560  61.330  1.00  0.00           N
ATOM   2776  HN  ILE A 830      70.610  51.720  62.280  1.00  0.00           H
ATOM   2777  CA  ILE A 830      71.090  50.750  60.420  1.00  0.00           C
ATOM   2778  HA  ILE A 830      71.380  51.340  59.570  1.00  0.00           H
ATOM   2779  CB  ILE A 830      72.300  50.090  61.020  1.00  0.00           C
ATOM   2780  HB  ILE A 830      72.010  49.440  61.880  1.00  0.00           H
ATOM   2781  CG2 ILE A 830      73.040  49.020  60.090  1.00  0.00           C
ATOM   2782 HG21 ILE A 830      73.430  49.510  59.190  1.00  0.00           H
ATOM   2783 HG22 ILE A 830      72.410  48.130  59.860  1.00  0.00           H
ATOM   2784 HG23 ILE A 830      74.000  48.730  60.580  1.00  0.00           H
ATOM   2785  CG1 ILE A 830      73.310  51.090  61.530  1.00  0.00           C
ATOM   2786 HG11 ILE A 830      72.830  52.090  61.670  1.00  0.00           H
ATOM   2787 HG12 ILE A 830      74.060  51.250  60.720  1.00  0.00           H
ATOM   2788  CD  ILE A 830      74.140  50.710  62.780  1.00  0.00           C
ATOM   2789  HD1 ILE A 830      74.930  51.470  62.980  1.00  0.00           H
ATOM   2790  HD2 ILE A 830      74.640  49.740  62.570  1.00  0.00           H
ATOM   2791  HD3 ILE A 830      73.470  50.570  63.660  1.00  0.00           H
ATOM   2792  C   ILE A 830      70.200  49.670  59.850  1.00  0.00           C
ATOM   2793  O   ILE A 830      70.270  49.310  58.690  1.00  0.00           O
ATOM   2794  N   LEU A 831      69.380  48.940  60.700  1.00  0.00           N
ATOM   2795  HN  LEU A 831      69.260  48.990  61.690  1.00  0.00           H
ATOM   2796  CA  LEU A 831      68.490  47.890  60.250  1.00  0.00           C
ATOM   2797  HA  LEU A 831      69.170  47.240  59.730  1.00  0.00           H
ATOM   2798  CB  LEU A 831      67.880  47.100  61.480  1.00  0.00           C
ATOM   2799  HB1 LEU A 831      67.310  47.770  62.160  1.00  0.00           H
ATOM   2800  HB2 LEU A 831      68.750  46.720  62.050  1.00  0.00           H
ATOM   2801  CG  LEU A 831      66.990  45.800  61.370  1.00  0.00           C
ATOM   2802  HG  LEU A 831      66.130  46.020  60.710  1.00  0.00           H
ATOM   2803  CD1 LEU A 831      67.920  44.730  60.670  1.00  0.00           C
ATOM   2804 HD11 LEU A 831      68.610  44.410  61.480  1.00  0.00           H
ATOM   2805 HD12 LEU A 831      68.610  44.960  59.830  1.00  0.00           H
ATOM   2806 HD13 LEU A 831      67.210  44.010  60.210  1.00  0.00           H
ATOM   2807  CD2 LEU A 831      66.550  45.200  62.660  1.00  0.00           C
ATOM   2808 HD21 LEU A 831      65.850  45.890  63.160  1.00  0.00           H
ATOM   2809 HD22 LEU A 831      67.490  45.030  63.220  1.00  0.00           H
ATOM   2810 HD23 LEU A 831      66.060  44.230  62.400  1.00  0.00           H
ATOM   2811  C   LEU A 831      67.320  48.400  59.340  1.00  0.00           C
ATOM   2812  O   LEU A 831      66.970  47.820  58.300  1.00  0.00           O
ATOM   2813  N   PHE A 832      66.810  49.610  59.650  1.00  0.00           N
ATOM   2814  HN  PHE A 832      67.000  50.150  60.460  1.00  0.00           H
ATOM   2815  CA  PHE A 832      65.760  50.230  58.870  1.00  0.00           C
ATOM   2816  HA  PHE A 832      64.950  49.520  58.810  1.00  0.00           H
ATOM   2817  CB  PHE A 832      65.040  51.540  59.550  1.00  0.00           C
ATOM   2818  HB1 PHE A 832      65.870  52.170  59.910  1.00  0.00           H
ATOM   2819  HB2 PHE A 832      64.480  51.190  60.440  1.00  0.00           H
ATOM   2820  CG  PHE A 832      64.100  52.370  58.720  1.00  0.00           C
ATOM   2821  CD1 PHE A 832      62.960  51.930  58.000  1.00  0.00           C
ATOM   2822  HD1 PHE A 832      62.530  50.950  58.090  1.00  0.00           H
ATOM   2823  CE1 PHE A 832      62.250  52.780  57.150  1.00  0.00           C
ATOM   2824  HE1 PHE A 832      61.400  52.400  56.600  1.00  0.00           H
ATOM   2825  CZ  PHE A 832      62.600  54.220  57.080  1.00  0.00           C
ATOM   2826  HZ  PHE A 832      62.150  54.800  56.280  1.00  0.00           H
ATOM   2827  CD2 PHE A 832      64.420  53.790  58.590  1.00  0.00           C
ATOM   2828  HD2 PHE A 832      65.310  54.120  59.090  1.00  0.00           H
ATOM   2829  CE2 PHE A 832      63.710  54.610  57.750  1.00  0.00           C
ATOM   2830  HE2 PHE A 832      63.890  55.680  57.750  1.00  0.00           H
ATOM   2831  C   PHE A 832      66.110  50.520  57.460  1.00  0.00           C
ATOM   2832  O   PHE A 832      65.420  50.240  56.490  1.00  0.00           O
ATOM   2833  N   PHE A 833      67.300  51.090  57.260  1.00  0.00           N
ATOM   2834  HN  PHE A 833      67.800  51.400  58.070  1.00  0.00           H
ATOM   2835  CA  PHE A 833      67.730  51.590  56.020  1.00  0.00           C
ATOM   2836  HA  PHE A 833      66.910  51.970  55.420  1.00  0.00           H
ATOM   2837  CB  PHE A 833      68.770  52.770  56.320  1.00  0.00           C
ATOM   2838  HB1 PHE A 833      69.380  52.970  55.400  1.00  0.00           H
ATOM   2839  HB2 PHE A 833      69.400  52.360  57.130  1.00  0.00           H
ATOM   2840  CG  PHE A 833      68.120  54.090  56.650  1.00  0.00           C
ATOM   2841  CD1 PHE A 833      68.680  54.870  57.670  1.00  0.00           C
ATOM   2842  HD1 PHE A 833      69.390  54.360  58.320  1.00  0.00           H
ATOM   2843  CE1 PHE A 833      68.190  56.120  57.980  1.00  0.00           C
ATOM   2844  HE1 PHE A 833      68.700  56.630  58.780  1.00  0.00           H
ATOM   2845  CZ  PHE A 833      67.220  56.670  57.110  1.00  0.00           C
ATOM   2846  HZ  PHE A 833      66.740  57.620  57.300  1.00  0.00           H
ATOM   2847  CD2 PHE A 833      67.180  54.650  55.760  1.00  0.00           C
ATOM   2848  HD2 PHE A 833      66.890  54.050  54.920  1.00  0.00           H
ATOM   2849  CE2 PHE A 833      66.700  55.920  56.000  1.00  0.00           C
ATOM   2850  HE2 PHE A 833      65.920  56.330  55.370  1.00  0.00           H
ATOM   2851  C   PHE A 833      68.460  50.570  55.110  1.00  0.00           C
ATOM   2852  O   PHE A 833      68.400  50.590  53.870  1.00  0.00           O
ATOM   2853  N   THR A 834      69.030  49.610  55.820  1.00  0.00           N
ATOM   2854  HN  THR A 834      69.030  49.670  56.810  1.00  0.00           H
ATOM   2855  CA  THR A 834      69.700  48.510  55.150  1.00  0.00           C
ATOM   2856  HA  THR A 834      70.030  48.950  54.220  1.00  0.00           H
ATOM   2857  CB  THR A 834      70.770  47.680  55.900  1.00  0.00           C
ATOM   2858  HB  THR A 834      71.110  46.850  55.240  1.00  0.00           H
ATOM   2859  OG1 THR A 834      70.380  47.170  57.150  1.00  0.00           O
ATOM   2860  HG1 THR A 834      70.360  48.010  57.600  1.00  0.00           H
ATOM   2861  CG2 THR A 834      71.910  48.570  56.080  1.00  0.00           C
ATOM   2862 HG21 THR A 834      72.730  48.130  56.670  1.00  0.00           H
ATOM   2863 HG22 THR A 834      71.860  49.570  56.580  1.00  0.00           H
ATOM   2864 HG23 THR A 834      72.380  48.780  55.090  1.00  0.00           H
ATOM   2865  C   THR A 834      68.560  47.560  54.670  1.00  0.00           C
ATOM   2866  O   THR A 834      68.640  47.010  53.550  1.00  0.00           O
ATOM   2867  N   THR A 835      67.370  47.470  55.330  1.00  0.00           N
ATOM   2868  HN  THR A 835      67.370  47.620  56.320  1.00  0.00           H
ATOM   2869  CA  THR A 835      66.210  46.760  54.760  1.00  0.00           C
ATOM   2870  HA  THR A 835      66.530  45.750  54.580  1.00  0.00           H
ATOM   2871  CB  THR A 835      65.040  46.730  55.610  1.00  0.00           C
ATOM   2872  HB  THR A 835      64.690  47.750  55.860  1.00  0.00           H
ATOM   2873  OG1 THR A 835      65.310  46.110  56.850  1.00  0.00           O
ATOM   2874  HG1 THR A 835      65.970  46.570  57.370  1.00  0.00           H
ATOM   2875  CG2 THR A 835      63.910  45.900  55.020  1.00  0.00           C
ATOM   2876 HG21 THR A 835      63.100  46.090  55.760  1.00  0.00           H
ATOM   2877 HG22 THR A 835      64.110  44.810  54.960  1.00  0.00           H
ATOM   2878 HG23 THR A 835      63.620  46.340  54.040  1.00  0.00           H
ATOM   2879  C   THR A 835      65.790  47.380  53.430  1.00  0.00           C
ATOM   2880  O   THR A 835      65.620  46.680  52.440  1.00  0.00           O
ATOM   2881  N   PHE A 836      65.590  48.720  53.440  1.00  0.00           N
ATOM   2882  HN  PHE A 836      65.600  49.210  54.300  1.00  0.00           H
ATOM   2883  CA  PHE A 836      65.360  49.480  52.280  1.00  0.00           C
ATOM   2884  HA  PHE A 836      64.440  49.070  51.890  1.00  0.00           H
ATOM   2885  CB  PHE A 836      65.150  50.840  52.850  1.00  0.00           C
ATOM   2886  HB1 PHE A 836      65.900  51.140  53.600  1.00  0.00           H
ATOM   2887  HB2 PHE A 836      64.110  50.750  53.240  1.00  0.00           H
ATOM   2888  CG  PHE A 836      65.140  51.960  51.870  1.00  0.00           C
ATOM   2889  CD1 PHE A 836      66.110  53.000  52.020  1.00  0.00           C
ATOM   2890  HD1 PHE A 836      66.800  52.850  52.840  1.00  0.00           H
ATOM   2891  CE1 PHE A 836      66.010  54.170  51.260  1.00  0.00           C
ATOM   2892  HE1 PHE A 836      66.660  55.010  51.440  1.00  0.00           H
ATOM   2893  CZ  PHE A 836      65.070  54.210  50.220  1.00  0.00           C
ATOM   2894  HZ  PHE A 836      65.010  55.200  49.810  1.00  0.00           H
ATOM   2895  CD2 PHE A 836      64.170  52.120  50.900  1.00  0.00           C
ATOM   2896  HD2 PHE A 836      63.380  51.400  50.830  1.00  0.00           H
ATOM   2897  CE2 PHE A 836      64.080  53.250  50.130  1.00  0.00           C
ATOM   2898  HE2 PHE A 836      63.250  53.430  49.460  1.00  0.00           H
ATOM   2899  C   PHE A 836      66.380  49.430  51.110  1.00  0.00           C
ATOM   2900  O   PHE A 836      65.950  49.250  49.960  1.00  0.00           O
ATOM   2901  N   PHE A 837      67.720  49.530  51.410  1.00  0.00           N
ATOM   2902  HN  PHE A 837      67.930  49.770  52.360  1.00  0.00           H
ATOM   2903  CA  PHE A 837      68.790  49.280  50.510  1.00  0.00           C
ATOM   2904  HA  PHE A 837      68.720  50.000  49.700  1.00  0.00           H
ATOM   2905  CB  PHE A 837      70.160  49.540  51.170  1.00  0.00           C
ATOM   2906  HB1 PHE A 837      70.370  48.700  51.860  1.00  0.00           H
ATOM   2907  HB2 PHE A 837      70.130  50.440  51.810  1.00  0.00           H
ATOM   2908  CG  PHE A 837      71.350  49.570  50.290  1.00  0.00           C
ATOM   2909  CD1 PHE A 837      71.890  50.770  49.810  1.00  0.00           C
ATOM   2910  HD1 PHE A 837      71.400  51.700  50.080  1.00  0.00           H
ATOM   2911  CE1 PHE A 837      73.030  50.750  49.070  1.00  0.00           C
ATOM   2912  HE1 PHE A 837      73.630  51.630  48.880  1.00  0.00           H
ATOM   2913  CZ  PHE A 837      73.680  49.630  48.700  1.00  0.00           C
ATOM   2914  HZ  PHE A 837      74.610  49.710  48.140  1.00  0.00           H
ATOM   2915  CD2 PHE A 837      72.080  48.420  49.990  1.00  0.00           C
ATOM   2916  HD2 PHE A 837      71.740  47.470  50.380  1.00  0.00           H
ATOM   2917  CE2 PHE A 837      73.210  48.390  49.190  1.00  0.00           C
ATOM   2918  HE2 PHE A 837      73.670  47.480  48.830  1.00  0.00           H
ATOM   2919  C   PHE A 837      68.670  47.850  49.880  1.00  0.00           C
ATOM   2920  O   PHE A 837      68.920  47.660  48.660  1.00  0.00           O
ATOM   2921  N   LEU A 838      68.590  46.810  50.720  1.00  0.00           N
ATOM   2922  HN  LEU A 838      68.500  46.900  51.720  1.00  0.00           H
ATOM   2923  CA  LEU A 838      68.690  45.410  50.370  1.00  0.00           C
ATOM   2924  HA  LEU A 838      69.560  45.240  49.760  1.00  0.00           H
ATOM   2925  CB  LEU A 838      68.980  44.500  51.610  1.00  0.00           C
ATOM   2926  HB1 LEU A 838      68.090  44.600  52.280  1.00  0.00           H
ATOM   2927  HB2 LEU A 838      69.900  44.800  52.140  1.00  0.00           H
ATOM   2928  CG  LEU A 838      69.160  42.980  51.480  1.00  0.00           C
ATOM   2929  HG  LEU A 838      68.370  42.710  50.740  1.00  0.00           H
ATOM   2930  CD1 LEU A 838      70.530  42.690  50.860  1.00  0.00           C
ATOM   2931 HD11 LEU A 838      70.610  43.160  49.870  1.00  0.00           H
ATOM   2932 HD12 LEU A 838      70.720  41.590  50.800  1.00  0.00           H
ATOM   2933 HD13 LEU A 838      71.310  43.080  51.540  1.00  0.00           H
ATOM   2934  CD2 LEU A 838      69.000  42.140  52.740  1.00  0.00           C
ATOM   2935 HD21 LEU A 838      68.040  42.430  53.220  1.00  0.00           H
ATOM   2936 HD22 LEU A 838      69.840  42.220  53.460  1.00  0.00           H
ATOM   2937 HD23 LEU A 838      68.790  41.070  52.540  1.00  0.00           H
ATOM   2938  C   LEU A 838      67.530  44.920  49.410  1.00  0.00           C
ATOM   2939  O   LEU A 838      67.670  44.240  48.390  1.00  0.00           O
ATOM   2940  N   SER A 839      66.320  45.390  49.630  1.00  0.00           N
ATOM   2941  HN  SER A 839      66.170  45.850  50.490  1.00  0.00           H
ATOM   2942  CA  SER A 839      65.130  45.120  48.770  1.00  0.00           C
ATOM   2943  HA  SER A 839      65.060  44.060  48.600  1.00  0.00           H
ATOM   2944  CB  SER A 839      63.850  45.640  49.510  1.00  0.00           C
ATOM   2945  HB1 SER A 839      63.770  44.900  50.330  1.00  0.00           H
ATOM   2946  HB2 SER A 839      62.900  45.550  48.950  1.00  0.00           H
ATOM   2947  OG  SER A 839      64.040  46.960  50.100  1.00  0.00           O
ATOM   2948  HG1 SER A 839      64.390  46.890  51.000  1.00  0.00           H
ATOM   2949  C   SER A 839      65.300  45.770  47.370  1.00  0.00           C
ATOM   2950  O   SER A 839      65.030  45.070  46.390  1.00  0.00           O
ATOM   2951  N   SER A 840      65.990  46.910  47.290  1.00  0.00           N
ATOM   2952  HN  SER A 840      66.310  47.240  48.180  1.00  0.00           H
ATOM   2953  CA  SER A 840      66.260  47.630  46.060  1.00  0.00           C
ATOM   2954  HA  SER A 840      65.360  47.590  45.450  1.00  0.00           H
ATOM   2955  CB  SER A 840      66.440  49.170  46.270  1.00  0.00           C
ATOM   2956  HB1 SER A 840      67.280  49.400  46.960  1.00  0.00           H
ATOM   2957  HB2 SER A 840      65.560  49.670  46.740  1.00  0.00           H
ATOM   2958  OG  SER A 840      66.490  49.810  44.990  1.00  0.00           O
ATOM   2959  HG1 SER A 840      67.370  49.580  44.710  1.00  0.00           H
ATOM   2960  C   SER A 840      67.330  47.100  45.260  1.00  0.00           C
ATOM   2961  O   SER A 840      67.170  46.710  44.100  1.00  0.00           O
ATOM   2962  N   PHE A 841      68.480  46.880  45.970  1.00  0.00           N
ATOM   2963  HN  PHE A 841      68.650  47.250  46.880  1.00  0.00           H
ATOM   2964  CA  PHE A 841      69.560  45.990  45.490  1.00  0.00           C
ATOM   2965  HA  PHE A 841      70.070  46.530  44.710  1.00  0.00           H
ATOM   2966  CB  PHE A 841      70.490  45.690  46.710  1.00  0.00           C
ATOM   2967  HB1 PHE A 841      70.170  44.990  47.510  1.00  0.00           H
ATOM   2968  HB2 PHE A 841      70.810  46.640  47.190  1.00  0.00           H
ATOM   2969  CG  PHE A 841      71.730  44.930  46.210  1.00  0.00           C
ATOM   2970  CD1 PHE A 841      71.810  43.480  46.150  1.00  0.00           C
ATOM   2971  HD1 PHE A 841      70.970  42.810  46.300  1.00  0.00           H
ATOM   2972  CE1 PHE A 841      72.990  42.930  45.600  1.00  0.00           C
ATOM   2973  HE1 PHE A 841      72.950  41.850  45.490  1.00  0.00           H
ATOM   2974  CZ  PHE A 841      74.100  43.720  45.250  1.00  0.00           C
ATOM   2975  HZ  PHE A 841      74.920  43.170  44.830  1.00  0.00           H
ATOM   2976  CD2 PHE A 841      72.930  45.680  45.870  1.00  0.00           C
ATOM   2977  HD2 PHE A 841      72.920  46.750  46.030  1.00  0.00           H
ATOM   2978  CE2 PHE A 841      74.110  45.130  45.400  1.00  0.00           C
ATOM   2979  HE2 PHE A 841      74.970  45.730  45.130  1.00  0.00           H
ATOM   2980  C   PHE A 841      69.070  44.690  44.840  1.00  0.00           C
ATOM   2981  O   PHE A 841      69.500  44.320  43.730  1.00  0.00           O
ATOM   2982  N   LEU A 842      68.200  43.850  45.500  1.00  0.00           N
ATOM   2983  HN  LEU A 842      67.930  44.090  46.430  1.00  0.00           H
ATOM   2984  CA  LEU A 842      67.680  42.610  44.920  1.00  0.00           C
ATOM   2985  HA  LEU A 842      68.510  42.080  44.490  1.00  0.00           H
ATOM   2986  CB  LEU A 842      67.090  41.630  45.930  1.00  0.00           C
ATOM   2987  HB1 LEU A 842      66.690  40.710  45.450  1.00  0.00           H
ATOM   2988  HB2 LEU A 842      66.310  42.200  46.470  1.00  0.00           H
ATOM   2989  CG  LEU A 842      68.210  41.090  46.910  1.00  0.00           C
ATOM   2990  HG  LEU A 842      68.600  41.910  47.550  1.00  0.00           H
ATOM   2991  CD1 LEU A 842      67.650  40.130  47.930  1.00  0.00           C
ATOM   2992 HD11 LEU A 842      66.840  40.710  48.430  1.00  0.00           H
ATOM   2993 HD12 LEU A 842      68.410  39.770  48.660  1.00  0.00           H
ATOM   2994 HD13 LEU A 842      67.220  39.230  47.450  1.00  0.00           H
ATOM   2995  CD2 LEU A 842      69.310  40.190  46.200  1.00  0.00           C
ATOM   2996 HD21 LEU A 842      68.920  39.290  45.680  1.00  0.00           H
ATOM   2997 HD22 LEU A 842      70.010  39.760  46.940  1.00  0.00           H
ATOM   2998 HD23 LEU A 842      69.870  40.850  45.510  1.00  0.00           H
ATOM   2999  C   LEU A 842      66.610  42.850  43.870  1.00  0.00           C
ATOM   3000  O   LEU A 842      66.660  42.180  42.810  1.00  0.00           O
ATOM   3001  N   LYS A 843      65.710  43.850  43.950  1.00  0.00           N
ATOM   3002  HN  LYS A 843      65.710  44.350  44.810  1.00  0.00           H
ATOM   3003  CA  LYS A 843      64.760  44.280  42.910  1.00  0.00           C
ATOM   3004  HA  LYS A 843      64.150  43.480  42.530  1.00  0.00           H
ATOM   3005  CB  LYS A 843      63.800  45.350  43.430  1.00  0.00           C
ATOM   3006  HB1 LYS A 843      64.360  46.120  44.000  1.00  0.00           H
ATOM   3007  HB2 LYS A 843      63.090  44.910  44.170  1.00  0.00           H
ATOM   3008  CG  LYS A 843      63.050  46.250  42.390  1.00  0.00           C
ATOM   3009  HG1 LYS A 843      63.750  46.690  41.660  1.00  0.00           H
ATOM   3010  HG2 LYS A 843      62.630  47.120  42.940  1.00  0.00           H
ATOM   3011  CD  LYS A 843      62.020  45.420  41.680  1.00  0.00           C
ATOM   3012  HD1 LYS A 843      62.520  44.580  41.150  1.00  0.00           H
ATOM   3013  HD2 LYS A 843      61.600  46.090  40.900  1.00  0.00           H
ATOM   3014  CE  LYS A 843      60.880  44.970  42.590  1.00  0.00           C
ATOM   3015  HE1 LYS A 843      60.550  45.630  43.420  1.00  0.00           H
ATOM   3016  HE2 LYS A 843      61.150  44.110  43.240  1.00  0.00           H
ATOM   3017  NZ  LYS A 843      59.710  44.490  41.780  1.00  0.00           N
ATOM   3018  HZ1 LYS A 843      60.020  43.610  41.310  1.00  0.00           H
ATOM   3019  HZ2 LYS A 843      59.420  45.160  41.040  1.00  0.00           H
ATOM   3020  HZ3 LYS A 843      58.880  44.320  42.380  1.00  0.00           H
ATOM   3021  C   LYS A 843      65.490  44.770  41.560  1.00  0.00           C
ATOM   3022  O   LYS A 843      65.030  44.440  40.480  1.00  0.00           O
ATOM   3023  N   GLN A 844      66.620  45.510  41.660  1.00  0.00           N
ATOM   3024  HN  GLN A 844      67.000  45.740  42.550  1.00  0.00           H
ATOM   3025  CA  GLN A 844      67.420  45.990  40.520  1.00  0.00           C
ATOM   3026  HA  GLN A 844      66.800  46.130  39.640  1.00  0.00           H
ATOM   3027  CB  GLN A 844      68.120  47.240  40.970  1.00  0.00           C
ATOM   3028  HB1 GLN A 844      68.780  47.650  40.170  1.00  0.00           H
ATOM   3029  HB2 GLN A 844      68.700  47.080  41.900  1.00  0.00           H
ATOM   3030  CG  GLN A 844      67.150  48.420  41.340  1.00  0.00           C
ATOM   3031  HG1 GLN A 844      67.570  49.330  41.810  1.00  0.00           H
ATOM   3032  HG2 GLN A 844      66.410  48.030  42.070  1.00  0.00           H
ATOM   3033  CD  GLN A 844      66.200  48.880  40.180  1.00  0.00           C
ATOM   3034  OE1 GLN A 844      65.000  48.880  40.340  1.00  0.00           O
ATOM   3035  NE2 GLN A 844      66.730  49.200  38.990  1.00  0.00           N
ATOM   3036 HE21 GLN A 844      66.070  49.380  38.270  1.00  0.00           H
ATOM   3037 HE22 GLN A 844      67.700  49.070  38.790  1.00  0.00           H
ATOM   3038  C   GLN A 844      68.440  44.870  40.170  1.00  0.00           C
ATOM   3039  O   GLN A 844      69.260  45.120  39.240  1.00  0.00           O
ATOM   3040  N   PHE A 845      68.500  43.660  40.850  1.00  0.00           N
ATOM   3041  HN  PHE A 845      67.940  43.460  41.650  1.00  0.00           H
ATOM   3042  CA  PHE A 845      69.490  42.670  40.560  1.00  0.00           C
ATOM   3043  HA  PHE A 845      70.480  43.070  40.710  1.00  0.00           H
ATOM   3044  CB  PHE A 845      69.330  41.530  41.570  1.00  0.00           C
ATOM   3045  HB1 PHE A 845      68.500  40.810  41.430  1.00  0.00           H
ATOM   3046  HB2 PHE A 845      69.020  41.980  42.550  1.00  0.00           H
ATOM   3047  CG  PHE A 845      70.620  40.680  41.890  1.00  0.00           C
ATOM   3048  CD1 PHE A 845      71.630  40.980  42.850  1.00  0.00           C
ATOM   3049  HD1 PHE A 845      71.520  41.860  43.480  1.00  0.00           H
ATOM   3050  CE1 PHE A 845      72.660  40.050  43.100  1.00  0.00           C
ATOM   3051  HE1 PHE A 845      73.400  40.220  43.870  1.00  0.00           H
ATOM   3052  CZ  PHE A 845      72.640  38.750  42.520  1.00  0.00           C
ATOM   3053  HZ  PHE A 845      73.430  38.040  42.700  1.00  0.00           H
ATOM   3054  CD2 PHE A 845      70.840  39.510  41.110  1.00  0.00           C
ATOM   3055  HD2 PHE A 845      70.150  39.210  40.320  1.00  0.00           H
ATOM   3056  CE2 PHE A 845      71.760  38.480  41.530  1.00  0.00           C
ATOM   3057  HE2 PHE A 845      71.820  37.530  41.030  1.00  0.00           H
ATOM   3058  C   PHE A 845      69.510  42.170  39.160  1.00  0.00           C
ATOM   3059  O   PHE A 845      70.530  41.980  38.510  1.00  0.00           O
ATOM   3060  N   LYS A 846      68.270  42.050  38.590  1.00  0.00           N
ATOM   3061  HN  LYS A 846      67.490  42.060  39.210  1.00  0.00           H
ATOM   3062  CA  LYS A 846      68.090  41.720  37.170  1.00  0.00           C
ATOM   3063  HA  LYS A 846      68.460  40.730  37.020  1.00  0.00           H
ATOM   3064  CB  LYS A 846      66.560  41.780  36.780  1.00  0.00           C
ATOM   3065  HB1 LYS A 846      66.140  40.970  37.420  1.00  0.00           H
ATOM   3066  HB2 LYS A 846      66.510  41.550  35.700  1.00  0.00           H
ATOM   3067  CG  LYS A 846      65.910  43.190  36.980  1.00  0.00           C
ATOM   3068  HG1 LYS A 846      66.500  43.970  36.460  1.00  0.00           H
ATOM   3069  HG2 LYS A 846      65.950  43.480  38.060  1.00  0.00           H
ATOM   3070  CD  LYS A 846      64.390  43.210  36.500  1.00  0.00           C
ATOM   3071  HD1 LYS A 846      64.120  44.290  36.450  1.00  0.00           H
ATOM   3072  HD2 LYS A 846      63.750  42.600  37.170  1.00  0.00           H
ATOM   3073  CE  LYS A 846      64.140  42.670  35.090  1.00  0.00           C
ATOM   3074  HE1 LYS A 846      64.270  41.560  35.110  1.00  0.00           H
ATOM   3075  HE2 LYS A 846      64.820  43.200  34.390  1.00  0.00           H
ATOM   3076  NZ  LYS A 846      62.720  42.780  34.620  1.00  0.00           N
ATOM   3077  HZ1 LYS A 846      62.650  42.220  33.750  1.00  0.00           H
ATOM   3078  HZ2 LYS A 846      62.250  43.680  34.360  1.00  0.00           H
ATOM   3079  HZ3 LYS A 846      61.970  42.330  35.180  1.00  0.00           H
ATOM   3080  C   LYS A 846      68.770  42.660  36.140  1.00  0.00           C
ATOM   3081  O   LYS A 846      68.790  42.360  34.890  1.00  0.00           O
ATOM   3082  N   THR A 847      69.260  43.850  36.520  1.00  0.00           N
ATOM   3083  HN  THR A 847      69.140  44.090  37.480  1.00  0.00           H
ATOM   3084  CA  THR A 847      70.040  44.750  35.650  1.00  0.00           C
ATOM   3085  HA  THR A 847      70.110  44.420  34.630  1.00  0.00           H
ATOM   3086  CB  THR A 847      69.500  46.190  35.580  1.00  0.00           C
ATOM   3087  HB  THR A 847      70.280  46.960  35.370  1.00  0.00           H
ATOM   3088  OG1 THR A 847      69.050  46.620  36.840  1.00  0.00           O
ATOM   3089  HG1 THR A 847      69.610  46.260  37.530  1.00  0.00           H
ATOM   3090  CG2 THR A 847      68.350  46.240  34.540  1.00  0.00           C
ATOM   3091 HG21 THR A 847      68.020  47.300  34.410  1.00  0.00           H
ATOM   3092 HG22 THR A 847      67.470  45.630  34.800  1.00  0.00           H
ATOM   3093 HG23 THR A 847      68.640  45.760  33.590  1.00  0.00           H
ATOM   3094  C   THR A 847      71.460  44.740  36.030  1.00  0.00           C
ATOM   3095  O   THR A 847      72.350  45.210  35.280  1.00  0.00           O
ATOM   3096  N   LYS A 848      71.820  44.260  37.250  1.00  0.00           N
ATOM   3097  HN  LYS A 848      71.020  43.940  37.740  1.00  0.00           H
ATOM   3098  CA  LYS A 848      73.270  43.980  37.480  1.00  0.00           C
ATOM   3099  HA  LYS A 848      73.850  44.860  37.230  1.00  0.00           H
ATOM   3100  CB  LYS A 848      73.420  43.760  39.030  1.00  0.00           C
ATOM   3101  HB1 LYS A 848      74.480  43.490  39.270  1.00  0.00           H
ATOM   3102  HB2 LYS A 848      72.930  42.790  39.240  1.00  0.00           H
ATOM   3103  CG  LYS A 848      72.960  44.930  39.910  1.00  0.00           C
ATOM   3104  HG1 LYS A 848      73.020  44.610  40.980  1.00  0.00           H
ATOM   3105  HG2 LYS A 848      71.950  45.360  39.750  1.00  0.00           H
ATOM   3106  CD  LYS A 848      74.130  46.020  39.770  1.00  0.00           C
ATOM   3107  HD1 LYS A 848      74.080  46.380  38.720  1.00  0.00           H
ATOM   3108  HD2 LYS A 848      75.130  45.640  40.070  1.00  0.00           H
ATOM   3109  CE  LYS A 848      73.970  47.190  40.780  1.00  0.00           C
ATOM   3110  HE1 LYS A 848      74.710  47.960  40.470  1.00  0.00           H
ATOM   3111  HE2 LYS A 848      73.990  46.840  41.840  1.00  0.00           H
ATOM   3112  NZ  LYS A 848      72.570  47.660  40.560  1.00  0.00           N
ATOM   3113  HZ1 LYS A 848      72.390  47.900  39.560  1.00  0.00           H
ATOM   3114  HZ2 LYS A 848      72.530  48.580  41.050  1.00  0.00           H
ATOM   3115  HZ3 LYS A 848      71.840  47.010  40.910  1.00  0.00           H
ATOM   3116  C   LYS A 848      73.850  42.780  36.650  1.00  0.00           C
ATOM   3117  O   LYS A 848      73.130  42.050  35.940  1.00  0.00           O
ATOM   3118  N   ARG A 849      75.130  42.500  36.770  1.00  0.00           N
ATOM   3119  HN  ARG A 849      75.710  43.090  37.320  1.00  0.00           H
ATOM   3120  CA  ARG A 849      75.770  41.410  36.040  1.00  0.00           C
ATOM   3121  HA  ARG A 849      75.100  41.020  35.280  1.00  0.00           H
ATOM   3122  CB  ARG A 849      77.100  41.970  35.410  1.00  0.00           C
ATOM   3123  HB1 ARG A 849      77.560  41.160  34.820  1.00  0.00           H
ATOM   3124  HB2 ARG A 849      77.740  42.380  36.220  1.00  0.00           H
ATOM   3125  CG  ARG A 849      76.970  43.040  34.280  1.00  0.00           C
ATOM   3126  HG1 ARG A 849      78.030  43.260  34.050  1.00  0.00           H
ATOM   3127  HG2 ARG A 849      76.400  43.940  34.590  1.00  0.00           H
ATOM   3128  CD  ARG A 849      76.250  42.490  33.020  1.00  0.00           C
ATOM   3129  HD1 ARG A 849      75.150  42.410  33.180  1.00  0.00           H
ATOM   3130  HD2 ARG A 849      76.660  41.470  32.820  1.00  0.00           H
ATOM   3131  NE  ARG A 849      76.480  43.410  31.810  1.00  0.00           N
ATOM   3132  HE  ARG A 849      75.800  44.070  31.500  1.00  0.00           H
ATOM   3133  CZ  ARG A 849      77.590  43.510  31.120  1.00  0.00           C
ATOM   3134  NH1 ARG A 849      77.710  44.410  30.140  1.00  0.00           N
ATOM   3135 HH11 ARG A 849      76.910  44.970  29.890  1.00  0.00           H
ATOM   3136 HH12 ARG A 849      78.400  44.300  29.430  1.00  0.00           H
ATOM   3137  NH2 ARG A 849      78.710  42.800  31.360  1.00  0.00           N
ATOM   3138 HH21 ARG A 849      78.620  41.930  31.870  1.00  0.00           H
ATOM   3139 HH22 ARG A 849      79.620  43.010  30.990  1.00  0.00           H
ATOM   3140  C   ARG A 849      76.100  40.200  36.960  1.00  0.00           C
ATOM   3141  O   ARG A 849      76.710  39.160  36.610  1.00  0.00           O
ATOM   3142  N   TYR A 850      75.710  40.300  38.280  1.00  0.00           N
ATOM   3143  HN  TYR A 850      75.280  41.150  38.560  1.00  0.00           H
ATOM   3144  CA  TYR A 850      75.830  39.160  39.230  1.00  0.00           C
ATOM   3145  HA  TYR A 850      76.810  38.730  39.340  1.00  0.00           H
ATOM   3146  CB  TYR A 850      75.310  39.690  40.590  1.00  0.00           C
ATOM   3147  HB1 TYR A 850      75.530  38.990  41.420  1.00  0.00           H
ATOM   3148  HB2 TYR A 850      74.210  39.840  40.540  1.00  0.00           H
ATOM   3149  CG  TYR A 850      76.010  40.970  40.940  1.00  0.00           C
ATOM   3150  CD1 TYR A 850      77.370  41.230  40.680  1.00  0.00           C
ATOM   3151  HD1 TYR A 850      77.920  40.500  40.090  1.00  0.00           H
ATOM   3152  CE1 TYR A 850      77.900  42.490  40.810  1.00  0.00           C
ATOM   3153  HE1 TYR A 850      78.950  42.750  40.660  1.00  0.00           H
ATOM   3154  CZ  TYR A 850      77.170  43.450  41.410  1.00  0.00           C
ATOM   3155  OH  TYR A 850      77.840  44.770  41.530  1.00  0.00           O
ATOM   3156  HH  TYR A 850      78.750  44.680  41.260  1.00  0.00           H
ATOM   3157  CD2 TYR A 850      75.290  41.920  41.650  1.00  0.00           C
ATOM   3158  HD2 TYR A 850      74.240  41.770  41.900  1.00  0.00           H
ATOM   3159  CE2 TYR A 850      75.820  43.260  41.870  1.00  0.00           C
ATOM   3160  HE2 TYR A 850      75.280  44.080  42.310  1.00  0.00           H
ATOM   3161  C   TYR A 850      74.960  37.970  38.780  1.00  0.00           C
ATOM   3162  O   TYR A 850      73.840  38.210  38.270  1.00  0.00           O
ATOM   3163  N   PHE A 851      75.500  36.740  39.090  1.00  0.00           N
ATOM   3164  HN  PHE A 851      76.380  36.780  39.550  1.00  0.00           H
ATOM   3165  CA  PHE A 851      74.760  35.420  38.980  1.00  0.00           C
ATOM   3166  HA  PHE A 851      75.560  34.770  39.270  1.00  0.00           H
ATOM   3167  CB  PHE A 851      73.500  35.300  39.930  1.00  0.00           C
ATOM   3168  HB1 PHE A 851      72.850  34.410  39.770  1.00  0.00           H
ATOM   3169  HB2 PHE A 851      72.780  36.130  39.780  1.00  0.00           H
ATOM   3170  CG  PHE A 851      73.810  35.340  41.380  1.00  0.00           C
ATOM   3171  CD1 PHE A 851      72.660  35.230  42.200  1.00  0.00           C
ATOM   3172  HD1 PHE A 851      71.680  35.310  41.770  1.00  0.00           H
ATOM   3173  CE1 PHE A 851      72.780  35.260  43.590  1.00  0.00           C
ATOM   3174  HE1 PHE A 851      71.940  35.170  44.260  1.00  0.00           H
ATOM   3175  CZ  PHE A 851      74.040  35.230  44.160  1.00  0.00           C
ATOM   3176  HZ  PHE A 851      74.050  35.090  45.230  1.00  0.00           H
ATOM   3177  CD2 PHE A 851      75.050  35.270  41.960  1.00  0.00           C
ATOM   3178  HD2 PHE A 851      75.920  35.140  41.340  1.00  0.00           H
ATOM   3179  CE2 PHE A 851      75.180  35.150  43.350  1.00  0.00           C
ATOM   3180  HE2 PHE A 851      76.150  35.280  43.790  1.00  0.00           H
ATOM   3181  C   PHE A 851      74.340  35.030  37.580  1.00  0.00           C
ATOM   3182  O   PHE A 851      74.140  35.910  36.780  1.00  0.00           O
ATOM   3183  N   PRO A 852      74.210  33.750  37.150  1.00  0.00           N
ATOM   3184  CD  PRO A 852      74.620  32.610  38.000  1.00  0.00           C
ATOM   3185  HD1 PRO A 852      73.790  32.360  38.690  1.00  0.00           H
ATOM   3186  HD2 PRO A 852      75.660  32.630  38.390  1.00  0.00           H
ATOM   3187  CA  PRO A 852      73.580  33.360  35.900  1.00  0.00           C
ATOM   3188  HA  PRO A 852      74.190  33.670  35.060  1.00  0.00           H
ATOM   3189  CB  PRO A 852      73.490  31.840  35.960  1.00  0.00           C
ATOM   3190  HB1 PRO A 852      73.590  31.250  35.020  1.00  0.00           H
ATOM   3191  HB2 PRO A 852      72.500  31.440  36.280  1.00  0.00           H
ATOM   3192  CG  PRO A 852      74.560  31.460  36.940  1.00  0.00           C
ATOM   3193  HG1 PRO A 852      74.280  30.490  37.390  1.00  0.00           H
ATOM   3194  HG2 PRO A 852      75.570  31.470  36.490  1.00  0.00           H
ATOM   3195  C   PRO A 852      72.170  33.920  35.640  1.00  0.00           C
ATOM   3196  O   PRO A 852      71.540  34.260  36.570  1.00  0.00           O
ATOM   3197  N   THR A 853      71.780  34.190  34.370  1.00  0.00           N
ATOM   3198  HN  THR A 853      72.460  33.890  33.700  1.00  0.00           H
ATOM   3199  CA  THR A 853      70.520  34.910  33.950  1.00  0.00           C
ATOM   3200  HA  THR A 853      70.600  35.960  34.240  1.00  0.00           H
ATOM   3201  CB  THR A 853      70.200  34.930  32.440  1.00  0.00           C
ATOM   3202  HB  THR A 853      69.140  34.830  32.120  1.00  0.00           H
ATOM   3203  OG1 THR A 853      70.950  33.960  31.660  1.00  0.00           O
ATOM   3204  HG1 THR A 853      70.560  33.970  30.790  1.00  0.00           H
ATOM   3205  CG2 THR A 853      70.720  36.280  31.900  1.00  0.00           C
ATOM   3206 HG21 THR A 853      70.710  36.370  30.790  1.00  0.00           H
ATOM   3207 HG22 THR A 853      71.760  36.400  32.280  1.00  0.00           H
ATOM   3208 HG23 THR A 853      69.990  37.060  32.210  1.00  0.00           H
ATOM   3209  C   THR A 853      69.190  34.380  34.610  1.00  0.00           C
ATOM   3210  O   THR A 853      68.450  35.240  35.080  1.00  0.00           O
ATOM   3211  N   LYS A 854      68.940  33.080  34.750  1.00  0.00           N
ATOM   3212  HN  LYS A 854      69.640  32.410  34.520  1.00  0.00           H
ATOM   3213  CA  LYS A 854      67.640  32.650  35.220  1.00  0.00           C
ATOM   3214  HA  LYS A 854      66.900  33.370  34.910  1.00  0.00           H
ATOM   3215  CB  LYS A 854      67.290  31.340  34.510  1.00  0.00           C
ATOM   3216  HB1 LYS A 854      66.500  30.760  35.020  1.00  0.00           H
ATOM   3217  HB2 LYS A 854      68.150  30.630  34.650  1.00  0.00           H
ATOM   3218  CG  LYS A 854      67.000  31.500  33.040  1.00  0.00           C
ATOM   3219  HG1 LYS A 854      67.740  31.990  32.380  1.00  0.00           H
ATOM   3220  HG2 LYS A 854      66.090  32.140  32.940  1.00  0.00           H
ATOM   3221  CD  LYS A 854      66.860  30.120  32.300  1.00  0.00           C
ATOM   3222  HD1 LYS A 854      66.000  29.610  32.790  1.00  0.00           H
ATOM   3223  HD2 LYS A 854      67.760  29.490  32.420  1.00  0.00           H
ATOM   3224  CE  LYS A 854      66.420  30.210  30.840  1.00  0.00           C
ATOM   3225  HE1 LYS A 854      67.070  30.820  30.160  1.00  0.00           H
ATOM   3226  HE2 LYS A 854      65.390  30.630  30.840  1.00  0.00           H
ATOM   3227  NZ  LYS A 854      66.310  28.950  30.120  1.00  0.00           N
ATOM   3228  HZ1 LYS A 854      65.950  28.980  29.140  1.00  0.00           H
ATOM   3229  HZ2 LYS A 854      65.860  28.150  30.590  1.00  0.00           H
ATOM   3230  HZ3 LYS A 854      67.310  28.670  30.100  1.00  0.00           H
ATOM   3231  C   LYS A 854      67.620  32.600  36.750  1.00  0.00           C
ATOM   3232  O   LYS A 854      66.610  32.890  37.400  1.00  0.00           O
ATOM   3233  N   VAL A 855      68.770  32.370  37.390  1.00  0.00           N
ATOM   3234  HN  VAL A 855      69.580  32.190  36.830  1.00  0.00           H
ATOM   3235  CA  VAL A 855      68.880  32.460  38.800  1.00  0.00           C
ATOM   3236  HA  VAL A 855      68.040  31.980  39.270  1.00  0.00           H
ATOM   3237  CB  VAL A 855      70.250  31.880  39.160  1.00  0.00           C
ATOM   3238  HB  VAL A 855      71.020  32.110  38.390  1.00  0.00           H
ATOM   3239  CG1 VAL A 855      70.790  32.400  40.500  1.00  0.00           C
ATOM   3240 HG11 VAL A 855      71.180  33.440  40.560  1.00  0.00           H
ATOM   3241 HG12 VAL A 855      71.650  31.730  40.770  1.00  0.00           H
ATOM   3242 HG13 VAL A 855      70.030  32.320  41.320  1.00  0.00           H
ATOM   3243  CG2 VAL A 855      70.130  30.330  39.130  1.00  0.00           C
ATOM   3244 HG21 VAL A 855      69.520  29.920  38.300  1.00  0.00           H
ATOM   3245 HG22 VAL A 855      69.600  29.950  40.030  1.00  0.00           H
ATOM   3246 HG23 VAL A 855      71.180  29.980  39.180  1.00  0.00           H
ATOM   3247  C   VAL A 855      68.800  33.970  39.190  1.00  0.00           C
ATOM   3248  O   VAL A 855      68.020  34.430  40.060  1.00  0.00           O
ATOM   3249  N   ARG A 856      69.490  34.830  38.410  1.00  0.00           N
ATOM   3250  HN  ARG A 856      70.080  34.500  37.670  1.00  0.00           H
ATOM   3251  CA  ARG A 856      69.370  36.310  38.510  1.00  0.00           C
ATOM   3252  HA  ARG A 856      69.710  36.630  39.500  1.00  0.00           H
ATOM   3253  CB  ARG A 856      70.310  36.960  37.510  1.00  0.00           C
ATOM   3254  HB1 ARG A 856      69.910  36.720  36.500  1.00  0.00           H
ATOM   3255  HB2 ARG A 856      71.330  36.530  37.610  1.00  0.00           H
ATOM   3256  CG  ARG A 856      70.490  38.480  37.600  1.00  0.00           C
ATOM   3257  HG1 ARG A 856      71.020  38.680  38.550  1.00  0.00           H
ATOM   3258  HG2 ARG A 856      69.480  38.930  37.750  1.00  0.00           H
ATOM   3259  CD  ARG A 856      71.230  39.170  36.400  1.00  0.00           C
ATOM   3260  HD1 ARG A 856      71.520  40.230  36.600  1.00  0.00           H
ATOM   3261  HD2 ARG A 856      70.570  39.160  35.510  1.00  0.00           H
ATOM   3262  NE  ARG A 856      72.450  38.370  36.040  1.00  0.00           N
ATOM   3263  HE  ARG A 856      72.800  37.810  36.780  1.00  0.00           H
ATOM   3264  CZ  ARG A 856      73.160  38.460  34.920  1.00  0.00           C
ATOM   3265  NH1 ARG A 856      72.660  39.050  33.910  1.00  0.00           N
ATOM   3266 HH11 ARG A 856      71.700  39.330  33.930  1.00  0.00           H
ATOM   3267 HH12 ARG A 856      73.200  38.920  33.080  1.00  0.00           H
ATOM   3268  NH2 ARG A 856      74.310  37.920  34.830  1.00  0.00           N
ATOM   3269 HH21 ARG A 856      74.980  38.330  34.200  1.00  0.00           H
ATOM   3270 HH22 ARG A 856      74.710  37.380  35.570  1.00  0.00           H
ATOM   3271  C   ARG A 856      67.980  36.900  38.410  1.00  0.00           C
ATOM   3272  O   ARG A 856      67.590  37.790  39.130  1.00  0.00           O
ATOM   3273  N   SER A 857      67.180  36.420  37.420  1.00  0.00           N
ATOM   3274  HN  SER A 857      67.610  35.840  36.740  1.00  0.00           H
ATOM   3275  CA  SER A 857      65.750  36.660  37.240  1.00  0.00           C
ATOM   3276  HA  SER A 857      65.590  37.720  37.190  1.00  0.00           H
ATOM   3277  CB  SER A 857      65.280  35.950  35.880  1.00  0.00           C
ATOM   3278  HB1 SER A 857      65.370  34.850  35.830  1.00  0.00           H
ATOM   3279  HB2 SER A 857      66.060  36.270  35.150  1.00  0.00           H
ATOM   3280  OG  SER A 857      63.940  36.280  35.550  1.00  0.00           O
ATOM   3281  HG1 SER A 857      63.950  36.430  34.600  1.00  0.00           H
ATOM   3282  C   SER A 857      64.880  36.270  38.310  1.00  0.00           C
ATOM   3283  O   SER A 857      64.030  36.990  38.710  1.00  0.00           O
ATOM   3284  N   THR A 858      65.120  35.070  38.810  1.00  0.00           N
ATOM   3285  HN  THR A 858      65.820  34.560  38.310  1.00  0.00           H
ATOM   3286  CA  THR A 858      64.440  34.490  39.960  1.00  0.00           C
ATOM   3287  HA  THR A 858      63.390  34.700  39.830  1.00  0.00           H
ATOM   3288  CB  THR A 858      64.730  32.970  40.010  1.00  0.00           C
ATOM   3289  HB  THR A 858      65.790  32.730  40.270  1.00  0.00           H
ATOM   3290  OG1 THR A 858      64.380  32.390  38.770  1.00  0.00           O
ATOM   3291  HG1 THR A 858      65.100  32.520  38.150  1.00  0.00           H
ATOM   3292  CG2 THR A 858      63.830  32.360  41.100  1.00  0.00           C
ATOM   3293 HG21 THR A 858      62.800  32.770  41.050  1.00  0.00           H
ATOM   3294 HG22 THR A 858      64.390  32.630  42.010  1.00  0.00           H
ATOM   3295 HG23 THR A 858      63.740  31.250  41.080  1.00  0.00           H
ATOM   3296  C   THR A 858      64.810  35.150  41.280  1.00  0.00           C
ATOM   3297  O   THR A 858      63.920  35.390  42.050  1.00  0.00           O
ATOM   3298  N   ILE A 859      66.070  35.550  41.500  1.00  0.00           N
ATOM   3299  HN  ILE A 859      66.790  35.340  40.840  1.00  0.00           H
ATOM   3300  CA  ILE A 859      66.540  36.370  42.650  1.00  0.00           C
ATOM   3301  HA  ILE A 859      66.220  35.800  43.500  1.00  0.00           H
ATOM   3302  CB  ILE A 859      68.080  36.460  42.660  1.00  0.00           C
ATOM   3303  HB  ILE A 859      68.380  36.590  41.600  1.00  0.00           H
ATOM   3304  CG2 ILE A 859      68.540  37.540  43.620  1.00  0.00           C
ATOM   3305 HG21 ILE A 859      68.290  37.450  44.700  1.00  0.00           H
ATOM   3306 HG22 ILE A 859      68.290  38.570  43.270  1.00  0.00           H
ATOM   3307 HG23 ILE A 859      69.640  37.550  43.610  1.00  0.00           H
ATOM   3308  CG1 ILE A 859      68.620  34.990  43.020  1.00  0.00           C
ATOM   3309 HG11 ILE A 859      69.600  34.970  42.510  1.00  0.00           H
ATOM   3310 HG12 ILE A 859      67.950  34.170  42.660  1.00  0.00           H
ATOM   3311  CD  ILE A 859      68.860  34.700  44.550  1.00  0.00           C
ATOM   3312  HD1 ILE A 859      69.440  33.770  44.730  1.00  0.00           H
ATOM   3313  HD2 ILE A 859      67.930  34.750  45.150  1.00  0.00           H
ATOM   3314  HD3 ILE A 859      69.550  35.500  44.890  1.00  0.00           H
ATOM   3315  C   ILE A 859      65.910  37.750  42.780  1.00  0.00           C
ATOM   3316  O   ILE A 859      65.600  38.230  43.850  1.00  0.00           O
ATOM   3317  N   SER A 860      65.630  38.440  41.600  1.00  0.00           N
ATOM   3318  HN  SER A 860      65.850  38.040  40.710  1.00  0.00           H
ATOM   3319  CA  SER A 860      64.840  39.610  41.570  1.00  0.00           C
ATOM   3320  HA  SER A 860      65.140  40.230  42.400  1.00  0.00           H
ATOM   3321  CB  SER A 860      64.980  40.500  40.290  1.00  0.00           C
ATOM   3322  HB1 SER A 860      64.120  41.200  40.320  1.00  0.00           H
ATOM   3323  HB2 SER A 860      65.090  39.890  39.380  1.00  0.00           H
ATOM   3324  OG  SER A 860      66.210  41.260  40.340  1.00  0.00           O
ATOM   3325  HG1 SER A 860      66.330  41.540  41.250  1.00  0.00           H
ATOM   3326  C   SER A 860      63.320  39.350  41.840  1.00  0.00           C
ATOM   3327  O   SER A 860      62.650  40.340  42.090  1.00  0.00           O
ATOM   3328  N   ASP A 861      62.820  38.140  41.590  1.00  0.00           N
ATOM   3329  HN  ASP A 861      63.420  37.400  41.320  1.00  0.00           H
ATOM   3330  CA  ASP A 861      61.460  37.730  41.780  1.00  0.00           C
ATOM   3331  HA  ASP A 861      60.790  38.490  41.430  1.00  0.00           H
ATOM   3332  CB  ASP A 861      61.090  36.510  40.890  1.00  0.00           C
ATOM   3333  HB1 ASP A 861      60.120  36.110  41.240  1.00  0.00           H
ATOM   3334  HB2 ASP A 861      61.700  35.580  41.050  1.00  0.00           H
ATOM   3335  CG  ASP A 861      61.090  36.780  39.430  1.00  0.00           C
ATOM   3336  OD1 ASP A 861      61.070  37.960  39.030  1.00  0.00           O
ATOM   3337  OD2 ASP A 861      61.080  35.770  38.670  1.00  0.00           O
ATOM   3338  C   ASP A 861      61.160  37.490  43.240  1.00  0.00           C
ATOM   3339  O   ASP A 861      60.190  38.110  43.620  1.00  0.00           O
ATOM   3340  N   PHE A 862      62.000  36.860  43.990  1.00  0.00           N
ATOM   3341  HN  PHE A 862      62.790  36.410  43.580  1.00  0.00           H
ATOM   3342  CA  PHE A 862      61.710  36.590  45.400  1.00  0.00           C
ATOM   3343  HA  PHE A 862      60.630  36.560  45.490  1.00  0.00           H
ATOM   3344  CB  PHE A 862      62.290  35.190  45.730  1.00  0.00           C
ATOM   3345  HB1 PHE A 862      62.380  35.140  46.840  1.00  0.00           H
ATOM   3346  HB2 PHE A 862      63.310  35.150  45.290  1.00  0.00           H
ATOM   3347  CG  PHE A 862      61.450  34.030  45.230  1.00  0.00           C
ATOM   3348  CD1 PHE A 862      60.670  33.230  46.130  1.00  0.00           C
ATOM   3349  HD1 PHE A 862      60.600  33.360  47.200  1.00  0.00           H
ATOM   3350  CE1 PHE A 862      59.890  32.210  45.560  1.00  0.00           C
ATOM   3351  HE1 PHE A 862      59.250  31.650  46.230  1.00  0.00           H
ATOM   3352  CZ  PHE A 862      59.850  31.880  44.170  1.00  0.00           C
ATOM   3353  HZ  PHE A 862      59.270  31.110  43.700  1.00  0.00           H
ATOM   3354  CD2 PHE A 862      61.570  33.540  43.830  1.00  0.00           C
ATOM   3355  HD2 PHE A 862      62.400  33.900  43.250  1.00  0.00           H
ATOM   3356  CE2 PHE A 862      60.760  32.530  43.360  1.00  0.00           C
ATOM   3357  HE2 PHE A 862      61.040  32.160  42.390  1.00  0.00           H
ATOM   3358  C   PHE A 862      62.410  37.640  46.330  1.00  0.00           C
ATOM   3359  O   PHE A 862      62.660  37.400  47.520  1.00  0.00           O
ATOM   3360  N   ALA A 863      62.680  38.850  45.760  1.00  0.00           N
ATOM   3361  HN  ALA A 863      62.220  39.180  44.950  1.00  0.00           H
ATOM   3362  CA  ALA A 863      63.570  39.800  46.350  1.00  0.00           C
ATOM   3363  HA  ALA A 863      64.500  39.260  46.490  1.00  0.00           H
ATOM   3364  CB  ALA A 863      63.740  40.900  45.390  1.00  0.00           C
ATOM   3365  HB1 ALA A 863      64.300  41.790  45.740  1.00  0.00           H
ATOM   3366  HB2 ALA A 863      62.820  41.210  44.840  1.00  0.00           H
ATOM   3367  HB3 ALA A 863      64.410  40.440  44.630  1.00  0.00           H
ATOM   3368  C   ALA A 863      63.090  40.280  47.680  1.00  0.00           C
ATOM   3369  O   ALA A 863      63.840  40.350  48.670  1.00  0.00           O
ATOM   3370  N   VAL A 864      61.800  40.740  47.800  1.00  0.00           N
ATOM   3371  HN  VAL A 864      61.160  40.780  47.050  1.00  0.00           H
ATOM   3372  CA  VAL A 864      61.340  41.240  49.190  1.00  0.00           C
ATOM   3373  HA  VAL A 864      62.090  41.990  49.410  1.00  0.00           H
ATOM   3374  CB  VAL A 864      60.070  42.000  49.080  1.00  0.00           C
ATOM   3375  HB  VAL A 864      60.260  42.830  48.370  1.00  0.00           H
ATOM   3376  CG1 VAL A 864      58.890  41.070  48.610  1.00  0.00           C
ATOM   3377 HG11 VAL A 864      58.750  40.150  49.240  1.00  0.00           H
ATOM   3378 HG12 VAL A 864      59.060  40.760  47.560  1.00  0.00           H
ATOM   3379 HG13 VAL A 864      57.960  41.670  48.710  1.00  0.00           H
ATOM   3380  CG2 VAL A 864      59.640  42.550  50.490  1.00  0.00           C
ATOM   3381 HG21 VAL A 864      60.500  43.060  50.970  1.00  0.00           H
ATOM   3382 HG22 VAL A 864      59.170  41.760  51.120  1.00  0.00           H
ATOM   3383 HG23 VAL A 864      58.810  43.270  50.300  1.00  0.00           H
ATOM   3384  C   VAL A 864      61.430  40.230  50.310  1.00  0.00           C
ATOM   3385  O   VAL A 864      61.990  40.470  51.390  1.00  0.00           O
ATOM   3386  N   PHE A 865      61.020  38.960  50.000  1.00  0.00           N
ATOM   3387  HN  PHE A 865      60.730  38.710  49.080  1.00  0.00           H
ATOM   3388  CA  PHE A 865      61.030  37.800  50.890  1.00  0.00           C
ATOM   3389  HA  PHE A 865      60.710  38.110  51.870  1.00  0.00           H
ATOM   3390  CB  PHE A 865      60.220  36.590  50.320  1.00  0.00           C
ATOM   3391  HB1 PHE A 865      60.470  36.290  49.280  1.00  0.00           H
ATOM   3392  HB2 PHE A 865      59.190  37.000  50.180  1.00  0.00           H
ATOM   3393  CG  PHE A 865      60.000  35.390  51.160  1.00  0.00           C
ATOM   3394  CD1 PHE A 865      60.700  34.210  50.930  1.00  0.00           C
ATOM   3395  HD1 PHE A 865      61.240  34.160  49.990  1.00  0.00           H
ATOM   3396  CE1 PHE A 865      60.850  33.200  51.930  1.00  0.00           C
ATOM   3397  HE1 PHE A 865      61.310  32.260  51.710  1.00  0.00           H
ATOM   3398  CZ  PHE A 865      60.090  33.370  53.080  1.00  0.00           C
ATOM   3399  HZ  PHE A 865      60.050  32.560  53.800  1.00  0.00           H
ATOM   3400  CD2 PHE A 865      59.180  35.480  52.320  1.00  0.00           C
ATOM   3401  HD2 PHE A 865      58.670  36.400  52.550  1.00  0.00           H
ATOM   3402  CE2 PHE A 865      59.220  34.480  53.210  1.00  0.00           C
ATOM   3403  HE2 PHE A 865      58.680  34.580  54.140  1.00  0.00           H
ATOM   3404  C   PHE A 865      62.390  37.360  51.150  1.00  0.00           C
ATOM   3405  O   PHE A 865      62.790  37.060  52.300  1.00  0.00           O
ATOM   3406  N   LEU A 866      63.340  37.420  50.140  1.00  0.00           N
ATOM   3407  HN  LEU A 866      63.040  37.610  49.210  1.00  0.00           H
ATOM   3408  CA  LEU A 866      64.750  37.290  50.340  1.00  0.00           C
ATOM   3409  HA  LEU A 866      64.890  36.350  50.850  1.00  0.00           H
ATOM   3410  CB  LEU A 866      65.570  37.220  49.060  1.00  0.00           C
ATOM   3411  HB1 LEU A 866      66.630  37.500  49.280  1.00  0.00           H
ATOM   3412  HB2 LEU A 866      65.210  38.060  48.440  1.00  0.00           H
ATOM   3413  CG  LEU A 866      65.560  35.820  48.390  1.00  0.00           C
ATOM   3414  HG  LEU A 866      64.510  35.470  48.320  1.00  0.00           H
ATOM   3415  CD1 LEU A 866      66.300  35.860  47.040  1.00  0.00           C
ATOM   3416 HD11 LEU A 866      67.140  36.570  46.980  1.00  0.00           H
ATOM   3417 HD12 LEU A 866      65.590  36.260  46.280  1.00  0.00           H
ATOM   3418 HD13 LEU A 866      66.660  34.850  46.750  1.00  0.00           H
ATOM   3419  CD2 LEU A 866      66.260  34.810  49.310  1.00  0.00           C
ATOM   3420 HD21 LEU A 866      65.720  34.610  50.250  1.00  0.00           H
ATOM   3421 HD22 LEU A 866      67.260  35.130  49.670  1.00  0.00           H
ATOM   3422 HD23 LEU A 866      66.270  33.800  48.840  1.00  0.00           H
ATOM   3423  C   LEU A 866      65.310  38.300  51.230  1.00  0.00           C
ATOM   3424  O   LEU A 866      66.180  38.050  52.080  1.00  0.00           O
ATOM   3425  N   THR A 867      64.880  39.610  51.110  1.00  0.00           N
ATOM   3426  HN  THR A 867      64.270  39.880  50.370  1.00  0.00           H
ATOM   3427  CA  THR A 867      65.310  40.700  52.040  1.00  0.00           C
ATOM   3428  HA  THR A 867      66.380  40.590  52.000  1.00  0.00           H
ATOM   3429  CB  THR A 867      64.740  42.070  51.600  1.00  0.00           C
ATOM   3430  HB  THR A 867      63.650  42.180  51.830  1.00  0.00           H
ATOM   3431  OG1 THR A 867      64.970  42.280  50.240  1.00  0.00           O
ATOM   3432  HG1 THR A 867      64.350  41.670  49.870  1.00  0.00           H
ATOM   3433  CG2 THR A 867      65.410  43.210  52.300  1.00  0.00           C
ATOM   3434 HG21 THR A 867      65.070  44.200  51.940  1.00  0.00           H
ATOM   3435 HG22 THR A 867      66.490  43.240  52.040  1.00  0.00           H
ATOM   3436 HG23 THR A 867      65.230  43.220  53.400  1.00  0.00           H
ATOM   3437  C   THR A 867      64.980  40.380  53.460  1.00  0.00           C
ATOM   3438  O   THR A 867      65.800  40.450  54.380  1.00  0.00           O
ATOM   3439  N   ILE A 868      63.790  39.890  53.670  1.00  0.00           N
ATOM   3440  HN  ILE A 868      63.150  39.810  52.910  1.00  0.00           H
ATOM   3441  CA  ILE A 868      63.290  39.560  54.940  1.00  0.00           C
ATOM   3442  HA  ILE A 868      63.520  40.360  55.630  1.00  0.00           H
ATOM   3443  CB  ILE A 868      61.720  39.390  54.950  1.00  0.00           C
ATOM   3444  HB  ILE A 868      61.550  38.600  54.180  1.00  0.00           H
ATOM   3445  CG2 ILE A 868      61.330  39.070  56.420  1.00  0.00           C
ATOM   3446 HG21 ILE A 868      61.800  38.200  56.920  1.00  0.00           H
ATOM   3447 HG22 ILE A 868      60.230  39.010  56.500  1.00  0.00           H
ATOM   3448 HG23 ILE A 868      61.620  40.010  56.950  1.00  0.00           H
ATOM   3449  CG1 ILE A 868      61.010  40.750  54.500  1.00  0.00           C
ATOM   3450 HG11 ILE A 868      61.470  41.220  53.600  1.00  0.00           H
ATOM   3451 HG12 ILE A 868      61.060  41.530  55.290  1.00  0.00           H
ATOM   3452  CD  ILE A 868      59.570  40.570  54.100  1.00  0.00           C
ATOM   3453  HD1 ILE A 868      59.100  41.560  53.890  1.00  0.00           H
ATOM   3454  HD2 ILE A 868      59.000  40.160  54.970  1.00  0.00           H
ATOM   3455  HD3 ILE A 868      59.540  39.990  53.170  1.00  0.00           H
ATOM   3456  C   ILE A 868      63.980  38.420  55.650  1.00  0.00           C
ATOM   3457  O   ILE A 868      64.420  38.500  56.790  1.00  0.00           O
ATOM   3458  N   VAL A 869      64.170  37.280  54.890  1.00  0.00           N
ATOM   3459  HN  VAL A 869      63.690  37.210  54.010  1.00  0.00           H
ATOM   3460  CA  VAL A 869      64.990  36.120  55.280  1.00  0.00           C
ATOM   3461  HA  VAL A 869      64.550  35.840  56.230  1.00  0.00           H
ATOM   3462  CB  VAL A 869      64.970  35.040  54.150  1.00  0.00           C
ATOM   3463  HB  VAL A 869      65.060  35.590  53.190  1.00  0.00           H
ATOM   3464  CG1 VAL A 869      65.980  33.930  54.320  1.00  0.00           C
ATOM   3465 HG11 VAL A 869      65.970  33.320  53.390  1.00  0.00           H
ATOM   3466 HG12 VAL A 869      65.890  33.260  55.200  1.00  0.00           H
ATOM   3467 HG13 VAL A 869      67.010  34.330  54.420  1.00  0.00           H
ATOM   3468  CG2 VAL A 869      63.630  34.400  54.150  1.00  0.00           C
ATOM   3469 HG21 VAL A 869      63.480  33.840  55.090  1.00  0.00           H
ATOM   3470 HG22 VAL A 869      63.580  33.760  53.240  1.00  0.00           H
ATOM   3471 HG23 VAL A 869      62.760  35.080  54.070  1.00  0.00           H
ATOM   3472  C   VAL A 869      66.440  36.500  55.550  1.00  0.00           C
ATOM   3473  O   VAL A 869      67.000  36.150  56.560  1.00  0.00           O
ATOM   3474  N   ILE A 870      67.080  37.390  54.720  1.00  0.00           N
ATOM   3475  HN  ILE A 870      66.520  37.750  53.980  1.00  0.00           H
ATOM   3476  CA  ILE A 870      68.410  37.870  55.000  1.00  0.00           C
ATOM   3477  HA  ILE A 870      68.970  36.950  55.060  1.00  0.00           H
ATOM   3478  CB  ILE A 870      68.990  38.710  53.820  1.00  0.00           C
ATOM   3479  HB  ILE A 870      68.170  39.400  53.510  1.00  0.00           H
ATOM   3480  CG2 ILE A 870      70.270  39.500  54.330  1.00  0.00           C
ATOM   3481 HG21 ILE A 870      71.030  38.890  54.860  1.00  0.00           H
ATOM   3482 HG22 ILE A 870      70.070  40.380  54.980  1.00  0.00           H
ATOM   3483 HG23 ILE A 870      70.740  39.810  53.380  1.00  0.00           H
ATOM   3484  CG1 ILE A 870      69.300  37.710  52.640  1.00  0.00           C
ATOM   3485 HG11 ILE A 870      68.350  37.160  52.490  1.00  0.00           H
ATOM   3486 HG12 ILE A 870      70.010  36.860  52.750  1.00  0.00           H
ATOM   3487  CD  ILE A 870      69.380  38.550  51.360  1.00  0.00           C
ATOM   3488  HD1 ILE A 870      70.350  39.090  51.320  1.00  0.00           H
ATOM   3489  HD2 ILE A 870      68.410  39.090  51.300  1.00  0.00           H
ATOM   3490  HD3 ILE A 870      69.390  37.910  50.450  1.00  0.00           H
ATOM   3491  C   ILE A 870      68.530  38.590  56.360  1.00  0.00           C
ATOM   3492  O   ILE A 870      69.340  38.200  57.170  1.00  0.00           O
ATOM   3493  N   MET A 871      67.580  39.510  56.700  1.00  0.00           N
ATOM   3494  HN  MET A 871      66.850  39.770  56.060  1.00  0.00           H
ATOM   3495  CA  MET A 871      67.540  40.170  57.960  1.00  0.00           C
ATOM   3496  HA  MET A 871      68.540  40.450  58.260  1.00  0.00           H
ATOM   3497  CB  MET A 871      66.670  41.440  57.950  1.00  0.00           C
ATOM   3498  HB1 MET A 871      66.430  41.810  58.970  1.00  0.00           H
ATOM   3499  HB2 MET A 871      65.700  41.120  57.490  1.00  0.00           H
ATOM   3500  CG  MET A 871      67.220  42.590  57.030  1.00  0.00           C
ATOM   3501  HG1 MET A 871      66.490  43.440  57.040  1.00  0.00           H
ATOM   3502  HG2 MET A 871      67.260  42.130  56.030  1.00  0.00           H
ATOM   3503  SD  MET A 871      68.850  43.290  57.420  1.00  0.00           S
ATOM   3504  CE  MET A 871      69.060  44.340  56.010  1.00  0.00           C
ATOM   3505  HE1 MET A 871      69.970  44.960  56.020  1.00  0.00           H
ATOM   3506  HE2 MET A 871      68.240  45.060  55.840  1.00  0.00           H
ATOM   3507  HE3 MET A 871      69.230  43.770  55.070  1.00  0.00           H
ATOM   3508  C   MET A 871      67.230  39.270  59.120  1.00  0.00           C
ATOM   3509  O   MET A 871      67.820  39.400  60.190  1.00  0.00           O
ATOM   3510  N   VAL A 872      66.250  38.360  58.990  1.00  0.00           N
ATOM   3511  HN  VAL A 872      65.660  38.230  58.200  1.00  0.00           H
ATOM   3512  CA  VAL A 872      65.970  37.450  60.140  1.00  0.00           C
ATOM   3513  HA  VAL A 872      65.830  38.160  60.950  1.00  0.00           H
ATOM   3514  CB  VAL A 872      64.560  36.750  60.170  1.00  0.00           C
ATOM   3515  HB  VAL A 872      64.500  36.030  61.020  1.00  0.00           H
ATOM   3516  CG1 VAL A 872      63.440  37.800  60.480  1.00  0.00           C
ATOM   3517 HG11 VAL A 872      62.510  37.240  60.690  1.00  0.00           H
ATOM   3518 HG12 VAL A 872      63.320  38.700  59.830  1.00  0.00           H
ATOM   3519 HG13 VAL A 872      63.540  38.230  61.500  1.00  0.00           H
ATOM   3520  CG2 VAL A 872      64.170  36.060  58.910  1.00  0.00           C
ATOM   3521 HG21 VAL A 872      64.220  36.730  58.040  1.00  0.00           H
ATOM   3522 HG22 VAL A 872      63.100  35.810  59.080  1.00  0.00           H
ATOM   3523 HG23 VAL A 872      64.700  35.100  58.720  1.00  0.00           H
ATOM   3524  C   VAL A 872      67.080  36.440  60.380  1.00  0.00           C
ATOM   3525  O   VAL A 872      67.310  36.130  61.520  1.00  0.00           O
ATOM   3526  N   THR A 873      67.770  36.060  59.270  1.00  0.00           N
ATOM   3527  HN  THR A 873      67.570  36.470  58.390  1.00  0.00           H
ATOM   3528  CA  THR A 873      68.910  35.190  59.380  1.00  0.00           C
ATOM   3529  HA  THR A 873      68.550  34.290  59.860  1.00  0.00           H
ATOM   3530  CB  THR A 873      69.480  34.690  58.040  1.00  0.00           C
ATOM   3531  HB  THR A 873      69.830  35.560  57.450  1.00  0.00           H
ATOM   3532  OG1 THR A 873      68.480  33.960  57.400  1.00  0.00           O
ATOM   3533  HG1 THR A 873      67.980  34.690  56.990  1.00  0.00           H
ATOM   3534  CG2 THR A 873      70.720  33.790  58.120  1.00  0.00           C
ATOM   3535 HG21 THR A 873      71.570  34.340  58.590  1.00  0.00           H
ATOM   3536 HG22 THR A 873      71.070  33.450  57.130  1.00  0.00           H
ATOM   3537 HG23 THR A 873      70.530  32.860  58.680  1.00  0.00           H
ATOM   3538  C   THR A 873      70.100  35.800  60.210  1.00  0.00           C
ATOM   3539  O   THR A 873      70.620  35.110  61.040  1.00  0.00           O
ATOM   3540  N   ILE A 874      70.400  37.070  60.010  1.00  0.00           N
ATOM   3541  HN  ILE A 874      70.030  37.470  59.170  1.00  0.00           H
ATOM   3542  CA  ILE A 874      71.350  37.770  60.950  1.00  0.00           C
ATOM   3543  HA  ILE A 874      72.310  37.270  60.940  1.00  0.00           H
ATOM   3544  CB  ILE A 874      71.660  39.180  60.410  1.00  0.00           C
ATOM   3545  HB  ILE A 874      70.730  39.780  60.490  1.00  0.00           H
ATOM   3546  CG2 ILE A 874      72.650  39.750  61.390  1.00  0.00           C
ATOM   3547 HG21 ILE A 874      72.260  39.980  62.420  1.00  0.00           H
ATOM   3548 HG22 ILE A 874      73.020  40.710  61.000  1.00  0.00           H
ATOM   3549 HG23 ILE A 874      73.560  39.130  61.500  1.00  0.00           H
ATOM   3550  CG1 ILE A 874      72.280  39.100  59.010  1.00  0.00           C
ATOM   3551 HG11 ILE A 874      71.890  38.390  58.260  1.00  0.00           H
ATOM   3552 HG12 ILE A 874      73.360  38.860  59.170  1.00  0.00           H
ATOM   3553  CD  ILE A 874      72.120  40.470  58.330  1.00  0.00           C
ATOM   3554  HD1 ILE A 874      72.680  40.570  57.380  1.00  0.00           H
ATOM   3555  HD2 ILE A 874      72.300  41.360  58.980  1.00  0.00           H
ATOM   3556  HD3 ILE A 874      71.050  40.450  58.020  1.00  0.00           H
ATOM   3557  C   ILE A 874      70.830  37.870  62.420  1.00  0.00           C
ATOM   3558  O   ILE A 874      71.590  37.630  63.360  1.00  0.00           O
ATOM   3559  N   ASP A 875      69.550  38.170  62.610  1.00  0.00           N
ATOM   3560  HN  ASP A 875      68.910  38.410  61.880  1.00  0.00           H
ATOM   3561  CA  ASP A 875      68.960  38.130  63.930  1.00  0.00           C
ATOM   3562  HA  ASP A 875      69.580  38.790  64.540  1.00  0.00           H
ATOM   3563  CB  ASP A 875      67.570  38.690  63.860  1.00  0.00           C
ATOM   3564  HB1 ASP A 875      66.840  37.960  63.450  1.00  0.00           H
ATOM   3565  HB2 ASP A 875      67.560  39.570  63.180  1.00  0.00           H
ATOM   3566  CG  ASP A 875      67.110  39.160  65.230  1.00  0.00           C
ATOM   3567  OD1 ASP A 875      67.800  39.630  66.130  1.00  0.00           O
ATOM   3568  OD2 ASP A 875      65.880  39.280  65.320  1.00  0.00           O
ATOM   3569  C   ASP A 875      68.950  36.740  64.680  1.00  0.00           C
ATOM   3570  O   ASP A 875      69.020  36.540  65.840  1.00  0.00           O
ATOM   3571  N   TYR A 876      68.670  35.690  63.900  1.00  0.00           N
ATOM   3572  HN  TYR A 876      68.430  35.820  62.940  1.00  0.00           H
ATOM   3573  CA  TYR A 876      68.660  34.340  64.210  1.00  0.00           C
ATOM   3574  HA  TYR A 876      67.980  34.230  65.040  1.00  0.00           H
ATOM   3575  CB  TYR A 876      67.870  33.510  63.070  1.00  0.00           C
ATOM   3576  HB1 TYR A 876      68.400  33.660  62.100  1.00  0.00           H
ATOM   3577  HB2 TYR A 876      66.790  33.760  63.020  1.00  0.00           H
ATOM   3578  CG  TYR A 876      67.930  31.940  63.270  1.00  0.00           C
ATOM   3579  CD1 TYR A 876      68.000  31.210  62.110  1.00  0.00           C
ATOM   3580  HD1 TYR A 876      68.040  31.670  61.130  1.00  0.00           H
ATOM   3581  CE1 TYR A 876      68.110  29.810  62.160  1.00  0.00           C
ATOM   3582  HE1 TYR A 876      68.230  29.230  61.250  1.00  0.00           H
ATOM   3583  CZ  TYR A 876      67.920  29.050  63.350  1.00  0.00           C
ATOM   3584  OH  TYR A 876      67.970  27.640  63.470  1.00  0.00           O
ATOM   3585  HH  TYR A 876      68.360  27.460  64.340  1.00  0.00           H
ATOM   3586  CD2 TYR A 876      67.810  31.250  64.510  1.00  0.00           C
ATOM   3587  HD2 TYR A 876      67.840  31.880  65.400  1.00  0.00           H
ATOM   3588  CE2 TYR A 876      67.800  29.810  64.560  1.00  0.00           C
ATOM   3589  HE2 TYR A 876      67.890  29.300  65.500  1.00  0.00           H
ATOM   3590  C   TYR A 876      70.010  33.870  64.490  1.00  0.00           C
ATOM   3591  O   TYR A 876      70.230  33.250  65.510  1.00  0.00           O
ATOM   3592  N   LEU A 877      71.060  34.090  63.690  1.00  0.00           N
ATOM   3593  HN  LEU A 877      70.960  34.570  62.830  1.00  0.00           H
ATOM   3594  CA  LEU A 877      72.390  33.590  63.980  1.00  0.00           C
ATOM   3595  HA  LEU A 877      72.280  32.640  64.480  1.00  0.00           H
ATOM   3596  CB  LEU A 877      73.140  33.290  62.690  1.00  0.00           C
ATOM   3597  HB1 LEU A 877      74.130  32.950  63.070  1.00  0.00           H
ATOM   3598  HB2 LEU A 877      73.260  34.220  62.090  1.00  0.00           H
ATOM   3599  CG  LEU A 877      72.380  32.370  61.650  1.00  0.00           C
ATOM   3600  HG  LEU A 877      71.570  32.960  61.170  1.00  0.00           H
ATOM   3601  CD1 LEU A 877      73.250  31.890  60.460  1.00  0.00           C
ATOM   3602 HD11 LEU A 877      72.690  31.490  59.590  1.00  0.00           H
ATOM   3603 HD12 LEU A 877      73.980  31.140  60.840  1.00  0.00           H
ATOM   3604 HD13 LEU A 877      73.880  32.680  59.990  1.00  0.00           H
ATOM   3605  CD2 LEU A 877      71.630  31.170  62.280  1.00  0.00           C
ATOM   3606 HD21 LEU A 877      72.280  30.530  62.910  1.00  0.00           H
ATOM   3607 HD22 LEU A 877      71.080  30.550  61.540  1.00  0.00           H
ATOM   3608 HD23 LEU A 877      70.750  31.490  62.870  1.00  0.00           H
ATOM   3609  C   LEU A 877      73.250  34.490  64.920  1.00  0.00           C
ATOM   3610  O   LEU A 877      73.920  33.970  65.870  1.00  0.00           O
ATOM   3611  N   VAL A 878      73.170  35.810  64.730  1.00  0.00           N
ATOM   3612  HN  VAL A 878      72.540  36.260  64.120  1.00  0.00           H
ATOM   3613  CA  VAL A 878      74.020  36.750  65.420  1.00  0.00           C
ATOM   3614  HA  VAL A 878      74.800  36.230  65.930  1.00  0.00           H
ATOM   3615  CB  VAL A 878      74.740  37.650  64.380  1.00  0.00           C
ATOM   3616  HB  VAL A 878      73.990  38.190  63.750  1.00  0.00           H
ATOM   3617  CG1 VAL A 878      75.640  38.710  65.020  1.00  0.00           C
ATOM   3618 HG11 VAL A 878      75.890  39.560  64.340  1.00  0.00           H
ATOM   3619 HG12 VAL A 878      76.600  38.260  65.360  1.00  0.00           H
ATOM   3620 HG13 VAL A 878      75.150  39.110  65.930  1.00  0.00           H
ATOM   3621  CG2 VAL A 878      75.540  36.730  63.510  1.00  0.00           C
ATOM   3622 HG21 VAL A 878      76.130  37.300  62.760  1.00  0.00           H
ATOM   3623 HG22 VAL A 878      74.900  36.050  62.900  1.00  0.00           H
ATOM   3624 HG23 VAL A 878      76.290  36.140  64.080  1.00  0.00           H
ATOM   3625  C   VAL A 878      73.210  37.500  66.450  1.00  0.00           C
ATOM   3626  O   VAL A 878      73.610  37.690  67.610  1.00  0.00           O
ATOM   3627  N   GLY A 879      72.020  38.010  66.050  1.00  0.00           N
ATOM   3628  HN  GLY A 879      71.780  37.910  65.080  1.00  0.00           H
ATOM   3629  CA  GLY A 879      71.210  38.840  66.920  1.00  0.00           C
ATOM   3630  HA1 GLY A 879      71.400  38.630  67.970  1.00  0.00           H
ATOM   3631  HA2 GLY A 879      70.190  38.560  66.710  1.00  0.00           H
ATOM   3632  C   GLY A 879      71.250  40.320  66.710  1.00  0.00           C
ATOM   3633  O   GLY A 879      72.350  40.820  66.720  1.00  0.00           O
ATOM   3634  N   VAL A 880      70.090  41.070  66.560  1.00  0.00           N
ATOM   3635  HN  VAL A 880      69.200  40.650  66.430  1.00  0.00           H
ATOM   3636  CA  VAL A 880      70.200  42.510  66.210  1.00  0.00           C
ATOM   3637  HA  VAL A 880      71.200  42.910  66.250  1.00  0.00           H
ATOM   3638  CB  VAL A 880      69.650  42.890  64.820  1.00  0.00           C
ATOM   3639  HB  VAL A 880      68.550  42.740  64.790  1.00  0.00           H
ATOM   3640  CG1 VAL A 880      69.970  44.330  64.460  1.00  0.00           C
ATOM   3641 HG11 VAL A 880      69.430  45.190  64.900  1.00  0.00           H
ATOM   3642 HG12 VAL A 880      69.890  44.360  63.350  1.00  0.00           H
ATOM   3643 HG13 VAL A 880      71.030  44.530  64.730  1.00  0.00           H
ATOM   3644  CG2 VAL A 880      70.460  42.100  63.750  1.00  0.00           C
ATOM   3645 HG21 VAL A 880      71.530  42.320  63.530  1.00  0.00           H
ATOM   3646 HG22 VAL A 880      69.910  42.180  62.780  1.00  0.00           H
ATOM   3647 HG23 VAL A 880      70.560  41.010  63.910  1.00  0.00           H
ATOM   3648  C   VAL A 880      69.300  43.170  67.300  1.00  0.00           C
ATOM   3649  O   VAL A 880      68.190  42.760  67.610  1.00  0.00           O
ATOM   3650  N   PRO A 881      69.730  44.230  67.940  1.00  0.00           N
ATOM   3651  CD  PRO A 881      71.130  44.570  68.230  1.00  0.00           C
ATOM   3652  HD1 PRO A 881      71.610  45.230  67.490  1.00  0.00           H
ATOM   3653  HD2 PRO A 881      71.760  43.650  68.290  1.00  0.00           H
ATOM   3654  CA  PRO A 881      68.780  44.980  68.820  1.00  0.00           C
ATOM   3655  HA  PRO A 881      68.350  44.260  69.500  1.00  0.00           H
ATOM   3656  CB  PRO A 881      69.740  45.960  69.490  1.00  0.00           C
ATOM   3657  HB1 PRO A 881      69.350  46.290  70.470  1.00  0.00           H
ATOM   3658  HB2 PRO A 881      69.950  46.860  68.890  1.00  0.00           H
ATOM   3659  CG  PRO A 881      71.070  45.170  69.620  1.00  0.00           C
ATOM   3660  HG1 PRO A 881      71.970  45.780  69.850  1.00  0.00           H
ATOM   3661  HG2 PRO A 881      71.000  44.390  70.410  1.00  0.00           H
ATOM   3662  C   PRO A 881      67.690  45.740  67.990  1.00  0.00           C
ATOM   3663  O   PRO A 881      68.020  46.400  66.980  1.00  0.00           O
ATOM   3664  N   SER A 882      66.400  45.620  68.420  1.00  0.00           N
ATOM   3665  HN  SER A 882      66.350  45.150  69.290  1.00  0.00           H
ATOM   3666  CA  SER A 882      65.230  46.190  67.730  1.00  0.00           C
ATOM   3667  HA  SER A 882      65.330  47.250  67.890  1.00  0.00           H
ATOM   3668  CB  SER A 882      65.120  45.970  66.150  1.00  0.00           C
ATOM   3669  HB1 SER A 882      64.110  46.310  65.840  1.00  0.00           H
ATOM   3670  HB2 SER A 882      65.260  44.910  65.870  1.00  0.00           H
ATOM   3671  OG  SER A 882      66.050  46.830  65.440  1.00  0.00           O
ATOM   3672  HG1 SER A 882      66.870  46.700  65.920  1.00  0.00           H
ATOM   3673  C   SER A 882      63.870  45.550  68.260  1.00  0.00           C
ATOM   3674  O   SER A 882      63.840  44.350  68.610  1.00  0.00           O
ATOM   3675  N   PRO A 883      62.820  46.370  68.410  1.00  0.00           N
ATOM   3676  CD  PRO A 883      62.890  47.850  67.990  1.00  0.00           C
ATOM   3677  HD1 PRO A 883      63.610  48.090  67.170  1.00  0.00           H
ATOM   3678  HD2 PRO A 883      63.260  48.400  68.870  1.00  0.00           H
ATOM   3679  CA  PRO A 883      61.450  45.920  68.490  1.00  0.00           C
ATOM   3680  HA  PRO A 883      61.360  45.460  69.470  1.00  0.00           H
ATOM   3681  CB  PRO A 883      60.630  47.240  68.390  1.00  0.00           C
ATOM   3682  HB1 PRO A 883      60.620  47.700  69.400  1.00  0.00           H
ATOM   3683  HB2 PRO A 883      59.600  47.110  67.980  1.00  0.00           H
ATOM   3684  CG  PRO A 883      61.500  48.050  67.470  1.00  0.00           C
ATOM   3685  HG1 PRO A 883      61.310  47.610  66.460  1.00  0.00           H
ATOM   3686  HG2 PRO A 883      61.220  49.120  67.480  1.00  0.00           H
ATOM   3687  C   PRO A 883      61.010  44.810  67.640  1.00  0.00           C
ATOM   3688  O   PRO A 883      61.640  44.610  66.590  1.00  0.00           O
ATOM   3689  N   LYS A 884      59.970  44.020  68.020  1.00  0.00           N
ATOM   3690  HN  LYS A 884      59.530  44.200  68.880  1.00  0.00           H
ATOM   3691  CA  LYS A 884      59.480  42.810  67.250  1.00  0.00           C
ATOM   3692  HA  LYS A 884      59.830  42.870  66.240  1.00  0.00           H
ATOM   3693  CB  LYS A 884      60.140  41.520  67.900  1.00  0.00           C
ATOM   3694  HB1 LYS A 884      59.630  40.560  67.660  1.00  0.00           H
ATOM   3695  HB2 LYS A 884      60.070  41.630  69.000  1.00  0.00           H
ATOM   3696  CG  LYS A 884      61.570  41.390  67.600  1.00  0.00           C
ATOM   3697  HG1 LYS A 884      62.140  42.250  68.010  1.00  0.00           H
ATOM   3698  HG2 LYS A 884      61.680  41.350  66.500  1.00  0.00           H
ATOM   3699  CD  LYS A 884      62.200  40.060  67.970  1.00  0.00           C
ATOM   3700  HD1 LYS A 884      61.540  39.290  67.520  1.00  0.00           H
ATOM   3701  HD2 LYS A 884      62.190  40.000  69.080  1.00  0.00           H
ATOM   3702  CE  LYS A 884      63.560  39.950  67.370  1.00  0.00           C
ATOM   3703  HE1 LYS A 884      64.380  40.400  67.970  1.00  0.00           H
ATOM   3704  HE2 LYS A 884      63.590  40.580  66.450  1.00  0.00           H
ATOM   3705  NZ  LYS A 884      64.010  38.620  66.970  1.00  0.00           N
ATOM   3706  HZ1 LYS A 884      64.760  38.810  66.270  1.00  0.00           H
ATOM   3707  HZ2 LYS A 884      63.240  38.010  66.640  1.00  0.00           H
ATOM   3708  HZ3 LYS A 884      64.480  38.210  67.800  1.00  0.00           H
ATOM   3709  C   LYS A 884      57.930  42.680  67.230  1.00  0.00           C
ATOM   3710  O   LYS A 884      57.240  43.260  68.080  1.00  0.00           O
ATOM   3711  N   LEU A 885      57.460  41.880  66.260  1.00  0.00           N
ATOM   3712  HN  LEU A 885      58.040  41.380  65.620  1.00  0.00           H
ATOM   3713  CA  LEU A 885      56.040  41.750  66.090  1.00  0.00           C
ATOM   3714  HA  LEU A 885      55.660  42.760  66.170  1.00  0.00           H
ATOM   3715  CB  LEU A 885      55.650  41.120  64.690  1.00  0.00           C
ATOM   3716  HB1 LEU A 885      56.090  40.100  64.700  1.00  0.00           H
ATOM   3717  HB2 LEU A 885      56.210  41.770  63.990  1.00  0.00           H
ATOM   3718  CG  LEU A 885      54.190  41.080  64.320  1.00  0.00           C
ATOM   3719  HG  LEU A 885      53.660  40.380  65.000  1.00  0.00           H
ATOM   3720  CD1 LEU A 885      53.600  42.520  64.380  1.00  0.00           C
ATOM   3721 HD11 LEU A 885      53.640  42.950  65.400  1.00  0.00           H
ATOM   3722 HD12 LEU A 885      52.520  42.420  64.130  1.00  0.00           H
ATOM   3723 HD13 LEU A 885      54.130  43.270  63.760  1.00  0.00           H
ATOM   3724  CD2 LEU A 885      54.040  40.430  62.900  1.00  0.00           C
ATOM   3725 HD21 LEU A 885      54.060  39.330  63.060  1.00  0.00           H
ATOM   3726 HD22 LEU A 885      54.840  40.730  62.200  1.00  0.00           H
ATOM   3727 HD23 LEU A 885      53.060  40.820  62.550  1.00  0.00           H
ATOM   3728  C   LEU A 885      55.280  40.990  67.240  1.00  0.00           C
ATOM   3729  O   LEU A 885      55.460  39.840  67.580  1.00  0.00           O
ATOM   3730  N   HSD A 886      54.230  41.680  67.750  1.00  0.00           N
ATOM   3731  HN  HSD A 886      54.080  42.640  67.520  1.00  0.00           H
ATOM   3732  CA  HSD A 886      53.450  41.300  68.880  1.00  0.00           C
ATOM   3733  HA  HSD A 886      53.980  40.630  69.520  1.00  0.00           H
ATOM   3734  CB  HSD A 886      52.960  42.470  69.730  1.00  0.00           C
ATOM   3735  HB1 HSD A 886      52.170  42.230  70.460  1.00  0.00           H
ATOM   3736  HB2 HSD A 886      52.500  43.210  69.040  1.00  0.00           H
ATOM   3737  ND1 HSD A 886      55.310  42.870  70.450  1.00  0.00           N
ATOM   3738  HD1 HSD A 886      55.860  42.490  69.710  1.00  0.00           H
ATOM   3739  CG  HSD A 886      53.990  43.010  70.670  1.00  0.00           C
ATOM   3740  CE1 HSD A 886      55.890  43.510  71.540  1.00  0.00           C
ATOM   3741  HE1 HSD A 886      56.950  43.630  71.750  1.00  0.00           H
ATOM   3742  NE2 HSD A 886      55.050  44.060  72.340  1.00  0.00           N
ATOM   3743  CD2 HSD A 886      53.840  43.700  71.830  1.00  0.00           C
ATOM   3744  HD2 HSD A 886      52.950  43.950  72.410  1.00  0.00           H
ATOM   3745  C   HSD A 886      52.180  40.530  68.320  1.00  0.00           C
ATOM   3746  O   HSD A 886      51.010  40.980  68.530  1.00  0.00           O
ATOM   3747  N   VAL A 887      52.440  39.360  67.660  1.00  0.00           N
ATOM   3748  HN  VAL A 887      53.350  39.180  67.310  1.00  0.00           H
ATOM   3749  CA  VAL A 887      51.320  38.420  67.250  1.00  0.00           C
ATOM   3750  HA  VAL A 887      50.610  38.970  66.670  1.00  0.00           H
ATOM   3751  CB  VAL A 887      51.570  37.330  66.240  1.00  0.00           C
ATOM   3752  HB  VAL A 887      50.670  36.730  65.990  1.00  0.00           H
ATOM   3753  CG1 VAL A 887      51.850  37.920  64.790  1.00  0.00           C
ATOM   3754 HG11 VAL A 887      52.720  38.620  64.800  1.00  0.00           H
ATOM   3755 HG12 VAL A 887      50.990  38.600  64.540  1.00  0.00           H
ATOM   3756 HG13 VAL A 887      52.170  37.130  64.080  1.00  0.00           H
ATOM   3757  CG2 VAL A 887      52.820  36.490  66.640  1.00  0.00           C
ATOM   3758 HG21 VAL A 887      52.630  36.010  67.630  1.00  0.00           H
ATOM   3759 HG22 VAL A 887      53.780  37.050  66.660  1.00  0.00           H
ATOM   3760 HG23 VAL A 887      52.820  35.660  65.900  1.00  0.00           H
ATOM   3761  C   VAL A 887      50.580  37.860  68.460  1.00  0.00           C
ATOM   3762  O   VAL A 887      51.280  37.400  69.340  1.00  0.00           O
ATOM   3763  N   PRO A 888      49.270  37.800  68.500  1.00  0.00           N
ATOM   3764  CD  PRO A 888      48.360  38.330  67.420  1.00  0.00           C
ATOM   3765  HD1 PRO A 888      48.770  38.300  66.390  1.00  0.00           H
ATOM   3766  HD2 PRO A 888      48.360  39.410  67.700  1.00  0.00           H
ATOM   3767  CA  PRO A 888      48.480  36.900  69.410  1.00  0.00           C
ATOM   3768  HA  PRO A 888      48.840  37.140  70.390  1.00  0.00           H
ATOM   3769  CB  PRO A 888      47.080  37.420  69.130  1.00  0.00           C
ATOM   3770  HB1 PRO A 888      47.040  38.390  69.690  1.00  0.00           H
ATOM   3771  HB2 PRO A 888      46.240  36.750  69.410  1.00  0.00           H
ATOM   3772  CG  PRO A 888      46.990  37.820  67.720  1.00  0.00           C
ATOM   3773  HG1 PRO A 888      46.740  36.930  67.100  1.00  0.00           H
ATOM   3774  HG2 PRO A 888      46.180  38.570  67.620  1.00  0.00           H
ATOM   3775  C   PRO A 888      48.840  35.460  69.260  1.00  0.00           C
ATOM   3776  O   PRO A 888      49.450  35.100  68.250  1.00  0.00           O
ATOM   3777  N   GLU A 889      48.640  34.650  70.320  1.00  0.00           N
ATOM   3778  HN  GLU A 889      48.220  35.020  71.140  1.00  0.00           H
ATOM   3779  CA  GLU A 889      49.090  33.250  70.300  1.00  0.00           C
ATOM   3780  HA  GLU A 889      49.230  32.930  69.280  1.00  0.00           H
ATOM   3781  CB  GLU A 889      50.390  32.910  71.110  1.00  0.00           C
ATOM   3782  HB1 GLU A 889      50.540  31.820  71.280  1.00  0.00           H
ATOM   3783  HB2 GLU A 889      50.340  33.360  72.120  1.00  0.00           H
ATOM   3784  CG  GLU A 889      51.580  33.540  70.340  1.00  0.00           C
ATOM   3785  HG1 GLU A 889      51.300  34.610  70.310  1.00  0.00           H
ATOM   3786  HG2 GLU A 889      51.790  33.110  69.330  1.00  0.00           H
ATOM   3787  CD  GLU A 889      52.830  33.510  71.160  1.00  0.00           C
ATOM   3788  OE1 GLU A 889      53.380  34.580  71.440  1.00  0.00           O
ATOM   3789  OE2 GLU A 889      53.420  32.450  71.420  1.00  0.00           O
ATOM   3790  C   GLU A 889      47.970  32.310  70.750  1.00  0.00           C
ATOM   3791  O   GLU A 889      47.160  32.620  71.650  1.00  0.00           O
ATOM   3792  N   LYS A 890      48.000  31.160  70.170  1.00  0.00           N
ATOM   3793  HN  LYS A 890      48.770  30.910  69.590  1.00  0.00           H
ATOM   3794  CA  LYS A 890      47.030  30.110  70.350  1.00  0.00           C
ATOM   3795  HA  LYS A 890      47.480  29.260  69.850  1.00  0.00           H
ATOM   3796  CB  LYS A 890      46.900  29.610  71.790  1.00  0.00           C
ATOM   3797  HB1 LYS A 890      46.240  28.720  71.700  1.00  0.00           H
ATOM   3798  HB2 LYS A 890      46.330  30.260  72.500  1.00  0.00           H
ATOM   3799  CG  LYS A 890      48.130  29.290  72.560  1.00  0.00           C
ATOM   3800  HG1 LYS A 890      47.920  28.910  73.580  1.00  0.00           H
ATOM   3801  HG2 LYS A 890      48.600  30.280  72.680  1.00  0.00           H
ATOM   3802  CD  LYS A 890      49.080  28.320  71.790  1.00  0.00           C
ATOM   3803  HD1 LYS A 890      49.360  28.700  70.790  1.00  0.00           H
ATOM   3804  HD2 LYS A 890      48.320  27.540  71.570  1.00  0.00           H
ATOM   3805  CE  LYS A 890      50.190  27.650  72.550  1.00  0.00           C
ATOM   3806  HE1 LYS A 890      50.570  26.830  71.920  1.00  0.00           H
ATOM   3807  HE2 LYS A 890      49.780  27.170  73.470  1.00  0.00           H
ATOM   3808  NZ  LYS A 890      51.310  28.600  72.760  1.00  0.00           N
ATOM   3809  HZ1 LYS A 890      51.700  28.710  71.800  1.00  0.00           H
ATOM   3810  HZ2 LYS A 890      52.070  28.130  73.290  1.00  0.00           H
ATOM   3811  HZ3 LYS A 890      50.960  29.460  73.220  1.00  0.00           H
ATOM   3812  C   LYS A 890      45.620  30.340  69.650  1.00  0.00           C
ATOM   3813  O   LYS A 890      44.590  29.940  70.220  1.00  0.00           O
ATOM   3814  N   PHE A 891      45.540  31.110  68.560  1.00  0.00           N
ATOM   3815  HN  PHE A 891      46.380  31.440  68.160  1.00  0.00           H
ATOM   3816  CA  PHE A 891      44.290  31.410  67.800  1.00  0.00           C
ATOM   3817  HA  PHE A 891      44.620  31.900  66.900  1.00  0.00           H
ATOM   3818  CB  PHE A 891      43.640  30.120  67.250  1.00  0.00           C
ATOM   3819  HB1 PHE A 891      43.260  29.520  68.100  1.00  0.00           H
ATOM   3820  HB2 PHE A 891      44.440  29.510  66.750  1.00  0.00           H
ATOM   3821  CG  PHE A 891      42.610  30.400  66.210  1.00  0.00           C
ATOM   3822  CD1 PHE A 891      41.300  29.910  66.440  1.00  0.00           C
ATOM   3823  HD1 PHE A 891      41.140  29.490  67.410  1.00  0.00           H
ATOM   3824  CE1 PHE A 891      40.300  29.920  65.460  1.00  0.00           C
ATOM   3825  HE1 PHE A 891      39.300  29.620  65.720  1.00  0.00           H
ATOM   3826  CZ  PHE A 891      40.620  30.480  64.170  1.00  0.00           C
ATOM   3827  HZ  PHE A 891      39.850  30.570  63.410  1.00  0.00           H
ATOM   3828  CD2 PHE A 891      42.930  30.760  64.920  1.00  0.00           C
ATOM   3829  HD2 PHE A 891      43.960  30.980  64.700  1.00  0.00           H
ATOM   3830  CE2 PHE A 891      41.980  30.870  63.900  1.00  0.00           C
ATOM   3831  HE2 PHE A 891      42.230  31.160  62.890  1.00  0.00           H
ATOM   3832  C   PHE A 891      43.370  32.350  68.460  1.00  0.00           C
ATOM   3833  O   PHE A 891      42.220  32.020  68.790  1.00  0.00           O
ATOM   3834  N   GLU A 892      43.860  33.560  68.790  1.00  0.00           N
ATOM   3835  HN  GLU A 892      44.820  33.670  68.540  1.00  0.00           H
ATOM   3836  CA  GLU A 892      43.140  34.700  69.500  1.00  0.00           C
ATOM   3837  HA  GLU A 892      42.110  34.400  69.630  1.00  0.00           H
ATOM   3838  CB  GLU A 892      43.730  35.110  70.820  1.00  0.00           C
ATOM   3839  HB1 GLU A 892      43.180  35.980  71.260  1.00  0.00           H
ATOM   3840  HB2 GLU A 892      44.780  35.460  70.710  1.00  0.00           H
ATOM   3841  CG  GLU A 892      43.850  33.900  71.870  1.00  0.00           C
ATOM   3842  HG1 GLU A 892      44.830  33.400  71.690  1.00  0.00           H
ATOM   3843  HG2 GLU A 892      43.130  33.070  71.740  1.00  0.00           H
ATOM   3844  CD  GLU A 892      43.850  34.410  73.320  1.00  0.00           C
ATOM   3845  OE1 GLU A 892      42.780  34.330  74.020  1.00  0.00           O
ATOM   3846  OE2 GLU A 892      44.890  34.900  73.800  1.00  0.00           O
ATOM   3847  C   GLU A 892      43.140  35.920  68.670  1.00  0.00           C
ATOM   3848  O   GLU A 892      44.130  36.210  68.010  1.00  0.00           O
ATOM   3849  N   PRO A 893      42.100  36.770  68.610  1.00  0.00           N
ATOM   3850  CD  PRO A 893      40.680  36.420  68.840  1.00  0.00           C
ATOM   3851  HD1 PRO A 893      40.570  36.320  69.940  1.00  0.00           H
ATOM   3852  HD2 PRO A 893      40.520  35.420  68.350  1.00  0.00           H
ATOM   3853  CA  PRO A 893      42.270  38.170  68.180  1.00  0.00           C
ATOM   3854  HA  PRO A 893      42.500  38.270  67.140  1.00  0.00           H
ATOM   3855  CB  PRO A 893      40.880  38.740  68.470  1.00  0.00           C
ATOM   3856  HB1 PRO A 893      40.580  39.650  67.890  1.00  0.00           H
ATOM   3857  HB2 PRO A 893      40.860  39.060  69.530  1.00  0.00           H
ATOM   3858  CG  PRO A 893      39.950  37.570  68.260  1.00  0.00           C
ATOM   3859  HG1 PRO A 893      39.010  37.680  68.860  1.00  0.00           H
ATOM   3860  HG2 PRO A 893      39.600  37.450  67.210  1.00  0.00           H
ATOM   3861  C   PRO A 893      43.350  39.010  68.880  1.00  0.00           C
ATOM   3862  O   PRO A 893      43.650  38.680  70.040  1.00  0.00           O
ATOM   3863  N   THR A 894      43.850  40.160  68.340  1.00  0.00           N
ATOM   3864  HN  THR A 894      43.470  40.500  67.480  1.00  0.00           H
ATOM   3865  CA  THR A 894      44.800  40.960  69.070  1.00  0.00           C
ATOM   3866  HA  THR A 894      45.610  40.420  69.530  1.00  0.00           H
ATOM   3867  CB  THR A 894      45.410  42.020  68.150  1.00  0.00           C
ATOM   3868  HB  THR A 894      44.840  42.960  68.000  1.00  0.00           H
ATOM   3869  OG1 THR A 894      45.880  41.460  67.000  1.00  0.00           O
ATOM   3870  HG1 THR A 894      45.120  41.300  66.440  1.00  0.00           H
ATOM   3871  CG2 THR A 894      46.750  42.370  68.770  1.00  0.00           C
ATOM   3872 HG21 THR A 894      46.680  42.680  69.830  1.00  0.00           H
ATOM   3873 HG22 THR A 894      47.270  43.150  68.170  1.00  0.00           H
ATOM   3874 HG23 THR A 894      47.440  41.490  68.800  1.00  0.00           H
ATOM   3875  C   THR A 894      44.200  41.660  70.290  1.00  0.00           C
ATOM   3876  O   THR A 894      44.830  41.760  71.370  1.00  0.00           O
ATOM   3877  N   HSD A 895      42.950  42.130  70.200  1.00  0.00           N
ATOM   3878  HN  HSD A 895      42.420  42.050  69.360  1.00  0.00           H
ATOM   3879  CA  HSD A 895      42.280  42.730  71.320  1.00  0.00           C
ATOM   3880  HA  HSD A 895      42.800  43.620  71.620  1.00  0.00           H
ATOM   3881  CB  HSD A 895      41.020  43.450  70.760  1.00  0.00           C
ATOM   3882  HB1 HSD A 895      40.440  42.670  70.210  1.00  0.00           H
ATOM   3883  HB2 HSD A 895      41.230  44.190  69.960  1.00  0.00           H
ATOM   3884  ND1 HSD A 895      40.630  45.270  72.340  1.00  0.00           N
ATOM   3885  HD1 HSD A 895      41.510  45.740  72.280  1.00  0.00           H
ATOM   3886  CG  HSD A 895      40.180  44.120  71.760  1.00  0.00           C
ATOM   3887  CE1 HSD A 895      39.630  45.780  73.090  1.00  0.00           C
ATOM   3888  HE1 HSD A 895      39.600  46.660  73.740  1.00  0.00           H
ATOM   3889  NE2 HSD A 895      38.490  45.060  72.940  1.00  0.00           N
ATOM   3890  CD2 HSD A 895      38.870  44.010  72.110  1.00  0.00           C
ATOM   3891  HD2 HSD A 895      38.150  43.260  71.780  1.00  0.00           H
ATOM   3892  C   HSD A 895      42.010  41.650  72.420  1.00  0.00           C
ATOM   3893  O   HSD A 895      41.440  40.670  72.150  1.00  0.00           O
ATOM   3894  N   PRO A 896      42.480  41.900  73.700  1.00  0.00           N
ATOM   3895  CD  PRO A 896      43.000  43.160  74.190  1.00  0.00           C
ATOM   3896  HD1 PRO A 896      42.300  44.000  74.010  1.00  0.00           H
ATOM   3897  HD2 PRO A 896      43.960  43.220  73.640  1.00  0.00           H
ATOM   3898  CA  PRO A 896      42.780  40.810  74.650  1.00  0.00           C
ATOM   3899  HA  PRO A 896      43.170  39.960  74.110  1.00  0.00           H
ATOM   3900  CB  PRO A 896      43.830  41.430  75.630  1.00  0.00           C
ATOM   3901  HB1 PRO A 896      44.830  41.410  75.150  1.00  0.00           H
ATOM   3902  HB2 PRO A 896      43.880  41.020  76.660  1.00  0.00           H
ATOM   3903  CG  PRO A 896      43.340  42.890  75.660  1.00  0.00           C
ATOM   3904  HG1 PRO A 896      42.470  43.000  76.350  1.00  0.00           H
ATOM   3905  HG2 PRO A 896      44.040  43.650  76.080  1.00  0.00           H
ATOM   3906  C   PRO A 896      41.520  40.350  75.380  1.00  0.00           C
ATOM   3907  O   PRO A 896      41.600  39.440  76.230  1.00  0.00           O
ATOM   3908  N   GLU A 897      40.420  40.890  75.040  1.00  0.00           N
ATOM   3909  HN  GLU A 897      40.430  41.590  74.320  1.00  0.00           H
ATOM   3910  CA  GLU A 897      39.170  40.860  75.780  1.00  0.00           C
ATOM   3911  HA  GLU A 897      39.380  40.750  76.840  1.00  0.00           H
ATOM   3912  CB  GLU A 897      38.420  42.180  75.520  1.00  0.00           C
ATOM   3913  HB1 GLU A 897      37.330  42.080  75.700  1.00  0.00           H
ATOM   3914  HB2 GLU A 897      38.620  42.360  74.440  1.00  0.00           H
ATOM   3915  CG  GLU A 897      38.940  43.330  76.460  1.00  0.00           C
ATOM   3916  HG1 GLU A 897      38.610  44.360  76.210  1.00  0.00           H
ATOM   3917  HG2 GLU A 897      40.040  43.210  76.350  1.00  0.00           H
ATOM   3918  CD  GLU A 897      38.540  43.080  77.900  1.00  0.00           C
ATOM   3919  OE1 GLU A 897      37.300  42.850  78.160  1.00  0.00           O
ATOM   3920  OE2 GLU A 897      39.410  43.300  78.810  1.00  0.00           O
ATOM   3921  C   GLU A 897      38.230  39.690  75.410  1.00  0.00           C
ATOM   3922  O   GLU A 897      37.330  39.380  76.170  1.00  0.00           O
ATOM   3923  N   ARG A 898      38.390  39.150  74.200  1.00  0.00           N
ATOM   3924  HN  ARG A 898      39.170  39.370  73.600  1.00  0.00           H
ATOM   3925  CA  ARG A 898      37.300  38.340  73.650  1.00  0.00           C
ATOM   3926  HA  ARG A 898      36.900  37.710  74.430  1.00  0.00           H
ATOM   3927  CB  ARG A 898      36.000  39.140  73.130  1.00  0.00           C
ATOM   3928  HB1 ARG A 898      35.650  39.710  74.030  1.00  0.00           H
ATOM   3929  HB2 ARG A 898      35.180  38.430  72.910  1.00  0.00           H
ATOM   3930  CG  ARG A 898      36.160  40.190  71.960  1.00  0.00           C
ATOM   3931  HG1 ARG A 898      37.210  40.020  71.620  1.00  0.00           H
ATOM   3932  HG2 ARG A 898      36.120  41.160  72.510  1.00  0.00           H
ATOM   3933  CD  ARG A 898      35.080  40.200  70.880  1.00  0.00           C
ATOM   3934  HD1 ARG A 898      34.010  40.280  71.170  1.00  0.00           H
ATOM   3935  HD2 ARG A 898      35.120  39.260  70.280  1.00  0.00           H
ATOM   3936  NE  ARG A 898      35.480  41.350  70.060  1.00  0.00           N
ATOM   3937  HE  ARG A 898      35.280  42.270  70.380  1.00  0.00           H
ATOM   3938  CZ  ARG A 898      36.570  41.270  69.350  1.00  0.00           C
ATOM   3939  NH1 ARG A 898      37.080  40.120  69.040  1.00  0.00           N
ATOM   3940 HH11 ARG A 898      37.420  40.020  68.110  1.00  0.00           H
ATOM   3941 HH12 ARG A 898      36.610  39.240  69.140  1.00  0.00           H
ATOM   3942  NH2 ARG A 898      37.000  42.440  68.910  1.00  0.00           N
ATOM   3943 HH21 ARG A 898      37.790  42.350  68.300  1.00  0.00           H
ATOM   3944 HH22 ARG A 898      36.650  43.270  69.340  1.00  0.00           H
ATOM   3945  C   ARG A 898      37.890  37.320  72.650  1.00  0.00           C
ATOM   3946  O   ARG A 898      39.010  37.520  72.260  1.00  0.00           O
ATOM   3947  N   GLY A 899      37.100  36.290  72.260  1.00  0.00           N
ATOM   3948  HN  GLY A 899      36.310  36.090  72.840  1.00  0.00           H
ATOM   3949  CA  GLY A 899      37.310  35.420  71.160  1.00  0.00           C
ATOM   3950  HA1 GLY A 899      36.690  34.540  71.280  1.00  0.00           H
ATOM   3951  HA2 GLY A 899      38.370  35.250  71.150  1.00  0.00           H
ATOM   3952  C   GLY A 899      36.900  36.050  69.820  1.00  0.00           C
ATOM   3953  O   GLY A 899      36.630  37.250  69.760  1.00  0.00           O
ATOM   3954  N   TRP A 900      36.890  35.270  68.730  1.00  0.00           N
ATOM   3955  HN  TRP A 900      37.240  34.340  68.710  1.00  0.00           H
ATOM   3956  CA  TRP A 900      36.650  35.780  67.390  1.00  0.00           C
ATOM   3957  HA  TRP A 900      37.430  36.490  67.100  1.00  0.00           H
ATOM   3958  CB  TRP A 900      36.770  34.650  66.390  1.00  0.00           C
ATOM   3959  HB1 TRP A 900      36.550  35.010  65.360  1.00  0.00           H
ATOM   3960  HB2 TRP A 900      36.160  33.720  66.400  1.00  0.00           H
ATOM   3961  CG  TRP A 900      38.240  34.310  66.240  1.00  0.00           C
ATOM   3962  CD1 TRP A 900      38.860  33.240  66.760  1.00  0.00           C
ATOM   3963  HD1 TRP A 900      38.340  32.420  67.220  1.00  0.00           H
ATOM   3964  NE1 TRP A 900      40.210  33.320  66.510  1.00  0.00           N
ATOM   3965  HE1 TRP A 900      40.840  32.630  66.810  1.00  0.00           H
ATOM   3966  CE2 TRP A 900      40.480  34.380  65.740  1.00  0.00           C
ATOM   3967  CD2 TRP A 900      39.280  35.130  65.600  1.00  0.00           C
ATOM   3968  CE3 TRP A 900      39.250  36.370  64.960  1.00  0.00           C
ATOM   3969  HE3 TRP A 900      38.330  36.920  64.980  1.00  0.00           H
ATOM   3970  CZ3 TRP A 900      40.490  36.920  64.670  1.00  0.00           C
ATOM   3971  HZ3 TRP A 900      40.420  37.850  64.130  1.00  0.00           H
ATOM   3972  CZ2 TRP A 900      41.700  34.950  65.380  1.00  0.00           C
ATOM   3973  HZ2 TRP A 900      42.580  34.340  65.560  1.00  0.00           H
ATOM   3974  CH2 TRP A 900      41.650  36.240  64.840  1.00  0.00           C
ATOM   3975  HH2 TRP A 900      42.500  36.700  64.360  1.00  0.00           H
ATOM   3976  C   TRP A 900      35.360  36.460  67.020  1.00  0.00           C
ATOM   3977  O   TRP A 900      35.420  37.420  66.220  1.00  0.00           O
ATOM   3978  N   ILE A 901      34.250  35.990  67.550  1.00  0.00           N
ATOM   3979  HN  ILE A 901      34.350  35.180  68.120  1.00  0.00           H
ATOM   3980  CA  ILE A 901      32.960  36.620  67.190  1.00  0.00           C
ATOM   3981  HA  ILE A 901      32.960  36.960  66.170  1.00  0.00           H
ATOM   3982  CB  ILE A 901      31.850  35.480  67.190  1.00  0.00           C
ATOM   3983  HB  ILE A 901      31.890  34.930  68.150  1.00  0.00           H
ATOM   3984  CG2 ILE A 901      30.500  36.180  67.150  1.00  0.00           C
ATOM   3985 HG21 ILE A 901      29.590  35.550  67.020  1.00  0.00           H
ATOM   3986 HG22 ILE A 901      30.530  36.940  66.340  1.00  0.00           H
ATOM   3987 HG23 ILE A 901      30.400  36.610  68.170  1.00  0.00           H
ATOM   3988  CG1 ILE A 901      32.090  34.410  66.120  1.00  0.00           C
ATOM   3989 HG11 ILE A 901      33.170  34.140  66.120  1.00  0.00           H
ATOM   3990 HG12 ILE A 901      31.950  34.620  65.050  1.00  0.00           H
ATOM   3991  CD  ILE A 901      31.380  33.090  66.370  1.00  0.00           C
ATOM   3992  HD1 ILE A 901      31.310  32.880  67.460  1.00  0.00           H
ATOM   3993  HD2 ILE A 901      31.890  32.330  65.730  1.00  0.00           H
ATOM   3994  HD3 ILE A 901      30.290  33.130  66.130  1.00  0.00           H
ATOM   3995  C   ILE A 901      32.650  37.810  68.090  1.00  0.00           C
ATOM   3996  O   ILE A 901      32.820  37.770  69.330  1.00  0.00           O
ATOM   3997  N   ILE A 902      32.160  38.930  67.480  1.00  0.00           N
ATOM   3998  HN  ILE A 902      32.080  38.880  66.490  1.00  0.00           H
ATOM   3999  CA  ILE A 902      31.840  40.180  68.080  1.00  0.00           C
ATOM   4000  HA  ILE A 902      31.910  40.230  69.150  1.00  0.00           H
ATOM   4001  CB  ILE A 902      32.630  41.390  67.540  1.00  0.00           C
ATOM   4002  HB  ILE A 902      33.700  41.250  67.810  1.00  0.00           H
ATOM   4003  CG2 ILE A 902      32.600  41.440  65.990  1.00  0.00           C
ATOM   4004 HG21 ILE A 902      31.540  41.480  65.680  1.00  0.00           H
ATOM   4005 HG22 ILE A 902      33.120  40.560  65.570  1.00  0.00           H
ATOM   4006 HG23 ILE A 902      33.210  42.290  65.620  1.00  0.00           H
ATOM   4007  CG1 ILE A 902      32.140  42.730  68.170  1.00  0.00           C
ATOM   4008 HG11 ILE A 902      31.800  42.620  69.220  1.00  0.00           H
ATOM   4009 HG12 ILE A 902      31.260  43.100  67.600  1.00  0.00           H
ATOM   4010  CD  ILE A 902      33.210  43.820  68.150  1.00  0.00           C
ATOM   4011  HD1 ILE A 902      34.070  43.510  68.780  1.00  0.00           H
ATOM   4012  HD2 ILE A 902      32.730  44.710  68.630  1.00  0.00           H
ATOM   4013  HD3 ILE A 902      33.390  44.120  67.100  1.00  0.00           H
ATOM   4014  C   ILE A 902      30.410  40.360  67.820  1.00  0.00           C
ATOM   4015  O   ILE A 902      29.860  39.750  66.930  1.00  0.00           O
ATOM   4016  N   SER A 903      29.630  41.110  68.600  1.00  0.00           N
ATOM   4017  HN  SER A 903      29.950  41.600  69.400  1.00  0.00           H
ATOM   4018  CA  SER A 903      28.200  41.290  68.280  1.00  0.00           C
ATOM   4019  HA  SER A 903      27.890  40.350  67.850  1.00  0.00           H
ATOM   4020  CB  SER A 903      27.380  41.600  69.590  1.00  0.00           C
ATOM   4021  HB1 SER A 903      26.300  41.750  69.360  1.00  0.00           H
ATOM   4022  HB2 SER A 903      27.810  42.540  70.000  1.00  0.00           H
ATOM   4023  OG  SER A 903      27.570  40.520  70.520  1.00  0.00           O
ATOM   4024  HG1 SER A 903      27.210  39.680  70.230  1.00  0.00           H
ATOM   4025  C   SER A 903      27.830  42.410  67.280  1.00  0.00           C
ATOM   4026  O   SER A 903      28.140  43.550  67.480  1.00  0.00           O
ATOM   4027  N   PRO A 904      27.030  42.080  66.220  1.00  0.00           N
ATOM   4028  CD  PRO A 904      26.720  40.800  65.760  1.00  0.00           C
ATOM   4029  HD1 PRO A 904      26.100  40.280  66.530  1.00  0.00           H
ATOM   4030  HD2 PRO A 904      27.680  40.250  65.640  1.00  0.00           H
ATOM   4031  CA  PRO A 904      26.470  43.120  65.350  1.00  0.00           C
ATOM   4032  HA  PRO A 904      27.250  43.520  64.720  1.00  0.00           H
ATOM   4033  CB  PRO A 904      25.420  42.350  64.510  1.00  0.00           C
ATOM   4034  HB1 PRO A 904      25.480  42.740  63.470  1.00  0.00           H
ATOM   4035  HB2 PRO A 904      24.360  42.230  64.820  1.00  0.00           H
ATOM   4036  CG  PRO A 904      26.030  40.990  64.400  1.00  0.00           C
ATOM   4037  HG1 PRO A 904      25.230  40.240  64.220  1.00  0.00           H
ATOM   4038  HG2 PRO A 904      26.780  40.910  63.590  1.00  0.00           H
ATOM   4039  C   PRO A 904      25.670  44.230  65.920  1.00  0.00           C
ATOM   4040  O   PRO A 904      24.660  44.010  66.580  1.00  0.00           O
ATOM   4041  N   LEU A 905      26.090  45.530  65.680  1.00  0.00           N
ATOM   4042  HN  LEU A 905      26.810  45.550  64.990  1.00  0.00           H
ATOM   4043  CA  LEU A 905      25.320  46.730  65.770  1.00  0.00           C
ATOM   4044  HA  LEU A 905      25.750  47.320  64.970  1.00  0.00           H
ATOM   4045  CB  LEU A 905      23.880  46.720  65.360  1.00  0.00           C
ATOM   4046  HB1 LEU A 905      23.510  47.770  65.450  1.00  0.00           H
ATOM   4047  HB2 LEU A 905      23.240  46.160  66.060  1.00  0.00           H
ATOM   4048  CG  LEU A 905      23.580  46.210  63.940  1.00  0.00           C
ATOM   4049  HG  LEU A 905      24.130  45.260  63.780  1.00  0.00           H
ATOM   4050  CD1 LEU A 905      22.060  45.710  63.890  1.00  0.00           C
ATOM   4051 HD11 LEU A 905      21.360  46.560  63.760  1.00  0.00           H
ATOM   4052 HD12 LEU A 905      21.760  45.150  64.800  1.00  0.00           H
ATOM   4053 HD13 LEU A 905      21.960  45.100  62.970  1.00  0.00           H
ATOM   4054  CD2 LEU A 905      23.820  47.170  62.750  1.00  0.00           C
ATOM   4055 HD21 LEU A 905      23.060  47.980  62.740  1.00  0.00           H
ATOM   4056 HD22 LEU A 905      23.710  46.560  61.840  1.00  0.00           H
ATOM   4057 HD23 LEU A 905      24.860  47.570  62.780  1.00  0.00           H
ATOM   4058  C   LEU A 905      25.600  47.580  67.010  1.00  0.00           C
ATOM   4059  O   LEU A 905      24.950  48.530  67.310  1.00  0.00           O
ATOM   4060  N   GLY A 906      26.770  47.320  67.660  1.00  0.00           N
ATOM   4061  HN  GLY A 906      27.430  46.620  67.390  1.00  0.00           H
ATOM   4062  CA  GLY A 906      27.350  48.100  68.680  1.00  0.00           C
ATOM   4063  HA1 GLY A 906      27.470  49.100  68.280  1.00  0.00           H
ATOM   4064  HA2 GLY A 906      28.280  47.720  69.070  1.00  0.00           H
ATOM   4065  C   GLY A 906      26.470  48.200  69.890  1.00  0.00           C
ATOM   4066  O   GLY A 906      25.310  47.840  69.970  1.00  0.00           O
ATOM   4067  N   ASP A 907      26.950  48.800  70.940  1.00  0.00           N
ATOM   4068  HN  ASP A 907      27.890  49.140  70.890  1.00  0.00           H
ATOM   4069  CA  ASP A 907      26.270  48.980  72.200  1.00  0.00           C
ATOM   4070  HA  ASP A 907      25.320  48.480  72.200  1.00  0.00           H
ATOM   4071  CB  ASP A 907      27.090  48.660  73.470  1.00  0.00           C
ATOM   4072  HB1 ASP A 907      26.660  49.090  74.400  1.00  0.00           H
ATOM   4073  HB2 ASP A 907      28.140  48.980  73.220  1.00  0.00           H
ATOM   4074  CG  ASP A 907      27.260  47.150  73.730  1.00  0.00           C
ATOM   4075  OD1 ASP A 907      26.360  46.390  73.330  1.00  0.00           O
ATOM   4076  OD2 ASP A 907      28.100  46.740  74.540  1.00  0.00           O
ATOM   4077  C   ASP A 907      25.830  50.410  72.220  1.00  0.00           C
ATOM   4078  O   ASP A 907      25.250  50.970  73.120  1.00  0.00           O
ATOM   4079  N   ASN A 908      26.180  51.150  71.150  1.00  0.00           N
ATOM   4080  HN  ASN A 908      26.630  50.610  70.450  1.00  0.00           H
ATOM   4081  CA  ASN A 908      25.690  52.500  70.860  1.00  0.00           C
ATOM   4082  HA  ASN A 908      25.990  53.080  71.720  1.00  0.00           H
ATOM   4083  CB  ASN A 908      26.330  53.140  69.590  1.00  0.00           C
ATOM   4084  HB1 ASN A 908      25.940  54.170  69.540  1.00  0.00           H
ATOM   4085  HB2 ASN A 908      26.020  52.470  68.750  1.00  0.00           H
ATOM   4086  CG  ASN A 908      27.860  53.120  69.610  1.00  0.00           C
ATOM   4087  OD1 ASN A 908      28.440  52.530  68.750  1.00  0.00           O
ATOM   4088  ND2 ASN A 908      28.530  53.920  70.450  1.00  0.00           N
ATOM   4089 HD21 ASN A 908      29.520  53.990  70.310  1.00  0.00           H
ATOM   4090 HD22 ASN A 908      28.060  54.330  71.240  1.00  0.00           H
ATOM   4091  C   ASN A 908      24.180  52.520  70.560  1.00  0.00           C
ATOM   4092  O   ASN A 908      23.710  51.640  69.900  1.00  0.00           O
ATOM   4093  N   PRO A 909      23.370  53.520  70.910  1.00  0.00           N
ATOM   4094  CD  PRO A 909      23.820  54.650  71.790  1.00  0.00           C
ATOM   4095  HD1 PRO A 909      24.600  55.100  71.150  1.00  0.00           H
ATOM   4096  HD2 PRO A 909      24.230  54.290  72.760  1.00  0.00           H
ATOM   4097  CA  PRO A 909      22.100  53.770  70.260  1.00  0.00           C
ATOM   4098  HA  PRO A 909      21.400  53.010  70.610  1.00  0.00           H
ATOM   4099  CB  PRO A 909      21.810  55.210  70.610  1.00  0.00           C
ATOM   4100  HB1 PRO A 909      20.760  55.540  70.720  1.00  0.00           H
ATOM   4101  HB2 PRO A 909      22.200  55.890  69.830  1.00  0.00           H
ATOM   4102  CG  PRO A 909      22.600  55.550  71.920  1.00  0.00           C
ATOM   4103  HG1 PRO A 909      22.760  56.630  72.060  1.00  0.00           H
ATOM   4104  HG2 PRO A 909      21.850  55.170  72.660  1.00  0.00           H
ATOM   4105  C   PRO A 909      21.800  53.700  68.760  1.00  0.00           C
ATOM   4106  O   PRO A 909      22.600  54.130  67.960  1.00  0.00           O
ATOM   4107  N   TRP A 910      20.600  53.310  68.360  1.00  0.00           N
ATOM   4108  HN  TRP A 910      19.960  52.900  68.990  1.00  0.00           H
ATOM   4109  CA  TRP A 910      20.100  53.230  66.940  1.00  0.00           C
ATOM   4110  HA  TRP A 910      20.780  52.510  66.510  1.00  0.00           H
ATOM   4111  CB  TRP A 910      18.670  52.640  66.860  1.00  0.00           C
ATOM   4112  HB1 TRP A 910      18.040  53.340  67.450  1.00  0.00           H
ATOM   4113  HB2 TRP A 910      18.630  51.700  67.460  1.00  0.00           H
ATOM   4114  CG  TRP A 910      18.110  52.310  65.540  1.00  0.00           C
ATOM   4115  CD1 TRP A 910      18.190  51.110  64.830  1.00  0.00           C
ATOM   4116  HD1 TRP A 910      18.710  50.220  65.140  1.00  0.00           H
ATOM   4117  NE1 TRP A 910      17.450  51.290  63.680  1.00  0.00           N
ATOM   4118  HE1 TRP A 910      17.170  50.580  63.080  1.00  0.00           H
ATOM   4119  CE2 TRP A 910      16.910  52.520  63.640  1.00  0.00           C
ATOM   4120  CD2 TRP A 910      17.330  53.230  64.770  1.00  0.00           C
ATOM   4121  CE3 TRP A 910      16.900  54.500  65.000  1.00  0.00           C
ATOM   4122  HE3 TRP A 910      17.210  55.140  65.810  1.00  0.00           H
ATOM   4123  CZ3 TRP A 910      16.100  55.090  64.070  1.00  0.00           C
ATOM   4124  HZ3 TRP A 910      15.750  56.110  64.150  1.00  0.00           H
ATOM   4125  CZ2 TRP A 910      15.960  53.050  62.750  1.00  0.00           C
ATOM   4126  HZ2 TRP A 910      15.440  52.480  62.000  1.00  0.00           H
ATOM   4127  CH2 TRP A 910      15.600  54.340  63.000  1.00  0.00           C
ATOM   4128  HH2 TRP A 910      14.850  54.790  62.370  1.00  0.00           H
ATOM   4129  C   TRP A 910      20.240  54.470  66.120  1.00  0.00           C
ATOM   4130  O   TRP A 910      20.670  54.220  64.960  1.00  0.00           O
ATOM   4131  N   TRP A 911      20.030  55.670  66.650  1.00  0.00           N
ATOM   4132  HN  TRP A 911      19.730  55.660  67.600  1.00  0.00           H
ATOM   4133  CA  TRP A 911      20.220  56.960  66.010  1.00  0.00           C
ATOM   4134  HA  TRP A 911      19.640  56.960  65.100  1.00  0.00           H
ATOM   4135  CB  TRP A 911      19.910  58.270  66.860  1.00  0.00           C
ATOM   4136  HB1 TRP A 911      18.950  58.140  67.420  1.00  0.00           H
ATOM   4137  HB2 TRP A 911      19.830  59.090  66.110  1.00  0.00           H
ATOM   4138  CG  TRP A 911      20.950  58.610  67.800  1.00  0.00           C
ATOM   4139  CD1 TRP A 911      21.060  58.220  69.100  1.00  0.00           C
ATOM   4140  HD1 TRP A 911      20.320  57.650  69.650  1.00  0.00           H
ATOM   4141  NE1 TRP A 911      22.200  58.810  69.640  1.00  0.00           N
ATOM   4142  HE1 TRP A 911      22.390  58.910  70.590  1.00  0.00           H
ATOM   4143  CE2 TRP A 911      22.860  59.460  68.680  1.00  0.00           C
ATOM   4144  CD2 TRP A 911      22.120  59.380  67.490  1.00  0.00           C
ATOM   4145  CE3 TRP A 911      22.520  60.070  66.320  1.00  0.00           C
ATOM   4146  HE3 TRP A 911      21.960  59.950  65.410  1.00  0.00           H
ATOM   4147  CZ3 TRP A 911      23.620  60.890  66.320  1.00  0.00           C
ATOM   4148  HZ3 TRP A 911      23.940  61.400  65.420  1.00  0.00           H
ATOM   4149  CZ2 TRP A 911      23.940  60.250  68.750  1.00  0.00           C
ATOM   4150  HZ2 TRP A 911      24.430  60.360  69.710  1.00  0.00           H
ATOM   4151  CH2 TRP A 911      24.280  60.960  67.620  1.00  0.00           C
ATOM   4152  HH2 TRP A 911      25.140  61.610  67.610  1.00  0.00           H
ATOM   4153  C   TRP A 911      21.650  57.020  65.370  1.00  0.00           C
ATOM   4154  O   TRP A 911      21.850  57.660  64.320  1.00  0.00           O
ATOM   4155  N   THR A 912      22.650  56.420  66.000  1.00  0.00           N
ATOM   4156  HN  THR A 912      22.540  56.130  66.950  1.00  0.00           H
ATOM   4157  CA  THR A 912      24.080  56.540  65.560  1.00  0.00           C
ATOM   4158  HA  THR A 912      24.370  57.570  65.380  1.00  0.00           H
ATOM   4159  CB  THR A 912      25.090  56.160  66.680  1.00  0.00           C
ATOM   4160  HB  THR A 912      26.160  56.200  66.410  1.00  0.00           H
ATOM   4161  OG1 THR A 912      24.940  54.780  67.140  1.00  0.00           O
ATOM   4162  HG1 THR A 912      24.030  54.500  67.270  1.00  0.00           H
ATOM   4163  CG2 THR A 912      24.890  57.070  67.940  1.00  0.00           C
ATOM   4164 HG21 THR A 912      23.850  56.850  68.230  1.00  0.00           H
ATOM   4165 HG22 THR A 912      25.020  58.150  67.710  1.00  0.00           H
ATOM   4166 HG23 THR A 912      25.390  56.640  68.840  1.00  0.00           H
ATOM   4167  C   THR A 912      24.360  55.820  64.310  1.00  0.00           C
ATOM   4168  O   THR A 912      25.320  56.100  63.600  1.00  0.00           O
ATOM   4169  N   LEU A 913      23.560  54.810  63.920  1.00  0.00           N
ATOM   4170  HN  LEU A 913      22.810  54.530  64.510  1.00  0.00           H
ATOM   4171  CA  LEU A 913      23.770  53.960  62.760  1.00  0.00           C
ATOM   4172  HA  LEU A 913      24.700  53.420  62.890  1.00  0.00           H
ATOM   4173  CB  LEU A 913      22.710  52.870  62.640  1.00  0.00           C
ATOM   4174  HB1 LEU A 913      22.710  52.290  61.680  1.00  0.00           H
ATOM   4175  HB2 LEU A 913      21.730  53.410  62.680  1.00  0.00           H
ATOM   4176  CG  LEU A 913      22.830  51.790  63.790  1.00  0.00           C
ATOM   4177  HG  LEU A 913      22.880  52.360  64.730  1.00  0.00           H
ATOM   4178  CD1 LEU A 913      21.560  50.900  63.930  1.00  0.00           C
ATOM   4179 HD11 LEU A 913      21.780  50.200  64.780  1.00  0.00           H
ATOM   4180 HD12 LEU A 913      21.360  50.360  62.980  1.00  0.00           H
ATOM   4181 HD13 LEU A 913      20.710  51.570  64.200  1.00  0.00           H
ATOM   4182  CD2 LEU A 913      24.020  50.990  63.400  1.00  0.00           C
ATOM   4183 HD21 LEU A 913      24.930  51.610  63.260  1.00  0.00           H
ATOM   4184 HD22 LEU A 913      23.820  50.450  62.450  1.00  0.00           H
ATOM   4185 HD23 LEU A 913      24.260  50.360  64.290  1.00  0.00           H
ATOM   4186  C   LEU A 913      23.890  54.800  61.540  1.00  0.00           C
ATOM   4187  O   LEU A 913      24.720  54.630  60.690  1.00  0.00           O
ATOM   4188  N   LEU A 914      23.040  55.880  61.420  1.00  0.00           N
ATOM   4189  HN  LEU A 914      22.400  56.110  62.160  1.00  0.00           H
ATOM   4190  CA  LEU A 914      22.990  56.800  60.290  1.00  0.00           C
ATOM   4191  HA  LEU A 914      22.600  56.260  59.440  1.00  0.00           H
ATOM   4192  CB  LEU A 914      22.000  58.020  60.530  1.00  0.00           C
ATOM   4193  HB1 LEU A 914      22.220  58.510  61.510  1.00  0.00           H
ATOM   4194  HB2 LEU A 914      21.000  57.600  60.740  1.00  0.00           H
ATOM   4195  CG  LEU A 914      21.920  59.120  59.410  1.00  0.00           C
ATOM   4196  HG  LEU A 914      22.910  59.590  59.250  1.00  0.00           H
ATOM   4197  CD1 LEU A 914      21.550  58.460  58.100  1.00  0.00           C
ATOM   4198 HD11 LEU A 914      20.610  57.920  58.320  1.00  0.00           H
ATOM   4199 HD12 LEU A 914      22.350  57.760  57.770  1.00  0.00           H
ATOM   4200 HD13 LEU A 914      21.380  59.220  57.310  1.00  0.00           H
ATOM   4201  CD2 LEU A 914      21.080  60.290  59.880  1.00  0.00           C
ATOM   4202 HD21 LEU A 914      21.110  60.990  59.030  1.00  0.00           H
ATOM   4203 HD22 LEU A 914      21.490  60.620  60.860  1.00  0.00           H
ATOM   4204 HD23 LEU A 914      20.010  60.000  60.010  1.00  0.00           H
ATOM   4205  C   LEU A 914      24.340  57.460  60.050  1.00  0.00           C
ATOM   4206  O   LEU A 914      24.920  57.540  58.990  1.00  0.00           O
ATOM   4207  N   ILE A 915      24.990  58.020  61.140  1.00  0.00           N
ATOM   4208  HN  ILE A 915      24.480  57.890  61.980  1.00  0.00           H
ATOM   4209  CA  ILE A 915      26.220  58.750  61.130  1.00  0.00           C
ATOM   4210  HA  ILE A 915      26.320  59.500  60.370  1.00  0.00           H
ATOM   4211  CB  ILE A 915      26.460  59.250  62.520  1.00  0.00           C
ATOM   4212  HB  ILE A 915      26.650  58.440  63.260  1.00  0.00           H
ATOM   4213  CG2 ILE A 915      27.680  60.160  62.470  1.00  0.00           C
ATOM   4214 HG21 ILE A 915      27.660  60.900  61.640  1.00  0.00           H
ATOM   4215 HG22 ILE A 915      28.550  59.510  62.220  1.00  0.00           H
ATOM   4216 HG23 ILE A 915      27.920  60.630  63.450  1.00  0.00           H
ATOM   4217  CG1 ILE A 915      25.150  60.030  62.970  1.00  0.00           C
ATOM   4218 HG11 ILE A 915      25.490  60.330  63.990  1.00  0.00           H
ATOM   4219 HG12 ILE A 915      24.340  59.280  63.130  1.00  0.00           H
ATOM   4220  CD  ILE A 915      24.700  61.200  62.080  1.00  0.00           C
ATOM   4221  HD1 ILE A 915      25.370  62.080  62.040  1.00  0.00           H
ATOM   4222  HD2 ILE A 915      23.730  61.620  62.420  1.00  0.00           H
ATOM   4223  HD3 ILE A 915      24.620  60.800  61.050  1.00  0.00           H
ATOM   4224  C   ILE A 915      27.330  57.720  60.800  1.00  0.00           C
ATOM   4225  O   ILE A 915      28.240  58.040  60.020  1.00  0.00           O
ATOM   4226  N   ALA A 916      27.290  56.470  61.310  1.00  0.00           N
ATOM   4227  HN  ALA A 916      26.570  56.190  61.950  1.00  0.00           H
ATOM   4228  CA  ALA A 916      28.220  55.450  60.840  1.00  0.00           C
ATOM   4229  HA  ALA A 916      29.240  55.810  60.870  1.00  0.00           H
ATOM   4230  CB  ALA A 916      28.040  54.270  61.830  1.00  0.00           C
ATOM   4231  HB1 ALA A 916      28.310  53.240  61.500  1.00  0.00           H
ATOM   4232  HB2 ALA A 916      26.980  54.250  62.120  1.00  0.00           H
ATOM   4233  HB3 ALA A 916      28.660  54.280  62.750  1.00  0.00           H
ATOM   4234  C   ALA A 916      28.070  54.850  59.370  1.00  0.00           C
ATOM   4235  O   ALA A 916      28.970  54.250  58.780  1.00  0.00           O
ATOM   4236  N   ALA A 917      26.960  55.210  58.660  1.00  0.00           N
ATOM   4237  HN  ALA A 917      26.230  55.750  59.070  1.00  0.00           H
ATOM   4238  CA  ALA A 917      26.750  54.760  57.350  1.00  0.00           C
ATOM   4239  HA  ALA A 917      27.120  53.750  57.280  1.00  0.00           H
ATOM   4240  CB  ALA A 917      25.240  54.790  56.940  1.00  0.00           C
ATOM   4241  HB1 ALA A 917      24.930  54.230  56.040  1.00  0.00           H
ATOM   4242  HB2 ALA A 917      24.760  55.790  57.010  1.00  0.00           H
ATOM   4243  HB3 ALA A 917      24.810  54.150  57.740  1.00  0.00           H
ATOM   4244  C   ALA A 917      27.550  55.670  56.350  1.00  0.00           C
ATOM   4245  O   ALA A 917      27.880  55.250  55.240  1.00  0.00           O
ATOM   4246  N   ILE A 918      27.870  56.880  56.730  1.00  0.00           N
ATOM   4247  HN  ILE A 918      27.630  57.290  57.600  1.00  0.00           H
ATOM   4248  CA  ILE A 918      28.720  57.790  56.010  1.00  0.00           C
ATOM   4249  HA  ILE A 918      28.280  57.840  55.020  1.00  0.00           H
ATOM   4250  CB  ILE A 918      28.650  59.230  56.490  1.00  0.00           C
ATOM   4251  HB  ILE A 918      28.990  59.320  57.540  1.00  0.00           H
ATOM   4252  CG2 ILE A 918      29.700  60.150  55.710  1.00  0.00           C
ATOM   4253 HG21 ILE A 918      29.500  61.200  56.020  1.00  0.00           H
ATOM   4254 HG22 ILE A 918      29.740  60.070  54.600  1.00  0.00           H
ATOM   4255 HG23 ILE A 918      30.740  59.950  56.030  1.00  0.00           H
ATOM   4256  CG1 ILE A 918      27.170  59.800  56.360  1.00  0.00           C
ATOM   4257 HG11 ILE A 918      26.460  59.070  56.790  1.00  0.00           H
ATOM   4258 HG12 ILE A 918      27.050  60.020  55.270  1.00  0.00           H
ATOM   4259  CD  ILE A 918      26.990  61.060  57.190  1.00  0.00           C
ATOM   4260  HD1 ILE A 918      26.010  61.030  57.720  1.00  0.00           H
ATOM   4261  HD2 ILE A 918      27.200  62.020  56.690  1.00  0.00           H
ATOM   4262  HD3 ILE A 918      27.710  61.090  58.020  1.00  0.00           H
ATOM   4263  C   ILE A 918      30.170  57.300  55.690  1.00  0.00           C
ATOM   4264  O   ILE A 918      30.720  57.420  54.600  1.00  0.00           O
ATOM   4265  N   PRO A 919      30.900  56.800  56.710  1.00  0.00           N
ATOM   4266  CD  PRO A 919      30.690  57.200  58.080  1.00  0.00           C
ATOM   4267  HD1 PRO A 919      29.700  56.850  58.460  1.00  0.00           H
ATOM   4268  HD2 PRO A 919      30.940  58.270  58.200  1.00  0.00           H
ATOM   4269  CA  PRO A 919      32.310  56.250  56.520  1.00  0.00           C
ATOM   4270  HA  PRO A 919      32.920  56.940  55.940  1.00  0.00           H
ATOM   4271  CB  PRO A 919      32.890  56.180  57.940  1.00  0.00           C
ATOM   4272  HB1 PRO A 919      33.530  57.070  58.130  1.00  0.00           H
ATOM   4273  HB2 PRO A 919      33.530  55.280  58.060  1.00  0.00           H
ATOM   4274  CG  PRO A 919      31.740  56.410  58.870  1.00  0.00           C
ATOM   4275  HG1 PRO A 919      31.340  55.390  59.090  1.00  0.00           H
ATOM   4276  HG2 PRO A 919      32.060  56.930  59.810  1.00  0.00           H
ATOM   4277  C   PRO A 919      32.140  54.920  55.830  1.00  0.00           C
ATOM   4278  O   PRO A 919      33.100  54.510  55.130  1.00  0.00           O
ATOM   4279  N   ALA A 920      30.990  54.330  56.000  1.00  0.00           N
ATOM   4280  HN  ALA A 920      30.270  54.750  56.540  1.00  0.00           H
ATOM   4281  CA  ALA A 920      30.750  53.180  55.170  1.00  0.00           C
ATOM   4282  HA  ALA A 920      31.530  52.430  55.220  1.00  0.00           H
ATOM   4283  CB  ALA A 920      29.460  52.440  55.710  1.00  0.00           C
ATOM   4284  HB1 ALA A 920      29.150  51.580  55.100  1.00  0.00           H
ATOM   4285  HB2 ALA A 920      28.600  53.130  55.890  1.00  0.00           H
ATOM   4286  HB3 ALA A 920      29.940  52.160  56.670  1.00  0.00           H
ATOM   4287  C   ALA A 920      30.690  53.390  53.650  1.00  0.00           C
ATOM   4288  O   ALA A 920      31.290  52.720  52.860  1.00  0.00           O
ATOM   4289  N   LEU A 921      29.960  54.470  53.180  1.00  0.00           N
ATOM   4290  HN  LEU A 921      29.460  55.000  53.860  1.00  0.00           H
ATOM   4291  CA  LEU A 921      29.960  54.970  51.840  1.00  0.00           C
ATOM   4292  HA  LEU A 921      29.650  54.190  51.180  1.00  0.00           H
ATOM   4293  CB  LEU A 921      28.830  56.010  51.620  1.00  0.00           C
ATOM   4294  HB1 LEU A 921      28.980  56.940  52.220  1.00  0.00           H
ATOM   4295  HB2 LEU A 921      27.970  55.570  52.160  1.00  0.00           H
ATOM   4296  CG  LEU A 921      28.550  56.300  50.160  1.00  0.00           C
ATOM   4297  HG  LEU A 921      28.510  55.330  49.620  1.00  0.00           H
ATOM   4298  CD1 LEU A 921      27.060  56.700  49.980  1.00  0.00           C
ATOM   4299 HD11 LEU A 921      26.470  55.880  50.460  1.00  0.00           H
ATOM   4300 HD12 LEU A 921      26.870  56.570  48.900  1.00  0.00           H
ATOM   4301 HD13 LEU A 921      26.770  57.730  50.270  1.00  0.00           H
ATOM   4302  CD2 LEU A 921      29.410  57.320  49.380  1.00  0.00           C
ATOM   4303 HD21 LEU A 921      30.400  56.850  49.210  1.00  0.00           H
ATOM   4304 HD22 LEU A 921      29.440  58.280  49.930  1.00  0.00           H
ATOM   4305 HD23 LEU A 921      29.040  57.500  48.350  1.00  0.00           H
ATOM   4306  C   LEU A 921      31.350  55.360  51.310  1.00  0.00           C
ATOM   4307  O   LEU A 921      31.760  54.990  50.190  1.00  0.00           O
ATOM   4308  N   LEU A 922      32.150  56.080  52.110  1.00  0.00           N
ATOM   4309  HN  LEU A 922      31.770  56.470  52.940  1.00  0.00           H
ATOM   4310  CA  LEU A 922      33.560  56.380  51.820  1.00  0.00           C
ATOM   4311  HA  LEU A 922      33.560  56.780  50.810  1.00  0.00           H
ATOM   4312  CB  LEU A 922      34.100  57.320  52.970  1.00  0.00           C
ATOM   4313  HB1 LEU A 922      35.200  57.460  52.830  1.00  0.00           H
ATOM   4314  HB2 LEU A 922      34.120  56.730  53.920  1.00  0.00           H
ATOM   4315  CG  LEU A 922      33.420  58.610  53.030  1.00  0.00           C
ATOM   4316  HG  LEU A 922      32.420  58.410  53.460  1.00  0.00           H
ATOM   4317  CD1 LEU A 922      34.100  59.610  54.080  1.00  0.00           C
ATOM   4318 HD11 LEU A 922      33.480  60.520  54.160  1.00  0.00           H
ATOM   4319 HD12 LEU A 922      35.110  59.870  53.710  1.00  0.00           H
ATOM   4320 HD13 LEU A 922      34.120  59.150  55.080  1.00  0.00           H
ATOM   4321  CD2 LEU A 922      33.360  59.330  51.720  1.00  0.00           C
ATOM   4322 HD21 LEU A 922      32.920  60.320  51.920  1.00  0.00           H
ATOM   4323 HD22 LEU A 922      32.700  58.690  51.090  1.00  0.00           H
ATOM   4324 HD23 LEU A 922      34.380  59.360  51.270  1.00  0.00           H
ATOM   4325  C   LEU A 922      34.400  55.150  51.630  1.00  0.00           C
ATOM   4326  O   LEU A 922      35.160  55.110  50.670  1.00  0.00           O
ATOM   4327  N   CYS A 923      34.370  54.160  52.580  1.00  0.00           N
ATOM   4328  HN  CYS A 923      33.920  54.250  53.470  1.00  0.00           H
ATOM   4329  CA  CYS A 923      35.100  52.950  52.310  1.00  0.00           C
ATOM   4330  HA  CYS A 923      36.130  53.220  52.130  1.00  0.00           H
ATOM   4331  CB  CYS A 923      34.970  52.040  53.460  1.00  0.00           C
ATOM   4332  HB1 CYS A 923      34.010  51.490  53.540  1.00  0.00           H
ATOM   4333  HB2 CYS A 923      34.960  52.640  54.390  1.00  0.00           H
ATOM   4334  SG  CYS A 923      36.310  50.820  53.560  1.00  0.00           S
ATOM   4335  HG1 CYS A 923      36.140  50.470  54.830  1.00  0.00           H
ATOM   4336  C   CYS A 923      34.660  52.250  51.050  1.00  0.00           C
ATOM   4337  O   CYS A 923      35.440  51.780  50.210  1.00  0.00           O
ATOM   4338  N   THR A 924      33.280  52.180  50.750  1.00  0.00           N
ATOM   4339  HN  THR A 924      32.560  52.670  51.240  1.00  0.00           H
ATOM   4340  CA  THR A 924      32.750  51.360  49.650  1.00  0.00           C
ATOM   4341  HA  THR A 924      33.020  50.320  49.790  1.00  0.00           H
ATOM   4342  CB  THR A 924      31.190  51.570  49.520  1.00  0.00           C
ATOM   4343  HB  THR A 924      30.880  52.580  49.200  1.00  0.00           H
ATOM   4344  OG1 THR A 924      30.530  51.340  50.760  1.00  0.00           O
ATOM   4345  HG1 THR A 924      30.720  51.990  51.440  1.00  0.00           H
ATOM   4346  CG2 THR A 924      30.670  50.520  48.500  1.00  0.00           C
ATOM   4347 HG21 THR A 924      31.040  50.830  47.510  1.00  0.00           H
ATOM   4348 HG22 THR A 924      29.570  50.390  48.380  1.00  0.00           H
ATOM   4349 HG23 THR A 924      31.110  49.570  48.860  1.00  0.00           H
ATOM   4350  C   THR A 924      33.200  51.870  48.370  1.00  0.00           C
ATOM   4351  O   THR A 924      33.610  51.200  47.420  1.00  0.00           O
ATOM   4352  N   ILE A 925      33.320  53.270  48.200  1.00  0.00           N
ATOM   4353  HN  ILE A 925      33.120  53.820  49.010  1.00  0.00           H
ATOM   4354  CA  ILE A 925      33.950  53.930  47.050  1.00  0.00           C
ATOM   4355  HA  ILE A 925      33.660  53.450  46.130  1.00  0.00           H
ATOM   4356  CB  ILE A 925      33.660  55.390  47.020  1.00  0.00           C
ATOM   4357  HB  ILE A 925      33.970  55.890  47.970  1.00  0.00           H
ATOM   4358  CG2 ILE A 925      34.430  56.070  45.830  1.00  0.00           C
ATOM   4359 HG21 ILE A 925      34.270  57.180  45.820  1.00  0.00           H
ATOM   4360 HG22 ILE A 925      34.190  55.610  44.850  1.00  0.00           H
ATOM   4361 HG23 ILE A 925      35.530  56.050  45.950  1.00  0.00           H
ATOM   4362  CG1 ILE A 925      32.090  55.690  46.900  1.00  0.00           C
ATOM   4363 HG11 ILE A 925      32.140  56.800  46.860  1.00  0.00           H
ATOM   4364 HG12 ILE A 925      31.590  55.360  47.830  1.00  0.00           H
ATOM   4365  CD  ILE A 925      31.340  55.020  45.770  1.00  0.00           C
ATOM   4366  HD1 ILE A 925      30.270  55.180  46.030  1.00  0.00           H
ATOM   4367  HD2 ILE A 925      31.510  53.930  45.850  1.00  0.00           H
ATOM   4368  HD3 ILE A 925      31.600  55.490  44.800  1.00  0.00           H
ATOM   4369  C   ILE A 925      35.450  53.660  47.030  1.00  0.00           C
ATOM   4370  O   ILE A 925      36.000  53.300  46.000  1.00  0.00           O
ATOM   4371  N   LEU A 926      36.200  53.810  48.180  1.00  0.00           N
ATOM   4372  HN  LEU A 926      35.750  54.140  49.000  1.00  0.00           H
ATOM   4373  CA  LEU A 926      37.650  53.420  48.180  1.00  0.00           C
ATOM   4374  HA  LEU A 926      38.010  54.020  47.350  1.00  0.00           H
ATOM   4375  CB  LEU A 926      38.300  53.720  49.490  1.00  0.00           C
ATOM   4376  HB1 LEU A 926      39.360  53.400  49.590  1.00  0.00           H
ATOM   4377  HB2 LEU A 926      37.800  53.260  50.380  1.00  0.00           H
ATOM   4378  CG  LEU A 926      38.280  55.260  49.720  1.00  0.00           C
ATOM   4379  HG  LEU A 926      37.320  55.780  49.810  1.00  0.00           H
ATOM   4380  CD1 LEU A 926      38.810  55.530  51.130  1.00  0.00           C
ATOM   4381 HD11 LEU A 926      38.850  56.600  51.400  1.00  0.00           H
ATOM   4382 HD12 LEU A 926      39.790  55.030  51.310  1.00  0.00           H
ATOM   4383 HD13 LEU A 926      38.080  55.120  51.870  1.00  0.00           H
ATOM   4384  CD2 LEU A 926      39.090  55.990  48.580  1.00  0.00           C
ATOM   4385 HD21 LEU A 926      40.080  55.530  48.420  1.00  0.00           H
ATOM   4386 HD22 LEU A 926      39.210  57.050  48.890  1.00  0.00           H
ATOM   4387 HD23 LEU A 926      38.570  55.950  47.600  1.00  0.00           H
ATOM   4388  C   LEU A 926      37.940  51.890  47.760  1.00  0.00           C
ATOM   4389  O   LEU A 926      38.920  51.590  47.080  1.00  0.00           O
ATOM   4390  N   ILE A 927      37.080  50.950  48.220  1.00  0.00           N
ATOM   4391  HN  ILE A 927      36.320  51.220  48.800  1.00  0.00           H
ATOM   4392  CA  ILE A 927      37.070  49.550  47.750  1.00  0.00           C
ATOM   4393  HA  ILE A 927      38.060  49.150  47.870  1.00  0.00           H
ATOM   4394  CB  ILE A 927      36.250  48.720  48.700  1.00  0.00           C
ATOM   4395  HB  ILE A 927      35.270  49.230  48.750  1.00  0.00           H
ATOM   4396  CG2 ILE A 927      35.990  47.290  48.130  1.00  0.00           C
ATOM   4397 HG21 ILE A 927      35.490  47.240  47.130  1.00  0.00           H
ATOM   4398 HG22 ILE A 927      35.390  46.710  48.850  1.00  0.00           H
ATOM   4399 HG23 ILE A 927      37.010  46.880  47.960  1.00  0.00           H
ATOM   4400  CG1 ILE A 927      36.730  48.750  50.160  1.00  0.00           C
ATOM   4401 HG11 ILE A 927      35.850  48.500  50.810  1.00  0.00           H
ATOM   4402 HG12 ILE A 927      37.080  49.750  50.480  1.00  0.00           H
ATOM   4403  CD  ILE A 927      37.970  47.860  50.560  1.00  0.00           C
ATOM   4404  HD1 ILE A 927      37.690  46.790  50.630  1.00  0.00           H
ATOM   4405  HD2 ILE A 927      38.200  48.030  51.640  1.00  0.00           H
ATOM   4406  HD3 ILE A 927      38.850  47.990  49.920  1.00  0.00           H
ATOM   4407  C   ILE A 927      36.750  49.360  46.280  1.00  0.00           C
ATOM   4408  O   ILE A 927      37.340  48.630  45.520  1.00  0.00           O
ATOM   4409  N   PHE A 928      35.750  50.190  45.840  1.00  0.00           N
ATOM   4410  HN  PHE A 928      35.230  50.650  46.550  1.00  0.00           H
ATOM   4411  CA  PHE A 928      35.200  50.240  44.460  1.00  0.00           C
ATOM   4412  HA  PHE A 928      34.970  49.200  44.270  1.00  0.00           H
ATOM   4413  CB  PHE A 928      33.960  51.150  44.420  1.00  0.00           C
ATOM   4414  HB1 PHE A 928      34.340  52.170  44.670  1.00  0.00           H
ATOM   4415  HB2 PHE A 928      33.250  50.890  45.240  1.00  0.00           H
ATOM   4416  CG  PHE A 928      33.230  51.200  43.070  1.00  0.00           C
ATOM   4417  CD1 PHE A 928      32.880  49.940  42.600  1.00  0.00           C
ATOM   4418  HD1 PHE A 928      33.240  49.050  43.090  1.00  0.00           H
ATOM   4419  CE1 PHE A 928      32.160  49.820  41.430  1.00  0.00           C
ATOM   4420  HE1 PHE A 928      31.880  48.860  41.040  1.00  0.00           H
ATOM   4421  CZ  PHE A 928      31.970  50.910  40.610  1.00  0.00           C
ATOM   4422  HZ  PHE A 928      31.480  50.880  39.660  1.00  0.00           H
ATOM   4423  CD2 PHE A 928      32.830  52.360  42.430  1.00  0.00           C
ATOM   4424  HD2 PHE A 928      33.100  53.320  42.850  1.00  0.00           H
ATOM   4425  CE2 PHE A 928      32.310  52.180  41.120  1.00  0.00           C
ATOM   4426  HE2 PHE A 928      32.140  53.080  40.560  1.00  0.00           H
ATOM   4427  C   PHE A 928      36.140  50.600  43.370  1.00  0.00           C
ATOM   4428  O   PHE A 928      36.140  49.940  42.380  1.00  0.00           O
ATOM   4429  N   MET A 929      37.000  51.650  43.550  1.00  0.00           N
ATOM   4430  HN  MET A 929      36.890  52.240  44.350  1.00  0.00           H
ATOM   4431  CA  MET A 929      38.020  51.900  42.540  1.00  0.00           C
ATOM   4432  HA  MET A 929      37.690  52.090  41.530  1.00  0.00           H
ATOM   4433  CB  MET A 929      38.780  53.130  43.080  1.00  0.00           C
ATOM   4434  HB1 MET A 929      39.630  53.320  42.380  1.00  0.00           H
ATOM   4435  HB2 MET A 929      39.350  53.040  44.030  1.00  0.00           H
ATOM   4436  CG  MET A 929      37.950  54.490  43.220  1.00  0.00           C
ATOM   4437  HG1 MET A 929      37.140  54.340  43.950  1.00  0.00           H
ATOM   4438  HG2 MET A 929      37.430  54.580  42.240  1.00  0.00           H
ATOM   4439  SD  MET A 929      39.050  55.970  43.340  1.00  0.00           S
ATOM   4440  CE  MET A 929      38.100  57.070  44.370  1.00  0.00           C
ATOM   4441  HE1 MET A 929      38.340  56.960  45.450  1.00  0.00           H
ATOM   4442  HE2 MET A 929      37.010  56.820  44.290  1.00  0.00           H
ATOM   4443  HE3 MET A 929      38.230  58.130  44.110  1.00  0.00           H
ATOM   4444  C   MET A 929      39.110  50.760  42.340  1.00  0.00           C
ATOM   4445  O   MET A 929      39.620  50.570  41.260  1.00  0.00           O
ATOM   4446  N   ASP A 930      39.520  50.090  43.420  1.00  0.00           N
ATOM   4447  HN  ASP A 930      39.160  50.310  44.320  1.00  0.00           H
ATOM   4448  CA  ASP A 930      40.560  49.110  43.440  1.00  0.00           C
ATOM   4449  HA  ASP A 930      41.360  49.480  42.810  1.00  0.00           H
ATOM   4450  CB  ASP A 930      41.000  48.910  44.950  1.00  0.00           C
ATOM   4451  HB1 ASP A 930      41.400  47.900  45.130  1.00  0.00           H
ATOM   4452  HB2 ASP A 930      40.130  49.110  45.620  1.00  0.00           H
ATOM   4453  CG  ASP A 930      41.960  49.910  45.490  1.00  0.00           C
ATOM   4454  OD1 ASP A 930      42.550  50.780  44.760  1.00  0.00           O
ATOM   4455  OD2 ASP A 930      42.310  49.850  46.670  1.00  0.00           O
ATOM   4456  C   ASP A 930      40.060  47.760  42.760  1.00  0.00           C
ATOM   4457  O   ASP A 930      40.780  47.210  41.960  1.00  0.00           O
ATOM   4458  N   GLN A 931      38.700  47.470  42.970  1.00  0.00           N
ATOM   4459  HN  GLN A 931      38.180  47.920  43.700  1.00  0.00           H
ATOM   4460  CA  GLN A 931      37.980  46.440  42.170  1.00  0.00           C
ATOM   4461  HA  GLN A 931      38.550  45.520  42.180  1.00  0.00           H
ATOM   4462  CB  GLN A 931      36.570  46.260  42.740  1.00  0.00           C
ATOM   4463  HB1 GLN A 931      35.860  45.860  41.980  1.00  0.00           H
ATOM   4464  HB2 GLN A 931      36.150  47.260  43.000  1.00  0.00           H
ATOM   4465  CG  GLN A 931      36.450  45.400  44.000  1.00  0.00           C
ATOM   4466  HG1 GLN A 931      35.360  45.170  44.030  1.00  0.00           H
ATOM   4467  HG2 GLN A 931      36.700  45.880  44.970  1.00  0.00           H
ATOM   4468  CD  GLN A 931      37.320  44.210  43.920  1.00  0.00           C
ATOM   4469  OE1 GLN A 931      38.470  44.250  44.340  1.00  0.00           O
ATOM   4470  NE2 GLN A 931      36.720  43.110  43.410  1.00  0.00           N
ATOM   4471 HE21 GLN A 931      37.250  42.280  43.560  1.00  0.00           H
ATOM   4472 HE22 GLN A 931      36.130  43.170  42.610  1.00  0.00           H
ATOM   4473  C   GLN A 931      37.880  46.820  40.720  1.00  0.00           C
ATOM   4474  O   GLN A 931      38.140  45.950  39.900  1.00  0.00           O
ATOM   4475  N   GLN A 932      37.570  48.100  40.430  1.00  0.00           N
ATOM   4476  HN  GLN A 932      37.240  48.730  41.140  1.00  0.00           H
ATOM   4477  CA  GLN A 932      37.230  48.460  39.040  1.00  0.00           C
ATOM   4478  HA  GLN A 932      36.730  47.600  38.610  1.00  0.00           H
ATOM   4479  CB  GLN A 932      36.300  49.670  38.970  1.00  0.00           C
ATOM   4480  HB1 GLN A 932      36.340  49.930  37.890  1.00  0.00           H
ATOM   4481  HB2 GLN A 932      36.630  50.490  39.630  1.00  0.00           H
ATOM   4482  CG  GLN A 932      34.840  49.320  39.440  1.00  0.00           C
ATOM   4483  HG1 GLN A 932      34.300  50.260  39.680  1.00  0.00           H
ATOM   4484  HG2 GLN A 932      34.900  48.680  40.340  1.00  0.00           H
ATOM   4485  CD  GLN A 932      34.060  48.340  38.560  1.00  0.00           C
ATOM   4486  OE1 GLN A 932      33.720  47.210  38.910  1.00  0.00           O
ATOM   4487  NE2 GLN A 932      33.690  48.920  37.360  1.00  0.00           N
ATOM   4488 HE21 GLN A 932      33.900  49.890  37.180  1.00  0.00           H
ATOM   4489 HE22 GLN A 932      33.010  48.460  36.800  1.00  0.00           H
ATOM   4490  C   GLN A 932      38.450  48.600  38.100  1.00  0.00           C
ATOM   4491  O   GLN A 932      38.430  48.200  36.940  1.00  0.00           O
ATOM   4492  N   ILE A 933      39.660  49.060  38.560  1.00  0.00           N
ATOM   4493  HN  ILE A 933      39.640  49.530  39.450  1.00  0.00           H
ATOM   4494  CA  ILE A 933      40.870  49.080  37.800  1.00  0.00           C
ATOM   4495  HA  ILE A 933      40.450  49.640  36.970  1.00  0.00           H
ATOM   4496  CB  ILE A 933      41.980  49.900  38.280  1.00  0.00           C
ATOM   4497  HB  ILE A 933      41.510  50.880  38.510  1.00  0.00           H
ATOM   4498  CG2 ILE A 933      42.470  49.350  39.670  1.00  0.00           C
ATOM   4499 HG21 ILE A 933      42.930  48.350  39.620  1.00  0.00           H
ATOM   4500 HG22 ILE A 933      41.680  49.280  40.450  1.00  0.00           H
ATOM   4501 HG23 ILE A 933      43.300  50.000  40.030  1.00  0.00           H
ATOM   4502  CG1 ILE A 933      43.040  50.120  37.200  1.00  0.00           C
ATOM   4503 HG11 ILE A 933      42.760  50.870  36.430  1.00  0.00           H
ATOM   4504 HG12 ILE A 933      43.170  49.140  36.690  1.00  0.00           H
ATOM   4505  CD  ILE A 933      44.450  50.540  37.740  1.00  0.00           C
ATOM   4506  HD1 ILE A 933      44.310  51.440  38.390  1.00  0.00           H
ATOM   4507  HD2 ILE A 933      45.140  50.720  36.900  1.00  0.00           H
ATOM   4508  HD3 ILE A 933      44.790  49.640  38.300  1.00  0.00           H
ATOM   4509  C   ILE A 933      41.210  47.680  37.410  1.00  0.00           C
ATOM   4510  O   ILE A 933      41.460  47.300  36.280  1.00  0.00           O
ATOM   4511  N   THR A 934      41.270  46.750  38.400  1.00  0.00           N
ATOM   4512  HN  THR A 934      41.170  46.930  39.370  1.00  0.00           H
ATOM   4513  CA  THR A 934      41.710  45.380  38.230  1.00  0.00           C
ATOM   4514  HA  THR A 934      42.620  45.440  37.650  1.00  0.00           H
ATOM   4515  CB  THR A 934      41.850  44.670  39.550  1.00  0.00           C
ATOM   4516  HB  THR A 934      40.860  44.670  40.060  1.00  0.00           H
ATOM   4517  OG1 THR A 934      42.750  45.320  40.380  1.00  0.00           O
ATOM   4518  HG1 THR A 934      42.640  44.970  41.270  1.00  0.00           H
ATOM   4519  CG2 THR A 934      42.270  43.210  39.410  1.00  0.00           C
ATOM   4520 HG21 THR A 934      41.420  42.630  39.000  1.00  0.00           H
ATOM   4521 HG22 THR A 934      42.510  42.800  40.400  1.00  0.00           H
ATOM   4522 HG23 THR A 934      43.140  43.040  38.720  1.00  0.00           H
ATOM   4523  C   THR A 934      40.740  44.670  37.310  1.00  0.00           C
ATOM   4524  O   THR A 934      41.160  43.880  36.430  1.00  0.00           O
ATOM   4525  N   ALA A 935      39.450  44.870  37.380  1.00  0.00           N
ATOM   4526  HN  ALA A 935      39.020  45.400  38.120  1.00  0.00           H
ATOM   4527  CA  ALA A 935      38.480  44.270  36.530  1.00  0.00           C
ATOM   4528  HA  ALA A 935      38.360  43.210  36.690  1.00  0.00           H
ATOM   4529  CB  ALA A 935      37.080  44.800  36.880  1.00  0.00           C
ATOM   4530  HB1 ALA A 935      37.070  45.890  36.690  1.00  0.00           H
ATOM   4531  HB2 ALA A 935      36.940  44.650  37.970  1.00  0.00           H
ATOM   4532  HB3 ALA A 935      36.280  44.210  36.380  1.00  0.00           H
ATOM   4533  C   ALA A 935      38.660  44.530  34.970  1.00  0.00           C
ATOM   4534  O   ALA A 935      38.800  43.640  34.130  1.00  0.00           O
ATOM   4535  N   VAL A 936      38.910  45.830  34.670  1.00  0.00           N
ATOM   4536  HN  VAL A 936      39.010  46.440  35.460  1.00  0.00           H
ATOM   4537  CA  VAL A 936      39.400  46.360  33.350  1.00  0.00           C
ATOM   4538  HA  VAL A 936      38.650  46.050  32.640  1.00  0.00           H
ATOM   4539  CB  VAL A 936      39.400  47.920  33.350  1.00  0.00           C
ATOM   4540  HB  VAL A 936      40.020  48.240  34.220  1.00  0.00           H
ATOM   4541  CG1 VAL A 936      40.060  48.530  32.090  1.00  0.00           C
ATOM   4542 HG11 VAL A 936      41.170  48.550  32.160  1.00  0.00           H
ATOM   4543 HG12 VAL A 936      39.690  49.570  32.100  1.00  0.00           H
ATOM   4544 HG13 VAL A 936      39.830  47.960  31.160  1.00  0.00           H
ATOM   4545  CG2 VAL A 936      37.970  48.430  33.650  1.00  0.00           C
ATOM   4546 HG21 VAL A 936      37.640  47.920  34.580  1.00  0.00           H
ATOM   4547 HG22 VAL A 936      37.280  48.080  32.840  1.00  0.00           H
ATOM   4548 HG23 VAL A 936      38.000  49.540  33.650  1.00  0.00           H
ATOM   4549  C   VAL A 936      40.730  45.830  32.890  1.00  0.00           C
ATOM   4550  O   VAL A 936      40.790  45.350  31.750  1.00  0.00           O
ATOM   4551  N   ILE A 937      41.790  45.790  33.790  1.00  0.00           N
ATOM   4552  HN  ILE A 937      41.650  46.020  34.760  1.00  0.00           H
ATOM   4553  CA  ILE A 937      43.100  45.190  33.600  1.00  0.00           C
ATOM   4554  HA  ILE A 937      43.470  45.640  32.690  1.00  0.00           H
ATOM   4555  CB  ILE A 937      44.010  45.430  34.800  1.00  0.00           C
ATOM   4556  HB  ILE A 937      43.430  45.260  35.720  1.00  0.00           H
ATOM   4557  CG2 ILE A 937      45.230  44.430  34.870  1.00  0.00           C
ATOM   4558 HG21 ILE A 937      46.040  44.890  35.490  1.00  0.00           H
ATOM   4559 HG22 ILE A 937      45.560  44.170  33.840  1.00  0.00           H
ATOM   4560 HG23 ILE A 937      44.960  43.480  35.380  1.00  0.00           H
ATOM   4561  CG1 ILE A 937      44.440  46.940  34.900  1.00  0.00           C
ATOM   4562 HG11 ILE A 937      44.480  47.090  36.000  1.00  0.00           H
ATOM   4563 HG12 ILE A 937      43.600  47.580  34.550  1.00  0.00           H
ATOM   4564  CD  ILE A 937      45.650  47.300  34.060  1.00  0.00           C
ATOM   4565  HD1 ILE A 937      45.580  46.660  33.150  1.00  0.00           H
ATOM   4566  HD2 ILE A 937      46.560  47.090  34.670  1.00  0.00           H
ATOM   4567  HD3 ILE A 937      45.730  48.380  33.830  1.00  0.00           H
ATOM   4568  C   ILE A 937      43.060  43.770  33.200  1.00  0.00           C
ATOM   4569  O   ILE A 937      43.870  43.330  32.360  1.00  0.00           O
ATOM   4570  N   ILE A 938      42.280  42.880  33.850  1.00  0.00           N
ATOM   4571  HN  ILE A 938      41.600  43.110  34.540  1.00  0.00           H
ATOM   4572  CA  ILE A 938      42.340  41.450  33.610  1.00  0.00           C
ATOM   4573  HA  ILE A 938      43.400  41.230  33.560  1.00  0.00           H
ATOM   4574  CB  ILE A 938      42.020  40.660  34.880  1.00  0.00           C
ATOM   4575  HB  ILE A 938      42.520  41.210  35.710  1.00  0.00           H
ATOM   4576  CG2 ILE A 938      40.540  40.690  35.140  1.00  0.00           C
ATOM   4577 HG21 ILE A 938      40.000  40.030  34.400  1.00  0.00           H
ATOM   4578 HG22 ILE A 938      40.110  41.710  35.070  1.00  0.00           H
ATOM   4579 HG23 ILE A 938      40.350  40.240  36.150  1.00  0.00           H
ATOM   4580  CG1 ILE A 938      42.650  39.280  35.040  1.00  0.00           C
ATOM   4581 HG11 ILE A 938      42.750  38.690  34.110  1.00  0.00           H
ATOM   4582 HG12 ILE A 938      41.980  38.740  35.740  1.00  0.00           H
ATOM   4583  CD  ILE A 938      43.960  39.350  35.770  1.00  0.00           C
ATOM   4584  HD1 ILE A 938      43.950  40.050  36.640  1.00  0.00           H
ATOM   4585  HD2 ILE A 938      44.810  39.630  35.130  1.00  0.00           H
ATOM   4586  HD3 ILE A 938      44.320  38.370  36.170  1.00  0.00           H
ATOM   4587  C   ILE A 938      41.580  41.020  32.400  1.00  0.00           C
ATOM   4588  O   ILE A 938      41.870  39.930  31.820  1.00  0.00           O
ATOM   4589  N   ASN A 939      40.750  41.930  31.860  1.00  0.00           N
ATOM   4590  HN  ASN A 939      40.600  42.840  32.220  1.00  0.00           H
ATOM   4591  CA  ASN A 939      39.980  41.550  30.700  1.00  0.00           C
ATOM   4592  HA  ASN A 939      40.060  40.490  30.480  1.00  0.00           H
ATOM   4593  CB  ASN A 939      38.470  42.030  30.950  1.00  0.00           C
ATOM   4594  HB1 ASN A 939      37.820  41.800  30.070  1.00  0.00           H
ATOM   4595  HB2 ASN A 939      38.490  43.110  31.230  1.00  0.00           H
ATOM   4596  CG  ASN A 939      37.770  41.310  32.190  1.00  0.00           C
ATOM   4597  OD1 ASN A 939      38.270  40.290  32.670  1.00  0.00           O
ATOM   4598  ND2 ASN A 939      36.670  41.860  32.670  1.00  0.00           N
ATOM   4599 HD21 ASN A 939      36.350  42.790  32.470  1.00  0.00           H
ATOM   4600 HD22 ASN A 939      36.070  41.340  33.280  1.00  0.00           H
ATOM   4601  C   ASN A 939      40.460  42.160  29.370  1.00  0.00           C
ATOM   4602  O   ASN A 939      39.900  41.960  28.250  1.00  0.00           O
ATOM   4603  N   ARG A 940      41.610  42.850  29.450  1.00  0.00           N
ATOM   4604  HN  ARG A 940      41.920  43.190  30.340  1.00  0.00           H
ATOM   4605  CA  ARG A 940      42.410  43.340  28.320  1.00  0.00           C
ATOM   4606  HA  ARG A 940      41.750  44.040  27.830  1.00  0.00           H
ATOM   4607  CB  ARG A 940      43.690  44.030  28.800  1.00  0.00           C
ATOM   4608  HB1 ARG A 940      44.490  44.150  28.030  1.00  0.00           H
ATOM   4609  HB2 ARG A 940      44.190  43.520  29.650  1.00  0.00           H
ATOM   4610  CG  ARG A 940      43.350  45.500  29.280  1.00  0.00           C
ATOM   4611  HG1 ARG A 940      42.720  45.390  30.190  1.00  0.00           H
ATOM   4612  HG2 ARG A 940      42.750  46.020  28.510  1.00  0.00           H
ATOM   4613  CD  ARG A 940      44.510  46.450  29.560  1.00  0.00           C
ATOM   4614  HD1 ARG A 940      45.370  46.360  28.850  1.00  0.00           H
ATOM   4615  HD2 ARG A 940      44.860  46.080  30.550  1.00  0.00           H
ATOM   4616  NE  ARG A 940      43.990  47.900  29.570  1.00  0.00           N
ATOM   4617  HE  ARG A 940      43.090  48.080  29.180  1.00  0.00           H
ATOM   4618  CZ  ARG A 940      44.710  48.970  29.710  1.00  0.00           C
ATOM   4619  NH1 ARG A 940      44.110  50.080  29.320  1.00  0.00           N
ATOM   4620 HH11 ARG A 940      43.120  50.140  29.250  1.00  0.00           H
ATOM   4621 HH12 ARG A 940      44.590  50.950  29.410  1.00  0.00           H
ATOM   4622  NH2 ARG A 940      45.930  49.010  30.230  1.00  0.00           N
ATOM   4623 HH21 ARG A 940      46.370  48.120  30.400  1.00  0.00           H
ATOM   4624 HH22 ARG A 940      46.500  49.820  30.080  1.00  0.00           H
ATOM   4625  C   ARG A 940      42.610  42.320  27.140  1.00  0.00           C
ATOM   4626  O   ARG A 940      42.340  41.130  27.300  1.00  0.00           O
ATOM   4627  N   LYS A 941      42.980  42.790  25.930  1.00  0.00           N
ATOM   4628  HN  LYS A 941      43.170  43.780  25.900  1.00  0.00           H
ATOM   4629  CA  LYS A 941      42.950  42.080  24.620  1.00  0.00           C
ATOM   4630  HA  LYS A 941      42.270  41.260  24.760  1.00  0.00           H
ATOM   4631  CB  LYS A 941      42.610  43.010  23.400  1.00  0.00           C
ATOM   4632  HB1 LYS A 941      42.690  42.420  22.470  1.00  0.00           H
ATOM   4633  HB2 LYS A 941      43.300  43.880  23.400  1.00  0.00           H
ATOM   4634  CG  LYS A 941      41.200  43.650  23.530  1.00  0.00           C
ATOM   4635  HG1 LYS A 941      41.130  44.490  22.810  1.00  0.00           H
ATOM   4636  HG2 LYS A 941      41.110  44.020  24.570  1.00  0.00           H
ATOM   4637  CD  LYS A 941      39.970  42.750  23.400  1.00  0.00           C
ATOM   4638  HD1 LYS A 941      39.050  43.350  23.600  1.00  0.00           H
ATOM   4639  HD2 LYS A 941      40.070  41.960  24.180  1.00  0.00           H
ATOM   4640  CE  LYS A 941      39.750  42.160  22.050  1.00  0.00           C
ATOM   4641  HE1 LYS A 941      40.660  41.570  21.810  1.00  0.00           H
ATOM   4642  HE2 LYS A 941      39.600  42.790  21.140  1.00  0.00           H
ATOM   4643  NZ  LYS A 941      38.560  41.290  22.080  1.00  0.00           N
ATOM   4644  HZ1 LYS A 941      38.550  40.750  22.980  1.00  0.00           H
ATOM   4645  HZ2 LYS A 941      38.450  40.660  21.260  1.00  0.00           H
ATOM   4646  HZ3 LYS A 941      37.690  41.880  22.090  1.00  0.00           H
ATOM   4647  C   LYS A 941      44.290  41.370  24.290  1.00  0.00           C
ATOM   4648  O   LYS A 941      44.620  41.110  23.100  1.00  0.00           O
ATOM   4649  N   GLU A 942      45.120  41.160  25.290  1.00  0.00           N
ATOM   4650  HN  GLU A 942      44.940  41.540  26.180  1.00  0.00           H
ATOM   4651  CA  GLU A 942      46.470  40.520  25.150  1.00  0.00           C
ATOM   4652  HA  GLU A 942      46.850  41.100  24.320  1.00  0.00           H
ATOM   4653  CB  GLU A 942      47.390  40.820  26.340  1.00  0.00           C
ATOM   4654  HB1 GLU A 942      48.360  40.280  26.290  1.00  0.00           H
ATOM   4655  HB2 GLU A 942      46.910  40.350  27.230  1.00  0.00           H
ATOM   4656  CG  GLU A 942      47.870  42.290  26.610  1.00  0.00           C
ATOM   4657  HG1 GLU A 942      47.030  43.010  26.790  1.00  0.00           H
ATOM   4658  HG2 GLU A 942      48.410  42.640  25.710  1.00  0.00           H
ATOM   4659  CD  GLU A 942      48.590  42.350  27.870  1.00  0.00           C
ATOM   4660  OE1 GLU A 942      49.170  41.390  28.420  1.00  0.00           O
ATOM   4661  OE2 GLU A 942      48.600  43.440  28.460  1.00  0.00           O
ATOM   4662  C   GLU A 942      46.410  39.080  24.760  1.00  0.00           C
ATOM   4663  O   GLU A 942      47.090  38.680  23.820  1.00  0.00           O
ATOM   4664  N   HSD A 943      45.580  38.280  25.420  1.00  0.00           N
ATOM   4665  HN  HSD A 943      44.980  38.670  26.120  1.00  0.00           H
ATOM   4666  CA  HSD A 943      45.370  36.950  25.090  1.00  0.00           C
ATOM   4667  HA  HSD A 943      45.660  36.770  24.060  1.00  0.00           H
ATOM   4668  CB  HSD A 943      45.970  36.050  26.140  1.00  0.00           C
ATOM   4669  HB1 HSD A 943      45.810  34.980  25.860  1.00  0.00           H
ATOM   4670  HB2 HSD A 943      45.390  36.210  27.070  1.00  0.00           H
ATOM   4671  ND1 HSD A 943      48.490  36.110  25.480  1.00  0.00           N
ATOM   4672  HD1 HSD A 943      48.460  35.690  24.580  1.00  0.00           H
ATOM   4673  CG  HSD A 943      47.430  36.260  26.380  1.00  0.00           C
ATOM   4674  CE1 HSD A 943      49.620  36.560  26.150  1.00  0.00           C
ATOM   4675  HE1 HSD A 943      50.620  36.570  25.710  1.00  0.00           H
ATOM   4676  NE2 HSD A 943      49.380  37.010  27.360  1.00  0.00           N
ATOM   4677  CD2 HSD A 943      48.020  36.820  27.510  1.00  0.00           C
ATOM   4678  HD2 HSD A 943      47.590  37.140  28.460  1.00  0.00           H
ATOM   4679  C   HSD A 943      43.910  36.670  25.070  1.00  0.00           C
ATOM   4680  O   HSD A 943      43.090  37.330  25.730  1.00  0.00           O
ATOM   4681  N   LYS A 944      43.520  35.630  24.270  1.00  0.00           N
ATOM   4682  HN  LYS A 944      44.220  35.100  23.800  1.00  0.00           H
ATOM   4683  CA  LYS A 944      42.170  35.080  24.100  1.00  0.00           C
ATOM   4684  HA  LYS A 944      41.480  35.920  24.160  1.00  0.00           H
ATOM   4685  CB  LYS A 944      41.950  34.440  22.760  1.00  0.00           C
ATOM   4686  HB1 LYS A 944      42.450  33.460  22.650  1.00  0.00           H
ATOM   4687  HB2 LYS A 944      42.380  35.110  21.990  1.00  0.00           H
ATOM   4688  CG  LYS A 944      40.430  34.190  22.390  1.00  0.00           C
ATOM   4689  HG1 LYS A 944      40.290  34.270  21.290  1.00  0.00           H
ATOM   4690  HG2 LYS A 944      39.720  34.990  22.700  1.00  0.00           H
ATOM   4691  CD  LYS A 944      39.940  32.730  22.700  1.00  0.00           C
ATOM   4692  HD1 LYS A 944      38.850  32.690  22.500  1.00  0.00           H
ATOM   4693  HD2 LYS A 944      39.980  32.580  23.810  1.00  0.00           H
ATOM   4694  CE  LYS A 944      40.640  31.610  21.970  1.00  0.00           C
ATOM   4695  HE1 LYS A 944      40.270  30.610  22.250  1.00  0.00           H
ATOM   4696  HE2 LYS A 944      41.750  31.640  22.010  1.00  0.00           H
ATOM   4697  NZ  LYS A 944      40.330  31.600  20.550  1.00  0.00           N
ATOM   4698  HZ1 LYS A 944      39.380  31.850  20.210  1.00  0.00           H
ATOM   4699  HZ2 LYS A 944      40.450  30.680  20.080  1.00  0.00           H
ATOM   4700  HZ3 LYS A 944      40.980  32.290  20.140  1.00  0.00           H
ATOM   4701  C   LYS A 944      41.790  34.190  25.250  1.00  0.00           C
ATOM   4702  O   LYS A 944      42.170  33.000  25.270  1.00  0.00           O
ATOM   4703  N   LEU A 945      41.080  34.630  26.360  1.00  0.00           N
ATOM   4704  HN  LEU A 945      40.900  35.610  26.390  1.00  0.00           H
ATOM   4705  CA  LEU A 945      40.630  33.940  27.480  1.00  0.00           C
ATOM   4706  HA  LEU A 945      41.330  33.170  27.760  1.00  0.00           H
ATOM   4707  CB  LEU A 945      40.560  34.930  28.680  1.00  0.00           C
ATOM   4708  HB1 LEU A 945      40.330  34.390  29.620  1.00  0.00           H
ATOM   4709  HB2 LEU A 945      39.700  35.600  28.510  1.00  0.00           H
ATOM   4710  CG  LEU A 945      41.840  35.690  29.000  1.00  0.00           C
ATOM   4711  HG  LEU A 945      42.070  36.190  28.040  1.00  0.00           H
ATOM   4712  CD1 LEU A 945      41.620  36.770  30.100  1.00  0.00           C
ATOM   4713 HD11 LEU A 945      40.750  37.410  29.880  1.00  0.00           H
ATOM   4714 HD12 LEU A 945      42.470  37.490  30.110  1.00  0.00           H
ATOM   4715 HD13 LEU A 945      41.500  36.210  31.050  1.00  0.00           H
ATOM   4716  CD2 LEU A 945      42.940  34.820  29.280  1.00  0.00           C
ATOM   4717 HD21 LEU A 945      43.320  34.310  28.380  1.00  0.00           H
ATOM   4718 HD22 LEU A 945      42.600  34.090  30.040  1.00  0.00           H
ATOM   4719 HD23 LEU A 945      43.760  35.480  29.630  1.00  0.00           H
ATOM   4720  C   LEU A 945      39.320  33.250  27.210  1.00  0.00           C
ATOM   4721  O   LEU A 945      38.420  33.780  26.630  1.00  0.00           O
ATOM   4722  N   LYS A 946      39.300  31.920  27.540  1.00  0.00           N
ATOM   4723  HN  LYS A 946      40.070  31.470  27.980  1.00  0.00           H
ATOM   4724  CA  LYS A 946      38.130  31.010  27.260  1.00  0.00           C
ATOM   4725  HA  LYS A 946      37.520  31.440  26.470  1.00  0.00           H
ATOM   4726  CB  LYS A 946      38.540  29.590  26.870  1.00  0.00           C
ATOM   4727  HB1 LYS A 946      37.770  28.790  26.870  1.00  0.00           H
ATOM   4728  HB2 LYS A 946      39.270  29.300  27.660  1.00  0.00           H
ATOM   4729  CG  LYS A 946      39.220  29.570  25.480  1.00  0.00           C
ATOM   4730  HG1 LYS A 946      39.980  30.380  25.600  1.00  0.00           H
ATOM   4731  HG2 LYS A 946      38.560  29.870  24.650  1.00  0.00           H
ATOM   4732  CD  LYS A 946      39.760  28.220  25.210  1.00  0.00           C
ATOM   4733  HD1 LYS A 946      40.220  28.380  24.220  1.00  0.00           H
ATOM   4734  HD2 LYS A 946      38.890  27.550  25.050  1.00  0.00           H
ATOM   4735  CE  LYS A 946      40.760  27.670  26.260  1.00  0.00           C
ATOM   4736  HE1 LYS A 946      41.340  26.830  25.830  1.00  0.00           H
ATOM   4737  HE2 LYS A 946      40.290  27.240  27.180  1.00  0.00           H
ATOM   4738  NZ  LYS A 946      41.620  28.680  26.780  1.00  0.00           N
ATOM   4739  HZ1 LYS A 946      41.840  29.320  25.980  1.00  0.00           H
ATOM   4740  HZ2 LYS A 946      42.480  28.360  27.250  1.00  0.00           H
ATOM   4741  HZ3 LYS A 946      41.220  29.330  27.490  1.00  0.00           H
ATOM   4742  C   LYS A 946      37.210  30.780  28.470  1.00  0.00           C
ATOM   4743  O   LYS A 946      36.070  30.380  28.340  1.00  0.00           O
ATOM   4744  N   LYS A 947      37.650  30.990  29.700  1.00  0.00           N
ATOM   4745  HN  LYS A 947      38.620  31.150  29.830  1.00  0.00           H
ATOM   4746  CA  LYS A 947      36.810  30.670  30.850  1.00  0.00           C
ATOM   4747  HA  LYS A 947      36.120  29.910  30.540  1.00  0.00           H
ATOM   4748  CB  LYS A 947      37.700  30.010  31.920  1.00  0.00           C
ATOM   4749  HB1 LYS A 947      37.150  30.030  32.880  1.00  0.00           H
ATOM   4750  HB2 LYS A 947      38.620  30.630  32.030  1.00  0.00           H
ATOM   4751  CG  LYS A 947      37.940  28.510  31.670  1.00  0.00           C
ATOM   4752  HG1 LYS A 947      38.380  28.320  30.670  1.00  0.00           H
ATOM   4753  HG2 LYS A 947      36.940  28.020  31.550  1.00  0.00           H
ATOM   4754  CD  LYS A 947      38.760  27.800  32.720  1.00  0.00           C
ATOM   4755  HD1 LYS A 947      38.290  27.920  33.720  1.00  0.00           H
ATOM   4756  HD2 LYS A 947      39.650  28.460  32.860  1.00  0.00           H
ATOM   4757  CE  LYS A 947      39.090  26.350  32.280  1.00  0.00           C
ATOM   4758  HE1 LYS A 947      39.650  26.340  31.310  1.00  0.00           H
ATOM   4759  HE2 LYS A 947      38.130  25.810  32.250  1.00  0.00           H
ATOM   4760  NZ  LYS A 947      39.910  25.690  33.270  1.00  0.00           N
ATOM   4761  HZ1 LYS A 947      40.860  26.070  33.330  1.00  0.00           H
ATOM   4762  HZ2 LYS A 947      40.000  24.730  32.860  1.00  0.00           H
ATOM   4763  HZ3 LYS A 947      39.450  25.780  34.210  1.00  0.00           H
ATOM   4764  C   LYS A 947      36.060  31.860  31.300  1.00  0.00           C
ATOM   4765  O   LYS A 947      34.980  32.140  30.830  1.00  0.00           O
ATOM   4766  N   GLY A 948      36.640  32.620  32.280  1.00  0.00           N
ATOM   4767  HN  GLY A 948      37.570  32.380  32.580  1.00  0.00           H
ATOM   4768  CA  GLY A 948      36.070  33.900  32.750  1.00  0.00           C
ATOM   4769  HA1 GLY A 948      35.910  34.360  31.770  1.00  0.00           H
ATOM   4770  HA2 GLY A 948      36.800  34.400  33.370  1.00  0.00           H
ATOM   4771  C   GLY A 948      34.700  33.900  33.440  1.00  0.00           C
ATOM   4772  O   GLY A 948      34.150  32.810  33.630  1.00  0.00           O
ATOM   4773  N   ALA A 949      34.220  35.100  33.850  1.00  0.00           N
ATOM   4774  HN  ALA A 949      34.680  35.920  33.530  1.00  0.00           H
ATOM   4775  CA  ALA A 949      33.230  35.020  34.900  1.00  0.00           C
ATOM   4776  HA  ALA A 949      32.490  34.300  34.610  1.00  0.00           H
ATOM   4777  CB  ALA A 949      33.870  34.790  36.270  1.00  0.00           C
ATOM   4778  HB1 ALA A 949      34.630  33.980  36.310  1.00  0.00           H
ATOM   4779  HB2 ALA A 949      33.140  34.520  37.060  1.00  0.00           H
ATOM   4780  HB3 ALA A 949      34.410  35.740  36.520  1.00  0.00           H
ATOM   4781  C   ALA A 949      32.450  36.360  34.870  1.00  0.00           C
ATOM   4782  O   ALA A 949      32.910  37.410  34.470  1.00  0.00           O
ATOM   4783  N   GLY A 950      31.140  36.320  35.270  1.00  0.00           N
ATOM   4784  HN  GLY A 950      30.770  35.470  35.640  1.00  0.00           H
ATOM   4785  CA  GLY A 950      30.180  37.470  35.280  1.00  0.00           C
ATOM   4786  HA1 GLY A 950      29.320  37.260  35.920  1.00  0.00           H
ATOM   4787  HA2 GLY A 950      29.880  37.730  34.270  1.00  0.00           H
ATOM   4788  C   GLY A 950      30.690  38.750  36.030  1.00  0.00           C
ATOM   4789  O   GLY A 950      31.430  38.570  36.940  1.00  0.00           O
ATOM   4790  N   TYR A 951      30.370  39.970  35.680  1.00  0.00           N
ATOM   4791  HN  TYR A 951      29.720  40.090  34.930  1.00  0.00           H
ATOM   4792  CA  TYR A 951      31.170  41.150  35.990  1.00  0.00           C
ATOM   4793  HA  TYR A 951      32.210  40.850  36.070  1.00  0.00           H
ATOM   4794  CB  TYR A 951      31.140  42.050  34.770  1.00  0.00           C
ATOM   4795  HB1 TYR A 951      30.100  42.320  34.500  1.00  0.00           H
ATOM   4796  HB2 TYR A 951      31.450  41.450  33.900  1.00  0.00           H
ATOM   4797  CG  TYR A 951      31.940  43.320  34.930  1.00  0.00           C
ATOM   4798  CD1 TYR A 951      31.420  44.520  35.390  1.00  0.00           C
ATOM   4799  HD1 TYR A 951      30.400  44.640  35.740  1.00  0.00           H
ATOM   4800  CE1 TYR A 951      32.210  45.650  35.420  1.00  0.00           C
ATOM   4801  HE1 TYR A 951      31.900  46.630  35.710  1.00  0.00           H
ATOM   4802  CZ  TYR A 951      33.520  45.600  35.030  1.00  0.00           C
ATOM   4803  OH  TYR A 951      34.300  46.900  35.040  1.00  0.00           O
ATOM   4804  HH  TYR A 951      33.700  47.600  35.290  1.00  0.00           H
ATOM   4805  CD2 TYR A 951      33.330  43.190  34.620  1.00  0.00           C
ATOM   4806  HD2 TYR A 951      33.720  42.320  34.140  1.00  0.00           H
ATOM   4807  CE2 TYR A 951      34.110  44.400  34.530  1.00  0.00           C
ATOM   4808  HE2 TYR A 951      35.140  44.400  34.210  1.00  0.00           H
ATOM   4809  C   TYR A 951      30.640  41.750  37.260  1.00  0.00           C
ATOM   4810  O   TYR A 951      31.190  42.670  37.870  1.00  0.00           O
ATOM   4811  N   HSD A 952      29.490  41.180  37.720  1.00  0.00           N
ATOM   4812  HN  HSD A 952      28.970  40.500  37.210  1.00  0.00           H
ATOM   4813  CA  HSD A 952      28.870  41.650  38.910  1.00  0.00           C
ATOM   4814  HA  HSD A 952      29.250  42.630  39.090  1.00  0.00           H
ATOM   4815  CB  HSD A 952      27.330  41.810  38.840  1.00  0.00           C
ATOM   4816  HB1 HSD A 952      27.010  42.440  37.970  1.00  0.00           H
ATOM   4817  HB2 HSD A 952      26.870  42.310  39.720  1.00  0.00           H
ATOM   4818  ND1 HSD A 952      26.310  39.980  37.450  1.00  0.00           N
ATOM   4819  HD1 HSD A 952      26.620  40.490  36.640  1.00  0.00           H
ATOM   4820  CG  HSD A 952      26.610  40.500  38.710  1.00  0.00           C
ATOM   4821  CE1 HSD A 952      25.350  39.020  37.630  1.00  0.00           C
ATOM   4822  HE1 HSD A 952      24.700  38.520  36.920  1.00  0.00           H
ATOM   4823  NE2 HSD A 952      25.060  38.840  38.890  1.00  0.00           N
ATOM   4824  CD2 HSD A 952      25.740  39.840  39.550  1.00  0.00           C
ATOM   4825  HD2 HSD A 952      25.540  40.050  40.590  1.00  0.00           H
ATOM   4826  C   HSD A 952      29.240  40.740  40.030  1.00  0.00           C
ATOM   4827  O   HSD A 952      28.880  41.050  41.160  1.00  0.00           O
ATOM   4828  N   LEU A 953      30.000  39.630  39.740  1.00  0.00           N
ATOM   4829  HN  LEU A 953      30.230  39.440  38.790  1.00  0.00           H
ATOM   4830  CA  LEU A 953      30.090  38.640  40.770  1.00  0.00           C
ATOM   4831  HA  LEU A 953      29.190  38.520  41.360  1.00  0.00           H
ATOM   4832  CB  LEU A 953      30.300  37.230  40.170  1.00  0.00           C
ATOM   4833  HB1 LEU A 953      30.600  36.490  40.940  1.00  0.00           H
ATOM   4834  HB2 LEU A 953      31.160  37.260  39.460  1.00  0.00           H
ATOM   4835  CG  LEU A 953      29.150  36.700  39.230  1.00  0.00           C
ATOM   4836  HG  LEU A 953      28.930  37.470  38.470  1.00  0.00           H
ATOM   4837  CD1 LEU A 953      29.490  35.330  38.640  1.00  0.00           C
ATOM   4838 HD11 LEU A 953      30.440  35.500  38.090  1.00  0.00           H
ATOM   4839 HD12 LEU A 953      28.770  35.020  37.850  1.00  0.00           H
ATOM   4840 HD13 LEU A 953      29.480  34.490  39.370  1.00  0.00           H
ATOM   4841  CD2 LEU A 953      27.880  36.410  40.140  1.00  0.00           C
ATOM   4842 HD21 LEU A 953      28.160  35.870  41.070  1.00  0.00           H
ATOM   4843 HD22 LEU A 953      27.120  35.910  39.510  1.00  0.00           H
ATOM   4844 HD23 LEU A 953      27.450  37.390  40.440  1.00  0.00           H
ATOM   4845  C   LEU A 953      31.190  38.860  41.780  1.00  0.00           C
ATOM   4846  O   LEU A 953      31.130  38.460  42.950  1.00  0.00           O
ATOM   4847  N   ASP A 954      32.240  39.660  41.360  1.00  0.00           N
ATOM   4848  HN  ASP A 954      32.080  40.140  40.500  1.00  0.00           H
ATOM   4849  CA  ASP A 954      33.390  40.140  42.150  1.00  0.00           C
ATOM   4850  HA  ASP A 954      33.630  39.210  42.640  1.00  0.00           H
ATOM   4851  CB  ASP A 954      34.610  40.570  41.270  1.00  0.00           C
ATOM   4852  HB1 ASP A 954      34.930  39.660  40.720  1.00  0.00           H
ATOM   4853  HB2 ASP A 954      35.420  40.930  41.930  1.00  0.00           H
ATOM   4854  CG  ASP A 954      34.210  41.520  40.180  1.00  0.00           C
ATOM   4855  OD1 ASP A 954      33.320  41.340  39.430  1.00  0.00           O
ATOM   4856  OD2 ASP A 954      34.950  42.670  40.250  1.00  0.00           O
ATOM   4857  HD2 ASP A 954      34.640  43.380  39.690  1.00  0.00           H
ATOM   4858  C   ASP A 954      33.080  41.140  43.260  1.00  0.00           C
ATOM   4859  O   ASP A 954      33.370  40.870  44.410  1.00  0.00           O
ATOM   4860  N   LEU A 955      32.340  42.290  43.060  1.00  0.00           N
ATOM   4861  HN  LEU A 955      32.020  42.620  42.170  1.00  0.00           H
ATOM   4862  CA  LEU A 955      32.040  43.170  44.200  1.00  0.00           C
ATOM   4863  HA  LEU A 955      32.910  43.320  44.830  1.00  0.00           H
ATOM   4864  CB  LEU A 955      31.450  44.470  43.650  1.00  0.00           C
ATOM   4865  HB1 LEU A 955      30.510  44.220  43.100  1.00  0.00           H
ATOM   4866  HB2 LEU A 955      32.110  44.900  42.870  1.00  0.00           H
ATOM   4867  CG  LEU A 955      31.230  45.610  44.580  1.00  0.00           C
ATOM   4868  HG  LEU A 955      30.510  45.300  45.360  1.00  0.00           H
ATOM   4869  CD1 LEU A 955      32.590  46.080  45.240  1.00  0.00           C
ATOM   4870 HD11 LEU A 955      33.330  46.390  44.470  1.00  0.00           H
ATOM   4871 HD12 LEU A 955      33.030  45.270  45.870  1.00  0.00           H
ATOM   4872 HD13 LEU A 955      32.310  46.960  45.870  1.00  0.00           H
ATOM   4873  CD2 LEU A 955      30.720  46.760  43.770  1.00  0.00           C
ATOM   4874 HD21 LEU A 955      31.370  46.880  42.880  1.00  0.00           H
ATOM   4875 HD22 LEU A 955      30.580  47.740  44.280  1.00  0.00           H
ATOM   4876 HD23 LEU A 955      29.770  46.430  43.290  1.00  0.00           H
ATOM   4877  C   LEU A 955      30.900  42.500  45.010  1.00  0.00           C
ATOM   4878  O   LEU A 955      30.850  42.780  46.220  1.00  0.00           O
ATOM   4879  N   LEU A 956      30.060  41.710  44.360  1.00  0.00           N
ATOM   4880  HN  LEU A 956      30.040  41.540  43.380  1.00  0.00           H
ATOM   4881  CA  LEU A 956      29.050  40.850  45.160  1.00  0.00           C
ATOM   4882  HA  LEU A 956      28.510  41.550  45.770  1.00  0.00           H
ATOM   4883  CB  LEU A 956      28.180  40.190  44.080  1.00  0.00           C
ATOM   4884  HB1 LEU A 956      28.860  39.550  43.480  1.00  0.00           H
ATOM   4885  HB2 LEU A 956      27.840  41.010  43.410  1.00  0.00           H
ATOM   4886  CG  LEU A 956      26.880  39.540  44.550  1.00  0.00           C
ATOM   4887  HG  LEU A 956      27.130  39.060  45.520  1.00  0.00           H
ATOM   4888  CD1 LEU A 956      25.730  40.510  44.760  1.00  0.00           C
ATOM   4889 HD11 LEU A 956      26.130  41.380  45.330  1.00  0.00           H
ATOM   4890 HD12 LEU A 956      24.950  39.990  45.360  1.00  0.00           H
ATOM   4891 HD13 LEU A 956      25.270  40.930  43.840  1.00  0.00           H
ATOM   4892  CD2 LEU A 956      26.570  38.480  43.470  1.00  0.00           C
ATOM   4893 HD21 LEU A 956      26.630  39.040  42.510  1.00  0.00           H
ATOM   4894 HD22 LEU A 956      25.570  38.070  43.740  1.00  0.00           H
ATOM   4895 HD23 LEU A 956      27.150  37.530  43.530  1.00  0.00           H
ATOM   4896  C   LEU A 956      29.670  39.800  46.100  1.00  0.00           C
ATOM   4897  O   LEU A 956      29.430  39.790  47.330  1.00  0.00           O
ATOM   4898  N   MET A 957      30.720  39.030  45.620  1.00  0.00           N
ATOM   4899  HN  MET A 957      30.820  38.790  44.650  1.00  0.00           H
ATOM   4900  CA  MET A 957      31.670  38.310  46.570  1.00  0.00           C
ATOM   4901  HA  MET A 957      31.060  37.690  47.220  1.00  0.00           H
ATOM   4902  CB  MET A 957      32.710  37.350  45.870  1.00  0.00           C
ATOM   4903  HB1 MET A 957      33.500  37.040  46.570  1.00  0.00           H
ATOM   4904  HB2 MET A 957      33.140  38.000  45.080  1.00  0.00           H
ATOM   4905  CG  MET A 957      32.070  36.050  45.300  1.00  0.00           C
ATOM   4906  HG1 MET A 957      32.840  35.450  44.760  1.00  0.00           H
ATOM   4907  HG2 MET A 957      31.450  36.330  44.420  1.00  0.00           H
ATOM   4908  SD  MET A 957      30.940  34.920  46.370  1.00  0.00           S
ATOM   4909  CE  MET A 957      32.020  34.670  47.860  1.00  0.00           C
ATOM   4910  HE1 MET A 957      33.090  34.580  47.550  1.00  0.00           H
ATOM   4911  HE2 MET A 957      31.660  33.810  48.450  1.00  0.00           H
ATOM   4912  HE3 MET A 957      31.990  35.530  48.550  1.00  0.00           H
ATOM   4913  C   MET A 957      32.400  39.100  47.630  1.00  0.00           C
ATOM   4914  O   MET A 957      32.350  38.670  48.760  1.00  0.00           O
ATOM   4915  N   VAL A 958      33.010  40.230  47.220  1.00  0.00           N
ATOM   4916  HN  VAL A 958      32.860  40.510  46.280  1.00  0.00           H
ATOM   4917  CA  VAL A 958      33.660  41.030  48.270  1.00  0.00           C
ATOM   4918  HA  VAL A 958      34.330  40.410  48.850  1.00  0.00           H
ATOM   4919  CB  VAL A 958      34.400  42.240  47.620  1.00  0.00           C
ATOM   4920  HB  VAL A 958      33.710  42.820  46.960  1.00  0.00           H
ATOM   4921  CG1 VAL A 958      34.740  43.260  48.740  1.00  0.00           C
ATOM   4922 HG11 VAL A 958      35.430  44.010  48.290  1.00  0.00           H
ATOM   4923 HG12 VAL A 958      35.370  42.660  49.430  1.00  0.00           H
ATOM   4924 HG13 VAL A 958      33.970  43.820  49.300  1.00  0.00           H
ATOM   4925  CG2 VAL A 958      35.670  41.750  47.000  1.00  0.00           C
ATOM   4926 HG21 VAL A 958      35.510  41.050  46.150  1.00  0.00           H
ATOM   4927 HG22 VAL A 958      36.260  41.150  47.720  1.00  0.00           H
ATOM   4928 HG23 VAL A 958      36.280  42.620  46.700  1.00  0.00           H
ATOM   4929  C   VAL A 958      32.670  41.560  49.270  1.00  0.00           C
ATOM   4930  O   VAL A 958      32.970  41.350  50.460  1.00  0.00           O
ATOM   4931  N   GLY A 959      31.460  42.160  48.970  1.00  0.00           N
ATOM   4932  HN  GLY A 959      31.170  42.150  48.020  1.00  0.00           H
ATOM   4933  CA  GLY A 959      30.510  42.760  49.910  1.00  0.00           C
ATOM   4934  HA1 GLY A 959      29.610  42.960  49.330  1.00  0.00           H
ATOM   4935  HA2 GLY A 959      30.850  43.640  50.420  1.00  0.00           H
ATOM   4936  C   GLY A 959      29.910  41.760  50.870  1.00  0.00           C
ATOM   4937  O   GLY A 959      29.830  41.980  52.060  1.00  0.00           O
ATOM   4938  N   VAL A 960      29.530  40.550  50.380  1.00  0.00           N
ATOM   4939  HN  VAL A 960      29.590  40.340  49.400  1.00  0.00           H
ATOM   4940  CA  VAL A 960      29.040  39.510  51.250  1.00  0.00           C
ATOM   4941  HA  VAL A 960      28.230  39.840  51.880  1.00  0.00           H
ATOM   4942  CB  VAL A 960      28.650  38.260  50.310  1.00  0.00           C
ATOM   4943  HB  VAL A 960      29.350  38.240  49.450  1.00  0.00           H
ATOM   4944  CG1 VAL A 960      28.670  36.920  51.030  1.00  0.00           C
ATOM   4945 HG11 VAL A 960      29.720  36.690  51.280  1.00  0.00           H
ATOM   4946 HG12 VAL A 960      28.290  36.090  50.390  1.00  0.00           H
ATOM   4947 HG13 VAL A 960      28.050  36.780  51.940  1.00  0.00           H
ATOM   4948  CG2 VAL A 960      27.290  38.630  49.690  1.00  0.00           C
ATOM   4949 HG21 VAL A 960      27.070  37.980  48.820  1.00  0.00           H
ATOM   4950 HG22 VAL A 960      27.430  39.660  49.310  1.00  0.00           H
ATOM   4951 HG23 VAL A 960      26.430  38.630  50.390  1.00  0.00           H
ATOM   4952  C   VAL A 960      30.090  39.020  52.230  1.00  0.00           C
ATOM   4953  O   VAL A 960      29.740  38.830  53.390  1.00  0.00           O
ATOM   4954  N   MET A 961      31.330  38.770  51.780  1.00  0.00           N
ATOM   4955  HN  MET A 961      31.510  38.910  50.810  1.00  0.00           H
ATOM   4956  CA  MET A 961      32.430  38.320  52.710  1.00  0.00           C
ATOM   4957  HA  MET A 961      31.960  37.640  53.390  1.00  0.00           H
ATOM   4958  CB  MET A 961      33.410  37.490  51.840  1.00  0.00           C
ATOM   4959  HB1 MET A 961      34.330  37.310  52.450  1.00  0.00           H
ATOM   4960  HB2 MET A 961      33.780  38.190  51.070  1.00  0.00           H
ATOM   4961  CG  MET A 961      32.860  36.140  51.320  1.00  0.00           C
ATOM   4962  HG1 MET A 961      33.760  35.760  50.790  1.00  0.00           H
ATOM   4963  HG2 MET A 961      32.020  36.150  50.600  1.00  0.00           H
ATOM   4964  SD  MET A 961      32.260  34.950  52.590  1.00  0.00           S
ATOM   4965  CE  MET A 961      33.880  34.710  53.470  1.00  0.00           C
ATOM   4966  HE1 MET A 961      33.780  35.100  54.500  1.00  0.00           H
ATOM   4967  HE2 MET A 961      34.730  35.180  52.930  1.00  0.00           H
ATOM   4968  HE3 MET A 961      34.070  33.620  53.510  1.00  0.00           H
ATOM   4969  C   MET A 961      33.090  39.340  53.550  1.00  0.00           C
ATOM   4970  O   MET A 961      33.460  39.070  54.670  1.00  0.00           O
ATOM   4971  N   LEU A 962      33.010  40.600  53.100  1.00  0.00           N
ATOM   4972  HN  LEU A 962      32.860  40.840  52.140  1.00  0.00           H
ATOM   4973  CA  LEU A 962      33.310  41.740  53.940  1.00  0.00           C
ATOM   4974  HA  LEU A 962      34.350  41.680  54.240  1.00  0.00           H
ATOM   4975  CB  LEU A 962      33.160  43.020  53.030  1.00  0.00           C
ATOM   4976  HB1 LEU A 962      32.110  43.370  52.840  1.00  0.00           H
ATOM   4977  HB2 LEU A 962      33.700  42.760  52.100  1.00  0.00           H
ATOM   4978  CG  LEU A 962      33.820  44.390  53.460  1.00  0.00           C
ATOM   4979  HG  LEU A 962      34.830  44.030  53.790  1.00  0.00           H
ATOM   4980  CD1 LEU A 962      33.930  45.350  52.320  1.00  0.00           C
ATOM   4981 HD11 LEU A 962      34.700  44.900  51.640  1.00  0.00           H
ATOM   4982 HD12 LEU A 962      34.240  46.360  52.640  1.00  0.00           H
ATOM   4983 HD13 LEU A 962      32.920  45.450  51.860  1.00  0.00           H
ATOM   4984  CD2 LEU A 962      33.100  45.070  54.630  1.00  0.00           C
ATOM   4985 HD21 LEU A 962      33.670  45.980  54.930  1.00  0.00           H
ATOM   4986 HD22 LEU A 962      32.920  44.430  55.510  1.00  0.00           H
ATOM   4987 HD23 LEU A 962      32.060  45.390  54.390  1.00  0.00           H
ATOM   4988  C   LEU A 962      32.480  41.820  55.260  1.00  0.00           C
ATOM   4989  O   LEU A 962      33.030  41.920  56.340  1.00  0.00           O
ATOM   4990  N   GLY A 963      31.150  41.620  55.140  1.00  0.00           N
ATOM   4991  HN  GLY A 963      30.900  41.670  54.180  1.00  0.00           H
ATOM   4992  CA  GLY A 963      30.120  41.270  56.080  1.00  0.00           C
ATOM   4993  HA1 GLY A 963      29.200  41.010  55.580  1.00  0.00           H
ATOM   4994  HA2 GLY A 963      30.080  42.180  56.660  1.00  0.00           H
ATOM   4995  C   GLY A 963      30.520  40.160  57.130  1.00  0.00           C
ATOM   4996  O   GLY A 963      30.670  40.460  58.270  1.00  0.00           O
ATOM   4997  N   VAL A 964      30.910  39.030  56.620  1.00  0.00           N
ATOM   4998  HN  VAL A 964      30.760  38.900  55.640  1.00  0.00           H
ATOM   4999  CA  VAL A 964      31.310  37.900  57.430  1.00  0.00           C
ATOM   5000  HA  VAL A 964      30.530  37.720  58.160  1.00  0.00           H
ATOM   5001  CB  VAL A 964      31.570  36.670  56.510  1.00  0.00           C
ATOM   5002  HB  VAL A 964      32.260  37.060  55.720  1.00  0.00           H
ATOM   5003  CG1 VAL A 964      32.240  35.460  57.230  1.00  0.00           C
ATOM   5004 HG11 VAL A 964      32.170  34.570  56.570  1.00  0.00           H
ATOM   5005 HG12 VAL A 964      31.650  35.390  58.180  1.00  0.00           H
ATOM   5006 HG13 VAL A 964      33.320  35.670  57.380  1.00  0.00           H
ATOM   5007  CG2 VAL A 964      30.270  36.300  55.830  1.00  0.00           C
ATOM   5008 HG21 VAL A 964      30.400  35.520  55.050  1.00  0.00           H
ATOM   5009 HG22 VAL A 964      29.700  37.160  55.420  1.00  0.00           H
ATOM   5010 HG23 VAL A 964      29.670  35.750  56.590  1.00  0.00           H
ATOM   5011  C   VAL A 964      32.600  38.170  58.120  1.00  0.00           C
ATOM   5012  O   VAL A 964      32.640  38.000  59.350  1.00  0.00           O
ATOM   5013  N   CYS A 965      33.610  38.690  57.420  1.00  0.00           N
ATOM   5014  HN  CYS A 965      33.550  38.710  56.430  1.00  0.00           H
ATOM   5015  CA  CYS A 965      34.870  39.160  57.940  1.00  0.00           C
ATOM   5016  HA  CYS A 965      35.370  38.300  58.390  1.00  0.00           H
ATOM   5017  CB  CYS A 965      35.650  39.770  56.840  1.00  0.00           C
ATOM   5018  HB1 CYS A 965      36.440  40.460  57.240  1.00  0.00           H
ATOM   5019  HB2 CYS A 965      35.110  40.510  56.210  1.00  0.00           H
ATOM   5020  SG  CYS A 965      36.610  38.490  55.850  1.00  0.00           S
ATOM   5021  HG1 CYS A 965      35.710  38.330  54.880  1.00  0.00           H
ATOM   5022  C   CYS A 965      34.680  40.100  59.070  1.00  0.00           C
ATOM   5023  O   CYS A 965      35.390  40.080  60.080  1.00  0.00           O
ATOM   5024  N   SER A 966      33.780  41.070  58.920  1.00  0.00           N
ATOM   5025  HN  SER A 966      33.210  41.060  58.110  1.00  0.00           H
ATOM   5026  CA  SER A 966      33.410  42.150  59.940  1.00  0.00           C
ATOM   5027  HA  SER A 966      34.360  42.550  60.290  1.00  0.00           H
ATOM   5028  CB  SER A 966      32.510  43.190  59.420  1.00  0.00           C
ATOM   5029  HB1 SER A 966      32.250  44.050  60.070  1.00  0.00           H
ATOM   5030  HB2 SER A 966      31.550  42.710  59.140  1.00  0.00           H
ATOM   5031  OG  SER A 966      33.100  43.820  58.280  1.00  0.00           O
ATOM   5032  HG1 SER A 966      33.060  43.200  57.550  1.00  0.00           H
ATOM   5033  C   SER A 966      32.770  41.540  61.200  1.00  0.00           C
ATOM   5034  O   SER A 966      33.100  41.910  62.360  1.00  0.00           O
ATOM   5035  N   VAL A 967      31.880  40.520  61.070  1.00  0.00           N
ATOM   5036  HN  VAL A 967      31.730  40.090  60.190  1.00  0.00           H
ATOM   5037  CA  VAL A 967      31.490  39.760  62.220  1.00  0.00           C
ATOM   5038  HA  VAL A 967      31.110  40.520  62.890  1.00  0.00           H
ATOM   5039  CB  VAL A 967      30.190  38.940  62.110  1.00  0.00           C
ATOM   5040  HB  VAL A 967      30.280  38.190  61.290  1.00  0.00           H
ATOM   5041  CG1 VAL A 967      29.750  38.170  63.350  1.00  0.00           C
ATOM   5042 HG11 VAL A 967      30.500  37.400  63.690  1.00  0.00           H
ATOM   5043 HG12 VAL A 967      28.760  37.740  63.070  1.00  0.00           H
ATOM   5044 HG13 VAL A 967      29.480  38.890  64.150  1.00  0.00           H
ATOM   5045  CG2 VAL A 967      29.130  39.940  61.550  1.00  0.00           C
ATOM   5046 HG21 VAL A 967      28.120  39.510  61.690  1.00  0.00           H
ATOM   5047 HG22 VAL A 967      29.120  40.160  60.460  1.00  0.00           H
ATOM   5048 HG23 VAL A 967      29.190  40.890  62.110  1.00  0.00           H
ATOM   5049  C   VAL A 967      32.650  38.950  62.870  1.00  0.00           C
ATOM   5050  O   VAL A 967      32.540  38.640  64.060  1.00  0.00           O
ATOM   5051  N   MET A 968      33.680  38.510  62.140  1.00  0.00           N
ATOM   5052  HN  MET A 968      33.810  38.590  61.150  1.00  0.00           H
ATOM   5053  CA  MET A 968      34.880  37.910  62.810  1.00  0.00           C
ATOM   5054  HA  MET A 968      34.530  37.430  63.720  1.00  0.00           H
ATOM   5055  CB  MET A 968      35.490  36.880  61.740  1.00  0.00           C
ATOM   5056  HB1 MET A 968      36.470  36.460  62.070  1.00  0.00           H
ATOM   5057  HB2 MET A 968      35.470  37.380  60.750  1.00  0.00           H
ATOM   5058  CG  MET A 968      34.490  35.660  61.650  1.00  0.00           C
ATOM   5059  HG1 MET A 968      34.740  34.950  60.850  1.00  0.00           H
ATOM   5060  HG2 MET A 968      33.540  36.170  61.390  1.00  0.00           H
[truncated: 6,873,249 more chars]
