# Supplementary material for: CryoEM and computational modeling structural insights into the pH regulator NBCn1
Source: Nat Commun. 2025 Nov 11;16:9932. doi: 10.1038/s41467-025-64868-z (PMC12606367; doi:10.1038/s41467-025-64868-z)
Supplement: Supplementary file 7 — Supplementary Data 5 [file 41467_2025_64868_MOESM7_ESM.zip › 100ns_z_restr_MD_NBCn1_2NaCO3/hNBCn1_IF/z-restr_hNBCn1_IF_2NaCO3_last_step_55.pdb]

REMARK    GENERATED BY TRJCONV
TITLE     Title t= 101000.00000 step= 50500000
REMARK    THIS IS A SIMULATION BOX
CRYST1   93.350   93.350  102.373  90.00  90.00  90.00 P 1           1
MODEL        1
ATOM      1  N   LEU A 585      25.530  40.490  36.840  1.00  0.00           N
ATOM      2  HT1 LEU A 585      24.550  40.820  36.910  1.00  0.00           H
ATOM      3  HT2 LEU A 585      25.650  40.160  35.860  1.00  0.00           H
ATOM      4  HT3 LEU A 585      26.150  41.300  37.020  1.00  0.00           H
ATOM      5  CA  LEU A 585      25.820  39.570  38.020  1.00  0.00           C
ATOM      6  HA  LEU A 585      26.870  39.320  38.010  1.00  0.00           H
ATOM      7  CB  LEU A 585      25.410  40.320  39.320  1.00  0.00           C
ATOM      8  HB1 LEU A 585      24.300  40.330  39.400  1.00  0.00           H
ATOM      9  HB2 LEU A 585      25.760  41.370  39.330  1.00  0.00           H
ATOM     10  CG  LEU A 585      25.850  39.720  40.680  1.00  0.00           C
ATOM     11  HG  LEU A 585      25.730  40.490  41.460  1.00  0.00           H
ATOM     12  CD1 LEU A 585      25.080  38.460  41.120  1.00  0.00           C
ATOM     13 HD11 LEU A 585      23.990  38.560  40.960  1.00  0.00           H
ATOM     14 HD12 LEU A 585      25.330  38.310  42.200  1.00  0.00           H
ATOM     15 HD13 LEU A 585      25.460  37.610  40.510  1.00  0.00           H
ATOM     16  CD2 LEU A 585      27.340  39.510  40.540  1.00  0.00           C
ATOM     17 HD21 LEU A 585      27.970  40.370  40.220  1.00  0.00           H
ATOM     18 HD22 LEU A 585      27.580  38.670  39.860  1.00  0.00           H
ATOM     19 HD23 LEU A 585      27.780  39.160  41.490  1.00  0.00           H
ATOM     20  C   LEU A 585      25.100  38.240  37.810  1.00  0.00           C
ATOM     21  O   LEU A 585      25.690  37.160  38.040  1.00  0.00           O
ATOM     22  N   ILE A 586      23.830  38.200  37.410  1.00  0.00           N
ATOM     23  HN  ILE A 586      23.340  39.040  37.180  1.00  0.00           H
ATOM     24  CA  ILE A 586      23.090  36.970  37.170  1.00  0.00           C
ATOM     25  HA  ILE A 586      23.270  36.250  37.950  1.00  0.00           H
ATOM     26  CB  ILE A 586      21.590  37.240  37.040  1.00  0.00           C
ATOM     27  HB  ILE A 586      21.500  37.980  36.220  1.00  0.00           H
ATOM     28  CG2 ILE A 586      20.790  36.020  36.740  1.00  0.00           C
ATOM     29 HG21 ILE A 586      21.030  35.250  37.500  1.00  0.00           H
ATOM     30 HG22 ILE A 586      20.990  35.560  35.740  1.00  0.00           H
ATOM     31 HG23 ILE A 586      19.710  36.230  36.890  1.00  0.00           H
ATOM     32  CG1 ILE A 586      20.900  38.010  38.190  1.00  0.00           C
ATOM     33 HG11 ILE A 586      19.820  38.120  37.940  1.00  0.00           H
ATOM     34 HG12 ILE A 586      21.360  39.000  38.340  1.00  0.00           H
ATOM     35  CD  ILE A 586      20.950  37.310  39.530  1.00  0.00           C
ATOM     36  HD1 ILE A 586      20.260  37.720  40.300  1.00  0.00           H
ATOM     37  HD2 ILE A 586      21.980  37.410  39.970  1.00  0.00           H
ATOM     38  HD3 ILE A 586      20.580  36.270  39.380  1.00  0.00           H
ATOM     39  C   ILE A 586      23.620  36.300  35.960  1.00  0.00           C
ATOM     40  O   ILE A 586      23.810  35.020  35.950  1.00  0.00           O
ATOM     41  N   LEU A 587      24.140  36.960  34.890  1.00  0.00           N
ATOM     42  HN  LEU A 587      23.790  37.890  34.850  1.00  0.00           H
ATOM     43  CA  LEU A 587      24.750  36.260  33.700  1.00  0.00           C
ATOM     44  HA  LEU A 587      24.100  35.420  33.510  1.00  0.00           H
ATOM     45  CB  LEU A 587      24.630  37.200  32.520  1.00  0.00           C
ATOM     46  HB1 LEU A 587      25.470  37.930  32.620  1.00  0.00           H
ATOM     47  HB2 LEU A 587      23.670  37.750  32.590  1.00  0.00           H
ATOM     48  CG  LEU A 587      24.860  36.580  31.130  1.00  0.00           C
ATOM     49  HG  LEU A 587      25.590  35.760  31.320  1.00  0.00           H
ATOM     50  CD1 LEU A 587      23.590  36.180  30.480  1.00  0.00           C
ATOM     51 HD11 LEU A 587      23.670  35.790  29.440  1.00  0.00           H
ATOM     52 HD12 LEU A 587      22.930  37.060  30.520  1.00  0.00           H
ATOM     53 HD13 LEU A 587      23.080  35.440  31.140  1.00  0.00           H
ATOM     54  CD2 LEU A 587      25.550  37.570  30.230  1.00  0.00           C
ATOM     55 HD21 LEU A 587      25.720  37.180  29.200  1.00  0.00           H
ATOM     56 HD22 LEU A 587      26.550  37.930  30.540  1.00  0.00           H
ATOM     57 HD23 LEU A 587      24.920  38.470  30.070  1.00  0.00           H
ATOM     58  C   LEU A 587      26.110  35.680  33.990  1.00  0.00           C
ATOM     59  O   LEU A 587      26.440  34.560  33.600  1.00  0.00           O
ATOM     60  N   ASP A 588      26.950  36.400  34.840  1.00  0.00           N
ATOM     61  HN  ASP A 588      26.620  37.290  35.160  1.00  0.00           H
ATOM     62  CA  ASP A 588      28.150  35.810  35.330  1.00  0.00           C
ATOM     63  HA  ASP A 588      28.770  35.420  34.540  1.00  0.00           H
ATOM     64  CB  ASP A 588      29.010  36.830  36.220  1.00  0.00           C
ATOM     65  HB1 ASP A 588      29.900  36.410  36.760  1.00  0.00           H
ATOM     66  HB2 ASP A 588      28.400  37.150  37.090  1.00  0.00           H
ATOM     67  CG  ASP A 588      29.510  38.040  35.480  1.00  0.00           C
ATOM     68  OD1 ASP A 588      29.190  38.340  34.290  1.00  0.00           O
ATOM     69  OD2 ASP A 588      30.310  38.700  36.260  1.00  0.00           O
ATOM     70  C   ASP A 588      27.940  34.570  36.220  1.00  0.00           C
ATOM     71  O   ASP A 588      28.780  33.590  36.150  1.00  0.00           O
ATOM     72  N   ILE A 589      26.880  34.600  37.010  1.00  0.00           N
ATOM     73  HN  ILE A 589      26.190  35.310  36.960  1.00  0.00           H
ATOM     74  CA  ILE A 589      26.500  33.390  37.770  1.00  0.00           C
ATOM     75  HA  ILE A 589      27.380  33.170  38.360  1.00  0.00           H
ATOM     76  CB  ILE A 589      25.490  33.650  38.890  1.00  0.00           C
ATOM     77  HB  ILE A 589      24.800  34.340  38.370  1.00  0.00           H
ATOM     78  CG2 ILE A 589      24.780  32.370  39.390  1.00  0.00           C
ATOM     79 HG21 ILE A 589      24.260  32.680  40.320  1.00  0.00           H
ATOM     80 HG22 ILE A 589      25.570  31.690  39.790  1.00  0.00           H
ATOM     81 HG23 ILE A 589      24.100  31.970  38.600  1.00  0.00           H
ATOM     82  CG1 ILE A 589      26.120  34.500  40.050  1.00  0.00           C
ATOM     83 HG11 ILE A 589      25.310  34.860  40.700  1.00  0.00           H
ATOM     84 HG12 ILE A 589      26.620  35.390  39.590  1.00  0.00           H
ATOM     85  CD  ILE A 589      27.250  33.840  40.780  1.00  0.00           C
ATOM     86  HD1 ILE A 589      28.100  33.610  40.100  1.00  0.00           H
ATOM     87  HD2 ILE A 589      26.960  32.840  41.190  1.00  0.00           H
ATOM     88  HD3 ILE A 589      27.660  34.520  41.550  1.00  0.00           H
ATOM     89  C   ILE A 589      26.240  32.120  37.010  1.00  0.00           C
ATOM     90  O   ILE A 589      26.630  31.020  37.380  1.00  0.00           O
ATOM     91  N   LYS A 590      25.510  32.310  35.880  1.00  0.00           N
ATOM     92  HN  LYS A 590      25.240  33.260  35.710  1.00  0.00           H
ATOM     93  CA  LYS A 590      25.060  31.310  34.990  1.00  0.00           C
ATOM     94  HA  LYS A 590      24.770  30.400  35.470  1.00  0.00           H
ATOM     95  CB  LYS A 590      23.840  31.820  34.160  1.00  0.00           C
ATOM     96  HB1 LYS A 590      23.610  30.930  33.530  1.00  0.00           H
ATOM     97  HB2 LYS A 590      24.120  32.710  33.540  1.00  0.00           H
ATOM     98  CG  LYS A 590      22.520  32.150  34.950  1.00  0.00           C
ATOM     99  HG1 LYS A 590      22.720  33.130  35.430  1.00  0.00           H
ATOM    100  HG2 LYS A 590      22.180  31.430  35.720  1.00  0.00           H
ATOM    101  CD  LYS A 590      21.260  32.110  34.020  1.00  0.00           C
ATOM    102  HD1 LYS A 590      20.370  32.390  34.620  1.00  0.00           H
ATOM    103  HD2 LYS A 590      21.120  31.130  33.500  1.00  0.00           H
ATOM    104  CE  LYS A 590      21.410  33.230  32.950  1.00  0.00           C
ATOM    105  HE1 LYS A 590      22.210  32.980  32.220  1.00  0.00           H
ATOM    106  HE2 LYS A 590      21.520  34.160  33.550  1.00  0.00           H
ATOM    107  NZ  LYS A 590      20.070  33.270  32.210  1.00  0.00           N
ATOM    108  HZ1 LYS A 590      19.830  32.320  31.850  1.00  0.00           H
ATOM    109  HZ2 LYS A 590      20.000  33.880  31.370  1.00  0.00           H
ATOM    110  HZ3 LYS A 590      19.390  33.650  32.890  1.00  0.00           H
ATOM    111  C   LYS A 590      26.140  30.800  33.970  1.00  0.00           C
ATOM    112  O   LYS A 590      26.040  29.770  33.350  1.00  0.00           O
ATOM    113  N   ARG A 591      27.260  31.540  33.760  1.00  0.00           N
ATOM    114  HN  ARG A 591      27.360  32.440  34.180  1.00  0.00           H
ATOM    115  CA  ARG A 591      28.350  31.250  32.800  1.00  0.00           C
ATOM    116  HA  ARG A 591      27.910  30.690  31.980  1.00  0.00           H
ATOM    117  CB  ARG A 591      28.990  32.640  32.270  1.00  0.00           C
ATOM    118  HB1 ARG A 591      29.150  33.230  33.200  1.00  0.00           H
ATOM    119  HB2 ARG A 591      28.120  33.140  31.790  1.00  0.00           H
ATOM    120  CG  ARG A 591      30.220  32.700  31.420  1.00  0.00           C
ATOM    121  HG1 ARG A 591      30.730  31.710  31.340  1.00  0.00           H
ATOM    122  HG2 ARG A 591      30.930  33.420  31.910  1.00  0.00           H
ATOM    123  CD  ARG A 591      30.010  33.270  30.000  1.00  0.00           C
ATOM    124  HD1 ARG A 591      29.130  32.700  29.630  1.00  0.00           H
ATOM    125  HD2 ARG A 591      30.920  33.140  29.390  1.00  0.00           H
ATOM    126  NE  ARG A 591      29.630  34.680  30.170  1.00  0.00           N
ATOM    127  HE  ARG A 591      29.280  34.970  31.070  1.00  0.00           H
ATOM    128  CZ  ARG A 591      29.470  35.540  29.180  1.00  0.00           C
ATOM    129  NH1 ARG A 591      29.590  35.410  27.910  1.00  0.00           N
ATOM    130 HH11 ARG A 591      29.660  34.510  27.470  1.00  0.00           H
ATOM    131 HH12 ARG A 591      29.220  36.210  27.420  1.00  0.00           H
ATOM    132  NH2 ARG A 591      28.950  36.700  29.500  1.00  0.00           N
ATOM    133 HH21 ARG A 591      28.780  37.410  28.820  1.00  0.00           H
ATOM    134 HH22 ARG A 591      28.880  36.900  30.480  1.00  0.00           H
ATOM    135  C   ARG A 591      29.370  30.330  33.420  1.00  0.00           C
ATOM    136  O   ARG A 591      29.240  29.100  33.370  1.00  0.00           O
ATOM    137  N   LYS A 592      30.520  30.850  33.850  1.00  0.00           N
ATOM    138  HN  LYS A 592      30.650  31.830  33.970  1.00  0.00           H
ATOM    139  CA  LYS A 592      31.540  29.990  34.400  1.00  0.00           C
ATOM    140  HA  LYS A 592      31.210  28.980  34.180  1.00  0.00           H
ATOM    141  CB  LYS A 592      32.770  30.110  33.520  1.00  0.00           C
ATOM    142  HB1 LYS A 592      32.280  29.990  32.540  1.00  0.00           H
ATOM    143  HB2 LYS A 592      33.480  29.320  33.810  1.00  0.00           H
ATOM    144  CG  LYS A 592      33.460  31.490  33.460  1.00  0.00           C
ATOM    145  HG1 LYS A 592      32.820  32.320  33.070  1.00  0.00           H
ATOM    146  HG2 LYS A 592      34.250  31.310  32.700  1.00  0.00           H
ATOM    147  CD  LYS A 592      34.230  31.900  34.740  1.00  0.00           C
ATOM    148  HD1 LYS A 592      34.610  31.000  35.250  1.00  0.00           H
ATOM    149  HD2 LYS A 592      33.510  32.400  35.420  1.00  0.00           H
ATOM    150  CE  LYS A 592      35.320  32.930  34.520  1.00  0.00           C
ATOM    151  HE1 LYS A 592      35.610  33.200  35.560  1.00  0.00           H
ATOM    152  HE2 LYS A 592      35.000  33.760  33.850  1.00  0.00           H
ATOM    153  NZ  LYS A 592      36.510  32.370  33.960  1.00  0.00           N
ATOM    154  HZ1 LYS A 592      36.450  32.010  32.980  1.00  0.00           H
ATOM    155  HZ2 LYS A 592      36.970  31.660  34.550  1.00  0.00           H
ATOM    156  HZ3 LYS A 592      37.220  33.130  33.940  1.00  0.00           H
ATOM    157  C   LYS A 592      31.830  30.110  35.910  1.00  0.00           C
ATOM    158  O   LYS A 592      32.800  29.590  36.420  1.00  0.00           O
ATOM    159  N   ALA A 593      30.990  30.870  36.600  1.00  0.00           N
ATOM    160  HN  ALA A 593      30.260  31.330  36.090  1.00  0.00           H
ATOM    161  CA  ALA A 593      31.120  31.020  38.020  1.00  0.00           C
ATOM    162  HA  ALA A 593      32.120  31.380  38.170  1.00  0.00           H
ATOM    163  CB  ALA A 593      30.080  32.090  38.570  1.00  0.00           C
ATOM    164  HB1 ALA A 593      30.300  33.110  38.200  1.00  0.00           H
ATOM    165  HB2 ALA A 593      30.160  32.200  39.670  1.00  0.00           H
ATOM    166  HB3 ALA A 593      29.050  31.920  38.200  1.00  0.00           H
ATOM    167  C   ALA A 593      31.140  29.720  38.940  1.00  0.00           C
ATOM    168  O   ALA A 593      32.080  29.550  39.680  1.00  0.00           O
ATOM    169  N   PRO A 594      30.260  28.720  39.000  1.00  0.00           N
ATOM    170  CD  PRO A 594      28.920  28.800  38.400  1.00  0.00           C
ATOM    171  HD1 PRO A 594      29.100  28.750  37.300  1.00  0.00           H
ATOM    172  HD2 PRO A 594      28.390  29.710  38.760  1.00  0.00           H
ATOM    173  CA  PRO A 594      30.400  27.620  39.930  1.00  0.00           C
ATOM    174  HA  PRO A 594      31.030  27.960  40.740  1.00  0.00           H
ATOM    175  CB  PRO A 594      28.930  27.270  40.190  1.00  0.00           C
ATOM    176  HB1 PRO A 594      28.460  27.920  40.960  1.00  0.00           H
ATOM    177  HB2 PRO A 594      28.750  26.200  40.450  1.00  0.00           H
ATOM    178  CG  PRO A 594      28.300  27.490  38.850  1.00  0.00           C
ATOM    179  HG1 PRO A 594      28.640  26.710  38.150  1.00  0.00           H
ATOM    180  HG2 PRO A 594      27.190  27.560  38.700  1.00  0.00           H
ATOM    181  C   PRO A 594      31.220  26.470  39.300  1.00  0.00           C
ATOM    182  O   PRO A 594      31.530  25.570  40.030  1.00  0.00           O
ATOM    183  N   PHE A 595      31.530  26.490  37.990  1.00  0.00           N
ATOM    184  HN  PHE A 595      31.290  27.310  37.470  1.00  0.00           H
ATOM    185  CA  PHE A 595      32.150  25.370  37.300  1.00  0.00           C
ATOM    186  HA  PHE A 595      31.780  24.420  37.650  1.00  0.00           H
ATOM    187  CB  PHE A 595      31.860  25.320  35.760  1.00  0.00           C
ATOM    188  HB1 PHE A 595      32.280  24.390  35.300  1.00  0.00           H
ATOM    189  HB2 PHE A 595      32.280  26.160  35.170  1.00  0.00           H
ATOM    190  CG  PHE A 595      30.410  25.270  35.580  1.00  0.00           C
ATOM    191  CD1 PHE A 595      29.600  24.180  36.010  1.00  0.00           C
ATOM    192  HD1 PHE A 595      30.090  23.290  36.410  1.00  0.00           H
ATOM    193  CE1 PHE A 595      28.190  24.330  36.020  1.00  0.00           C
ATOM    194  HE1 PHE A 595      27.640  23.480  36.400  1.00  0.00           H
ATOM    195  CZ  PHE A 595      27.600  25.560  35.690  1.00  0.00           C
ATOM    196  HZ  PHE A 595      26.580  25.880  35.860  1.00  0.00           H
ATOM    197  CD2 PHE A 595      29.800  26.370  35.000  1.00  0.00           C
ATOM    198  HD2 PHE A 595      30.350  27.240  34.640  1.00  0.00           H
ATOM    199  CE2 PHE A 595      28.420  26.570  35.210  1.00  0.00           C
ATOM    200  HE2 PHE A 595      27.970  27.500  34.920  1.00  0.00           H
ATOM    201  C   PHE A 595      33.670  25.300  37.450  1.00  0.00           C
ATOM    202  O   PHE A 595      34.480  25.490  36.560  1.00  0.00           O
ATOM    203  N   PHE A 596      34.060  24.990  38.690  1.00  0.00           N
ATOM    204  HN  PHE A 596      33.330  24.760  39.330  1.00  0.00           H
ATOM    205  CA  PHE A 596      35.420  24.980  39.310  1.00  0.00           C
ATOM    206  HA  PHE A 596      36.020  25.820  38.990  1.00  0.00           H
ATOM    207  CB  PHE A 596      35.320  25.010  40.830  1.00  0.00           C
ATOM    208  HB1 PHE A 596      34.760  24.110  41.120  1.00  0.00           H
ATOM    209  HB2 PHE A 596      34.810  25.960  41.130  1.00  0.00           H
ATOM    210  CG  PHE A 596      36.620  25.050  41.690  1.00  0.00           C
ATOM    211  CD1 PHE A 596      37.820  25.660  41.310  1.00  0.00           C
ATOM    212  HD1 PHE A 596      37.940  26.160  40.360  1.00  0.00           H
ATOM    213  CE1 PHE A 596      38.960  25.740  42.120  1.00  0.00           C
ATOM    214  HE1 PHE A 596      39.890  26.250  41.960  1.00  0.00           H
ATOM    215  CZ  PHE A 596      38.880  25.060  43.340  1.00  0.00           C
ATOM    216  HZ  PHE A 596      39.820  25.000  43.890  1.00  0.00           H
ATOM    217  CD2 PHE A 596      36.630  24.370  42.900  1.00  0.00           C
ATOM    218  HD2 PHE A 596      35.800  23.790  43.280  1.00  0.00           H
ATOM    219  CE2 PHE A 596      37.730  24.450  43.810  1.00  0.00           C
ATOM    220  HE2 PHE A 596      37.790  23.990  44.780  1.00  0.00           H
ATOM    221  C   PHE A 596      36.140  23.800  38.830  1.00  0.00           C
ATOM    222  O   PHE A 596      37.370  23.790  38.840  1.00  0.00           O
ATOM    223  N   LEU A 597      35.460  22.690  38.470  1.00  0.00           N
ATOM    224  HN  LEU A 597      34.460  22.780  38.530  1.00  0.00           H
ATOM    225  CA  LEU A 597      36.010  21.440  38.090  1.00  0.00           C
ATOM    226  HA  LEU A 597      36.740  21.220  38.860  1.00  0.00           H
ATOM    227  CB  LEU A 597      34.970  20.290  38.040  1.00  0.00           C
ATOM    228  HB1 LEU A 597      34.250  20.630  37.260  1.00  0.00           H
ATOM    229  HB2 LEU A 597      34.400  20.200  38.990  1.00  0.00           H
ATOM    230  CG  LEU A 597      35.560  18.880  37.740  1.00  0.00           C
ATOM    231  HG  LEU A 597      35.990  19.090  36.740  1.00  0.00           H
ATOM    232  CD1 LEU A 597      36.600  18.430  38.780  1.00  0.00           C
ATOM    233 HD11 LEU A 597      37.570  18.950  38.650  1.00  0.00           H
ATOM    234 HD12 LEU A 597      36.750  17.330  38.780  1.00  0.00           H
ATOM    235 HD13 LEU A 597      36.090  18.710  39.730  1.00  0.00           H
ATOM    236  CD2 LEU A 597      34.340  17.870  37.570  1.00  0.00           C
ATOM    237 HD21 LEU A 597      33.600  18.300  36.850  1.00  0.00           H
ATOM    238 HD22 LEU A 597      33.800  17.730  38.530  1.00  0.00           H
ATOM    239 HD23 LEU A 597      34.640  16.910  37.070  1.00  0.00           H
ATOM    240  C   LEU A 597      36.740  21.460  36.750  1.00  0.00           C
ATOM    241  O   LEU A 597      37.800  20.870  36.630  1.00  0.00           O
ATOM    242  N   SER A 598      36.300  22.270  35.830  1.00  0.00           N
ATOM    243  HN  SER A 598      35.450  22.750  35.960  1.00  0.00           H
ATOM    244  CA  SER A 598      37.010  22.510  34.540  1.00  0.00           C
ATOM    245  HA  SER A 598      37.170  21.510  34.150  1.00  0.00           H
ATOM    246  CB  SER A 598      36.160  23.460  33.630  1.00  0.00           C
ATOM    247  HB1 SER A 598      36.790  23.730  32.760  1.00  0.00           H
ATOM    248  HB2 SER A 598      35.810  24.360  34.200  1.00  0.00           H
ATOM    249  OG  SER A 598      35.030  22.720  33.150  1.00  0.00           O
ATOM    250  HG1 SER A 598      34.370  22.500  33.810  1.00  0.00           H
ATOM    251  C   SER A 598      38.360  23.170  34.760  1.00  0.00           C
ATOM    252  O   SER A 598      39.400  22.680  34.290  1.00  0.00           O
ATOM    253  N   ASP A 599      38.430  24.230  35.620  1.00  0.00           N
ATOM    254  HN  ASP A 599      37.500  24.510  35.860  1.00  0.00           H
ATOM    255  CA  ASP A 599      39.680  24.920  36.010  1.00  0.00           C
ATOM    256  HA  ASP A 599      40.230  25.250  35.140  1.00  0.00           H
ATOM    257  CB  ASP A 599      39.370  26.160  36.980  1.00  0.00           C
ATOM    258  HB1 ASP A 599      40.350  26.640  37.110  1.00  0.00           H
ATOM    259  HB2 ASP A 599      38.920  25.880  37.950  1.00  0.00           H
ATOM    260  CG  ASP A 599      38.560  27.260  36.350  1.00  0.00           C
ATOM    261  OD1 ASP A 599      38.900  28.430  36.710  1.00  0.00           O
ATOM    262  OD2 ASP A 599      37.510  27.050  35.740  1.00  0.00           O
ATOM    263  C   ASP A 599      40.580  24.050  36.880  1.00  0.00           C
ATOM    264  O   ASP A 599      41.820  24.020  36.720  1.00  0.00           O
ATOM    265  N   PHE A 600      40.050  23.120  37.730  1.00  0.00           N
ATOM    266  HN  PHE A 600      39.060  23.040  37.790  1.00  0.00           H
ATOM    267  CA  PHE A 600      40.700  22.170  38.550  1.00  0.00           C
ATOM    268  HA  PHE A 600      41.470  22.630  39.160  1.00  0.00           H
ATOM    269  CB  PHE A 600      39.630  21.590  39.410  1.00  0.00           C
ATOM    270  HB1 PHE A 600      39.030  20.840  38.820  1.00  0.00           H
ATOM    271  HB2 PHE A 600      38.870  22.390  39.550  1.00  0.00           H
ATOM    272  CG  PHE A 600      40.230  21.080  40.720  1.00  0.00           C
ATOM    273  CD1 PHE A 600      40.730  21.980  41.670  1.00  0.00           C
ATOM    274  HD1 PHE A 600      40.520  23.000  41.420  1.00  0.00           H
ATOM    275  CE1 PHE A 600      41.380  21.600  42.880  1.00  0.00           C
ATOM    276  HE1 PHE A 600      41.880  22.320  43.510  1.00  0.00           H
ATOM    277  CZ  PHE A 600      41.550  20.240  43.140  1.00  0.00           C
ATOM    278  HZ  PHE A 600      42.020  19.930  44.060  1.00  0.00           H
ATOM    279  CD2 PHE A 600      40.450  19.720  40.930  1.00  0.00           C
ATOM    280  HD2 PHE A 600      39.980  18.930  40.350  1.00  0.00           H
ATOM    281  CE2 PHE A 600      41.060  19.290  42.170  1.00  0.00           C
ATOM    282  HE2 PHE A 600      41.250  18.230  42.370  1.00  0.00           H
ATOM    283  C   PHE A 600      41.410  21.090  37.720  1.00  0.00           C
ATOM    284  O   PHE A 600      42.520  20.740  37.990  1.00  0.00           O
ATOM    285  N   LYS A 601      40.870  20.590  36.630  1.00  0.00           N
ATOM    286  HN  LYS A 601      39.980  20.980  36.380  1.00  0.00           H
ATOM    287  CA  LYS A 601      41.580  19.840  35.560  1.00  0.00           C
ATOM    288  HA  LYS A 601      42.080  19.010  36.040  1.00  0.00           H
ATOM    289  CB  LYS A 601      40.560  19.330  34.570  1.00  0.00           C
ATOM    290  HB1 LYS A 601      41.140  18.900  33.730  1.00  0.00           H
ATOM    291  HB2 LYS A 601      39.950  20.180  34.200  1.00  0.00           H
ATOM    292  CG  LYS A 601      39.760  18.260  35.230  1.00  0.00           C
ATOM    293  HG1 LYS A 601      39.390  18.420  36.260  1.00  0.00           H
ATOM    294  HG2 LYS A 601      40.440  17.400  35.350  1.00  0.00           H
ATOM    295  CD  LYS A 601      38.500  17.760  34.480  1.00  0.00           C
ATOM    296  HD1 LYS A 601      38.820  17.270  33.530  1.00  0.00           H
ATOM    297  HD2 LYS A 601      37.860  18.630  34.270  1.00  0.00           H
ATOM    298  CE  LYS A 601      37.680  16.680  35.170  1.00  0.00           C
ATOM    299  HE1 LYS A 601      37.140  17.120  36.030  1.00  0.00           H
ATOM    300  HE2 LYS A 601      38.200  15.800  35.620  1.00  0.00           H
ATOM    301  NZ  LYS A 601      36.680  16.160  34.250  1.00  0.00           N
ATOM    302  HZ1 LYS A 601      37.210  15.630  33.520  1.00  0.00           H
ATOM    303  HZ2 LYS A 601      36.060  16.870  33.800  1.00  0.00           H
ATOM    304  HZ3 LYS A 601      36.070  15.480  34.730  1.00  0.00           H
ATOM    305  C   LYS A 601      42.730  20.620  34.810  1.00  0.00           C
ATOM    306  O   LYS A 601      43.820  20.160  34.580  1.00  0.00           O
ATOM    307  N   ASP A 602      42.490  21.920  34.590  1.00  0.00           N
ATOM    308  HN  ASP A 602      41.610  22.350  34.760  1.00  0.00           H
ATOM    309  CA  ASP A 602      43.580  22.720  34.050  1.00  0.00           C
ATOM    310  HA  ASP A 602      43.990  22.220  33.180  1.00  0.00           H
ATOM    311  CB  ASP A 602      43.190  24.140  33.510  1.00  0.00           C
ATOM    312  HB1 ASP A 602      44.090  24.670  33.130  1.00  0.00           H
ATOM    313  HB2 ASP A 602      42.750  24.740  34.340  1.00  0.00           H
ATOM    314  CG  ASP A 602      42.230  24.040  32.360  1.00  0.00           C
ATOM    315  OD1 ASP A 602      42.130  23.040  31.580  1.00  0.00           O
ATOM    316  OD2 ASP A 602      41.610  25.050  32.100  1.00  0.00           O
ATOM    317  C   ASP A 602      44.730  23.010  35.100  1.00  0.00           C
ATOM    318  O   ASP A 602      45.880  23.160  34.700  1.00  0.00           O
ATOM    319  N   ALA A 603      44.460  22.860  36.390  1.00  0.00           N
ATOM    320  HN  ALA A 603      43.540  22.610  36.700  1.00  0.00           H
ATOM    321  CA  ALA A 603      45.510  23.050  37.400  1.00  0.00           C
ATOM    322  HA  ALA A 603      46.170  23.830  37.070  1.00  0.00           H
ATOM    323  CB  ALA A 603      44.870  23.410  38.770  1.00  0.00           C
ATOM    324  HB1 ALA A 603      44.470  24.420  38.550  1.00  0.00           H
ATOM    325  HB2 ALA A 603      45.640  23.500  39.580  1.00  0.00           H
ATOM    326  HB3 ALA A 603      44.090  22.650  38.980  1.00  0.00           H
ATOM    327  C   ALA A 603      46.270  21.800  37.530  1.00  0.00           C
ATOM    328  O   ALA A 603      47.270  21.830  38.260  1.00  0.00           O
ATOM    329  N   LEU A 604      46.050  20.660  36.810  1.00  0.00           N
ATOM    330  HN  LEU A 604      45.270  20.600  36.200  1.00  0.00           H
ATOM    331  CA  LEU A 604      46.880  19.490  36.940  1.00  0.00           C
ATOM    332  HA  LEU A 604      47.160  19.350  37.980  1.00  0.00           H
ATOM    333  CB  LEU A 604      45.980  18.240  36.410  1.00  0.00           C
ATOM    334  HB1 LEU A 604      46.510  17.280  36.250  1.00  0.00           H
ATOM    335  HB2 LEU A 604      45.720  18.600  35.400  1.00  0.00           H
ATOM    336  CG  LEU A 604      44.630  17.900  37.140  1.00  0.00           C
ATOM    337  HG  LEU A 604      44.050  18.850  37.180  1.00  0.00           H
ATOM    338  CD1 LEU A 604      43.880  16.880  36.290  1.00  0.00           C
ATOM    339 HD11 LEU A 604      44.450  15.930  36.270  1.00  0.00           H
ATOM    340 HD12 LEU A 604      43.780  17.280  35.250  1.00  0.00           H
ATOM    341 HD13 LEU A 604      42.890  16.730  36.770  1.00  0.00           H
ATOM    342  CD2 LEU A 604      44.780  17.300  38.560  1.00  0.00           C
ATOM    343 HD21 LEU A 604      45.440  16.410  38.480  1.00  0.00           H
ATOM    344 HD22 LEU A 604      43.840  17.210  39.120  1.00  0.00           H
ATOM    345 HD23 LEU A 604      45.320  18.060  39.180  1.00  0.00           H
ATOM    346  C   LEU A 604      48.210  19.550  36.140  1.00  0.00           C
ATOM    347  O   LEU A 604      48.400  18.770  35.200  1.00  0.00           O
ATOM    348  N   SER A 605      49.090  20.440  36.570  1.00  0.00           N
ATOM    349  HN  SER A 605      48.970  20.930  37.430  1.00  0.00           H
ATOM    350  CA  SER A 605      50.350  20.670  35.960  1.00  0.00           C
ATOM    351  HA  SER A 605      50.650  19.770  35.470  1.00  0.00           H
ATOM    352  CB  SER A 605      50.320  21.840  34.850  1.00  0.00           C
ATOM    353  HB1 SER A 605      49.380  21.730  34.260  1.00  0.00           H
ATOM    354  HB2 SER A 605      51.220  21.830  34.200  1.00  0.00           H
ATOM    355  OG  SER A 605      50.230  23.080  35.580  1.00  0.00           O
ATOM    356  HG1 SER A 605      49.830  23.710  34.980  1.00  0.00           H
ATOM    357  C   SER A 605      51.380  21.010  36.990  1.00  0.00           C
ATOM    358  O   SER A 605      51.040  21.380  38.140  1.00  0.00           O
ATOM    359  N   LEU A 606      52.680  20.790  36.650  1.00  0.00           N
ATOM    360  HN  LEU A 606      53.000  20.430  35.770  1.00  0.00           H
ATOM    361  CA  LEU A 606      53.810  21.160  37.480  1.00  0.00           C
ATOM    362  HA  LEU A 606      53.530  20.970  38.510  1.00  0.00           H
ATOM    363  CB  LEU A 606      55.070  20.310  37.040  1.00  0.00           C
ATOM    364  HB1 LEU A 606      55.960  20.620  37.630  1.00  0.00           H
ATOM    365  HB2 LEU A 606      55.300  20.610  35.990  1.00  0.00           H
ATOM    366  CG  LEU A 606      54.950  18.730  37.040  1.00  0.00           C
ATOM    367  HG  LEU A 606      53.990  18.520  36.500  1.00  0.00           H
ATOM    368  CD1 LEU A 606      56.160  18.000  36.420  1.00  0.00           C
ATOM    369 HD11 LEU A 606      56.110  17.920  35.310  1.00  0.00           H
ATOM    370 HD12 LEU A 606      56.260  16.950  36.760  1.00  0.00           H
ATOM    371 HD13 LEU A 606      57.150  18.460  36.630  1.00  0.00           H
ATOM    372  CD2 LEU A 606      54.630  18.050  38.330  1.00  0.00           C
ATOM    373 HD21 LEU A 606      55.580  18.070  38.910  1.00  0.00           H
ATOM    374 HD22 LEU A 606      54.310  16.990  38.280  1.00  0.00           H
ATOM    375 HD23 LEU A 606      53.840  18.580  38.910  1.00  0.00           H
ATOM    376  C   LEU A 606      54.110  22.640  37.450  1.00  0.00           C
ATOM    377  O   LEU A 606      54.890  23.100  38.230  1.00  0.00           O
ATOM    378  N   GLN A 607      53.550  23.450  36.510  1.00  0.00           N
ATOM    379  HN  GLN A 607      52.890  23.070  35.880  1.00  0.00           H
ATOM    380  CA  GLN A 607      53.640  24.890  36.540  1.00  0.00           C
ATOM    381  HA  GLN A 607      54.660  25.240  36.660  1.00  0.00           H
ATOM    382  CB  GLN A 607      53.050  25.350  35.240  1.00  0.00           C
ATOM    383  HB1 GLN A 607      53.260  26.420  34.980  1.00  0.00           H
ATOM    384  HB2 GLN A 607      51.950  25.260  35.340  1.00  0.00           H
ATOM    385  CG  GLN A 607      53.440  24.620  33.890  1.00  0.00           C
ATOM    386  HG1 GLN A 607      53.130  25.350  33.120  1.00  0.00           H
ATOM    387  HG2 GLN A 607      52.810  23.710  33.770  1.00  0.00           H
ATOM    388  CD  GLN A 607      54.850  24.010  33.770  1.00  0.00           C
ATOM    389  OE1 GLN A 607      55.010  22.750  33.800  1.00  0.00           O
ATOM    390  NE2 GLN A 607      55.940  24.850  33.560  1.00  0.00           N
ATOM    391 HE21 GLN A 607      56.870  24.550  33.360  1.00  0.00           H
ATOM    392 HE22 GLN A 607      55.760  25.820  33.660  1.00  0.00           H
ATOM    393  C   GLN A 607      52.770  25.420  37.670  1.00  0.00           C
ATOM    394  O   GLN A 607      53.170  26.350  38.370  1.00  0.00           O
ATOM    395  N   CYS A 608      51.630  24.780  37.980  1.00  0.00           N
ATOM    396  HN  CYS A 608      51.330  23.890  37.640  1.00  0.00           H
ATOM    397  CA  CYS A 608      50.750  25.300  39.030  1.00  0.00           C
ATOM    398  HA  CYS A 608      50.550  26.340  38.790  1.00  0.00           H
ATOM    399  CB  CYS A 608      49.370  24.460  39.070  1.00  0.00           C
ATOM    400  HB1 CYS A 608      49.740  23.450  39.340  1.00  0.00           H
ATOM    401  HB2 CYS A 608      49.090  24.440  38.000  1.00  0.00           H
ATOM    402  SG  CYS A 608      48.060  24.980  40.240  1.00  0.00           S
ATOM    403  HG1 CYS A 608      47.050  24.260  39.780  1.00  0.00           H
ATOM    404  C   CYS A 608      51.400  25.140  40.480  1.00  0.00           C
ATOM    405  O   CYS A 608      51.240  26.050  41.290  1.00  0.00           O
ATOM    406  N   LEU A 609      52.130  24.050  40.710  1.00  0.00           N
ATOM    407  HN  LEU A 609      52.040  23.220  40.150  1.00  0.00           H
ATOM    408  CA  LEU A 609      52.870  23.870  41.990  1.00  0.00           C
ATOM    409  HA  LEU A 609      52.200  23.900  42.830  1.00  0.00           H
ATOM    410  CB  LEU A 609      53.490  22.460  42.110  1.00  0.00           C
ATOM    411  HB1 LEU A 609      54.210  22.230  41.290  1.00  0.00           H
ATOM    412  HB2 LEU A 609      52.710  21.690  41.930  1.00  0.00           H
ATOM    413  CG  LEU A 609      54.040  22.030  43.470  1.00  0.00           C
ATOM    414  HG  LEU A 609      54.900  22.680  43.780  1.00  0.00           H
ATOM    415  CD1 LEU A 609      52.920  22.050  44.580  1.00  0.00           C
ATOM    416 HD11 LEU A 609      52.300  22.970  44.570  1.00  0.00           H
ATOM    417 HD12 LEU A 609      53.340  21.930  45.600  1.00  0.00           H
ATOM    418 HD13 LEU A 609      52.250  21.180  44.370  1.00  0.00           H
ATOM    419  CD2 LEU A 609      54.600  20.660  43.320  1.00  0.00           C
ATOM    420 HD21 LEU A 609      53.860  19.980  42.850  1.00  0.00           H
ATOM    421 HD22 LEU A 609      54.750  20.200  44.330  1.00  0.00           H
ATOM    422 HD23 LEU A 609      55.550  20.640  42.740  1.00  0.00           H
ATOM    423  C   LEU A 609      53.920  25.020  42.200  1.00  0.00           C
ATOM    424  O   LEU A 609      54.050  25.720  43.200  1.00  0.00           O
ATOM    425  N   ALA A 610      54.670  25.270  41.080  1.00  0.00           N
ATOM    426  HN  ALA A 610      54.420  24.850  40.210  1.00  0.00           H
ATOM    427  CA  ALA A 610      55.650  26.370  41.140  1.00  0.00           C
ATOM    428  HA  ALA A 610      56.200  26.260  42.050  1.00  0.00           H
ATOM    429  CB  ALA A 610      56.490  26.520  39.850  1.00  0.00           C
ATOM    430  HB1 ALA A 610      55.720  26.530  39.050  1.00  0.00           H
ATOM    431  HB2 ALA A 610      57.120  25.620  39.660  1.00  0.00           H
ATOM    432  HB3 ALA A 610      57.180  27.390  39.860  1.00  0.00           H
ATOM    433  C   ALA A 610      54.970  27.720  41.410  1.00  0.00           C
ATOM    434  O   ALA A 610      55.320  28.450  42.360  1.00  0.00           O
ATOM    435  N   SER A 611      53.890  28.010  40.730  1.00  0.00           N
ATOM    436  HN  SER A 611      53.670  27.330  40.030  1.00  0.00           H
ATOM    437  CA  SER A 611      53.050  29.190  40.810  1.00  0.00           C
ATOM    438  HA  SER A 611      53.670  30.080  40.740  1.00  0.00           H
ATOM    439  CB  SER A 611      51.960  29.160  39.740  1.00  0.00           C
ATOM    440  HB1 SER A 611      51.100  29.830  39.970  1.00  0.00           H
ATOM    441  HB2 SER A 611      51.620  28.120  39.610  1.00  0.00           H
ATOM    442  OG  SER A 611      52.510  29.650  38.520  1.00  0.00           O
ATOM    443  HG1 SER A 611      52.840  30.530  38.710  1.00  0.00           H
ATOM    444  C   SER A 611      52.360  29.400  42.130  1.00  0.00           C
ATOM    445  O   SER A 611      52.380  30.520  42.680  1.00  0.00           O
ATOM    446  N   ILE A 612      51.820  28.340  42.860  1.00  0.00           N
ATOM    447  HN  ILE A 612      51.880  27.410  42.510  1.00  0.00           H
ATOM    448  CA  ILE A 612      51.350  28.540  44.170  1.00  0.00           C
ATOM    449  HA  ILE A 612      50.760  29.450  44.250  1.00  0.00           H
ATOM    450  CB  ILE A 612      50.440  27.480  44.810  1.00  0.00           C
ATOM    451  HB  ILE A 612      50.170  27.660  45.870  1.00  0.00           H
ATOM    452  CG2 ILE A 612      49.170  27.620  44.050  1.00  0.00           C
ATOM    453 HG21 ILE A 612      49.260  27.500  42.960  1.00  0.00           H
ATOM    454 HG22 ILE A 612      48.810  28.660  44.150  1.00  0.00           H
ATOM    455 HG23 ILE A 612      48.360  27.040  44.550  1.00  0.00           H
ATOM    456  CG1 ILE A 612      51.030  26.030  44.700  1.00  0.00           C
ATOM    457 HG11 ILE A 612      52.120  25.960  44.940  1.00  0.00           H
ATOM    458 HG12 ILE A 612      51.000  25.690  43.650  1.00  0.00           H
ATOM    459  CD  ILE A 612      50.300  24.930  45.540  1.00  0.00           C
ATOM    460  HD1 ILE A 612      50.700  23.900  45.400  1.00  0.00           H
ATOM    461  HD2 ILE A 612      49.240  24.970  45.220  1.00  0.00           H
ATOM    462  HD3 ILE A 612      50.270  25.190  46.620  1.00  0.00           H
ATOM    463  C   ILE A 612      52.530  28.800  45.140  1.00  0.00           C
ATOM    464  O   ILE A 612      52.370  29.590  46.090  1.00  0.00           O
ATOM    465  N   LEU A 613      53.610  28.110  45.000  1.00  0.00           N
ATOM    466  HN  LEU A 613      53.740  27.410  44.310  1.00  0.00           H
ATOM    467  CA  LEU A 613      54.660  28.340  45.890  1.00  0.00           C
ATOM    468  HA  LEU A 613      54.310  28.310  46.910  1.00  0.00           H
ATOM    469  CB  LEU A 613      55.810  27.250  45.800  1.00  0.00           C
ATOM    470  HB1 LEU A 613      56.250  27.240  44.780  1.00  0.00           H
ATOM    471  HB2 LEU A 613      55.380  26.240  45.970  1.00  0.00           H
ATOM    472  CG  LEU A 613      56.930  27.300  46.810  1.00  0.00           C
ATOM    473  HG  LEU A 613      57.480  28.250  46.640  1.00  0.00           H
ATOM    474  CD1 LEU A 613      56.550  27.460  48.240  1.00  0.00           C
ATOM    475 HD11 LEU A 613      57.490  27.620  48.810  1.00  0.00           H
ATOM    476 HD12 LEU A 613      56.110  26.550  48.700  1.00  0.00           H
ATOM    477 HD13 LEU A 613      55.860  28.330  48.290  1.00  0.00           H
ATOM    478  CD2 LEU A 613      57.800  26.040  46.560  1.00  0.00           C
ATOM    479 HD21 LEU A 613      58.300  26.140  45.570  1.00  0.00           H
ATOM    480 HD22 LEU A 613      57.200  25.110  46.580  1.00  0.00           H
ATOM    481 HD23 LEU A 613      58.550  26.000  47.380  1.00  0.00           H
ATOM    482  C   LEU A 613      55.320  29.690  45.760  1.00  0.00           C
ATOM    483  O   LEU A 613      55.640  30.330  46.710  1.00  0.00           O
ATOM    484  N   PHE A 614      55.490  30.130  44.490  1.00  0.00           N
ATOM    485  HN  PHE A 614      55.300  29.550  43.710  1.00  0.00           H
ATOM    486  CA  PHE A 614      55.890  31.490  44.140  1.00  0.00           C
ATOM    487  HA  PHE A 614      56.800  31.550  44.730  1.00  0.00           H
ATOM    488  CB  PHE A 614      56.080  31.680  42.600  1.00  0.00           C
ATOM    489  HB1 PHE A 614      55.120  31.220  42.260  1.00  0.00           H
ATOM    490  HB2 PHE A 614      56.960  31.100  42.250  1.00  0.00           H
ATOM    491  CG  PHE A 614      56.010  33.130  42.090  1.00  0.00           C
ATOM    492  CD1 PHE A 614      57.190  33.850  41.860  1.00  0.00           C
ATOM    493  HD1 PHE A 614      58.150  33.410  42.100  1.00  0.00           H
ATOM    494  CE1 PHE A 614      57.160  35.170  41.530  1.00  0.00           C
ATOM    495  HE1 PHE A 614      58.050  35.780  41.440  1.00  0.00           H
ATOM    496  CZ  PHE A 614      56.000  35.810  41.380  1.00  0.00           C
ATOM    497  HZ  PHE A 614      56.020  36.830  41.040  1.00  0.00           H
ATOM    498  CD2 PHE A 614      54.790  33.820  41.960  1.00  0.00           C
ATOM    499  HD2 PHE A 614      53.880  33.280  42.170  1.00  0.00           H
ATOM    500  CE2 PHE A 614      54.820  35.130  41.600  1.00  0.00           C
ATOM    501  HE2 PHE A 614      53.850  35.530  41.350  1.00  0.00           H
ATOM    502  C   PHE A 614      55.010  32.600  44.760  1.00  0.00           C
ATOM    503  O   PHE A 614      55.440  33.690  45.220  1.00  0.00           O
ATOM    504  N   LEU A 615      53.680  32.400  44.740  1.00  0.00           N
ATOM    505  HN  LEU A 615      53.240  31.610  44.310  1.00  0.00           H
ATOM    506  CA  LEU A 615      52.730  33.300  45.410  1.00  0.00           C
ATOM    507  HA  LEU A 615      52.950  34.260  44.960  1.00  0.00           H
ATOM    508  CB  LEU A 615      51.210  32.960  45.120  1.00  0.00           C
ATOM    509  HB1 LEU A 615      50.510  33.550  45.750  1.00  0.00           H
ATOM    510  HB2 LEU A 615      51.130  31.860  45.250  1.00  0.00           H
ATOM    511  CG  LEU A 615      50.590  33.290  43.730  1.00  0.00           C
ATOM    512  HG  LEU A 615      51.080  32.710  42.930  1.00  0.00           H
ATOM    513  CD1 LEU A 615      49.140  32.820  43.680  1.00  0.00           C
ATOM    514 HD11 LEU A 615      49.100  31.800  44.120  1.00  0.00           H
ATOM    515 HD12 LEU A 615      48.830  32.710  42.610  1.00  0.00           H
ATOM    516 HD13 LEU A 615      48.540  33.500  44.320  1.00  0.00           H
ATOM    517  CD2 LEU A 615      50.860  34.720  43.340  1.00  0.00           C
ATOM    518 HD21 LEU A 615      50.680  35.540  44.070  1.00  0.00           H
ATOM    519 HD22 LEU A 615      50.210  35.090  42.500  1.00  0.00           H
ATOM    520 HD23 LEU A 615      51.930  34.920  43.180  1.00  0.00           H
ATOM    521  C   LEU A 615      52.850  33.400  46.880  1.00  0.00           C
ATOM    522  O   LEU A 615      52.790  34.510  47.450  1.00  0.00           O
ATOM    523  N   TYR A 616      53.090  32.260  47.520  1.00  0.00           N
ATOM    524  HN  TYR A 616      53.100  31.340  47.170  1.00  0.00           H
ATOM    525  CA  TYR A 616      53.340  32.230  48.980  1.00  0.00           C
ATOM    526  HA  TYR A 616      52.510  32.710  49.470  1.00  0.00           H
ATOM    527  CB  TYR A 616      53.610  30.810  49.480  1.00  0.00           C
ATOM    528  HB1 TYR A 616      54.540  30.450  48.990  1.00  0.00           H
ATOM    529  HB2 TYR A 616      52.820  30.130  49.120  1.00  0.00           H
ATOM    530  CG  TYR A 616      53.600  30.700  50.970  1.00  0.00           C
ATOM    531  CD1 TYR A 616      54.800  30.640  51.740  1.00  0.00           C
ATOM    532  HD1 TYR A 616      55.790  30.700  51.320  1.00  0.00           H
ATOM    533  CE1 TYR A 616      54.670  30.540  53.120  1.00  0.00           C
ATOM    534  HE1 TYR A 616      55.550  30.450  53.730  1.00  0.00           H
ATOM    535  CZ  TYR A 616      53.390  30.580  53.720  1.00  0.00           C
ATOM    536  OH  TYR A 616      53.340  30.350  55.080  1.00  0.00           O
ATOM    537  HH  TYR A 616      52.460  30.170  55.440  1.00  0.00           H
ATOM    538  CD2 TYR A 616      52.350  30.570  51.570  1.00  0.00           C
ATOM    539  HD2 TYR A 616      51.480  30.580  50.920  1.00  0.00           H
ATOM    540  CE2 TYR A 616      52.250  30.600  52.940  1.00  0.00           C
ATOM    541  HE2 TYR A 616      51.270  30.490  53.360  1.00  0.00           H
ATOM    542  C   TYR A 616      54.520  33.100  49.350  1.00  0.00           C
ATOM    543  O   TYR A 616      54.510  34.050  50.120  1.00  0.00           O
ATOM    544  N   CYS A 617      55.660  32.960  48.670  1.00  0.00           N
ATOM    545  HN  CYS A 617      55.700  32.220  48.010  1.00  0.00           H
ATOM    546  CA  CYS A 617      56.820  33.770  48.750  1.00  0.00           C
ATOM    547  HA  CYS A 617      57.210  33.660  49.760  1.00  0.00           H
ATOM    548  CB  CYS A 617      57.920  33.170  47.830  1.00  0.00           C
ATOM    549  HB1 CYS A 617      58.780  33.850  47.660  1.00  0.00           H
ATOM    550  HB2 CYS A 617      57.460  33.060  46.830  1.00  0.00           H
ATOM    551  SG  CYS A 617      58.240  31.470  48.370  1.00  0.00           S
ATOM    552  HG1 CYS A 617      59.410  31.720  48.940  1.00  0.00           H
ATOM    553  C   CYS A 617      56.660  35.280  48.320  1.00  0.00           C
ATOM    554  O   CYS A 617      57.080  36.200  49.000  1.00  0.00           O
ATOM    555  N   ALA A 618      55.910  35.560  47.180  1.00  0.00           N
ATOM    556  HN  ALA A 618      55.670  34.850  46.520  1.00  0.00           H
ATOM    557  CA  ALA A 618      55.560  36.940  46.910  1.00  0.00           C
ATOM    558  HA  ALA A 618      56.500  37.450  46.810  1.00  0.00           H
ATOM    559  CB  ALA A 618      54.870  37.030  45.490  1.00  0.00           C
ATOM    560  HB1 ALA A 618      53.950  36.420  45.400  1.00  0.00           H
ATOM    561  HB2 ALA A 618      55.590  36.620  44.760  1.00  0.00           H
ATOM    562  HB3 ALA A 618      54.670  38.050  45.090  1.00  0.00           H
ATOM    563  C   ALA A 618      54.610  37.750  47.900  1.00  0.00           C
ATOM    564  O   ALA A 618      54.800  38.930  48.170  1.00  0.00           O
ATOM    565  N   CYS A 619      53.560  37.070  48.400  1.00  0.00           N
ATOM    566  HN  CYS A 619      53.330  36.110  48.290  1.00  0.00           H
ATOM    567  CA  CYS A 619      52.420  37.750  49.030  1.00  0.00           C
ATOM    568  HA  CYS A 619      52.280  38.770  48.700  1.00  0.00           H
ATOM    569  CB  CYS A 619      51.140  37.080  48.480  1.00  0.00           C
ATOM    570  HB1 CYS A 619      50.220  37.630  48.800  1.00  0.00           H
ATOM    571  HB2 CYS A 619      50.960  36.120  49.030  1.00  0.00           H
ATOM    572  SG  CYS A 619      50.910  37.000  46.730  1.00  0.00           S
ATOM    573  HG1 CYS A 619      52.010  36.280  46.570  1.00  0.00           H
ATOM    574  C   CYS A 619      52.220  37.760  50.560  1.00  0.00           C
ATOM    575  O   CYS A 619      51.290  38.330  51.080  1.00  0.00           O
ATOM    576  N   MET A 620      53.110  37.080  51.250  1.00  0.00           N
ATOM    577  HN  MET A 620      53.880  36.620  50.800  1.00  0.00           H
ATOM    578  CA  MET A 620      53.070  36.950  52.700  1.00  0.00           C
ATOM    579  HA  MET A 620      52.060  36.730  53.020  1.00  0.00           H
ATOM    580  CB  MET A 620      53.750  35.590  53.070  1.00  0.00           C
ATOM    581  HB1 MET A 620      53.980  35.540  54.160  1.00  0.00           H
ATOM    582  HB2 MET A 620      54.740  35.480  52.600  1.00  0.00           H
ATOM    583  CG  MET A 620      52.920  34.300  52.840  1.00  0.00           C
ATOM    584  HG1 MET A 620      53.620  33.460  53.010  1.00  0.00           H
ATOM    585  HG2 MET A 620      52.650  34.400  51.750  1.00  0.00           H
ATOM    586  SD  MET A 620      51.470  34.170  53.880  1.00  0.00           S
ATOM    587  CE  MET A 620      52.180  33.740  55.570  1.00  0.00           C
ATOM    588  HE1 MET A 620      51.410  33.330  56.260  1.00  0.00           H
ATOM    589  HE2 MET A 620      52.720  34.630  55.980  1.00  0.00           H
ATOM    590  HE3 MET A 620      53.000  33.010  55.420  1.00  0.00           H
ATOM    591  C   MET A 620      53.540  38.130  53.500  1.00  0.00           C
ATOM    592  O   MET A 620      52.880  38.520  54.460  1.00  0.00           O
ATOM    593  N   SER A 621      54.730  38.750  53.100  1.00  0.00           N
ATOM    594  HN  SER A 621      55.270  38.410  52.340  1.00  0.00           H
ATOM    595  CA  SER A 621      55.360  39.910  53.720  1.00  0.00           C
ATOM    596  HA  SER A 621      55.510  39.550  54.740  1.00  0.00           H
ATOM    597  CB  SER A 621      56.750  40.310  53.080  1.00  0.00           C
ATOM    598  HB1 SER A 621      56.780  40.740  52.060  1.00  0.00           H
ATOM    599  HB2 SER A 621      57.330  39.360  53.170  1.00  0.00           H
ATOM    600  OG  SER A 621      57.510  41.270  53.870  1.00  0.00           O
ATOM    601  HG1 SER A 621      57.060  42.090  53.660  1.00  0.00           H
ATOM    602  C   SER A 621      54.380  41.060  53.680  1.00  0.00           C
ATOM    603  O   SER A 621      54.250  41.670  54.750  1.00  0.00           O
ATOM    604  N   PRO A 622      53.610  41.410  52.640  1.00  0.00           N
ATOM    605  CD  PRO A 622      53.830  41.140  51.190  1.00  0.00           C
ATOM    606  HD1 PRO A 622      53.240  40.300  50.790  1.00  0.00           H
ATOM    607  HD2 PRO A 622      54.890  40.910  50.940  1.00  0.00           H
ATOM    608  CA  PRO A 622      52.690  42.560  52.860  1.00  0.00           C
ATOM    609  HA  PRO A 622      53.250  43.380  53.290  1.00  0.00           H
ATOM    610  CB  PRO A 622      52.290  42.930  51.410  1.00  0.00           C
ATOM    611  HB1 PRO A 622      51.950  43.970  51.200  1.00  0.00           H
ATOM    612  HB2 PRO A 622      51.370  42.320  51.240  1.00  0.00           H
ATOM    613  CG  PRO A 622      53.400  42.450  50.480  1.00  0.00           C
ATOM    614  HG1 PRO A 622      53.060  42.410  49.420  1.00  0.00           H
ATOM    615  HG2 PRO A 622      54.180  43.240  50.510  1.00  0.00           H
ATOM    616  C   PRO A 622      51.500  42.380  53.900  1.00  0.00           C
ATOM    617  O   PRO A 622      51.290  43.250  54.750  1.00  0.00           O
ATOM    618  N   VAL A 623      50.880  41.170  53.830  1.00  0.00           N
ATOM    619  HN  VAL A 623      51.240  40.510  53.170  1.00  0.00           H
ATOM    620  CA  VAL A 623      49.760  40.740  54.750  1.00  0.00           C
ATOM    621  HA  VAL A 623      49.050  41.550  54.700  1.00  0.00           H
ATOM    622  CB  VAL A 623      49.130  39.470  54.240  1.00  0.00           C
ATOM    623  HB  VAL A 623      49.940  38.700  54.250  1.00  0.00           H
ATOM    624  CG1 VAL A 623      48.000  38.900  55.100  1.00  0.00           C
ATOM    625 HG11 VAL A 623      47.110  39.560  54.950  1.00  0.00           H
ATOM    626 HG12 VAL A 623      48.280  38.760  56.160  1.00  0.00           H
ATOM    627 HG13 VAL A 623      47.640  37.930  54.710  1.00  0.00           H
ATOM    628  CG2 VAL A 623      48.720  39.690  52.780  1.00  0.00           C
ATOM    629 HG21 VAL A 623      49.560  40.040  52.140  1.00  0.00           H
ATOM    630 HG22 VAL A 623      47.820  40.310  52.590  1.00  0.00           H
ATOM    631 HG23 VAL A 623      48.510  38.670  52.410  1.00  0.00           H
ATOM    632  C   VAL A 623      50.140  40.650  56.250  1.00  0.00           C
ATOM    633  O   VAL A 623      49.440  41.030  57.200  1.00  0.00           O
ATOM    634  N   ILE A 624      51.320  40.150  56.540  1.00  0.00           N
ATOM    635  HN  ILE A 624      51.930  39.750  55.880  1.00  0.00           H
ATOM    636  CA  ILE A 624      52.110  40.390  57.820  1.00  0.00           C
ATOM    637  HA  ILE A 624      51.480  40.120  58.660  1.00  0.00           H
ATOM    638  CB  ILE A 624      53.320  39.410  57.840  1.00  0.00           C
ATOM    639  HB  ILE A 624      53.970  39.560  56.950  1.00  0.00           H
ATOM    640  CG2 ILE A 624      54.210  39.640  59.130  1.00  0.00           C
ATOM    641 HG21 ILE A 624      54.240  40.730  59.340  1.00  0.00           H
ATOM    642 HG22 ILE A 624      55.210  39.180  58.970  1.00  0.00           H
ATOM    643 HG23 ILE A 624      53.700  39.160  59.990  1.00  0.00           H
ATOM    644  CG1 ILE A 624      52.880  37.940  57.790  1.00  0.00           C
ATOM    645 HG11 ILE A 624      52.310  37.760  56.860  1.00  0.00           H
ATOM    646 HG12 ILE A 624      52.110  37.790  58.590  1.00  0.00           H
ATOM    647  CD  ILE A 624      54.020  36.930  57.910  1.00  0.00           C
ATOM    648  HD1 ILE A 624      53.500  35.960  57.680  1.00  0.00           H
ATOM    649  HD2 ILE A 624      54.400  36.990  58.950  1.00  0.00           H
ATOM    650  HD3 ILE A 624      54.860  36.980  57.210  1.00  0.00           H
ATOM    651  C   ILE A 624      52.490  41.810  58.070  1.00  0.00           C
ATOM    652  O   ILE A 624      52.230  42.290  59.230  1.00  0.00           O
ATOM    653  N   THR A 625      53.060  42.630  57.170  1.00  0.00           N
ATOM    654  HN  THR A 625      53.450  42.200  56.350  1.00  0.00           H
ATOM    655  CA  THR A 625      53.250  44.040  57.430  1.00  0.00           C
ATOM    656  HA  THR A 625      53.870  44.130  58.310  1.00  0.00           H
ATOM    657  CB  THR A 625      53.950  44.790  56.280  1.00  0.00           C
ATOM    658  HB  THR A 625      53.190  44.830  55.460  1.00  0.00           H
ATOM    659  OG1 THR A 625      55.100  44.120  55.790  1.00  0.00           O
ATOM    660  HG1 THR A 625      54.860  43.200  55.720  1.00  0.00           H
ATOM    661  CG2 THR A 625      54.430  46.120  56.860  1.00  0.00           C
ATOM    662 HG21 THR A 625      55.140  46.730  56.270  1.00  0.00           H
ATOM    663 HG22 THR A 625      55.040  45.780  57.730  1.00  0.00           H
ATOM    664 HG23 THR A 625      53.690  46.860  57.220  1.00  0.00           H
ATOM    665  C   THR A 625      51.990  44.770  57.780  1.00  0.00           C
ATOM    666  O   THR A 625      52.000  45.490  58.750  1.00  0.00           O
ATOM    667  N   PHE A 626      50.820  44.600  57.040  1.00  0.00           N
ATOM    668  HN  PHE A 626      50.830  43.920  56.310  1.00  0.00           H
ATOM    669  CA  PHE A 626      49.580  45.320  57.100  1.00  0.00           C
ATOM    670  HA  PHE A 626      49.890  46.340  56.930  1.00  0.00           H
ATOM    671  CB  PHE A 626      48.580  44.640  56.070  1.00  0.00           C
ATOM    672  HB1 PHE A 626      48.360  43.590  56.370  1.00  0.00           H
ATOM    673  HB2 PHE A 626      49.060  44.540  55.070  1.00  0.00           H
ATOM    674  CG  PHE A 626      47.310  45.420  55.980  1.00  0.00           C
ATOM    675  CD1 PHE A 626      46.110  44.900  56.420  1.00  0.00           C
ATOM    676  HD1 PHE A 626      46.140  43.880  56.800  1.00  0.00           H
ATOM    677  CE1 PHE A 626      44.850  45.590  56.250  1.00  0.00           C
ATOM    678  HE1 PHE A 626      43.920  45.230  56.650  1.00  0.00           H
ATOM    679  CZ  PHE A 626      44.880  46.770  55.610  1.00  0.00           C
ATOM    680  HZ  PHE A 626      44.010  47.370  55.380  1.00  0.00           H
ATOM    681  CD2 PHE A 626      47.270  46.670  55.300  1.00  0.00           C
ATOM    682  HD2 PHE A 626      48.130  47.260  55.030  1.00  0.00           H
ATOM    683  CE2 PHE A 626      46.030  47.280  55.080  1.00  0.00           C
ATOM    684  HE2 PHE A 626      45.970  48.260  54.630  1.00  0.00           H
ATOM    685  C   PHE A 626      49.020  45.170  58.500  1.00  0.00           C
ATOM    686  O   PHE A 626      48.610  46.220  59.070  1.00  0.00           O
ATOM    687  N   GLY A 627      48.970  43.960  59.040  1.00  0.00           N
ATOM    688  HN  GLY A 627      49.290  43.230  58.430  1.00  0.00           H
ATOM    689  CA  GLY A 627      48.450  43.680  60.350  1.00  0.00           C
ATOM    690  HA1 GLY A 627      48.410  42.610  60.490  1.00  0.00           H
ATOM    691  HA2 GLY A 627      47.490  44.170  60.470  1.00  0.00           H
ATOM    692  C   GLY A 627      49.360  44.200  61.500  1.00  0.00           C
ATOM    693  O   GLY A 627      48.900  44.620  62.550  1.00  0.00           O
ATOM    694  N   GLY A 628      50.740  44.230  61.280  1.00  0.00           N
ATOM    695  HN  GLY A 628      51.060  43.770  60.450  1.00  0.00           H
ATOM    696  CA  GLY A 628      51.730  44.860  62.140  1.00  0.00           C
ATOM    697  HA1 GLY A 628      52.730  44.630  61.810  1.00  0.00           H
ATOM    698  HA2 GLY A 628      51.560  44.400  63.110  1.00  0.00           H
ATOM    699  C   GLY A 628      51.540  46.410  62.240  1.00  0.00           C
ATOM    700  O   GLY A 628      51.510  47.020  63.330  1.00  0.00           O
ATOM    701  N   LEU A 629      51.420  47.000  61.060  1.00  0.00           N
ATOM    702  HN  LEU A 629      51.470  46.380  60.270  1.00  0.00           H
ATOM    703  CA  LEU A 629      51.400  48.440  60.840  1.00  0.00           C
ATOM    704  HA  LEU A 629      52.290  48.800  61.340  1.00  0.00           H
ATOM    705  CB  LEU A 629      51.500  48.590  59.300  1.00  0.00           C
ATOM    706  HB1 LEU A 629      50.680  48.020  58.820  1.00  0.00           H
ATOM    707  HB2 LEU A 629      52.460  48.110  59.000  1.00  0.00           H
ATOM    708  CG  LEU A 629      51.460  50.030  58.780  1.00  0.00           C
ATOM    709  HG  LEU A 629      50.450  50.430  59.020  1.00  0.00           H
ATOM    710  CD1 LEU A 629      52.530  51.040  59.170  1.00  0.00           C
ATOM    711 HD11 LEU A 629      52.500  51.160  60.270  1.00  0.00           H
ATOM    712 HD12 LEU A 629      52.600  51.960  58.570  1.00  0.00           H
ATOM    713 HD13 LEU A 629      53.510  50.530  58.980  1.00  0.00           H
ATOM    714  CD2 LEU A 629      51.520  49.970  57.300  1.00  0.00           C
ATOM    715 HD21 LEU A 629      51.410  50.960  56.800  1.00  0.00           H
ATOM    716 HD22 LEU A 629      50.790  49.290  56.820  1.00  0.00           H
ATOM    717 HD23 LEU A 629      52.490  49.660  56.860  1.00  0.00           H
ATOM    718  C   LEU A 629      50.160  49.030  61.400  1.00  0.00           C
ATOM    719  O   LEU A 629      50.170  50.020  62.130  1.00  0.00           O
ATOM    720  N   LEU A 630      48.950  48.380  61.210  1.00  0.00           N
ATOM    721  HN  LEU A 630      48.970  47.600  60.590  1.00  0.00           H
ATOM    722  CA  LEU A 630      47.600  48.720  61.750  1.00  0.00           C
ATOM    723  HA  LEU A 630      47.540  49.800  61.630  1.00  0.00           H
ATOM    724  CB  LEU A 630      46.530  47.980  60.950  1.00  0.00           C
ATOM    725  HB1 LEU A 630      46.550  46.890  61.170  1.00  0.00           H
ATOM    726  HB2 LEU A 630      46.780  48.040  59.880  1.00  0.00           H
ATOM    727  CG  LEU A 630      45.100  48.570  60.990  1.00  0.00           C
ATOM    728  HG  LEU A 630      44.780  48.530  62.040  1.00  0.00           H
ATOM    729  CD1 LEU A 630      45.140  50.040  60.540  1.00  0.00           C
ATOM    730 HD11 LEU A 630      44.090  50.350  60.340  1.00  0.00           H
ATOM    731 HD12 LEU A 630      45.690  50.070  59.560  1.00  0.00           H
ATOM    732 HD13 LEU A 630      45.620  50.700  61.290  1.00  0.00           H
ATOM    733  CD2 LEU A 630      44.100  47.700  60.120  1.00  0.00           C
ATOM    734 HD21 LEU A 630      43.090  48.170  60.240  1.00  0.00           H
ATOM    735 HD22 LEU A 630      44.080  46.650  60.480  1.00  0.00           H
ATOM    736 HD23 LEU A 630      44.330  47.770  59.040  1.00  0.00           H
ATOM    737  C   LEU A 630      47.590  48.480  63.260  1.00  0.00           C
ATOM    738  O   LEU A 630      46.910  49.280  63.930  1.00  0.00           O
ATOM    739  N   GLY A 631      48.300  47.540  63.730  1.00  0.00           N
ATOM    740  HN  GLY A 631      48.670  46.910  63.050  1.00  0.00           H
ATOM    741  CA  GLY A 631      48.550  47.260  65.120  1.00  0.00           C
ATOM    742  HA1 GLY A 631      49.290  46.480  65.090  1.00  0.00           H
ATOM    743  HA2 GLY A 631      47.610  47.030  65.610  1.00  0.00           H
ATOM    744  C   GLY A 631      49.020  48.420  65.960  1.00  0.00           C
ATOM    745  O   GLY A 631      48.540  48.730  67.040  1.00  0.00           O
ATOM    746  N   GLU A 632      50.030  49.110  65.370  1.00  0.00           N
ATOM    747  HN  GLU A 632      50.410  48.700  64.540  1.00  0.00           H
ATOM    748  CA  GLU A 632      50.650  50.300  65.960  1.00  0.00           C
ATOM    749  HA  GLU A 632      50.680  50.130  67.030  1.00  0.00           H
ATOM    750  CB  GLU A 632      52.070  50.530  65.360  1.00  0.00           C
ATOM    751  HB1 GLU A 632      52.560  51.380  65.900  1.00  0.00           H
ATOM    752  HB2 GLU A 632      52.030  50.780  64.280  1.00  0.00           H
ATOM    753  CG  GLU A 632      53.060  49.310  65.540  1.00  0.00           C
ATOM    754  HG1 GLU A 632      52.720  48.480  64.900  1.00  0.00           H
ATOM    755  HG2 GLU A 632      53.110  49.040  66.620  1.00  0.00           H
ATOM    756  CD  GLU A 632      54.420  49.620  65.190  1.00  0.00           C
ATOM    757  OE1 GLU A 632      54.830  50.820  65.150  1.00  0.00           O
ATOM    758  OE2 GLU A 632      55.240  48.690  64.970  1.00  0.00           O
ATOM    759  C   GLU A 632      49.790  51.510  65.750  1.00  0.00           C
ATOM    760  O   GLU A 632      49.680  52.390  66.600  1.00  0.00           O
ATOM    761  N   ALA A 633      49.000  51.520  64.690  1.00  0.00           N
ATOM    762  HN  ALA A 633      49.180  50.870  63.960  1.00  0.00           H
ATOM    763  CA  ALA A 633      47.890  52.610  64.500  1.00  0.00           C
ATOM    764  HA  ALA A 633      48.240  53.630  64.600  1.00  0.00           H
ATOM    765  CB  ALA A 633      47.450  52.500  63.000  1.00  0.00           C
ATOM    766  HB1 ALA A 633      46.910  51.540  62.850  1.00  0.00           H
ATOM    767  HB2 ALA A 633      48.390  52.520  62.410  1.00  0.00           H
ATOM    768  HB3 ALA A 633      46.860  53.390  62.700  1.00  0.00           H
ATOM    769  C   ALA A 633      46.650  52.550  65.500  1.00  0.00           C
ATOM    770  O   ALA A 633      45.980  53.490  65.830  1.00  0.00           O
ATOM    771  N   THR A 634      46.440  51.340  65.990  1.00  0.00           N
ATOM    772  HN  THR A 634      46.870  50.520  65.600  1.00  0.00           H
ATOM    773  CA  THR A 634      45.230  51.090  66.790  1.00  0.00           C
ATOM    774  HA  THR A 634      44.700  52.020  66.910  1.00  0.00           H
ATOM    775  CB  THR A 634      44.290  49.980  66.330  1.00  0.00           C
ATOM    776  HB  THR A 634      43.500  49.650  67.040  1.00  0.00           H
ATOM    777  OG1 THR A 634      45.130  48.800  65.980  1.00  0.00           O
ATOM    778  HG1 THR A 634      45.430  49.090  65.120  1.00  0.00           H
ATOM    779  CG2 THR A 634      43.650  50.590  65.060  1.00  0.00           C
ATOM    780 HG21 THR A 634      44.400  50.950  64.330  1.00  0.00           H
ATOM    781 HG22 THR A 634      43.020  51.480  65.300  1.00  0.00           H
ATOM    782 HG23 THR A 634      43.020  49.790  64.610  1.00  0.00           H
ATOM    783  C   THR A 634      45.660  50.770  68.250  1.00  0.00           C
ATOM    784  O   THR A 634      44.770  50.390  69.050  1.00  0.00           O
ATOM    785  N   GLU A 635      46.980  50.900  68.530  1.00  0.00           N
ATOM    786  HN  GLU A 635      47.600  51.250  67.840  1.00  0.00           H
ATOM    787  CA  GLU A 635      47.550  50.890  69.830  1.00  0.00           C
ATOM    788  HA  GLU A 635      48.620  50.940  69.730  1.00  0.00           H
ATOM    789  CB  GLU A 635      47.120  52.040  70.810  1.00  0.00           C
ATOM    790  HB1 GLU A 635      47.780  52.040  71.710  1.00  0.00           H
ATOM    791  HB2 GLU A 635      46.070  51.890  71.140  1.00  0.00           H
ATOM    792  CG  GLU A 635      47.110  53.410  70.060  1.00  0.00           C
ATOM    793  HG1 GLU A 635      46.290  53.390  69.310  1.00  0.00           H
ATOM    794  HG2 GLU A 635      48.100  53.590  69.590  1.00  0.00           H
ATOM    795  CD  GLU A 635      46.920  54.560  71.000  1.00  0.00           C
ATOM    796  OE1 GLU A 635      45.840  54.690  71.650  1.00  0.00           O
ATOM    797  OE2 GLU A 635      47.900  55.360  71.070  1.00  0.00           O
ATOM    798  C   GLU A 635      47.420  49.560  70.470  1.00  0.00           C
ATOM    799  O   GLU A 635      47.160  49.520  71.680  1.00  0.00           O
ATOM    800  N   GLY A 636      47.650  48.450  69.670  1.00  0.00           N
ATOM    801  HN  GLY A 636      47.710  48.470  68.680  1.00  0.00           H
ATOM    802  CA  GLY A 636      47.730  47.100  70.180  1.00  0.00           C
ATOM    803  HA1 GLY A 636      47.920  47.130  71.240  1.00  0.00           H
ATOM    804  HA2 GLY A 636      48.570  46.630  69.690  1.00  0.00           H
ATOM    805  C   GLY A 636      46.580  46.150  69.890  1.00  0.00           C
ATOM    806  O   GLY A 636      46.460  45.170  70.660  1.00  0.00           O
ATOM    807  N   ARG A 637      45.780  46.340  68.860  1.00  0.00           N
ATOM    808  HN  ARG A 637      46.010  47.120  68.260  1.00  0.00           H
ATOM    809  CA  ARG A 637      44.390  45.750  68.660  1.00  0.00           C
ATOM    810  HA  ARG A 637      44.070  45.270  69.570  1.00  0.00           H
ATOM    811  CB  ARG A 637      43.360  46.940  68.550  1.00  0.00           C
ATOM    812  HB1 ARG A 637      42.360  46.550  68.210  1.00  0.00           H
ATOM    813  HB2 ARG A 637      43.760  47.630  67.770  1.00  0.00           H
ATOM    814  CG  ARG A 637      43.240  47.660  69.950  1.00  0.00           C
ATOM    815  HG1 ARG A 637      44.260  47.920  70.260  1.00  0.00           H
ATOM    816  HG2 ARG A 637      42.970  46.920  70.740  1.00  0.00           H
ATOM    817  CD  ARG A 637      42.350  48.870  69.950  1.00  0.00           C
ATOM    818  HD1 ARG A 637      41.280  48.620  70.170  1.00  0.00           H
ATOM    819  HD2 ARG A 637      42.480  49.410  68.990  1.00  0.00           H
ATOM    820  NE  ARG A 637      42.880  49.780  70.970  1.00  0.00           N
ATOM    821  HE  ARG A 637      43.330  50.620  70.650  1.00  0.00           H
ATOM    822  CZ  ARG A 637      42.580  49.900  72.250  1.00  0.00           C
ATOM    823  NH1 ARG A 637      42.920  50.970  72.940  1.00  0.00           N
ATOM    824 HH11 ARG A 637      43.660  51.580  72.660  1.00  0.00           H
ATOM    825 HH12 ARG A 637      42.770  50.950  73.920  1.00  0.00           H
ATOM    826  NH2 ARG A 637      41.850  48.910  72.810  1.00  0.00           N
ATOM    827 HH21 ARG A 637      41.680  48.050  72.350  1.00  0.00           H
ATOM    828 HH22 ARG A 637      41.550  48.900  73.770  1.00  0.00           H
ATOM    829  C   ARG A 637      44.330  44.740  67.460  1.00  0.00           C
ATOM    830  O   ARG A 637      43.450  43.940  67.380  1.00  0.00           O
ATOM    831  N   ILE A 638      45.360  44.830  66.550  1.00  0.00           N
ATOM    832  HN  ILE A 638      46.180  45.380  66.720  1.00  0.00           H
ATOM    833  CA  ILE A 638      45.500  44.060  65.330  1.00  0.00           C
ATOM    834  HA  ILE A 638      44.760  43.260  65.340  1.00  0.00           H
ATOM    835  CB  ILE A 638      45.360  44.920  64.070  1.00  0.00           C
ATOM    836  HB  ILE A 638      46.130  45.710  64.020  1.00  0.00           H
ATOM    837  CG2 ILE A 638      45.560  44.070  62.780  1.00  0.00           C
ATOM    838 HG21 ILE A 638      46.470  43.430  62.720  1.00  0.00           H
ATOM    839 HG22 ILE A 638      45.620  44.650  61.840  1.00  0.00           H
ATOM    840 HG23 ILE A 638      44.630  43.460  62.670  1.00  0.00           H
ATOM    841  CG1 ILE A 638      44.050  45.720  64.020  1.00  0.00           C
ATOM    842 HG11 ILE A 638      44.060  46.080  62.970  1.00  0.00           H
ATOM    843 HG12 ILE A 638      44.180  46.500  64.810  1.00  0.00           H
ATOM    844  CD  ILE A 638      42.790  44.870  64.280  1.00  0.00           C
ATOM    845  HD1 ILE A 638      42.870  43.870  63.830  1.00  0.00           H
ATOM    846  HD2 ILE A 638      41.870  45.340  63.850  1.00  0.00           H
ATOM    847  HD3 ILE A 638      42.590  44.770  65.370  1.00  0.00           H
ATOM    848  C   ILE A 638      46.910  43.500  65.410  1.00  0.00           C
ATOM    849  O   ILE A 638      47.790  44.140  65.960  1.00  0.00           O
ATOM    850  N   SER A 639      47.100  42.260  65.030  1.00  0.00           N
ATOM    851  HN  SER A 639      46.270  41.750  64.820  1.00  0.00           H
ATOM    852  CA  SER A 639      48.400  41.650  64.740  1.00  0.00           C
ATOM    853  HA  SER A 639      48.990  42.490  64.390  1.00  0.00           H
ATOM    854  CB  SER A 639      49.120  41.010  65.870  1.00  0.00           C
ATOM    855  HB1 SER A 639      48.590  40.110  66.270  1.00  0.00           H
ATOM    856  HB2 SER A 639      49.110  41.630  66.780  1.00  0.00           H
ATOM    857  OG  SER A 639      50.480  40.610  65.580  1.00  0.00           O
ATOM    858  HG1 SER A 639      51.030  41.390  65.610  1.00  0.00           H
ATOM    859  C   SER A 639      48.370  40.740  63.450  1.00  0.00           C
ATOM    860  O   SER A 639      47.350  40.610  62.780  1.00  0.00           O
ATOM    861  N   ALA A 640      49.490  40.240  62.960  1.00  0.00           N
ATOM    862  HN  ALA A 640      50.280  40.440  63.520  1.00  0.00           H
ATOM    863  CA  ALA A 640      49.630  39.550  61.690  1.00  0.00           C
ATOM    864  HA  ALA A 640      49.440  40.300  60.920  1.00  0.00           H
ATOM    865  CB  ALA A 640      51.060  39.030  61.510  1.00  0.00           C
ATOM    866  HB1 ALA A 640      51.420  38.370  62.320  1.00  0.00           H
ATOM    867  HB2 ALA A 640      51.730  39.890  61.330  1.00  0.00           H
ATOM    868  HB3 ALA A 640      51.100  38.550  60.500  1.00  0.00           H
ATOM    869  C   ALA A 640      48.680  38.350  61.500  1.00  0.00           C
ATOM    870  O   ALA A 640      48.220  38.080  60.370  1.00  0.00           O
ATOM    871  N   ILE A 641      48.310  37.650  62.560  1.00  0.00           N
ATOM    872  HN  ILE A 641      48.590  37.920  63.480  1.00  0.00           H
ATOM    873  CA  ILE A 641      47.410  36.540  62.440  1.00  0.00           C
ATOM    874  HA  ILE A 641      47.760  35.980  61.580  1.00  0.00           H
ATOM    875  CB  ILE A 641      47.370  35.720  63.680  1.00  0.00           C
ATOM    876  HB  ILE A 641      47.220  36.270  64.630  1.00  0.00           H
ATOM    877  CG2 ILE A 641      46.320  34.540  63.680  1.00  0.00           C
ATOM    878 HG21 ILE A 641      46.180  34.100  64.700  1.00  0.00           H
ATOM    879 HG22 ILE A 641      46.610  33.730  62.980  1.00  0.00           H
ATOM    880 HG23 ILE A 641      45.310  34.930  63.420  1.00  0.00           H
ATOM    881  CG1 ILE A 641      48.690  34.940  63.890  1.00  0.00           C
ATOM    882 HG11 ILE A 641      48.620  34.170  64.700  1.00  0.00           H
ATOM    883 HG12 ILE A 641      49.400  35.710  64.260  1.00  0.00           H
ATOM    884  CD  ILE A 641      49.310  34.390  62.640  1.00  0.00           C
ATOM    885  HD1 ILE A 641      49.650  35.200  61.950  1.00  0.00           H
ATOM    886  HD2 ILE A 641      48.550  33.830  62.050  1.00  0.00           H
ATOM    887  HD3 ILE A 641      50.050  33.600  62.890  1.00  0.00           H
ATOM    888  C   ILE A 641      45.960  36.920  62.070  1.00  0.00           C
ATOM    889  O   ILE A 641      45.310  36.260  61.240  1.00  0.00           O
ATOM    890  N   GLU A 642      45.360  37.990  62.690  1.00  0.00           N
ATOM    891  HN  GLU A 642      45.900  38.460  63.390  1.00  0.00           H
ATOM    892  CA  GLU A 642      44.080  38.500  62.360  1.00  0.00           C
ATOM    893  HA  GLU A 642      43.370  37.680  62.400  1.00  0.00           H
ATOM    894  CB  GLU A 642      43.690  39.710  63.330  1.00  0.00           C
ATOM    895  HB1 GLU A 642      42.810  40.240  62.920  1.00  0.00           H
ATOM    896  HB2 GLU A 642      44.430  40.520  63.440  1.00  0.00           H
ATOM    897  CG  GLU A 642      43.350  39.160  64.700  1.00  0.00           C
ATOM    898  HG1 GLU A 642      44.210  38.670  65.210  1.00  0.00           H
ATOM    899  HG2 GLU A 642      42.600  38.330  64.650  1.00  0.00           H
ATOM    900  CD  GLU A 642      42.690  40.110  65.690  1.00  0.00           C
ATOM    901  OE1 GLU A 642      43.280  40.340  66.800  1.00  0.00           O
ATOM    902  OE2 GLU A 642      41.550  40.580  65.490  1.00  0.00           O
ATOM    903  C   GLU A 642      44.020  39.020  60.970  1.00  0.00           C
ATOM    904  O   GLU A 642      43.010  38.910  60.270  1.00  0.00           O
ATOM    905  N   SER A 643      45.180  39.490  60.480  1.00  0.00           N
ATOM    906  HN  SER A 643      45.970  39.470  61.080  1.00  0.00           H
ATOM    907  CA  SER A 643      45.330  39.860  59.090  1.00  0.00           C
ATOM    908  HA  SER A 643      44.400  40.370  58.870  1.00  0.00           H
ATOM    909  CB  SER A 643      46.490  40.870  58.870  1.00  0.00           C
ATOM    910  HB1 SER A 643      47.340  40.320  59.320  1.00  0.00           H
ATOM    911  HB2 SER A 643      46.230  41.820  59.390  1.00  0.00           H
ATOM    912  OG  SER A 643      46.760  41.240  57.460  1.00  0.00           O
ATOM    913  HG1 SER A 643      47.700  41.260  57.320  1.00  0.00           H
ATOM    914  C   SER A 643      45.340  38.700  58.130  1.00  0.00           C
ATOM    915  O   SER A 643      44.640  38.700  57.090  1.00  0.00           O
ATOM    916  N   LEU A 644      46.070  37.610  58.450  1.00  0.00           N
ATOM    917  HN  LEU A 644      46.750  37.810  59.150  1.00  0.00           H
ATOM    918  CA  LEU A 644      46.060  36.320  57.720  1.00  0.00           C
ATOM    919  HA  LEU A 644      46.130  36.570  56.670  1.00  0.00           H
ATOM    920  CB  LEU A 644      47.270  35.410  58.140  1.00  0.00           C
ATOM    921  HB1 LEU A 644      47.000  34.390  57.760  1.00  0.00           H
ATOM    922  HB2 LEU A 644      47.330  35.360  59.240  1.00  0.00           H
ATOM    923  CG  LEU A 644      48.610  35.770  57.420  1.00  0.00           C
ATOM    924  HG  LEU A 644      48.770  36.870  57.530  1.00  0.00           H
ATOM    925  CD1 LEU A 644      49.790  35.090  58.190  1.00  0.00           C
ATOM    926 HD11 LEU A 644      49.720  34.060  57.760  1.00  0.00           H
ATOM    927 HD12 LEU A 644      49.530  35.160  59.260  1.00  0.00           H
ATOM    928 HD13 LEU A 644      50.800  35.480  57.950  1.00  0.00           H
ATOM    929  CD2 LEU A 644      48.680  35.350  56.040  1.00  0.00           C
ATOM    930 HD21 LEU A 644      47.760  35.590  55.450  1.00  0.00           H
ATOM    931 HD22 LEU A 644      48.870  34.260  55.920  1.00  0.00           H
ATOM    932 HD23 LEU A 644      49.540  35.860  55.570  1.00  0.00           H
ATOM    933  C   LEU A 644      44.710  35.650  57.770  1.00  0.00           C
ATOM    934  O   LEU A 644      44.300  35.020  56.780  1.00  0.00           O
ATOM    935  N   PHE A 645      43.910  35.670  58.870  1.00  0.00           N
ATOM    936  HN  PHE A 645      44.300  36.140  59.670  1.00  0.00           H
ATOM    937  CA  PHE A 645      42.580  35.100  58.900  1.00  0.00           C
ATOM    938  HA  PHE A 645      42.710  34.120  58.490  1.00  0.00           H
ATOM    939  CB  PHE A 645      42.180  34.970  60.410  1.00  0.00           C
ATOM    940  HB1 PHE A 645      42.420  35.960  60.870  1.00  0.00           H
ATOM    941  HB2 PHE A 645      42.890  34.270  60.920  1.00  0.00           H
ATOM    942  CG  PHE A 645      40.830  34.510  60.790  1.00  0.00           C
ATOM    943  CD1 PHE A 645      40.050  33.570  59.990  1.00  0.00           C
ATOM    944  HD1 PHE A 645      40.380  33.200  59.030  1.00  0.00           H
ATOM    945  CE1 PHE A 645      38.820  33.090  60.420  1.00  0.00           C
ATOM    946  HE1 PHE A 645      38.340  32.510  59.650  1.00  0.00           H
ATOM    947  CZ  PHE A 645      38.230  33.540  61.600  1.00  0.00           C
ATOM    948  HZ  PHE A 645      37.310  33.130  61.980  1.00  0.00           H
ATOM    949  CD2 PHE A 645      40.240  34.820  62.030  1.00  0.00           C
ATOM    950  HD2 PHE A 645      40.650  35.560  62.700  1.00  0.00           H
ATOM    951  CE2 PHE A 645      38.950  34.380  62.430  1.00  0.00           C
ATOM    952  HE2 PHE A 645      38.550  34.640  63.400  1.00  0.00           H
ATOM    953  C   PHE A 645      41.670  35.860  57.990  1.00  0.00           C
ATOM    954  O   PHE A 645      40.900  35.370  57.190  1.00  0.00           O
ATOM    955  N   GLY A 646      41.800  37.230  58.050  1.00  0.00           N
ATOM    956  HN  GLY A 646      42.400  37.750  58.640  1.00  0.00           H
ATOM    957  CA  GLY A 646      40.920  38.040  57.190  1.00  0.00           C
ATOM    958  HA1 GLY A 646      41.100  39.050  57.550  1.00  0.00           H
ATOM    959  HA2 GLY A 646      39.910  37.680  57.390  1.00  0.00           H
ATOM    960  C   GLY A 646      41.320  37.950  55.730  1.00  0.00           C
ATOM    961  O   GLY A 646      40.450  37.910  54.840  1.00  0.00           O
ATOM    962  N   ALA A 647      42.600  37.920  55.480  1.00  0.00           N
ATOM    963  HN  ALA A 647      43.270  38.060  56.210  1.00  0.00           H
ATOM    964  CA  ALA A 647      43.000  37.770  54.100  1.00  0.00           C
ATOM    965  HA  ALA A 647      42.640  38.650  53.600  1.00  0.00           H
ATOM    966  CB  ALA A 647      44.510  37.880  53.890  1.00  0.00           C
ATOM    967  HB1 ALA A 647      44.840  38.940  53.940  1.00  0.00           H
ATOM    968  HB2 ALA A 647      44.830  37.550  52.880  1.00  0.00           H
ATOM    969  HB3 ALA A 647      45.130  37.260  54.580  1.00  0.00           H
ATOM    970  C   ALA A 647      42.580  36.460  53.490  1.00  0.00           C
ATOM    971  O   ALA A 647      41.980  36.490  52.410  1.00  0.00           O
ATOM    972  N   SER A 648      42.800  35.320  54.160  1.00  0.00           N
ATOM    973  HN  SER A 648      43.470  35.410  54.890  1.00  0.00           H
ATOM    974  CA  SER A 648      42.230  34.050  53.730  1.00  0.00           C
ATOM    975  HA  SER A 648      42.630  33.830  52.750  1.00  0.00           H
ATOM    976  CB  SER A 648      42.610  32.830  54.600  1.00  0.00           C
ATOM    977  HB1 SER A 648      43.720  32.770  54.510  1.00  0.00           H
ATOM    978  HB2 SER A 648      42.170  31.880  54.240  1.00  0.00           H
ATOM    979  OG  SER A 648      42.250  32.920  55.940  1.00  0.00           O
ATOM    980  HG1 SER A 648      42.980  33.350  56.400  1.00  0.00           H
ATOM    981  C   SER A 648      40.640  34.060  53.640  1.00  0.00           C
ATOM    982  O   SER A 648      40.130  33.680  52.610  1.00  0.00           O
ATOM    983  N   LEU A 649      39.930  34.510  54.660  1.00  0.00           N
ATOM    984  HN  LEU A 649      40.400  34.770  55.490  1.00  0.00           H
ATOM    985  CA  LEU A 649      38.520  34.530  54.610  1.00  0.00           C
ATOM    986  HA  LEU A 649      38.210  33.490  54.530  1.00  0.00           H
ATOM    987  CB  LEU A 649      38.040  35.050  55.970  1.00  0.00           C
ATOM    988  HB1 LEU A 649      38.470  36.040  56.270  1.00  0.00           H
ATOM    989  HB2 LEU A 649      38.350  34.400  56.820  1.00  0.00           H
ATOM    990  CG  LEU A 649      36.460  35.050  56.190  1.00  0.00           C
ATOM    991  HG  LEU A 649      36.060  35.740  55.420  1.00  0.00           H
ATOM    992  CD1 LEU A 649      35.840  33.700  55.950  1.00  0.00           C
ATOM    993 HD11 LEU A 649      36.320  33.160  55.100  1.00  0.00           H
ATOM    994 HD12 LEU A 649      34.760  33.890  55.750  1.00  0.00           H
ATOM    995 HD13 LEU A 649      36.010  33.070  56.840  1.00  0.00           H
ATOM    996  CD2 LEU A 649      36.110  35.730  57.520  1.00  0.00           C
ATOM    997 HD21 LEU A 649      36.440  36.790  57.510  1.00  0.00           H
ATOM    998 HD22 LEU A 649      36.520  35.080  58.320  1.00  0.00           H
ATOM    999 HD23 LEU A 649      35.010  35.800  57.670  1.00  0.00           H
ATOM   1000  C   LEU A 649      37.870  35.320  53.460  1.00  0.00           C
ATOM   1001  O   LEU A 649      36.980  34.910  52.740  1.00  0.00           O
ATOM   1002  N   THR A 650      38.400  36.540  53.270  1.00  0.00           N
ATOM   1003  HN  THR A 650      39.160  36.850  53.820  1.00  0.00           H
ATOM   1004  CA  THR A 650      38.040  37.400  52.140  1.00  0.00           C
ATOM   1005  HA  THR A 650      36.970  37.510  52.220  1.00  0.00           H
ATOM   1006  CB  THR A 650      38.660  38.780  52.240  1.00  0.00           C
ATOM   1007  HB  THR A 650      39.760  38.680  52.410  1.00  0.00           H
ATOM   1008  OG1 THR A 650      38.150  39.410  53.340  1.00  0.00           O
ATOM   1009  HG1 THR A 650      38.590  39.000  54.090  1.00  0.00           H
ATOM   1010  CG2 THR A 650      38.340  39.800  51.160  1.00  0.00           C
ATOM   1011 HG21 THR A 650      38.900  40.730  51.410  1.00  0.00           H
ATOM   1012 HG22 THR A 650      37.250  39.980  51.040  1.00  0.00           H
ATOM   1013 HG23 THR A 650      38.630  39.510  50.130  1.00  0.00           H
ATOM   1014  C   THR A 650      38.290  36.890  50.740  1.00  0.00           C
ATOM   1015  O   THR A 650      37.550  36.890  49.790  1.00  0.00           O
ATOM   1016  N   GLY A 651      39.450  36.240  50.620  1.00  0.00           N
ATOM   1017  HN  GLY A 651      40.000  36.140  51.440  1.00  0.00           H
ATOM   1018  CA  GLY A 651      40.070  35.930  49.310  1.00  0.00           C
ATOM   1019  HA1 GLY A 651      41.090  35.610  49.510  1.00  0.00           H
ATOM   1020  HA2 GLY A 651      39.880  36.790  48.690  1.00  0.00           H
ATOM   1021  C   GLY A 651      39.470  34.650  48.760  1.00  0.00           C
ATOM   1022  O   GLY A 651      39.400  34.580  47.520  1.00  0.00           O
ATOM   1023  N   ILE A 652      39.200  33.730  49.640  1.00  0.00           N
ATOM   1024  HN  ILE A 652      39.470  33.910  50.580  1.00  0.00           H
ATOM   1025  CA  ILE A 652      38.480  32.520  49.310  1.00  0.00           C
ATOM   1026  HA  ILE A 652      39.090  31.990  48.590  1.00  0.00           H
ATOM   1027  CB  ILE A 652      38.310  31.540  50.490  1.00  0.00           C
ATOM   1028  HB  ILE A 652      37.960  32.030  51.420  1.00  0.00           H
ATOM   1029  CG2 ILE A 652      37.170  30.430  50.200  1.00  0.00           C
ATOM   1030 HG21 ILE A 652      37.400  30.070  49.180  1.00  0.00           H
ATOM   1031 HG22 ILE A 652      36.150  30.870  50.130  1.00  0.00           H
ATOM   1032 HG23 ILE A 652      37.080  29.610  50.960  1.00  0.00           H
ATOM   1033  CG1 ILE A 652      39.630  30.730  50.630  1.00  0.00           C
ATOM   1034 HG11 ILE A 652      40.480  31.440  50.490  1.00  0.00           H
ATOM   1035 HG12 ILE A 652      39.720  30.020  49.790  1.00  0.00           H
ATOM   1036  CD  ILE A 652      39.730  30.100  51.990  1.00  0.00           C
ATOM   1037  HD1 ILE A 652      39.800  30.940  52.740  1.00  0.00           H
ATOM   1038  HD2 ILE A 652      40.670  29.510  52.050  1.00  0.00           H
ATOM   1039  HD3 ILE A 652      38.820  29.570  52.340  1.00  0.00           H
ATOM   1040  C   ILE A 652      37.150  32.690  48.580  1.00  0.00           C
ATOM   1041  O   ILE A 652      36.810  31.930  47.620  1.00  0.00           O
ATOM   1042  N   ALA A 653      36.300  33.650  48.950  1.00  0.00           N
ATOM   1043  HN  ALA A 653      36.570  34.360  49.600  1.00  0.00           H
ATOM   1044  CA  ALA A 653      34.970  33.820  48.310  1.00  0.00           C
ATOM   1045  HA  ALA A 653      34.510  32.850  48.260  1.00  0.00           H
ATOM   1046  CB  ALA A 653      34.020  34.640  49.190  1.00  0.00           C
ATOM   1047  HB1 ALA A 653      33.030  34.470  48.690  1.00  0.00           H
ATOM   1048  HB2 ALA A 653      34.280  35.720  49.210  1.00  0.00           H
ATOM   1049  HB3 ALA A 653      33.940  34.210  50.210  1.00  0.00           H
ATOM   1050  C   ALA A 653      35.050  34.290  46.830  1.00  0.00           C
ATOM   1051  O   ALA A 653      34.410  33.760  45.950  1.00  0.00           O
ATOM   1052  N   TYR A 654      35.910  35.330  46.540  1.00  0.00           N
ATOM   1053  HN  TYR A 654      36.430  35.730  47.290  1.00  0.00           H
ATOM   1054  CA  TYR A 654      35.820  35.960  45.230  1.00  0.00           C
ATOM   1055  HA  TYR A 654      34.830  36.000  44.810  1.00  0.00           H
ATOM   1056  CB  TYR A 654      36.230  37.470  45.400  1.00  0.00           C
ATOM   1057  HB1 TYR A 654      35.660  37.890  46.250  1.00  0.00           H
ATOM   1058  HB2 TYR A 654      35.850  37.880  44.440  1.00  0.00           H
ATOM   1059  CG  TYR A 654      37.760  37.780  45.410  1.00  0.00           C
ATOM   1060  CD1 TYR A 654      38.410  38.090  46.610  1.00  0.00           C
ATOM   1061  HD1 TYR A 654      37.820  38.250  47.510  1.00  0.00           H
ATOM   1062  CE1 TYR A 654      39.750  38.350  46.690  1.00  0.00           C
ATOM   1063  HE1 TYR A 654      40.270  38.570  47.600  1.00  0.00           H
ATOM   1064  CZ  TYR A 654      40.500  38.270  45.520  1.00  0.00           C
ATOM   1065  OH  TYR A 654      41.910  38.430  45.500  1.00  0.00           O
ATOM   1066  HH  TYR A 654      42.170  38.190  44.600  1.00  0.00           H
ATOM   1067  CD2 TYR A 654      38.490  37.760  44.200  1.00  0.00           C
ATOM   1068  HD2 TYR A 654      38.080  37.490  43.240  1.00  0.00           H
ATOM   1069  CE2 TYR A 654      39.860  38.030  44.280  1.00  0.00           C
ATOM   1070  HE2 TYR A 654      40.340  37.800  43.330  1.00  0.00           H
ATOM   1071  C   TYR A 654      36.620  35.160  44.270  1.00  0.00           C
ATOM   1072  O   TYR A 654      36.330  35.140  43.090  1.00  0.00           O
ATOM   1073  N   SER A 655      37.670  34.450  44.750  1.00  0.00           N
ATOM   1074  HN  SER A 655      37.860  34.550  45.730  1.00  0.00           H
ATOM   1075  CA  SER A 655      38.510  33.610  43.950  1.00  0.00           C
ATOM   1076  HA  SER A 655      38.770  34.160  43.060  1.00  0.00           H
ATOM   1077  CB  SER A 655      39.890  33.260  44.580  1.00  0.00           C
ATOM   1078  HB1 SER A 655      40.440  34.220  44.660  1.00  0.00           H
ATOM   1079  HB2 SER A 655      40.570  32.740  43.890  1.00  0.00           H
ATOM   1080  OG  SER A 655      39.830  32.570  45.830  1.00  0.00           O
ATOM   1081  HG1 SER A 655      39.770  33.250  46.520  1.00  0.00           H
ATOM   1082  C   SER A 655      37.820  32.330  43.530  1.00  0.00           C
ATOM   1083  O   SER A 655      37.860  32.000  42.280  1.00  0.00           O
ATOM   1084  N   LEU A 656      37.100  31.600  44.420  1.00  0.00           N
ATOM   1085  HN  LEU A 656      37.190  31.830  45.390  1.00  0.00           H
ATOM   1086  CA  LEU A 656      36.280  30.430  44.100  1.00  0.00           C
ATOM   1087  HA  LEU A 656      37.010  29.730  43.700  1.00  0.00           H
ATOM   1088  CB  LEU A 656      35.570  29.870  45.350  1.00  0.00           C
ATOM   1089  HB1 LEU A 656      34.900  30.680  45.710  1.00  0.00           H
ATOM   1090  HB2 LEU A 656      36.330  29.730  46.150  1.00  0.00           H
ATOM   1091  CG  LEU A 656      34.810  28.590  45.130  1.00  0.00           C
ATOM   1092  HG  LEU A 656      34.090  28.590  44.280  1.00  0.00           H
ATOM   1093  CD1 LEU A 656      35.640  27.350  44.950  1.00  0.00           C
ATOM   1094 HD11 LEU A 656      36.180  27.530  44.000  1.00  0.00           H
ATOM   1095 HD12 LEU A 656      34.870  26.550  44.860  1.00  0.00           H
ATOM   1096 HD13 LEU A 656      36.230  27.250  45.890  1.00  0.00           H
ATOM   1097  CD2 LEU A 656      34.010  28.400  46.410  1.00  0.00           C
ATOM   1098 HD21 LEU A 656      33.410  27.470  46.430  1.00  0.00           H
ATOM   1099 HD22 LEU A 656      33.290  29.240  46.560  1.00  0.00           H
ATOM   1100 HD23 LEU A 656      34.720  28.430  47.260  1.00  0.00           H
ATOM   1101  C   LEU A 656      35.130  30.630  43.090  1.00  0.00           C
ATOM   1102  O   LEU A 656      34.970  29.770  42.240  1.00  0.00           O
ATOM   1103  N   PHE A 657      34.510  31.850  43.040  1.00  0.00           N
ATOM   1104  HN  PHE A 657      34.690  32.550  43.720  1.00  0.00           H
ATOM   1105  CA  PHE A 657      33.390  32.070  42.090  1.00  0.00           C
ATOM   1106  HA  PHE A 657      33.050  31.120  41.720  1.00  0.00           H
ATOM   1107  CB  PHE A 657      32.160  32.790  42.670  1.00  0.00           C
ATOM   1108  HB1 PHE A 657      31.550  33.110  41.810  1.00  0.00           H
ATOM   1109  HB2 PHE A 657      32.490  33.570  43.380  1.00  0.00           H
ATOM   1110  CG  PHE A 657      31.420  31.710  43.470  1.00  0.00           C
ATOM   1111  CD1 PHE A 657      30.780  30.650  42.830  1.00  0.00           C
ATOM   1112  HD1 PHE A 657      30.590  30.700  41.770  1.00  0.00           H
ATOM   1113  CE1 PHE A 657      30.100  29.650  43.590  1.00  0.00           C
ATOM   1114  HE1 PHE A 657      29.540  28.890  43.050  1.00  0.00           H
ATOM   1115  CZ  PHE A 657      30.130  29.730  44.960  1.00  0.00           C
ATOM   1116  HZ  PHE A 657      29.580  28.910  45.400  1.00  0.00           H
ATOM   1117  CD2 PHE A 657      31.430  31.780  44.860  1.00  0.00           C
ATOM   1118  HD2 PHE A 657      31.980  32.620  45.230  1.00  0.00           H
ATOM   1119  CE2 PHE A 657      30.810  30.780  45.610  1.00  0.00           C
ATOM   1120  HE2 PHE A 657      30.710  31.010  46.660  1.00  0.00           H
ATOM   1121  C   PHE A 657      33.940  32.610  40.760  1.00  0.00           C
ATOM   1122  O   PHE A 657      33.160  32.810  39.850  1.00  0.00           O
ATOM   1123  N   ALA A 658      35.260  32.960  40.720  1.00  0.00           N
ATOM   1124  HN  ALA A 658      35.770  32.720  41.550  1.00  0.00           H
ATOM   1125  CA  ALA A 658      36.010  33.420  39.560  1.00  0.00           C
ATOM   1126  HA  ALA A 658      37.030  33.420  39.910  1.00  0.00           H
ATOM   1127  CB  ALA A 658      35.820  32.560  38.320  1.00  0.00           C
ATOM   1128  HB1 ALA A 658      34.970  32.890  37.700  1.00  0.00           H
ATOM   1129  HB2 ALA A 658      35.860  31.480  38.590  1.00  0.00           H
ATOM   1130  HB3 ALA A 658      36.680  32.700  37.630  1.00  0.00           H
ATOM   1131  C   ALA A 658      35.620  34.850  39.270  1.00  0.00           C
ATOM   1132  O   ALA A 658      35.320  35.350  38.160  1.00  0.00           O
ATOM   1133  N   GLY A 659      35.620  35.690  40.310  1.00  0.00           N
ATOM   1134  HN  GLY A 659      35.820  35.400  41.250  1.00  0.00           H
ATOM   1135  CA  GLY A 659      35.400  37.100  40.320  1.00  0.00           C
ATOM   1136  HA1 GLY A 659      34.990  37.460  41.240  1.00  0.00           H
ATOM   1137  HA2 GLY A 659      34.730  37.330  39.510  1.00  0.00           H
ATOM   1138  C   GLY A 659      36.590  37.870  40.100  1.00  0.00           C
ATOM   1139  O   GLY A 659      37.140  38.490  40.970  1.00  0.00           O
ATOM   1140  N   GLN A 660      37.130  37.860  38.860  1.00  0.00           N
ATOM   1141  HN  GLN A 660      36.690  37.320  38.140  1.00  0.00           H
ATOM   1142  CA  GLN A 660      38.490  38.410  38.540  1.00  0.00           C
ATOM   1143  HA  GLN A 660      38.720  38.240  37.500  1.00  0.00           H
ATOM   1144  CB  GLN A 660      38.550  39.940  38.680  1.00  0.00           C
ATOM   1145  HB1 GLN A 660      39.470  40.260  38.150  1.00  0.00           H
ATOM   1146  HB2 GLN A 660      38.510  40.230  39.760  1.00  0.00           H
ATOM   1147  CG  GLN A 660      37.420  40.770  38.060  1.00  0.00           C
ATOM   1148  HG1 GLN A 660      37.620  41.850  38.180  1.00  0.00           H
ATOM   1149  HG2 GLN A 660      36.430  40.580  38.530  1.00  0.00           H
ATOM   1150  CD  GLN A 660      37.260  40.630  36.540  1.00  0.00           C
ATOM   1151  OE1 GLN A 660      37.940  39.950  35.810  1.00  0.00           O
ATOM   1152  NE2 GLN A 660      36.090  41.210  36.080  1.00  0.00           N
ATOM   1153 HE21 GLN A 660      35.420  41.620  36.690  1.00  0.00           H
ATOM   1154 HE22 GLN A 660      35.860  41.020  35.130  1.00  0.00           H
ATOM   1155  C   GLN A 660      39.670  37.710  39.320  1.00  0.00           C
ATOM   1156  O   GLN A 660      40.400  38.430  40.010  1.00  0.00           O
ATOM   1157  N   PRO A 661      39.870  36.370  39.240  1.00  0.00           N
ATOM   1158  CD  PRO A 661      39.350  35.500  38.160  1.00  0.00           C
ATOM   1159  HD1 PRO A 661      39.810  35.820  37.200  1.00  0.00           H
ATOM   1160  HD2 PRO A 661      38.250  35.660  38.120  1.00  0.00           H
ATOM   1161  CA  PRO A 661      40.590  35.640  40.310  1.00  0.00           C
ATOM   1162  HA  PRO A 661      40.620  36.090  41.290  1.00  0.00           H
ATOM   1163  CB  PRO A 661      39.780  34.260  40.280  1.00  0.00           C
ATOM   1164  HB1 PRO A 661      38.790  34.390  40.770  1.00  0.00           H
ATOM   1165  HB2 PRO A 661      40.360  33.370  40.580  1.00  0.00           H
ATOM   1166  CG  PRO A 661      39.660  34.100  38.740  1.00  0.00           C
ATOM   1167  HG1 PRO A 661      40.590  33.770  38.230  1.00  0.00           H
ATOM   1168  HG2 PRO A 661      38.880  33.400  38.400  1.00  0.00           H
ATOM   1169  C   PRO A 661      42.020  35.530  40.030  1.00  0.00           C
ATOM   1170  O   PRO A 661      42.680  34.720  40.630  1.00  0.00           O
ATOM   1171  N   LEU A 662      42.500  36.450  39.210  1.00  0.00           N
ATOM   1172  HN  LEU A 662      41.860  37.060  38.740  1.00  0.00           H
ATOM   1173  CA  LEU A 662      43.860  36.690  38.880  1.00  0.00           C
ATOM   1174  HA  LEU A 662      44.540  35.950  39.260  1.00  0.00           H
ATOM   1175  CB  LEU A 662      44.060  36.810  37.350  1.00  0.00           C
ATOM   1176  HB1 LEU A 662      45.160  36.790  37.170  1.00  0.00           H
ATOM   1177  HB2 LEU A 662      43.630  37.760  36.970  1.00  0.00           H
ATOM   1178  CG  LEU A 662      43.510  35.600  36.590  1.00  0.00           C
ATOM   1179  HG  LEU A 662      42.420  35.440  36.750  1.00  0.00           H
ATOM   1180  CD1 LEU A 662      43.670  35.830  35.050  1.00  0.00           C
ATOM   1181 HD11 LEU A 662      43.230  36.770  34.660  1.00  0.00           H
ATOM   1182 HD12 LEU A 662      43.230  34.960  34.520  1.00  0.00           H
ATOM   1183 HD13 LEU A 662      44.770  35.940  34.890  1.00  0.00           H
ATOM   1184  CD2 LEU A 662      44.310  34.290  36.940  1.00  0.00           C
ATOM   1185 HD21 LEU A 662      43.970  33.910  37.930  1.00  0.00           H
ATOM   1186 HD22 LEU A 662      45.420  34.380  36.930  1.00  0.00           H
ATOM   1187 HD23 LEU A 662      44.070  33.450  36.250  1.00  0.00           H
ATOM   1188  C   LEU A 662      44.370  37.940  39.600  1.00  0.00           C
ATOM   1189  O   LEU A 662      45.550  38.320  39.650  1.00  0.00           O
ATOM   1190  N   THR A 663      43.410  38.620  40.260  1.00  0.00           N
ATOM   1191  HN  THR A 663      42.420  38.460  40.280  1.00  0.00           H
ATOM   1192  CA  THR A 663      43.740  39.740  41.050  1.00  0.00           C
ATOM   1193  HA  THR A 663      44.770  40.000  40.840  1.00  0.00           H
ATOM   1194  CB  THR A 663      42.860  40.980  40.980  1.00  0.00           C
ATOM   1195  HB  THR A 663      43.230  41.850  41.560  1.00  0.00           H
ATOM   1196  OG1 THR A 663      41.500  40.770  41.380  1.00  0.00           O
ATOM   1197  HG1 THR A 663      41.230  39.890  41.120  1.00  0.00           H
ATOM   1198  CG2 THR A 663      42.900  41.410  39.510  1.00  0.00           C
ATOM   1199 HG21 THR A 663      42.540  42.440  39.350  1.00  0.00           H
ATOM   1200 HG22 THR A 663      42.130  40.750  39.060  1.00  0.00           H
ATOM   1201 HG23 THR A 663      43.910  41.190  39.110  1.00  0.00           H
ATOM   1202  C   THR A 663      43.850  39.250  42.490  1.00  0.00           C
ATOM   1203  O   THR A 663      43.040  38.420  43.010  1.00  0.00           O
ATOM   1204  N   ILE A 664      44.840  39.690  43.250  1.00  0.00           N
ATOM   1205  HN  ILE A 664      45.320  40.450  42.830  1.00  0.00           H
ATOM   1206  CA  ILE A 664      45.240  39.130  44.550  1.00  0.00           C
ATOM   1207  HA  ILE A 664      44.470  38.510  44.980  1.00  0.00           H
ATOM   1208  CB  ILE A 664      46.590  38.370  44.420  1.00  0.00           C
ATOM   1209  HB  ILE A 664      47.300  39.090  43.970  1.00  0.00           H
ATOM   1210  CG2 ILE A 664      47.080  37.930  45.880  1.00  0.00           C
ATOM   1211 HG21 ILE A 664      47.500  38.770  46.490  1.00  0.00           H
ATOM   1212 HG22 ILE A 664      47.920  37.260  45.660  1.00  0.00           H
ATOM   1213 HG23 ILE A 664      46.360  37.330  46.470  1.00  0.00           H
ATOM   1214  CG1 ILE A 664      46.460  37.150  43.420  1.00  0.00           C
ATOM   1215 HG11 ILE A 664      47.510  36.780  43.280  1.00  0.00           H
ATOM   1216 HG12 ILE A 664      45.950  37.450  42.490  1.00  0.00           H
ATOM   1217  CD  ILE A 664      45.580  35.960  43.910  1.00  0.00           C
ATOM   1218  HD1 ILE A 664      45.680  35.220  43.080  1.00  0.00           H
ATOM   1219  HD2 ILE A 664      44.530  36.220  44.150  1.00  0.00           H
ATOM   1220  HD3 ILE A 664      46.020  35.530  44.840  1.00  0.00           H
ATOM   1221  C   ILE A 664      45.410  40.330  45.440  1.00  0.00           C
ATOM   1222  O   ILE A 664      45.750  41.380  44.920  1.00  0.00           O
ATOM   1223  N   LEU A 665      45.120  40.230  46.740  1.00  0.00           N
ATOM   1224  HN  LEU A 665      44.670  39.350  46.900  1.00  0.00           H
ATOM   1225  CA  LEU A 665      45.250  41.230  47.790  1.00  0.00           C
ATOM   1226  HA  LEU A 665      45.040  42.180  47.290  1.00  0.00           H
ATOM   1227  CB  LEU A 665      44.160  41.020  48.780  1.00  0.00           C
ATOM   1228  HB1 LEU A 665      43.240  41.270  48.220  1.00  0.00           H
ATOM   1229  HB2 LEU A 665      44.240  41.750  49.610  1.00  0.00           H
ATOM   1230  CG  LEU A 665      44.000  39.640  49.440  1.00  0.00           C
ATOM   1231  HG  LEU A 665      44.570  38.830  48.940  1.00  0.00           H
ATOM   1232  CD1 LEU A 665      44.460  39.650  50.870  1.00  0.00           C
ATOM   1233 HD11 LEU A 665      45.570  39.600  50.840  1.00  0.00           H
ATOM   1234 HD12 LEU A 665      44.070  38.690  51.290  1.00  0.00           H
ATOM   1235 HD13 LEU A 665      44.060  40.520  51.420  1.00  0.00           H
ATOM   1236  CD2 LEU A 665      42.460  39.200  49.360  1.00  0.00           C
ATOM   1237 HD21 LEU A 665      42.330  38.310  50.020  1.00  0.00           H
ATOM   1238 HD22 LEU A 665      42.090  38.960  48.340  1.00  0.00           H
ATOM   1239 HD23 LEU A 665      41.950  40.060  49.840  1.00  0.00           H
ATOM   1240  C   LEU A 665      46.580  41.260  48.540  1.00  0.00           C
ATOM   1241  O   LEU A 665      47.310  40.270  48.580  1.00  0.00           O
ATOM   1242  N   GLY A 666      46.780  42.300  49.380  1.00  0.00           N
ATOM   1243  HN  GLY A 666      46.100  43.040  49.460  1.00  0.00           H
ATOM   1244  CA  GLY A 666      48.080  42.470  50.120  1.00  0.00           C
ATOM   1245  HA1 GLY A 666      48.800  42.750  49.370  1.00  0.00           H
ATOM   1246  HA2 GLY A 666      48.300  41.610  50.730  1.00  0.00           H
ATOM   1247  C   GLY A 666      48.170  43.590  51.050  1.00  0.00           C
ATOM   1248  O   GLY A 666      49.120  43.670  51.850  1.00  0.00           O
ATOM   1249  N   SER A 667      47.210  44.480  51.070  1.00  0.00           N
ATOM   1250  HN  SER A 667      46.520  44.430  50.340  1.00  0.00           H
ATOM   1251  CA  SER A 667      47.260  45.790  51.740  1.00  0.00           C
ATOM   1252  HA  SER A 667      46.660  45.740  52.640  1.00  0.00           H
ATOM   1253  CB  SER A 667      48.610  46.490  52.020  1.00  0.00           C
ATOM   1254  HB1 SER A 667      48.600  47.590  52.170  1.00  0.00           H
ATOM   1255  HB2 SER A 667      49.270  46.350  51.140  1.00  0.00           H
ATOM   1256  OG  SER A 667      49.340  46.030  53.110  1.00  0.00           O
ATOM   1257  HG1 SER A 667      49.530  45.120  52.870  1.00  0.00           H
ATOM   1258  C   SER A 667      46.480  46.750  50.890  1.00  0.00           C
ATOM   1259  O   SER A 667      46.680  46.900  49.710  1.00  0.00           O
ATOM   1260  N   THR A 668      45.470  47.300  51.610  1.00  0.00           N
ATOM   1261  HN  THR A 668      45.330  46.910  52.510  1.00  0.00           H
ATOM   1262  CA  THR A 668      44.520  48.260  51.120  1.00  0.00           C
ATOM   1263  HA  THR A 668      44.630  48.330  50.050  1.00  0.00           H
ATOM   1264  CB  THR A 668      42.990  47.910  51.320  1.00  0.00           C
ATOM   1265  HB  THR A 668      42.660  47.130  50.600  1.00  0.00           H
ATOM   1266  OG1 THR A 668      42.080  49.020  51.110  1.00  0.00           O
ATOM   1267  HG1 THR A 668      41.990  49.150  50.160  1.00  0.00           H
ATOM   1268  CG2 THR A 668      42.890  47.170  52.720  1.00  0.00           C
ATOM   1269 HG21 THR A 668      43.480  46.220  52.730  1.00  0.00           H
ATOM   1270 HG22 THR A 668      41.830  46.950  52.930  1.00  0.00           H
ATOM   1271 HG23 THR A 668      43.240  48.000  53.360  1.00  0.00           H
ATOM   1272  C   THR A 668      44.880  49.580  51.730  1.00  0.00           C
ATOM   1273  O   THR A 668      45.070  49.690  52.910  1.00  0.00           O
ATOM   1274  N   GLY A 669      45.170  50.540  50.880  1.00  0.00           N
ATOM   1275  HN  GLY A 669      45.260  50.200  49.950  1.00  0.00           H
ATOM   1276  CA  GLY A 669      45.490  51.890  51.340  1.00  0.00           C
ATOM   1277  HA1 GLY A 669      45.810  52.610  50.600  1.00  0.00           H
ATOM   1278  HA2 GLY A 669      46.240  51.710  52.110  1.00  0.00           H
ATOM   1279  C   GLY A 669      44.230  52.530  51.920  1.00  0.00           C
ATOM   1280  O   GLY A 669      44.300  53.170  52.970  1.00  0.00           O
ATOM   1281  N   PRO A 670      43.000  52.490  51.360  1.00  0.00           N
ATOM   1282  CD  PRO A 670      42.740  52.080  49.990  1.00  0.00           C
ATOM   1283  HD1 PRO A 670      42.310  51.060  49.910  1.00  0.00           H
ATOM   1284  HD2 PRO A 670      43.630  52.350  49.380  1.00  0.00           H
ATOM   1285  CA  PRO A 670      41.950  53.330  51.820  1.00  0.00           C
ATOM   1286  HA  PRO A 670      42.340  54.330  51.940  1.00  0.00           H
ATOM   1287  CB  PRO A 670      40.850  53.350  50.790  1.00  0.00           C
ATOM   1288  HB1 PRO A 670      40.370  54.320  50.610  1.00  0.00           H
ATOM   1289  HB2 PRO A 670      40.090  52.570  50.990  1.00  0.00           H
ATOM   1290  CG  PRO A 670      41.650  53.010  49.500  1.00  0.00           C
ATOM   1291  HG1 PRO A 670      41.040  52.440  48.770  1.00  0.00           H
ATOM   1292  HG2 PRO A 670      41.990  53.980  49.080  1.00  0.00           H
ATOM   1293  C   PRO A 670      41.430  52.900  53.210  1.00  0.00           C
ATOM   1294  O   PRO A 670      41.070  53.760  53.980  1.00  0.00           O
ATOM   1295  N   VAL A 671      41.350  51.610  53.540  1.00  0.00           N
ATOM   1296  HN  VAL A 671      41.590  50.900  52.890  1.00  0.00           H
ATOM   1297  CA  VAL A 671      41.000  51.100  54.830  1.00  0.00           C
ATOM   1298  HA  VAL A 671      40.060  51.620  54.990  1.00  0.00           H
ATOM   1299  CB  VAL A 671      40.790  49.610  54.750  1.00  0.00           C
ATOM   1300  HB  VAL A 671      41.700  49.180  54.280  1.00  0.00           H
ATOM   1301  CG1 VAL A 671      40.510  48.930  56.090  1.00  0.00           C
ATOM   1302 HG11 VAL A 671      39.830  49.500  56.750  1.00  0.00           H
ATOM   1303 HG12 VAL A 671      41.450  48.840  56.670  1.00  0.00           H
ATOM   1304 HG13 VAL A 671      40.150  47.900  55.890  1.00  0.00           H
ATOM   1305  CG2 VAL A 671      39.570  49.330  53.810  1.00  0.00           C
ATOM   1306 HG21 VAL A 671      38.730  49.950  54.190  1.00  0.00           H
ATOM   1307 HG22 VAL A 671      39.410  48.230  53.890  1.00  0.00           H
ATOM   1308 HG23 VAL A 671      39.690  49.710  52.780  1.00  0.00           H
ATOM   1309  C   VAL A 671      41.940  51.540  55.950  1.00  0.00           C
ATOM   1310  O   VAL A 671      41.570  51.930  57.080  1.00  0.00           O
ATOM   1311  N   LEU A 672      43.230  51.480  55.640  1.00  0.00           N
ATOM   1312  HN  LEU A 672      43.420  51.260  54.690  1.00  0.00           H
ATOM   1313  CA  LEU A 672      44.360  51.840  56.460  1.00  0.00           C
ATOM   1314  HA  LEU A 672      44.310  51.260  57.370  1.00  0.00           H
ATOM   1315  CB  LEU A 672      45.670  51.620  55.690  1.00  0.00           C
ATOM   1316  HB1 LEU A 672      45.650  51.880  54.610  1.00  0.00           H
ATOM   1317  HB2 LEU A 672      46.000  50.560  55.750  1.00  0.00           H
ATOM   1318  CG  LEU A 672      46.900  52.350  56.270  1.00  0.00           C
ATOM   1319  HG  LEU A 672      46.740  53.440  56.400  1.00  0.00           H
ATOM   1320  CD1 LEU A 672      47.160  51.920  57.680  1.00  0.00           C
ATOM   1321 HD11 LEU A 672      46.430  52.390  58.380  1.00  0.00           H
ATOM   1322 HD12 LEU A 672      48.170  52.210  58.060  1.00  0.00           H
ATOM   1323 HD13 LEU A 672      47.050  50.820  57.740  1.00  0.00           H
ATOM   1324  CD2 LEU A 672      48.130  52.210  55.260  1.00  0.00           C
ATOM   1325 HD21 LEU A 672      48.020  52.910  54.400  1.00  0.00           H
ATOM   1326 HD22 LEU A 672      48.440  51.200  54.930  1.00  0.00           H
ATOM   1327 HD23 LEU A 672      49.020  52.500  55.860  1.00  0.00           H
ATOM   1328  C   LEU A 672      44.250  53.260  56.990  1.00  0.00           C
ATOM   1329  O   LEU A 672      44.250  53.480  58.190  1.00  0.00           O
ATOM   1330  N   VAL A 673      43.860  54.180  56.120  1.00  0.00           N
ATOM   1331  HN  VAL A 673      43.880  53.980  55.140  1.00  0.00           H
ATOM   1332  CA  VAL A 673      43.540  55.540  56.450  1.00  0.00           C
ATOM   1333  HA  VAL A 673      44.360  55.860  57.090  1.00  0.00           H
ATOM   1334  CB  VAL A 673      43.500  56.390  55.210  1.00  0.00           C
ATOM   1335  HB  VAL A 673      42.660  56.000  54.610  1.00  0.00           H
ATOM   1336  CG1 VAL A 673      43.190  57.860  55.630  1.00  0.00           C
ATOM   1337 HG11 VAL A 673      43.400  58.520  54.760  1.00  0.00           H
ATOM   1338 HG12 VAL A 673      43.690  58.310  56.510  1.00  0.00           H
ATOM   1339 HG13 VAL A 673      42.110  58.040  55.810  1.00  0.00           H
ATOM   1340  CG2 VAL A 673      44.700  56.380  54.320  1.00  0.00           C
ATOM   1341 HG21 VAL A 673      44.370  56.790  53.340  1.00  0.00           H
ATOM   1342 HG22 VAL A 673      45.100  55.390  54.020  1.00  0.00           H
ATOM   1343 HG23 VAL A 673      45.550  56.940  54.750  1.00  0.00           H
ATOM   1344  C   VAL A 673      42.270  55.710  57.210  1.00  0.00           C
ATOM   1345  O   VAL A 673      42.300  56.450  58.180  1.00  0.00           O
ATOM   1346  N   PHE A 674      41.200  55.010  56.850  1.00  0.00           N
ATOM   1347  HN  PHE A 674      41.250  54.450  56.030  1.00  0.00           H
ATOM   1348  CA  PHE A 674      39.830  55.150  57.430  1.00  0.00           C
ATOM   1349  HA  PHE A 674      39.550  56.190  57.330  1.00  0.00           H
ATOM   1350  CB  PHE A 674      38.890  54.320  56.520  1.00  0.00           C
ATOM   1351  HB1 PHE A 674      39.240  53.270  56.460  1.00  0.00           H
ATOM   1352  HB2 PHE A 674      38.890  54.660  55.470  1.00  0.00           H
ATOM   1353  CG  PHE A 674      37.410  54.250  56.950  1.00  0.00           C
ATOM   1354  CD1 PHE A 674      36.400  55.190  56.450  1.00  0.00           C
ATOM   1355  HD1 PHE A 674      36.700  55.820  55.620  1.00  0.00           H
ATOM   1356  CE1 PHE A 674      35.100  55.150  56.950  1.00  0.00           C
ATOM   1357  HE1 PHE A 674      34.380  55.920  56.700  1.00  0.00           H
ATOM   1358  CZ  PHE A 674      34.770  54.010  57.690  1.00  0.00           C
ATOM   1359  HZ  PHE A 674      33.800  53.780  58.090  1.00  0.00           H
ATOM   1360  CD2 PHE A 674      37.110  53.290  57.850  1.00  0.00           C
ATOM   1361  HD2 PHE A 674      37.870  52.570  58.100  1.00  0.00           H
ATOM   1362  CE2 PHE A 674      35.780  53.110  58.180  1.00  0.00           C
ATOM   1363  HE2 PHE A 674      35.490  52.340  58.880  1.00  0.00           H
ATOM   1364  C   PHE A 674      39.860  54.750  58.850  1.00  0.00           C
ATOM   1365  O   PHE A 674      39.250  55.360  59.760  1.00  0.00           O
ATOM   1366  N   GLU A 675      40.560  53.660  59.150  1.00  0.00           N
ATOM   1367  HN  GLU A 675      41.000  53.100  58.440  1.00  0.00           H
ATOM   1368  CA  GLU A 675      40.670  53.090  60.460  1.00  0.00           C
ATOM   1369  HA  GLU A 675      39.660  53.070  60.870  1.00  0.00           H
ATOM   1370  CB  GLU A 675      41.490  51.770  60.330  1.00  0.00           C
ATOM   1371  HB1 GLU A 675      41.990  51.430  61.260  1.00  0.00           H
ATOM   1372  HB2 GLU A 675      42.280  51.980  59.570  1.00  0.00           H
ATOM   1373  CG  GLU A 675      40.650  50.700  59.700  1.00  0.00           C
ATOM   1374  HG1 GLU A 675      41.250  50.170  58.920  1.00  0.00           H
ATOM   1375  HG2 GLU A 675      39.800  51.150  59.150  1.00  0.00           H
ATOM   1376  CD  GLU A 675      40.210  49.620  60.660  1.00  0.00           C
ATOM   1377  OE1 GLU A 675      40.480  48.460  60.380  1.00  0.00           O
ATOM   1378  OE2 GLU A 675      39.700  49.950  61.730  1.00  0.00           O
ATOM   1379  C   GLU A 675      41.410  53.980  61.390  1.00  0.00           C
ATOM   1380  O   GLU A 675      41.240  54.020  62.610  1.00  0.00           O
ATOM   1381  N   LYS A 676      42.420  54.670  60.830  1.00  0.00           N
ATOM   1382  HN  LYS A 676      42.740  54.560  59.890  1.00  0.00           H
ATOM   1383  CA  LYS A 676      43.120  55.670  61.570  1.00  0.00           C
ATOM   1384  HA  LYS A 676      43.390  55.210  62.500  1.00  0.00           H
ATOM   1385  CB  LYS A 676      44.440  56.050  60.770  1.00  0.00           C
ATOM   1386  HB1 LYS A 676      44.770  57.110  60.870  1.00  0.00           H
ATOM   1387  HB2 LYS A 676      44.200  56.140  59.680  1.00  0.00           H
ATOM   1388  CG  LYS A 676      45.520  54.970  60.790  1.00  0.00           C
ATOM   1389  HG1 LYS A 676      45.020  54.050  60.420  1.00  0.00           H
ATOM   1390  HG2 LYS A 676      45.990  54.860  61.800  1.00  0.00           H
ATOM   1391  CD  LYS A 676      46.700  55.270  59.850  1.00  0.00           C
ATOM   1392  HD1 LYS A 676      46.240  55.640  58.910  1.00  0.00           H
ATOM   1393  HD2 LYS A 676      47.350  54.410  59.580  1.00  0.00           H
ATOM   1394  CE  LYS A 676      47.570  56.520  60.240  1.00  0.00           C
ATOM   1395  HE1 LYS A 676      47.550  56.790  61.310  1.00  0.00           H
ATOM   1396  HE2 LYS A 676      47.150  57.360  59.650  1.00  0.00           H
ATOM   1397  NZ  LYS A 676      49.030  56.380  60.040  1.00  0.00           N
ATOM   1398  HZ1 LYS A 676      49.450  57.280  60.360  1.00  0.00           H
ATOM   1399  HZ2 LYS A 676      49.300  56.180  59.050  1.00  0.00           H
ATOM   1400  HZ3 LYS A 676      49.480  55.650  60.620  1.00  0.00           H
ATOM   1401  C   LYS A 676      42.340  56.920  61.980  1.00  0.00           C
ATOM   1402  O   LYS A 676      42.390  57.400  63.110  1.00  0.00           O
ATOM   1403  N   ILE A 677      41.560  57.440  60.970  1.00  0.00           N
ATOM   1404  HN  ILE A 677      41.510  57.040  60.050  1.00  0.00           H
ATOM   1405  CA  ILE A 677      40.630  58.580  61.250  1.00  0.00           C
ATOM   1406  HA  ILE A 677      41.190  59.380  61.720  1.00  0.00           H
ATOM   1407  CB  ILE A 677      40.130  59.220  59.940  1.00  0.00           C
ATOM   1408  HB  ILE A 677      39.630  58.380  59.400  1.00  0.00           H
ATOM   1409  CG2 ILE A 677      39.020  60.260  60.280  1.00  0.00           C
ATOM   1410 HG21 ILE A 677      39.400  61.120  60.860  1.00  0.00           H
ATOM   1411 HG22 ILE A 677      38.330  59.630  60.870  1.00  0.00           H
ATOM   1412 HG23 ILE A 677      38.610  60.570  59.300  1.00  0.00           H
ATOM   1413  CG1 ILE A 677      41.220  59.720  58.960  1.00  0.00           C
ATOM   1414 HG11 ILE A 677      41.880  58.850  58.790  1.00  0.00           H
ATOM   1415 HG12 ILE A 677      41.770  60.500  59.520  1.00  0.00           H
ATOM   1416  CD  ILE A 677      40.790  60.090  57.550  1.00  0.00           C
ATOM   1417  HD1 ILE A 677      41.630  60.640  57.090  1.00  0.00           H
ATOM   1418  HD2 ILE A 677      39.910  60.780  57.590  1.00  0.00           H
ATOM   1419  HD3 ILE A 677      40.600  59.170  56.980  1.00  0.00           H
ATOM   1420  C   ILE A 677      39.580  58.230  62.280  1.00  0.00           C
ATOM   1421  O   ILE A 677      39.320  58.970  63.240  1.00  0.00           O
ATOM   1422  N   LEU A 678      38.940  57.070  62.060  1.00  0.00           N
ATOM   1423  HN  LEU A 678      39.090  56.570  61.220  1.00  0.00           H
ATOM   1424  CA  LEU A 678      37.930  56.510  62.860  1.00  0.00           C
ATOM   1425  HA  LEU A 678      37.120  57.220  62.940  1.00  0.00           H
ATOM   1426  CB  LEU A 678      37.270  55.180  62.260  1.00  0.00           C
ATOM   1427  HB1 LEU A 678      38.140  54.470  62.240  1.00  0.00           H
ATOM   1428  HB2 LEU A 678      36.910  55.320  61.230  1.00  0.00           H
ATOM   1429  CG  LEU A 678      36.240  54.590  63.210  1.00  0.00           C
ATOM   1430  HG  LEU A 678      36.600  54.430  64.240  1.00  0.00           H
ATOM   1431  CD1 LEU A 678      34.890  55.380  63.170  1.00  0.00           C
ATOM   1432 HD11 LEU A 678      34.400  55.320  62.180  1.00  0.00           H
ATOM   1433 HD12 LEU A 678      35.080  56.410  63.550  1.00  0.00           H
ATOM   1434 HD13 LEU A 678      34.220  54.740  63.790  1.00  0.00           H
ATOM   1435  CD2 LEU A 678      35.960  53.140  62.560  1.00  0.00           C
ATOM   1436 HD21 LEU A 678      36.680  52.320  62.730  1.00  0.00           H
ATOM   1437 HD22 LEU A 678      35.600  53.170  61.510  1.00  0.00           H
ATOM   1438 HD23 LEU A 678      35.100  52.760  63.160  1.00  0.00           H
ATOM   1439  C   LEU A 678      38.410  56.270  64.280  1.00  0.00           C
ATOM   1440  O   LEU A 678      37.750  56.580  65.220  1.00  0.00           O
ATOM   1441  N   TYR A 679      39.600  55.700  64.460  1.00  0.00           N
ATOM   1442  HN  TYR A 679      40.130  55.560  63.640  1.00  0.00           H
ATOM   1443  CA  TYR A 679      40.200  55.440  65.740  1.00  0.00           C
ATOM   1444  HA  TYR A 679      39.440  54.960  66.340  1.00  0.00           H
ATOM   1445  CB  TYR A 679      41.470  54.520  65.680  1.00  0.00           C
ATOM   1446  HB1 TYR A 679      42.200  55.100  65.070  1.00  0.00           H
ATOM   1447  HB2 TYR A 679      41.270  53.640  65.020  1.00  0.00           H
ATOM   1448  CG  TYR A 679      42.130  54.120  67.020  1.00  0.00           C
ATOM   1449  CD1 TYR A 679      41.620  53.040  67.790  1.00  0.00           C
ATOM   1450  HD1 TYR A 679      40.830  52.400  67.410  1.00  0.00           H
ATOM   1451  CE1 TYR A 679      42.140  52.720  69.030  1.00  0.00           C
ATOM   1452  HE1 TYR A 679      41.680  51.920  69.590  1.00  0.00           H
ATOM   1453  CZ  TYR A 679      43.200  53.470  69.570  1.00  0.00           C
ATOM   1454  OH  TYR A 679      43.770  53.080  70.790  1.00  0.00           O
ATOM   1455  HH  TYR A 679      44.710  53.290  70.810  1.00  0.00           H
ATOM   1456  CD2 TYR A 679      43.070  54.900  67.580  1.00  0.00           C
ATOM   1457  HD2 TYR A 679      43.510  55.800  67.200  1.00  0.00           H
ATOM   1458  CE2 TYR A 679      43.690  54.590  68.820  1.00  0.00           C
ATOM   1459  HE2 TYR A 679      44.450  55.240  69.210  1.00  0.00           H
ATOM   1460  C   TYR A 679      40.380  56.760  66.610  1.00  0.00           C
ATOM   1461  O   TYR A 679      39.890  56.830  67.700  1.00  0.00           O
ATOM   1462  N   LYS A 680      40.920  57.800  65.970  1.00  0.00           N
ATOM   1463  HN  LYS A 680      41.240  57.740  65.030  1.00  0.00           H
ATOM   1464  CA  LYS A 680      41.260  59.060  66.640  1.00  0.00           C
ATOM   1465  HA  LYS A 680      41.930  58.800  67.450  1.00  0.00           H
ATOM   1466  CB  LYS A 680      42.020  59.910  65.670  1.00  0.00           C
ATOM   1467  HB1 LYS A 680      41.400  60.040  64.770  1.00  0.00           H
ATOM   1468  HB2 LYS A 680      43.000  59.400  65.630  1.00  0.00           H
ATOM   1469  CG  LYS A 680      42.380  61.290  66.350  1.00  0.00           C
ATOM   1470  HG1 LYS A 680      41.540  61.990  66.220  1.00  0.00           H
ATOM   1471  HG2 LYS A 680      43.210  61.820  65.820  1.00  0.00           H
ATOM   1472  CD  LYS A 680      42.800  61.170  67.770  1.00  0.00           C
ATOM   1473  HD1 LYS A 680      43.530  60.350  67.810  1.00  0.00           H
ATOM   1474  HD2 LYS A 680      41.990  60.990  68.510  1.00  0.00           H
ATOM   1475  CE  LYS A 680      43.600  62.360  68.400  1.00  0.00           C
ATOM   1476  HE1 LYS A 680      44.530  62.610  67.840  1.00  0.00           H
ATOM   1477  HE2 LYS A 680      44.080  62.110  69.360  1.00  0.00           H
ATOM   1478  NZ  LYS A 680      42.820  63.640  68.320  1.00  0.00           N
ATOM   1479  HZ1 LYS A 680      41.840  63.540  68.640  1.00  0.00           H
ATOM   1480  HZ2 LYS A 680      42.930  64.020  67.350  1.00  0.00           H
ATOM   1481  HZ3 LYS A 680      43.140  64.270  69.080  1.00  0.00           H
ATOM   1482  C   LYS A 680      39.960  59.700  67.090  1.00  0.00           C
ATOM   1483  O   LYS A 680      39.730  60.040  68.240  1.00  0.00           O
ATOM   1484  N   PHE A 681      38.990  59.830  66.180  1.00  0.00           N
ATOM   1485  HN  PHE A 681      39.110  59.480  65.260  1.00  0.00           H
ATOM   1486  CA  PHE A 681      37.640  60.380  66.450  1.00  0.00           C
ATOM   1487  HA  PHE A 681      37.640  61.410  66.790  1.00  0.00           H
ATOM   1488  CB  PHE A 681      36.880  60.350  65.130  1.00  0.00           C
ATOM   1489  HB1 PHE A 681      36.580  59.330  64.800  1.00  0.00           H
ATOM   1490  HB2 PHE A 681      37.450  60.660  64.230  1.00  0.00           H
ATOM   1491  CG  PHE A 681      35.570  61.070  65.190  1.00  0.00           C
ATOM   1492  CD1 PHE A 681      34.330  60.430  65.490  1.00  0.00           C
ATOM   1493  HD1 PHE A 681      34.310  59.370  65.660  1.00  0.00           H
ATOM   1494  CE1 PHE A 681      33.150  61.170  65.630  1.00  0.00           C
ATOM   1495  HE1 PHE A 681      32.190  60.710  65.760  1.00  0.00           H
ATOM   1496  CZ  PHE A 681      33.210  62.590  65.560  1.00  0.00           C
ATOM   1497  HZ  PHE A 681      32.260  63.110  65.530  1.00  0.00           H
ATOM   1498  CD2 PHE A 681      35.560  62.480  64.960  1.00  0.00           C
ATOM   1499  HD2 PHE A 681      36.400  62.940  64.480  1.00  0.00           H
ATOM   1500  CE2 PHE A 681      34.400  63.250  65.240  1.00  0.00           C
ATOM   1501  HE2 PHE A 681      34.440  64.300  65.010  1.00  0.00           H
ATOM   1502  C   PHE A 681      36.900  59.670  67.610  1.00  0.00           C
ATOM   1503  O   PHE A 681      36.390  60.250  68.570  1.00  0.00           O
ATOM   1504  N   CYS A 682      36.860  58.350  67.490  1.00  0.00           N
ATOM   1505  HN  CYS A 682      37.140  57.880  66.660  1.00  0.00           H
ATOM   1506  CA  CYS A 682      36.390  57.490  68.530  1.00  0.00           C
ATOM   1507  HA  CYS A 682      35.330  57.710  68.500  1.00  0.00           H
ATOM   1508  CB  CYS A 682      36.580  56.050  68.060  1.00  0.00           C
ATOM   1509  HB1 CYS A 682      36.430  55.400  68.950  1.00  0.00           H
ATOM   1510  HB2 CYS A 682      37.650  55.970  67.740  1.00  0.00           H
ATOM   1511  SG  CYS A 682      35.420  55.400  66.830  1.00  0.00           S
ATOM   1512  HG1 CYS A 682      36.170  56.140  66.010  1.00  0.00           H
ATOM   1513  C   CYS A 682      36.940  57.580  69.890  1.00  0.00           C
ATOM   1514  O   CYS A 682      36.220  57.590  70.880  1.00  0.00           O
ATOM   1515  N   ARG A 683      38.300  57.630  70.010  1.00  0.00           N
ATOM   1516  HN  ARG A 683      38.870  57.370  69.220  1.00  0.00           H
ATOM   1517  CA  ARG A 683      39.110  58.000  71.150  1.00  0.00           C
ATOM   1518  HA  ARG A 683      38.900  57.220  71.870  1.00  0.00           H
ATOM   1519  CB  ARG A 683      40.640  57.900  70.760  1.00  0.00           C
ATOM   1520  HB1 ARG A 683      41.170  58.280  71.660  1.00  0.00           H
ATOM   1521  HB2 ARG A 683      40.890  58.460  69.840  1.00  0.00           H
ATOM   1522  CG  ARG A 683      41.200  56.510  70.600  1.00  0.00           C
ATOM   1523  HG1 ARG A 683      42.280  56.650  70.420  1.00  0.00           H
ATOM   1524  HG2 ARG A 683      40.890  55.990  69.670  1.00  0.00           H
ATOM   1525  CD  ARG A 683      41.060  55.550  71.770  1.00  0.00           C
ATOM   1526  HD1 ARG A 683      41.490  54.560  71.550  1.00  0.00           H
ATOM   1527  HD2 ARG A 683      40.010  55.270  72.030  1.00  0.00           H
ATOM   1528  NE  ARG A 683      41.780  56.140  72.960  1.00  0.00           N
ATOM   1529  HE  ARG A 683      42.150  57.060  72.850  1.00  0.00           H
ATOM   1530  CZ  ARG A 683      41.970  55.450  74.100  1.00  0.00           C
ATOM   1531  NH1 ARG A 683      42.670  55.920  75.100  1.00  0.00           N
ATOM   1532 HH11 ARG A 683      42.920  55.240  75.800  1.00  0.00           H
ATOM   1533 HH12 ARG A 683      43.240  56.690  74.850  1.00  0.00           H
ATOM   1534  NH2 ARG A 683      41.450  54.230  74.210  1.00  0.00           N
ATOM   1535 HH21 ARG A 683      40.670  53.960  73.640  1.00  0.00           H
ATOM   1536 HH22 ARG A 683      41.590  53.770  75.090  1.00  0.00           H
ATOM   1537  C   ARG A 683      38.750  59.330  71.800  1.00  0.00           C
ATOM   1538  O   ARG A 683      38.590  59.450  73.010  1.00  0.00           O
ATOM   1539  N   ASP A 684      38.630  60.330  70.960  1.00  0.00           N
ATOM   1540  HN  ASP A 684      38.690  60.150  69.990  1.00  0.00           H
ATOM   1541  CA  ASP A 684      38.200  61.670  71.260  1.00  0.00           C
ATOM   1542  HA  ASP A 684      38.800  62.150  72.020  1.00  0.00           H
ATOM   1543  CB  ASP A 684      38.320  62.540  69.980  1.00  0.00           C
ATOM   1544  HB1 ASP A 684      37.620  63.400  70.110  1.00  0.00           H
ATOM   1545  HB2 ASP A 684      38.000  61.950  69.100  1.00  0.00           H
ATOM   1546  CG  ASP A 684      39.750  62.980  69.720  1.00  0.00           C
ATOM   1547  OD1 ASP A 684      40.000  63.810  68.780  1.00  0.00           O
ATOM   1548  OD2 ASP A 684      40.670  62.700  70.550  1.00  0.00           O
ATOM   1549  C   ASP A 684      36.780  61.840  71.830  1.00  0.00           C
ATOM   1550  O   ASP A 684      36.600  62.460  72.880  1.00  0.00           O
ATOM   1551  N   TYR A 685      35.690  61.210  71.330  1.00  0.00           N
ATOM   1552  HN  TYR A 685      35.750  60.590  70.560  1.00  0.00           H
ATOM   1553  CA  TYR A 685      34.370  61.510  71.870  1.00  0.00           C
ATOM   1554  HA  TYR A 685      34.340  62.370  72.520  1.00  0.00           H
ATOM   1555  CB  TYR A 685      33.240  61.680  70.810  1.00  0.00           C
ATOM   1556  HB1 TYR A 685      32.220  61.670  71.210  1.00  0.00           H
ATOM   1557  HB2 TYR A 685      33.240  60.890  70.030  1.00  0.00           H
ATOM   1558  CG  TYR A 685      33.370  62.970  70.060  1.00  0.00           C
ATOM   1559  CD1 TYR A 685      32.820  64.130  70.590  1.00  0.00           C
ATOM   1560  HD1 TYR A 685      32.140  64.010  71.410  1.00  0.00           H
ATOM   1561  CE1 TYR A 685      32.950  65.370  70.010  1.00  0.00           C
ATOM   1562  HE1 TYR A 685      32.460  66.260  70.360  1.00  0.00           H
ATOM   1563  CZ  TYR A 685      33.780  65.510  68.820  1.00  0.00           C
ATOM   1564  OH  TYR A 685      33.930  66.830  68.180  1.00  0.00           O
ATOM   1565  HH  TYR A 685      33.120  67.300  68.380  1.00  0.00           H
ATOM   1566  CD2 TYR A 685      34.220  63.010  68.930  1.00  0.00           C
ATOM   1567  HD2 TYR A 685      34.820  62.150  68.700  1.00  0.00           H
ATOM   1568  CE2 TYR A 685      34.440  64.330  68.400  1.00  0.00           C
ATOM   1569  HE2 TYR A 685      35.130  64.390  67.570  1.00  0.00           H
ATOM   1570  C   TYR A 685      33.940  60.350  72.820  1.00  0.00           C
ATOM   1571  O   TYR A 685      32.920  60.440  73.420  1.00  0.00           O
ATOM   1572  N   GLN A 686      34.820  59.300  72.870  1.00  0.00           N
ATOM   1573  HN  GLN A 686      35.690  59.450  72.410  1.00  0.00           H
ATOM   1574  CA  GLN A 686      34.740  58.150  73.730  1.00  0.00           C
ATOM   1575  HA  GLN A 686      35.700  57.670  73.610  1.00  0.00           H
ATOM   1576  CB  GLN A 686      34.550  58.460  75.240  1.00  0.00           C
ATOM   1577  HB1 GLN A 686      34.790  57.550  75.840  1.00  0.00           H
ATOM   1578  HB2 GLN A 686      33.510  58.780  75.440  1.00  0.00           H
ATOM   1579  CG  GLN A 686      35.400  59.660  75.780  1.00  0.00           C
ATOM   1580  HG1 GLN A 686      35.110  60.650  75.360  1.00  0.00           H
ATOM   1581  HG2 GLN A 686      36.470  59.540  75.520  1.00  0.00           H
ATOM   1582  CD  GLN A 686      35.500  59.730  77.290  1.00  0.00           C
ATOM   1583  OE1 GLN A 686      36.340  59.080  77.940  1.00  0.00           O
ATOM   1584  NE2 GLN A 686      34.490  60.450  77.940  1.00  0.00           N
ATOM   1585 HE21 GLN A 686      34.480  60.560  78.930  1.00  0.00           H
ATOM   1586 HE22 GLN A 686      33.700  60.690  77.380  1.00  0.00           H
ATOM   1587  C   GLN A 686      33.690  57.170  73.210  1.00  0.00           C
ATOM   1588  O   GLN A 686      33.010  56.510  73.990  1.00  0.00           O
ATOM   1589  N   LEU A 687      33.530  57.110  71.910  1.00  0.00           N
ATOM   1590  HN  LEU A 687      34.070  57.750  71.380  1.00  0.00           H
ATOM   1591  CA  LEU A 687      32.540  56.180  71.260  1.00  0.00           C
ATOM   1592  HA  LEU A 687      31.560  56.300  71.690  1.00  0.00           H
ATOM   1593  CB  LEU A 687      32.470  56.500  69.720  1.00  0.00           C
ATOM   1594  HB1 LEU A 687      31.700  55.850  69.270  1.00  0.00           H
ATOM   1595  HB2 LEU A 687      33.510  56.300  69.370  1.00  0.00           H
ATOM   1596  CG  LEU A 687      32.110  58.010  69.300  1.00  0.00           C
ATOM   1597  HG  LEU A 687      32.770  58.660  69.920  1.00  0.00           H
ATOM   1598  CD1 LEU A 687      32.300  58.180  67.740  1.00  0.00           C
ATOM   1599 HD11 LEU A 687      32.240  59.270  67.550  1.00  0.00           H
ATOM   1600 HD12 LEU A 687      31.540  57.660  67.130  1.00  0.00           H
ATOM   1601 HD13 LEU A 687      33.340  57.830  67.560  1.00  0.00           H
ATOM   1602  CD2 LEU A 687      30.720  58.390  69.760  1.00  0.00           C
ATOM   1603 HD21 LEU A 687      30.510  59.470  69.620  1.00  0.00           H
ATOM   1604 HD22 LEU A 687      30.670  58.220  70.860  1.00  0.00           H
ATOM   1605 HD23 LEU A 687      30.010  57.800  69.150  1.00  0.00           H
ATOM   1606  C   LEU A 687      32.920  54.650  71.390  1.00  0.00           C
ATOM   1607  O   LEU A 687      34.090  54.300  71.620  1.00  0.00           O
ATOM   1608  N   SER A 688      31.940  53.720  71.360  1.00  0.00           N
ATOM   1609  HN  SER A 688      31.040  54.040  71.080  1.00  0.00           H
ATOM   1610  CA  SER A 688      32.150  52.270  71.640  1.00  0.00           C
ATOM   1611  HA  SER A 688      32.840  52.160  72.470  1.00  0.00           H
ATOM   1612  CB  SER A 688      30.780  51.580  72.030  1.00  0.00           C
ATOM   1613  HB1 SER A 688      30.870  50.470  72.070  1.00  0.00           H
ATOM   1614  HB2 SER A 688      29.980  51.900  71.330  1.00  0.00           H
ATOM   1615  OG  SER A 688      30.390  51.990  73.320  1.00  0.00           O
ATOM   1616  HG1 SER A 688      31.080  51.770  73.950  1.00  0.00           H
ATOM   1617  C   SER A 688      32.670  51.610  70.450  1.00  0.00           C
ATOM   1618  O   SER A 688      31.940  51.170  69.520  1.00  0.00           O
ATOM   1619  N   TYR A 689      33.980  51.520  70.340  1.00  0.00           N
ATOM   1620  HN  TYR A 689      34.510  51.740  71.150  1.00  0.00           H
ATOM   1621  CA  TYR A 689      34.820  51.050  69.240  1.00  0.00           C
ATOM   1622  HA  TYR A 689      34.680  51.750  68.440  1.00  0.00           H
ATOM   1623  CB  TYR A 689      36.360  50.940  69.740  1.00  0.00           C
ATOM   1624  HB1 TYR A 689      36.490  50.150  70.510  1.00  0.00           H
ATOM   1625  HB2 TYR A 689      36.660  51.910  70.210  1.00  0.00           H
ATOM   1626  CG  TYR A 689      37.330  50.680  68.640  1.00  0.00           C
ATOM   1627  CD1 TYR A 689      38.110  49.530  68.650  1.00  0.00           C
ATOM   1628  HD1 TYR A 689      37.990  48.840  69.470  1.00  0.00           H
ATOM   1629  CE1 TYR A 689      39.110  49.300  67.700  1.00  0.00           C
ATOM   1630  HE1 TYR A 689      39.780  48.450  67.820  1.00  0.00           H
ATOM   1631  CZ  TYR A 689      39.290  50.200  66.680  1.00  0.00           C
ATOM   1632  OH  TYR A 689      40.340  50.110  65.720  1.00  0.00           O
ATOM   1633  HH  TYR A 689      40.160  50.780  65.060  1.00  0.00           H
ATOM   1634  CD2 TYR A 689      37.480  51.540  67.510  1.00  0.00           C
ATOM   1635  HD2 TYR A 689      36.930  52.470  67.410  1.00  0.00           H
ATOM   1636  CE2 TYR A 689      38.430  51.280  66.560  1.00  0.00           C
ATOM   1637  HE2 TYR A 689      38.620  52.120  65.890  1.00  0.00           H
ATOM   1638  C   TYR A 689      34.370  49.720  68.590  1.00  0.00           C
ATOM   1639  O   TYR A 689      33.960  49.780  67.430  1.00  0.00           O
ATOM   1640  N   LEU A 690      34.430  48.610  69.470  1.00  0.00           N
ATOM   1641  HN  LEU A 690      34.880  48.650  70.350  1.00  0.00           H
ATOM   1642  CA  LEU A 690      34.330  47.310  68.810  1.00  0.00           C
ATOM   1643  HA  LEU A 690      35.120  47.210  68.080  1.00  0.00           H
ATOM   1644  CB  LEU A 690      34.550  46.190  69.850  1.00  0.00           C
ATOM   1645  HB1 LEU A 690      34.330  45.200  69.390  1.00  0.00           H
ATOM   1646  HB2 LEU A 690      33.850  46.270  70.710  1.00  0.00           H
ATOM   1647  CG  LEU A 690      35.990  46.110  70.410  1.00  0.00           C
ATOM   1648  HG  LEU A 690      36.280  47.080  70.880  1.00  0.00           H
ATOM   1649  CD1 LEU A 690      35.960  45.090  71.550  1.00  0.00           C
ATOM   1650 HD11 LEU A 690      37.010  44.820  71.840  1.00  0.00           H
ATOM   1651 HD12 LEU A 690      35.390  44.170  71.290  1.00  0.00           H
ATOM   1652 HD13 LEU A 690      35.550  45.430  72.520  1.00  0.00           H
ATOM   1653  CD2 LEU A 690      37.040  45.450  69.450  1.00  0.00           C
ATOM   1654 HD21 LEU A 690      37.960  45.350  70.060  1.00  0.00           H
ATOM   1655 HD22 LEU A 690      37.100  46.000  68.480  1.00  0.00           H
ATOM   1656 HD23 LEU A 690      36.700  44.430  69.190  1.00  0.00           H
ATOM   1657  C   LEU A 690      32.990  47.150  68.160  1.00  0.00           C
ATOM   1658  O   LEU A 690      32.930  46.880  66.950  1.00  0.00           O
ATOM   1659  N   SER A 691      31.890  47.370  68.910  1.00  0.00           N
ATOM   1660  HN  SER A 691      31.970  47.600  69.880  1.00  0.00           H
ATOM   1661  CA  SER A 691      30.500  47.370  68.320  1.00  0.00           C
ATOM   1662  HA  SER A 691      30.490  46.400  67.830  1.00  0.00           H
ATOM   1663  CB  SER A 691      29.320  47.380  69.390  1.00  0.00           C
ATOM   1664  HB1 SER A 691      29.170  48.340  69.930  1.00  0.00           H
ATOM   1665  HB2 SER A 691      29.480  46.690  70.250  1.00  0.00           H
ATOM   1666  OG  SER A 691      28.060  47.080  68.780  1.00  0.00           O
ATOM   1667  HG1 SER A 691      28.000  46.170  68.510  1.00  0.00           H
ATOM   1668  C   SER A 691      30.270  48.450  67.280  1.00  0.00           C
ATOM   1669  O   SER A 691      29.670  48.220  66.180  1.00  0.00           O
ATOM   1670  N   LEU A 692      30.730  49.720  67.330  1.00  0.00           N
ATOM   1671  HN  LEU A 692      31.120  50.230  68.090  1.00  0.00           H
ATOM   1672  CA  LEU A 692      30.580  50.650  66.320  1.00  0.00           C
ATOM   1673  HA  LEU A 692      29.520  50.690  66.130  1.00  0.00           H
ATOM   1674  CB  LEU A 692      31.110  52.050  66.760  1.00  0.00           C
ATOM   1675  HB1 LEU A 692      32.200  51.950  66.990  1.00  0.00           H
ATOM   1676  HB2 LEU A 692      30.560  52.320  67.700  1.00  0.00           H
ATOM   1677  CG  LEU A 692      30.870  53.290  65.800  1.00  0.00           C
ATOM   1678  HG  LEU A 692      31.200  53.060  64.770  1.00  0.00           H
ATOM   1679  CD1 LEU A 692      29.370  53.600  65.590  1.00  0.00           C
ATOM   1680 HD11 LEU A 692      28.740  52.770  65.210  1.00  0.00           H
ATOM   1681 HD12 LEU A 692      29.160  54.410  64.860  1.00  0.00           H
ATOM   1682 HD13 LEU A 692      29.060  53.900  66.610  1.00  0.00           H
ATOM   1683  CD2 LEU A 692      31.690  54.510  66.270  1.00  0.00           C
ATOM   1684 HD21 LEU A 692      32.710  54.090  66.220  1.00  0.00           H
ATOM   1685 HD22 LEU A 692      31.380  54.840  67.300  1.00  0.00           H
ATOM   1686 HD23 LEU A 692      31.500  55.340  65.550  1.00  0.00           H
ATOM   1687  C   LEU A 692      31.350  50.330  65.010  1.00  0.00           C
ATOM   1688  O   LEU A 692      30.680  50.350  64.010  1.00  0.00           O
ATOM   1689  N   ARG A 693      32.590  49.900  65.090  1.00  0.00           N
ATOM   1690  HN  ARG A 693      33.120  50.000  65.930  1.00  0.00           H
ATOM   1691  CA  ARG A 693      33.290  49.420  63.930  1.00  0.00           C
ATOM   1692  HA  ARG A 693      33.390  50.260  63.260  1.00  0.00           H
ATOM   1693  CB  ARG A 693      34.720  49.030  64.380  1.00  0.00           C
ATOM   1694  HB1 ARG A 693      34.680  48.230  65.160  1.00  0.00           H
ATOM   1695  HB2 ARG A 693      35.280  49.900  64.780  1.00  0.00           H
ATOM   1696  CG  ARG A 693      35.640  48.490  63.190  1.00  0.00           C
ATOM   1697  HG1 ARG A 693      35.710  49.360  62.490  1.00  0.00           H
ATOM   1698  HG2 ARG A 693      35.050  47.670  62.720  1.00  0.00           H
ATOM   1699  CD  ARG A 693      37.020  48.030  63.770  1.00  0.00           C
ATOM   1700  HD1 ARG A 693      36.820  47.190  64.460  1.00  0.00           H
ATOM   1701  HD2 ARG A 693      37.540  48.830  64.340  1.00  0.00           H
ATOM   1702  NE  ARG A 693      37.920  47.740  62.660  1.00  0.00           N
ATOM   1703  HE  ARG A 693      38.650  48.400  62.420  1.00  0.00           H
ATOM   1704  CZ  ARG A 693      37.930  46.560  62.020  1.00  0.00           C
ATOM   1705  NH1 ARG A 693      37.100  45.590  62.160  1.00  0.00           N
ATOM   1706 HH11 ARG A 693      36.510  45.570  62.970  1.00  0.00           H
ATOM   1707 HH12 ARG A 693      37.290  44.760  61.630  1.00  0.00           H
ATOM   1708  NH2 ARG A 693      38.710  46.490  61.010  1.00  0.00           N
ATOM   1709 HH21 ARG A 693      39.330  47.270  60.840  1.00  0.00           H
ATOM   1710 HH22 ARG A 693      38.650  45.660  60.470  1.00  0.00           H
ATOM   1711  C   ARG A 693      32.690  48.240  63.240  1.00  0.00           C
ATOM   1712  O   ARG A 693      32.790  48.090  62.030  1.00  0.00           O
ATOM   1713  N   THR A 694      32.000  47.380  64.040  1.00  0.00           N
ATOM   1714  HN  THR A 694      32.020  47.420  65.030  1.00  0.00           H
ATOM   1715  CA  THR A 694      31.180  46.260  63.550  1.00  0.00           C
ATOM   1716  HA  THR A 694      31.740  45.760  62.780  1.00  0.00           H
ATOM   1717  CB  THR A 694      30.820  45.210  64.590  1.00  0.00           C
ATOM   1718  HB  THR A 694      30.150  45.670  65.360  1.00  0.00           H
ATOM   1719  OG1 THR A 694      31.950  44.900  65.350  1.00  0.00           O
ATOM   1720  HG1 THR A 694      32.170  45.660  65.870  1.00  0.00           H
ATOM   1721  CG2 THR A 694      30.050  43.990  63.960  1.00  0.00           C
ATOM   1722 HG21 THR A 694      29.840  43.290  64.800  1.00  0.00           H
ATOM   1723 HG22 THR A 694      30.770  43.540  63.240  1.00  0.00           H
ATOM   1724 HG23 THR A 694      29.170  44.260  63.350  1.00  0.00           H
ATOM   1725  C   THR A 694      29.890  46.760  62.880  1.00  0.00           C
ATOM   1726  O   THR A 694      29.530  46.290  61.810  1.00  0.00           O
ATOM   1727  N   SER A 695      29.180  47.700  63.530  1.00  0.00           N
ATOM   1728  HN  SER A 695      29.650  48.210  64.250  1.00  0.00           H
ATOM   1729  CA  SER A 695      28.050  48.450  62.880  1.00  0.00           C
ATOM   1730  HA  SER A 695      27.290  47.710  62.690  1.00  0.00           H
ATOM   1731  CB  SER A 695      27.410  49.460  63.900  1.00  0.00           C
ATOM   1732  HB1 SER A 695      26.490  49.870  63.430  1.00  0.00           H
ATOM   1733  HB2 SER A 695      28.050  50.370  64.020  1.00  0.00           H
ATOM   1734  OG  SER A 695      27.060  48.770  65.140  1.00  0.00           O
ATOM   1735  HG1 SER A 695      27.890  48.570  65.570  1.00  0.00           H
ATOM   1736  C   SER A 695      28.380  49.220  61.600  1.00  0.00           C
ATOM   1737  O   SER A 695      27.760  49.070  60.580  1.00  0.00           O
ATOM   1738  N   ILE A 696      29.500  49.960  61.590  1.00  0.00           N
ATOM   1739  HN  ILE A 696      29.960  49.970  62.480  1.00  0.00           H
ATOM   1740  CA  ILE A 696      30.010  50.580  60.350  1.00  0.00           C
ATOM   1741  HA  ILE A 696      29.230  51.190  59.920  1.00  0.00           H
ATOM   1742  CB  ILE A 696      31.200  51.520  60.810  1.00  0.00           C
ATOM   1743  HB  ILE A 696      31.660  51.120  61.750  1.00  0.00           H
ATOM   1744  CG2 ILE A 696      32.380  51.530  59.830  1.00  0.00           C
ATOM   1745 HG21 ILE A 696      33.200  52.260  60.000  1.00  0.00           H
ATOM   1746 HG22 ILE A 696      32.100  51.650  58.760  1.00  0.00           H
ATOM   1747 HG23 ILE A 696      32.890  50.540  59.830  1.00  0.00           H
ATOM   1748  CG1 ILE A 696      30.570  52.890  61.030  1.00  0.00           C
ATOM   1749 HG11 ILE A 696      29.680  52.750  61.690  1.00  0.00           H
ATOM   1750 HG12 ILE A 696      30.190  53.320  60.080  1.00  0.00           H
ATOM   1751  CD  ILE A 696      31.550  53.810  61.760  1.00  0.00           C
ATOM   1752  HD1 ILE A 696      32.350  54.160  61.070  1.00  0.00           H
ATOM   1753  HD2 ILE A 696      32.000  53.420  62.700  1.00  0.00           H
ATOM   1754  HD3 ILE A 696      31.110  54.780  62.060  1.00  0.00           H
ATOM   1755  C   ILE A 696      30.420  49.580  59.320  1.00  0.00           C
ATOM   1756  O   ILE A 696      30.050  49.710  58.170  1.00  0.00           O
ATOM   1757  N   GLY A 697      31.110  48.480  59.720  1.00  0.00           N
ATOM   1758  HN  GLY A 697      31.550  48.420  60.610  1.00  0.00           H
ATOM   1759  CA  GLY A 697      31.330  47.250  58.860  1.00  0.00           C
ATOM   1760  HA1 GLY A 697      31.840  46.520  59.470  1.00  0.00           H
ATOM   1761  HA2 GLY A 697      31.940  47.660  58.070  1.00  0.00           H
ATOM   1762  C   GLY A 697      30.110  46.650  58.200  1.00  0.00           C
ATOM   1763  O   GLY A 697      30.130  46.450  56.970  1.00  0.00           O
ATOM   1764  N   LEU A 698      29.010  46.350  58.980  1.00  0.00           N
ATOM   1765  HN  LEU A 698      29.010  46.470  59.960  1.00  0.00           H
ATOM   1766  CA  LEU A 698      27.770  45.830  58.520  1.00  0.00           C
ATOM   1767  HA  LEU A 698      27.930  44.890  58.030  1.00  0.00           H
ATOM   1768  CB  LEU A 698      26.900  45.500  59.800  1.00  0.00           C
ATOM   1769  HB1 LEU A 698      26.910  46.520  60.250  1.00  0.00           H
ATOM   1770  HB2 LEU A 698      27.580  44.870  60.410  1.00  0.00           H
ATOM   1771  CG  LEU A 698      25.490  44.930  59.640  1.00  0.00           C
ATOM   1772  HG  LEU A 698      25.030  45.600  58.880  1.00  0.00           H
ATOM   1773  CD1 LEU A 698      25.560  43.480  59.110  1.00  0.00           C
ATOM   1774 HD11 LEU A 698      26.170  43.530  58.170  1.00  0.00           H
ATOM   1775 HD12 LEU A 698      24.520  43.150  58.960  1.00  0.00           H
ATOM   1776 HD13 LEU A 698      25.940  42.780  59.880  1.00  0.00           H
ATOM   1777  CD2 LEU A 698      24.720  45.030  60.980  1.00  0.00           C
ATOM   1778 HD21 LEU A 698      24.700  46.100  61.280  1.00  0.00           H
ATOM   1779 HD22 LEU A 698      25.240  44.380  61.730  1.00  0.00           H
ATOM   1780 HD23 LEU A 698      23.680  44.670  60.840  1.00  0.00           H
ATOM   1781  C   LEU A 698      26.970  46.710  57.490  1.00  0.00           C
ATOM   1782  O   LEU A 698      26.530  46.350  56.380  1.00  0.00           O
ATOM   1783  N   TRP A 699      26.940  48.040  57.840  1.00  0.00           N
ATOM   1784  HN  TRP A 699      27.130  48.310  58.780  1.00  0.00           H
ATOM   1785  CA  TRP A 699      26.380  49.140  57.010  1.00  0.00           C
ATOM   1786  HA  TRP A 699      25.340  49.030  56.730  1.00  0.00           H
ATOM   1787  CB  TRP A 699      26.570  50.540  57.610  1.00  0.00           C
ATOM   1788  HB1 TRP A 699      26.120  51.360  57.010  1.00  0.00           H
ATOM   1789  HB2 TRP A 699      27.650  50.800  57.670  1.00  0.00           H
ATOM   1790  CG  TRP A 699      25.960  50.810  59.030  1.00  0.00           C
ATOM   1791  CD1 TRP A 699      26.260  51.940  59.800  1.00  0.00           C
ATOM   1792  HD1 TRP A 699      26.970  52.730  59.600  1.00  0.00           H
ATOM   1793  NE1 TRP A 699      25.400  52.000  60.860  1.00  0.00           N
ATOM   1794  HE1 TRP A 699      25.100  52.840  61.260  1.00  0.00           H
ATOM   1795  CE2 TRP A 699      24.570  50.970  60.870  1.00  0.00           C
ATOM   1796  CD2 TRP A 699      24.990  50.090  59.780  1.00  0.00           C
ATOM   1797  CE3 TRP A 699      24.300  48.900  59.610  1.00  0.00           C
ATOM   1798  HE3 TRP A 699      24.390  48.260  58.750  1.00  0.00           H
ATOM   1799  CZ3 TRP A 699      23.330  48.580  60.480  1.00  0.00           C
ATOM   1800  HZ3 TRP A 699      22.750  47.740  60.150  1.00  0.00           H
ATOM   1801  CZ2 TRP A 699      23.580  50.590  61.770  1.00  0.00           C
ATOM   1802  HZ2 TRP A 699      23.190  51.240  62.550  1.00  0.00           H
ATOM   1803  CH2 TRP A 699      22.900  49.380  61.470  1.00  0.00           C
ATOM   1804  HH2 TRP A 699      22.130  49.120  62.180  1.00  0.00           H
ATOM   1805  C   TRP A 699      27.140  49.050  55.700  1.00  0.00           C
ATOM   1806  O   TRP A 699      26.580  48.900  54.550  1.00  0.00           O
ATOM   1807  N   THR A 700      28.470  49.170  55.830  1.00  0.00           N
ATOM   1808  HN  THR A 700      28.840  49.090  56.750  1.00  0.00           H
ATOM   1809  CA  THR A 700      29.360  49.230  54.650  1.00  0.00           C
ATOM   1810  HA  THR A 700      28.980  50.070  54.090  1.00  0.00           H
ATOM   1811  CB  THR A 700      30.830  49.390  55.000  1.00  0.00           C
ATOM   1812  HB  THR A 700      31.150  48.440  55.480  1.00  0.00           H
ATOM   1813  OG1 THR A 700      31.040  50.520  55.850  1.00  0.00           O
ATOM   1814  HG1 THR A 700      30.780  50.220  56.720  1.00  0.00           H
ATOM   1815  CG2 THR A 700      31.620  49.760  53.740  1.00  0.00           C
ATOM   1816 HG21 THR A 700      30.850  50.220  53.070  1.00  0.00           H
ATOM   1817 HG22 THR A 700      31.870  48.900  53.080  1.00  0.00           H
ATOM   1818 HG23 THR A 700      32.540  50.340  53.890  1.00  0.00           H
ATOM   1819  C   THR A 700      29.320  47.990  53.750  1.00  0.00           C
ATOM   1820  O   THR A 700      29.270  48.040  52.530  1.00  0.00           O
ATOM   1821  N   SER A 701      29.330  46.800  54.360  1.00  0.00           N
ATOM   1822  HN  SER A 701      29.570  46.750  55.330  1.00  0.00           H
ATOM   1823  CA  SER A 701      29.010  45.540  53.700  1.00  0.00           C
ATOM   1824  HA  SER A 701      29.770  45.350  52.960  1.00  0.00           H
ATOM   1825  CB  SER A 701      28.970  44.410  54.800  1.00  0.00           C
ATOM   1826  HB1 SER A 701      28.230  44.700  55.580  1.00  0.00           H
ATOM   1827  HB2 SER A 701      29.960  44.240  55.270  1.00  0.00           H
ATOM   1828  OG  SER A 701      28.690  43.040  54.370  1.00  0.00           O
ATOM   1829  HG1 SER A 701      29.200  42.840  53.580  1.00  0.00           H
ATOM   1830  C   SER A 701      27.650  45.510  52.960  1.00  0.00           C
ATOM   1831  O   SER A 701      27.630  45.080  51.790  1.00  0.00           O
ATOM   1832  N   PHE A 702      26.520  46.010  53.520  1.00  0.00           N
ATOM   1833  HN  PHE A 702      26.450  46.260  54.480  1.00  0.00           H
ATOM   1834  CA  PHE A 702      25.210  46.190  52.870  1.00  0.00           C
ATOM   1835  HA  PHE A 702      24.900  45.250  52.470  1.00  0.00           H
ATOM   1836  CB  PHE A 702      24.080  46.510  53.870  1.00  0.00           C
ATOM   1837  HB1 PHE A 702      24.540  47.270  54.540  1.00  0.00           H
ATOM   1838  HB2 PHE A 702      23.930  45.510  54.330  1.00  0.00           H
ATOM   1839  CG  PHE A 702      22.750  47.150  53.400  1.00  0.00           C
ATOM   1840  CD1 PHE A 702      22.610  48.530  53.470  1.00  0.00           C
ATOM   1841  HD1 PHE A 702      23.500  49.030  53.820  1.00  0.00           H
ATOM   1842  CE1 PHE A 702      21.410  49.090  53.200  1.00  0.00           C
ATOM   1843  HE1 PHE A 702      21.290  50.170  53.200  1.00  0.00           H
ATOM   1844  CZ  PHE A 702      20.360  48.360  52.690  1.00  0.00           C
ATOM   1845  HZ  PHE A 702      19.480  48.840  52.260  1.00  0.00           H
ATOM   1846  CD2 PHE A 702      21.690  46.340  52.970  1.00  0.00           C
ATOM   1847  HD2 PHE A 702      21.770  45.280  52.810  1.00  0.00           H
ATOM   1848  CE2 PHE A 702      20.540  47.020  52.400  1.00  0.00           C
ATOM   1849  HE2 PHE A 702      19.830  46.400  51.860  1.00  0.00           H
ATOM   1850  C   PHE A 702      25.200  47.200  51.740  1.00  0.00           C
ATOM   1851  O   PHE A 702      24.660  46.960  50.680  1.00  0.00           O
ATOM   1852  N   LEU A 703      25.890  48.340  51.950  1.00  0.00           N
ATOM   1853  HN  LEU A 703      26.200  48.670  52.840  1.00  0.00           H
ATOM   1854  CA  LEU A 703      26.010  49.370  50.940  1.00  0.00           C
ATOM   1855  HA  LEU A 703      25.020  49.530  50.560  1.00  0.00           H
ATOM   1856  CB  LEU A 703      26.610  50.690  51.400  1.00  0.00           C
ATOM   1857  HB1 LEU A 703      26.900  51.270  50.500  1.00  0.00           H
ATOM   1858  HB2 LEU A 703      27.510  50.400  51.980  1.00  0.00           H
ATOM   1859  CG  LEU A 703      25.570  51.530  52.300  1.00  0.00           C
ATOM   1860  HG  LEU A 703      25.180  50.850  53.090  1.00  0.00           H
ATOM   1861  CD1 LEU A 703      26.250  52.600  53.190  1.00  0.00           C
ATOM   1862 HD11 LEU A 703      27.100  52.190  53.780  1.00  0.00           H
ATOM   1863 HD12 LEU A 703      25.540  52.880  54.000  1.00  0.00           H
ATOM   1864 HD13 LEU A 703      26.540  53.480  52.560  1.00  0.00           H
ATOM   1865  CD2 LEU A 703      24.370  52.000  51.460  1.00  0.00           C
ATOM   1866 HD21 LEU A 703      23.890  51.070  51.110  1.00  0.00           H
ATOM   1867 HD22 LEU A 703      24.720  52.630  50.600  1.00  0.00           H
ATOM   1868 HD23 LEU A 703      23.670  52.540  52.140  1.00  0.00           H
ATOM   1869  C   LEU A 703      26.820  48.790  49.790  1.00  0.00           C
ATOM   1870  O   LEU A 703      26.450  49.040  48.670  1.00  0.00           O
ATOM   1871  N   CYS A 704      27.780  47.910  49.910  1.00  0.00           N
ATOM   1872  HN  CYS A 704      28.220  47.720  50.790  1.00  0.00           H
ATOM   1873  CA  CYS A 704      28.390  47.210  48.770  1.00  0.00           C
ATOM   1874  HA  CYS A 704      28.650  47.970  48.050  1.00  0.00           H
ATOM   1875  CB  CYS A 704      29.630  46.390  49.220  1.00  0.00           C
ATOM   1876  HB1 CYS A 704      29.970  45.700  48.410  1.00  0.00           H
ATOM   1877  HB2 CYS A 704      29.360  45.750  50.080  1.00  0.00           H
ATOM   1878  SG  CYS A 704      30.920  47.480  49.660  1.00  0.00           S
ATOM   1879  HG1 CYS A 704      30.310  48.250  50.560  1.00  0.00           H
ATOM   1880  C   CYS A 704      27.380  46.240  48.090  1.00  0.00           C
ATOM   1881  O   CYS A 704      27.340  46.020  46.880  1.00  0.00           O
ATOM   1882  N   ILE A 705      26.520  45.640  48.890  1.00  0.00           N
ATOM   1883  HN  ILE A 705      26.670  45.780  49.860  1.00  0.00           H
ATOM   1884  CA  ILE A 705      25.350  44.890  48.400  1.00  0.00           C
ATOM   1885  HA  ILE A 705      25.650  44.230  47.600  1.00  0.00           H
ATOM   1886  CB  ILE A 705      24.740  43.920  49.460  1.00  0.00           C
ATOM   1887  HB  ILE A 705      24.410  44.440  50.380  1.00  0.00           H
ATOM   1888  CG2 ILE A 705      23.560  43.190  48.800  1.00  0.00           C
ATOM   1889 HG21 ILE A 705      23.890  42.340  48.170  1.00  0.00           H
ATOM   1890 HG22 ILE A 705      22.830  43.750  48.190  1.00  0.00           H
ATOM   1891 HG23 ILE A 705      23.080  42.480  49.520  1.00  0.00           H
ATOM   1892  CG1 ILE A 705      25.870  42.910  49.870  1.00  0.00           C
ATOM   1893 HG11 ILE A 705      26.900  43.330  50.000  1.00  0.00           H
ATOM   1894 HG12 ILE A 705      26.050  42.220  49.010  1.00  0.00           H
ATOM   1895  CD  ILE A 705      25.570  42.070  51.120  1.00  0.00           C
ATOM   1896  HD1 ILE A 705      25.520  42.800  51.960  1.00  0.00           H
ATOM   1897  HD2 ILE A 705      26.490  41.460  51.260  1.00  0.00           H
ATOM   1898  HD3 ILE A 705      24.610  41.530  51.060  1.00  0.00           H
ATOM   1899  C   ILE A 705      24.340  45.840  47.650  1.00  0.00           C
ATOM   1900  O   ILE A 705      23.950  45.510  46.520  1.00  0.00           O
ATOM   1901  N   VAL A 706      23.950  47.010  48.190  1.00  0.00           N
ATOM   1902  HN  VAL A 706      24.230  47.220  49.110  1.00  0.00           H
ATOM   1903  CA  VAL A 706      23.240  48.040  47.420  1.00  0.00           C
ATOM   1904  HA  VAL A 706      22.280  47.640  47.150  1.00  0.00           H
ATOM   1905  CB  VAL A 706      23.020  49.270  48.310  1.00  0.00           C
ATOM   1906  HB  VAL A 706      23.900  49.620  48.880  1.00  0.00           H
ATOM   1907  CG1 VAL A 706      22.390  50.410  47.480  1.00  0.00           C
ATOM   1908 HG11 VAL A 706      23.200  50.820  46.850  1.00  0.00           H
ATOM   1909 HG12 VAL A 706      21.900  51.220  48.050  1.00  0.00           H
ATOM   1910 HG13 VAL A 706      21.520  49.950  46.960  1.00  0.00           H
ATOM   1911  CG2 VAL A 706      22.030  48.860  49.480  1.00  0.00           C
ATOM   1912 HG21 VAL A 706      21.820  49.770  50.070  1.00  0.00           H
ATOM   1913 HG22 VAL A 706      22.510  48.010  50.020  1.00  0.00           H
ATOM   1914 HG23 VAL A 706      21.020  48.500  49.190  1.00  0.00           H
ATOM   1915  C   VAL A 706      23.940  48.460  46.130  1.00  0.00           C
ATOM   1916  O   VAL A 706      23.240  48.640  45.110  1.00  0.00           O
ATOM   1917  N   LEU A 707      25.200  48.680  46.090  1.00  0.00           N
ATOM   1918  HN  LEU A 707      25.670  48.400  46.920  1.00  0.00           H
ATOM   1919  CA  LEU A 707      26.060  49.100  44.950  1.00  0.00           C
ATOM   1920  HA  LEU A 707      25.730  50.070  44.610  1.00  0.00           H
ATOM   1921  CB  LEU A 707      27.550  49.110  45.390  1.00  0.00           C
ATOM   1922  HB1 LEU A 707      28.080  48.190  45.700  1.00  0.00           H
ATOM   1923  HB2 LEU A 707      27.550  49.680  46.340  1.00  0.00           H
ATOM   1924  CG  LEU A 707      28.670  49.850  44.580  1.00  0.00           C
ATOM   1925  HG  LEU A 707      28.220  50.780  44.170  1.00  0.00           H
ATOM   1926  CD1 LEU A 707      29.860  50.240  45.450  1.00  0.00           C
ATOM   1927 HD11 LEU A 707      30.510  50.990  44.930  1.00  0.00           H
ATOM   1928 HD12 LEU A 707      30.390  49.390  45.920  1.00  0.00           H
ATOM   1929 HD13 LEU A 707      29.550  50.890  46.280  1.00  0.00           H
ATOM   1930  CD2 LEU A 707      29.200  48.990  43.370  1.00  0.00           C
ATOM   1931 HD21 LEU A 707      30.050  49.370  42.760  1.00  0.00           H
ATOM   1932 HD22 LEU A 707      28.390  48.840  42.620  1.00  0.00           H
ATOM   1933 HD23 LEU A 707      29.440  47.990  43.790  1.00  0.00           H
ATOM   1934  C   LEU A 707      26.000  48.110  43.810  1.00  0.00           C
ATOM   1935  O   LEU A 707      25.890  48.550  42.680  1.00  0.00           O
ATOM   1936  N   VAL A 708      26.000  46.730  44.110  1.00  0.00           N
ATOM   1937  HN  VAL A 708      25.960  46.430  45.060  1.00  0.00           H
ATOM   1938  CA  VAL A 708      25.980  45.640  43.120  1.00  0.00           C
ATOM   1939  HA  VAL A 708      26.380  45.990  42.180  1.00  0.00           H
ATOM   1940  CB  VAL A 708      26.780  44.420  43.540  1.00  0.00           C
ATOM   1941  HB  VAL A 708      26.520  44.270  44.610  1.00  0.00           H
ATOM   1942  CG1 VAL A 708      26.660  43.180  42.580  1.00  0.00           C
ATOM   1943 HG11 VAL A 708      25.730  42.590  42.700  1.00  0.00           H
ATOM   1944 HG12 VAL A 708      27.530  42.560  42.870  1.00  0.00           H
ATOM   1945 HG13 VAL A 708      26.740  43.460  41.510  1.00  0.00           H
ATOM   1946  CG2 VAL A 708      28.270  44.840  43.770  1.00  0.00           C
ATOM   1947 HG21 VAL A 708      28.650  43.930  44.260  1.00  0.00           H
ATOM   1948 HG22 VAL A 708      28.340  45.740  44.420  1.00  0.00           H
ATOM   1949 HG23 VAL A 708      28.740  45.110  42.790  1.00  0.00           H
ATOM   1950  C   VAL A 708      24.580  45.280  42.820  1.00  0.00           C
ATOM   1951  O   VAL A 708      24.280  44.930  41.660  1.00  0.00           O
ATOM   1952  N   ALA A 709      23.600  45.480  43.750  1.00  0.00           N
ATOM   1953  HN  ALA A 709      23.780  45.580  44.730  1.00  0.00           H
ATOM   1954  CA  ALA A 709      22.210  45.520  43.300  1.00  0.00           C
ATOM   1955  HA  ALA A 709      22.020  44.560  42.850  1.00  0.00           H
ATOM   1956  CB  ALA A 709      21.380  45.720  44.540  1.00  0.00           C
ATOM   1957  HB1 ALA A 709      21.520  44.900  45.280  1.00  0.00           H
ATOM   1958  HB2 ALA A 709      20.310  45.900  44.360  1.00  0.00           H
ATOM   1959  HB3 ALA A 709      21.740  46.650  45.010  1.00  0.00           H
ATOM   1960  C   ALA A 709      21.840  46.640  42.310  1.00  0.00           C
ATOM   1961  O   ALA A 709      21.160  46.480  41.310  1.00  0.00           O
ATOM   1962  N   THR A 710      22.300  47.920  42.640  1.00  0.00           N
ATOM   1963  HN  THR A 710      22.660  48.120  43.540  1.00  0.00           H
ATOM   1964  CA  THR A 710      22.270  49.050  41.670  1.00  0.00           C
ATOM   1965  HA  THR A 710      21.240  49.080  41.330  1.00  0.00           H
ATOM   1966  CB  THR A 710      22.640  50.330  42.500  1.00  0.00           C
ATOM   1967  HB  THR A 710      23.710  50.290  42.840  1.00  0.00           H
ATOM   1968  OG1 THR A 710      21.800  50.460  43.680  1.00  0.00           O
ATOM   1969  HG1 THR A 710      22.110  49.800  44.310  1.00  0.00           H
ATOM   1970  CG2 THR A 710      22.440  51.520  41.570  1.00  0.00           C
ATOM   1971 HG21 THR A 710      22.300  52.450  42.150  1.00  0.00           H
ATOM   1972 HG22 THR A 710      21.470  51.500  41.000  1.00  0.00           H
ATOM   1973 HG23 THR A 710      23.310  51.840  40.960  1.00  0.00           H
ATOM   1974  C   THR A 710      23.020  48.900  40.430  1.00  0.00           C
ATOM   1975  O   THR A 710      22.540  49.310  39.410  1.00  0.00           O
ATOM   1976  N   ASP A 711      24.240  48.410  40.420  1.00  0.00           N
ATOM   1977  HN  ASP A 711      24.600  48.210  41.330  1.00  0.00           H
ATOM   1978  CA  ASP A 711      25.240  48.420  39.320  1.00  0.00           C
ATOM   1979  HA  ASP A 711      26.050  47.770  39.600  1.00  0.00           H
ATOM   1980  CB  ASP A 711      24.670  47.660  38.110  1.00  0.00           C
ATOM   1981  HB1 ASP A 711      23.620  47.980  37.970  1.00  0.00           H
ATOM   1982  HB2 ASP A 711      24.650  46.600  38.430  1.00  0.00           H
ATOM   1983  CG  ASP A 711      25.380  47.750  36.760  1.00  0.00           C
ATOM   1984  OD1 ASP A 711      25.490  46.730  36.030  1.00  0.00           O
ATOM   1985  OD2 ASP A 711      25.770  48.890  36.330  1.00  0.00           O
ATOM   1986  C   ASP A 711      25.920  49.820  39.160  1.00  0.00           C
ATOM   1987  O   ASP A 711      25.340  50.880  39.260  1.00  0.00           O
ATOM   1988  N   ALA A 712      27.240  49.740  39.130  1.00  0.00           N
ATOM   1989  HN  ALA A 712      27.660  48.840  39.200  1.00  0.00           H
ATOM   1990  CA  ALA A 712      28.260  50.800  39.100  1.00  0.00           C
ATOM   1991  HA  ALA A 712      27.720  51.640  39.500  1.00  0.00           H
ATOM   1992  CB  ALA A 712      29.520  50.390  39.900  1.00  0.00           C
ATOM   1993  HB1 ALA A 712      30.330  51.150  39.810  1.00  0.00           H
ATOM   1994  HB2 ALA A 712      29.960  49.400  39.680  1.00  0.00           H
ATOM   1995  HB3 ALA A 712      29.320  50.450  40.990  1.00  0.00           H
ATOM   1996  C   ALA A 712      28.740  51.130  37.740  1.00  0.00           C
ATOM   1997  O   ALA A 712      29.560  52.030  37.570  1.00  0.00           O
ATOM   1998  N   SER A 713      28.330  50.450  36.690  1.00  0.00           N
ATOM   1999  HN  SER A 713      27.660  49.740  36.840  1.00  0.00           H
ATOM   2000  CA  SER A 713      28.790  50.810  35.310  1.00  0.00           C
ATOM   2001  HA  SER A 713      29.850  50.650  35.340  1.00  0.00           H
ATOM   2002  CB  SER A 713      28.230  49.880  34.220  1.00  0.00           C
ATOM   2003  HB1 SER A 713      28.600  48.850  34.360  1.00  0.00           H
ATOM   2004  HB2 SER A 713      28.640  50.180  33.230  1.00  0.00           H
ATOM   2005  OG  SER A 713      26.800  49.800  34.180  1.00  0.00           O
ATOM   2006  HG1 SER A 713      26.490  49.380  34.990  1.00  0.00           H
ATOM   2007  C   SER A 713      28.560  52.260  34.820  1.00  0.00           C
ATOM   2008  O   SER A 713      29.450  52.810  34.170  1.00  0.00           O
ATOM   2009  N   SER A 714      27.410  52.880  35.040  1.00  0.00           N
ATOM   2010  HN  SER A 714      26.620  52.330  35.340  1.00  0.00           H
ATOM   2011  CA  SER A 714      27.290  54.340  34.880  1.00  0.00           C
ATOM   2012  HA  SER A 714      27.580  54.610  33.870  1.00  0.00           H
ATOM   2013  CB  SER A 714      25.880  54.880  35.000  1.00  0.00           C
ATOM   2014  HB1 SER A 714      25.960  55.980  34.840  1.00  0.00           H
ATOM   2015  HB2 SER A 714      25.450  54.600  35.980  1.00  0.00           H
ATOM   2016  OG  SER A 714      24.990  54.350  34.040  1.00  0.00           O
ATOM   2017  HG1 SER A 714      24.350  53.870  34.570  1.00  0.00           H
ATOM   2018  C   SER A 714      28.220  55.200  35.700  1.00  0.00           C
ATOM   2019  O   SER A 714      28.920  56.100  35.220  1.00  0.00           O
ATOM   2020  N   LEU A 715      28.360  54.870  36.940  1.00  0.00           N
ATOM   2021  HN  LEU A 715      27.890  54.050  37.260  1.00  0.00           H
ATOM   2022  CA  LEU A 715      29.300  55.370  37.910  1.00  0.00           C
ATOM   2023  HA  LEU A 715      29.080  56.420  37.880  1.00  0.00           H
ATOM   2024  CB  LEU A 715      28.930  54.880  39.350  1.00  0.00           C
ATOM   2025  HB1 LEU A 715      28.650  53.810  39.360  1.00  0.00           H
ATOM   2026  HB2 LEU A 715      28.090  55.320  39.930  1.00  0.00           H
ATOM   2027  CG  LEU A 715      30.100  54.890  40.440  1.00  0.00           C
ATOM   2028  HG  LEU A 715      30.970  54.260  40.160  1.00  0.00           H
ATOM   2029  CD1 LEU A 715      30.530  56.360  40.700  1.00  0.00           C
ATOM   2030 HD11 LEU A 715      31.200  56.300  41.590  1.00  0.00           H
ATOM   2031 HD12 LEU A 715      29.710  57.030  41.030  1.00  0.00           H
ATOM   2032 HD13 LEU A 715      31.150  56.650  39.820  1.00  0.00           H
ATOM   2033  CD2 LEU A 715      29.430  54.280  41.750  1.00  0.00           C
ATOM   2034 HD21 LEU A 715      29.180  53.220  41.560  1.00  0.00           H
ATOM   2035 HD22 LEU A 715      28.650  54.990  42.130  1.00  0.00           H
ATOM   2036 HD23 LEU A 715      30.210  54.170  42.530  1.00  0.00           H
ATOM   2037  C   LEU A 715      30.750  55.280  37.410  1.00  0.00           C
ATOM   2038  O   LEU A 715      31.430  56.270  37.280  1.00  0.00           O
ATOM   2039  N   VAL A 716      31.140  54.100  36.820  1.00  0.00           N
ATOM   2040  HN  VAL A 716      30.520  53.340  36.960  1.00  0.00           H
ATOM   2041  CA  VAL A 716      32.420  53.910  36.130  1.00  0.00           C
ATOM   2042  HA  VAL A 716      33.120  54.060  36.940  1.00  0.00           H
ATOM   2043  CB  VAL A 716      32.590  52.420  35.670  1.00  0.00           C
ATOM   2044  HB  VAL A 716      31.680  52.020  35.160  1.00  0.00           H
ATOM   2045  CG1 VAL A 716      33.720  52.120  34.640  1.00  0.00           C
ATOM   2046 HG11 VAL A 716      34.740  52.270  35.050  1.00  0.00           H
ATOM   2047 HG12 VAL A 716      33.590  52.630  33.680  1.00  0.00           H
ATOM   2048 HG13 VAL A 716      33.630  51.040  34.410  1.00  0.00           H
ATOM   2049  CG2 VAL A 716      33.030  51.530  36.840  1.00  0.00           C
ATOM   2050 HG21 VAL A 716      34.080  51.710  37.130  1.00  0.00           H
ATOM   2051 HG22 VAL A 716      32.910  50.450  36.600  1.00  0.00           H
ATOM   2052 HG23 VAL A 716      32.450  51.770  37.750  1.00  0.00           H
ATOM   2053  C   VAL A 716      32.710  54.830  34.980  1.00  0.00           C
ATOM   2054  O   VAL A 716      33.790  55.390  34.970  1.00  0.00           O
ATOM   2055  N   CYS A 717      31.720  55.220  34.190  1.00  0.00           N
ATOM   2056  HN  CYS A 717      30.810  54.860  34.390  1.00  0.00           H
ATOM   2057  CA  CYS A 717      31.870  56.210  33.130  1.00  0.00           C
ATOM   2058  HA  CYS A 717      32.760  55.940  32.560  1.00  0.00           H
ATOM   2059  CB  CYS A 717      30.650  56.390  32.180  1.00  0.00           C
ATOM   2060  HB1 CYS A 717      30.700  57.220  31.440  1.00  0.00           H
ATOM   2061  HB2 CYS A 717      29.820  56.490  32.920  1.00  0.00           H
ATOM   2062  SG  CYS A 717      30.300  54.870  31.270  1.00  0.00           S
ATOM   2063  HG1 CYS A 717      31.480  55.060  30.710  1.00  0.00           H
ATOM   2064  C   CYS A 717      32.120  57.660  33.630  1.00  0.00           C
ATOM   2065  O   CYS A 717      32.540  58.570  32.950  1.00  0.00           O
ATOM   2066  N   TYR A 718      31.890  57.890  34.990  1.00  0.00           N
ATOM   2067  HN  TYR A 718      31.600  57.140  35.580  1.00  0.00           H
ATOM   2068  CA  TYR A 718      32.240  59.160  35.650  1.00  0.00           C
ATOM   2069  HA  TYR A 718      32.260  59.850  34.820  1.00  0.00           H
ATOM   2070  CB  TYR A 718      31.120  59.740  36.580  1.00  0.00           C
ATOM   2071  HB1 TYR A 718      31.480  60.670  37.080  1.00  0.00           H
ATOM   2072  HB2 TYR A 718      30.630  59.010  37.250  1.00  0.00           H
ATOM   2073  CG  TYR A 718      29.980  60.050  35.610  1.00  0.00           C
ATOM   2074  CD1 TYR A 718      29.940  61.220  34.800  1.00  0.00           C
ATOM   2075  HD1 TYR A 718      30.740  61.930  34.800  1.00  0.00           H
ATOM   2076  CE1 TYR A 718      28.890  61.460  33.910  1.00  0.00           C
ATOM   2077  HE1 TYR A 718      28.870  62.360  33.310  1.00  0.00           H
ATOM   2078  CZ  TYR A 718      27.760  60.660  33.920  1.00  0.00           C
ATOM   2079  OH  TYR A 718      26.530  61.020  33.290  1.00  0.00           O
ATOM   2080  HH  TYR A 718      26.100  60.300  32.850  1.00  0.00           H
ATOM   2081  CD2 TYR A 718      28.910  59.180  35.430  1.00  0.00           C
ATOM   2082  HD2 TYR A 718      28.930  58.230  35.950  1.00  0.00           H
ATOM   2083  CE2 TYR A 718      27.800  59.470  34.570  1.00  0.00           C
ATOM   2084  HE2 TYR A 718      26.970  58.790  34.660  1.00  0.00           H
ATOM   2085  C   TYR A 718      33.570  59.120  36.320  1.00  0.00           C
ATOM   2086  O   TYR A 718      33.910  60.050  37.020  1.00  0.00           O
ATOM   2087  N   ILE A 719      34.420  58.070  36.090  1.00  0.00           N
ATOM   2088  HN  ILE A 719      34.100  57.310  35.530  1.00  0.00           H
ATOM   2089  CA  ILE A 719      35.820  58.010  36.510  1.00  0.00           C
ATOM   2090  HA  ILE A 719      36.080  58.860  37.120  1.00  0.00           H
ATOM   2091  CB  ILE A 719      36.080  56.710  37.240  1.00  0.00           C
ATOM   2092  HB  ILE A 719      35.700  55.860  36.640  1.00  0.00           H
ATOM   2093  CG2 ILE A 719      37.590  56.350  37.470  1.00  0.00           C
ATOM   2094 HG21 ILE A 719      38.090  56.030  36.520  1.00  0.00           H
ATOM   2095 HG22 ILE A 719      37.710  55.480  38.150  1.00  0.00           H
ATOM   2096 HG23 ILE A 719      38.170  57.200  37.860  1.00  0.00           H
ATOM   2097  CG1 ILE A 719      35.300  56.540  38.540  1.00  0.00           C
ATOM   2098 HG11 ILE A 719      35.600  55.510  38.860  1.00  0.00           H
ATOM   2099 HG12 ILE A 719      34.220  56.530  38.270  1.00  0.00           H
ATOM   2100  CD  ILE A 719      35.530  57.580  39.620  1.00  0.00           C
ATOM   2101  HD1 ILE A 719      36.600  57.780  39.860  1.00  0.00           H
ATOM   2102  HD2 ILE A 719      35.110  57.130  40.550  1.00  0.00           H
ATOM   2103  HD3 ILE A 719      35.000  58.550  39.460  1.00  0.00           H
ATOM   2104  C   ILE A 719      36.610  58.140  35.190  1.00  0.00           C
ATOM   2105  O   ILE A 719      36.010  58.070  34.130  1.00  0.00           O
ATOM   2106  N   THR A 720      37.960  58.450  35.190  1.00  0.00           N
ATOM   2107  HN  THR A 720      38.450  58.550  36.060  1.00  0.00           H
ATOM   2108  CA  THR A 720      38.760  58.510  33.940  1.00  0.00           C
ATOM   2109  HA  THR A 720      38.600  57.620  33.360  1.00  0.00           H
ATOM   2110  CB  THR A 720      38.610  59.860  33.200  1.00  0.00           C
ATOM   2111  HB  THR A 720      37.530  60.090  33.010  1.00  0.00           H
ATOM   2112  OG1 THR A 720      39.280  59.810  31.920  1.00  0.00           O
ATOM   2113  HG1 THR A 720      38.700  60.380  31.430  1.00  0.00           H
ATOM   2114  CG2 THR A 720      39.120  61.000  34.130  1.00  0.00           C
ATOM   2115 HG21 THR A 720      40.200  60.870  34.350  1.00  0.00           H
ATOM   2116 HG22 THR A 720      38.630  60.870  35.120  1.00  0.00           H
ATOM   2117 HG23 THR A 720      38.970  61.950  33.580  1.00  0.00           H
ATOM   2118  C   THR A 720      40.170  58.290  34.450  1.00  0.00           C
ATOM   2119  O   THR A 720      40.470  58.460  35.580  1.00  0.00           O
ATOM   2120  N   ARG A 721      41.090  57.880  33.610  1.00  0.00           N
ATOM   2121  HN  ARG A 721      40.810  57.780  32.660  1.00  0.00           H
ATOM   2122  CA  ARG A 721      42.430  57.500  33.860  1.00  0.00           C
ATOM   2123  HA  ARG A 721      42.360  56.690  34.570  1.00  0.00           H
ATOM   2124  CB  ARG A 721      43.200  57.120  32.580  1.00  0.00           C
ATOM   2125  HB1 ARG A 721      44.290  57.010  32.820  1.00  0.00           H
ATOM   2126  HB2 ARG A 721      43.100  57.990  31.890  1.00  0.00           H
ATOM   2127  CG  ARG A 721      42.840  55.770  31.950  1.00  0.00           C
ATOM   2128  HG1 ARG A 721      43.350  55.490  31.010  1.00  0.00           H
ATOM   2129  HG2 ARG A 721      41.770  55.860  31.690  1.00  0.00           H
ATOM   2130  CD  ARG A 721      42.980  54.620  32.920  1.00  0.00           C
ATOM   2131  HD1 ARG A 721      42.670  53.680  32.400  1.00  0.00           H
ATOM   2132  HD2 ARG A 721      42.550  54.710  33.940  1.00  0.00           H
ATOM   2133  NE  ARG A 721      44.450  54.380  33.140  1.00  0.00           N
ATOM   2134  HE  ARG A 721      45.100  54.390  32.380  1.00  0.00           H
ATOM   2135  CZ  ARG A 721      45.000  53.900  34.240  1.00  0.00           C
ATOM   2136  NH1 ARG A 721      44.340  53.780  35.340  1.00  0.00           N
ATOM   2137 HH11 ARG A 721      43.350  53.750  35.270  1.00  0.00           H
ATOM   2138 HH12 ARG A 721      44.660  53.430  36.220  1.00  0.00           H
ATOM   2139  NH2 ARG A 721      46.230  53.340  34.180  1.00  0.00           N
ATOM   2140 HH21 ARG A 721      46.560  53.240  33.240  1.00  0.00           H
ATOM   2141 HH22 ARG A 721      46.680  52.960  34.990  1.00  0.00           H
ATOM   2142  C   ARG A 721      43.180  58.470  34.760  1.00  0.00           C
ATOM   2143  O   ARG A 721      43.840  58.010  35.680  1.00  0.00           O
ATOM   2144  N   PHE A 722      42.990  59.810  34.530  1.00  0.00           N
ATOM   2145  HN  PHE A 722      42.490  60.200  33.750  1.00  0.00           H
ATOM   2146  CA  PHE A 722      43.590  60.760  35.450  1.00  0.00           C
ATOM   2147  HA  PHE A 722      44.650  60.600  35.450  1.00  0.00           H
ATOM   2148  CB  PHE A 722      43.510  62.160  34.770  1.00  0.00           C
ATOM   2149  HB1 PHE A 722      42.550  62.340  34.260  1.00  0.00           H
ATOM   2150  HB2 PHE A 722      44.340  62.230  34.030  1.00  0.00           H
ATOM   2151  CG  PHE A 722      44.060  63.290  35.630  1.00  0.00           C
ATOM   2152  CD1 PHE A 722      45.350  63.250  36.130  1.00  0.00           C
ATOM   2153  HD1 PHE A 722      45.920  62.390  35.800  1.00  0.00           H
ATOM   2154  CE1 PHE A 722      45.850  64.160  37.050  1.00  0.00           C
ATOM   2155  HE1 PHE A 722      46.790  64.070  37.550  1.00  0.00           H
ATOM   2156  CZ  PHE A 722      45.010  65.220  37.450  1.00  0.00           C
ATOM   2157  HZ  PHE A 722      45.300  65.950  38.190  1.00  0.00           H
ATOM   2158  CD2 PHE A 722      43.230  64.350  36.060  1.00  0.00           C
ATOM   2159  HD2 PHE A 722      42.230  64.490  35.690  1.00  0.00           H
ATOM   2160  CE2 PHE A 722      43.730  65.340  36.900  1.00  0.00           C
ATOM   2161  HE2 PHE A 722      43.180  66.190  37.250  1.00  0.00           H
ATOM   2162  C   PHE A 722      43.060  60.660  36.890  1.00  0.00           C
ATOM   2163  O   PHE A 722      43.860  60.650  37.800  1.00  0.00           O
ATOM   2164  N   THR A 723      41.780  60.480  37.110  1.00  0.00           N
ATOM   2165  HN  THR A 723      41.030  60.420  36.480  1.00  0.00           H
ATOM   2166  CA  THR A 723      41.240  60.210  38.500  1.00  0.00           C
ATOM   2167  HA  THR A 723      41.320  61.100  39.100  1.00  0.00           H
ATOM   2168  CB  THR A 723      39.710  60.090  38.460  1.00  0.00           C
ATOM   2169  HB  THR A 723      39.320  59.140  38.010  1.00  0.00           H
ATOM   2170  OG1 THR A 723      39.060  61.110  37.770  1.00  0.00           O
ATOM   2171  HG1 THR A 723      38.110  61.000  37.780  1.00  0.00           H
ATOM   2172  CG2 THR A 723      39.110  60.100  39.890  1.00  0.00           C
ATOM   2173 HG21 THR A 723      39.320  59.140  40.400  1.00  0.00           H
ATOM   2174 HG22 THR A 723      38.010  60.190  39.840  1.00  0.00           H
ATOM   2175 HG23 THR A 723      39.420  61.010  40.460  1.00  0.00           H
ATOM   2176  C   THR A 723      41.680  58.910  39.010  1.00  0.00           C
ATOM   2177  O   THR A 723      42.140  58.790  40.160  1.00  0.00           O
ATOM   2178  N   GLU A 724      41.670  57.860  38.210  1.00  0.00           N
ATOM   2179  HN  GLU A 724      41.430  58.040  37.260  1.00  0.00           H
ATOM   2180  CA  GLU A 724      42.400  56.640  38.520  1.00  0.00           C
ATOM   2181  HA  GLU A 724      41.840  56.180  39.320  1.00  0.00           H
ATOM   2182  CB  GLU A 724      42.310  55.640  37.390  1.00  0.00           C
ATOM   2183  HB1 GLU A 724      42.750  54.680  37.750  1.00  0.00           H
ATOM   2184  HB2 GLU A 724      42.930  55.970  36.520  1.00  0.00           H
ATOM   2185  CG  GLU A 724      40.900  55.210  37.010  1.00  0.00           C
ATOM   2186  HG1 GLU A 724      40.330  56.130  36.730  1.00  0.00           H
ATOM   2187  HG2 GLU A 724      40.430  54.760  37.900  1.00  0.00           H
ATOM   2188  CD  GLU A 724      40.820  54.270  35.730  1.00  0.00           C
ATOM   2189  OE1 GLU A 724      41.530  53.270  35.730  1.00  0.00           O
ATOM   2190  OE2 GLU A 724      40.020  54.510  34.780  1.00  0.00           O
ATOM   2191  C   GLU A 724      43.830  56.790  38.940  1.00  0.00           C
ATOM   2192  O   GLU A 724      44.250  56.150  39.920  1.00  0.00           O
ATOM   2193  N   GLU A 725      44.650  57.570  38.200  1.00  0.00           N
ATOM   2194  HN  GLU A 725      44.320  57.820  37.290  1.00  0.00           H
ATOM   2195  CA  GLU A 725      46.020  57.630  38.500  1.00  0.00           C
ATOM   2196  HA  GLU A 725      46.400  56.670  38.840  1.00  0.00           H
ATOM   2197  CB  GLU A 725      46.790  58.120  37.220  1.00  0.00           C
ATOM   2198  HB1 GLU A 725      47.790  58.500  37.510  1.00  0.00           H
ATOM   2199  HB2 GLU A 725      46.230  59.010  36.860  1.00  0.00           H
ATOM   2200  CG  GLU A 725      47.030  57.100  36.130  1.00  0.00           C
ATOM   2201  HG1 GLU A 725      46.130  56.480  35.910  1.00  0.00           H
ATOM   2202  HG2 GLU A 725      47.790  56.330  36.400  1.00  0.00           H
ATOM   2203  CD  GLU A 725      47.600  57.650  34.790  1.00  0.00           C
ATOM   2204  OE1 GLU A 725      47.390  57.110  33.710  1.00  0.00           O
ATOM   2205  OE2 GLU A 725      48.330  58.640  34.960  1.00  0.00           O
ATOM   2206  C   GLU A 725      46.430  58.570  39.630  1.00  0.00           C
ATOM   2207  O   GLU A 725      47.350  58.300  40.380  1.00  0.00           O
ATOM   2208  N   ALA A 726      45.670  59.630  39.770  1.00  0.00           N
ATOM   2209  HN  ALA A 726      44.920  59.760  39.120  1.00  0.00           H
ATOM   2210  CA  ALA A 726      45.740  60.460  40.930  1.00  0.00           C
ATOM   2211  HA  ALA A 726      46.790  60.630  41.110  1.00  0.00           H
ATOM   2212  CB  ALA A 726      44.990  61.770  40.760  1.00  0.00           C
ATOM   2213  HB1 ALA A 726      45.350  62.290  39.850  1.00  0.00           H
ATOM   2214  HB2 ALA A 726      45.110  62.470  41.620  1.00  0.00           H
ATOM   2215  HB3 ALA A 726      43.890  61.740  40.600  1.00  0.00           H
ATOM   2216  C   ALA A 726      45.330  59.720  42.250  1.00  0.00           C
ATOM   2217  O   ALA A 726      46.070  59.780  43.270  1.00  0.00           O
ATOM   2218  N   PHE A 727      44.210  58.950  42.250  1.00  0.00           N
ATOM   2219  HN  PHE A 727      43.660  58.860  41.420  1.00  0.00           H
ATOM   2220  CA  PHE A 727      43.900  58.020  43.370  1.00  0.00           C
ATOM   2221  HA  PHE A 727      43.850  58.630  44.250  1.00  0.00           H
ATOM   2222  CB  PHE A 727      42.490  57.410  43.140  1.00  0.00           C
ATOM   2223  HB1 PHE A 727      42.630  56.820  42.210  1.00  0.00           H
ATOM   2224  HB2 PHE A 727      41.750  58.190  42.880  1.00  0.00           H
ATOM   2225  CG  PHE A 727      41.900  56.640  44.220  1.00  0.00           C
ATOM   2226  CD1 PHE A 727      42.270  55.270  44.450  1.00  0.00           C
ATOM   2227  HD1 PHE A 727      42.940  54.730  43.810  1.00  0.00           H
ATOM   2228  CE1 PHE A 727      41.770  54.610  45.570  1.00  0.00           C
ATOM   2229  HE1 PHE A 727      42.070  53.570  45.640  1.00  0.00           H
ATOM   2230  CZ  PHE A 727      40.910  55.230  46.450  1.00  0.00           C
ATOM   2231  HZ  PHE A 727      40.490  54.670  47.270  1.00  0.00           H
ATOM   2232  CD2 PHE A 727      41.010  57.270  45.170  1.00  0.00           C
ATOM   2233  HD2 PHE A 727      40.780  58.300  44.950  1.00  0.00           H
ATOM   2234  CE2 PHE A 727      40.510  56.570  46.240  1.00  0.00           C
ATOM   2235  HE2 PHE A 727      39.750  56.990  46.890  1.00  0.00           H
ATOM   2236  C   PHE A 727      44.920  56.980  43.640  1.00  0.00           C
ATOM   2237  O   PHE A 727      45.440  56.880  44.750  1.00  0.00           O
ATOM   2238  N   ALA A 728      45.370  56.410  42.570  1.00  0.00           N
ATOM   2239  HN  ALA A 728      44.940  56.460  41.680  1.00  0.00           H
ATOM   2240  CA  ALA A 728      46.450  55.400  42.770  1.00  0.00           C
ATOM   2241  HA  ALA A 728      46.100  54.620  43.440  1.00  0.00           H
ATOM   2242  CB  ALA A 728      46.780  54.660  41.440  1.00  0.00           C
ATOM   2243  HB1 ALA A 728      45.810  54.410  40.950  1.00  0.00           H
ATOM   2244  HB2 ALA A 728      47.310  53.700  41.590  1.00  0.00           H
ATOM   2245  HB3 ALA A 728      47.340  55.280  40.700  1.00  0.00           H
ATOM   2246  C   ALA A 728      47.760  55.910  43.250  1.00  0.00           C
ATOM   2247  O   ALA A 728      48.320  55.350  44.180  1.00  0.00           O
ATOM   2248  N   ALA A 729      48.300  57.050  42.710  1.00  0.00           N
ATOM   2249  HN  ALA A 729      47.930  57.490  41.900  1.00  0.00           H
ATOM   2250  CA  ALA A 729      49.480  57.660  43.300  1.00  0.00           C
ATOM   2251  HA  ALA A 729      50.360  57.040  43.210  1.00  0.00           H
ATOM   2252  CB  ALA A 729      49.810  58.900  42.430  1.00  0.00           C
ATOM   2253  HB1 ALA A 729      48.970  59.620  42.530  1.00  0.00           H
ATOM   2254  HB2 ALA A 729      50.090  58.650  41.390  1.00  0.00           H
ATOM   2255  HB3 ALA A 729      50.760  59.260  42.880  1.00  0.00           H
ATOM   2256  C   ALA A 729      49.310  58.090  44.750  1.00  0.00           C
ATOM   2257  O   ALA A 729      50.120  57.730  45.560  1.00  0.00           O
ATOM   2258  N   LEU A 730      48.110  58.700  45.160  1.00  0.00           N
ATOM   2259  HN  LEU A 730      47.390  58.870  44.490  1.00  0.00           H
ATOM   2260  CA  LEU A 730      47.750  59.090  46.540  1.00  0.00           C
ATOM   2261  HA  LEU A 730      48.410  59.890  46.850  1.00  0.00           H
ATOM   2262  CB  LEU A 730      46.300  59.550  46.600  1.00  0.00           C
ATOM   2263  HB1 LEU A 730      45.610  58.780  46.180  1.00  0.00           H
ATOM   2264  HB2 LEU A 730      46.150  60.460  45.980  1.00  0.00           H
ATOM   2265  CG  LEU A 730      45.670  59.780  48.020  1.00  0.00           C
ATOM   2266  HG  LEU A 730      45.720  58.830  48.580  1.00  0.00           H
ATOM   2267  CD1 LEU A 730      46.430  60.890  48.770  1.00  0.00           C
ATOM   2268 HD11 LEU A 730      47.520  60.690  48.760  1.00  0.00           H
ATOM   2269 HD12 LEU A 730      46.000  61.200  49.750  1.00  0.00           H
ATOM   2270 HD13 LEU A 730      46.380  61.830  48.170  1.00  0.00           H
ATOM   2271  CD2 LEU A 730      44.260  60.110  47.830  1.00  0.00           C
ATOM   2272 HD21 LEU A 730      44.100  61.050  47.260  1.00  0.00           H
ATOM   2273 HD22 LEU A 730      43.830  60.160  48.860  1.00  0.00           H
ATOM   2274 HD23 LEU A 730      43.750  59.300  47.250  1.00  0.00           H
ATOM   2275  C   LEU A 730      47.970  57.810  47.460  1.00  0.00           C
ATOM   2276  O   LEU A 730      48.570  58.000  48.520  1.00  0.00           O
ATOM   2277  N   ILE A 731      47.550  56.580  47.090  1.00  0.00           N
ATOM   2278  HN  ILE A 731      47.260  56.390  46.160  1.00  0.00           H
ATOM   2279  CA  ILE A 731      47.850  55.470  47.940  1.00  0.00           C
ATOM   2280  HA  ILE A 731      47.650  55.770  48.960  1.00  0.00           H
ATOM   2281  CB  ILE A 731      46.960  54.260  47.510  1.00  0.00           C
ATOM   2282  HB  ILE A 731      47.200  54.030  46.450  1.00  0.00           H
ATOM   2283  CG2 ILE A 731      47.320  52.980  48.420  1.00  0.00           C
ATOM   2284 HG21 ILE A 731      47.520  53.330  49.460  1.00  0.00           H
ATOM   2285 HG22 ILE A 731      48.210  52.470  47.990  1.00  0.00           H
ATOM   2286 HG23 ILE A 731      46.440  52.310  48.330  1.00  0.00           H
ATOM   2287  CG1 ILE A 731      45.390  54.740  47.640  1.00  0.00           C
ATOM   2288 HG11 ILE A 731      44.810  53.810  47.440  1.00  0.00           H
ATOM   2289 HG12 ILE A 731      45.120  55.420  46.810  1.00  0.00           H
ATOM   2290  CD  ILE A 731      44.910  55.360  48.950  1.00  0.00           C
ATOM   2291  HD1 ILE A 731      43.800  55.540  48.880  1.00  0.00           H
ATOM   2292  HD2 ILE A 731      45.470  56.320  49.060  1.00  0.00           H
ATOM   2293  HD3 ILE A 731      44.970  54.640  49.790  1.00  0.00           H
ATOM   2294  C   ILE A 731      49.320  55.050  48.040  1.00  0.00           C
ATOM   2295  O   ILE A 731      49.900  54.730  49.080  1.00  0.00           O
ATOM   2296  N   CYS A 732      49.960  55.120  46.930  1.00  0.00           N
ATOM   2297  HN  CYS A 732      49.490  55.540  46.160  1.00  0.00           H
ATOM   2298  CA  CYS A 732      51.380  54.740  46.820  1.00  0.00           C
ATOM   2299  HA  CYS A 732      51.440  53.740  47.230  1.00  0.00           H
ATOM   2300  CB  CYS A 732      51.770  54.740  45.300  1.00  0.00           C
ATOM   2301  HB1 CYS A 732      52.840  54.480  45.310  1.00  0.00           H
ATOM   2302  HB2 CYS A 732      51.540  55.770  44.930  1.00  0.00           H
ATOM   2303  SG  CYS A 732      50.840  53.420  44.470  1.00  0.00           S
ATOM   2304  HG1 CYS A 732      49.600  53.830  44.660  1.00  0.00           H
ATOM   2305  C   CYS A 732      52.320  55.600  47.590  1.00  0.00           C
ATOM   2306  O   CYS A 732      53.150  55.130  48.410  1.00  0.00           O
ATOM   2307  N   ILE A 733      52.100  56.880  47.480  1.00  0.00           N
ATOM   2308  HN  ILE A 733      51.380  57.110  46.820  1.00  0.00           H
ATOM   2309  CA  ILE A 733      52.750  57.910  48.310  1.00  0.00           C
ATOM   2310  HA  ILE A 733      53.790  57.650  48.390  1.00  0.00           H
ATOM   2311  CB  ILE A 733      52.560  59.340  47.830  1.00  0.00           C
ATOM   2312  HB  ILE A 733      51.470  59.560  47.860  1.00  0.00           H
ATOM   2313  CG2 ILE A 733      53.290  60.320  48.900  1.00  0.00           C
ATOM   2314 HG21 ILE A 733      52.780  60.330  49.890  1.00  0.00           H
ATOM   2315 HG22 ILE A 733      53.240  61.310  48.400  1.00  0.00           H
ATOM   2316 HG23 ILE A 733      54.350  59.990  49.010  1.00  0.00           H
ATOM   2317  CG1 ILE A 733      53.130  59.490  46.420  1.00  0.00           C
ATOM   2318 HG11 ILE A 733      52.920  60.550  46.130  1.00  0.00           H
ATOM   2319 HG12 ILE A 733      52.500  58.900  45.710  1.00  0.00           H
ATOM   2320  CD  ILE A 733      54.610  58.990  46.170  1.00  0.00           C
ATOM   2321  HD1 ILE A 733      54.750  57.950  46.560  1.00  0.00           H
ATOM   2322  HD2 ILE A 733      55.250  59.680  46.760  1.00  0.00           H
ATOM   2323  HD3 ILE A 733      54.920  58.970  45.100  1.00  0.00           H
ATOM   2324  C   ILE A 733      52.310  57.800  49.830  1.00  0.00           C
ATOM   2325  O   ILE A 733      53.250  57.920  50.670  1.00  0.00           O
ATOM   2326  N   ILE A 734      51.010  57.490  50.120  1.00  0.00           N
ATOM   2327  HN  ILE A 734      50.300  57.570  49.420  1.00  0.00           H
ATOM   2328  CA  ILE A 734      50.510  57.170  51.460  1.00  0.00           C
ATOM   2329  HA  ILE A 734      50.820  58.040  52.020  1.00  0.00           H
ATOM   2330  CB  ILE A 734      49.040  57.250  51.820  1.00  0.00           C
ATOM   2331  HB  ILE A 734      48.400  56.630  51.150  1.00  0.00           H
ATOM   2332  CG2 ILE A 734      48.800  56.780  53.300  1.00  0.00           C
ATOM   2333 HG21 ILE A 734      49.350  57.480  53.960  1.00  0.00           H
ATOM   2334 HG22 ILE A 734      49.210  55.780  53.570  1.00  0.00           H
ATOM   2335 HG23 ILE A 734      47.690  56.850  53.470  1.00  0.00           H
ATOM   2336  CG1 ILE A 734      48.510  58.790  51.590  1.00  0.00           C
ATOM   2337 HG11 ILE A 734      48.920  59.240  50.670  1.00  0.00           H
ATOM   2338 HG12 ILE A 734      49.020  59.300  52.440  1.00  0.00           H
ATOM   2339  CD  ILE A 734      46.980  58.890  51.690  1.00  0.00           C
ATOM   2340  HD1 ILE A 734      46.680  58.500  52.690  1.00  0.00           H
ATOM   2341  HD2 ILE A 734      46.580  58.190  50.920  1.00  0.00           H
ATOM   2342  HD3 ILE A 734      46.650  59.950  51.740  1.00  0.00           H
ATOM   2343  C   ILE A 734      51.290  55.990  52.070  1.00  0.00           C
ATOM   2344  O   ILE A 734      51.720  56.040  53.180  1.00  0.00           O
ATOM   2345  N   PHE A 735      51.530  54.880  51.300  1.00  0.00           N
ATOM   2346  HN  PHE A 735      51.100  54.840  50.400  1.00  0.00           H
ATOM   2347  CA  PHE A 735      52.400  53.690  51.710  1.00  0.00           C
ATOM   2348  HA  PHE A 735      52.070  53.300  52.650  1.00  0.00           H
ATOM   2349  CB  PHE A 735      52.500  52.490  50.710  1.00  0.00           C
ATOM   2350  HB1 PHE A 735      53.110  51.670  51.140  1.00  0.00           H
ATOM   2351  HB2 PHE A 735      52.930  52.950  49.780  1.00  0.00           H
ATOM   2352  CG  PHE A 735      51.210  51.830  50.360  1.00  0.00           C
ATOM   2353  CD1 PHE A 735      50.980  51.180  49.160  1.00  0.00           C
ATOM   2354  HD1 PHE A 735      51.670  51.310  48.340  1.00  0.00           H
ATOM   2355  CE1 PHE A 735      49.810  50.420  48.860  1.00  0.00           C
ATOM   2356  HE1 PHE A 735      49.510  50.100  47.870  1.00  0.00           H
ATOM   2357  CZ  PHE A 735      48.980  50.150  49.900  1.00  0.00           C
ATOM   2358  HZ  PHE A 735      48.120  49.540  49.660  1.00  0.00           H
ATOM   2359  CD2 PHE A 735      50.320  51.480  51.420  1.00  0.00           C
ATOM   2360  HD2 PHE A 735      50.510  51.790  52.440  1.00  0.00           H
ATOM   2361  CE2 PHE A 735      49.230  50.550  51.220  1.00  0.00           C
ATOM   2362  HE2 PHE A 735      48.680  50.230  52.090  1.00  0.00           H
ATOM   2363  C   PHE A 735      53.830  54.120  52.030  1.00  0.00           C
ATOM   2364  O   PHE A 735      54.420  53.790  53.080  1.00  0.00           O
ATOM   2365  N   ILE A 736      54.530  54.800  51.090  1.00  0.00           N
ATOM   2366  HN  ILE A 736      54.000  55.010  50.270  1.00  0.00           H
ATOM   2367  CA  ILE A 736      55.910  55.220  51.260  1.00  0.00           C
ATOM   2368  HA  ILE A 736      56.450  54.290  51.390  1.00  0.00           H
ATOM   2369  CB  ILE A 736      56.380  55.810  49.940  1.00  0.00           C
ATOM   2370  HB  ILE A 736      55.580  56.530  49.670  1.00  0.00           H
ATOM   2371  CG2 ILE A 736      57.700  56.600  50.030  1.00  0.00           C
ATOM   2372 HG21 ILE A 736      57.680  57.390  50.810  1.00  0.00           H
ATOM   2373 HG22 ILE A 736      57.770  57.070  49.030  1.00  0.00           H
ATOM   2374 HG23 ILE A 736      58.660  56.040  50.080  1.00  0.00           H
ATOM   2375  CG1 ILE A 736      56.450  54.720  48.800  1.00  0.00           C
ATOM   2376 HG11 ILE A 736      55.580  54.050  48.880  1.00  0.00           H
ATOM   2377 HG12 ILE A 736      57.290  54.010  48.920  1.00  0.00           H
ATOM   2378  CD  ILE A 736      56.570  55.390  47.400  1.00  0.00           C
ATOM   2379  HD1 ILE A 736      56.460  54.610  46.620  1.00  0.00           H
ATOM   2380  HD2 ILE A 736      57.580  55.830  47.260  1.00  0.00           H
ATOM   2381  HD3 ILE A 736      55.870  56.230  47.260  1.00  0.00           H
ATOM   2382  C   ILE A 736      56.130  55.990  52.500  1.00  0.00           C
ATOM   2383  O   ILE A 736      56.990  55.680  53.350  1.00  0.00           O
ATOM   2384  N   TYR A 737      55.370  57.070  52.810  1.00  0.00           N
ATOM   2385  HN  TYR A 737      54.710  57.330  52.110  1.00  0.00           H
ATOM   2386  CA  TYR A 737      55.410  57.830  54.030  1.00  0.00           C
ATOM   2387  HA  TYR A 737      56.430  58.200  54.120  1.00  0.00           H
ATOM   2388  CB  TYR A 737      54.300  58.930  53.990  1.00  0.00           C
ATOM   2389  HB1 TYR A 737      53.240  58.690  54.180  1.00  0.00           H
ATOM   2390  HB2 TYR A 737      54.380  59.370  52.970  1.00  0.00           H
ATOM   2391  CG  TYR A 737      54.650  59.960  54.920  1.00  0.00           C
ATOM   2392  CD1 TYR A 737      55.830  60.750  54.760  1.00  0.00           C
ATOM   2393  HD1 TYR A 737      56.360  60.590  53.840  1.00  0.00           H
ATOM   2394  CE1 TYR A 737      56.110  61.710  55.710  1.00  0.00           C
ATOM   2395  HE1 TYR A 737      56.950  62.330  55.450  1.00  0.00           H
ATOM   2396  CZ  TYR A 737      55.330  61.910  56.850  1.00  0.00           C
ATOM   2397  OH  TYR A 737      55.570  62.940  57.770  1.00  0.00           O
ATOM   2398  HH  TYR A 737      55.090  62.830  58.600  1.00  0.00           H
ATOM   2399  CD2 TYR A 737      53.980  60.060  56.130  1.00  0.00           C
ATOM   2400  HD2 TYR A 737      53.080  59.510  56.330  1.00  0.00           H
ATOM   2401  CE2 TYR A 737      54.360  61.010  57.170  1.00  0.00           C
ATOM   2402  HE2 TYR A 737      53.790  60.930  58.090  1.00  0.00           H
ATOM   2403  C   TYR A 737      55.060  56.970  55.240  1.00  0.00           C
ATOM   2404  O   TYR A 737      55.630  57.020  56.300  1.00  0.00           O
ATOM   2405  N   GLU A 738      54.000  56.090  55.130  1.00  0.00           N
ATOM   2406  HN  GLU A 738      53.380  55.920  54.380  1.00  0.00           H
ATOM   2407  CA  GLU A 738      53.740  55.170  56.270  1.00  0.00           C
ATOM   2408  HA  GLU A 738      53.580  55.750  57.160  1.00  0.00           H
ATOM   2409  CB  GLU A 738      52.510  54.300  55.940  1.00  0.00           C
ATOM   2410  HB1 GLU A 738      52.290  53.400  56.560  1.00  0.00           H
ATOM   2411  HB2 GLU A 738      52.700  53.970  54.890  1.00  0.00           H
ATOM   2412  CG  GLU A 738      51.210  55.080  56.010  1.00  0.00           C
ATOM   2413  HG1 GLU A 738      50.400  54.430  55.620  1.00  0.00           H
ATOM   2414  HG2 GLU A 738      51.230  55.970  55.360  1.00  0.00           H
ATOM   2415  CD  GLU A 738      50.760  55.560  57.450  1.00  0.00           C
ATOM   2416  OE1 GLU A 738      49.690  56.250  57.500  1.00  0.00           O
ATOM   2417  OE2 GLU A 738      51.410  55.140  58.430  1.00  0.00           O
ATOM   2418  C   GLU A 738      54.810  54.160  56.630  1.00  0.00           C
ATOM   2419  O   GLU A 738      54.920  53.730  57.780  1.00  0.00           O
ATOM   2420  N   ALA A 739      55.580  53.720  55.620  1.00  0.00           N
ATOM   2421  HN  ALA A 739      55.440  53.970  54.680  1.00  0.00           H
ATOM   2422  CA  ALA A 739      56.740  52.890  55.920  1.00  0.00           C
ATOM   2423  HA  ALA A 739      56.550  52.120  56.660  1.00  0.00           H
ATOM   2424  CB  ALA A 739      57.140  52.140  54.600  1.00  0.00           C
ATOM   2425  HB1 ALA A 739      57.950  51.410  54.830  1.00  0.00           H
ATOM   2426  HB2 ALA A 739      57.390  52.810  53.760  1.00  0.00           H
ATOM   2427  HB3 ALA A 739      56.250  51.560  54.290  1.00  0.00           H
ATOM   2428  C   ALA A 739      57.890  53.610  56.480  1.00  0.00           C
ATOM   2429  O   ALA A 739      58.620  53.140  57.410  1.00  0.00           O
ATOM   2430  N   LEU A 740      58.180  54.810  55.880  1.00  0.00           N
ATOM   2431  HN  LEU A 740      57.590  55.220  55.180  1.00  0.00           H
ATOM   2432  CA  LEU A 740      59.410  55.550  56.250  1.00  0.00           C
ATOM   2433  HA  LEU A 740      60.290  54.960  56.090  1.00  0.00           H
ATOM   2434  CB  LEU A 740      59.610  56.840  55.400  1.00  0.00           C
ATOM   2435  HB1 LEU A 740      60.370  57.530  55.830  1.00  0.00           H
ATOM   2436  HB2 LEU A 740      58.610  57.340  55.340  1.00  0.00           H
ATOM   2437  CG  LEU A 740      60.100  56.480  54.020  1.00  0.00           C
ATOM   2438  HG  LEU A 740      59.600  55.600  53.560  1.00  0.00           H
ATOM   2439  CD1 LEU A 740      59.710  57.660  53.050  1.00  0.00           C
ATOM   2440 HD11 LEU A 740      60.490  58.440  53.240  1.00  0.00           H
ATOM   2441 HD12 LEU A 740      58.660  57.980  53.220  1.00  0.00           H
ATOM   2442 HD13 LEU A 740      59.830  57.180  52.060  1.00  0.00           H
ATOM   2443  CD2 LEU A 740      61.570  56.080  53.880  1.00  0.00           C
ATOM   2444 HD21 LEU A 740      61.870  55.860  52.820  1.00  0.00           H
ATOM   2445 HD22 LEU A 740      61.770  55.240  54.570  1.00  0.00           H
ATOM   2446 HD23 LEU A 740      62.210  56.930  54.210  1.00  0.00           H
ATOM   2447  C   LEU A 740      59.310  56.140  57.720  1.00  0.00           C
ATOM   2448  O   LEU A 740      60.250  56.320  58.470  1.00  0.00           O
ATOM   2449  N   GLU A 741      58.060  56.460  58.110  1.00  0.00           N
ATOM   2450  HN  GLU A 741      57.240  56.170  57.620  1.00  0.00           H
ATOM   2451  CA  GLU A 741      57.720  57.010  59.420  1.00  0.00           C
ATOM   2452  HA  GLU A 741      58.260  57.950  59.410  1.00  0.00           H
ATOM   2453  CB  GLU A 741      56.270  57.410  59.540  1.00  0.00           C
ATOM   2454  HB1 GLU A 741      55.670  56.560  59.180  1.00  0.00           H
ATOM   2455  HB2 GLU A 741      56.070  58.240  58.820  1.00  0.00           H
ATOM   2456  CG  GLU A 741      55.900  58.080  60.880  1.00  0.00           C
ATOM   2457  HG1 GLU A 741      56.760  58.630  61.320  1.00  0.00           H
ATOM   2458  HG2 GLU A 741      55.810  57.220  61.580  1.00  0.00           H
ATOM   2459  CD  GLU A 741      54.780  59.050  60.910  1.00  0.00           C
ATOM   2460  OE1 GLU A 741      53.610  58.740  60.870  1.00  0.00           O
ATOM   2461  OE2 GLU A 741      55.060  60.270  61.080  1.00  0.00           O
ATOM   2462  C   GLU A 741      58.110  56.170  60.600  1.00  0.00           C
ATOM   2463  O   GLU A 741      58.340  56.660  61.680  1.00  0.00           O
ATOM   2464  N   LYS A 742      58.120  54.820  60.420  1.00  0.00           N
ATOM   2465  HN  LYS A 742      58.010  54.400  59.520  1.00  0.00           H
ATOM   2466  CA  LYS A 742      58.360  53.890  61.540  1.00  0.00           C
ATOM   2467  HA  LYS A 742      57.560  54.040  62.250  1.00  0.00           H
ATOM   2468  CB  LYS A 742      58.230  52.400  61.160  1.00  0.00           C
ATOM   2469  HB1 LYS A 742      58.650  51.790  61.990  1.00  0.00           H
ATOM   2470  HB2 LYS A 742      58.850  52.230  60.250  1.00  0.00           H
ATOM   2471  CG  LYS A 742      56.740  51.950  61.050  1.00  0.00           C
ATOM   2472  HG1 LYS A 742      56.640  50.990  60.520  1.00  0.00           H
ATOM   2473  HG2 LYS A 742      56.200  52.720  60.440  1.00  0.00           H
ATOM   2474  CD  LYS A 742      56.020  52.040  62.400  1.00  0.00           C
ATOM   2475  HD1 LYS A 742      56.710  52.420  63.180  1.00  0.00           H
ATOM   2476  HD2 LYS A 742      55.610  51.050  62.700  1.00  0.00           H
ATOM   2477  CE  LYS A 742      54.730  52.930  62.380  1.00  0.00           C
ATOM   2478  HE1 LYS A 742      54.090  52.660  61.520  1.00  0.00           H
ATOM   2479  HE2 LYS A 742      55.000  53.960  62.050  1.00  0.00           H
ATOM   2480  NZ  LYS A 742      54.060  52.940  63.670  1.00  0.00           N
ATOM   2481  HZ1 LYS A 742      53.040  53.090  63.570  1.00  0.00           H
ATOM   2482  HZ2 LYS A 742      54.390  53.640  64.370  1.00  0.00           H
ATOM   2483  HZ3 LYS A 742      54.230  52.000  64.080  1.00  0.00           H
ATOM   2484  C   LYS A 742      59.650  54.020  62.260  1.00  0.00           C
ATOM   2485  O   LYS A 742      59.790  53.940  63.510  1.00  0.00           O
ATOM   2486  N   LEU A 743      60.710  54.340  61.470  1.00  0.00           N
ATOM   2487  HN  LEU A 743      60.590  54.500  60.490  1.00  0.00           H
ATOM   2488  CA  LEU A 743      62.070  54.700  61.850  1.00  0.00           C
ATOM   2489  HA  LEU A 743      62.590  53.950  62.420  1.00  0.00           H
ATOM   2490  CB  LEU A 743      62.700  55.120  60.450  1.00  0.00           C
ATOM   2491  HB1 LEU A 743      63.700  55.560  60.600  1.00  0.00           H
ATOM   2492  HB2 LEU A 743      62.110  55.920  59.960  1.00  0.00           H
ATOM   2493  CG  LEU A 743      62.980  53.960  59.470  1.00  0.00           C
ATOM   2494  HG  LEU A 743      62.050  53.370  59.330  1.00  0.00           H
ATOM   2495  CD1 LEU A 743      63.710  54.420  58.170  1.00  0.00           C
ATOM   2496 HD11 LEU A 743      63.800  53.630  57.390  1.00  0.00           H
ATOM   2497 HD12 LEU A 743      64.770  54.640  58.370  1.00  0.00           H
ATOM   2498 HD13 LEU A 743      63.200  55.260  57.670  1.00  0.00           H
ATOM   2499  CD2 LEU A 743      63.810  52.820  60.180  1.00  0.00           C
ATOM   2500 HD21 LEU A 743      64.610  53.190  60.830  1.00  0.00           H
ATOM   2501 HD22 LEU A 743      64.000  52.040  59.410  1.00  0.00           H
ATOM   2502 HD23 LEU A 743      63.120  52.310  60.900  1.00  0.00           H
ATOM   2503  C   LEU A 743      62.050  55.880  62.840  1.00  0.00           C
ATOM   2504  O   LEU A 743      62.620  55.920  63.920  1.00  0.00           O
ATOM   2505  N   PHE A 744      61.310  56.930  62.530  1.00  0.00           N
ATOM   2506  HN  PHE A 744      60.650  56.900  61.780  1.00  0.00           H
ATOM   2507  CA  PHE A 744      61.030  58.000  63.500  1.00  0.00           C
ATOM   2508  HA  PHE A 744      61.950  58.140  64.060  1.00  0.00           H
ATOM   2509  CB  PHE A 744      60.640  59.370  62.960  1.00  0.00           C
ATOM   2510  HB1 PHE A 744      60.550  60.190  63.710  1.00  0.00           H
ATOM   2511  HB2 PHE A 744      59.600  59.280  62.580  1.00  0.00           H
ATOM   2512  CG  PHE A 744      61.580  59.830  61.810  1.00  0.00           C
ATOM   2513  CD1 PHE A 744      62.420  60.910  62.100  1.00  0.00           C
ATOM   2514  HD1 PHE A 744      62.630  61.340  63.070  1.00  0.00           H
ATOM   2515  CE1 PHE A 744      63.080  61.550  61.020  1.00  0.00           C
ATOM   2516  HE1 PHE A 744      63.800  62.340  61.160  1.00  0.00           H
ATOM   2517  CZ  PHE A 744      62.840  61.170  59.700  1.00  0.00           C
ATOM   2518  HZ  PHE A 744      63.120  61.790  58.870  1.00  0.00           H
ATOM   2519  CD2 PHE A 744      61.400  59.400  60.520  1.00  0.00           C
ATOM   2520  HD2 PHE A 744      60.600  58.700  60.390  1.00  0.00           H
ATOM   2521  CE2 PHE A 744      62.050  60.060  59.430  1.00  0.00           C
ATOM   2522  HE2 PHE A 744      61.760  59.930  58.390  1.00  0.00           H
ATOM   2523  C   PHE A 744      60.040  57.610  64.620  1.00  0.00           C
ATOM   2524  O   PHE A 744      60.220  58.100  65.730  1.00  0.00           O
ATOM   2525  N   ASP A 745      59.010  56.760  64.430  1.00  0.00           N
ATOM   2526  HN  ASP A 745      58.950  56.330  63.540  1.00  0.00           H
ATOM   2527  CA  ASP A 745      58.120  56.390  65.550  1.00  0.00           C
ATOM   2528  HA  ASP A 745      57.770  57.280  66.020  1.00  0.00           H
ATOM   2529  CB  ASP A 745      56.890  55.620  64.930  1.00  0.00           C
ATOM   2530  HB1 ASP A 745      57.110  54.740  64.280  1.00  0.00           H
ATOM   2531  HB2 ASP A 745      56.320  56.320  64.280  1.00  0.00           H
ATOM   2532  CG  ASP A 745      55.960  55.070  66.020  1.00  0.00           C
ATOM   2533  OD1 ASP A 745      55.680  55.740  67.040  1.00  0.00           O
ATOM   2534  OD2 ASP A 745      55.360  53.990  65.780  1.00  0.00           O
ATOM   2535  C   ASP A 745      58.910  55.650  66.700  1.00  0.00           C
ATOM   2536  O   ASP A 745      58.730  55.900  67.890  1.00  0.00           O
ATOM   2537  N   LEU A 746      59.830  54.750  66.230  1.00  0.00           N
ATOM   2538  HN  LEU A 746      59.810  54.440  65.290  1.00  0.00           H
ATOM   2539  CA  LEU A 746      60.770  54.090  67.040  1.00  0.00           C
ATOM   2540  HA  LEU A 746      60.150  53.610  67.790  1.00  0.00           H
ATOM   2541  CB  LEU A 746      61.600  53.040  66.270  1.00  0.00           C
ATOM   2542  HB1 LEU A 746      61.780  53.420  65.250  1.00  0.00           H
ATOM   2543  HB2 LEU A 746      61.050  52.070  66.240  1.00  0.00           H
ATOM   2544  CG  LEU A 746      63.020  52.560  66.810  1.00  0.00           C
ATOM   2545  HG  LEU A 746      63.630  53.480  67.000  1.00  0.00           H
ATOM   2546  CD1 LEU A 746      62.900  51.640  68.050  1.00  0.00           C
ATOM   2547 HD11 LEU A 746      62.280  50.770  67.770  1.00  0.00           H
ATOM   2548 HD12 LEU A 746      62.430  52.220  68.860  1.00  0.00           H
ATOM   2549 HD13 LEU A 746      63.820  51.070  68.300  1.00  0.00           H
ATOM   2550  CD2 LEU A 746      63.720  51.750  65.790  1.00  0.00           C
ATOM   2551 HD21 LEU A 746      63.240  50.790  65.530  1.00  0.00           H
ATOM   2552 HD22 LEU A 746      64.710  51.610  66.260  1.00  0.00           H
ATOM   2553 HD23 LEU A 746      63.840  52.370  64.880  1.00  0.00           H
ATOM   2554  C   LEU A 746      61.650  55.120  67.770  1.00  0.00           C
ATOM   2555  O   LEU A 746      61.870  55.030  68.990  1.00  0.00           O
ATOM   2556  N   GLY A 747      62.090  56.150  66.980  1.00  0.00           N
ATOM   2557  HN  GLY A 747      62.020  55.980  66.000  1.00  0.00           H
ATOM   2558  CA  GLY A 747      62.890  57.230  67.460  1.00  0.00           C
ATOM   2559  HA1 GLY A 747      63.060  57.950  66.660  1.00  0.00           H
ATOM   2560  HA2 GLY A 747      63.780  56.900  67.980  1.00  0.00           H
ATOM   2561  C   GLY A 747      62.330  58.140  68.450  1.00  0.00           C
ATOM   2562  O   GLY A 747      62.980  58.370  69.480  1.00  0.00           O
ATOM   2563  N   GLU A 748      61.140  58.720  68.210  1.00  0.00           N
ATOM   2564  HN  GLU A 748      60.810  58.590  67.280  1.00  0.00           H
ATOM   2565  CA  GLU A 748      60.480  59.560  69.100  1.00  0.00           C
ATOM   2566  HA  GLU A 748      61.160  60.330  69.420  1.00  0.00           H
ATOM   2567  CB  GLU A 748      59.360  60.320  68.360  1.00  0.00           C
ATOM   2568  HB1 GLU A 748      58.930  61.060  69.070  1.00  0.00           H
ATOM   2569  HB2 GLU A 748      58.660  59.510  68.080  1.00  0.00           H
ATOM   2570  CG  GLU A 748      59.820  61.130  67.120  1.00  0.00           C
ATOM   2571  HG1 GLU A 748      59.630  60.470  66.250  1.00  0.00           H
ATOM   2572  HG2 GLU A 748      60.910  61.310  67.200  1.00  0.00           H
ATOM   2573  CD  GLU A 748      59.120  62.450  66.900  1.00  0.00           C
ATOM   2574  OE1 GLU A 748      59.790  63.490  66.930  1.00  0.00           O
ATOM   2575  OE2 GLU A 748      57.880  62.410  66.710  1.00  0.00           O
ATOM   2576  C   GLU A 748      60.110  58.890  70.410  1.00  0.00           C
ATOM   2577  O   GLU A 748      60.340  59.400  71.510  1.00  0.00           O
ATOM   2578  N   THR A 749      59.620  57.610  70.320  1.00  0.00           N
ATOM   2579  HN  THR A 749      59.590  57.280  69.390  1.00  0.00           H
ATOM   2580  CA  THR A 749      59.210  56.830  71.480  1.00  0.00           C
ATOM   2581  HA  THR A 749      58.390  57.290  72.010  1.00  0.00           H
ATOM   2582  CB  THR A 749      58.580  55.500  71.010  1.00  0.00           C
ATOM   2583  HB  THR A 749      59.210  54.940  70.290  1.00  0.00           H
ATOM   2584  OG1 THR A 749      57.320  55.780  70.360  1.00  0.00           O
ATOM   2585  HG1 THR A 749      57.570  55.930  69.440  1.00  0.00           H
ATOM   2586  CG2 THR A 749      58.310  54.620  72.280  1.00  0.00           C
ATOM   2587 HG21 THR A 749      59.170  54.490  72.970  1.00  0.00           H
ATOM   2588 HG22 THR A 749      57.880  53.640  71.990  1.00  0.00           H
ATOM   2589 HG23 THR A 749      57.510  55.110  72.880  1.00  0.00           H
ATOM   2590  C   THR A 749      60.300  56.650  72.490  1.00  0.00           C
ATOM   2591  O   THR A 749      60.070  56.920  73.660  1.00  0.00           O
ATOM   2592  N   TYR A 750      61.580  56.370  72.090  1.00  0.00           N
ATOM   2593  HN  TYR A 750      61.680  56.300  71.110  1.00  0.00           H
ATOM   2594  CA  TYR A 750      62.580  56.110  73.030  1.00  0.00           C
ATOM   2595  HA  TYR A 750      62.160  56.000  74.020  1.00  0.00           H
ATOM   2596  CB  TYR A 750      63.350  54.860  72.590  1.00  0.00           C
ATOM   2597  HB1 TYR A 750      64.210  54.590  73.230  1.00  0.00           H
ATOM   2598  HB2 TYR A 750      63.680  54.960  71.530  1.00  0.00           H
ATOM   2599  CG  TYR A 750      62.410  53.630  72.710  1.00  0.00           C
ATOM   2600  CD1 TYR A 750      62.480  52.610  71.700  1.00  0.00           C
ATOM   2601  HD1 TYR A 750      63.170  52.670  70.870  1.00  0.00           H
ATOM   2602  CE1 TYR A 750      61.580  51.540  71.780  1.00  0.00           C
ATOM   2603  HE1 TYR A 750      61.780  50.730  71.100  1.00  0.00           H
ATOM   2604  CZ  TYR A 750      60.570  51.490  72.790  1.00  0.00           C
ATOM   2605  OH  TYR A 750      59.670  50.450  72.700  1.00  0.00           O
ATOM   2606  HH  TYR A 750      59.020  50.520  73.390  1.00  0.00           H
ATOM   2607  CD2 TYR A 750      61.520  53.560  73.780  1.00  0.00           C
ATOM   2608  HD2 TYR A 750      61.480  54.290  74.560  1.00  0.00           H
ATOM   2609  CE2 TYR A 750      60.590  52.530  73.780  1.00  0.00           C
ATOM   2610  HE2 TYR A 750      59.900  52.550  74.610  1.00  0.00           H
ATOM   2611  C   TYR A 750      63.570  57.260  73.150  1.00  0.00           C
ATOM   2612  O   TYR A 750      64.550  57.240  73.880  1.00  0.00           O
ATOM   2613  N   ALA A 751      63.380  58.260  72.370  1.00  0.00           N
ATOM   2614  HN  ALA A 751      62.490  58.350  71.920  1.00  0.00           H
ATOM   2615  CA  ALA A 751      64.200  59.520  72.190  1.00  0.00           C
ATOM   2616  HA  ALA A 751      63.650  60.140  71.490  1.00  0.00           H
ATOM   2617  CB  ALA A 751      64.270  60.270  73.510  1.00  0.00           C
ATOM   2618  HB1 ALA A 751      63.290  60.080  73.990  1.00  0.00           H
ATOM   2619  HB2 ALA A 751      64.440  61.360  73.420  1.00  0.00           H
ATOM   2620  HB3 ALA A 751      65.020  59.790  74.180  1.00  0.00           H
ATOM   2621  C   ALA A 751      65.590  59.260  71.480  1.00  0.00           C
ATOM   2622  O   ALA A 751      66.660  59.770  71.790  1.00  0.00           O
ATOM   2623  N   PHE A 752      65.420  58.580  70.360  1.00  0.00           N
ATOM   2624  HN  PHE A 752      64.520  58.210  70.120  1.00  0.00           H
ATOM   2625  CA  PHE A 752      66.490  58.450  69.390  1.00  0.00           C
ATOM   2626  HA  PHE A 752      65.970  57.940  68.590  1.00  0.00           H
ATOM   2627  CB  PHE A 752      67.080  59.800  68.710  1.00  0.00           C
ATOM   2628  HB1 PHE A 752      67.970  59.600  68.080  1.00  0.00           H
ATOM   2629  HB2 PHE A 752      67.610  60.450  69.430  1.00  0.00           H
ATOM   2630  CG  PHE A 752      66.020  60.300  67.830  1.00  0.00           C
ATOM   2631  CD1 PHE A 752      64.800  60.920  68.380  1.00  0.00           C
ATOM   2632  HD1 PHE A 752      64.800  61.080  69.450  1.00  0.00           H
ATOM   2633  CE1 PHE A 752      63.900  61.420  67.520  1.00  0.00           C
ATOM   2634  HE1 PHE A 752      62.960  61.850  67.840  1.00  0.00           H
ATOM   2635  CZ  PHE A 752      64.040  61.310  66.160  1.00  0.00           C
ATOM   2636  HZ  PHE A 752      63.250  61.590  65.480  1.00  0.00           H
ATOM   2637  CD2 PHE A 752      66.170  60.270  66.440  1.00  0.00           C
ATOM   2638  HD2 PHE A 752      67.020  59.860  65.900  1.00  0.00           H
ATOM   2639  CE2 PHE A 752      65.140  60.640  65.620  1.00  0.00           C
ATOM   2640  HE2 PHE A 752      65.210  60.670  64.550  1.00  0.00           H
ATOM   2641  C   PHE A 752      67.600  57.460  69.830  1.00  0.00           C
ATOM   2642  O   PHE A 752      68.660  58.000  70.070  1.00  0.00           O
ATOM   2643  N   PRO A 822      67.370  56.210  69.980  1.00  0.00           N
ATOM   2644  CD  PRO A 822      66.130  55.680  69.440  1.00  0.00           C
ATOM   2645  HD1 PRO A 822      65.910  56.060  68.430  1.00  0.00           H
ATOM   2646  HD2 PRO A 822      65.370  55.860  70.240  1.00  0.00           H
ATOM   2647  CA  PRO A 822      68.260  55.200  70.390  1.00  0.00           C
ATOM   2648  HA  PRO A 822      68.630  55.460  71.370  1.00  0.00           H
ATOM   2649  CB  PRO A 822      67.360  53.960  70.480  1.00  0.00           C
ATOM   2650  HB1 PRO A 822      66.740  54.040  71.410  1.00  0.00           H
ATOM   2651  HB2 PRO A 822      67.800  52.950  70.480  1.00  0.00           H
ATOM   2652  CG  PRO A 822      66.330  54.120  69.430  1.00  0.00           C
ATOM   2653  HG1 PRO A 822      66.690  53.490  68.580  1.00  0.00           H
ATOM   2654  HG2 PRO A 822      65.320  53.670  69.590  1.00  0.00           H
ATOM   2655  C   PRO A 822      69.440  54.970  69.460  1.00  0.00           C
ATOM   2656  O   PRO A 822      69.410  55.390  68.300  1.00  0.00           O
ATOM   2657  N   ASP A 823      70.540  54.400  69.970  1.00  0.00           N
ATOM   2658  HN  ASP A 823      70.420  54.140  70.920  1.00  0.00           H
ATOM   2659  CA  ASP A 823      71.620  53.870  69.160  1.00  0.00           C
ATOM   2660  HA  ASP A 823      72.100  54.670  68.640  1.00  0.00           H
ATOM   2661  CB  ASP A 823      72.760  53.400  70.170  1.00  0.00           C
ATOM   2662  HB1 ASP A 823      72.950  54.160  70.960  1.00  0.00           H
ATOM   2663  HB2 ASP A 823      73.700  53.310  69.580  1.00  0.00           H
ATOM   2664  CG  ASP A 823      72.500  52.060  70.740  1.00  0.00           C
ATOM   2665  OD1 ASP A 823      71.410  51.870  71.350  1.00  0.00           O
ATOM   2666  OD2 ASP A 823      73.500  51.270  70.760  1.00  0.00           O
ATOM   2667  C   ASP A 823      71.130  52.730  68.140  1.00  0.00           C
ATOM   2668  O   ASP A 823      71.580  52.640  66.990  1.00  0.00           O
ATOM   2669  N   VAL A 824      70.200  51.820  68.510  1.00  0.00           N
ATOM   2670  HN  VAL A 824      69.920  51.870  69.470  1.00  0.00           H
ATOM   2671  CA  VAL A 824      69.560  50.740  67.650  1.00  0.00           C
ATOM   2672  HA  VAL A 824      70.290  50.080  67.200  1.00  0.00           H
ATOM   2673  CB  VAL A 824      68.640  49.800  68.460  1.00  0.00           C
ATOM   2674  HB  VAL A 824      68.590  48.860  67.880  1.00  0.00           H
ATOM   2675  CG1 VAL A 824      69.330  49.410  69.800  1.00  0.00           C
ATOM   2676 HG11 VAL A 824      69.330  50.290  70.470  1.00  0.00           H
ATOM   2677 HG12 VAL A 824      70.390  49.100  69.680  1.00  0.00           H
ATOM   2678 HG13 VAL A 824      68.780  48.540  70.240  1.00  0.00           H
ATOM   2679  CG2 VAL A 824      67.210  50.340  68.660  1.00  0.00           C
ATOM   2680 HG21 VAL A 824      66.610  49.670  69.310  1.00  0.00           H
ATOM   2681 HG22 VAL A 824      66.680  50.460  67.690  1.00  0.00           H
ATOM   2682 HG23 VAL A 824      67.230  51.350  69.130  1.00  0.00           H
ATOM   2683  C   VAL A 824      68.780  51.310  66.520  1.00  0.00           C
ATOM   2684  O   VAL A 824      68.460  50.600  65.620  1.00  0.00           O
ATOM   2685  N   LEU A 825      68.460  52.620  66.520  1.00  0.00           N
ATOM   2686  HN  LEU A 825      68.650  53.230  67.270  1.00  0.00           H
ATOM   2687  CA  LEU A 825      67.910  53.200  65.360  1.00  0.00           C
ATOM   2688  HA  LEU A 825      66.950  52.780  65.110  1.00  0.00           H
ATOM   2689  CB  LEU A 825      67.710  54.720  65.500  1.00  0.00           C
ATOM   2690  HB1 LEU A 825      68.690  55.110  65.860  1.00  0.00           H
ATOM   2691  HB2 LEU A 825      67.080  54.820  66.420  1.00  0.00           H
ATOM   2692  CG  LEU A 825      67.010  55.450  64.360  1.00  0.00           C
ATOM   2693  HG  LEU A 825      67.680  55.440  63.470  1.00  0.00           H
ATOM   2694  CD1 LEU A 825      65.720  54.820  63.830  1.00  0.00           C
ATOM   2695 HD11 LEU A 825      64.890  54.880  64.570  1.00  0.00           H
ATOM   2696 HD12 LEU A 825      65.870  53.740  63.610  1.00  0.00           H
ATOM   2697 HD13 LEU A 825      65.310  55.430  63.000  1.00  0.00           H
ATOM   2698  CD2 LEU A 825      66.600  56.890  64.780  1.00  0.00           C
ATOM   2699 HD21 LEU A 825      67.500  57.420  65.160  1.00  0.00           H
ATOM   2700 HD22 LEU A 825      65.870  56.780  65.610  1.00  0.00           H
ATOM   2701 HD23 LEU A 825      66.190  57.450  63.910  1.00  0.00           H
ATOM   2702  C   LEU A 825      68.740  53.050  64.040  1.00  0.00           C
ATOM   2703  O   LEU A 825      68.320  52.850  62.910  1.00  0.00           O
ATOM   2704  N   PHE A 826      70.090  53.200  64.180  1.00  0.00           N
ATOM   2705  HN  PHE A 826      70.490  53.250  65.090  1.00  0.00           H
ATOM   2706  CA  PHE A 826      71.030  53.110  63.040  1.00  0.00           C
ATOM   2707  HA  PHE A 826      70.930  53.950  62.370  1.00  0.00           H
ATOM   2708  CB  PHE A 826      72.510  53.320  63.660  1.00  0.00           C
ATOM   2709  HB1 PHE A 826      72.630  52.560  64.460  1.00  0.00           H
ATOM   2710  HB2 PHE A 826      72.560  54.340  64.090  1.00  0.00           H
ATOM   2711  CG  PHE A 826      73.710  53.210  62.730  1.00  0.00           C
ATOM   2712  CD1 PHE A 826      73.850  54.210  61.800  1.00  0.00           C
ATOM   2713  HD1 PHE A 826      73.160  55.040  61.710  1.00  0.00           H
ATOM   2714  CE1 PHE A 826      74.920  54.360  60.940  1.00  0.00           C
ATOM   2715  HE1 PHE A 826      75.060  55.140  60.210  1.00  0.00           H
ATOM   2716  CZ  PHE A 826      75.860  53.370  60.960  1.00  0.00           C
ATOM   2717  HZ  PHE A 826      76.760  53.470  60.360  1.00  0.00           H
ATOM   2718  CD2 PHE A 826      74.670  52.280  62.770  1.00  0.00           C
ATOM   2719  HD2 PHE A 826      74.670  51.470  63.500  1.00  0.00           H
ATOM   2720  CE2 PHE A 826      75.730  52.270  61.900  1.00  0.00           C
ATOM   2721  HE2 PHE A 826      76.550  51.560  61.980  1.00  0.00           H
ATOM   2722  C   PHE A 826      70.940  51.730  62.330  1.00  0.00           C
ATOM   2723  O   PHE A 826      70.860  51.740  61.110  1.00  0.00           O
ATOM   2724  N   TRP A 827      70.870  50.600  63.030  1.00  0.00           N
ATOM   2725  HN  TRP A 827      70.920  50.700  64.030  1.00  0.00           H
ATOM   2726  CA  TRP A 827      70.810  49.260  62.510  1.00  0.00           C
ATOM   2727  HA  TRP A 827      71.430  49.170  61.630  1.00  0.00           H
ATOM   2728  CB  TRP A 827      71.280  48.370  63.660  1.00  0.00           C
ATOM   2729  HB1 TRP A 827      71.400  47.350  63.230  1.00  0.00           H
ATOM   2730  HB2 TRP A 827      70.470  48.500  64.410  1.00  0.00           H
ATOM   2731  CG  TRP A 827      72.640  48.750  64.280  1.00  0.00           C
ATOM   2732  CD1 TRP A 827      72.930  49.100  65.580  1.00  0.00           C
ATOM   2733  HD1 TRP A 827      72.210  49.330  66.340  1.00  0.00           H
ATOM   2734  NE1 TRP A 827      74.300  49.180  65.730  1.00  0.00           N
ATOM   2735  HE1 TRP A 827      74.810  49.300  66.560  1.00  0.00           H
ATOM   2736  CE2 TRP A 827      74.920  48.870  64.550  1.00  0.00           C
ATOM   2737  CD2 TRP A 827      73.900  48.570  63.590  1.00  0.00           C
ATOM   2738  CE3 TRP A 827      74.230  48.460  62.220  1.00  0.00           C
ATOM   2739  HE3 TRP A 827      73.440  48.450  61.490  1.00  0.00           H
ATOM   2740  CZ3 TRP A 827      75.580  48.540  61.900  1.00  0.00           C
ATOM   2741  HZ3 TRP A 827      75.960  48.460  60.880  1.00  0.00           H
ATOM   2742  CZ2 TRP A 827      76.270  48.790  64.250  1.00  0.00           C
ATOM   2743  HZ2 TRP A 827      76.870  49.090  65.090  1.00  0.00           H
ATOM   2744  CH2 TRP A 827      76.580  48.670  62.910  1.00  0.00           C
ATOM   2745  HH2 TRP A 827      77.610  48.780  62.570  1.00  0.00           H
ATOM   2746  C   TRP A 827      69.450  48.980  61.990  1.00  0.00           C
ATOM   2747  O   TRP A 827      69.240  48.200  61.100  1.00  0.00           O
ATOM   2748  N   CYS A 828      68.360  49.650  62.480  1.00  0.00           N
ATOM   2749  HN  CYS A 828      68.450  50.190  63.320  1.00  0.00           H
ATOM   2750  CA  CYS A 828      66.990  49.690  61.870  1.00  0.00           C
ATOM   2751  HA  CYS A 828      66.630  48.690  61.620  1.00  0.00           H
ATOM   2752  CB  CYS A 828      65.990  50.340  62.790  1.00  0.00           C
ATOM   2753  HB1 CYS A 828      65.000  50.520  62.310  1.00  0.00           H
ATOM   2754  HB2 CYS A 828      66.390  51.350  63.020  1.00  0.00           H
ATOM   2755  SG  CYS A 828      65.890  49.330  64.310  1.00  0.00           S
ATOM   2756  HG1 CYS A 828      66.980  49.860  64.850  1.00  0.00           H
ATOM   2757  C   CYS A 828      66.970  50.320  60.540  1.00  0.00           C
ATOM   2758  O   CYS A 828      66.380  49.800  59.610  1.00  0.00           O
ATOM   2759  N   VAL A 829      67.660  51.510  60.370  1.00  0.00           N
ATOM   2760  HN  VAL A 829      68.080  52.000  61.130  1.00  0.00           H
ATOM   2761  CA  VAL A 829      67.680  52.160  59.060  1.00  0.00           C
ATOM   2762  HA  VAL A 829      66.650  52.290  58.740  1.00  0.00           H
ATOM   2763  CB  VAL A 829      68.340  53.590  59.150  1.00  0.00           C
ATOM   2764  HB  VAL A 829      69.350  53.490  59.580  1.00  0.00           H
ATOM   2765  CG1 VAL A 829      68.220  54.330  57.840  1.00  0.00           C
ATOM   2766 HG11 VAL A 829      67.150  54.250  57.550  1.00  0.00           H
ATOM   2767 HG12 VAL A 829      68.680  53.680  57.060  1.00  0.00           H
ATOM   2768 HG13 VAL A 829      68.730  55.310  57.740  1.00  0.00           H
ATOM   2769  CG2 VAL A 829      67.450  54.370  60.160  1.00  0.00           C
ATOM   2770 HG21 VAL A 829      67.960  55.360  60.250  1.00  0.00           H
ATOM   2771 HG22 VAL A 829      67.290  53.840  61.120  1.00  0.00           H
ATOM   2772 HG23 VAL A 829      66.430  54.560  59.730  1.00  0.00           H
ATOM   2773  C   VAL A 829      68.450  51.420  57.970  1.00  0.00           C
ATOM   2774  O   VAL A 829      67.920  51.210  56.860  1.00  0.00           O
ATOM   2775  N   ILE A 830      69.690  50.930  58.370  1.00  0.00           N
ATOM   2776  HN  ILE A 830      70.080  51.230  59.240  1.00  0.00           H
ATOM   2777  CA  ILE A 830      70.550  50.050  57.610  1.00  0.00           C
ATOM   2778  HA  ILE A 830      70.800  50.530  56.660  1.00  0.00           H
ATOM   2779  CB  ILE A 830      71.890  49.780  58.290  1.00  0.00           C
ATOM   2780  HB  ILE A 830      71.550  49.460  59.310  1.00  0.00           H
ATOM   2781  CG2 ILE A 830      72.650  48.640  57.640  1.00  0.00           C
ATOM   2782 HG21 ILE A 830      72.080  47.680  57.680  1.00  0.00           H
ATOM   2783 HG22 ILE A 830      73.640  48.510  58.140  1.00  0.00           H
ATOM   2784 HG23 ILE A 830      72.980  48.930  56.620  1.00  0.00           H
ATOM   2785  CG1 ILE A 830      72.690  51.140  58.280  1.00  0.00           C
ATOM   2786 HG11 ILE A 830      72.140  51.770  59.010  1.00  0.00           H
ATOM   2787 HG12 ILE A 830      72.630  51.590  57.270  1.00  0.00           H
ATOM   2788  CD  ILE A 830      74.160  50.980  58.690  1.00  0.00           C
ATOM   2789  HD1 ILE A 830      74.190  50.560  59.720  1.00  0.00           H
ATOM   2790  HD2 ILE A 830      74.550  52.020  58.760  1.00  0.00           H
ATOM   2791  HD3 ILE A 830      74.620  50.370  57.890  1.00  0.00           H
ATOM   2792  C   ILE A 830      69.850  48.840  57.150  1.00  0.00           C
ATOM   2793  O   ILE A 830      69.810  48.570  55.950  1.00  0.00           O
ATOM   2794  N   LEU A 831      69.220  48.080  58.100  1.00  0.00           N
ATOM   2795  HN  LEU A 831      69.390  48.460  59.000  1.00  0.00           H
ATOM   2796  CA  LEU A 831      68.420  46.900  57.770  1.00  0.00           C
ATOM   2797  HA  LEU A 831      69.080  46.170  57.340  1.00  0.00           H
ATOM   2798  CB  LEU A 831      67.900  46.290  59.050  1.00  0.00           C
ATOM   2799  HB1 LEU A 831      67.440  47.030  59.740  1.00  0.00           H
ATOM   2800  HB2 LEU A 831      68.790  45.980  59.640  1.00  0.00           H
ATOM   2801  CG  LEU A 831      67.130  44.920  59.010  1.00  0.00           C
ATOM   2802  HG  LEU A 831      66.160  45.030  58.490  1.00  0.00           H
ATOM   2803  CD1 LEU A 831      67.990  43.890  58.290  1.00  0.00           C
ATOM   2804 HD11 LEU A 831      67.550  42.880  58.220  1.00  0.00           H
ATOM   2805 HD12 LEU A 831      69.010  43.820  58.720  1.00  0.00           H
ATOM   2806 HD13 LEU A 831      68.180  44.300  57.280  1.00  0.00           H
ATOM   2807  CD2 LEU A 831      66.850  44.400  60.440  1.00  0.00           C
ATOM   2808 HD21 LEU A 831      66.360  43.410  60.320  1.00  0.00           H
ATOM   2809 HD22 LEU A 831      66.040  45.060  60.810  1.00  0.00           H
ATOM   2810 HD23 LEU A 831      67.680  44.250  61.170  1.00  0.00           H
ATOM   2811  C   LEU A 831      67.220  47.230  56.820  1.00  0.00           C
ATOM   2812  O   LEU A 831      67.000  46.540  55.800  1.00  0.00           O
ATOM   2813  N   PHE A 832      66.520  48.390  57.080  1.00  0.00           N
ATOM   2814  HN  PHE A 832      66.740  48.870  57.920  1.00  0.00           H
ATOM   2815  CA  PHE A 832      65.410  48.830  56.310  1.00  0.00           C
ATOM   2816  HA  PHE A 832      64.680  48.030  56.260  1.00  0.00           H
ATOM   2817  CB  PHE A 832      64.720  49.970  57.070  1.00  0.00           C
ATOM   2818  HB1 PHE A 832      65.450  50.780  57.270  1.00  0.00           H
ATOM   2819  HB2 PHE A 832      64.290  49.530  58.010  1.00  0.00           H
ATOM   2820  CG  PHE A 832      63.570  50.620  56.290  1.00  0.00           C
ATOM   2821  CD1 PHE A 832      62.180  50.340  56.460  1.00  0.00           C
ATOM   2822  HD1 PHE A 832      61.880  49.590  57.190  1.00  0.00           H
ATOM   2823  CE1 PHE A 832      61.180  51.120  55.880  1.00  0.00           C
ATOM   2824  HE1 PHE A 832      60.140  50.880  56.040  1.00  0.00           H
ATOM   2825  CZ  PHE A 832      61.600  52.240  55.100  1.00  0.00           C
ATOM   2826  HZ  PHE A 832      60.810  52.860  54.680  1.00  0.00           H
ATOM   2827  CD2 PHE A 832      63.920  51.780  55.540  1.00  0.00           C
ATOM   2828  HD2 PHE A 832      64.950  51.970  55.300  1.00  0.00           H
ATOM   2829  CE2 PHE A 832      62.930  52.550  54.920  1.00  0.00           C
ATOM   2830  HE2 PHE A 832      63.170  53.530  54.550  1.00  0.00           H
ATOM   2831  C   PHE A 832      65.760  49.140  54.870  1.00  0.00           C
ATOM   2832  O   PHE A 832      65.280  48.620  53.870  1.00  0.00           O
ATOM   2833  N   PHE A 833      66.800  49.950  54.680  1.00  0.00           N
ATOM   2834  HN  PHE A 833      67.380  50.350  55.390  1.00  0.00           H
ATOM   2835  CA  PHE A 833      67.170  50.340  53.310  1.00  0.00           C
ATOM   2836  HA  PHE A 833      66.280  50.540  52.720  1.00  0.00           H
ATOM   2837  CB  PHE A 833      67.920  51.720  53.280  1.00  0.00           C
ATOM   2838  HB1 PHE A 833      68.530  51.830  52.360  1.00  0.00           H
ATOM   2839  HB2 PHE A 833      68.510  51.810  54.220  1.00  0.00           H
ATOM   2840  CG  PHE A 833      66.870  52.890  53.140  1.00  0.00           C
ATOM   2841  CD1 PHE A 833      66.250  53.090  51.930  1.00  0.00           C
ATOM   2842  HD1 PHE A 833      66.390  52.390  51.140  1.00  0.00           H
ATOM   2843  CE1 PHE A 833      65.290  54.130  51.810  1.00  0.00           C
ATOM   2844  HE1 PHE A 833      64.870  54.380  50.850  1.00  0.00           H
ATOM   2845  CZ  PHE A 833      65.020  54.910  52.920  1.00  0.00           C
ATOM   2846  HZ  PHE A 833      64.300  55.700  52.810  1.00  0.00           H
ATOM   2847  CD2 PHE A 833      66.650  53.740  54.200  1.00  0.00           C
ATOM   2848  HD2 PHE A 833      67.230  53.620  55.110  1.00  0.00           H
ATOM   2849  CE2 PHE A 833      65.700  54.760  54.090  1.00  0.00           C
ATOM   2850  HE2 PHE A 833      65.520  55.370  54.970  1.00  0.00           H
ATOM   2851  C   PHE A 833      68.000  49.320  52.540  1.00  0.00           C
ATOM   2852  O   PHE A 833      67.990  49.150  51.360  1.00  0.00           O
ATOM   2853  N   THR A 834      68.730  48.450  53.250  1.00  0.00           N
ATOM   2854  HN  THR A 834      68.900  48.650  54.210  1.00  0.00           H
ATOM   2855  CA  THR A 834      69.420  47.290  52.770  1.00  0.00           C
ATOM   2856  HA  THR A 834      69.920  47.680  51.890  1.00  0.00           H
ATOM   2857  CB  THR A 834      70.480  46.620  53.730  1.00  0.00           C
ATOM   2858  HB  THR A 834      69.860  46.200  54.560  1.00  0.00           H
ATOM   2859  OG1 THR A 834      71.410  47.590  54.230  1.00  0.00           O
ATOM   2860  HG1 THR A 834      70.950  48.340  54.620  1.00  0.00           H
ATOM   2861  CG2 THR A 834      71.270  45.490  53.060  1.00  0.00           C
ATOM   2862 HG21 THR A 834      70.580  44.830  52.490  1.00  0.00           H
ATOM   2863 HG22 THR A 834      71.720  44.870  53.850  1.00  0.00           H
ATOM   2864 HG23 THR A 834      72.010  45.990  52.390  1.00  0.00           H
ATOM   2865  C   THR A 834      68.440  46.300  52.260  1.00  0.00           C
ATOM   2866  O   THR A 834      68.590  45.890  51.100  1.00  0.00           O
ATOM   2867  N   THR A 835      67.330  46.010  52.940  1.00  0.00           N
ATOM   2868  HN  THR A 835      67.270  46.260  53.900  1.00  0.00           H
ATOM   2869  CA  THR A 835      66.100  45.220  52.510  1.00  0.00           C
ATOM   2870  HA  THR A 835      66.490  44.260  52.250  1.00  0.00           H
ATOM   2871  CB  THR A 835      65.030  45.190  53.600  1.00  0.00           C
ATOM   2872  HB  THR A 835      64.740  46.230  53.850  1.00  0.00           H
ATOM   2873  OG1 THR A 835      65.680  44.610  54.740  1.00  0.00           O
ATOM   2874  HG1 THR A 835      66.320  45.250  55.070  1.00  0.00           H
ATOM   2875  CG2 THR A 835      63.800  44.350  53.270  1.00  0.00           C
ATOM   2876 HG21 THR A 835      63.320  44.710  52.320  1.00  0.00           H
ATOM   2877 HG22 THR A 835      63.040  44.610  54.030  1.00  0.00           H
ATOM   2878 HG23 THR A 835      64.050  43.270  53.230  1.00  0.00           H
ATOM   2879  C   THR A 835      65.610  45.870  51.250  1.00  0.00           C
ATOM   2880  O   THR A 835      65.340  45.130  50.260  1.00  0.00           O
ATOM   2881  N   PHE A 836      65.440  47.200  51.210  1.00  0.00           N
ATOM   2882  HN  PHE A 836      65.510  47.820  51.980  1.00  0.00           H
ATOM   2883  CA  PHE A 836      64.960  47.800  49.970  1.00  0.00           C
ATOM   2884  HA  PHE A 836      64.070  47.280  49.650  1.00  0.00           H
ATOM   2885  CB  PHE A 836      64.600  49.220  50.380  1.00  0.00           C
ATOM   2886  HB1 PHE A 836      65.420  49.620  51.020  1.00  0.00           H
ATOM   2887  HB2 PHE A 836      63.690  49.060  51.000  1.00  0.00           H
ATOM   2888  CG  PHE A 836      64.210  50.230  49.320  1.00  0.00           C
ATOM   2889  CD1 PHE A 836      65.130  51.090  48.770  1.00  0.00           C
ATOM   2890  HD1 PHE A 836      66.100  51.040  49.230  1.00  0.00           H
ATOM   2891  CE1 PHE A 836      64.810  52.050  47.800  1.00  0.00           C
ATOM   2892  HE1 PHE A 836      65.580  52.610  47.290  1.00  0.00           H
ATOM   2893  CZ  PHE A 836      63.480  52.120  47.400  1.00  0.00           C
ATOM   2894  HZ  PHE A 836      63.170  52.770  46.590  1.00  0.00           H
ATOM   2895  CD2 PHE A 836      62.950  50.290  48.900  1.00  0.00           C
ATOM   2896  HD2 PHE A 836      62.230  49.640  49.360  1.00  0.00           H
ATOM   2897  CE2 PHE A 836      62.560  51.240  47.910  1.00  0.00           C
ATOM   2898  HE2 PHE A 836      61.550  51.380  47.560  1.00  0.00           H
ATOM   2899  C   PHE A 836      65.970  47.660  48.780  1.00  0.00           C
ATOM   2900  O   PHE A 836      65.680  47.070  47.710  1.00  0.00           O
ATOM   2901  N   PHE A 837      67.220  48.070  49.040  1.00  0.00           N
ATOM   2902  HN  PHE A 837      67.390  48.480  49.930  1.00  0.00           H
ATOM   2903  CA  PHE A 837      68.300  47.920  48.090  1.00  0.00           C
ATOM   2904  HA  PHE A 837      67.980  48.390  47.170  1.00  0.00           H
ATOM   2905  CB  PHE A 837      69.640  48.510  48.630  1.00  0.00           C
ATOM   2906  HB1 PHE A 837      70.510  48.220  47.990  1.00  0.00           H
ATOM   2907  HB2 PHE A 837      69.850  48.040  49.600  1.00  0.00           H
ATOM   2908  CG  PHE A 837      69.490  50.040  48.660  1.00  0.00           C
ATOM   2909  CD1 PHE A 837      69.800  50.840  49.750  1.00  0.00           C
ATOM   2910  HD1 PHE A 837      70.050  50.370  50.700  1.00  0.00           H
ATOM   2911  CE1 PHE A 837      69.780  52.220  49.700  1.00  0.00           C
ATOM   2912  HE1 PHE A 837      70.100  52.760  50.580  1.00  0.00           H
ATOM   2913  CZ  PHE A 837      69.470  52.800  48.460  1.00  0.00           C
ATOM   2914  HZ  PHE A 837      69.320  53.870  48.400  1.00  0.00           H
ATOM   2915  CD2 PHE A 837      69.270  50.650  47.390  1.00  0.00           C
ATOM   2916  HD2 PHE A 837      69.060  50.100  46.490  1.00  0.00           H
ATOM   2917  CE2 PHE A 837      69.210  52.070  47.340  1.00  0.00           C
ATOM   2918  HE2 PHE A 837      69.040  52.610  46.420  1.00  0.00           H
ATOM   2919  C   PHE A 837      68.550  46.470  47.580  1.00  0.00           C
ATOM   2920  O   PHE A 837      68.610  46.130  46.340  1.00  0.00           O
ATOM   2921  N   LEU A 838      68.700  45.520  48.460  1.00  0.00           N
ATOM   2922  HN  LEU A 838      68.640  45.640  49.450  1.00  0.00           H
ATOM   2923  CA  LEU A 838      68.860  44.160  48.110  1.00  0.00           C
ATOM   2924  HA  LEU A 838      69.760  44.180  47.510  1.00  0.00           H
ATOM   2925  CB  LEU A 838      69.250  43.350  49.330  1.00  0.00           C
ATOM   2926  HB1 LEU A 838      68.370  43.310  50.010  1.00  0.00           H
ATOM   2927  HB2 LEU A 838      69.930  43.830  50.080  1.00  0.00           H
ATOM   2928  CG  LEU A 838      69.570  41.850  49.030  1.00  0.00           C
ATOM   2929  HG  LEU A 838      68.750  41.410  48.420  1.00  0.00           H
ATOM   2930  CD1 LEU A 838      70.830  41.730  48.130  1.00  0.00           C
ATOM   2931 HD11 LEU A 838      70.600  42.120  47.120  1.00  0.00           H
ATOM   2932 HD12 LEU A 838      71.190  40.680  48.210  1.00  0.00           H
ATOM   2933 HD13 LEU A 838      71.600  42.370  48.610  1.00  0.00           H
ATOM   2934  CD2 LEU A 838      69.580  41.050  50.280  1.00  0.00           C
ATOM   2935 HD21 LEU A 838      70.440  41.370  50.900  1.00  0.00           H
ATOM   2936 HD22 LEU A 838      69.730  39.960  50.060  1.00  0.00           H
ATOM   2937 HD23 LEU A 838      68.610  41.240  50.750  1.00  0.00           H
ATOM   2938  C   LEU A 838      67.650  43.510  47.300  1.00  0.00           C
ATOM   2939  O   LEU A 838      67.900  42.940  46.220  1.00  0.00           O
ATOM   2940  N   SER A 839      66.440  43.670  47.780  1.00  0.00           N
ATOM   2941  HN  SER A 839      66.280  44.170  48.640  1.00  0.00           H
ATOM   2942  CA  SER A 839      65.240  43.160  47.030  1.00  0.00           C
ATOM   2943  HA  SER A 839      65.300  42.090  46.880  1.00  0.00           H
ATOM   2944  CB  SER A 839      63.880  43.410  47.780  1.00  0.00           C
ATOM   2945  HB1 SER A 839      63.880  42.870  48.740  1.00  0.00           H
ATOM   2946  HB2 SER A 839      63.040  43.140  47.110  1.00  0.00           H
ATOM   2947  OG  SER A 839      63.710  44.790  48.110  1.00  0.00           O
ATOM   2948  HG1 SER A 839      64.260  45.030  48.860  1.00  0.00           H
ATOM   2949  C   SER A 839      65.070  43.830  45.640  1.00  0.00           C
ATOM   2950  O   SER A 839      64.970  43.130  44.650  1.00  0.00           O
ATOM   2951  N   SER A 840      65.310  45.150  45.490  1.00  0.00           N
ATOM   2952  HN  SER A 840      65.330  45.730  46.300  1.00  0.00           H
ATOM   2953  CA  SER A 840      65.540  45.760  44.190  1.00  0.00           C
ATOM   2954  HA  SER A 840      64.670  45.420  43.660  1.00  0.00           H
ATOM   2955  CB  SER A 840      65.500  47.300  44.130  1.00  0.00           C
ATOM   2956  HB1 SER A 840      64.510  47.540  44.570  1.00  0.00           H
ATOM   2957  HB2 SER A 840      65.500  47.600  43.060  1.00  0.00           H
ATOM   2958  OG  SER A 840      66.470  48.010  44.930  1.00  0.00           O
ATOM   2959  HG1 SER A 840      66.300  47.660  45.810  1.00  0.00           H
ATOM   2960  C   SER A 840      66.730  45.350  43.330  1.00  0.00           C
ATOM   2961  O   SER A 840      66.530  45.120  42.110  1.00  0.00           O
ATOM   2962  N   PHE A 841      67.970  45.140  43.840  1.00  0.00           N
ATOM   2963  HN  PHE A 841      68.020  45.320  44.820  1.00  0.00           H
ATOM   2964  CA  PHE A 841      69.070  44.500  43.110  1.00  0.00           C
ATOM   2965  HA  PHE A 841      69.170  45.200  42.290  1.00  0.00           H
ATOM   2966  CB  PHE A 841      70.250  44.660  44.090  1.00  0.00           C
ATOM   2967  HB1 PHE A 841      70.050  44.020  44.970  1.00  0.00           H
ATOM   2968  HB2 PHE A 841      70.430  45.650  44.540  1.00  0.00           H
ATOM   2969  CG  PHE A 841      71.530  44.190  43.470  1.00  0.00           C
ATOM   2970  CD1 PHE A 841      72.020  44.930  42.370  1.00  0.00           C
ATOM   2971  HD1 PHE A 841      71.380  45.690  41.950  1.00  0.00           H
ATOM   2972  CE1 PHE A 841      73.280  44.580  41.850  1.00  0.00           C
ATOM   2973  HE1 PHE A 841      73.590  45.190  41.010  1.00  0.00           H
ATOM   2974  CZ  PHE A 841      74.090  43.670  42.550  1.00  0.00           C
ATOM   2975  HZ  PHE A 841      75.080  43.450  42.170  1.00  0.00           H
ATOM   2976  CD2 PHE A 841      72.360  43.230  44.110  1.00  0.00           C
ATOM   2977  HD2 PHE A 841      71.940  42.680  44.930  1.00  0.00           H
ATOM   2978  CE2 PHE A 841      73.560  42.920  43.580  1.00  0.00           C
ATOM   2979  HE2 PHE A 841      74.140  42.160  44.080  1.00  0.00           H
ATOM   2980  C   PHE A 841      68.820  43.090  42.650  1.00  0.00           C
ATOM   2981  O   PHE A 841      69.120  42.710  41.550  1.00  0.00           O
ATOM   2982  N   LEU A 842      68.090  42.290  43.540  1.00  0.00           N
ATOM   2983  HN  LEU A 842      67.890  42.610  44.460  1.00  0.00           H
ATOM   2984  CA  LEU A 842      67.590  40.980  43.140  1.00  0.00           C
ATOM   2985  HA  LEU A 842      68.430  40.380  42.810  1.00  0.00           H
ATOM   2986  CB  LEU A 842      66.990  40.160  44.320  1.00  0.00           C
ATOM   2987  HB1 LEU A 842      66.510  39.200  44.020  1.00  0.00           H
ATOM   2988  HB2 LEU A 842      66.210  40.770  44.820  1.00  0.00           H
ATOM   2989  CG  LEU A 842      68.010  39.940  45.490  1.00  0.00           C
ATOM   2990  HG  LEU A 842      68.580  40.840  45.800  1.00  0.00           H
ATOM   2991  CD1 LEU A 842      67.310  39.350  46.740  1.00  0.00           C
ATOM   2992 HD11 LEU A 842      66.510  40.000  47.150  1.00  0.00           H
ATOM   2993 HD12 LEU A 842      68.080  39.260  47.530  1.00  0.00           H
ATOM   2994 HD13 LEU A 842      66.960  38.320  46.520  1.00  0.00           H
ATOM   2995  CD2 LEU A 842      69.040  38.860  45.130  1.00  0.00           C
ATOM   2996 HD21 LEU A 842      69.760  38.620  45.950  1.00  0.00           H
ATOM   2997 HD22 LEU A 842      69.670  39.270  44.320  1.00  0.00           H
ATOM   2998 HD23 LEU A 842      68.450  37.970  44.790  1.00  0.00           H
ATOM   2999  C   LEU A 842      66.630  41.070  42.000  1.00  0.00           C
ATOM   3000  O   LEU A 842      66.700  40.290  41.050  1.00  0.00           O
ATOM   3001  N   LYS A 843      65.670  42.040  41.990  1.00  0.00           N
ATOM   3002  HN  LYS A 843      65.680  42.640  42.790  1.00  0.00           H
ATOM   3003  CA  LYS A 843      64.540  42.130  41.040  1.00  0.00           C
ATOM   3004  HA  LYS A 843      64.070  41.160  41.040  1.00  0.00           H
ATOM   3005  CB  LYS A 843      63.540  43.220  41.550  1.00  0.00           C
ATOM   3006  HB1 LYS A 843      64.130  44.160  41.660  1.00  0.00           H
ATOM   3007  HB2 LYS A 843      63.130  42.910  42.540  1.00  0.00           H
ATOM   3008  CG  LYS A 843      62.290  43.550  40.660  1.00  0.00           C
ATOM   3009  HG1 LYS A 843      62.710  43.850  39.680  1.00  0.00           H
ATOM   3010  HG2 LYS A 843      61.810  44.510  40.990  1.00  0.00           H
ATOM   3011  CD  LYS A 843      61.230  42.450  40.530  1.00  0.00           C
ATOM   3012  HD1 LYS A 843      60.840  42.230  41.550  1.00  0.00           H
ATOM   3013  HD2 LYS A 843      61.850  41.590  40.250  1.00  0.00           H
ATOM   3014  CE  LYS A 843      60.000  42.660  39.610  1.00  0.00           C
ATOM   3015  HE1 LYS A 843      59.320  43.420  40.070  1.00  0.00           H
ATOM   3016  HE2 LYS A 843      59.540  41.650  39.540  1.00  0.00           H
ATOM   3017  NZ  LYS A 843      60.360  43.150  38.230  1.00  0.00           N
ATOM   3018  HZ1 LYS A 843      61.130  42.530  37.920  1.00  0.00           H
ATOM   3019  HZ2 LYS A 843      60.740  44.110  38.370  1.00  0.00           H
ATOM   3020  HZ3 LYS A 843      59.560  43.120  37.570  1.00  0.00           H
ATOM   3021  C   LYS A 843      65.050  42.410  39.610  1.00  0.00           C
ATOM   3022  O   LYS A 843      64.600  42.120  38.500  1.00  0.00           O
ATOM   3023  N   GLN A 844      66.220  43.200  39.510  1.00  0.00           N
ATOM   3024  HN  GLN A 844      66.640  43.600  40.330  1.00  0.00           H
ATOM   3025  CA  GLN A 844      66.870  43.550  38.190  1.00  0.00           C
ATOM   3026  HA  GLN A 844      66.100  43.530  37.440  1.00  0.00           H
ATOM   3027  CB  GLN A 844      67.570  44.950  38.390  1.00  0.00           C
ATOM   3028  HB1 GLN A 844      68.130  45.240  37.470  1.00  0.00           H
ATOM   3029  HB2 GLN A 844      68.190  44.780  39.300  1.00  0.00           H
ATOM   3030  CG  GLN A 844      66.670  46.180  38.690  1.00  0.00           C
ATOM   3031  HG1 GLN A 844      67.230  47.040  38.250  1.00  0.00           H
ATOM   3032  HG2 GLN A 844      66.680  46.350  39.790  1.00  0.00           H
ATOM   3033  CD  GLN A 844      65.290  46.080  38.130  1.00  0.00           C
ATOM   3034  OE1 GLN A 844      64.330  46.040  38.900  1.00  0.00           O
ATOM   3035  NE2 GLN A 844      65.040  45.960  36.810  1.00  0.00           N
ATOM   3036 HE21 GLN A 844      64.100  45.750  36.580  1.00  0.00           H
ATOM   3037 HE22 GLN A 844      65.740  46.240  36.160  1.00  0.00           H
ATOM   3038  C   GLN A 844      67.950  42.540  37.750  1.00  0.00           C
ATOM   3039  O   GLN A 844      68.410  42.600  36.550  1.00  0.00           O
ATOM   3040  N   PHE A 845      68.260  41.530  38.540  1.00  0.00           N
ATOM   3041  HN  PHE A 845      68.010  41.640  39.490  1.00  0.00           H
ATOM   3042  CA  PHE A 845      69.360  40.590  38.220  1.00  0.00           C
ATOM   3043  HA  PHE A 845      70.300  41.110  38.140  1.00  0.00           H
ATOM   3044  CB  PHE A 845      69.380  39.520  39.380  1.00  0.00           C
ATOM   3045  HB1 PHE A 845      68.460  38.900  39.350  1.00  0.00           H
ATOM   3046  HB2 PHE A 845      69.330  40.050  40.360  1.00  0.00           H
ATOM   3047  CG  PHE A 845      70.580  38.590  39.220  1.00  0.00           C
ATOM   3048  CD1 PHE A 845      70.420  37.380  38.500  1.00  0.00           C
ATOM   3049  HD1 PHE A 845      69.520  37.040  38.010  1.00  0.00           H
ATOM   3050  CE1 PHE A 845      71.470  36.470  38.430  1.00  0.00           C
ATOM   3051  HE1 PHE A 845      71.340  35.510  37.940  1.00  0.00           H
ATOM   3052  CZ  PHE A 845      72.680  36.690  39.150  1.00  0.00           C
ATOM   3053  HZ  PHE A 845      73.460  35.960  39.120  1.00  0.00           H
ATOM   3054  CD2 PHE A 845      71.800  38.890  39.790  1.00  0.00           C
ATOM   3055  HD2 PHE A 845      72.000  39.870  40.210  1.00  0.00           H
ATOM   3056  CE2 PHE A 845      72.820  37.950  39.690  1.00  0.00           C
ATOM   3057  HE2 PHE A 845      73.780  38.060  40.150  1.00  0.00           H
ATOM   3058  C   PHE A 845      68.970  39.850  36.940  1.00  0.00           C
ATOM   3059  O   PHE A 845      69.910  39.620  36.120  1.00  0.00           O
ATOM   3060  N   LYS A 846      67.670  39.620  36.600  1.00  0.00           N
ATOM   3061  HN  LYS A 846      67.000  39.710  37.330  1.00  0.00           H
ATOM   3062  CA  LYS A 846      67.410  39.030  35.280  1.00  0.00           C
ATOM   3063  HA  LYS A 846      68.070  38.190  35.230  1.00  0.00           H
ATOM   3064  CB  LYS A 846      65.890  38.580  35.240  1.00  0.00           C
ATOM   3065  HB1 LYS A 846      65.790  37.750  35.970  1.00  0.00           H
ATOM   3066  HB2 LYS A 846      65.670  38.000  34.310  1.00  0.00           H
ATOM   3067  CG  LYS A 846      64.830  39.710  35.390  1.00  0.00           C
ATOM   3068  HG1 LYS A 846      65.090  40.370  34.530  1.00  0.00           H
ATOM   3069  HG2 LYS A 846      65.150  40.190  36.350  1.00  0.00           H
ATOM   3070  CD  LYS A 846      63.380  39.160  35.480  1.00  0.00           C
ATOM   3071  HD1 LYS A 846      62.660  39.890  35.880  1.00  0.00           H
ATOM   3072  HD2 LYS A 846      63.500  38.400  36.280  1.00  0.00           H
ATOM   3073  CE  LYS A 846      63.020  38.580  34.160  1.00  0.00           C
ATOM   3074  HE1 LYS A 846      63.610  37.680  33.890  1.00  0.00           H
ATOM   3075  HE2 LYS A 846      63.160  39.240  33.280  1.00  0.00           H
ATOM   3076  NZ  LYS A 846      61.570  38.370  34.200  1.00  0.00           N
ATOM   3077  HZ1 LYS A 846      61.390  37.790  35.050  1.00  0.00           H
ATOM   3078  HZ2 LYS A 846      61.210  37.870  33.370  1.00  0.00           H
ATOM   3079  HZ3 LYS A 846      61.030  39.260  34.200  1.00  0.00           H
ATOM   3080  C   LYS A 846      67.830  39.860  34.120  1.00  0.00           C
ATOM   3081  O   LYS A 846      68.040  39.260  33.090  1.00  0.00           O
ATOM   3082  N   THR A 847      68.070  41.150  34.300  1.00  0.00           N
ATOM   3083  HN  THR A 847      67.900  41.530  35.220  1.00  0.00           H
ATOM   3084  CA  THR A 847      68.610  41.990  33.230  1.00  0.00           C
ATOM   3085  HA  THR A 847      68.160  41.690  32.280  1.00  0.00           H
ATOM   3086  CB  THR A 847      68.290  43.460  33.350  1.00  0.00           C
ATOM   3087  HB  THR A 847      68.440  43.990  32.380  1.00  0.00           H
ATOM   3088  OG1 THR A 847      69.070  44.060  34.400  1.00  0.00           O
ATOM   3089  HG1 THR A 847      68.780  43.670  35.230  1.00  0.00           H
ATOM   3090  CG2 THR A 847      66.750  43.600  33.800  1.00  0.00           C
ATOM   3091 HG21 THR A 847      65.990  43.030  33.220  1.00  0.00           H
ATOM   3092 HG22 THR A 847      66.590  44.700  33.720  1.00  0.00           H
ATOM   3093 HG23 THR A 847      66.660  43.420  34.880  1.00  0.00           H
ATOM   3094  C   THR A 847      70.140  41.770  33.010  1.00  0.00           C
ATOM   3095  O   THR A 847      70.670  42.220  32.020  1.00  0.00           O
ATOM   3096  N   LYS A 848      70.830  41.210  34.070  1.00  0.00           N
ATOM   3097  HN  LYS A 848      70.420  40.720  34.830  1.00  0.00           H
ATOM   3098  CA  LYS A 848      72.290  40.910  33.970  1.00  0.00           C
ATOM   3099  HA  LYS A 848      72.680  41.790  33.480  1.00  0.00           H
ATOM   3100  CB  LYS A 848      73.000  40.610  35.280  1.00  0.00           C
ATOM   3101  HB1 LYS A 848      74.080  40.390  35.240  1.00  0.00           H
ATOM   3102  HB2 LYS A 848      72.510  39.750  35.790  1.00  0.00           H
ATOM   3103  CG  LYS A 848      72.840  41.830  36.320  1.00  0.00           C
ATOM   3104  HG1 LYS A 848      73.090  41.460  37.330  1.00  0.00           H
ATOM   3105  HG2 LYS A 848      71.820  42.270  36.300  1.00  0.00           H
ATOM   3106  CD  LYS A 848      73.820  42.960  35.910  1.00  0.00           C
ATOM   3107  HD1 LYS A 848      73.530  43.390  34.930  1.00  0.00           H
ATOM   3108  HD2 LYS A 848      74.880  42.650  35.910  1.00  0.00           H
ATOM   3109  CE  LYS A 848      73.820  44.110  36.920  1.00  0.00           C
ATOM   3110  HE1 LYS A 848      74.180  43.630  37.860  1.00  0.00           H
ATOM   3111  HE2 LYS A 848      72.790  44.550  36.930  1.00  0.00           H
ATOM   3112  NZ  LYS A 848      74.710  45.090  36.300  1.00  0.00           N
ATOM   3113  HZ1 LYS A 848      75.290  45.470  37.060  1.00  0.00           H
ATOM   3114  HZ2 LYS A 848      74.170  45.880  35.870  1.00  0.00           H
ATOM   3115  HZ3 LYS A 848      75.290  44.610  35.590  1.00  0.00           H
ATOM   3116  C   LYS A 848      72.580  39.740  33.010  1.00  0.00           C
ATOM   3117  O   LYS A 848      71.820  38.880  32.590  1.00  0.00           O
ATOM   3118  N   ARG A 849      73.850  39.660  32.600  1.00  0.00           N
ATOM   3119  HN  ARG A 849      74.380  40.510  32.630  1.00  0.00           H
ATOM   3120  CA  ARG A 849      74.490  38.510  31.990  1.00  0.00           C
ATOM   3121  HA  ARG A 849      73.790  38.150  31.260  1.00  0.00           H
ATOM   3122  CB  ARG A 849      75.820  38.960  31.380  1.00  0.00           C
ATOM   3123  HB1 ARG A 849      75.550  39.770  30.660  1.00  0.00           H
ATOM   3124  HB2 ARG A 849      76.410  38.280  30.720  1.00  0.00           H
ATOM   3125  CG  ARG A 849      76.950  39.530  32.380  1.00  0.00           C
ATOM   3126  HG1 ARG A 849      77.240  38.590  32.900  1.00  0.00           H
ATOM   3127  HG2 ARG A 849      76.500  40.130  33.210  1.00  0.00           H
ATOM   3128  CD  ARG A 849      78.110  40.130  31.710  1.00  0.00           C
ATOM   3129  HD1 ARG A 849      77.780  40.870  30.950  1.00  0.00           H
ATOM   3130  HD2 ARG A 849      78.750  39.360  31.210  1.00  0.00           H
ATOM   3131  NE  ARG A 849      78.850  40.900  32.730  1.00  0.00           N
ATOM   3132  HE  ARG A 849      78.470  41.750  33.100  1.00  0.00           H
ATOM   3133  CZ  ARG A 849      79.900  40.480  33.460  1.00  0.00           C
ATOM   3134  NH1 ARG A 849      80.270  41.210  34.490  1.00  0.00           N
ATOM   3135 HH11 ARG A 849      79.690  41.990  34.740  1.00  0.00           H
ATOM   3136 HH12 ARG A 849      81.090  41.000  35.020  1.00  0.00           H
ATOM   3137  NH2 ARG A 849      80.510  39.400  33.130  1.00  0.00           N
ATOM   3138 HH21 ARG A 849      80.030  38.850  32.450  1.00  0.00           H
ATOM   3139 HH22 ARG A 849      81.210  39.040  33.740  1.00  0.00           H
ATOM   3140  C   ARG A 849      74.660  37.330  32.950  1.00  0.00           C
ATOM   3141  O   ARG A 849      74.750  36.220  32.490  1.00  0.00           O
ATOM   3142  N   TYR A 850      74.770  37.570  34.260  1.00  0.00           N
ATOM   3143  HN  TYR A 850      74.630  38.490  34.610  1.00  0.00           H
ATOM   3144  CA  TYR A 850      75.130  36.560  35.230  1.00  0.00           C
ATOM   3145  HA  TYR A 850      76.130  36.270  34.970  1.00  0.00           H
ATOM   3146  CB  TYR A 850      75.080  37.020  36.690  1.00  0.00           C
ATOM   3147  HB1 TYR A 850      75.260  36.200  37.410  1.00  0.00           H
ATOM   3148  HB2 TYR A 850      74.050  37.410  36.910  1.00  0.00           H
ATOM   3149  CG  TYR A 850      76.090  38.220  36.900  1.00  0.00           C
ATOM   3150  CD1 TYR A 850      77.440  38.200  36.530  1.00  0.00           C
ATOM   3151  HD1 TYR A 850      77.770  37.410  35.870  1.00  0.00           H
ATOM   3152  CE1 TYR A 850      78.240  39.250  36.800  1.00  0.00           C
ATOM   3153  HE1 TYR A 850      79.280  39.120  36.540  1.00  0.00           H
ATOM   3154  CZ  TYR A 850      77.750  40.390  37.490  1.00  0.00           C
ATOM   3155  OH  TYR A 850      78.600  41.390  37.920  1.00  0.00           O
ATOM   3156  HH  TYR A 850      79.530  41.130  37.870  1.00  0.00           H
ATOM   3157  CD2 TYR A 850      75.590  39.360  37.580  1.00  0.00           C
ATOM   3158  HD2 TYR A 850      74.570  39.400  37.930  1.00  0.00           H
ATOM   3159  CE2 TYR A 850      76.410  40.490  37.900  1.00  0.00           C
ATOM   3160  HE2 TYR A 850      75.930  41.310  38.410  1.00  0.00           H
ATOM   3161  C   TYR A 850      74.210  35.320  35.260  1.00  0.00           C
ATOM   3162  O   TYR A 850      73.010  35.380  35.080  1.00  0.00           O
ATOM   3163  N   PHE A 851      74.870  34.220  35.480  1.00  0.00           N
ATOM   3164  HN  PHE A 851      75.860  34.210  35.610  1.00  0.00           H
ATOM   3165  CA  PHE A 851      74.340  32.930  35.690  1.00  0.00           C
ATOM   3166  HA  PHE A 851      75.270  32.390  35.780  1.00  0.00           H
ATOM   3167  CB  PHE A 851      73.600  32.740  37.000  1.00  0.00           C
ATOM   3168  HB1 PHE A 851      73.190  31.720  37.080  1.00  0.00           H
ATOM   3169  HB2 PHE A 851      72.770  33.480  37.010  1.00  0.00           H
ATOM   3170  CG  PHE A 851      74.430  32.990  38.190  1.00  0.00           C
ATOM   3171  CD1 PHE A 851      75.800  32.880  38.240  1.00  0.00           C
ATOM   3172  HD1 PHE A 851      76.450  32.640  37.400  1.00  0.00           H
ATOM   3173  CE1 PHE A 851      76.490  33.240  39.450  1.00  0.00           C
ATOM   3174  HE1 PHE A 851      77.570  33.230  39.450  1.00  0.00           H
ATOM   3175  CZ  PHE A 851      75.850  33.640  40.600  1.00  0.00           C
ATOM   3176  HZ  PHE A 851      76.490  33.970  41.410  1.00  0.00           H
ATOM   3177  CD2 PHE A 851      73.750  33.190  39.450  1.00  0.00           C
ATOM   3178  HD2 PHE A 851      72.670  33.140  39.490  1.00  0.00           H
ATOM   3179  CE2 PHE A 851      74.460  33.510  40.650  1.00  0.00           C
ATOM   3180  HE2 PHE A 851      73.990  33.950  41.510  1.00  0.00           H
ATOM   3181  C   PHE A 851      73.640  32.350  34.490  1.00  0.00           C
ATOM   3182  O   PHE A 851      73.180  33.100  33.610  1.00  0.00           O
ATOM   3183  N   PRO A 852      73.520  31.000  34.340  1.00  0.00           N
ATOM   3184  CD  PRO A 852      74.310  29.970  35.120  1.00  0.00           C
ATOM   3185  HD1 PRO A 852      74.130  30.050  36.220  1.00  0.00           H
ATOM   3186  HD2 PRO A 852      75.370  30.120  34.840  1.00  0.00           H
ATOM   3187  CA  PRO A 852      72.410  30.380  33.580  1.00  0.00           C
ATOM   3188  HA  PRO A 852      72.690  30.690  32.600  1.00  0.00           H
ATOM   3189  CB  PRO A 852      72.510  28.860  33.820  1.00  0.00           C
ATOM   3190  HB1 PRO A 852      72.280  28.240  32.940  1.00  0.00           H
ATOM   3191  HB2 PRO A 852      71.860  28.500  34.630  1.00  0.00           H
ATOM   3192  CG  PRO A 852      73.960  28.690  34.350  1.00  0.00           C
ATOM   3193  HG1 PRO A 852      74.050  27.770  34.980  1.00  0.00           H
ATOM   3194  HG2 PRO A 852      74.680  28.740  33.510  1.00  0.00           H
ATOM   3195  C   PRO A 852      71.030  30.890  33.730  1.00  0.00           C
ATOM   3196  O   PRO A 852      70.540  31.250  34.790  1.00  0.00           O
ATOM   3197  N   THR A 853      70.330  30.860  32.610  1.00  0.00           N
ATOM   3198  HN  THR A 853      70.760  30.360  31.860  1.00  0.00           H
ATOM   3199  CA  THR A 853      69.010  31.450  32.380  1.00  0.00           C
ATOM   3200  HA  THR A 853      69.180  32.510  32.460  1.00  0.00           H
ATOM   3201  CB  THR A 853      68.390  31.170  31.000  1.00  0.00           C
ATOM   3202  HB  THR A 853      68.150  30.080  31.030  1.00  0.00           H
ATOM   3203  OG1 THR A 853      69.330  31.400  29.980  1.00  0.00           O
ATOM   3204  HG1 THR A 853      70.070  30.820  30.190  1.00  0.00           H
ATOM   3205  CG2 THR A 853      67.250  32.230  30.740  1.00  0.00           C
ATOM   3206 HG21 THR A 853      66.300  32.140  31.300  1.00  0.00           H
ATOM   3207 HG22 THR A 853      66.970  32.110  29.670  1.00  0.00           H
ATOM   3208 HG23 THR A 853      67.760  33.200  30.960  1.00  0.00           H
ATOM   3209  C   THR A 853      67.950  31.110  33.420  1.00  0.00           C
ATOM   3210  O   THR A 853      67.210  32.010  33.920  1.00  0.00           O
ATOM   3211  N   LYS A 854      67.770  29.790  33.770  1.00  0.00           N
ATOM   3212  HN  LYS A 854      68.360  29.040  33.500  1.00  0.00           H
ATOM   3213  CA  LYS A 854      66.920  29.370  34.860  1.00  0.00           C
ATOM   3214  HA  LYS A 854      65.980  29.880  34.720  1.00  0.00           H
ATOM   3215  CB  LYS A 854      66.600  27.820  34.780  1.00  0.00           C
ATOM   3216  HB1 LYS A 854      66.010  27.550  35.680  1.00  0.00           H
ATOM   3217  HB2 LYS A 854      67.600  27.340  34.840  1.00  0.00           H
ATOM   3218  CG  LYS A 854      65.870  27.280  33.560  1.00  0.00           C
ATOM   3219  HG1 LYS A 854      65.750  26.170  33.620  1.00  0.00           H
ATOM   3220  HG2 LYS A 854      66.440  27.450  32.630  1.00  0.00           H
ATOM   3221  CD  LYS A 854      64.490  27.860  33.520  1.00  0.00           C
ATOM   3222  HD1 LYS A 854      64.390  28.880  33.120  1.00  0.00           H
ATOM   3223  HD2 LYS A 854      63.900  27.830  34.450  1.00  0.00           H
ATOM   3224  CE  LYS A 854      63.500  27.010  32.680  1.00  0.00           C
ATOM   3225  HE1 LYS A 854      62.440  27.370  32.640  1.00  0.00           H
ATOM   3226  HE2 LYS A 854      63.610  25.960  33.040  1.00  0.00           H
ATOM   3227  NZ  LYS A 854      64.010  27.150  31.330  1.00  0.00           N
ATOM   3228  HZ1 LYS A 854      64.570  26.320  31.040  1.00  0.00           H
ATOM   3229  HZ2 LYS A 854      64.680  27.940  31.300  1.00  0.00           H
ATOM   3230  HZ3 LYS A 854      63.250  27.340  30.650  1.00  0.00           H
ATOM   3231  C   LYS A 854      67.280  29.800  36.240  1.00  0.00           C
ATOM   3232  O   LYS A 854      66.400  30.260  36.980  1.00  0.00           O
ATOM   3233  N   VAL A 855      68.600  29.800  36.640  1.00  0.00           N
ATOM   3234  HN  VAL A 855      69.250  29.460  35.970  1.00  0.00           H
ATOM   3235  CA  VAL A 855      69.150  30.230  37.870  1.00  0.00           C
ATOM   3236  HA  VAL A 855      68.520  29.840  38.660  1.00  0.00           H
ATOM   3237  CB  VAL A 855      70.610  29.750  37.940  1.00  0.00           C
ATOM   3238  HB  VAL A 855      71.180  30.240  37.130  1.00  0.00           H
ATOM   3239  CG1 VAL A 855      71.350  30.180  39.230  1.00  0.00           C
ATOM   3240 HG11 VAL A 855      71.280  31.280  39.350  1.00  0.00           H
ATOM   3241 HG12 VAL A 855      72.410  29.850  39.230  1.00  0.00           H
ATOM   3242 HG13 VAL A 855      70.740  29.730  40.040  1.00  0.00           H
ATOM   3243  CG2 VAL A 855      70.770  28.250  37.820  1.00  0.00           C
ATOM   3244 HG21 VAL A 855      70.690  28.040  36.720  1.00  0.00           H
ATOM   3245 HG22 VAL A 855      69.960  27.690  38.350  1.00  0.00           H
ATOM   3246 HG23 VAL A 855      71.790  27.980  38.130  1.00  0.00           H
ATOM   3247  C   VAL A 855      68.940  31.710  38.060  1.00  0.00           C
ATOM   3248  O   VAL A 855      68.410  32.240  39.030  1.00  0.00           O
ATOM   3249  N   ARG A 856      69.330  32.410  36.990  1.00  0.00           N
ATOM   3250  HN  ARG A 856      69.770  32.040  36.170  1.00  0.00           H
ATOM   3251  CA  ARG A 856      69.170  33.880  36.900  1.00  0.00           C
ATOM   3252  HA  ARG A 856      69.640  34.220  37.810  1.00  0.00           H
ATOM   3253  CB  ARG A 856      69.830  34.350  35.630  1.00  0.00           C
ATOM   3254  HB1 ARG A 856      69.390  33.760  34.790  1.00  0.00           H
ATOM   3255  HB2 ARG A 856      70.920  34.220  35.780  1.00  0.00           H
ATOM   3256  CG  ARG A 856      69.520  35.820  35.190  1.00  0.00           C
ATOM   3257  HG1 ARG A 856      70.210  36.480  35.740  1.00  0.00           H
ATOM   3258  HG2 ARG A 856      68.450  36.020  35.400  1.00  0.00           H
ATOM   3259  CD  ARG A 856      69.750  36.220  33.680  1.00  0.00           C
ATOM   3260  HD1 ARG A 856      70.000  37.300  33.510  1.00  0.00           H
ATOM   3261  HD2 ARG A 856      68.910  35.870  33.060  1.00  0.00           H
ATOM   3262  NE  ARG A 856      70.910  35.450  33.120  1.00  0.00           N
ATOM   3263  HE  ARG A 856      71.700  35.290  33.720  1.00  0.00           H
ATOM   3264  CZ  ARG A 856      71.220  35.440  31.820  1.00  0.00           C
ATOM   3265  NH1 ARG A 856      70.670  36.090  30.820  1.00  0.00           N
ATOM   3266 HH11 ARG A 856      69.950  36.740  30.990  1.00  0.00           H
ATOM   3267 HH12 ARG A 856      71.060  35.900  29.920  1.00  0.00           H
ATOM   3268  NH2 ARG A 856      72.210  34.670  31.440  1.00  0.00           N
ATOM   3269 HH21 ARG A 856      72.630  34.770  30.530  1.00  0.00           H
ATOM   3270 HH22 ARG A 856      72.630  34.150  32.180  1.00  0.00           H
ATOM   3271  C   ARG A 856      67.720  34.360  37.050  1.00  0.00           C
ATOM   3272  O   ARG A 856      67.340  35.210  37.850  1.00  0.00           O
ATOM   3273  N   SER A 857      66.770  33.790  36.240  1.00  0.00           N
ATOM   3274  HN  SER A 857      67.070  33.110  35.580  1.00  0.00           H
ATOM   3275  CA  SER A 857      65.350  34.140  36.280  1.00  0.00           C
ATOM   3276  HA  SER A 857      65.230  35.200  36.130  1.00  0.00           H
ATOM   3277  CB  SER A 857      64.550  33.410  35.210  1.00  0.00           C
ATOM   3278  HB1 SER A 857      63.510  33.820  35.200  1.00  0.00           H
ATOM   3279  HB2 SER A 857      64.350  32.350  35.420  1.00  0.00           H
ATOM   3280  OG  SER A 857      65.070  33.710  33.920  1.00  0.00           O
ATOM   3281  HG1 SER A 857      65.720  33.030  33.790  1.00  0.00           H
ATOM   3282  C   SER A 857      64.760  33.840  37.640  1.00  0.00           C
ATOM   3283  O   SER A 857      63.950  34.640  38.050  1.00  0.00           O
ATOM   3284  N   THR A 858      65.200  32.790  38.290  1.00  0.00           N
ATOM   3285  HN  THR A 858      65.860  32.190  37.850  1.00  0.00           H
ATOM   3286  CA  THR A 858      64.710  32.420  39.650  1.00  0.00           C
ATOM   3287  HA  THR A 858      63.650  32.300  39.500  1.00  0.00           H
ATOM   3288  CB  THR A 858      65.290  31.100  40.180  1.00  0.00           C
ATOM   3289  HB  THR A 858      66.380  31.080  40.360  1.00  0.00           H
ATOM   3290  OG1 THR A 858      64.870  30.030  39.390  1.00  0.00           O
ATOM   3291  HG1 THR A 858      65.500  29.950  38.680  1.00  0.00           H
ATOM   3292  CG2 THR A 858      64.710  30.730  41.590  1.00  0.00           C
ATOM   3293 HG21 THR A 858      63.660  30.370  41.530  1.00  0.00           H
ATOM   3294 HG22 THR A 858      64.580  31.600  42.270  1.00  0.00           H
ATOM   3295 HG23 THR A 858      65.300  29.890  42.000  1.00  0.00           H
ATOM   3296  C   THR A 858      64.890  33.540  40.640  1.00  0.00           C
ATOM   3297  O   THR A 858      63.960  33.950  41.270  1.00  0.00           O
ATOM   3298  N   ILE A 859      66.130  34.070  40.640  1.00  0.00           N
ATOM   3299  HN  ILE A 859      66.800  33.890  39.930  1.00  0.00           H
ATOM   3300  CA  ILE A 859      66.590  35.110  41.560  1.00  0.00           C
ATOM   3301  HA  ILE A 859      66.580  34.620  42.530  1.00  0.00           H
ATOM   3302  CB  ILE A 859      68.030  35.410  41.320  1.00  0.00           C
ATOM   3303  HB  ILE A 859      68.190  35.440  40.230  1.00  0.00           H
ATOM   3304  CG2 ILE A 859      68.540  36.820  41.850  1.00  0.00           C
ATOM   3305 HG21 ILE A 859      68.370  36.830  42.950  1.00  0.00           H
ATOM   3306 HG22 ILE A 859      68.050  37.700  41.390  1.00  0.00           H
ATOM   3307 HG23 ILE A 859      69.630  36.940  41.700  1.00  0.00           H
ATOM   3308  CG1 ILE A 859      68.920  34.320  41.820  1.00  0.00           C
ATOM   3309 HG11 ILE A 859      68.560  33.320  41.480  1.00  0.00           H
ATOM   3310 HG12 ILE A 859      68.890  34.320  42.930  1.00  0.00           H
ATOM   3311  CD  ILE A 859      70.420  34.330  41.360  1.00  0.00           C
ATOM   3312  HD1 ILE A 859      70.640  33.360  40.880  1.00  0.00           H
ATOM   3313  HD2 ILE A 859      71.090  34.420  42.260  1.00  0.00           H
ATOM   3314  HD3 ILE A 859      70.720  35.180  40.710  1.00  0.00           H
ATOM   3315  C   ILE A 859      65.770  36.320  41.600  1.00  0.00           C
ATOM   3316  O   ILE A 859      65.370  36.830  42.630  1.00  0.00           O
ATOM   3317  N   SER A 860      65.370  36.870  40.410  1.00  0.00           N
ATOM   3318  HN  SER A 860      65.550  36.460  39.510  1.00  0.00           H
ATOM   3319  CA  SER A 860      64.550  38.030  40.390  1.00  0.00           C
ATOM   3320  HA  SER A 860      65.020  38.670  41.130  1.00  0.00           H
ATOM   3321  CB  SER A 860      64.380  38.700  39.040  1.00  0.00           C
ATOM   3322  HB1 SER A 860      63.610  39.500  38.970  1.00  0.00           H
ATOM   3323  HB2 SER A 860      64.150  37.920  38.290  1.00  0.00           H
ATOM   3324  OG  SER A 860      65.670  39.150  38.630  1.00  0.00           O
ATOM   3325  HG1 SER A 860      66.100  39.250  39.490  1.00  0.00           H
ATOM   3326  C   SER A 860      63.130  37.740  40.910  1.00  0.00           C
ATOM   3327  O   SER A 860      62.540  38.550  41.580  1.00  0.00           O
ATOM   3328  N   ASP A 861      62.520  36.580  40.590  1.00  0.00           N
ATOM   3329  HN  ASP A 861      62.930  36.100  39.820  1.00  0.00           H
ATOM   3330  CA  ASP A 861      61.180  36.180  40.990  1.00  0.00           C
ATOM   3331  HA  ASP A 861      60.490  37.000  40.890  1.00  0.00           H
ATOM   3332  CB  ASP A 861      60.740  34.950  40.090  1.00  0.00           C
ATOM   3333  HB1 ASP A 861      59.830  34.420  40.460  1.00  0.00           H
ATOM   3334  HB2 ASP A 861      61.580  34.230  40.080  1.00  0.00           H
ATOM   3335  CG  ASP A 861      60.510  35.400  38.630  1.00  0.00           C
ATOM   3336  OD1 ASP A 861      60.370  34.470  37.780  1.00  0.00           O
ATOM   3337  OD2 ASP A 861      60.370  36.610  38.380  1.00  0.00           O
ATOM   3338  C   ASP A 861      61.030  35.870  42.520  1.00  0.00           C
ATOM   3339  O   ASP A 861      60.050  36.210  43.180  1.00  0.00           O
ATOM   3340  N   PHE A 862      62.030  35.360  43.200  1.00  0.00           N
ATOM   3341  HN  PHE A 862      62.790  34.980  42.670  1.00  0.00           H
ATOM   3342  CA  PHE A 862      61.920  35.010  44.600  1.00  0.00           C
ATOM   3343  HA  PHE A 862      60.900  35.030  44.970  1.00  0.00           H
ATOM   3344  CB  PHE A 862      62.290  33.530  44.780  1.00  0.00           C
ATOM   3345  HB1 PHE A 862      62.170  33.360  45.860  1.00  0.00           H
ATOM   3346  HB2 PHE A 862      63.360  33.450  44.500  1.00  0.00           H
ATOM   3347  CG  PHE A 862      61.410  32.430  44.150  1.00  0.00           C
ATOM   3348  CD1 PHE A 862      60.610  31.550  44.900  1.00  0.00           C
ATOM   3349  HD1 PHE A 862      60.610  31.750  45.970  1.00  0.00           H
ATOM   3350  CE1 PHE A 862      59.890  30.550  44.350  1.00  0.00           C
ATOM   3351  HE1 PHE A 862      59.430  29.860  45.040  1.00  0.00           H
ATOM   3352  CZ  PHE A 862      60.050  30.280  43.000  1.00  0.00           C
ATOM   3353  HZ  PHE A 862      59.490  29.430  42.610  1.00  0.00           H
ATOM   3354  CD2 PHE A 862      61.430  32.180  42.770  1.00  0.00           C
ATOM   3355  HD2 PHE A 862      62.050  32.850  42.180  1.00  0.00           H
ATOM   3356  CE2 PHE A 862      60.790  31.180  42.170  1.00  0.00           C
ATOM   3357  HE2 PHE A 862      60.820  30.900  41.120  1.00  0.00           H
ATOM   3358  C   PHE A 862      62.600  36.070  45.470  1.00  0.00           C
ATOM   3359  O   PHE A 862      62.750  35.830  46.650  1.00  0.00           O
ATOM   3360  N   ALA A 863      62.930  37.250  44.900  1.00  0.00           N
ATOM   3361  HN  ALA A 863      62.640  37.470  43.970  1.00  0.00           H
ATOM   3362  CA  ALA A 863      63.580  38.340  45.560  1.00  0.00           C
ATOM   3363  HA  ALA A 863      64.630  38.100  45.560  1.00  0.00           H
ATOM   3364  CB  ALA A 863      63.450  39.630  44.710  1.00  0.00           C
ATOM   3365  HB1 ALA A 863      62.390  39.960  44.650  1.00  0.00           H
ATOM   3366  HB2 ALA A 863      63.790  39.460  43.660  1.00  0.00           H
ATOM   3367  HB3 ALA A 863      64.140  40.410  45.080  1.00  0.00           H
ATOM   3368  C   ALA A 863      63.080  38.740  46.920  1.00  0.00           C
ATOM   3369  O   ALA A 863      63.860  38.940  47.830  1.00  0.00           O
ATOM   3370  N   VAL A 864      61.790  38.910  47.220  1.00  0.00           N
ATOM   3371  HN  VAL A 864      61.050  38.890  46.570  1.00  0.00           H
ATOM   3372  CA  VAL A 864      61.280  39.280  48.600  1.00  0.00           C
ATOM   3373  HA  VAL A 864      61.850  40.110  48.960  1.00  0.00           H
ATOM   3374  CB  VAL A 864      59.830  39.660  48.520  1.00  0.00           C
ATOM   3375  HB  VAL A 864      59.400  38.850  47.880  1.00  0.00           H
ATOM   3376  CG1 VAL A 864      59.180  39.810  49.880  1.00  0.00           C
ATOM   3377 HG11 VAL A 864      58.210  40.340  49.750  1.00  0.00           H
ATOM   3378 HG12 VAL A 864      59.830  40.450  50.530  1.00  0.00           H
ATOM   3379 HG13 VAL A 864      58.940  38.830  50.330  1.00  0.00           H
ATOM   3380  CG2 VAL A 864      59.720  40.990  47.670  1.00  0.00           C
ATOM   3381 HG21 VAL A 864      60.050  41.810  48.350  1.00  0.00           H
ATOM   3382 HG22 VAL A 864      58.640  41.200  47.470  1.00  0.00           H
ATOM   3383 HG23 VAL A 864      60.300  40.880  46.740  1.00  0.00           H
ATOM   3384  C   VAL A 864      61.550  38.170  49.590  1.00  0.00           C
ATOM   3385  O   VAL A 864      62.230  38.380  50.640  1.00  0.00           O
ATOM   3386  N   PHE A 865      61.170  36.960  49.260  1.00  0.00           N
ATOM   3387  HN  PHE A 865      60.720  36.720  48.410  1.00  0.00           H
ATOM   3388  CA  PHE A 865      61.310  35.860  50.210  1.00  0.00           C
ATOM   3389  HA  PHE A 865      60.990  36.230  51.170  1.00  0.00           H
ATOM   3390  CB  PHE A 865      60.460  34.610  49.650  1.00  0.00           C
ATOM   3391  HB1 PHE A 865      60.650  34.460  48.570  1.00  0.00           H
ATOM   3392  HB2 PHE A 865      59.420  34.990  49.710  1.00  0.00           H
ATOM   3393  CG  PHE A 865      60.730  33.370  50.450  1.00  0.00           C
ATOM   3394  CD1 PHE A 865      61.360  32.270  49.960  1.00  0.00           C
ATOM   3395  HD1 PHE A 865      61.870  32.310  49.010  1.00  0.00           H
ATOM   3396  CE1 PHE A 865      61.560  31.140  50.740  1.00  0.00           C
ATOM   3397  HE1 PHE A 865      62.100  30.350  50.240  1.00  0.00           H
ATOM   3398  CZ  PHE A 865      60.920  31.060  51.920  1.00  0.00           C
ATOM   3399  HZ  PHE A 865      60.980  30.110  52.430  1.00  0.00           H
ATOM   3400  CD2 PHE A 865      60.100  33.320  51.720  1.00  0.00           C
ATOM   3401  HD2 PHE A 865      59.410  34.020  52.160  1.00  0.00           H
ATOM   3402  CE2 PHE A 865      60.190  32.120  52.430  1.00  0.00           C
ATOM   3403  HE2 PHE A 865      59.680  31.990  53.370  1.00  0.00           H
ATOM   3404  C   PHE A 865      62.820  35.470  50.400  1.00  0.00           C
ATOM   3405  O   PHE A 865      63.200  35.160  51.510  1.00  0.00           O
ATOM   3406  N   LEU A 866      63.590  35.520  49.370  1.00  0.00           N
ATOM   3407  HN  LEU A 866      63.200  35.680  48.460  1.00  0.00           H
ATOM   3408  CA  LEU A 866      65.050  35.310  49.350  1.00  0.00           C
ATOM   3409  HA  LEU A 866      65.370  34.390  49.800  1.00  0.00           H
ATOM   3410  CB  LEU A 866      65.770  35.370  47.900  1.00  0.00           C
ATOM   3411  HB1 LEU A 866      65.700  36.420  47.560  1.00  0.00           H
ATOM   3412  HB2 LEU A 866      65.150  34.720  47.240  1.00  0.00           H
ATOM   3413  CG  LEU A 866      67.260  34.850  47.880  1.00  0.00           C
ATOM   3414  HG  LEU A 866      67.850  35.610  48.450  1.00  0.00           H
ATOM   3415  CD1 LEU A 866      67.550  33.450  48.490  1.00  0.00           C
ATOM   3416 HD11 LEU A 866      68.610  33.120  48.390  1.00  0.00           H
ATOM   3417 HD12 LEU A 866      66.880  32.660  48.100  1.00  0.00           H
ATOM   3418 HD13 LEU A 866      67.400  33.450  49.590  1.00  0.00           H
ATOM   3419  CD2 LEU A 866      67.760  34.780  46.390  1.00  0.00           C
ATOM   3420 HD21 LEU A 866      67.310  35.680  45.930  1.00  0.00           H
ATOM   3421 HD22 LEU A 866      67.510  33.900  45.750  1.00  0.00           H
ATOM   3422 HD23 LEU A 866      68.870  34.830  46.370  1.00  0.00           H
ATOM   3423  C   LEU A 866      65.690  36.350  50.250  1.00  0.00           C
ATOM   3424  O   LEU A 866      66.520  35.990  51.090  1.00  0.00           O
ATOM   3425  N   THR A 867      65.280  37.630  50.130  1.00  0.00           N
ATOM   3426  HN  THR A 867      64.580  37.930  49.480  1.00  0.00           H
ATOM   3427  CA  THR A 867      65.720  38.710  50.970  1.00  0.00           C
ATOM   3428  HA  THR A 867      66.790  38.840  50.840  1.00  0.00           H
ATOM   3429  CB  THR A 867      65.030  40.010  50.600  1.00  0.00           C
ATOM   3430  HB  THR A 867      63.920  39.910  50.610  1.00  0.00           H
ATOM   3431  OG1 THR A 867      65.460  40.390  49.280  1.00  0.00           O
ATOM   3432  HG1 THR A 867      65.000  39.830  48.650  1.00  0.00           H
ATOM   3433  CG2 THR A 867      65.510  41.200  51.490  1.00  0.00           C
ATOM   3434 HG21 THR A 867      66.620  41.180  51.570  1.00  0.00           H
ATOM   3435 HG22 THR A 867      65.000  41.150  52.470  1.00  0.00           H
ATOM   3436 HG23 THR A 867      65.280  42.230  51.120  1.00  0.00           H
ATOM   3437  C   THR A 867      65.610  38.470  52.430  1.00  0.00           C
ATOM   3438  O   THR A 867      66.610  38.690  53.140  1.00  0.00           O
ATOM   3439  N   ILE A 868      64.410  38.020  52.840  1.00  0.00           N
ATOM   3440  HN  ILE A 868      63.580  38.020  52.300  1.00  0.00           H
ATOM   3441  CA  ILE A 868      64.160  37.700  54.250  1.00  0.00           C
ATOM   3442  HA  ILE A 868      64.460  38.550  54.850  1.00  0.00           H
ATOM   3443  CB  ILE A 868      62.700  37.440  54.610  1.00  0.00           C
ATOM   3444  HB  ILE A 868      62.320  36.560  54.060  1.00  0.00           H
ATOM   3445  CG2 ILE A 868      62.730  37.220  56.160  1.00  0.00           C
ATOM   3446 HG21 ILE A 868      63.070  38.090  56.770  1.00  0.00           H
ATOM   3447 HG22 ILE A 868      63.100  36.230  56.480  1.00  0.00           H
ATOM   3448 HG23 ILE A 868      61.680  37.180  56.500  1.00  0.00           H
ATOM   3449  CG1 ILE A 868      61.810  38.580  54.150  1.00  0.00           C
ATOM   3450 HG11 ILE A 868      62.120  38.960  53.150  1.00  0.00           H
ATOM   3451 HG12 ILE A 868      61.820  39.470  54.830  1.00  0.00           H
ATOM   3452  CD  ILE A 868      60.330  38.250  53.950  1.00  0.00           C
ATOM   3453  HD1 ILE A 868      59.780  37.780  54.800  1.00  0.00           H
ATOM   3454  HD2 ILE A 868      60.250  37.520  53.110  1.00  0.00           H
ATOM   3455  HD3 ILE A 868      59.800  39.190  53.720  1.00  0.00           H
ATOM   3456  C   ILE A 868      65.110  36.610  54.740  1.00  0.00           C
ATOM   3457  O   ILE A 868      65.770  36.820  55.760  1.00  0.00           O
ATOM   3458  N   VAL A 869      65.350  35.570  53.900  1.00  0.00           N
ATOM   3459  HN  VAL A 869      64.840  35.530  53.040  1.00  0.00           H
ATOM   3460  CA  VAL A 869      66.280  34.450  54.290  1.00  0.00           C
ATOM   3461  HA  VAL A 869      65.950  34.030  55.220  1.00  0.00           H
ATOM   3462  CB  VAL A 869      66.370  33.350  53.250  1.00  0.00           C
ATOM   3463  HB  VAL A 869      66.420  33.680  52.190  1.00  0.00           H
ATOM   3464  CG1 VAL A 869      67.680  32.430  53.250  1.00  0.00           C
ATOM   3465 HG11 VAL A 869      67.730  32.130  54.320  1.00  0.00           H
ATOM   3466 HG12 VAL A 869      68.640  32.980  53.130  1.00  0.00           H
ATOM   3467 HG13 VAL A 869      67.620  31.600  52.510  1.00  0.00           H
ATOM   3468  CG2 VAL A 869      65.050  32.540  53.170  1.00  0.00           C
ATOM   3469 HG21 VAL A 869      64.310  33.170  52.610  1.00  0.00           H
ATOM   3470 HG22 VAL A 869      64.610  32.480  54.200  1.00  0.00           H
ATOM   3471 HG23 VAL A 869      65.100  31.500  52.790  1.00  0.00           H
ATOM   3472  C   VAL A 869      67.670  35.000  54.630  1.00  0.00           C
ATOM   3473  O   VAL A 869      68.280  34.760  55.690  1.00  0.00           O
ATOM   3474  N   ILE A 870      68.200  35.860  53.710  1.00  0.00           N
ATOM   3475  HN  ILE A 870      67.730  36.000  52.840  1.00  0.00           H
ATOM   3476  CA  ILE A 870      69.480  36.520  53.870  1.00  0.00           C
ATOM   3477  HA  ILE A 870      70.100  35.640  53.900  1.00  0.00           H
ATOM   3478  CB  ILE A 870      69.810  37.320  52.630  1.00  0.00           C
ATOM   3479  HB  ILE A 870      68.980  38.050  52.530  1.00  0.00           H
ATOM   3480  CG2 ILE A 870      71.160  38.000  52.750  1.00  0.00           C
ATOM   3481 HG21 ILE A 870      71.280  38.690  53.620  1.00  0.00           H
ATOM   3482 HG22 ILE A 870      71.500  38.550  51.860  1.00  0.00           H
ATOM   3483 HG23 ILE A 870      71.970  37.250  52.840  1.00  0.00           H
ATOM   3484  CG1 ILE A 870      69.860  36.360  51.400  1.00  0.00           C
ATOM   3485 HG11 ILE A 870      70.350  36.920  50.570  1.00  0.00           H
ATOM   3486 HG12 ILE A 870      68.830  36.270  51.020  1.00  0.00           H
ATOM   3487  CD  ILE A 870      70.500  34.950  51.460  1.00  0.00           C
ATOM   3488  HD1 ILE A 870      71.590  35.060  51.300  1.00  0.00           H
ATOM   3489  HD2 ILE A 870      70.080  34.300  50.670  1.00  0.00           H
ATOM   3490  HD3 ILE A 870      70.310  34.500  52.460  1.00  0.00           H
ATOM   3491  C   ILE A 870      69.670  37.280  55.180  1.00  0.00           C
ATOM   3492  O   ILE A 870      70.640  37.120  55.920  1.00  0.00           O
ATOM   3493  N   MET A 871      68.630  38.180  55.410  1.00  0.00           N
ATOM   3494  HN  MET A 871      67.860  38.090  54.780  1.00  0.00           H
ATOM   3495  CA  MET A 871      68.520  39.040  56.530  1.00  0.00           C
ATOM   3496  HA  MET A 871      69.450  39.540  56.750  1.00  0.00           H
ATOM   3497  CB  MET A 871      67.350  40.040  56.550  1.00  0.00           C
ATOM   3498  HB1 MET A 871      67.270  40.580  57.520  1.00  0.00           H
ATOM   3499  HB2 MET A 871      66.400  39.470  56.470  1.00  0.00           H
ATOM   3500  CG  MET A 871      67.330  41.020  55.340  1.00  0.00           C
ATOM   3501  HG1 MET A 871      66.400  41.620  55.400  1.00  0.00           H
ATOM   3502  HG2 MET A 871      67.370  40.410  54.420  1.00  0.00           H
ATOM   3503  SD  MET A 871      68.740  42.140  55.330  1.00  0.00           S
ATOM   3504  CE  MET A 871      69.840  41.380  54.150  1.00  0.00           C
ATOM   3505  HE1 MET A 871      70.490  42.210  53.780  1.00  0.00           H
ATOM   3506  HE2 MET A 871      69.290  40.950  53.290  1.00  0.00           H
ATOM   3507  HE3 MET A 871      70.460  40.550  54.570  1.00  0.00           H
ATOM   3508  C   MET A 871      68.290  38.270  57.890  1.00  0.00           C
ATOM   3509  O   MET A 871      68.850  38.540  58.920  1.00  0.00           O
ATOM   3510  N   VAL A 872      67.510  37.170  57.940  1.00  0.00           N
ATOM   3511  HN  VAL A 872      66.740  37.090  57.310  1.00  0.00           H
ATOM   3512  CA  VAL A 872      67.440  36.340  59.080  1.00  0.00           C
ATOM   3513  HA  VAL A 872      67.170  36.910  59.970  1.00  0.00           H
ATOM   3514  CB  VAL A 872      66.450  35.230  58.880  1.00  0.00           C
ATOM   3515  HB  VAL A 872      66.630  34.700  57.930  1.00  0.00           H
ATOM   3516  CG1 VAL A 872      66.570  34.220  60.060  1.00  0.00           C
ATOM   3517 HG11 VAL A 872      65.670  33.550  60.120  1.00  0.00           H
ATOM   3518 HG12 VAL A 872      66.510  34.740  61.040  1.00  0.00           H
ATOM   3519 HG13 VAL A 872      67.420  33.540  59.880  1.00  0.00           H
ATOM   3520  CG2 VAL A 872      65.000  35.820  58.900  1.00  0.00           C
ATOM   3521 HG21 VAL A 872      64.300  35.020  58.590  1.00  0.00           H
ATOM   3522 HG22 VAL A 872      64.950  36.700  58.210  1.00  0.00           H
ATOM   3523 HG23 VAL A 872      64.770  36.150  59.930  1.00  0.00           H
ATOM   3524  C   VAL A 872      68.780  35.670  59.480  1.00  0.00           C
ATOM   3525  O   VAL A 872      69.160  35.470  60.610  1.00  0.00           O
ATOM   3526  N   THR A 873      69.480  35.180  58.470  1.00  0.00           N
ATOM   3527  HN  THR A 873      69.080  35.230  57.560  1.00  0.00           H
ATOM   3528  CA  THR A 873      70.770  34.500  58.560  1.00  0.00           C
ATOM   3529  HA  THR A 873      70.520  33.610  59.110  1.00  0.00           H
ATOM   3530  CB  THR A 873      71.270  33.970  57.220  1.00  0.00           C
ATOM   3531  HB  THR A 873      71.310  34.790  56.470  1.00  0.00           H
ATOM   3532  OG1 THR A 873      70.340  33.030  56.730  1.00  0.00           O
ATOM   3533  HG1 THR A 873      69.640  33.560  56.350  1.00  0.00           H
ATOM   3534  CG2 THR A 873      72.530  33.140  57.290  1.00  0.00           C
ATOM   3535 HG21 THR A 873      73.460  33.710  57.500  1.00  0.00           H
ATOM   3536 HG22 THR A 873      72.680  32.660  56.290  1.00  0.00           H
ATOM   3537 HG23 THR A 873      72.500  32.340  58.070  1.00  0.00           H
ATOM   3538  C   THR A 873      71.880  35.310  59.230  1.00  0.00           C
ATOM   3539  O   THR A 873      72.440  34.940  60.230  1.00  0.00           O
ATOM   3540  N   ILE A 874      72.130  36.510  58.800  1.00  0.00           N
ATOM   3541  HN  ILE A 874      71.620  36.850  58.000  1.00  0.00           H
ATOM   3542  CA  ILE A 874      73.090  37.440  59.460  1.00  0.00           C
ATOM   3543  HA  ILE A 874      74.000  36.880  59.570  1.00  0.00           H
ATOM   3544  CB  ILE A 874      73.490  38.700  58.720  1.00  0.00           C
ATOM   3545  HB  ILE A 874      72.630  39.400  58.770  1.00  0.00           H
ATOM   3546  CG2 ILE A 874      74.850  39.190  59.220  1.00  0.00           C
ATOM   3547 HG21 ILE A 874      75.600  38.360  59.310  1.00  0.00           H
ATOM   3548 HG22 ILE A 874      74.740  39.650  60.230  1.00  0.00           H
ATOM   3549 HG23 ILE A 874      75.220  40.010  58.560  1.00  0.00           H
ATOM   3550  CG1 ILE A 874      73.660  38.440  57.160  1.00  0.00           C
ATOM   3551 HG11 ILE A 874      73.940  39.390  56.650  1.00  0.00           H
ATOM   3552 HG12 ILE A 874      72.600  38.250  56.910  1.00  0.00           H
ATOM   3553  CD  ILE A 874      74.560  37.260  56.700  1.00  0.00           C
ATOM   3554  HD1 ILE A 874      74.220  36.980  55.670  1.00  0.00           H
ATOM   3555  HD2 ILE A 874      74.470  36.390  57.370  1.00  0.00           H
ATOM   3556  HD3 ILE A 874      75.640  37.520  56.730  1.00  0.00           H
ATOM   3557  C   ILE A 874      72.650  37.770  60.910  1.00  0.00           C
ATOM   3558  O   ILE A 874      73.430  37.870  61.810  1.00  0.00           O
ATOM   3559  N   ASP A 875      71.310  37.890  61.180  1.00  0.00           N
ATOM   3560  HN  ASP A 875      70.690  38.050  60.420  1.00  0.00           H
ATOM   3561  CA  ASP A 875      70.820  37.890  62.540  1.00  0.00           C
ATOM   3562  HA  ASP A 875      71.230  38.770  62.990  1.00  0.00           H
ATOM   3563  CB  ASP A 875      69.300  38.290  62.420  1.00  0.00           C
ATOM   3564  HB1 ASP A 875      68.820  37.370  61.990  1.00  0.00           H
ATOM   3565  HB2 ASP A 875      69.130  39.220  61.850  1.00  0.00           H
ATOM   3566  CG  ASP A 875      68.630  38.410  63.680  1.00  0.00           C
ATOM   3567  OD1 ASP A 875      67.390  38.070  63.720  1.00  0.00           O
ATOM   3568  OD2 ASP A 875      69.150  39.000  64.700  1.00  0.00           O
ATOM   3569  C   ASP A 875      71.200  36.640  63.360  1.00  0.00           C
ATOM   3570  O   ASP A 875      71.830  36.830  64.420  1.00  0.00           O
ATOM   3571  N   TYR A 876      71.070  35.370  62.890  1.00  0.00           N
ATOM   3572  HN  TYR A 876      70.680  35.340  61.960  1.00  0.00           H
ATOM   3573  CA  TYR A 876      71.640  34.250  63.620  1.00  0.00           C
ATOM   3574  HA  TYR A 876      71.310  34.400  64.640  1.00  0.00           H
ATOM   3575  CB  TYR A 876      71.070  32.910  63.090  1.00  0.00           C
ATOM   3576  HB1 TYR A 876      71.140  32.830  61.980  1.00  0.00           H
ATOM   3577  HB2 TYR A 876      69.990  32.760  63.320  1.00  0.00           H
ATOM   3578  CG  TYR A 876      71.710  31.710  63.710  1.00  0.00           C
ATOM   3579  CD1 TYR A 876      72.670  30.970  63.010  1.00  0.00           C
ATOM   3580  HD1 TYR A 876      72.910  31.290  62.020  1.00  0.00           H
ATOM   3581  CE1 TYR A 876      73.240  29.800  63.510  1.00  0.00           C
ATOM   3582  HE1 TYR A 876      74.070  29.330  63.010  1.00  0.00           H
ATOM   3583  CZ  TYR A 876      72.870  29.360  64.840  1.00  0.00           C
ATOM   3584  OH  TYR A 876      73.640  28.330  65.400  1.00  0.00           O
ATOM   3585  HH  TYR A 876      73.120  27.640  65.790  1.00  0.00           H
ATOM   3586  CD2 TYR A 876      71.420  31.290  64.970  1.00  0.00           C
ATOM   3587  HD2 TYR A 876      70.760  31.880  65.600  1.00  0.00           H
ATOM   3588  CE2 TYR A 876      71.880  30.080  65.550  1.00  0.00           C
ATOM   3589  HE2 TYR A 876      71.630  29.790  66.560  1.00  0.00           H
ATOM   3590  C   TYR A 876      73.100  34.290  63.780  1.00  0.00           C
ATOM   3591  O   TYR A 876      73.680  34.250  64.880  1.00  0.00           O
ATOM   3592  N   LEU A 877      73.800  34.510  62.650  1.00  0.00           N
ATOM   3593  HN  LEU A 877      73.420  34.580  61.740  1.00  0.00           H
ATOM   3594  CA  LEU A 877      75.290  34.570  62.680  1.00  0.00           C
ATOM   3595  HA  LEU A 877      75.520  33.670  63.230  1.00  0.00           H
ATOM   3596  CB  LEU A 877      75.950  34.420  61.240  1.00  0.00           C
ATOM   3597  HB1 LEU A 877      77.060  34.440  61.370  1.00  0.00           H
ATOM   3598  HB2 LEU A 877      75.530  35.290  60.690  1.00  0.00           H
ATOM   3599  CG  LEU A 877      75.520  33.170  60.450  1.00  0.00           C
ATOM   3600  HG  LEU A 877      74.420  33.180  60.600  1.00  0.00           H
ATOM   3601  CD1 LEU A 877      75.840  33.340  58.950  1.00  0.00           C
ATOM   3602 HD11 LEU A 877      75.230  34.150  58.480  1.00  0.00           H
ATOM   3603 HD12 LEU A 877      75.640  32.460  58.310  1.00  0.00           H
ATOM   3604 HD13 LEU A 877      76.910  33.640  58.830  1.00  0.00           H
ATOM   3605  CD2 LEU A 877      76.090  31.820  60.910  1.00  0.00           C
ATOM   3606 HD21 LEU A 877      76.000  31.650  62.000  1.00  0.00           H
ATOM   3607 HD22 LEU A 877      77.180  31.940  60.730  1.00  0.00           H
ATOM   3608 HD23 LEU A 877      75.710  30.940  60.340  1.00  0.00           H
ATOM   3609  C   LEU A 877      75.900  35.700  63.500  1.00  0.00           C
ATOM   3610  O   LEU A 877      76.840  35.520  64.300  1.00  0.00           O
ATOM   3611  N   VAL A 878      75.370  36.970  63.430  1.00  0.00           N
ATOM   3612  HN  VAL A 878      74.630  37.150  62.790  1.00  0.00           H
ATOM   3613  CA  VAL A 878      75.930  38.130  64.120  1.00  0.00           C
ATOM   3614  HA  VAL A 878      76.810  37.950  64.720  1.00  0.00           H
ATOM   3615  CB  VAL A 878      76.320  39.170  63.020  1.00  0.00           C
ATOM   3616  HB  VAL A 878      75.530  39.200  62.220  1.00  0.00           H
ATOM   3617  CG1 VAL A 878      76.520  40.640  63.580  1.00  0.00           C
ATOM   3618 HG11 VAL A 878      75.660  41.120  64.120  1.00  0.00           H
ATOM   3619 HG12 VAL A 878      76.830  41.280  62.730  1.00  0.00           H
ATOM   3620 HG13 VAL A 878      77.390  40.690  64.270  1.00  0.00           H
ATOM   3621  CG2 VAL A 878      77.580  38.730  62.340  1.00  0.00           C
ATOM   3622 HG21 VAL A 878      78.250  38.410  63.150  1.00  0.00           H
ATOM   3623 HG22 VAL A 878      78.150  39.520  61.820  1.00  0.00           H
ATOM   3624 HG23 VAL A 878      77.440  37.780  61.770  1.00  0.00           H
ATOM   3625  C   VAL A 878      74.940  38.710  65.100  1.00  0.00           C
ATOM   3626  O   VAL A 878      75.310  39.170  66.190  1.00  0.00           O
ATOM   3627  N   GLY A 879      73.610  38.780  64.820  1.00  0.00           N
ATOM   3628  HN  GLY A 879      73.320  38.270  64.020  1.00  0.00           H
ATOM   3629  CA  GLY A 879      72.630  39.510  65.590  1.00  0.00           C
ATOM   3630  HA1 GLY A 879      72.940  39.480  66.630  1.00  0.00           H
ATOM   3631  HA2 GLY A 879      71.660  39.080  65.430  1.00  0.00           H
ATOM   3632  C   GLY A 879      72.500  40.950  65.170  1.00  0.00           C
ATOM   3633  O   GLY A 879      73.530  41.620  65.240  1.00  0.00           O
ATOM   3634  N   VAL A 880      71.330  41.460  64.780  1.00  0.00           N
ATOM   3635  HN  VAL A 880      70.480  40.970  64.940  1.00  0.00           H
ATOM   3636  CA  VAL A 880      71.060  42.790  64.300  1.00  0.00           C
ATOM   3637  HA  VAL A 880      72.000  43.310  64.220  1.00  0.00           H
ATOM   3638  CB  VAL A 880      70.470  42.720  62.900  1.00  0.00           C
ATOM   3639  HB  VAL A 880      71.080  42.040  62.250  1.00  0.00           H
ATOM   3640  CG1 VAL A 880      69.040  42.200  62.910  1.00  0.00           C
ATOM   3641 HG11 VAL A 880      68.340  42.910  63.410  1.00  0.00           H
ATOM   3642 HG12 VAL A 880      69.060  41.220  63.440  1.00  0.00           H
ATOM   3643 HG13 VAL A 880      68.710  41.990  61.870  1.00  0.00           H
ATOM   3644  CG2 VAL A 880      70.530  44.160  62.280  1.00  0.00           C
ATOM   3645 HG21 VAL A 880      71.520  44.650  62.210  1.00  0.00           H
ATOM   3646 HG22 VAL A 880      69.760  44.820  62.740  1.00  0.00           H
ATOM   3647 HG23 VAL A 880      70.080  43.990  61.280  1.00  0.00           H
ATOM   3648  C   VAL A 880      70.160  43.370  65.340  1.00  0.00           C
ATOM   3649  O   VAL A 880      69.080  42.810  65.740  1.00  0.00           O
ATOM   3650  N   PRO A 881      70.510  44.560  65.950  1.00  0.00           N
ATOM   3651  CD  PRO A 881      71.910  44.970  66.000  1.00  0.00           C
ATOM   3652  HD1 PRO A 881      72.230  45.550  65.110  1.00  0.00           H
ATOM   3653  HD2 PRO A 881      72.470  44.020  66.080  1.00  0.00           H
ATOM   3654  CA  PRO A 881      69.680  45.500  66.680  1.00  0.00           C
ATOM   3655  HA  PRO A 881      69.360  44.980  67.570  1.00  0.00           H
ATOM   3656  CB  PRO A 881      70.640  46.610  67.050  1.00  0.00           C
ATOM   3657  HB1 PRO A 881      70.410  47.190  67.970  1.00  0.00           H
ATOM   3658  HB2 PRO A 881      70.800  47.330  66.230  1.00  0.00           H
ATOM   3659  CG  PRO A 881      71.950  45.830  67.220  1.00  0.00           C
ATOM   3660  HG1 PRO A 881      72.820  46.530  67.200  1.00  0.00           H
ATOM   3661  HG2 PRO A 881      71.920  45.190  68.130  1.00  0.00           H
ATOM   3662  C   PRO A 881      68.440  45.910  65.950  1.00  0.00           C
ATOM   3663  O   PRO A 881      68.440  46.820  65.110  1.00  0.00           O
ATOM   3664  N   SER A 882      67.250  45.330  66.130  1.00  0.00           N
ATOM   3665  HN  SER A 882      67.210  44.700  66.900  1.00  0.00           H
ATOM   3666  CA  SER A 882      65.950  45.700  65.470  1.00  0.00           C
ATOM   3667  HA  SER A 882      65.870  46.780  65.460  1.00  0.00           H
ATOM   3668  CB  SER A 882      65.980  45.230  63.980  1.00  0.00           C
ATOM   3669  HB1 SER A 882      65.010  44.840  63.590  1.00  0.00           H
ATOM   3670  HB2 SER A 882      66.660  44.360  63.900  1.00  0.00           H
ATOM   3671  OG  SER A 882      66.370  46.270  63.090  1.00  0.00           O
ATOM   3672  HG1 SER A 882      67.100  46.750  63.510  1.00  0.00           H
ATOM   3673  C   SER A 882      64.770  45.050  66.180  1.00  0.00           C
ATOM   3674  O   SER A 882      64.960  43.990  66.750  1.00  0.00           O
ATOM   3675  N   PRO A 883      63.550  45.560  66.250  1.00  0.00           N
ATOM   3676  CD  PRO A 883      63.160  47.010  65.970  1.00  0.00           C
ATOM   3677  HD1 PRO A 883      63.450  47.090  64.900  1.00  0.00           H
ATOM   3678  HD2 PRO A 883      63.750  47.820  66.460  1.00  0.00           H
ATOM   3679  CA  PRO A 883      62.560  44.910  67.070  1.00  0.00           C
ATOM   3680  HA  PRO A 883      62.980  44.530  67.990  1.00  0.00           H
ATOM   3681  CB  PRO A 883      61.460  45.940  67.280  1.00  0.00           C
ATOM   3682  HB1 PRO A 883      61.510  46.360  68.310  1.00  0.00           H
ATOM   3683  HB2 PRO A 883      60.430  45.540  67.140  1.00  0.00           H
ATOM   3684  CG  PRO A 883      61.660  47.020  66.250  1.00  0.00           C
ATOM   3685  HG1 PRO A 883      61.060  46.870  65.340  1.00  0.00           H
ATOM   3686  HG2 PRO A 883      61.320  48.070  66.420  1.00  0.00           H
ATOM   3687  C   PRO A 883      61.950  43.730  66.330  1.00  0.00           C
ATOM   3688  O   PRO A 883      61.780  43.950  65.170  1.00  0.00           O
ATOM   3689  N   LYS A 884      61.800  42.510  66.990  1.00  0.00           N
ATOM   3690  HN  LYS A 884      62.010  42.470  67.960  1.00  0.00           H
ATOM   3691  CA  LYS A 884      61.090  41.370  66.460  1.00  0.00           C
ATOM   3692  HA  LYS A 884      61.430  41.200  65.460  1.00  0.00           H
ATOM   3693  CB  LYS A 884      61.320  40.070  67.190  1.00  0.00           C
ATOM   3694  HB1 LYS A 884      60.440  39.430  67.420  1.00  0.00           H
ATOM   3695  HB2 LYS A 884      61.660  40.380  68.200  1.00  0.00           H
ATOM   3696  CG  LYS A 884      62.340  39.080  66.620  1.00  0.00           C
ATOM   3697  HG1 LYS A 884      62.110  38.950  65.540  1.00  0.00           H
ATOM   3698  HG2 LYS A 884      62.290  38.090  67.130  1.00  0.00           H
ATOM   3699  CD  LYS A 884      63.790  39.510  66.610  1.00  0.00           C
ATOM   3700  HD1 LYS A 884      64.100  39.590  67.680  1.00  0.00           H
ATOM   3701  HD2 LYS A 884      63.740  40.540  66.200  1.00  0.00           H
ATOM   3702  CE  LYS A 884      64.710  38.620  65.770  1.00  0.00           C
ATOM   3703  HE1 LYS A 884      64.430  38.670  64.700  1.00  0.00           H
ATOM   3704  HE2 LYS A 884      64.630  37.560  66.070  1.00  0.00           H
ATOM   3705  NZ  LYS A 884      66.070  39.220  65.920  1.00  0.00           N
ATOM   3706  HZ1 LYS A 884      66.770  38.840  65.240  1.00  0.00           H
ATOM   3707  HZ2 LYS A 884      66.410  38.990  66.890  1.00  0.00           H
ATOM   3708  HZ3 LYS A 884      66.140  40.240  65.820  1.00  0.00           H
ATOM   3709  C   LYS A 884      59.570  41.560  66.230  1.00  0.00           C
ATOM   3710  O   LYS A 884      58.880  42.320  66.860  1.00  0.00           O
ATOM   3711  N   LEU A 885      58.960  40.780  65.210  1.00  0.00           N
ATOM   3712  HN  LEU A 885      59.490  40.270  64.550  1.00  0.00           H
ATOM   3713  CA  LEU A 885      57.450  40.560  65.290  1.00  0.00           C
ATOM   3714  HA  LEU A 885      57.020  41.540  65.450  1.00  0.00           H
ATOM   3715  CB  LEU A 885      57.010  40.040  63.880  1.00  0.00           C
ATOM   3716  HB1 LEU A 885      57.530  39.060  63.790  1.00  0.00           H
ATOM   3717  HB2 LEU A 885      57.420  40.620  63.030  1.00  0.00           H
ATOM   3718  CG  LEU A 885      55.490  39.750  63.830  1.00  0.00           C
ATOM   3719  HG  LEU A 885      55.170  39.020  64.590  1.00  0.00           H
ATOM   3720  CD1 LEU A 885      54.670  41.020  64.160  1.00  0.00           C
ATOM   3721 HD11 LEU A 885      55.030  41.590  65.040  1.00  0.00           H
ATOM   3722 HD12 LEU A 885      53.610  40.740  64.390  1.00  0.00           H
ATOM   3723 HD13 LEU A 885      54.660  41.690  63.270  1.00  0.00           H
ATOM   3724  CD2 LEU A 885      55.000  39.280  62.490  1.00  0.00           C
ATOM   3725 HD21 LEU A 885      53.900  39.110  62.520  1.00  0.00           H
ATOM   3726 HD22 LEU A 885      55.440  38.330  62.140  1.00  0.00           H
ATOM   3727 HD23 LEU A 885      55.260  40.070  61.740  1.00  0.00           H
ATOM   3728  C   LEU A 885      56.990  39.620  66.410  1.00  0.00           C
ATOM   3729  O   LEU A 885      57.610  38.520  66.590  1.00  0.00           O
ATOM   3730  N   HSD A 886      55.980  39.960  67.240  1.00  0.00           N
ATOM   3731  HN  HSD A 886      55.540  40.860  67.200  1.00  0.00           H
ATOM   3732  CA  HSD A 886      55.450  38.980  68.160  1.00  0.00           C
ATOM   3733  HA  HSD A 886      55.880  38.000  68.050  1.00  0.00           H
ATOM   3734  CB  HSD A 886      55.550  39.340  69.630  1.00  0.00           C
ATOM   3735  HB1 HSD A 886      54.750  40.030  69.990  1.00  0.00           H
ATOM   3736  HB2 HSD A 886      56.530  39.820  69.750  1.00  0.00           H
ATOM   3737  ND1 HSD A 886      54.390  37.570  71.170  1.00  0.00           N
ATOM   3738  HD1 HSD A 886      53.420  37.800  71.110  1.00  0.00           H
ATOM   3739  CG  HSD A 886      55.460  38.100  70.540  1.00  0.00           C
ATOM   3740  CE1 HSD A 886      54.850  36.550  71.910  1.00  0.00           C
ATOM   3741  HE1 HSD A 886      54.170  35.980  72.540  1.00  0.00           H
ATOM   3742  NE2 HSD A 886      56.130  36.420  71.840  1.00  0.00           N
ATOM   3743  CD2 HSD A 886      56.520  37.500  71.000  1.00  0.00           C
ATOM   3744  HD2 HSD A 886      57.530  37.860  70.810  1.00  0.00           H
ATOM   3745  C   HSD A 886      53.950  38.960  67.800  1.00  0.00           C
ATOM   3746  O   HSD A 886      53.350  39.960  67.390  1.00  0.00           O
ATOM   3747  N   VAL A 887      53.300  37.840  68.010  1.00  0.00           N
ATOM   3748  HN  VAL A 887      53.820  37.150  68.520  1.00  0.00           H
ATOM   3749  CA  VAL A 887      51.820  37.670  67.760  1.00  0.00           C
ATOM   3750  HA  VAL A 887      51.340  38.640  67.810  1.00  0.00           H
ATOM   3751  CB  VAL A 887      51.480  36.980  66.380  1.00  0.00           C
ATOM   3752  HB  VAL A 887      50.390  37.030  66.190  1.00  0.00           H
ATOM   3753  CG1 VAL A 887      52.300  37.660  65.220  1.00  0.00           C
ATOM   3754 HG11 VAL A 887      52.280  38.770  65.340  1.00  0.00           H
ATOM   3755 HG12 VAL A 887      51.780  37.360  64.290  1.00  0.00           H
ATOM   3756 HG13 VAL A 887      53.400  37.490  65.260  1.00  0.00           H
ATOM   3757  CG2 VAL A 887      52.060  35.530  66.290  1.00  0.00           C
ATOM   3758 HG21 VAL A 887      51.700  35.130  65.310  1.00  0.00           H
ATOM   3759 HG22 VAL A 887      51.790  34.920  67.180  1.00  0.00           H
ATOM   3760 HG23 VAL A 887      53.160  35.590  66.190  1.00  0.00           H
ATOM   3761  C   VAL A 887      51.190  36.820  68.940  1.00  0.00           C
ATOM   3762  O   VAL A 887      51.830  36.000  69.570  1.00  0.00           O
ATOM   3763  N   PRO A 888      49.860  37.010  69.300  1.00  0.00           N
ATOM   3764  CD  PRO A 888      49.030  38.100  68.800  1.00  0.00           C
ATOM   3765  HD1 PRO A 888      48.860  37.890  67.730  1.00  0.00           H
ATOM   3766  HD2 PRO A 888      49.560  39.090  68.830  1.00  0.00           H
ATOM   3767  CA  PRO A 888      49.210  36.270  70.330  1.00  0.00           C
ATOM   3768  HA  PRO A 888      49.740  36.620  71.210  1.00  0.00           H
ATOM   3769  CB  PRO A 888      47.720  36.800  70.170  1.00  0.00           C
ATOM   3770  HB1 PRO A 888      47.090  36.670  71.070  1.00  0.00           H
ATOM   3771  HB2 PRO A 888      47.170  36.230  69.380  1.00  0.00           H
ATOM   3772  CG  PRO A 888      47.820  38.240  69.660  1.00  0.00           C
ATOM   3773  HG1 PRO A 888      46.910  38.620  69.160  1.00  0.00           H
ATOM   3774  HG2 PRO A 888      48.050  38.850  70.560  1.00  0.00           H
ATOM   3775  C   PRO A 888      49.320  34.720  70.360  1.00  0.00           C
ATOM   3776  O   PRO A 888      49.440  34.160  69.300  1.00  0.00           O
ATOM   3777  N   GLU A 889      49.220  34.100  71.550  1.00  0.00           N
ATOM   3778  HN  GLU A 889      49.060  34.610  72.390  1.00  0.00           H
ATOM   3779  CA  GLU A 889      49.340  32.680  71.730  1.00  0.00           C
ATOM   3780  HA  GLU A 889      49.790  32.280  70.840  1.00  0.00           H
ATOM   3781  CB  GLU A 889      50.150  32.390  73.080  1.00  0.00           C
ATOM   3782  HB1 GLU A 889      50.190  31.280  73.130  1.00  0.00           H
ATOM   3783  HB2 GLU A 889      49.500  32.830  73.870  1.00  0.00           H
ATOM   3784  CG  GLU A 889      51.590  32.900  73.060  1.00  0.00           C
ATOM   3785  HG1 GLU A 889      51.600  33.960  72.720  1.00  0.00           H
ATOM   3786  HG2 GLU A 889      52.200  32.300  72.340  1.00  0.00           H
ATOM   3787  CD  GLU A 889      52.170  32.900  74.460  1.00  0.00           C
ATOM   3788  OE1 GLU A 889      52.360  33.890  75.180  1.00  0.00           O
ATOM   3789  OE2 GLU A 889      52.340  31.740  74.960  1.00  0.00           O
ATOM   3790  C   GLU A 889      47.920  32.140  71.740  1.00  0.00           C
ATOM   3791  O   GLU A 889      46.990  32.780  72.130  1.00  0.00           O
ATOM   3792  N   LYS A 890      47.790  30.850  71.340  1.00  0.00           N
ATOM   3793  HN  LYS A 890      48.590  30.370  71.000  1.00  0.00           H
ATOM   3794  CA  LYS A 890      46.600  29.970  71.340  1.00  0.00           C
ATOM   3795  HA  LYS A 890      47.050  29.020  71.060  1.00  0.00           H
ATOM   3796  CB  LYS A 890      45.970  29.760  72.720  1.00  0.00           C
ATOM   3797  HB1 LYS A 890      45.270  28.900  72.650  1.00  0.00           H
ATOM   3798  HB2 LYS A 890      45.330  30.640  72.960  1.00  0.00           H
ATOM   3799  CG  LYS A 890      46.930  29.330  73.800  1.00  0.00           C
ATOM   3800  HG1 LYS A 890      47.470  30.260  74.070  1.00  0.00           H
ATOM   3801  HG2 LYS A 890      47.740  28.710  73.340  1.00  0.00           H
ATOM   3802  CD  LYS A 890      46.350  28.600  75.050  1.00  0.00           C
ATOM   3803  HD1 LYS A 890      47.240  28.460  75.700  1.00  0.00           H
ATOM   3804  HD2 LYS A 890      45.950  27.590  74.810  1.00  0.00           H
ATOM   3805  CE  LYS A 890      45.280  29.380  75.790  1.00  0.00           C
ATOM   3806  HE1 LYS A 890      44.810  28.880  76.660  1.00  0.00           H
ATOM   3807  HE2 LYS A 890      44.470  29.620  75.070  1.00  0.00           H
ATOM   3808  NZ  LYS A 890      45.870  30.600  76.450  1.00  0.00           N
ATOM   3809  HZ1 LYS A 890      46.060  31.320  75.730  1.00  0.00           H
ATOM   3810  HZ2 LYS A 890      46.780  30.350  76.880  1.00  0.00           H
ATOM   3811  HZ3 LYS A 890      45.300  31.060  77.200  1.00  0.00           H
ATOM   3812  C   LYS A 890      45.480  30.330  70.390  1.00  0.00           C
ATOM   3813  O   LYS A 890      44.390  29.820  70.550  1.00  0.00           O
ATOM   3814  N   PHE A 891      45.680  31.180  69.280  1.00  0.00           N
ATOM   3815  HN  PHE A 891      46.560  31.490  68.930  1.00  0.00           H
ATOM   3816  CA  PHE A 891      44.590  31.800  68.480  1.00  0.00           C
ATOM   3817  HA  PHE A 891      45.060  32.410  67.730  1.00  0.00           H
ATOM   3818  CB  PHE A 891      43.960  30.730  67.550  1.00  0.00           C
ATOM   3819  HB1 PHE A 891      43.510  29.880  68.100  1.00  0.00           H
ATOM   3820  HB2 PHE A 891      44.720  30.170  66.950  1.00  0.00           H
ATOM   3821  CG  PHE A 891      42.980  31.250  66.600  1.00  0.00           C
ATOM   3822  CD1 PHE A 891      41.680  30.920  66.770  1.00  0.00           C
ATOM   3823  HD1 PHE A 891      41.330  30.360  67.610  1.00  0.00           H
ATOM   3824  CE1 PHE A 891      40.720  31.590  65.950  1.00  0.00           C
ATOM   3825  HE1 PHE A 891      39.670  31.390  65.990  1.00  0.00           H
ATOM   3826  CZ  PHE A 891      41.080  32.330  64.910  1.00  0.00           C
ATOM   3827  HZ  PHE A 891      40.470  32.790  64.150  1.00  0.00           H
ATOM   3828  CD2 PHE A 891      43.400  32.180  65.630  1.00  0.00           C
ATOM   3829  HD2 PHE A 891      44.470  32.370  65.620  1.00  0.00           H
ATOM   3830  CE2 PHE A 891      42.460  32.710  64.730  1.00  0.00           C
ATOM   3831  HE2 PHE A 891      42.710  33.370  63.920  1.00  0.00           H
ATOM   3832  C   PHE A 891      43.610  32.580  69.320  1.00  0.00           C
ATOM   3833  O   PHE A 891      42.520  32.160  69.670  1.00  0.00           O
ATOM   3834  N   GLU A 892      44.140  33.720  69.790  1.00  0.00           N
ATOM   3835  HN  GLU A 892      45.040  33.960  69.430  1.00  0.00           H
ATOM   3836  CA  GLU A 892      43.490  34.600  70.740  1.00  0.00           C
ATOM   3837  HA  GLU A 892      42.580  34.150  71.110  1.00  0.00           H
ATOM   3838  CB  GLU A 892      44.280  34.790  72.050  1.00  0.00           C
ATOM   3839  HB1 GLU A 892      45.370  34.890  71.850  1.00  0.00           H
ATOM   3840  HB2 GLU A 892      44.230  33.800  72.550  1.00  0.00           H
ATOM   3841  CG  GLU A 892      43.860  35.880  73.060  1.00  0.00           C
ATOM   3842  HG1 GLU A 892      42.750  35.850  73.210  1.00  0.00           H
ATOM   3843  HG2 GLU A 892      44.130  36.880  72.670  1.00  0.00           H
ATOM   3844  CD  GLU A 892      44.540  35.620  74.380  1.00  0.00           C
ATOM   3845  OE1 GLU A 892      44.370  34.510  74.930  1.00  0.00           O
ATOM   3846  OE2 GLU A 892      45.280  36.450  74.930  1.00  0.00           O
ATOM   3847  C   GLU A 892      43.140  35.980  70.090  1.00  0.00           C
ATOM   3848  O   GLU A 892      44.020  36.350  69.320  1.00  0.00           O
ATOM   3849  N   PRO A 893      42.070  36.720  70.270  1.00  0.00           N
ATOM   3850  CD  PRO A 893      40.810  36.210  70.910  1.00  0.00           C
ATOM   3851  HD1 PRO A 893      41.080  36.160  71.980  1.00  0.00           H
ATOM   3852  HD2 PRO A 893      40.610  35.180  70.550  1.00  0.00           H
ATOM   3853  CA  PRO A 893      41.860  38.170  69.790  1.00  0.00           C
ATOM   3854  HA  PRO A 893      41.910  38.240  68.710  1.00  0.00           H
ATOM   3855  CB  PRO A 893      40.410  38.490  70.210  1.00  0.00           C
ATOM   3856  HB1 PRO A 893      39.730  39.070  69.550  1.00  0.00           H
ATOM   3857  HB2 PRO A 893      40.570  38.980  71.200  1.00  0.00           H
ATOM   3858  CG  PRO A 893      39.700  37.180  70.500  1.00  0.00           C
ATOM   3859  HG1 PRO A 893      38.920  37.180  71.290  1.00  0.00           H
ATOM   3860  HG2 PRO A 893      39.240  36.790  69.580  1.00  0.00           H
ATOM   3861  C   PRO A 893      43.010  38.990  70.300  1.00  0.00           C
ATOM   3862  O   PRO A 893      43.260  38.890  71.490  1.00  0.00           O
ATOM   3863  N   THR A 894      43.700  39.800  69.410  1.00  0.00           N
ATOM   3864  HN  THR A 894      43.500  39.920  68.450  1.00  0.00           H
ATOM   3865  CA  THR A 894      44.800  40.610  69.930  1.00  0.00           C
ATOM   3866  HA  THR A 894      45.390  39.820  70.390  1.00  0.00           H
ATOM   3867  CB  THR A 894      45.410  41.300  68.780  1.00  0.00           C
ATOM   3868  HB  THR A 894      44.830  42.130  68.310  1.00  0.00           H
ATOM   3869  OG1 THR A 894      45.640  40.360  67.800  1.00  0.00           O
ATOM   3870  HG1 THR A 894      44.820  40.330  67.300  1.00  0.00           H
ATOM   3871  CG2 THR A 894      46.870  41.890  69.110  1.00  0.00           C
ATOM   3872 HG21 THR A 894      46.720  42.700  69.850  1.00  0.00           H
ATOM   3873 HG22 THR A 894      47.290  42.350  68.200  1.00  0.00           H
ATOM   3874 HG23 THR A 894      47.350  41.030  69.620  1.00  0.00           H
ATOM   3875  C   THR A 894      44.460  41.680  70.910  1.00  0.00           C
ATOM   3876  O   THR A 894      45.210  41.950  71.880  1.00  0.00           O
ATOM   3877  N   HSD A 895      43.340  42.370  70.620  1.00  0.00           N
ATOM   3878  HN  HSD A 895      42.840  41.990  69.840  1.00  0.00           H
ATOM   3879  CA  HSD A 895      42.700  43.410  71.460  1.00  0.00           C
ATOM   3880  HA  HSD A 895      43.450  44.180  71.590  1.00  0.00           H
ATOM   3881  CB  HSD A 895      41.390  44.070  70.780  1.00  0.00           C
ATOM   3882  HB1 HSD A 895      40.630  43.310  70.480  1.00  0.00           H
ATOM   3883  HB2 HSD A 895      41.820  44.480  69.830  1.00  0.00           H
ATOM   3884  ND1 HSD A 895      40.390  45.190  72.920  1.00  0.00           N
ATOM   3885  HD1 HSD A 895      40.710  44.550  73.610  1.00  0.00           H
ATOM   3886  CG  HSD A 895      40.680  45.160  71.560  1.00  0.00           C
ATOM   3887  CE1 HSD A 895      39.680  46.400  73.060  1.00  0.00           C
ATOM   3888  HE1 HSD A 895      39.130  46.590  73.980  1.00  0.00           H
ATOM   3889  NE2 HSD A 895      39.460  47.040  71.890  1.00  0.00           N
ATOM   3890  CD2 HSD A 895      40.070  46.240  70.960  1.00  0.00           C
ATOM   3891  HD2 HSD A 895      39.960  46.430  69.900  1.00  0.00           H
ATOM   3892  C   HSD A 895      42.250  42.850  72.820  1.00  0.00           C
ATOM   3893  O   HSD A 895      41.320  42.020  72.810  1.00  0.00           O
ATOM   3894  N   PRO A 896      42.960  43.090  73.950  1.00  0.00           N
ATOM   3895  CD  PRO A 896      44.010  44.080  74.060  1.00  0.00           C
ATOM   3896  HD1 PRO A 896      43.510  45.060  74.170  1.00  0.00           H
ATOM   3897  HD2 PRO A 896      44.750  44.070  73.240  1.00  0.00           H
ATOM   3898  CA  PRO A 896      42.700  42.480  75.280  1.00  0.00           C
ATOM   3899  HA  PRO A 896      42.780  41.410  75.270  1.00  0.00           H
ATOM   3900  CB  PRO A 896      43.600  43.160  76.240  1.00  0.00           C
ATOM   3901  HB1 PRO A 896      43.920  42.530  77.100  1.00  0.00           H
ATOM   3902  HB2 PRO A 896      43.030  44.030  76.660  1.00  0.00           H
ATOM   3903  CG  PRO A 896      44.740  43.670  75.360  1.00  0.00           C
ATOM   3904  HG1 PRO A 896      45.380  44.480  75.750  1.00  0.00           H
ATOM   3905  HG2 PRO A 896      45.290  42.710  75.190  1.00  0.00           H
ATOM   3906  C   PRO A 896      41.230  42.790  75.610  1.00  0.00           C
ATOM   3907  O   PRO A 896      40.710  43.860  75.330  1.00  0.00           O
ATOM   3908  N   GLU A 897      40.500  41.790  76.070  1.00  0.00           N
ATOM   3909  HN  GLU A 897      41.020  40.950  76.260  1.00  0.00           H
ATOM   3910  CA  GLU A 897      39.230  41.970  76.730  1.00  0.00           C
ATOM   3911  HA  GLU A 897      39.260  41.050  77.290  1.00  0.00           H
ATOM   3912  CB  GLU A 897      39.060  43.060  77.830  1.00  0.00           C
ATOM   3913  HB1 GLU A 897      38.080  42.910  78.310  1.00  0.00           H
ATOM   3914  HB2 GLU A 897      39.090  44.030  77.290  1.00  0.00           H
ATOM   3915  CG  GLU A 897      40.200  43.050  78.890  1.00  0.00           C
ATOM   3916  HG1 GLU A 897      41.200  43.020  78.400  1.00  0.00           H
ATOM   3917  HG2 GLU A 897      40.140  42.190  79.590  1.00  0.00           H
ATOM   3918  CD  GLU A 897      40.100  44.380  79.630  1.00  0.00           C
ATOM   3919  OE1 GLU A 897      39.440  44.440  80.700  1.00  0.00           O
ATOM   3920  OE2 GLU A 897      40.720  45.400  79.220  1.00  0.00           O
ATOM   3921  C   GLU A 897      38.070  41.980  75.750  1.00  0.00           C
ATOM   3922  O   GLU A 897      36.980  42.560  75.960  1.00  0.00           O
ATOM   3923  N   ARG A 898      38.240  41.280  74.630  1.00  0.00           N
ATOM   3924  HN  ARG A 898      39.130  40.870  74.400  1.00  0.00           H
ATOM   3925  CA  ARG A 898      37.170  40.990  73.770  1.00  0.00           C
ATOM   3926  HA  ARG A 898      36.220  41.190  74.260  1.00  0.00           H
ATOM   3927  CB  ARG A 898      37.230  41.830  72.480  1.00  0.00           C
ATOM   3928  HB1 ARG A 898      37.390  42.850  72.890  1.00  0.00           H
ATOM   3929  HB2 ARG A 898      36.300  41.790  71.850  1.00  0.00           H
ATOM   3930  CG  ARG A 898      38.310  41.450  71.450  1.00  0.00           C
ATOM   3931  HG1 ARG A 898      38.340  40.350  71.270  1.00  0.00           H
ATOM   3932  HG2 ARG A 898      39.300  41.810  71.800  1.00  0.00           H
ATOM   3933  CD  ARG A 898      38.040  42.140  70.090  1.00  0.00           C
ATOM   3934  HD1 ARG A 898      38.280  43.220  70.210  1.00  0.00           H
ATOM   3935  HD2 ARG A 898      36.940  42.100  69.930  1.00  0.00           H
ATOM   3936  NE  ARG A 898      38.790  41.370  68.970  1.00  0.00           N
ATOM   3937  HE  ARG A 898      39.760  41.580  68.850  1.00  0.00           H
ATOM   3938  CZ  ARG A 898      38.180  40.710  68.000  1.00  0.00           C
ATOM   3939  NH1 ARG A 898      36.960  40.310  68.070  1.00  0.00           N
ATOM   3940 HH11 ARG A 898      36.470  39.870  67.310  1.00  0.00           H
ATOM   3941 HH12 ARG A 898      36.650  40.030  68.970  1.00  0.00           H
ATOM   3942  NH2 ARG A 898      38.810  40.330  66.900  1.00  0.00           N
ATOM   3943 HH21 ARG A 898      38.120  39.900  66.330  1.00  0.00           H
ATOM   3944 HH22 ARG A 898      39.800  40.480  66.790  1.00  0.00           H
ATOM   3945  C   ARG A 898      37.170  39.510  73.420  1.00  0.00           C
ATOM   3946  O   ARG A 898      38.200  38.830  73.240  1.00  0.00           O
ATOM   3947  N   GLY A 899      36.000  39.060  73.000  1.00  0.00           N
ATOM   3948  HN  GLY A 899      35.220  39.680  73.070  1.00  0.00           H
ATOM   3949  CA  GLY A 899      35.770  37.830  72.440  1.00  0.00           C
ATOM   3950  HA1 GLY A 899      34.710  37.790  72.620  1.00  0.00           H
ATOM   3951  HA2 GLY A 899      36.270  37.000  72.920  1.00  0.00           H
ATOM   3952  C   GLY A 899      36.080  37.870  70.920  1.00  0.00           C
ATOM   3953  O   GLY A 899      36.350  38.930  70.350  1.00  0.00           O
ATOM   3954  N   TRP A 900      36.010  36.730  70.200  1.00  0.00           N
ATOM   3955  HN  TRP A 900      35.850  35.880  70.700  1.00  0.00           H
ATOM   3956  CA  TRP A 900      36.030  36.790  68.760  1.00  0.00           C
ATOM   3957  HA  TRP A 900      36.760  37.490  68.390  1.00  0.00           H
ATOM   3958  CB  TRP A 900      36.240  35.340  68.160  1.00  0.00           C
ATOM   3959  HB1 TRP A 900      35.820  35.400  67.140  1.00  0.00           H
ATOM   3960  HB2 TRP A 900      35.700  34.580  68.770  1.00  0.00           H
ATOM   3961  CG  TRP A 900      37.630  34.820  68.100  1.00  0.00           C
ATOM   3962  CD1 TRP A 900      38.170  33.820  68.870  1.00  0.00           C
ATOM   3963  HD1 TRP A 900      37.710  33.200  69.640  1.00  0.00           H
ATOM   3964  NE1 TRP A 900      39.460  33.620  68.520  1.00  0.00           N
ATOM   3965  HE1 TRP A 900      40.130  32.920  68.670  1.00  0.00           H
ATOM   3966  CE2 TRP A 900      39.810  34.550  67.550  1.00  0.00           C
ATOM   3967  CD2 TRP A 900      38.710  35.330  67.270  1.00  0.00           C
ATOM   3968  CE3 TRP A 900      38.820  36.460  66.420  1.00  0.00           C
ATOM   3969  HE3 TRP A 900      37.960  37.110  66.390  1.00  0.00           H
ATOM   3970  CZ3 TRP A 900      40.110  36.820  65.960  1.00  0.00           C
ATOM   3971  HZ3 TRP A 900      40.290  37.670  65.310  1.00  0.00           H
ATOM   3972  CZ2 TRP A 900      41.040  34.800  66.910  1.00  0.00           C
ATOM   3973  HZ2 TRP A 900      41.910  34.170  67.070  1.00  0.00           H
ATOM   3974  CH2 TRP A 900      41.140  35.950  66.120  1.00  0.00           C
ATOM   3975  HH2 TRP A 900      42.130  36.090  65.700  1.00  0.00           H
ATOM   3976  C   TRP A 900      34.710  37.460  68.170  1.00  0.00           C
ATOM   3977  O   TRP A 900      34.870  38.310  67.280  1.00  0.00           O
ATOM   3978  N   ILE A 901      33.480  37.150  68.650  1.00  0.00           N
ATOM   3979  HN  ILE A 901      33.380  36.690  69.520  1.00  0.00           H
ATOM   3980  CA  ILE A 901      32.250  37.530  67.940  1.00  0.00           C
ATOM   3981  HA  ILE A 901      32.400  37.640  66.880  1.00  0.00           H
ATOM   3982  CB  ILE A 901      31.340  36.380  68.000  1.00  0.00           C
ATOM   3983  HB  ILE A 901      31.240  35.970  69.030  1.00  0.00           H
ATOM   3984  CG2 ILE A 901      29.870  36.720  67.450  1.00  0.00           C
ATOM   3985 HG21 ILE A 901      29.790  37.470  66.640  1.00  0.00           H
ATOM   3986 HG22 ILE A 901      29.230  37.150  68.240  1.00  0.00           H
ATOM   3987 HG23 ILE A 901      29.310  35.800  67.140  1.00  0.00           H
ATOM   3988  CG1 ILE A 901      31.910  35.230  67.130  1.00  0.00           C
ATOM   3989 HG11 ILE A 901      31.100  34.460  67.040  1.00  0.00           H
ATOM   3990 HG12 ILE A 901      32.720  34.790  67.740  1.00  0.00           H
ATOM   3991  CD  ILE A 901      32.420  35.460  65.700  1.00  0.00           C
ATOM   3992  HD1 ILE A 901      32.700  34.490  65.250  1.00  0.00           H
ATOM   3993  HD2 ILE A 901      33.330  36.110  65.730  1.00  0.00           H
ATOM   3994  HD3 ILE A 901      31.660  35.910  65.040  1.00  0.00           H
ATOM   3995  C   ILE A 901      31.600  38.830  68.420  1.00  0.00           C
ATOM   3996  O   ILE A 901      31.190  38.860  69.580  1.00  0.00           O
ATOM   3997  N   ILE A 902      31.700  39.940  67.690  1.00  0.00           N
ATOM   3998  HN  ILE A 902      32.120  39.970  66.790  1.00  0.00           H
ATOM   3999  CA  ILE A 902      31.180  41.210  68.200  1.00  0.00           C
ATOM   4000  HA  ILE A 902      31.230  41.250  69.280  1.00  0.00           H
ATOM   4001  CB  ILE A 902      31.980  42.380  67.690  1.00  0.00           C
ATOM   4002  HB  ILE A 902      32.060  42.310  66.580  1.00  0.00           H
ATOM   4003  CG2 ILE A 902      31.440  43.740  68.250  1.00  0.00           C
ATOM   4004 HG21 ILE A 902      30.530  44.110  67.740  1.00  0.00           H
ATOM   4005 HG22 ILE A 902      32.220  44.540  68.330  1.00  0.00           H
ATOM   4006 HG23 ILE A 902      31.130  43.570  69.290  1.00  0.00           H
ATOM   4007  CG1 ILE A 902      33.500  42.310  68.140  1.00  0.00           C
ATOM   4008 HG11 ILE A 902      33.760  41.290  68.500  1.00  0.00           H
ATOM   4009 HG12 ILE A 902      33.700  43.100  68.890  1.00  0.00           H
ATOM   4010  CD  ILE A 902      34.450  42.640  66.950  1.00  0.00           C
ATOM   4011  HD1 ILE A 902      35.490  42.650  67.360  1.00  0.00           H
ATOM   4012  HD2 ILE A 902      34.230  43.650  66.540  1.00  0.00           H
ATOM   4013  HD3 ILE A 902      34.410  41.870  66.140  1.00  0.00           H
ATOM   4014  C   ILE A 902      29.730  41.300  67.750  1.00  0.00           C
ATOM   4015  O   ILE A 902      29.320  41.040  66.630  1.00  0.00           O
ATOM   4016  N   SER A 903      28.910  41.780  68.630  1.00  0.00           N
ATOM   4017  HN  SER A 903      29.360  41.790  69.520  1.00  0.00           H
ATOM   4018  CA  SER A 903      27.560  42.110  68.320  1.00  0.00           C
ATOM   4019  HA  SER A 903      27.020  41.290  67.860  1.00  0.00           H
ATOM   4020  CB  SER A 903      26.690  42.250  69.600  1.00  0.00           C
ATOM   4021  HB1 SER A 903      26.960  43.100  70.250  1.00  0.00           H
ATOM   4022  HB2 SER A 903      26.770  41.260  70.110  1.00  0.00           H
ATOM   4023  OG  SER A 903      25.290  42.470  69.200  1.00  0.00           O
ATOM   4024  HG1 SER A 903      25.290  43.340  68.770  1.00  0.00           H
ATOM   4025  C   SER A 903      27.520  43.480  67.620  1.00  0.00           C
ATOM   4026  O   SER A 903      27.970  44.500  68.200  1.00  0.00           O
ATOM   4027  N   PRO A 904      26.940  43.590  66.360  1.00  0.00           N
ATOM   4028  CD  PRO A 904      26.510  42.520  65.450  1.00  0.00           C
ATOM   4029  HD1 PRO A 904      25.510  42.200  65.820  1.00  0.00           H
ATOM   4030  HD2 PRO A 904      27.140  41.620  65.340  1.00  0.00           H
ATOM   4031  CA  PRO A 904      26.400  44.870  65.870  1.00  0.00           C
ATOM   4032  HA  PRO A 904      27.220  45.580  65.900  1.00  0.00           H
ATOM   4033  CB  PRO A 904      26.000  44.570  64.450  1.00  0.00           C
ATOM   4034  HB1 PRO A 904      26.530  45.360  63.870  1.00  0.00           H
ATOM   4035  HB2 PRO A 904      24.900  44.500  64.310  1.00  0.00           H
ATOM   4036  CG  PRO A 904      26.410  43.180  64.050  1.00  0.00           C
ATOM   4037  HG1 PRO A 904      25.600  42.720  63.450  1.00  0.00           H
ATOM   4038  HG2 PRO A 904      27.340  43.080  63.460  1.00  0.00           H
ATOM   4039  C   PRO A 904      25.360  45.540  66.850  1.00  0.00           C
ATOM   4040  O   PRO A 904      24.760  44.830  67.670  1.00  0.00           O
ATOM   4041  N   LEU A 905      25.270  46.880  66.710  1.00  0.00           N
ATOM   4042  HN  LEU A 905      26.040  47.240  66.180  1.00  0.00           H
ATOM   4043  CA  LEU A 905      24.400  47.790  67.350  1.00  0.00           C
ATOM   4044  HA  LEU A 905      24.520  48.710  66.800  1.00  0.00           H
ATOM   4045  CB  LEU A 905      22.940  47.390  67.270  1.00  0.00           C
ATOM   4046  HB1 LEU A 905      22.370  48.320  67.500  1.00  0.00           H
ATOM   4047  HB2 LEU A 905      22.640  46.640  68.020  1.00  0.00           H
ATOM   4048  CG  LEU A 905      22.490  46.830  65.840  1.00  0.00           C
ATOM   4049  HG  LEU A 905      23.150  45.980  65.540  1.00  0.00           H
ATOM   4050  CD1 LEU A 905      21.030  46.400  65.820  1.00  0.00           C
ATOM   4051 HD11 LEU A 905      20.780  46.030  64.810  1.00  0.00           H
ATOM   4052 HD12 LEU A 905      20.340  47.240  66.090  1.00  0.00           H
ATOM   4053 HD13 LEU A 905      20.860  45.520  66.480  1.00  0.00           H
ATOM   4054  CD2 LEU A 905      22.950  47.790  64.680  1.00  0.00           C
ATOM   4055 HD21 LEU A 905      22.390  48.750  64.800  1.00  0.00           H
ATOM   4056 HD22 LEU A 905      22.610  47.450  63.680  1.00  0.00           H
ATOM   4057 HD23 LEU A 905      24.030  47.980  64.800  1.00  0.00           H
ATOM   4058  C   LEU A 905      24.810  48.140  68.730  1.00  0.00           C
ATOM   4059  O   LEU A 905      25.240  49.260  68.980  1.00  0.00           O
ATOM   4060  N   GLY A 906      24.610  47.180  69.670  1.00  0.00           N
ATOM   4061  HN  GLY A 906      24.290  46.310  69.290  1.00  0.00           H
ATOM   4062  CA  GLY A 906      25.240  47.250  71.020  1.00  0.00           C
ATOM   4063  HA1 GLY A 906      26.280  47.140  70.740  1.00  0.00           H
ATOM   4064  HA2 GLY A 906      24.760  46.450  71.570  1.00  0.00           H
ATOM   4065  C   GLY A 906      24.980  48.450  71.880  1.00  0.00           C
ATOM   4066  O   GLY A 906      23.920  48.960  71.820  1.00  0.00           O
ATOM   4067  N   ASP A 907      25.990  48.870  72.730  1.00  0.00           N
ATOM   4068  HN  ASP A 907      26.820  48.330  72.860  1.00  0.00           H
ATOM   4069  CA  ASP A 907      25.910  49.930  73.650  1.00  0.00           C
ATOM   4070  HA  ASP A 907      24.920  49.930  74.080  1.00  0.00           H
ATOM   4071  CB  ASP A 907      26.950  49.540  74.680  1.00  0.00           C
ATOM   4072  HB1 ASP A 907      27.200  50.400  75.330  1.00  0.00           H
ATOM   4073  HB2 ASP A 907      27.880  49.210  74.160  1.00  0.00           H
ATOM   4074  CG  ASP A 907      26.550  48.500  75.710  1.00  0.00           C
ATOM   4075  OD1 ASP A 907      27.360  48.130  76.620  1.00  0.00           O
ATOM   4076  OD2 ASP A 907      25.410  48.010  75.570  1.00  0.00           O
ATOM   4077  C   ASP A 907      26.150  51.300  73.000  1.00  0.00           C
ATOM   4078  O   ASP A 907      26.370  52.300  73.730  1.00  0.00           O
ATOM   4079  N   ASN A 908      25.870  51.450  71.640  1.00  0.00           N
ATOM   4080  HN  ASN A 908      25.610  50.650  71.100  1.00  0.00           H
ATOM   4081  CA  ASN A 908      25.930  52.700  70.960  1.00  0.00           C
ATOM   4082  HA  ASN A 908      26.640  53.290  71.530  1.00  0.00           H
ATOM   4083  CB  ASN A 908      26.400  52.600  69.530  1.00  0.00           C
ATOM   4084  HB1 ASN A 908      26.390  53.600  69.050  1.00  0.00           H
ATOM   4085  HB2 ASN A 908      25.730  51.900  69.000  1.00  0.00           H
ATOM   4086  CG  ASN A 908      27.870  52.180  69.490  1.00  0.00           C
ATOM   4087  OD1 ASN A 908      28.680  53.040  69.840  1.00  0.00           O
ATOM   4088  ND2 ASN A 908      28.110  50.960  69.060  1.00  0.00           N
ATOM   4089 HD21 ASN A 908      29.020  50.550  69.090  1.00  0.00           H
ATOM   4090 HD22 ASN A 908      27.330  50.320  68.990  1.00  0.00           H
ATOM   4091  C   ASN A 908      24.490  53.240  71.030  1.00  0.00           C
ATOM   4092  O   ASN A 908      23.620  52.400  70.870  1.00  0.00           O
ATOM   4093  N   PRO A 909      24.140  54.500  71.200  1.00  0.00           N
ATOM   4094  CD  PRO A 909      25.080  55.570  71.470  1.00  0.00           C
ATOM   4095  HD1 PRO A 909      25.550  55.830  70.500  1.00  0.00           H
ATOM   4096  HD2 PRO A 909      25.870  55.260  72.180  1.00  0.00           H
ATOM   4097  CA  PRO A 909      22.860  55.060  70.830  1.00  0.00           C
ATOM   4098  HA  PRO A 909      22.130  54.780  71.560  1.00  0.00           H
ATOM   4099  CB  PRO A 909      23.130  56.580  70.870  1.00  0.00           C
ATOM   4100  HB1 PRO A 909      22.210  57.130  71.170  1.00  0.00           H
ATOM   4101  HB2 PRO A 909      23.560  57.040  69.950  1.00  0.00           H
ATOM   4102  CG  PRO A 909      24.240  56.770  71.900  1.00  0.00           C
ATOM   4103  HG1 PRO A 909      24.740  57.750  71.780  1.00  0.00           H
ATOM   4104  HG2 PRO A 909      23.870  56.660  72.950  1.00  0.00           H
ATOM   4105  C   PRO A 909      22.310  54.790  69.440  1.00  0.00           C
ATOM   4106  O   PRO A 909      23.150  54.630  68.590  1.00  0.00           O
ATOM   4107  N   TRP A 910      21.010  54.790  69.240  1.00  0.00           N
ATOM   4108  HN  TRP A 910      20.350  55.050  69.930  1.00  0.00           H
ATOM   4109  CA  TRP A 910      20.390  54.540  67.950  1.00  0.00           C
ATOM   4110  HA  TRP A 910      20.920  53.630  67.690  1.00  0.00           H
ATOM   4111  CB  TRP A 910      18.900  54.360  68.120  1.00  0.00           C
ATOM   4112  HB1 TRP A 910      18.470  54.280  67.100  1.00  0.00           H
ATOM   4113  HB2 TRP A 910      18.510  55.250  68.640  1.00  0.00           H
ATOM   4114  CG  TRP A 910      18.350  53.130  68.760  1.00  0.00           C
ATOM   4115  CD1 TRP A 910      17.590  53.040  69.890  1.00  0.00           C
ATOM   4116  HD1 TRP A 910      17.260  53.900  70.450  1.00  0.00           H
ATOM   4117  NE1 TRP A 910      17.270  51.670  70.090  1.00  0.00           N
ATOM   4118  HE1 TRP A 910      16.860  51.280  70.880  1.00  0.00           H
ATOM   4119  CE2 TRP A 910      17.990  50.870  69.240  1.00  0.00           C
ATOM   4120  CD2 TRP A 910      18.630  51.750  68.340  1.00  0.00           C
ATOM   4121  CE3 TRP A 910      19.390  51.170  67.300  1.00  0.00           C
ATOM   4122  HE3 TRP A 910      19.990  51.860  66.720  1.00  0.00           H
ATOM   4123  CZ3 TRP A 910      19.600  49.800  67.250  1.00  0.00           C
ATOM   4124  HZ3 TRP A 910      20.370  49.380  66.620  1.00  0.00           H
ATOM   4125  CZ2 TRP A 910      18.140  49.490  69.170  1.00  0.00           C
ATOM   4126  HZ2 TRP A 910      17.630  48.790  69.840  1.00  0.00           H
ATOM   4127  CH2 TRP A 910      19.080  48.920  68.220  1.00  0.00           C
ATOM   4128  HH2 TRP A 910      19.270  47.860  68.310  1.00  0.00           H
ATOM   4129  C   TRP A 910      20.740  55.640  66.890  1.00  0.00           C
ATOM   4130  O   TRP A 910      21.060  55.310  65.720  1.00  0.00           O
ATOM   4131  N   TRP A 911      20.750  56.930  67.280  1.00  0.00           N
ATOM   4132  HN  TRP A 911      20.410  57.110  68.200  1.00  0.00           H
ATOM   4133  CA  TRP A 911      21.180  58.050  66.510  1.00  0.00           C
ATOM   4134  HA  TRP A 911      20.600  57.950  65.610  1.00  0.00           H
ATOM   4135  CB  TRP A 911      20.840  59.420  67.180  1.00  0.00           C
ATOM   4136  HB1 TRP A 911      21.310  59.530  68.190  1.00  0.00           H
ATOM   4137  HB2 TRP A 911      19.740  59.440  67.240  1.00  0.00           H
ATOM   4138  CG  TRP A 911      21.260  60.680  66.430  1.00  0.00           C
ATOM   4139  CD1 TRP A 911      22.370  61.450  66.720  1.00  0.00           C
ATOM   4140  HD1 TRP A 911      23.010  61.330  67.580  1.00  0.00           H
ATOM   4141  NE1 TRP A 911      22.320  62.600  65.940  1.00  0.00           N
ATOM   4142  HE1 TRP A 911      22.750  63.410  66.280  1.00  0.00           H
ATOM   4143  CE2 TRP A 911      21.230  62.490  65.130  1.00  0.00           C
ATOM   4144  CD2 TRP A 911      20.610  61.220  65.310  1.00  0.00           C
ATOM   4145  CE3 TRP A 911      19.360  60.930  64.670  1.00  0.00           C
ATOM   4146  HE3 TRP A 911      18.790  60.050  64.920  1.00  0.00           H
ATOM   4147  CZ3 TRP A 911      18.970  61.820  63.690  1.00  0.00           C
ATOM   4148  HZ3 TRP A 911      18.160  61.550  63.030  1.00  0.00           H
ATOM   4149  CZ2 TRP A 911      20.860  63.340  64.070  1.00  0.00           C
ATOM   4150  HZ2 TRP A 911      21.500  64.170  63.790  1.00  0.00           H
ATOM   4151  CH2 TRP A 911      19.720  63.010  63.390  1.00  0.00           C
ATOM   4152  HH2 TRP A 911      19.290  63.540  62.570  1.00  0.00           H
ATOM   4153  C   TRP A 911      22.720  58.020  66.060  1.00  0.00           C
ATOM   4154  O   TRP A 911      23.010  58.310  64.930  1.00  0.00           O
ATOM   4155  N   THR A 912      23.650  57.610  66.950  1.00  0.00           N
ATOM   4156  HN  THR A 912      23.400  57.390  67.890  1.00  0.00           H
ATOM   4157  CA  THR A 912      25.060  57.270  66.570  1.00  0.00           C
ATOM   4158  HA  THR A 912      25.480  58.070  65.980  1.00  0.00           H
ATOM   4159  CB  THR A 912      25.920  57.090  67.860  1.00  0.00           C
ATOM   4160  HB  THR A 912      25.530  56.240  68.470  1.00  0.00           H
ATOM   4161  OG1 THR A 912      25.890  58.280  68.590  1.00  0.00           O
ATOM   4162  HG1 THR A 912      24.940  58.360  68.770  1.00  0.00           H
ATOM   4163  CG2 THR A 912      27.380  56.860  67.380  1.00  0.00           C
ATOM   4164 HG21 THR A 912      27.580  57.620  66.590  1.00  0.00           H
ATOM   4165 HG22 THR A 912      27.490  55.830  66.990  1.00  0.00           H
ATOM   4166 HG23 THR A 912      28.190  57.130  68.080  1.00  0.00           H
ATOM   4167  C   THR A 912      25.160  56.070  65.600  1.00  0.00           C
ATOM   4168  O   THR A 912      25.970  56.120  64.690  1.00  0.00           O
ATOM   4169  N   LEU A 913      24.390  55.000  65.750  1.00  0.00           N
ATOM   4170  HN  LEU A 913      23.630  55.000  66.400  1.00  0.00           H
ATOM   4171  CA  LEU A 913      24.250  53.890  64.780  1.00  0.00           C
ATOM   4172  HA  LEU A 913      25.170  53.340  64.670  1.00  0.00           H
ATOM   4173  CB  LEU A 913      23.360  52.740  65.360  1.00  0.00           C
ATOM   4174  HB1 LEU A 913      23.220  51.950  64.600  1.00  0.00           H
ATOM   4175  HB2 LEU A 913      22.330  53.100  65.580  1.00  0.00           H
ATOM   4176  CG  LEU A 913      23.970  51.960  66.620  1.00  0.00           C
ATOM   4177  HG  LEU A 913      24.320  52.700  67.360  1.00  0.00           H
ATOM   4178  CD1 LEU A 913      22.800  51.240  67.220  1.00  0.00           C
ATOM   4179 HD11 LEU A 913      22.310  50.610  66.460  1.00  0.00           H
ATOM   4180 HD12 LEU A 913      22.180  52.100  67.560  1.00  0.00           H
ATOM   4181 HD13 LEU A 913      23.120  50.670  68.130  1.00  0.00           H
ATOM   4182  CD2 LEU A 913      25.230  51.140  66.160  1.00  0.00           C
ATOM   4183 HD21 LEU A 913      25.650  50.640  67.070  1.00  0.00           H
ATOM   4184 HD22 LEU A 913      25.960  51.680  65.530  1.00  0.00           H
ATOM   4185 HD23 LEU A 913      24.870  50.340  65.480  1.00  0.00           H
ATOM   4186  C   LEU A 913      23.750  54.340  63.390  1.00  0.00           C
ATOM   4187  O   LEU A 913      24.250  53.900  62.360  1.00  0.00           O
ATOM   4188  N   LEU A 914      22.860  55.320  63.350  1.00  0.00           N
ATOM   4189  HN  LEU A 914      22.520  55.710  64.190  1.00  0.00           H
ATOM   4190  CA  LEU A 914      22.280  55.830  62.130  1.00  0.00           C
ATOM   4191  HA  LEU A 914      22.180  55.080  61.350  1.00  0.00           H
ATOM   4192  CB  LEU A 914      20.940  56.560  62.430  1.00  0.00           C
ATOM   4193  HB1 LEU A 914      21.040  57.100  63.400  1.00  0.00           H
ATOM   4194  HB2 LEU A 914      20.200  55.750  62.650  1.00  0.00           H
ATOM   4195  CG  LEU A 914      20.320  57.580  61.460  1.00  0.00           C
ATOM   4196  HG  LEU A 914      20.990  57.970  60.660  1.00  0.00           H
ATOM   4197  CD1 LEU A 914      19.110  56.880  60.770  1.00  0.00           C
ATOM   4198 HD11 LEU A 914      18.540  56.320  61.530  1.00  0.00           H
ATOM   4199 HD12 LEU A 914      19.480  56.160  59.990  1.00  0.00           H
ATOM   4200 HD13 LEU A 914      18.390  57.540  60.250  1.00  0.00           H
ATOM   4201  CD2 LEU A 914      19.920  58.840  62.250  1.00  0.00           C
ATOM   4202 HD21 LEU A 914      19.260  58.650  63.110  1.00  0.00           H
ATOM   4203 HD22 LEU A 914      19.530  59.620  61.550  1.00  0.00           H
ATOM   4204 HD23 LEU A 914      20.770  59.260  62.820  1.00  0.00           H
ATOM   4205  C   LEU A 914      23.180  56.810  61.420  1.00  0.00           C
ATOM   4206  O   LEU A 914      23.400  56.730  60.240  1.00  0.00           O
ATOM   4207  N   ILE A 915      23.750  57.790  62.170  1.00  0.00           N
ATOM   4208  HN  ILE A 915      23.540  57.910  63.140  1.00  0.00           H
ATOM   4209  CA  ILE A 915      24.640  58.760  61.580  1.00  0.00           C
ATOM   4210  HA  ILE A 915      24.100  59.110  60.710  1.00  0.00           H
ATOM   4211  CB  ILE A 915      24.880  59.980  62.430  1.00  0.00           C
ATOM   4212  HB  ILE A 915      24.980  59.640  63.480  1.00  0.00           H
ATOM   4213  CG2 ILE A 915      26.130  60.740  62.010  1.00  0.00           C
ATOM   4214 HG21 ILE A 915      26.990  60.040  62.070  1.00  0.00           H
ATOM   4215 HG22 ILE A 915      26.290  61.600  62.690  1.00  0.00           H
ATOM   4216 HG23 ILE A 915      26.050  61.090  60.950  1.00  0.00           H
ATOM   4217  CG1 ILE A 915      23.630  60.890  62.460  1.00  0.00           C
ATOM   4218 HG11 ILE A 915      23.580  61.520  63.370  1.00  0.00           H
ATOM   4219 HG12 ILE A 915      22.820  60.140  62.380  1.00  0.00           H
ATOM   4220  CD  ILE A 915      23.520  61.900  61.330  1.00  0.00           C
ATOM   4221  HD1 ILE A 915      23.730  61.360  60.370  1.00  0.00           H
ATOM   4222  HD2 ILE A 915      24.200  62.740  61.610  1.00  0.00           H
ATOM   4223  HD3 ILE A 915      22.530  62.390  61.260  1.00  0.00           H
ATOM   4224  C   ILE A 915      25.830  58.110  60.950  1.00  0.00           C
ATOM   4225  O   ILE A 915      26.470  58.520  60.020  1.00  0.00           O
ATOM   4226  N   ALA A 916      26.290  56.990  61.560  1.00  0.00           N
ATOM   4227  HN  ALA A 916      25.710  56.590  62.270  1.00  0.00           H
ATOM   4228  CA  ALA A 916      27.370  56.190  61.110  1.00  0.00           C
ATOM   4229  HA  ALA A 916      28.280  56.780  61.210  1.00  0.00           H
ATOM   4230  CB  ALA A 916      27.700  55.100  62.130  1.00  0.00           C
ATOM   4231  HB1 ALA A 916      26.960  54.280  62.090  1.00  0.00           H
ATOM   4232  HB2 ALA A 916      27.680  55.510  63.170  1.00  0.00           H
ATOM   4233  HB3 ALA A 916      28.730  54.700  62.040  1.00  0.00           H
ATOM   4234  C   ALA A 916      27.220  55.520  59.730  1.00  0.00           C
ATOM   4235  O   ALA A 916      28.220  55.120  59.190  1.00  0.00           O
ATOM   4236  N   ALA A 917      26.010  55.570  59.160  1.00  0.00           N
ATOM   4237  HN  ALA A 917      25.270  55.890  59.750  1.00  0.00           H
ATOM   4238  CA  ALA A 917      25.780  55.260  57.830  1.00  0.00           C
ATOM   4239  HA  ALA A 917      26.070  54.240  57.640  1.00  0.00           H
ATOM   4240  CB  ALA A 917      24.250  54.920  57.550  1.00  0.00           C
ATOM   4241  HB1 ALA A 917      23.950  53.930  57.920  1.00  0.00           H
ATOM   4242  HB2 ALA A 917      24.070  55.010  56.460  1.00  0.00           H
ATOM   4243  HB3 ALA A 917      23.680  55.670  58.140  1.00  0.00           H
ATOM   4244  C   ALA A 917      26.460  56.100  56.820  1.00  0.00           C
ATOM   4245  O   ALA A 917      26.830  55.610  55.720  1.00  0.00           O
ATOM   4246  N   ILE A 918      26.630  57.410  57.060  1.00  0.00           N
ATOM   4247  HN  ILE A 918      26.300  57.760  57.950  1.00  0.00           H
ATOM   4248  CA  ILE A 918      27.270  58.420  56.180  1.00  0.00           C
ATOM   4249  HA  ILE A 918      26.840  58.130  55.230  1.00  0.00           H
ATOM   4250  CB  ILE A 918      26.950  59.870  56.600  1.00  0.00           C
ATOM   4251  HB  ILE A 918      27.190  59.970  57.690  1.00  0.00           H
ATOM   4252  CG2 ILE A 918      27.800  60.810  55.780  1.00  0.00           C
ATOM   4253 HG21 ILE A 918      28.880  60.780  56.020  1.00  0.00           H
ATOM   4254 HG22 ILE A 918      27.510  61.850  56.030  1.00  0.00           H
ATOM   4255 HG23 ILE A 918      27.580  60.670  54.700  1.00  0.00           H
ATOM   4256  CG1 ILE A 918      25.350  60.100  56.370  1.00  0.00           C
ATOM   4257 HG11 ILE A 918      25.140  61.140  56.700  1.00  0.00           H
ATOM   4258 HG12 ILE A 918      24.680  59.410  56.930  1.00  0.00           H
ATOM   4259  CD  ILE A 918      24.860  59.980  54.860  1.00  0.00           C
ATOM   4260  HD1 ILE A 918      23.760  59.910  54.940  1.00  0.00           H
ATOM   4261  HD2 ILE A 918      25.310  59.120  54.310  1.00  0.00           H
ATOM   4262  HD3 ILE A 918      25.020  60.860  54.200  1.00  0.00           H
ATOM   4263  C   ILE A 918      28.760  58.160  55.930  1.00  0.00           C
ATOM   4264  O   ILE A 918      29.220  58.220  54.820  1.00  0.00           O
ATOM   4265  N   PRO A 919      29.630  57.790  56.970  1.00  0.00           N
ATOM   4266  CD  PRO A 919      29.570  58.360  58.360  1.00  0.00           C
ATOM   4267  HD1 PRO A 919      28.580  58.070  58.760  1.00  0.00           H
ATOM   4268  HD2 PRO A 919      29.730  59.460  58.360  1.00  0.00           H
ATOM   4269  CA  PRO A 919      31.000  57.420  56.710  1.00  0.00           C
ATOM   4270  HA  PRO A 919      31.520  58.120  56.070  1.00  0.00           H
ATOM   4271  CB  PRO A 919      31.700  57.510  58.080  1.00  0.00           C
ATOM   4272  HB1 PRO A 919      32.160  58.500  57.920  1.00  0.00           H
ATOM   4273  HB2 PRO A 919      32.470  56.740  58.310  1.00  0.00           H
ATOM   4274  CG  PRO A 919      30.570  57.580  59.190  1.00  0.00           C
ATOM   4275  HG1 PRO A 919      30.270  56.560  59.520  1.00  0.00           H
ATOM   4276  HG2 PRO A 919      30.900  58.090  60.120  1.00  0.00           H
ATOM   4277  C   PRO A 919      31.060  56.010  56.140  1.00  0.00           C
ATOM   4278  O   PRO A 919      31.930  55.750  55.270  1.00  0.00           O
ATOM   4279  N   ALA A 920      30.130  55.110  56.460  1.00  0.00           N
ATOM   4280  HN  ALA A 920      29.400  55.420  57.040  1.00  0.00           H
ATOM   4281  CA  ALA A 920      30.110  53.780  55.950  1.00  0.00           C
ATOM   4282  HA  ALA A 920      31.070  53.380  56.210  1.00  0.00           H
ATOM   4283  CB  ALA A 920      29.050  52.990  56.750  1.00  0.00           C
ATOM   4284  HB1 ALA A 920      29.210  53.020  57.850  1.00  0.00           H
ATOM   4285  HB2 ALA A 920      28.970  51.910  56.500  1.00  0.00           H
ATOM   4286  HB3 ALA A 920      28.040  53.430  56.640  1.00  0.00           H
ATOM   4287  C   ALA A 920      29.840  53.830  54.380  1.00  0.00           C
ATOM   4288  O   ALA A 920      30.470  53.130  53.610  1.00  0.00           O
ATOM   4289  N   LEU A 921      28.980  54.720  53.880  1.00  0.00           N
ATOM   4290  HN  LEU A 921      28.390  55.170  54.540  1.00  0.00           H
ATOM   4291  CA  LEU A 921      28.860  55.170  52.450  1.00  0.00           C
ATOM   4292  HA  LEU A 921      28.600  54.280  51.900  1.00  0.00           H
ATOM   4293  CB  LEU A 921      27.870  56.320  52.080  1.00  0.00           C
ATOM   4294  HB1 LEU A 921      28.110  57.190  52.750  1.00  0.00           H
ATOM   4295  HB2 LEU A 921      26.830  56.040  52.310  1.00  0.00           H
ATOM   4296  CG  LEU A 921      27.810  56.650  50.540  1.00  0.00           C
ATOM   4297  HG  LEU A 921      28.750  57.050  50.110  1.00  0.00           H
ATOM   4298  CD1 LEU A 921      27.370  55.330  49.870  1.00  0.00           C
ATOM   4299 HD11 LEU A 921      27.310  55.590  48.800  1.00  0.00           H
ATOM   4300 HD12 LEU A 921      26.370  54.960  50.160  1.00  0.00           H
ATOM   4301 HD13 LEU A 921      28.080  54.470  49.880  1.00  0.00           H
ATOM   4302  CD2 LEU A 921      26.540  57.580  50.340  1.00  0.00           C
ATOM   4303 HD21 LEU A 921      25.520  57.170  50.420  1.00  0.00           H
ATOM   4304 HD22 LEU A 921      26.560  58.020  49.320  1.00  0.00           H
ATOM   4305 HD23 LEU A 921      26.640  58.410  51.070  1.00  0.00           H
ATOM   4306  C   LEU A 921      30.230  55.600  51.870  1.00  0.00           C
ATOM   4307  O   LEU A 921      30.650  55.220  50.790  1.00  0.00           O
ATOM   4308  N   LEU A 922      30.990  56.350  52.640  1.00  0.00           N
ATOM   4309  HN  LEU A 922      30.690  56.670  53.530  1.00  0.00           H
ATOM   4310  CA  LEU A 922      32.300  56.910  52.210  1.00  0.00           C
ATOM   4311  HA  LEU A 922      32.200  57.430  51.270  1.00  0.00           H
ATOM   4312  CB  LEU A 922      32.890  57.990  53.180  1.00  0.00           C
ATOM   4313  HB1 LEU A 922      33.820  58.370  52.710  1.00  0.00           H
ATOM   4314  HB2 LEU A 922      33.110  57.560  54.170  1.00  0.00           H
ATOM   4315  CG  LEU A 922      32.100  59.280  53.460  1.00  0.00           C
ATOM   4316  HG  LEU A 922      31.100  59.030  53.870  1.00  0.00           H
ATOM   4317  CD1 LEU A 922      32.740  60.290  54.400  1.00  0.00           C
ATOM   4318 HD11 LEU A 922      33.680  60.430  53.810  1.00  0.00           H
ATOM   4319 HD12 LEU A 922      33.070  59.940  55.410  1.00  0.00           H
ATOM   4320 HD13 LEU A 922      32.080  61.160  54.560  1.00  0.00           H
ATOM   4321  CD2 LEU A 922      31.780  60.040  52.180  1.00  0.00           C
ATOM   4322 HD21 LEU A 922      31.050  60.820  52.460  1.00  0.00           H
ATOM   4323 HD22 LEU A 922      31.240  59.370  51.480  1.00  0.00           H
ATOM   4324 HD23 LEU A 922      32.700  60.400  51.660  1.00  0.00           H
ATOM   4325  C   LEU A 922      33.320  55.770  51.980  1.00  0.00           C
ATOM   4326  O   LEU A 922      34.010  55.770  50.970  1.00  0.00           O
ATOM   4327  N   CYS A 923      33.380  54.760  52.890  1.00  0.00           N
ATOM   4328  HN  CYS A 923      32.880  54.880  53.740  1.00  0.00           H
ATOM   4329  CA  CYS A 923      34.190  53.580  52.800  1.00  0.00           C
ATOM   4330  HA  CYS A 923      35.200  53.890  52.570  1.00  0.00           H
ATOM   4331  CB  CYS A 923      34.200  52.660  54.020  1.00  0.00           C
ATOM   4332  HB1 CYS A 923      33.160  52.370  54.270  1.00  0.00           H
ATOM   4333  HB2 CYS A 923      34.570  53.320  54.840  1.00  0.00           H
ATOM   4334  SG  CYS A 923      35.320  51.280  54.000  1.00  0.00           S
ATOM   4335  HG1 CYS A 923      34.390  50.370  53.760  1.00  0.00           H
ATOM   4336  C   CYS A 923      33.760  52.770  51.590  1.00  0.00           C
ATOM   4337  O   CYS A 923      34.510  52.160  50.860  1.00  0.00           O
ATOM   4338  N   THR A 924      32.390  52.750  51.360  1.00  0.00           N
ATOM   4339  HN  THR A 924      31.770  53.190  52.010  1.00  0.00           H
ATOM   4340  CA  THR A 924      31.720  52.000  50.220  1.00  0.00           C
ATOM   4341  HA  THR A 924      32.010  50.970  50.320  1.00  0.00           H
ATOM   4342  CB  THR A 924      30.130  52.120  50.190  1.00  0.00           C
ATOM   4343  HB  THR A 924      29.840  53.180  50.070  1.00  0.00           H
ATOM   4344  OG1 THR A 924      29.640  51.730  51.430  1.00  0.00           O
ATOM   4345  HG1 THR A 924      30.010  52.150  52.230  1.00  0.00           H
ATOM   4346  CG2 THR A 924      29.450  51.260  49.050  1.00  0.00           C
ATOM   4347 HG21 THR A 924      29.860  51.610  48.080  1.00  0.00           H
ATOM   4348 HG22 THR A 924      28.360  51.500  49.120  1.00  0.00           H
ATOM   4349 HG23 THR A 924      29.590  50.160  49.050  1.00  0.00           H
ATOM   4350  C   THR A 924      32.150  52.460  48.850  1.00  0.00           C
ATOM   4351  O   THR A 924      32.510  51.640  48.010  1.00  0.00           O
ATOM   4352  N   ILE A 925      32.340  53.800  48.660  1.00  0.00           N
ATOM   4353  HN  ILE A 925      32.060  54.440  49.360  1.00  0.00           H
ATOM   4354  CA  ILE A 925      32.900  54.330  47.440  1.00  0.00           C
ATOM   4355  HA  ILE A 925      32.570  53.830  46.550  1.00  0.00           H
ATOM   4356  CB  ILE A 925      32.540  55.770  47.380  1.00  0.00           C
ATOM   4357  HB  ILE A 925      32.830  56.240  48.350  1.00  0.00           H
ATOM   4358  CG2 ILE A 925      33.200  56.430  46.200  1.00  0.00           C
ATOM   4359 HG21 ILE A 925      34.300  56.240  46.160  1.00  0.00           H
ATOM   4360 HG22 ILE A 925      33.020  57.530  46.240  1.00  0.00           H
ATOM   4361 HG23 ILE A 925      32.820  56.010  45.250  1.00  0.00           H
ATOM   4362  CG1 ILE A 925      30.980  56.000  47.290  1.00  0.00           C
ATOM   4363 HG11 ILE A 925      30.720  57.080  47.190  1.00  0.00           H
ATOM   4364 HG12 ILE A 925      30.600  55.600  48.260  1.00  0.00           H
ATOM   4365  CD  ILE A 925      30.340  55.280  46.080  1.00  0.00           C
ATOM   4366  HD1 ILE A 925      29.260  55.520  46.030  1.00  0.00           H
ATOM   4367  HD2 ILE A 925      30.410  54.170  46.170  1.00  0.00           H
ATOM   4368  HD3 ILE A 925      30.770  55.490  45.090  1.00  0.00           H
ATOM   4369  C   ILE A 925      34.450  54.220  47.390  1.00  0.00           C
ATOM   4370  O   ILE A 925      34.960  53.940  46.290  1.00  0.00           O
ATOM   4371  N   LEU A 926      35.110  54.420  48.520  1.00  0.00           N
ATOM   4372  HN  LEU A 926      34.660  54.660  49.370  1.00  0.00           H
ATOM   4373  CA  LEU A 926      36.530  54.040  48.520  1.00  0.00           C
ATOM   4374  HA  LEU A 926      37.020  54.600  47.730  1.00  0.00           H
ATOM   4375  CB  LEU A 926      37.000  54.450  49.910  1.00  0.00           C
ATOM   4376  HB1 LEU A 926      38.040  54.090  50.060  1.00  0.00           H
ATOM   4377  HB2 LEU A 926      36.470  53.810  50.650  1.00  0.00           H
ATOM   4378  CG  LEU A 926      37.080  55.960  50.170  1.00  0.00           C
ATOM   4379  HG  LEU A 926      36.140  56.470  49.870  1.00  0.00           H
ATOM   4380  CD1 LEU A 926      37.300  56.200  51.700  1.00  0.00           C
ATOM   4381 HD11 LEU A 926      38.130  55.500  51.920  1.00  0.00           H
ATOM   4382 HD12 LEU A 926      36.460  55.810  52.290  1.00  0.00           H
ATOM   4383 HD13 LEU A 926      37.490  57.290  51.790  1.00  0.00           H
ATOM   4384  CD2 LEU A 926      38.210  56.630  49.280  1.00  0.00           C
ATOM   4385 HD21 LEU A 926      39.130  56.060  49.490  1.00  0.00           H
ATOM   4386 HD22 LEU A 926      38.220  57.710  49.540  1.00  0.00           H
ATOM   4387 HD23 LEU A 926      37.950  56.610  48.190  1.00  0.00           H
ATOM   4388  C   LEU A 926      36.870  52.620  48.210  1.00  0.00           C
ATOM   4389  O   LEU A 926      37.940  52.350  47.720  1.00  0.00           O
ATOM   4390  N   ILE A 927      36.070  51.640  48.640  1.00  0.00           N
ATOM   4391  HN  ILE A 927      35.270  51.810  49.210  1.00  0.00           H
ATOM   4392  CA  ILE A 927      36.280  50.290  48.180  1.00  0.00           C
ATOM   4393  HA  ILE A 927      37.340  50.110  48.220  1.00  0.00           H
ATOM   4394  CB  ILE A 927      35.540  49.420  49.220  1.00  0.00           C
ATOM   4395  HB  ILE A 927      34.510  49.830  49.320  1.00  0.00           H
ATOM   4396  CG2 ILE A 927      35.470  47.910  48.690  1.00  0.00           C
ATOM   4397 HG21 ILE A 927      34.950  47.870  47.710  1.00  0.00           H
ATOM   4398 HG22 ILE A 927      34.870  47.260  49.370  1.00  0.00           H
ATOM   4399 HG23 ILE A 927      36.420  47.340  48.710  1.00  0.00           H
ATOM   4400  CG1 ILE A 927      36.350  49.490  50.630  1.00  0.00           C
ATOM   4401 HG11 ILE A 927      36.500  50.470  51.140  1.00  0.00           H
ATOM   4402 HG12 ILE A 927      37.340  49.070  50.350  1.00  0.00           H
ATOM   4403  CD  ILE A 927      35.730  48.530  51.660  1.00  0.00           C
ATOM   4404  HD1 ILE A 927      36.170  48.680  52.670  1.00  0.00           H
ATOM   4405  HD2 ILE A 927      35.970  47.470  51.420  1.00  0.00           H
ATOM   4406  HD3 ILE A 927      34.620  48.620  51.770  1.00  0.00           H
ATOM   4407  C   ILE A 927      36.060  49.990  46.740  1.00  0.00           C
ATOM   4408  O   ILE A 927      36.820  49.280  46.070  1.00  0.00           O
ATOM   4409  N   PHE A 928      35.080  50.620  46.170  1.00  0.00           N
ATOM   4410  HN  PHE A 928      34.530  51.270  46.690  1.00  0.00           H
ATOM   4411  CA  PHE A 928      34.880  50.620  44.770  1.00  0.00           C
ATOM   4412  HA  PHE A 928      34.820  49.620  44.360  1.00  0.00           H
ATOM   4413  CB  PHE A 928      33.460  51.210  44.470  1.00  0.00           C
ATOM   4414  HB1 PHE A 928      33.370  52.000  45.260  1.00  0.00           H
ATOM   4415  HB2 PHE A 928      32.690  50.430  44.640  1.00  0.00           H
ATOM   4416  CG  PHE A 928      33.330  51.790  43.070  1.00  0.00           C
ATOM   4417  CD1 PHE A 928      33.260  51.030  41.900  1.00  0.00           C
ATOM   4418  HD1 PHE A 928      33.120  49.970  42.010  1.00  0.00           H
ATOM   4419  CE1 PHE A 928      33.340  51.670  40.660  1.00  0.00           C
ATOM   4420  HE1 PHE A 928      33.210  51.120  39.740  1.00  0.00           H
ATOM   4421  CZ  PHE A 928      33.570  53.060  40.550  1.00  0.00           C
ATOM   4422  HZ  PHE A 928      33.670  53.540  39.590  1.00  0.00           H
ATOM   4423  CD2 PHE A 928      33.520  53.200  42.920  1.00  0.00           C
ATOM   4424  HD2 PHE A 928      33.620  53.850  43.780  1.00  0.00           H
ATOM   4425  CE2 PHE A 928      33.640  53.830  41.660  1.00  0.00           C
ATOM   4426  HE2 PHE A 928      33.720  54.900  41.660  1.00  0.00           H
ATOM   4427  C   PHE A 928      36.050  51.280  44.050  1.00  0.00           C
ATOM   4428  O   PHE A 928      36.600  50.650  43.120  1.00  0.00           O
ATOM   4429  N   MET A 929      36.560  52.530  44.540  1.00  0.00           N
ATOM   4430  HN  MET A 929      36.100  53.150  45.170  1.00  0.00           H
ATOM   4431  CA  MET A 929      37.830  53.090  43.960  1.00  0.00           C
ATOM   4432  HA  MET A 929      37.560  53.240  42.930  1.00  0.00           H
ATOM   4433  CB  MET A 929      38.230  54.540  44.340  1.00  0.00           C
ATOM   4434  HB1 MET A 929      39.280  54.730  44.040  1.00  0.00           H
ATOM   4435  HB2 MET A 929      38.310  54.680  45.430  1.00  0.00           H
ATOM   4436  CG  MET A 929      37.310  55.670  43.710  1.00  0.00           C
ATOM   4437  HG1 MET A 929      37.620  56.650  44.150  1.00  0.00           H
ATOM   4438  HG2 MET A 929      36.230  55.580  43.930  1.00  0.00           H
ATOM   4439  SD  MET A 929      37.390  55.630  41.850  1.00  0.00           S
ATOM   4440  CE  MET A 929      39.150  55.240  41.690  1.00  0.00           C
ATOM   4441  HE1 MET A 929      39.380  54.200  42.020  1.00  0.00           H
ATOM   4442  HE2 MET A 929      39.790  55.950  42.240  1.00  0.00           H
ATOM   4443  HE3 MET A 929      39.430  55.300  40.630  1.00  0.00           H
ATOM   4444  C   MET A 929      39.010  52.130  44.010  1.00  0.00           C
ATOM   4445  O   MET A 929      39.740  51.940  43.060  1.00  0.00           O
ATOM   4446  N   ASP A 930      39.340  51.470  45.150  1.00  0.00           N
ATOM   4447  HN  ASP A 930      38.780  51.500  45.980  1.00  0.00           H
ATOM   4448  CA  ASP A 930      40.500  50.600  45.310  1.00  0.00           C
ATOM   4449  HA  ASP A 930      41.340  51.190  44.950  1.00  0.00           H
ATOM   4450  CB  ASP A 930      40.500  50.120  46.790  1.00  0.00           C
ATOM   4451  HB1 ASP A 930      39.770  49.300  46.950  1.00  0.00           H
ATOM   4452  HB2 ASP A 930      40.260  51.000  47.410  1.00  0.00           H
ATOM   4453  CG  ASP A 930      41.870  49.700  47.320  1.00  0.00           C
ATOM   4454  OD1 ASP A 930      42.890  49.990  46.700  1.00  0.00           O
ATOM   4455  OD2 ASP A 930      41.870  49.060  48.440  1.00  0.00           O
ATOM   4456  C   ASP A 930      40.420  49.420  44.350  1.00  0.00           C
ATOM   4457  O   ASP A 930      41.340  49.120  43.610  1.00  0.00           O
ATOM   4458  N   GLN A 931      39.130  48.880  44.250  1.00  0.00           N
ATOM   4459  HN  GLN A 931      38.480  49.020  44.990  1.00  0.00           H
ATOM   4460  CA  GLN A 931      38.660  47.880  43.240  1.00  0.00           C
ATOM   4461  HA  GLN A 931      39.200  46.960  43.490  1.00  0.00           H
ATOM   4462  CB  GLN A 931      37.190  47.550  43.330  1.00  0.00           C
ATOM   4463  HB1 GLN A 931      36.560  48.460  43.500  1.00  0.00           H
ATOM   4464  HB2 GLN A 931      37.200  46.930  44.240  1.00  0.00           H
ATOM   4465  CG  GLN A 931      36.590  46.620  42.210  1.00  0.00           C
ATOM   4466  HG1 GLN A 931      36.600  47.160  41.250  1.00  0.00           H
ATOM   4467  HG2 GLN A 931      35.540  46.340  42.440  1.00  0.00           H
ATOM   4468  CD  GLN A 931      37.260  45.250  42.180  1.00  0.00           C
ATOM   4469  OE1 GLN A 931      36.870  44.300  42.940  1.00  0.00           O
ATOM   4470  NE2 GLN A 931      38.140  45.040  41.150  1.00  0.00           N
ATOM   4471 HE21 GLN A 931      38.660  44.180  41.010  1.00  0.00           H
ATOM   4472 HE22 GLN A 931      38.370  45.820  40.560  1.00  0.00           H
ATOM   4473  C   GLN A 931      38.960  48.410  41.770  1.00  0.00           C
ATOM   4474  O   GLN A 931      39.370  47.640  40.920  1.00  0.00           O
ATOM   4475  N   GLN A 932      38.790  49.720  41.480  1.00  0.00           N
ATOM   4476  HN  GLN A 932      38.400  50.290  42.210  1.00  0.00           H
ATOM   4477  CA  GLN A 932      39.090  50.340  40.150  1.00  0.00           C
ATOM   4478  HA  GLN A 932      38.500  49.760  39.460  1.00  0.00           H
ATOM   4479  CB  GLN A 932      38.390  51.790  40.050  1.00  0.00           C
ATOM   4480  HB1 GLN A 932      38.700  52.520  39.270  1.00  0.00           H
ATOM   4481  HB2 GLN A 932      38.660  52.380  40.960  1.00  0.00           H
ATOM   4482  CG  GLN A 932      36.790  51.660  39.830  1.00  0.00           C
ATOM   4483  HG1 GLN A 932      36.410  52.420  39.110  1.00  0.00           H
ATOM   4484  HG2 GLN A 932      36.360  51.970  40.800  1.00  0.00           H
ATOM   4485  CD  GLN A 932      36.180  50.350  39.440  1.00  0.00           C
ATOM   4486  OE1 GLN A 932      35.970  49.920  38.320  1.00  0.00           O
ATOM   4487  NE2 GLN A 932      35.780  49.540  40.440  1.00  0.00           N
ATOM   4488 HE21 GLN A 932      35.930  49.940  41.340  1.00  0.00           H
ATOM   4489 HE22 GLN A 932      35.200  48.740  40.300  1.00  0.00           H
ATOM   4490  C   GLN A 932      40.600  50.360  39.810  1.00  0.00           C
ATOM   4491  O   GLN A 932      41.040  50.350  38.670  1.00  0.00           O
ATOM   4492  N   ILE A 933      41.420  50.350  40.820  1.00  0.00           N
ATOM   4493  HN  ILE A 933      40.960  50.190  41.680  1.00  0.00           H
ATOM   4494  CA  ILE A 933      42.880  50.390  40.640  1.00  0.00           C
ATOM   4495  HA  ILE A 933      43.160  50.960  39.760  1.00  0.00           H
ATOM   4496  CB  ILE A 933      43.670  51.190  41.720  1.00  0.00           C
ATOM   4497  HB  ILE A 933      43.460  50.630  42.660  1.00  0.00           H
ATOM   4498  CG2 ILE A 933      45.180  51.200  41.470  1.00  0.00           C
ATOM   4499 HG21 ILE A 933      45.570  51.590  40.510  1.00  0.00           H
ATOM   4500 HG22 ILE A 933      45.480  50.140  41.540  1.00  0.00           H
ATOM   4501 HG23 ILE A 933      45.630  51.810  42.290  1.00  0.00           H
ATOM   4502  CG1 ILE A 933      43.180  52.590  41.930  1.00  0.00           C
ATOM   4503 HG11 ILE A 933      43.900  53.110  42.590  1.00  0.00           H
ATOM   4504 HG12 ILE A 933      42.250  52.490  42.540  1.00  0.00           H
ATOM   4505  CD  ILE A 933      42.870  53.430  40.770  1.00  0.00           C
ATOM   4506  HD1 ILE A 933      42.080  52.970  40.130  1.00  0.00           H
ATOM   4507  HD2 ILE A 933      43.820  53.640  40.250  1.00  0.00           H
ATOM   4508  HD3 ILE A 933      42.520  54.410  41.170  1.00  0.00           H
ATOM   4509  C   ILE A 933      43.480  49.020  40.490  1.00  0.00           C
ATOM   4510  O   ILE A 933      44.330  48.730  39.660  1.00  0.00           O
ATOM   4511  N   THR A 934      42.940  48.080  41.320  1.00  0.00           N
ATOM   4512  HN  THR A 934      42.280  48.330  42.010  1.00  0.00           H
ATOM   4513  CA  THR A 934      43.330  46.650  41.240  1.00  0.00           C
ATOM   4514  HA  THR A 934      44.410  46.660  41.120  1.00  0.00           H
ATOM   4515  CB  THR A 934      43.080  45.960  42.530  1.00  0.00           C
ATOM   4516  HB  THR A 934      43.430  46.590  43.380  1.00  0.00           H
ATOM   4517  OG1 THR A 934      43.710  44.710  42.540  1.00  0.00           O
ATOM   4518  HG1 THR A 934      43.470  44.270  41.720  1.00  0.00           H
ATOM   4519  CG2 THR A 934      41.630  45.670  42.820  1.00  0.00           C
ATOM   4520 HG21 THR A 934      41.160  45.030  42.040  1.00  0.00           H
ATOM   4521 HG22 THR A 934      41.040  46.610  42.880  1.00  0.00           H
ATOM   4522 HG23 THR A 934      41.520  45.220  43.840  1.00  0.00           H
ATOM   4523  C   THR A 934      42.720  45.910  40.040  1.00  0.00           C
ATOM   4524  O   THR A 934      43.210  44.840  39.610  1.00  0.00           O
ATOM   4525  N   ALA A 935      41.800  46.560  39.320  1.00  0.00           N
ATOM   4526  HN  ALA A 935      41.480  47.460  39.620  1.00  0.00           H
ATOM   4527  CA  ALA A 935      41.280  46.120  38.020  1.00  0.00           C
ATOM   4528  HA  ALA A 935      41.280  45.050  38.020  1.00  0.00           H
ATOM   4529  CB  ALA A 935      39.890  46.720  37.940  1.00  0.00           C
ATOM   4530  HB1 ALA A 935      39.300  46.430  37.040  1.00  0.00           H
ATOM   4531  HB2 ALA A 935      39.880  47.820  37.860  1.00  0.00           H
ATOM   4532  HB3 ALA A 935      39.320  46.340  38.810  1.00  0.00           H
ATOM   4533  C   ALA A 935      42.170  46.520  36.740  1.00  0.00           C
ATOM   4534  O   ALA A 935      41.880  46.030  35.690  1.00  0.00           O
ATOM   4535  N   VAL A 936      43.120  47.460  36.910  1.00  0.00           N
ATOM   4536  HN  VAL A 936      43.280  47.880  37.790  1.00  0.00           H
ATOM   4537  CA  VAL A 936      43.840  48.040  35.780  1.00  0.00           C
ATOM   4538  HA  VAL A 936      43.130  48.440  35.050  1.00  0.00           H
ATOM   4539  CB  VAL A 936      44.700  49.210  36.190  1.00  0.00           C
ATOM   4540  HB  VAL A 936      45.280  48.900  37.090  1.00  0.00           H
ATOM   4541  CG1 VAL A 936      45.810  49.600  35.160  1.00  0.00           C
ATOM   4542 HG11 VAL A 936      45.340  49.610  34.140  1.00  0.00           H
ATOM   4543 HG12 VAL A 936      46.580  48.810  35.090  1.00  0.00           H
ATOM   4544 HG13 VAL A 936      46.300  50.580  35.360  1.00  0.00           H
ATOM   4545  CG2 VAL A 936      43.750  50.430  36.540  1.00  0.00           C
ATOM   4546 HG21 VAL A 936      43.320  50.760  35.560  1.00  0.00           H
ATOM   4547 HG22 VAL A 936      44.330  51.290  36.950  1.00  0.00           H
ATOM   4548 HG23 VAL A 936      42.940  50.050  37.170  1.00  0.00           H
ATOM   4549  C   VAL A 936      44.560  46.960  35.060  1.00  0.00           C
ATOM   4550  O   VAL A 936      44.490  46.880  33.840  1.00  0.00           O
ATOM   4551  N   ILE A 937      45.080  45.970  35.850  1.00  0.00           N
ATOM   4552  HN  ILE A 937      44.970  46.120  36.830  1.00  0.00           H
ATOM   4553  CA  ILE A 937      45.850  44.720  35.520  1.00  0.00           C
ATOM   4554  HA  ILE A 937      46.670  45.110  34.940  1.00  0.00           H
ATOM   4555  CB  ILE A 937      46.310  44.250  36.790  1.00  0.00           C
ATOM   4556  HB  ILE A 937      45.520  43.820  37.440  1.00  0.00           H
ATOM   4557  CG2 ILE A 937      47.360  43.050  36.550  1.00  0.00           C
ATOM   4558 HG21 ILE A 937      46.790  42.130  36.280  1.00  0.00           H
ATOM   4559 HG22 ILE A 937      47.830  42.790  37.510  1.00  0.00           H
ATOM   4560 HG23 ILE A 937      48.140  43.270  35.790  1.00  0.00           H
ATOM   4561  CG1 ILE A 937      47.010  45.330  37.660  1.00  0.00           C
ATOM   4562 HG11 ILE A 937      47.440  44.800  38.550  1.00  0.00           H
ATOM   4563 HG12 ILE A 937      46.290  46.030  38.120  1.00  0.00           H
ATOM   4564  CD  ILE A 937      48.160  46.010  36.950  1.00  0.00           C
ATOM   4565  HD1 ILE A 937      48.680  45.260  36.320  1.00  0.00           H
ATOM   4566  HD2 ILE A 937      48.970  46.460  37.570  1.00  0.00           H
ATOM   4567  HD3 ILE A 937      47.780  46.800  36.270  1.00  0.00           H
ATOM   4568  C   ILE A 937      45.110  43.720  34.660  1.00  0.00           C
ATOM   4569  O   ILE A 937      45.640  42.830  34.000  1.00  0.00           O
ATOM   4570  N   ILE A 938      43.790  43.750  34.660  1.00  0.00           N
ATOM   4571  HN  ILE A 938      43.270  44.330  35.280  1.00  0.00           H
ATOM   4572  CA  ILE A 938      42.880  42.900  33.850  1.00  0.00           C
ATOM   4573  HA  ILE A 938      43.560  42.350  33.210  1.00  0.00           H
ATOM   4574  CB  ILE A 938      41.970  42.120  34.710  1.00  0.00           C
ATOM   4575  HB  ILE A 938      41.170  41.720  34.050  1.00  0.00           H
ATOM   4576  CG2 ILE A 938      42.690  40.970  35.320  1.00  0.00           C
ATOM   4577 HG21 ILE A 938      43.060  40.320  34.500  1.00  0.00           H
ATOM   4578 HG22 ILE A 938      41.980  40.250  35.800  1.00  0.00           H
ATOM   4579 HG23 ILE A 938      43.400  41.430  36.040  1.00  0.00           H
ATOM   4580  CG1 ILE A 938      41.320  43.010  35.770  1.00  0.00           C
ATOM   4581 HG11 ILE A 938      40.890  43.930  35.310  1.00  0.00           H
ATOM   4582 HG12 ILE A 938      42.100  43.450  36.420  1.00  0.00           H
ATOM   4583  CD  ILE A 938      40.080  42.250  36.440  1.00  0.00           C
ATOM   4584  HD1 ILE A 938      39.680  42.890  37.260  1.00  0.00           H
ATOM   4585  HD2 ILE A 938      40.420  41.270  36.810  1.00  0.00           H
ATOM   4586  HD3 ILE A 938      39.320  42.150  35.630  1.00  0.00           H
ATOM   4587  C   ILE A 938      42.160  43.830  32.930  1.00  0.00           C
ATOM   4588  O   ILE A 938      41.380  43.370  32.110  1.00  0.00           O
ATOM   4589  N   ASN A 939      42.310  45.120  32.870  1.00  0.00           N
ATOM   4590  HN  ASN A 939      42.940  45.490  33.560  1.00  0.00           H
ATOM   4591  CA  ASN A 939      41.550  45.910  31.900  1.00  0.00           C
ATOM   4592  HA  ASN A 939      40.770  45.340  31.420  1.00  0.00           H
ATOM   4593  CB  ASN A 939      40.740  47.090  32.610  1.00  0.00           C
ATOM   4594  HB1 ASN A 939      41.490  47.640  33.210  1.00  0.00           H
ATOM   4595  HB2 ASN A 939      40.200  46.520  33.410  1.00  0.00           H
ATOM   4596  CG  ASN A 939      39.810  48.010  31.860  1.00  0.00           C
ATOM   4597  OD1 ASN A 939      38.960  47.490  31.170  1.00  0.00           O
ATOM   4598  ND2 ASN A 939      39.800  49.320  32.050  1.00  0.00           N
ATOM   4599 HD21 ASN A 939      40.510  49.680  32.670  1.00  0.00           H
ATOM   4600 HD22 ASN A 939      39.200  49.900  31.500  1.00  0.00           H
ATOM   4601  C   ASN A 939      42.410  46.390  30.740  1.00  0.00           C
ATOM   4602  O   ASN A 939      41.850  46.850  29.780  1.00  0.00           O
ATOM   4603  N   ARG A 940      43.760  46.310  30.800  1.00  0.00           N
ATOM   4604  HN  ARG A 940      44.020  45.750  31.580  1.00  0.00           H
ATOM   4605  CA  ARG A 940      44.850  46.690  29.920  1.00  0.00           C
ATOM   4606  HA  ARG A 940      45.080  47.690  30.270  1.00  0.00           H
ATOM   4607  CB  ARG A 940      45.950  45.640  30.110  1.00  0.00           C
ATOM   4608  HB1 ARG A 940      46.770  45.880  29.390  1.00  0.00           H
ATOM   4609  HB2 ARG A 940      45.660  44.590  30.000  1.00  0.00           H
ATOM   4610  CG  ARG A 940      46.690  45.720  31.550  1.00  0.00           C
ATOM   4611  HG1 ARG A 940      47.650  45.160  31.470  1.00  0.00           H
ATOM   4612  HG2 ARG A 940      46.060  45.210  32.310  1.00  0.00           H
ATOM   4613  CD  ARG A 940      47.070  47.150  31.870  1.00  0.00           C
ATOM   4614  HD1 ARG A 940      46.180  47.790  32.060  1.00  0.00           H
ATOM   4615  HD2 ARG A 940      47.520  47.490  30.910  1.00  0.00           H
ATOM   4616  NE  ARG A 940      48.100  47.080  32.960  1.00  0.00           N
ATOM   4617  HE  ARG A 940      48.400  46.200  33.340  1.00  0.00           H
ATOM   4618  CZ  ARG A 940      48.820  48.110  33.440  1.00  0.00           C
ATOM   4619  NH1 ARG A 940      49.720  47.870  34.450  1.00  0.00           N
ATOM   4620 HH11 ARG A 940      50.060  46.960  34.680  1.00  0.00           H
ATOM   4621 HH12 ARG A 940      50.310  48.610  34.750  1.00  0.00           H
ATOM   4622  NH2 ARG A 940      48.730  49.350  33.070  1.00  0.00           N
ATOM   4623 HH21 ARG A 940      47.850  49.550  32.620  1.00  0.00           H
ATOM   4624 HH22 ARG A 940      49.260  49.950  33.660  1.00  0.00           H
ATOM   4625  C   ARG A 940      44.560  46.810  28.400  1.00  0.00           C
ATOM   4626  O   ARG A 940      43.850  46.030  27.820  1.00  0.00           O
ATOM   4627  N   LYS A 941      45.200  47.770  27.770  1.00  0.00           N
ATOM   4628  HN  LYS A 941      45.800  48.380  28.290  1.00  0.00           H
ATOM   4629  CA  LYS A 941      45.350  48.030  26.330  1.00  0.00           C
ATOM   4630  HA  LYS A 941      44.310  48.140  26.050  1.00  0.00           H
ATOM   4631  CB  LYS A 941      46.220  49.280  26.090  1.00  0.00           C
ATOM   4632  HB1 LYS A 941      46.380  49.390  25.000  1.00  0.00           H
ATOM   4633  HB2 LYS A 941      47.200  49.140  26.590  1.00  0.00           H
ATOM   4634  CG  LYS A 941      45.660  50.680  26.610  1.00  0.00           C
ATOM   4635  HG1 LYS A 941      46.470  51.360  26.250  1.00  0.00           H
ATOM   4636  HG2 LYS A 941      45.620  50.720  27.720  1.00  0.00           H
ATOM   4637  CD  LYS A 941      44.320  51.050  26.080  1.00  0.00           C
ATOM   4638  HD1 LYS A 941      44.020  51.980  26.630  1.00  0.00           H
ATOM   4639  HD2 LYS A 941      43.590  50.260  26.350  1.00  0.00           H
ATOM   4640  CE  LYS A 941      44.290  51.330  24.590  1.00  0.00           C
ATOM   4641  HE1 LYS A 941      44.520  50.410  24.010  1.00  0.00           H
ATOM   4642  HE2 LYS A 941      45.010  52.110  24.240  1.00  0.00           H
ATOM   4643  NZ  LYS A 941      42.950  51.820  24.170  1.00  0.00           N
ATOM   4644  HZ1 LYS A 941      42.750  52.680  24.710  1.00  0.00           H
ATOM   4645  HZ2 LYS A 941      42.240  51.070  24.360  1.00  0.00           H
ATOM   4646  HZ3 LYS A 941      43.010  52.070  23.160  1.00  0.00           H
ATOM   4647  C   LYS A 941      45.760  46.880  25.460  1.00  0.00           C
ATOM   4648  O   LYS A 941      44.970  46.430  24.630  1.00  0.00           O
ATOM   4649  N   GLU A 942      46.950  46.230  25.740  1.00  0.00           N
ATOM   4650  HN  GLU A 942      47.580  46.480  26.480  1.00  0.00           H
ATOM   4651  CA  GLU A 942      47.500  45.160  24.920  1.00  0.00           C
ATOM   4652  HA  GLU A 942      47.510  45.390  23.860  1.00  0.00           H
ATOM   4653  CB  GLU A 942      49.060  44.920  25.030  1.00  0.00           C
ATOM   4654  HB1 GLU A 942      49.210  44.920  26.120  1.00  0.00           H
ATOM   4655  HB2 GLU A 942      49.520  45.820  24.580  1.00  0.00           H
ATOM   4656  CG  GLU A 942      49.520  43.530  24.530  1.00  0.00           C
ATOM   4657  HG1 GLU A 942      49.320  43.320  23.460  1.00  0.00           H
ATOM   4658  HG2 GLU A 942      49.030  42.820  25.230  1.00  0.00           H
ATOM   4659  CD  GLU A 942      51.020  43.330  24.780  1.00  0.00           C
ATOM   4660  OE1 GLU A 942      51.750  43.670  23.870  1.00  0.00           O
ATOM   4661  OE2 GLU A 942      51.360  42.930  25.900  1.00  0.00           O
ATOM   4662  C   GLU A 942      46.630  43.790  24.880  1.00  0.00           C
ATOM   4663  O   GLU A 942      46.510  43.070  23.850  1.00  0.00           O
ATOM   4664  N   HSD A 943      46.140  43.380  26.020  1.00  0.00           N
ATOM   4665  HN  HSD A 943      46.190  44.030  26.770  1.00  0.00           H
ATOM   4666  CA  HSD A 943      45.390  42.160  26.070  1.00  0.00           C
ATOM   4667  HA  HSD A 943      44.860  42.150  25.130  1.00  0.00           H
ATOM   4668  CB  HSD A 943      46.360  40.900  26.260  1.00  0.00           C
ATOM   4669  HB1 HSD A 943      46.780  41.170  27.250  1.00  0.00           H
ATOM   4670  HB2 HSD A 943      47.120  40.830  25.450  1.00  0.00           H
ATOM   4671  ND1 HSD A 943      45.250  38.920  25.080  1.00  0.00           N
ATOM   4672  HD1 HSD A 943      45.310  39.390  24.210  1.00  0.00           H
ATOM   4673  CG  HSD A 943      45.730  39.540  26.190  1.00  0.00           C
ATOM   4674  CE1 HSD A 943      44.980  37.610  25.390  1.00  0.00           C
ATOM   4675  HE1 HSD A 943      44.590  36.880  24.700  1.00  0.00           H
ATOM   4676  NE2 HSD A 943      45.300  37.310  26.600  1.00  0.00           N
ATOM   4677  CD2 HSD A 943      45.710  38.540  27.150  1.00  0.00           C
ATOM   4678  HD2 HSD A 943      45.850  38.650  28.220  1.00  0.00           H
ATOM   4679  C   HSD A 943      44.390  42.180  27.230  1.00  0.00           C
ATOM   4680  O   HSD A 943      44.560  42.910  28.180  1.00  0.00           O
ATOM   4681  N   LYS A 944      43.300  41.410  27.190  1.00  0.00           N
ATOM   4682  HN  LYS A 944      43.180  40.710  26.480  1.00  0.00           H
ATOM   4683  CA  LYS A 944      42.130  41.370  28.040  1.00  0.00           C
ATOM   4684  HA  LYS A 944      42.320  42.140  28.780  1.00  0.00           H
ATOM   4685  CB  LYS A 944      40.810  41.800  27.320  1.00  0.00           C
ATOM   4686  HB1 LYS A 944      39.920  41.430  27.900  1.00  0.00           H
ATOM   4687  HB2 LYS A 944      40.710  41.270  26.350  1.00  0.00           H
ATOM   4688  CG  LYS A 944      40.780  43.350  27.000  1.00  0.00           C
ATOM   4689  HG1 LYS A 944      40.030  43.560  26.210  1.00  0.00           H
ATOM   4690  HG2 LYS A 944      41.780  43.680  26.640  1.00  0.00           H
ATOM   4691  CD  LYS A 944      40.420  44.380  28.050  1.00  0.00           C
ATOM   4692  HD1 LYS A 944      41.180  44.490  28.860  1.00  0.00           H
ATOM   4693  HD2 LYS A 944      39.470  44.060  28.530  1.00  0.00           H
ATOM   4694  CE  LYS A 944      39.950  45.740  27.460  1.00  0.00           C
ATOM   4695  HE1 LYS A 944      39.440  46.380  28.220  1.00  0.00           H
ATOM   4696  HE2 LYS A 944      39.310  45.590  26.560  1.00  0.00           H
ATOM   4697  NZ  LYS A 944      41.210  46.480  26.950  1.00  0.00           N
ATOM   4698  HZ1 LYS A 944      41.170  47.520  26.960  1.00  0.00           H
ATOM   4699  HZ2 LYS A 944      41.700  46.120  26.100  1.00  0.00           H
ATOM   4700  HZ3 LYS A 944      41.870  46.290  27.740  1.00  0.00           H
ATOM   4701  C   LYS A 944      41.990  40.110  28.870  1.00  0.00           C
ATOM   4702  O   LYS A 944      41.820  39.010  28.350  1.00  0.00           O
ATOM   4703  N   LEU A 945      42.050  40.250  30.220  1.00  0.00           N
ATOM   4704  HN  LEU A 945      42.500  41.080  30.540  1.00  0.00           H
ATOM   4705  CA  LEU A 945      41.880  39.220  31.190  1.00  0.00           C
ATOM   4706  HA  LEU A 945      41.500  38.350  30.670  1.00  0.00           H
ATOM   4707  CB  LEU A 945      43.080  39.100  32.120  1.00  0.00           C
ATOM   4708  HB1 LEU A 945      42.740  38.480  32.970  1.00  0.00           H
ATOM   4709  HB2 LEU A 945      43.310  40.130  32.490  1.00  0.00           H
ATOM   4710  CG  LEU A 945      44.430  38.550  31.510  1.00  0.00           C
ATOM   4711  HG  LEU A 945      44.760  39.260  30.730  1.00  0.00           H
ATOM   4712  CD1 LEU A 945      45.540  38.380  32.620  1.00  0.00           C
ATOM   4713 HD11 LEU A 945      45.560  39.350  33.140  1.00  0.00           H
ATOM   4714 HD12 LEU A 945      46.490  38.130  32.090  1.00  0.00           H
ATOM   4715 HD13 LEU A 945      45.230  37.590  33.350  1.00  0.00           H
ATOM   4716  CD2 LEU A 945      44.160  37.170  30.800  1.00  0.00           C
ATOM   4717 HD21 LEU A 945      43.700  36.540  31.590  1.00  0.00           H
ATOM   4718 HD22 LEU A 945      45.150  36.720  30.540  1.00  0.00           H
ATOM   4719 HD23 LEU A 945      43.560  37.240  29.870  1.00  0.00           H
ATOM   4720  C   LEU A 945      40.650  39.530  32.070  1.00  0.00           C
ATOM   4721  O   LEU A 945      40.300  38.690  32.920  1.00  0.00           O
ATOM   4722  N   LYS A 946      39.920  40.540  31.700  1.00  0.00           N
ATOM   4723  HN  LYS A 946      40.130  41.120  30.920  1.00  0.00           H
ATOM   4724  CA  LYS A 946      38.650  40.810  32.300  1.00  0.00           C
ATOM   4725  HA  LYS A 946      38.760  40.520  33.340  1.00  0.00           H
ATOM   4726  CB  LYS A 946      38.170  42.270  32.290  1.00  0.00           C
ATOM   4727  HB1 LYS A 946      38.850  42.870  32.920  1.00  0.00           H
ATOM   4728  HB2 LYS A 946      37.230  42.170  32.870  1.00  0.00           H
ATOM   4729  CG  LYS A 946      38.040  42.990  31.030  1.00  0.00           C
ATOM   4730  HG1 LYS A 946      37.290  42.480  30.380  1.00  0.00           H
ATOM   4731  HG2 LYS A 946      38.970  43.120  30.440  1.00  0.00           H
ATOM   4732  CD  LYS A 946      37.540  44.400  31.390  1.00  0.00           C
ATOM   4733  HD1 LYS A 946      38.370  44.930  31.910  1.00  0.00           H
ATOM   4734  HD2 LYS A 946      36.790  44.330  32.210  1.00  0.00           H
ATOM   4735  CE  LYS A 946      36.980  45.260  30.220  1.00  0.00           C
ATOM   4736  HE1 LYS A 946      36.200  44.700  29.660  1.00  0.00           H
ATOM   4737  HE2 LYS A 946      37.790  45.440  29.470  1.00  0.00           H
ATOM   4738  NZ  LYS A 946      36.480  46.600  30.640  1.00  0.00           N
ATOM   4739  HZ1 LYS A 946      35.940  46.990  29.850  1.00  0.00           H
ATOM   4740  HZ2 LYS A 946      37.290  47.100  31.050  1.00  0.00           H
ATOM   4741  HZ3 LYS A 946      35.900  46.330  31.470  1.00  0.00           H
ATOM   4742  C   LYS A 946      37.600  39.890  31.770  1.00  0.00           C
ATOM   4743  O   LYS A 946      37.580  39.680  30.540  1.00  0.00           O
ATOM   4744  N   LYS A 947      36.650  39.430  32.660  1.00  0.00           N
ATOM   4745  HN  LYS A 947      36.830  39.610  33.630  1.00  0.00           H
ATOM   4746  CA  LYS A 947      35.610  38.540  32.200  1.00  0.00           C
ATOM   4747  HA  LYS A 947      35.330  38.640  31.160  1.00  0.00           H
ATOM   4748  CB  LYS A 947      36.020  37.060  32.380  1.00  0.00           C
ATOM   4749  HB1 LYS A 947      35.050  36.510  32.300  1.00  0.00           H
ATOM   4750  HB2 LYS A 947      36.490  36.840  33.360  1.00  0.00           H
ATOM   4751  CG  LYS A 947      36.960  36.630  31.230  1.00  0.00           C
ATOM   4752  HG1 LYS A 947      37.930  37.160  31.310  1.00  0.00           H
ATOM   4753  HG2 LYS A 947      36.530  36.880  30.220  1.00  0.00           H
ATOM   4754  CD  LYS A 947      37.260  35.060  31.240  1.00  0.00           C
ATOM   4755  HD1 LYS A 947      36.290  34.560  31.410  1.00  0.00           H
ATOM   4756  HD2 LYS A 947      37.950  34.870  32.090  1.00  0.00           H
ATOM   4757  CE  LYS A 947      37.790  34.370  29.950  1.00  0.00           C
ATOM   4758  HE1 LYS A 947      37.090  34.630  29.120  1.00  0.00           H
ATOM   4759  HE2 LYS A 947      37.850  33.270  30.050  1.00  0.00           H
ATOM   4760  NZ  LYS A 947      39.110  34.890  29.460  1.00  0.00           N
ATOM   4761  HZ1 LYS A 947      39.320  34.620  28.480  1.00  0.00           H
ATOM   4762  HZ2 LYS A 947      39.810  34.420  30.060  1.00  0.00           H
ATOM   4763  HZ3 LYS A 947      39.110  35.930  29.550  1.00  0.00           H
ATOM   4764  C   LYS A 947      34.330  38.750  33.020  1.00  0.00           C
ATOM   4765  O   LYS A 947      34.420  39.000  34.240  1.00  0.00           O
ATOM   4766  N   GLY A 948      33.120  38.520  32.380  1.00  0.00           N
ATOM   4767  HN  GLY A 948      33.120  38.070  31.500  1.00  0.00           H
ATOM   4768  CA  GLY A 948      31.780  38.880  32.880  1.00  0.00           C
ATOM   4769  HA1 GLY A 948      31.720  38.240  33.740  1.00  0.00           H
ATOM   4770  HA2 GLY A 948      31.130  38.430  32.140  1.00  0.00           H
ATOM   4771  C   GLY A 948      31.560  40.340  33.060  1.00  0.00           C
ATOM   4772  O   GLY A 948      32.510  41.030  32.760  1.00  0.00           O
ATOM   4773  N   ALA A 949      30.370  40.830  33.510  1.00  0.00           N
ATOM   4774  HN  ALA A 949      29.700  40.190  33.870  1.00  0.00           H
ATOM   4775  CA  ALA A 949      30.010  42.230  33.560  1.00  0.00           C
ATOM   4776  HA  ALA A 949      30.340  42.680  32.640  1.00  0.00           H
ATOM   4777  CB  ALA A 949      28.540  42.400  33.670  1.00  0.00           C
ATOM   4778  HB1 ALA A 949      28.020  41.970  32.790  1.00  0.00           H
ATOM   4779  HB2 ALA A 949      28.230  43.450  33.550  1.00  0.00           H
ATOM   4780  HB3 ALA A 949      28.100  41.960  34.610  1.00  0.00           H
ATOM   4781  C   ALA A 949      30.670  43.010  34.760  1.00  0.00           C
ATOM   4782  O   ALA A 949      30.480  42.770  35.950  1.00  0.00           O
ATOM   4783  N   GLY A 950      31.630  43.950  34.440  1.00  0.00           N
ATOM   4784  HN  GLY A 950      31.730  44.090  33.470  1.00  0.00           H
ATOM   4785  CA  GLY A 950      32.400  44.680  35.430  1.00  0.00           C
ATOM   4786  HA1 GLY A 950      31.710  45.240  36.030  1.00  0.00           H
ATOM   4787  HA2 GLY A 950      33.010  45.350  34.840  1.00  0.00           H
ATOM   4788  C   GLY A 950      33.250  43.980  36.350  1.00  0.00           C
ATOM   4789  O   GLY A 950      33.830  42.920  35.970  1.00  0.00           O
ATOM   4790  N   TYR A 951      33.440  44.580  37.540  1.00  0.00           N
ATOM   4791  HN  TYR A 951      33.100  45.520  37.570  1.00  0.00           H
ATOM   4792  CA  TYR A 951      34.170  43.880  38.570  1.00  0.00           C
ATOM   4793  HA  TYR A 951      34.700  42.990  38.260  1.00  0.00           H
ATOM   4794  CB  TYR A 951      35.240  44.840  39.150  1.00  0.00           C
ATOM   4795  HB1 TYR A 951      35.890  44.140  39.720  1.00  0.00           H
ATOM   4796  HB2 TYR A 951      34.840  45.760  39.640  1.00  0.00           H
ATOM   4797  CG  TYR A 951      36.080  45.380  38.020  1.00  0.00           C
ATOM   4798  CD1 TYR A 951      36.660  44.570  37.070  1.00  0.00           C
ATOM   4799  HD1 TYR A 951      36.430  43.530  37.250  1.00  0.00           H
ATOM   4800  CE1 TYR A 951      37.280  45.060  35.890  1.00  0.00           C
ATOM   4801  HE1 TYR A 951      37.580  44.300  35.190  1.00  0.00           H
ATOM   4802  CZ  TYR A 951      37.260  46.430  35.660  1.00  0.00           C
ATOM   4803  OH  TYR A 951      37.630  47.010  34.400  1.00  0.00           O
ATOM   4804  HH  TYR A 951      37.860  47.930  34.550  1.00  0.00           H
ATOM   4805  CD2 TYR A 951      36.200  46.750  37.770  1.00  0.00           C
ATOM   4806  HD2 TYR A 951      35.620  47.440  38.350  1.00  0.00           H
ATOM   4807  CE2 TYR A 951      36.740  47.310  36.610  1.00  0.00           C
ATOM   4808  HE2 TYR A 951      36.780  48.370  36.420  1.00  0.00           H
ATOM   4809  C   TYR A 951      33.100  43.550  39.610  1.00  0.00           C
ATOM   4810  O   TYR A 951      33.320  43.400  40.800  1.00  0.00           O
ATOM   4811  N   HSD A 952      31.800  43.500  39.280  1.00  0.00           N
ATOM   4812  HN  HSD A 952      31.540  43.790  38.370  1.00  0.00           H
ATOM   4813  CA  HSD A 952      30.670  43.230  40.140  1.00  0.00           C
ATOM   4814  HA  HSD A 952      30.610  43.980  40.920  1.00  0.00           H
ATOM   4815  CB  HSD A 952      29.280  43.490  39.450  1.00  0.00           C
ATOM   4816  HB1 HSD A 952      28.480  43.300  40.190  1.00  0.00           H
ATOM   4817  HB2 HSD A 952      29.080  42.790  38.610  1.00  0.00           H
ATOM   4818  ND1 HSD A 952      28.980  45.150  37.630  1.00  0.00           N
ATOM   4819  HD1 HSD A 952      28.680  44.530  36.890  1.00  0.00           H
ATOM   4820  CG  HSD A 952      29.190  44.840  38.960  1.00  0.00           C
ATOM   4821  CE1 HSD A 952      28.740  46.530  37.580  1.00  0.00           C
ATOM   4822  HE1 HSD A 952      28.240  47.040  36.760  1.00  0.00           H
ATOM   4823  NE2 HSD A 952      28.680  47.060  38.760  1.00  0.00           N
ATOM   4824  CD2 HSD A 952      28.970  46.050  39.650  1.00  0.00           C
ATOM   4825  HD2 HSD A 952      28.940  46.080  40.730  1.00  0.00           H
ATOM   4826  C   HSD A 952      30.720  42.010  40.950  1.00  0.00           C
ATOM   4827  O   HSD A 952      30.620  41.970  42.190  1.00  0.00           O
ATOM   4828  N   LEU A 953      31.020  40.930  40.270  1.00  0.00           N
ATOM   4829  HN  LEU A 953      31.240  40.920  39.300  1.00  0.00           H
ATOM   4830  CA  LEU A 953      31.200  39.620  40.940  1.00  0.00           C
ATOM   4831  HA  LEU A 953      30.420  39.430  41.660  1.00  0.00           H
ATOM   4832  CB  LEU A 953      31.140  38.480  39.950  1.00  0.00           C
ATOM   4833  HB1 LEU A 953      31.890  38.690  39.150  1.00  0.00           H
ATOM   4834  HB2 LEU A 953      30.150  38.440  39.460  1.00  0.00           H
ATOM   4835  CG  LEU A 953      31.370  37.040  40.640  1.00  0.00           C
ATOM   4836  HG  LEU A 953      32.340  36.980  41.190  1.00  0.00           H
ATOM   4837  CD1 LEU A 953      30.240  36.620  41.650  1.00  0.00           C
ATOM   4838 HD11 LEU A 953      30.290  35.530  41.830  1.00  0.00           H
ATOM   4839 HD12 LEU A 953      29.270  36.860  41.150  1.00  0.00           H
ATOM   4840 HD13 LEU A 953      30.280  37.030  42.680  1.00  0.00           H
ATOM   4841  CD2 LEU A 953      31.540  35.960  39.550  1.00  0.00           C
ATOM   4842 HD21 LEU A 953      32.460  36.160  38.960  1.00  0.00           H
ATOM   4843 HD22 LEU A 953      30.640  35.910  38.900  1.00  0.00           H
ATOM   4844 HD23 LEU A 953      31.720  34.950  39.950  1.00  0.00           H
ATOM   4845  C   LEU A 953      32.360  39.570  41.910  1.00  0.00           C
ATOM   4846  O   LEU A 953      32.270  39.020  43.010  1.00  0.00           O
ATOM   4847  N   ASP A 954      33.540  40.120  41.520  1.00  0.00           N
ATOM   4848  HN  ASP A 954      33.700  40.490  40.600  1.00  0.00           H
ATOM   4849  CA  ASP A 954      34.550  40.410  42.520  1.00  0.00           C
ATOM   4850  HA  ASP A 954      34.990  39.480  42.850  1.00  0.00           H
ATOM   4851  CB  ASP A 954      35.770  41.090  41.930  1.00  0.00           C
ATOM   4852  HB1 ASP A 954      35.440  42.100  41.570  1.00  0.00           H
ATOM   4853  HB2 ASP A 954      36.040  40.600  40.980  1.00  0.00           H
ATOM   4854  CG  ASP A 954      37.070  41.030  42.720  1.00  0.00           C
ATOM   4855  OD1 ASP A 954      37.170  40.780  43.940  1.00  0.00           O
ATOM   4856  OD2 ASP A 954      38.190  41.250  41.940  1.00  0.00           O
ATOM   4857  HD2 ASP A 954      38.990  41.290  42.470  1.00  0.00           H
ATOM   4858  C   ASP A 954      34.100  41.220  43.770  1.00  0.00           C
ATOM   4859  O   ASP A 954      34.300  40.870  44.960  1.00  0.00           O
ATOM   4860  N   LEU A 955      33.420  42.310  43.570  1.00  0.00           N
ATOM   4861  HN  LEU A 955      33.140  42.440  42.610  1.00  0.00           H
ATOM   4862  CA  LEU A 955      32.910  43.240  44.600  1.00  0.00           C
ATOM   4863  HA  LEU A 955      33.820  43.440  45.160  1.00  0.00           H
ATOM   4864  CB  LEU A 955      32.420  44.490  43.850  1.00  0.00           C
ATOM   4865  HB1 LEU A 955      31.610  44.060  43.230  1.00  0.00           H
ATOM   4866  HB2 LEU A 955      33.240  44.970  43.260  1.00  0.00           H
ATOM   4867  CG  LEU A 955      32.130  45.710  44.780  1.00  0.00           C
ATOM   4868  HG  LEU A 955      31.250  45.500  45.420  1.00  0.00           H
ATOM   4869  CD1 LEU A 955      33.350  46.000  45.630  1.00  0.00           C
ATOM   4870 HD11 LEU A 955      33.310  47.040  46.030  1.00  0.00           H
ATOM   4871 HD12 LEU A 955      34.300  45.940  45.050  1.00  0.00           H
ATOM   4872 HD13 LEU A 955      33.370  45.280  46.470  1.00  0.00           H
ATOM   4873  CD2 LEU A 955      31.780  46.850  43.860  1.00  0.00           C
ATOM   4874 HD21 LEU A 955      30.870  46.720  43.240  1.00  0.00           H
ATOM   4875 HD22 LEU A 955      32.620  47.050  43.150  1.00  0.00           H
ATOM   4876 HD23 LEU A 955      31.610  47.790  44.410  1.00  0.00           H
ATOM   4877  C   LEU A 955      31.850  42.690  45.440  1.00  0.00           C
ATOM   4878  O   LEU A 955      31.900  43.010  46.640  1.00  0.00           O
ATOM   4879  N   LEU A 956      30.980  41.840  45.000  1.00  0.00           N
ATOM   4880  HN  LEU A 956      30.990  41.810  44.000  1.00  0.00           H
ATOM   4881  CA  LEU A 956      29.930  41.180  45.730  1.00  0.00           C
ATOM   4882  HA  LEU A 956      29.510  42.030  46.270  1.00  0.00           H
ATOM   4883  CB  LEU A 956      28.890  40.560  44.750  1.00  0.00           C
ATOM   4884  HB1 LEU A 956      29.430  39.920  44.020  1.00  0.00           H
ATOM   4885  HB2 LEU A 956      28.520  41.400  44.140  1.00  0.00           H
ATOM   4886  CG  LEU A 956      27.740  39.760  45.380  1.00  0.00           C
ATOM   4887  HG  LEU A 956      28.150  39.030  46.100  1.00  0.00           H
ATOM   4888  CD1 LEU A 956      26.720  40.580  46.190  1.00  0.00           C
ATOM   4889 HD11 LEU A 956      26.100  41.260  45.560  1.00  0.00           H
ATOM   4890 HD12 LEU A 956      27.360  41.150  46.880  1.00  0.00           H
ATOM   4891 HD13 LEU A 956      26.080  40.030  46.900  1.00  0.00           H
ATOM   4892  CD2 LEU A 956      27.070  39.030  44.230  1.00  0.00           C
ATOM   4893 HD21 LEU A 956      26.720  39.830  43.550  1.00  0.00           H
ATOM   4894 HD22 LEU A 956      26.250  38.420  44.640  1.00  0.00           H
ATOM   4895 HD23 LEU A 956      27.660  38.420  43.520  1.00  0.00           H
ATOM   4896  C   LEU A 956      30.530  40.200  46.800  1.00  0.00           C
ATOM   4897  O   LEU A 956      30.170  40.250  47.960  1.00  0.00           O
ATOM   4898  N   MET A 957      31.580  39.440  46.310  1.00  0.00           N
ATOM   4899  HN  MET A 957      31.940  39.470  45.380  1.00  0.00           H
ATOM   4900  CA  MET A 957      32.080  38.480  47.220  1.00  0.00           C
ATOM   4901  HA  MET A 957      31.250  38.080  47.790  1.00  0.00           H
ATOM   4902  CB  MET A 957      32.650  37.340  46.410  1.00  0.00           C
ATOM   4903  HB1 MET A 957      33.110  36.640  47.140  1.00  0.00           H
ATOM   4904  HB2 MET A 957      33.380  37.710  45.660  1.00  0.00           H
ATOM   4905  CG  MET A 957      31.530  36.580  45.540  1.00  0.00           C
ATOM   4906  HG1 MET A 957      32.010  35.760  44.980  1.00  0.00           H
ATOM   4907  HG2 MET A 957      31.180  37.290  44.760  1.00  0.00           H
ATOM   4908  SD  MET A 957      30.210  35.920  46.610  1.00  0.00           S
ATOM   4909  CE  MET A 957      29.180  35.890  45.190  1.00  0.00           C
ATOM   4910  HE1 MET A 957      28.550  36.780  45.040  1.00  0.00           H
ATOM   4911  HE2 MET A 957      28.550  34.980  45.210  1.00  0.00           H
ATOM   4912  HE3 MET A 957      29.610  35.750  44.170  1.00  0.00           H
ATOM   4913  C   MET A 957      32.990  39.090  48.300  1.00  0.00           C
ATOM   4914  O   MET A 957      32.970  38.770  49.490  1.00  0.00           O
ATOM   4915  N   VAL A 958      33.730  40.150  47.870  1.00  0.00           N
ATOM   4916  HN  VAL A 958      33.740  40.380  46.890  1.00  0.00           H
ATOM   4917  CA  VAL A 958      34.430  41.070  48.790  1.00  0.00           C
ATOM   4918  HA  VAL A 958      35.010  40.550  49.540  1.00  0.00           H
ATOM   4919  CB  VAL A 958      35.430  42.010  48.080  1.00  0.00           C
ATOM   4920  HB  VAL A 958      35.030  42.470  47.150  1.00  0.00           H
ATOM   4921  CG1 VAL A 958      35.950  43.180  48.930  1.00  0.00           C
ATOM   4922 HG11 VAL A 958      36.920  43.580  48.550  1.00  0.00           H
ATOM   4923 HG12 VAL A 958      36.130  42.890  49.990  1.00  0.00           H
ATOM   4924 HG13 VAL A 958      35.150  43.960  48.900  1.00  0.00           H
ATOM   4925  CG2 VAL A 958      36.650  41.160  47.620  1.00  0.00           C
ATOM   4926 HG21 VAL A 958      36.240  40.320  47.020  1.00  0.00           H
ATOM   4927 HG22 VAL A 958      37.150  40.810  48.550  1.00  0.00           H
ATOM   4928 HG23 VAL A 958      37.340  41.740  46.990  1.00  0.00           H
ATOM   4929  C   VAL A 958      33.530  41.840  49.680  1.00  0.00           C
ATOM   4930  O   VAL A 958      33.830  41.880  50.860  1.00  0.00           O
ATOM   4931  N   GLY A 959      32.420  42.450  49.210  1.00  0.00           N
ATOM   4932  HN  GLY A 959      32.180  42.330  48.240  1.00  0.00           H
ATOM   4933  CA  GLY A 959      31.420  43.150  50.000  1.00  0.00           C
ATOM   4934  HA1 GLY A 959      30.600  43.440  49.360  1.00  0.00           H
ATOM   4935  HA2 GLY A 959      31.880  44.050  50.410  1.00  0.00           H
ATOM   4936  C   GLY A 959      30.750  42.250  51.110  1.00  0.00           C
ATOM   4937  O   GLY A 959      30.560  42.660  52.260  1.00  0.00           O
ATOM   4938  N   VAL A 960      30.340  40.970  50.860  1.00  0.00           N
ATOM   4939  HN  VAL A 960      30.440  40.530  49.960  1.00  0.00           H
ATOM   4940  CA  VAL A 960      29.870  40.080  51.900  1.00  0.00           C
ATOM   4941  HA  VAL A 960      29.150  40.670  52.430  1.00  0.00           H
ATOM   4942  CB  VAL A 960      28.950  39.000  51.370  1.00  0.00           C
ATOM   4943  HB  VAL A 960      28.250  39.520  50.680  1.00  0.00           H
ATOM   4944  CG1 VAL A 960      29.730  37.950  50.540  1.00  0.00           C
ATOM   4945 HG11 VAL A 960      30.700  37.620  50.960  1.00  0.00           H
ATOM   4946 HG12 VAL A 960      30.020  38.130  49.480  1.00  0.00           H
ATOM   4947 HG13 VAL A 960      29.060  37.060  50.550  1.00  0.00           H
ATOM   4948  CG2 VAL A 960      28.220  38.360  52.520  1.00  0.00           C
ATOM   4949 HG21 VAL A 960      27.830  39.110  53.250  1.00  0.00           H
ATOM   4950 HG22 VAL A 960      28.900  37.610  52.960  1.00  0.00           H
ATOM   4951 HG23 VAL A 960      27.330  37.920  52.030  1.00  0.00           H
ATOM   4952  C   VAL A 960      30.900  39.650  52.920  1.00  0.00           C
ATOM   4953  O   VAL A 960      30.670  39.560  54.100  1.00  0.00           O
ATOM   4954  N   MET A 961      32.160  39.400  52.480  1.00  0.00           N
ATOM   4955  HN  MET A 961      32.250  39.480  51.490  1.00  0.00           H
ATOM   4956  CA  MET A 961      33.380  39.150  53.280  1.00  0.00           C
ATOM   4957  HA  MET A 961      32.980  38.570  54.090  1.00  0.00           H
ATOM   4958  CB  MET A 961      34.500  38.370  52.590  1.00  0.00           C
ATOM   4959  HB1 MET A 961      35.450  38.200  53.160  1.00  0.00           H
ATOM   4960  HB2 MET A 961      34.790  38.950  51.680  1.00  0.00           H
ATOM   4961  CG  MET A 961      33.980  37.020  52.220  1.00  0.00           C
ATOM   4962  HG1 MET A 961      34.760  36.420  51.710  1.00  0.00           H
ATOM   4963  HG2 MET A 961      33.190  37.190  51.460  1.00  0.00           H
ATOM   4964  SD  MET A 961      33.360  35.920  53.530  1.00  0.00           S
ATOM   4965  CE  MET A 961      31.900  35.230  52.610  1.00  0.00           C
ATOM   4966  HE1 MET A 961      32.150  35.010  51.550  1.00  0.00           H
ATOM   4967  HE2 MET A 961      31.050  35.940  52.730  1.00  0.00           H
ATOM   4968  HE3 MET A 961      31.580  34.260  53.010  1.00  0.00           H
ATOM   4969  C   MET A 961      33.840  40.300  54.050  1.00  0.00           C
ATOM   4970  O   MET A 961      34.370  40.090  55.170  1.00  0.00           O
ATOM   4971  N   LEU A 962      33.530  41.580  53.690  1.00  0.00           N
ATOM   4972  HN  LEU A 962      33.200  41.740  52.770  1.00  0.00           H
ATOM   4973  CA  LEU A 962      33.780  42.720  54.600  1.00  0.00           C
ATOM   4974  HA  LEU A 962      34.820  42.730  54.880  1.00  0.00           H
ATOM   4975  CB  LEU A 962      33.320  44.010  53.850  1.00  0.00           C
ATOM   4976  HB1 LEU A 962      32.210  44.060  53.870  1.00  0.00           H
ATOM   4977  HB2 LEU A 962      33.730  44.000  52.820  1.00  0.00           H
ATOM   4978  CG  LEU A 962      33.880  45.340  54.460  1.00  0.00           C
ATOM   4979  HG  LEU A 962      34.880  45.060  54.850  1.00  0.00           H
ATOM   4980  CD1 LEU A 962      34.280  46.300  53.340  1.00  0.00           C
ATOM   4981 HD11 LEU A 962      35.320  46.070  53.010  1.00  0.00           H
ATOM   4982 HD12 LEU A 962      34.470  47.250  53.890  1.00  0.00           H
ATOM   4983 HD13 LEU A 962      33.580  46.370  52.480  1.00  0.00           H
ATOM   4984  CD2 LEU A 962      33.020  45.930  55.490  1.00  0.00           C
ATOM   4985 HD21 LEU A 962      33.460  46.860  55.920  1.00  0.00           H
ATOM   4986 HD22 LEU A 962      32.830  45.300  56.380  1.00  0.00           H
ATOM   4987 HD23 LEU A 962      32.060  46.260  55.030  1.00  0.00           H
ATOM   4988  C   LEU A 962      32.960  42.640  55.920  1.00  0.00           C
ATOM   4989  O   LEU A 962      33.470  42.960  57.000  1.00  0.00           O
ATOM   4990  N   GLY A 963      31.690  42.120  55.910  1.00  0.00           N
ATOM   4991  HN  GLY A 963      31.330  41.780  55.040  1.00  0.00           H
ATOM   4992  CA  GLY A 963      30.800  41.900  57.100  1.00  0.00           C
ATOM   4993  HA1 GLY A 963      29.810  41.730  56.710  1.00  0.00           H
ATOM   4994  HA2 GLY A 963      30.920  42.760  57.750  1.00  0.00           H
ATOM   4995  C   GLY A 963      31.290  40.670  57.900  1.00  0.00           C
ATOM   4996  O   GLY A 963      31.230  40.680  59.110  1.00  0.00           O
ATOM   4997  N   VAL A 964      31.770  39.600  57.220  1.00  0.00           N
ATOM   4998  HN  VAL A 964      31.820  39.630  56.220  1.00  0.00           H
ATOM   4999  CA  VAL A 964      32.180  38.350  57.950  1.00  0.00           C
ATOM   5000  HA  VAL A 964      31.380  38.160  58.660  1.00  0.00           H
ATOM   5001  CB  VAL A 964      32.380  37.130  57.130  1.00  0.00           C
ATOM   5002  HB  VAL A 964      33.320  37.220  56.550  1.00  0.00           H
ATOM   5003  CG1 VAL A 964      32.430  35.890  58.090  1.00  0.00           C
ATOM   5004 HG11 VAL A 964      32.510  35.120  57.310  1.00  0.00           H
ATOM   5005 HG12 VAL A 964      31.520  35.770  58.720  1.00  0.00           H
ATOM   5006 HG13 VAL A 964      33.300  35.850  58.790  1.00  0.00           H
ATOM   5007  CG2 VAL A 964      31.150  36.910  56.200  1.00  0.00           C
ATOM   5008 HG21 VAL A 964      31.210  35.950  55.640  1.00  0.00           H
ATOM   5009 HG22 VAL A 964      30.990  37.780  55.530  1.00  0.00           H
ATOM   5010 HG23 VAL A 964      30.270  36.730  56.840  1.00  0.00           H
ATOM   5011  C   VAL A 964      33.430  38.660  58.720  1.00  0.00           C
ATOM   5012  O   VAL A 964      33.550  38.410  59.920  1.00  0.00           O
ATOM   5013  N   CYS A 965      34.380  39.450  58.090  1.00  0.00           N
ATOM   5014  HN  CYS A 965      34.290  39.680  57.120  1.00  0.00           H
ATOM   5015  CA  CYS A 965      35.580  39.970  58.760  1.00  0.00           C
ATOM   5016  HA  CYS A 965      36.010  39.070  59.180  1.00  0.00           H
ATOM   5017  CB  CYS A 965      36.590  40.620  57.780  1.00  0.00           C
ATOM   5018  HB1 CYS A 965      37.330  41.250  58.330  1.00  0.00           H
ATOM   5019  HB2 CYS A 965      36.030  41.300  57.120  1.00  0.00           H
ATOM   5020  SG  CYS A 965      37.530  39.470  56.800  1.00  0.00           S
ATOM   5021  HG1 CYS A 965      36.710  39.410  55.750  1.00  0.00           H
ATOM   5022  C   CYS A 965      35.220  40.890  59.890  1.00  0.00           C
ATOM   5023  O   CYS A 965      35.700  40.750  61.030  1.00  0.00           O
ATOM   5024  N   SER A 966      34.210  41.770  59.640  1.00  0.00           N
ATOM   5025  HN  SER A 966      33.910  42.010  58.710  1.00  0.00           H
ATOM   5026  CA  SER A 966      33.800  42.740  60.660  1.00  0.00           C
ATOM   5027  HA  SER A 966      34.700  43.260  60.950  1.00  0.00           H
ATOM   5028  CB  SER A 966      32.630  43.690  60.200  1.00  0.00           C
ATOM   5029  HB1 SER A 966      32.520  44.430  61.040  1.00  0.00           H
ATOM   5030  HB2 SER A 966      31.690  43.130  59.980  1.00  0.00           H
ATOM   5031  OG  SER A 966      33.010  44.480  59.040  1.00  0.00           O
ATOM   5032  HG1 SER A 966      33.150  43.890  58.290  1.00  0.00           H
ATOM   5033  C   SER A 966      33.190  42.030  61.960  1.00  0.00           C
ATOM   5034  O   SER A 966      33.490  42.450  63.090  1.00  0.00           O
ATOM   5035  N   VAL A 967      32.380  40.980  61.820  1.00  0.00           N
ATOM   5036  HN  VAL A 967      32.140  40.580  60.930  1.00  0.00           H
ATOM   5037  CA  VAL A 967      31.830  40.130  62.870  1.00  0.00           C
ATOM   5038  HA  VAL A 967      31.290  40.790  63.540  1.00  0.00           H
ATOM   5039  CB  VAL A 967      30.870  39.150  62.290  1.00  0.00           C
ATOM   5040  HB  VAL A 967      31.340  38.630  61.430  1.00  0.00           H
ATOM   5041  CG1 VAL A 967      30.370  38.120  63.340  1.00  0.00           C
ATOM   5042 HG11 VAL A 967      29.970  38.540  64.280  1.00  0.00           H
ATOM   5043 HG12 VAL A 967      31.090  37.280  63.470  1.00  0.00           H
ATOM   5044 HG13 VAL A 967      29.450  37.590  62.990  1.00  0.00           H
ATOM   5045  CG2 VAL A 967      29.570  39.800  61.740  1.00  0.00           C
ATOM   5046 HG21 VAL A 967      29.650  40.460  60.850  1.00  0.00           H
ATOM   5047 HG22 VAL A 967      29.070  40.450  62.480  1.00  0.00           H
ATOM   5048 HG23 VAL A 967      28.860  38.960  61.560  1.00  0.00           H
ATOM   5049  C   VAL A 967      32.920  39.430  63.750  1.00  0.00           C
ATOM   5050  O   VAL A 967      32.760  39.300  64.980  1.00  0.00           O
ATOM   5051  N   MET A 968      34.010  38.970  63.110  1.00  0.00           N
ATOM   5052  HN  MET A 968      33.980  38.930  62.120  1.00  0.00           H
ATOM   5053  CA  MET A 968      35.180  38.310  63.660  1.00  0.00           C
ATOM   5054  HA  MET A 968      34.890  37.630  64.450  1.00  0.00           H
ATOM   5055  CB  MET A 968      35.980  37.430  62.640  1.00  0.00           C
ATOM   5056  HB1 MET A 968      36.930  37.040  63.070  1.00  0.00           H
ATOM   5057  HB2 MET A 968      36.140  38.020  61.700  1.00  0.00           H
ATOM   5058  CG  MET A 968      35.370  36.090  62.200  1.00  0.00           C
ATOM   5059  HG1 MET A 968      36.060  35.710  61.410  1.00  0.00           H
ATOM   5060  HG2 MET A 968      34.350  36.380  61.850  1.00  0.00           H
[truncated: 6,873,249 more chars]
