# Supplementary material for: CryoEM and computational modeling structural insights into the pH regulator NBCn1
Source: Nat Commun. 2025 Nov 11;16:9932. doi: 10.1038/s41467-025-64868-z (PMC12606367; doi:10.1038/s41467-025-64868-z)
Supplement: Supplementary file 7 — Supplementary Data 5 [file 41467_2025_64868_MOESM7_ESM.zip › 100ns_z_restr_MD_NBCn1_2NaCO3/hNBCn1_IF/z-restr_hNBCn1_IF_2NaCO3_last_step_50.pdb]

REMARK    GENERATED BY TRJCONV
TITLE     Title t= 101000.00000 step= 50500000
REMARK    THIS IS A SIMULATION BOX
CRYST1   93.385   93.385  102.713  90.00  90.00  90.00 P 1           1
MODEL        1
ATOM      1  N   LEU A 585      25.780  36.880  35.700  1.00  0.00           N
ATOM      2  HT1 LEU A 585      24.900  36.380  35.460  1.00  0.00           H
ATOM      3  HT2 LEU A 585      26.550  36.360  35.230  1.00  0.00           H
ATOM      4  HT3 LEU A 585      25.730  37.870  35.380  1.00  0.00           H
ATOM      5  CA  LEU A 585      26.110  36.940  37.140  1.00  0.00           C
ATOM      6  HA  LEU A 585      27.170  37.160  37.150  1.00  0.00           H
ATOM      7  CB  LEU A 585      25.230  38.070  37.830  1.00  0.00           C
ATOM      8  HB1 LEU A 585      24.150  37.860  37.660  1.00  0.00           H
ATOM      9  HB2 LEU A 585      25.390  39.030  37.310  1.00  0.00           H
ATOM     10  CG  LEU A 585      25.590  38.370  39.340  1.00  0.00           C
ATOM     11  HG  LEU A 585      25.180  37.570  40.000  1.00  0.00           H
ATOM     12  CD1 LEU A 585      27.160  38.360  39.580  1.00  0.00           C
ATOM     13 HD11 LEU A 585      27.360  38.620  40.630  1.00  0.00           H
ATOM     14 HD12 LEU A 585      27.590  39.050  38.830  1.00  0.00           H
ATOM     15 HD13 LEU A 585      27.510  37.300  39.490  1.00  0.00           H
ATOM     16  CD2 LEU A 585      25.030  39.720  39.740  1.00  0.00           C
ATOM     17 HD21 LEU A 585      25.120  39.920  40.830  1.00  0.00           H
ATOM     18 HD22 LEU A 585      23.970  39.720  39.380  1.00  0.00           H
ATOM     19 HD23 LEU A 585      25.490  40.560  39.180  1.00  0.00           H
ATOM     20  C   LEU A 585      25.980  35.600  37.880  1.00  0.00           C
ATOM     21  O   LEU A 585      27.020  34.920  37.990  1.00  0.00           O
ATOM     22  N   ILE A 586      24.780  35.260  38.360  1.00  0.00           N
ATOM     23  HN  ILE A 586      24.010  35.830  38.080  1.00  0.00           H
ATOM     24  CA  ILE A 586      24.600  34.030  39.150  1.00  0.00           C
ATOM     25  HA  ILE A 586      25.420  33.980  39.850  1.00  0.00           H
ATOM     26  CB  ILE A 586      23.320  34.150  39.930  1.00  0.00           C
ATOM     27  HB  ILE A 586      22.430  34.210  39.250  1.00  0.00           H
ATOM     28  CG2 ILE A 586      23.150  32.840  40.720  1.00  0.00           C
ATOM     29 HG21 ILE A 586      22.110  32.880  41.090  1.00  0.00           H
ATOM     30 HG22 ILE A 586      23.910  32.750  41.530  1.00  0.00           H
ATOM     31 HG23 ILE A 586      23.210  31.910  40.120  1.00  0.00           H
ATOM     32  CG1 ILE A 586      23.240  35.380  40.880  1.00  0.00           C
ATOM     33 HG11 ILE A 586      22.270  35.460  41.390  1.00  0.00           H
ATOM     34 HG12 ILE A 586      23.240  36.210  40.150  1.00  0.00           H
ATOM     35  CD  ILE A 586      24.310  35.460  42.000  1.00  0.00           C
ATOM     36  HD1 ILE A 586      23.780  35.270  42.960  1.00  0.00           H
ATOM     37  HD2 ILE A 586      24.600  36.520  42.130  1.00  0.00           H
ATOM     38  HD3 ILE A 586      25.300  35.020  41.810  1.00  0.00           H
ATOM     39  C   ILE A 586      24.700  32.810  38.260  1.00  0.00           C
ATOM     40  O   ILE A 586      25.350  31.850  38.670  1.00  0.00           O
ATOM     41  N   LEU A 587      24.100  32.900  36.970  1.00  0.00           N
ATOM     42  HN  LEU A 587      23.380  33.570  36.800  1.00  0.00           H
ATOM     43  CA  LEU A 587      24.110  31.830  35.990  1.00  0.00           C
ATOM     44  HA  LEU A 587      23.610  30.980  36.420  1.00  0.00           H
ATOM     45  CB  LEU A 587      23.240  32.370  34.800  1.00  0.00           C
ATOM     46  HB1 LEU A 587      23.640  33.330  34.400  1.00  0.00           H
ATOM     47  HB2 LEU A 587      22.250  32.470  35.300  1.00  0.00           H
ATOM     48  CG  LEU A 587      22.890  31.490  33.540  1.00  0.00           C
ATOM     49  HG  LEU A 587      23.800  31.530  32.910  1.00  0.00           H
ATOM     50  CD1 LEU A 587      22.490  30.060  33.920  1.00  0.00           C
ATOM     51 HD11 LEU A 587      23.410  29.570  34.300  1.00  0.00           H
ATOM     52 HD12 LEU A 587      22.150  29.420  33.070  1.00  0.00           H
ATOM     53 HD13 LEU A 587      21.700  30.040  34.720  1.00  0.00           H
ATOM     54  CD2 LEU A 587      21.810  32.150  32.710  1.00  0.00           C
ATOM     55 HD21 LEU A 587      22.060  33.150  32.300  1.00  0.00           H
ATOM     56 HD22 LEU A 587      20.920  32.200  33.370  1.00  0.00           H
ATOM     57 HD23 LEU A 587      21.620  31.480  31.840  1.00  0.00           H
ATOM     58  C   LEU A 587      25.490  31.520  35.540  1.00  0.00           C
ATOM     59  O   LEU A 587      25.840  30.370  35.170  1.00  0.00           O
ATOM     60  N   ASP A 588      26.410  32.520  35.520  1.00  0.00           N
ATOM     61  HN  ASP A 588      26.080  33.420  35.790  1.00  0.00           H
ATOM     62  CA  ASP A 588      27.900  32.340  35.270  1.00  0.00           C
ATOM     63  HA  ASP A 588      27.910  31.800  34.320  1.00  0.00           H
ATOM     64  CB  ASP A 588      28.680  33.740  35.150  1.00  0.00           C
ATOM     65  HB1 ASP A 588      29.770  33.650  34.960  1.00  0.00           H
ATOM     66  HB2 ASP A 588      28.430  34.210  36.120  1.00  0.00           H
ATOM     67  CG  ASP A 588      28.120  34.530  34.040  1.00  0.00           C
ATOM     68  OD1 ASP A 588      27.890  35.720  34.350  1.00  0.00           O
ATOM     69  OD2 ASP A 588      28.050  34.060  32.920  1.00  0.00           O
ATOM     70  C   ASP A 588      28.630  31.420  36.260  1.00  0.00           C
ATOM     71  O   ASP A 588      29.310  30.470  35.870  1.00  0.00           O
ATOM     72  N   ILE A 589      28.330  31.590  37.580  1.00  0.00           N
ATOM     73  HN  ILE A 589      27.750  32.320  37.930  1.00  0.00           H
ATOM     74  CA  ILE A 589      28.830  30.560  38.560  1.00  0.00           C
ATOM     75  HA  ILE A 589      29.910  30.560  38.500  1.00  0.00           H
ATOM     76  CB  ILE A 589      28.550  30.950  40.050  1.00  0.00           C
ATOM     77  HB  ILE A 589      27.500  30.670  40.270  1.00  0.00           H
ATOM     78  CG2 ILE A 589      29.410  30.010  41.080  1.00  0.00           C
ATOM     79 HG21 ILE A 589      29.220  28.920  41.060  1.00  0.00           H
ATOM     80 HG22 ILE A 589      29.350  30.420  42.110  1.00  0.00           H
ATOM     81 HG23 ILE A 589      30.490  30.120  40.850  1.00  0.00           H
ATOM     82  CG1 ILE A 589      28.730  32.480  40.490  1.00  0.00           C
ATOM     83 HG11 ILE A 589      28.640  33.130  39.600  1.00  0.00           H
ATOM     84 HG12 ILE A 589      29.790  32.640  40.800  1.00  0.00           H
ATOM     85  CD  ILE A 589      27.670  32.940  41.520  1.00  0.00           C
ATOM     86  HD1 ILE A 589      26.690  32.970  41.010  1.00  0.00           H
ATOM     87  HD2 ILE A 589      28.040  33.960  41.780  1.00  0.00           H
ATOM     88  HD3 ILE A 589      27.510  32.260  42.380  1.00  0.00           H
ATOM     89  C   ILE A 589      28.380  29.070  38.330  1.00  0.00           C
ATOM     90  O   ILE A 589      29.180  28.150  38.280  1.00  0.00           O
ATOM     91  N   LYS A 590      27.040  28.910  38.070  1.00  0.00           N
ATOM     92  HN  LYS A 590      26.410  29.680  38.120  1.00  0.00           H
ATOM     93  CA  LYS A 590      26.510  27.570  37.790  1.00  0.00           C
ATOM     94  HA  LYS A 590      26.700  26.990  38.680  1.00  0.00           H
ATOM     95  CB  LYS A 590      24.980  27.550  37.640  1.00  0.00           C
ATOM     96  HB1 LYS A 590      24.630  26.550  37.320  1.00  0.00           H
ATOM     97  HB2 LYS A 590      24.630  28.270  36.880  1.00  0.00           H
ATOM     98  CG  LYS A 590      24.200  28.010  38.900  1.00  0.00           C
ATOM     99  HG1 LYS A 590      24.360  29.090  39.080  1.00  0.00           H
ATOM    100  HG2 LYS A 590      24.580  27.340  39.700  1.00  0.00           H
ATOM    101  CD  LYS A 590      22.700  27.630  38.800  1.00  0.00           C
ATOM    102  HD1 LYS A 590      22.330  27.470  39.830  1.00  0.00           H
ATOM    103  HD2 LYS A 590      22.590  26.660  38.270  1.00  0.00           H
ATOM    104  CE  LYS A 590      21.950  28.680  38.030  1.00  0.00           C
ATOM    105  HE1 LYS A 590      22.410  28.810  37.020  1.00  0.00           H
ATOM    106  HE2 LYS A 590      21.830  29.660  38.530  1.00  0.00           H
ATOM    107  NZ  LYS A 590      20.630  28.240  37.650  1.00  0.00           N
ATOM    108  HZ1 LYS A 590      20.190  29.050  37.150  1.00  0.00           H
ATOM    109  HZ2 LYS A 590      20.030  27.950  38.450  1.00  0.00           H
ATOM    110  HZ3 LYS A 590      20.790  27.400  37.050  1.00  0.00           H
ATOM    111  C   LYS A 590      27.120  26.850  36.640  1.00  0.00           C
ATOM    112  O   LYS A 590      27.420  25.680  36.750  1.00  0.00           O
ATOM    113  N   ARG A 591      27.270  27.520  35.490  1.00  0.00           N
ATOM    114  HN  ARG A 591      26.930  28.460  35.470  1.00  0.00           H
ATOM    115  CA  ARG A 591      27.900  27.030  34.280  1.00  0.00           C
ATOM    116  HA  ARG A 591      27.530  26.030  34.100  1.00  0.00           H
ATOM    117  CB  ARG A 591      27.470  27.980  33.190  1.00  0.00           C
ATOM    118  HB1 ARG A 591      28.190  28.090  32.360  1.00  0.00           H
ATOM    119  HB2 ARG A 591      27.530  29.020  33.600  1.00  0.00           H
ATOM    120  CG  ARG A 591      26.040  27.830  32.620  1.00  0.00           C
ATOM    121  HG1 ARG A 591      25.400  27.900  33.520  1.00  0.00           H
ATOM    122  HG2 ARG A 591      25.740  26.840  32.210  1.00  0.00           H
ATOM    123  CD  ARG A 591      25.650  28.810  31.530  1.00  0.00           C
ATOM    124  HD1 ARG A 591      26.280  28.700  30.620  1.00  0.00           H
ATOM    125  HD2 ARG A 591      25.800  29.830  31.940  1.00  0.00           H
ATOM    126  NE  ARG A 591      24.290  28.600  31.090  1.00  0.00           N
ATOM    127  HE  ARG A 591      23.780  27.800  31.380  1.00  0.00           H
ATOM    128  CZ  ARG A 591      23.540  29.430  30.310  1.00  0.00           C
ATOM    129  NH1 ARG A 591      24.010  30.480  29.640  1.00  0.00           N
ATOM    130 HH11 ARG A 591      24.990  30.710  29.750  1.00  0.00           H
ATOM    131 HH12 ARG A 591      23.520  31.160  29.090  1.00  0.00           H
ATOM    132  NH2 ARG A 591      22.280  29.100  30.030  1.00  0.00           N
ATOM    133 HH21 ARG A 591      21.850  29.790  29.440  1.00  0.00           H
ATOM    134 HH22 ARG A 591      21.870  28.280  30.410  1.00  0.00           H
ATOM    135  C   ARG A 591      29.410  26.840  34.410  1.00  0.00           C
ATOM    136  O   ARG A 591      29.960  25.860  33.930  1.00  0.00           O
ATOM    137  N   LYS A 592      30.090  27.710  35.110  1.00  0.00           N
ATOM    138  HN  LYS A 592      29.760  28.520  35.560  1.00  0.00           H
ATOM    139  CA  LYS A 592      31.490  27.360  35.470  1.00  0.00           C
ATOM    140  HA  LYS A 592      31.920  27.000  34.540  1.00  0.00           H
ATOM    141  CB  LYS A 592      32.230  28.640  35.920  1.00  0.00           C
ATOM    142  HB1 LYS A 592      33.290  28.490  36.210  1.00  0.00           H
ATOM    143  HB2 LYS A 592      31.660  28.980  36.810  1.00  0.00           H
ATOM    144  CG  LYS A 592      32.380  29.690  34.880  1.00  0.00           C
ATOM    145  HG1 LYS A 592      32.630  30.580  35.510  1.00  0.00           H
ATOM    146  HG2 LYS A 592      31.430  30.000  34.400  1.00  0.00           H
ATOM    147  CD  LYS A 592      33.460  29.300  33.830  1.00  0.00           C
ATOM    148  HD1 LYS A 592      32.980  29.470  32.850  1.00  0.00           H
ATOM    149  HD2 LYS A 592      33.490  28.190  33.840  1.00  0.00           H
ATOM    150  CE  LYS A 592      34.860  29.850  33.740  1.00  0.00           C
ATOM    151  HE1 LYS A 592      35.390  29.430  32.850  1.00  0.00           H
ATOM    152  HE2 LYS A 592      35.510  29.630  34.620  1.00  0.00           H
ATOM    153  NZ  LYS A 592      34.680  31.360  33.610  1.00  0.00           N
ATOM    154  HZ1 LYS A 592      33.820  31.610  33.100  1.00  0.00           H
ATOM    155  HZ2 LYS A 592      35.520  31.740  33.110  1.00  0.00           H
ATOM    156  HZ3 LYS A 592      34.680  31.880  34.510  1.00  0.00           H
ATOM    157  C   LYS A 592      31.670  26.210  36.460  1.00  0.00           C
ATOM    158  O   LYS A 592      32.750  25.660  36.510  1.00  0.00           O
ATOM    159  N   ALA A 593      30.710  25.920  37.300  1.00  0.00           N
ATOM    160  HN  ALA A 593      29.870  26.460  37.390  1.00  0.00           H
ATOM    161  CA  ALA A 593      30.790  24.890  38.330  1.00  0.00           C
ATOM    162  HA  ALA A 593      31.620  25.180  38.970  1.00  0.00           H
ATOM    163  CB  ALA A 593      29.640  24.910  39.350  1.00  0.00           C
ATOM    164  HB1 ALA A 593      28.660  24.590  38.940  1.00  0.00           H
ATOM    165  HB2 ALA A 593      29.520  25.980  39.650  1.00  0.00           H
ATOM    166  HB3 ALA A 593      29.760  24.330  40.290  1.00  0.00           H
ATOM    167  C   ALA A 593      31.010  23.430  37.870  1.00  0.00           C
ATOM    168  O   ALA A 593      31.860  22.770  38.440  1.00  0.00           O
ATOM    169  N   PRO A 594      30.420  22.840  36.770  1.00  0.00           N
ATOM    170  CD  PRO A 594      29.340  23.370  35.990  1.00  0.00           C
ATOM    171  HD1 PRO A 594      29.360  24.450  35.750  1.00  0.00           H
ATOM    172  HD2 PRO A 594      28.400  23.270  36.560  1.00  0.00           H
ATOM    173  CA  PRO A 594      30.760  21.550  36.280  1.00  0.00           C
ATOM    174  HA  PRO A 594      30.990  20.890  37.100  1.00  0.00           H
ATOM    175  CB  PRO A 594      29.630  21.130  35.270  1.00  0.00           C
ATOM    176  HB1 PRO A 594      28.730  20.810  35.830  1.00  0.00           H
ATOM    177  HB2 PRO A 594      29.950  20.400  34.500  1.00  0.00           H
ATOM    178  CG  PRO A 594      29.250  22.480  34.710  1.00  0.00           C
ATOM    179  HG1 PRO A 594      30.050  22.750  33.990  1.00  0.00           H
ATOM    180  HG2 PRO A 594      28.220  22.490  34.290  1.00  0.00           H
ATOM    181  C   PRO A 594      32.110  21.600  35.550  1.00  0.00           C
ATOM    182  O   PRO A 594      32.620  20.580  35.070  1.00  0.00           O
ATOM    183  N   PHE A 595      32.860  22.740  35.460  1.00  0.00           N
ATOM    184  HN  PHE A 595      32.520  23.640  35.720  1.00  0.00           H
ATOM    185  CA  PHE A 595      34.190  22.880  34.820  1.00  0.00           C
ATOM    186  HA  PHE A 595      34.520  21.950  34.390  1.00  0.00           H
ATOM    187  CB  PHE A 595      34.200  23.940  33.650  1.00  0.00           C
ATOM    188  HB1 PHE A 595      35.270  23.950  33.330  1.00  0.00           H
ATOM    189  HB2 PHE A 595      33.790  24.920  34.000  1.00  0.00           H
ATOM    190  CG  PHE A 595      33.360  23.400  32.470  1.00  0.00           C
ATOM    191  CD1 PHE A 595      33.920  22.520  31.550  1.00  0.00           C
ATOM    192  HD1 PHE A 595      34.910  22.090  31.620  1.00  0.00           H
ATOM    193  CE1 PHE A 595      33.130  21.980  30.500  1.00  0.00           C
ATOM    194  HE1 PHE A 595      33.620  21.360  29.770  1.00  0.00           H
ATOM    195  CZ  PHE A 595      31.820  22.250  30.350  1.00  0.00           C
ATOM    196  HZ  PHE A 595      31.260  21.920  29.470  1.00  0.00           H
ATOM    197  CD2 PHE A 595      32.010  23.770  32.300  1.00  0.00           C
ATOM    198  HD2 PHE A 595      31.570  24.510  32.950  1.00  0.00           H
ATOM    199  CE2 PHE A 595      31.260  23.160  31.250  1.00  0.00           C
ATOM    200  HE2 PHE A 595      30.220  23.440  31.140  1.00  0.00           H
ATOM    201  C   PHE A 595      35.170  23.180  35.950  1.00  0.00           C
ATOM    202  O   PHE A 595      36.280  23.510  35.640  1.00  0.00           O
ATOM    203  N   PHE A 596      34.800  22.990  37.230  1.00  0.00           N
ATOM    204  HN  PHE A 596      33.840  22.780  37.430  1.00  0.00           H
ATOM    205  CA  PHE A 596      35.770  22.960  38.330  1.00  0.00           C
ATOM    206  HA  PHE A 596      36.230  23.940  38.360  1.00  0.00           H
ATOM    207  CB  PHE A 596      34.890  22.770  39.560  1.00  0.00           C
ATOM    208  HB1 PHE A 596      34.240  21.880  39.380  1.00  0.00           H
ATOM    209  HB2 PHE A 596      34.200  23.640  39.610  1.00  0.00           H
ATOM    210  CG  PHE A 596      35.610  22.660  40.940  1.00  0.00           C
ATOM    211  CD1 PHE A 596      36.590  23.600  41.290  1.00  0.00           C
ATOM    212  HD1 PHE A 596      36.760  24.440  40.630  1.00  0.00           H
ATOM    213  CE1 PHE A 596      37.260  23.600  42.500  1.00  0.00           C
ATOM    214  HE1 PHE A 596      38.020  24.280  42.850  1.00  0.00           H
ATOM    215  CZ  PHE A 596      36.960  22.510  43.340  1.00  0.00           C
ATOM    216  HZ  PHE A 596      37.440  22.320  44.290  1.00  0.00           H
ATOM    217  CD2 PHE A 596      35.270  21.590  41.800  1.00  0.00           C
ATOM    218  HD2 PHE A 596      34.510  20.860  41.580  1.00  0.00           H
ATOM    219  CE2 PHE A 596      35.970  21.490  43.010  1.00  0.00           C
ATOM    220  HE2 PHE A 596      35.750  20.630  43.640  1.00  0.00           H
ATOM    221  C   PHE A 596      36.860  21.820  38.310  1.00  0.00           C
ATOM    222  O   PHE A 596      38.040  22.080  38.670  1.00  0.00           O
ATOM    223  N   LEU A 597      36.540  20.570  37.870  1.00  0.00           N
ATOM    224  HN  LEU A 597      35.570  20.350  37.810  1.00  0.00           H
ATOM    225  CA  LEU A 597      37.510  19.530  37.740  1.00  0.00           C
ATOM    226  HA  LEU A 597      38.080  19.520  38.670  1.00  0.00           H
ATOM    227  CB  LEU A 597      36.820  18.220  37.560  1.00  0.00           C
ATOM    228  HB1 LEU A 597      36.250  18.220  36.600  1.00  0.00           H
ATOM    229  HB2 LEU A 597      35.920  18.300  38.210  1.00  0.00           H
ATOM    230  CG  LEU A 597      37.470  16.850  37.770  1.00  0.00           C
ATOM    231  HG  LEU A 597      37.940  16.640  36.780  1.00  0.00           H
ATOM    232  CD1 LEU A 597      38.530  16.830  38.930  1.00  0.00           C
ATOM    233 HD11 LEU A 597      38.170  17.140  39.930  1.00  0.00           H
ATOM    234 HD12 LEU A 597      39.350  17.500  38.610  1.00  0.00           H
ATOM    235 HD13 LEU A 597      38.910  15.800  39.070  1.00  0.00           H
ATOM    236  CD2 LEU A 597      36.420  15.760  38.030  1.00  0.00           C
ATOM    237 HD21 LEU A 597      35.720  15.540  37.190  1.00  0.00           H
ATOM    238 HD22 LEU A 597      35.840  16.000  38.930  1.00  0.00           H
ATOM    239 HD23 LEU A 597      37.050  14.870  38.260  1.00  0.00           H
ATOM    240  C   LEU A 597      38.570  19.780  36.730  1.00  0.00           C
ATOM    241  O   LEU A 597      39.750  19.610  37.030  1.00  0.00           O
ATOM    242  N   SER A 598      38.110  20.240  35.510  1.00  0.00           N
ATOM    243  HN  SER A 598      37.120  20.340  35.370  1.00  0.00           H
ATOM    244  CA  SER A 598      38.970  20.620  34.430  1.00  0.00           C
ATOM    245  HA  SER A 598      39.600  19.770  34.250  1.00  0.00           H
ATOM    246  CB  SER A 598      38.200  20.910  33.150  1.00  0.00           C
ATOM    247  HB1 SER A 598      38.820  20.860  32.240  1.00  0.00           H
ATOM    248  HB2 SER A 598      37.670  21.880  33.180  1.00  0.00           H
ATOM    249  OG  SER A 598      37.200  19.920  32.900  1.00  0.00           O
ATOM    250  HG1 SER A 598      37.750  19.130  32.820  1.00  0.00           H
ATOM    251  C   SER A 598      39.890  21.740  34.870  1.00  0.00           C
ATOM    252  O   SER A 598      41.080  21.600  34.600  1.00  0.00           O
ATOM    253  N   ASP A 599      39.440  22.740  35.680  1.00  0.00           N
ATOM    254  HN  ASP A 599      38.480  23.010  35.650  1.00  0.00           H
ATOM    255  CA  ASP A 599      40.450  23.700  36.200  1.00  0.00           C
ATOM    256  HA  ASP A 599      41.040  24.190  35.440  1.00  0.00           H
ATOM    257  CB  ASP A 599      39.830  24.840  37.070  1.00  0.00           C
ATOM    258  HB1 ASP A 599      40.560  25.330  37.750  1.00  0.00           H
ATOM    259  HB2 ASP A 599      38.960  24.480  37.630  1.00  0.00           H
ATOM    260  CG  ASP A 599      39.130  25.900  36.250  1.00  0.00           C
ATOM    261  OD1 ASP A 599      38.680  26.950  36.780  1.00  0.00           O
ATOM    262  OD2 ASP A 599      38.950  25.750  35.020  1.00  0.00           O
ATOM    263  C   ASP A 599      41.510  23.050  37.100  1.00  0.00           C
ATOM    264  O   ASP A 599      42.630  23.490  36.980  1.00  0.00           O
ATOM    265  N   PHE A 600      41.170  22.070  37.970  1.00  0.00           N
ATOM    266  HN  PHE A 600      40.190  22.010  38.140  1.00  0.00           H
ATOM    267  CA  PHE A 600      42.080  21.270  38.850  1.00  0.00           C
ATOM    268  HA  PHE A 600      42.690  21.960  39.420  1.00  0.00           H
ATOM    269  CB  PHE A 600      41.290  20.510  40.000  1.00  0.00           C
ATOM    270  HB1 PHE A 600      40.500  19.980  39.430  1.00  0.00           H
ATOM    271  HB2 PHE A 600      40.950  21.280  40.710  1.00  0.00           H
ATOM    272  CG  PHE A 600      42.150  19.450  40.610  1.00  0.00           C
ATOM    273  CD1 PHE A 600      42.320  18.180  40.010  1.00  0.00           C
ATOM    274  HD1 PHE A 600      41.960  18.070  38.990  1.00  0.00           H
ATOM    275  CE1 PHE A 600      43.190  17.220  40.550  1.00  0.00           C
ATOM    276  HE1 PHE A 600      43.360  16.310  39.990  1.00  0.00           H
ATOM    277  CZ  PHE A 600      43.680  17.470  41.840  1.00  0.00           C
ATOM    278  HZ  PHE A 600      44.210  16.700  42.380  1.00  0.00           H
ATOM    279  CD2 PHE A 600      42.830  19.740  41.840  1.00  0.00           C
ATOM    280  HD2 PHE A 600      42.730  20.720  42.270  1.00  0.00           H
ATOM    281  CE2 PHE A 600      43.480  18.710  42.500  1.00  0.00           C
ATOM    282  HE2 PHE A 600      44.030  18.800  43.420  1.00  0.00           H
ATOM    283  C   PHE A 600      43.100  20.500  38.060  1.00  0.00           C
ATOM    284  O   PHE A 600      44.310  20.490  38.260  1.00  0.00           O
ATOM    285  N   LYS A 601      42.560  19.770  37.070  1.00  0.00           N
ATOM    286  HN  LYS A 601      41.590  19.600  36.910  1.00  0.00           H
ATOM    287  CA  LYS A 601      43.430  18.990  36.180  1.00  0.00           C
ATOM    288  HA  LYS A 601      43.990  18.220  36.670  1.00  0.00           H
ATOM    289  CB  LYS A 601      42.520  18.120  35.220  1.00  0.00           C
ATOM    290  HB1 LYS A 601      43.160  17.660  34.440  1.00  0.00           H
ATOM    291  HB2 LYS A 601      41.730  18.760  34.790  1.00  0.00           H
ATOM    292  CG  LYS A 601      41.760  16.990  35.990  1.00  0.00           C
ATOM    293  HG1 LYS A 601      41.200  17.370  36.880  1.00  0.00           H
ATOM    294  HG2 LYS A 601      42.510  16.230  36.270  1.00  0.00           H
ATOM    295  CD  LYS A 601      40.590  16.340  35.150  1.00  0.00           C
ATOM    296  HD1 LYS A 601      40.000  17.180  34.730  1.00  0.00           H
ATOM    297  HD2 LYS A 601      39.980  15.710  35.830  1.00  0.00           H
ATOM    298  CE  LYS A 601      41.120  15.550  34.010  1.00  0.00           C
ATOM    299  HE1 LYS A 601      41.880  14.790  34.300  1.00  0.00           H
ATOM    300  HE2 LYS A 601      41.590  16.210  33.250  1.00  0.00           H
ATOM    301  NZ  LYS A 601      39.990  14.810  33.400  1.00  0.00           N
ATOM    302  HZ1 LYS A 601      40.210  14.190  32.600  1.00  0.00           H
ATOM    303  HZ2 LYS A 601      39.210  15.470  33.260  1.00  0.00           H
ATOM    304  HZ3 LYS A 601      39.640  14.190  34.160  1.00  0.00           H
ATOM    305  C   LYS A 601      44.400  19.930  35.350  1.00  0.00           C
ATOM    306  O   LYS A 601      45.520  19.620  35.060  1.00  0.00           O
ATOM    307  N   ASP A 602      43.910  21.030  34.880  1.00  0.00           N
ATOM    308  HN  ASP A 602      42.940  21.240  35.040  1.00  0.00           H
ATOM    309  CA  ASP A 602      44.750  22.120  34.360  1.00  0.00           C
ATOM    310  HA  ASP A 602      45.230  21.700  33.480  1.00  0.00           H
ATOM    311  CB  ASP A 602      43.860  23.250  33.760  1.00  0.00           C
ATOM    312  HB1 ASP A 602      44.410  24.060  33.240  1.00  0.00           H
ATOM    313  HB2 ASP A 602      43.150  23.670  34.520  1.00  0.00           H
ATOM    314  CG  ASP A 602      43.020  22.780  32.520  1.00  0.00           C
ATOM    315  OD1 ASP A 602      42.040  23.470  32.150  1.00  0.00           O
ATOM    316  OD2 ASP A 602      43.340  21.780  31.860  1.00  0.00           O
ATOM    317  C   ASP A 602      45.820  22.740  35.240  1.00  0.00           C
ATOM    318  O   ASP A 602      47.000  22.970  34.800  1.00  0.00           O
ATOM    319  N   ALA A 603      45.470  22.990  36.550  1.00  0.00           N
ATOM    320  HN  ALA A 603      44.540  22.770  36.800  1.00  0.00           H
ATOM    321  CA  ALA A 603      46.430  23.540  37.520  1.00  0.00           C
ATOM    322  HA  ALA A 603      46.930  24.430  37.160  1.00  0.00           H
ATOM    323  CB  ALA A 603      45.620  23.820  38.730  1.00  0.00           C
ATOM    324  HB1 ALA A 603      44.750  24.430  38.420  1.00  0.00           H
ATOM    325  HB2 ALA A 603      46.250  24.430  39.430  1.00  0.00           H
ATOM    326  HB3 ALA A 603      45.080  22.960  39.190  1.00  0.00           H
ATOM    327  C   ALA A 603      47.520  22.540  37.940  1.00  0.00           C
ATOM    328  O   ALA A 603      48.520  22.790  38.630  1.00  0.00           O
ATOM    329  N   LEU A 604      47.370  21.210  37.590  1.00  0.00           N
ATOM    330  HN  LEU A 604      46.480  20.870  37.300  1.00  0.00           H
ATOM    331  CA  LEU A 604      48.350  20.170  37.700  1.00  0.00           C
ATOM    332  HA  LEU A 604      48.800  20.330  38.660  1.00  0.00           H
ATOM    333  CB  LEU A 604      47.770  18.740  37.720  1.00  0.00           C
ATOM    334  HB1 LEU A 604      47.170  18.560  36.800  1.00  0.00           H
ATOM    335  HB2 LEU A 604      47.090  18.760  38.590  1.00  0.00           H
ATOM    336  CG  LEU A 604      48.770  17.530  37.800  1.00  0.00           C
ATOM    337  HG  LEU A 604      49.540  17.660  37.010  1.00  0.00           H
ATOM    338  CD1 LEU A 604      49.540  17.400  39.050  1.00  0.00           C
ATOM    339 HD11 LEU A 604      50.070  18.360  39.260  1.00  0.00           H
ATOM    340 HD12 LEU A 604      50.280  16.580  38.980  1.00  0.00           H
ATOM    341 HD13 LEU A 604      48.820  17.080  39.830  1.00  0.00           H
ATOM    342  CD2 LEU A 604      47.930  16.130  37.570  1.00  0.00           C
ATOM    343 HD21 LEU A 604      48.610  15.260  37.650  1.00  0.00           H
ATOM    344 HD22 LEU A 604      47.450  16.170  36.580  1.00  0.00           H
ATOM    345 HD23 LEU A 604      47.190  15.920  38.360  1.00  0.00           H
ATOM    346  C   LEU A 604      49.480  20.510  36.580  1.00  0.00           C
ATOM    347  O   LEU A 604      49.230  20.510  35.400  1.00  0.00           O
ATOM    348  N   SER A 605      50.670  20.850  37.040  1.00  0.00           N
ATOM    349  HN  SER A 605      50.690  21.040  38.020  1.00  0.00           H
ATOM    350  CA  SER A 605      51.750  21.410  36.190  1.00  0.00           C
ATOM    351  HA  SER A 605      52.140  20.550  35.670  1.00  0.00           H
ATOM    352  CB  SER A 605      51.140  22.590  35.250  1.00  0.00           C
ATOM    353  HB1 SER A 605      50.200  22.940  35.710  1.00  0.00           H
ATOM    354  HB2 SER A 605      50.800  21.980  34.380  1.00  0.00           H
ATOM    355  OG  SER A 605      52.040  23.720  34.910  1.00  0.00           O
ATOM    356  HG1 SER A 605      52.620  23.270  34.290  1.00  0.00           H
ATOM    357  C   SER A 605      52.770  21.990  37.150  1.00  0.00           C
ATOM    358  O   SER A 605      52.460  22.650  38.090  1.00  0.00           O
ATOM    359  N   LEU A 606      54.050  21.900  36.760  1.00  0.00           N
ATOM    360  HN  LEU A 606      54.240  21.660  35.820  1.00  0.00           H
ATOM    361  CA  LEU A 606      55.210  22.340  37.530  1.00  0.00           C
ATOM    362  HA  LEU A 606      55.050  22.120  38.570  1.00  0.00           H
ATOM    363  CB  LEU A 606      56.580  21.680  37.150  1.00  0.00           C
ATOM    364  HB1 LEU A 606      56.900  21.830  36.090  1.00  0.00           H
ATOM    365  HB2 LEU A 606      56.600  20.610  37.460  1.00  0.00           H
ATOM    366  CG  LEU A 606      57.790  22.240  37.890  1.00  0.00           C
ATOM    367  HG  LEU A 606      57.930  23.330  37.690  1.00  0.00           H
ATOM    368  CD1 LEU A 606      57.750  22.160  39.390  1.00  0.00           C
ATOM    369 HD11 LEU A 606      56.970  22.820  39.820  1.00  0.00           H
ATOM    370 HD12 LEU A 606      58.620  22.510  39.980  1.00  0.00           H
ATOM    371 HD13 LEU A 606      57.430  21.120  39.600  1.00  0.00           H
ATOM    372  CD2 LEU A 606      59.150  21.580  37.470  1.00  0.00           C
ATOM    373 HD21 LEU A 606      59.300  21.750  36.380  1.00  0.00           H
ATOM    374 HD22 LEU A 606      59.280  20.510  37.750  1.00  0.00           H
ATOM    375 HD23 LEU A 606      59.930  22.150  38.010  1.00  0.00           H
ATOM    376  C   LEU A 606      55.360  23.830  37.410  1.00  0.00           C
ATOM    377  O   LEU A 606      55.560  24.580  38.410  1.00  0.00           O
ATOM    378  N   GLN A 607      55.070  24.320  36.170  1.00  0.00           N
ATOM    379  HN  GLN A 607      54.880  23.790  35.340  1.00  0.00           H
ATOM    380  CA  GLN A 607      54.960  25.730  35.940  1.00  0.00           C
ATOM    381  HA  GLN A 607      55.930  26.050  36.240  1.00  0.00           H
ATOM    382  CB  GLN A 607      54.900  25.980  34.430  1.00  0.00           C
ATOM    383  HB1 GLN A 607      54.130  25.290  34.010  1.00  0.00           H
ATOM    384  HB2 GLN A 607      55.770  25.620  33.840  1.00  0.00           H
ATOM    385  CG  GLN A 607      54.570  27.490  34.060  1.00  0.00           C
ATOM    386  HG1 GLN A 607      55.510  28.020  34.310  1.00  0.00           H
ATOM    387  HG2 GLN A 607      53.810  27.930  34.740  1.00  0.00           H
ATOM    388  CD  GLN A 607      54.180  27.630  32.580  1.00  0.00           C
ATOM    389  OE1 GLN A 607      54.120  26.720  31.700  1.00  0.00           O
ATOM    390  NE2 GLN A 607      53.790  28.860  32.240  1.00  0.00           N
ATOM    391 HE21 GLN A 607      53.890  29.040  31.270  1.00  0.00           H
ATOM    392 HE22 GLN A 607      53.980  29.560  32.920  1.00  0.00           H
ATOM    393  C   GLN A 607      53.840  26.470  36.760  1.00  0.00           C
ATOM    394  O   GLN A 607      54.070  27.510  37.310  1.00  0.00           O
ATOM    395  N   CYS A 608      52.660  25.750  36.850  1.00  0.00           N
ATOM    396  HN  CYS A 608      52.540  24.990  36.210  1.00  0.00           H
ATOM    397  CA  CYS A 608      51.640  26.090  37.910  1.00  0.00           C
ATOM    398  HA  CYS A 608      51.420  27.130  37.710  1.00  0.00           H
ATOM    399  CB  CYS A 608      50.330  25.270  37.780  1.00  0.00           C
ATOM    400  HB1 CYS A 608      49.610  25.500  38.590  1.00  0.00           H
ATOM    401  HB2 CYS A 608      50.530  24.170  37.670  1.00  0.00           H
ATOM    402  SG  CYS A 608      49.410  25.670  36.280  1.00  0.00           S
ATOM    403  HG1 CYS A 608      50.170  25.110  35.350  1.00  0.00           H
ATOM    404  C   CYS A 608      52.140  26.120  39.330  1.00  0.00           C
ATOM    405  O   CYS A 608      51.850  26.970  40.190  1.00  0.00           O
ATOM    406  N   LEU A 609      52.970  25.130  39.670  1.00  0.00           N
ATOM    407  HN  LEU A 609      53.270  24.480  38.990  1.00  0.00           H
ATOM    408  CA  LEU A 609      53.600  24.960  40.990  1.00  0.00           C
ATOM    409  HA  LEU A 609      52.820  25.180  41.700  1.00  0.00           H
ATOM    410  CB  LEU A 609      54.200  23.540  41.200  1.00  0.00           C
ATOM    411  HB1 LEU A 609      55.120  23.470  40.570  1.00  0.00           H
ATOM    412  HB2 LEU A 609      53.370  22.860  40.900  1.00  0.00           H
ATOM    413  CG  LEU A 609      54.560  23.190  42.600  1.00  0.00           C
ATOM    414  HG  LEU A 609      55.260  23.970  42.970  1.00  0.00           H
ATOM    415  CD1 LEU A 609      53.380  23.230  43.670  1.00  0.00           C
ATOM    416 HD11 LEU A 609      52.710  24.120  43.620  1.00  0.00           H
ATOM    417 HD12 LEU A 609      53.830  23.220  44.680  1.00  0.00           H
ATOM    418 HD13 LEU A 609      52.780  22.320  43.460  1.00  0.00           H
ATOM    419  CD2 LEU A 609      55.260  21.770  42.760  1.00  0.00           C
ATOM    420 HD21 LEU A 609      55.570  21.500  43.790  1.00  0.00           H
ATOM    421 HD22 LEU A 609      56.220  21.840  42.200  1.00  0.00           H
ATOM    422 HD23 LEU A 609      54.510  21.010  42.470  1.00  0.00           H
ATOM    423  C   LEU A 609      54.610  26.080  41.370  1.00  0.00           C
ATOM    424  O   LEU A 609      54.520  26.730  42.400  1.00  0.00           O
ATOM    425  N   ALA A 610      55.590  26.430  40.470  1.00  0.00           N
ATOM    426  HN  ALA A 610      55.730  25.880  39.650  1.00  0.00           H
ATOM    427  CA  ALA A 610      56.460  27.590  40.700  1.00  0.00           C
ATOM    428  HA  ALA A 610      56.960  27.470  41.640  1.00  0.00           H
ATOM    429  CB  ALA A 610      57.580  27.540  39.700  1.00  0.00           C
ATOM    430  HB1 ALA A 610      58.040  26.540  39.660  1.00  0.00           H
ATOM    431  HB2 ALA A 610      58.360  28.220  40.110  1.00  0.00           H
ATOM    432  HB3 ALA A 610      57.200  27.860  38.700  1.00  0.00           H
ATOM    433  C   ALA A 610      55.780  28.860  40.600  1.00  0.00           C
ATOM    434  O   ALA A 610      56.070  29.780  41.400  1.00  0.00           O
ATOM    435  N   SER A 611      54.730  29.020  39.790  1.00  0.00           N
ATOM    436  HN  SER A 611      54.550  28.290  39.130  1.00  0.00           H
ATOM    437  CA  SER A 611      53.790  30.170  39.920  1.00  0.00           C
ATOM    438  HA  SER A 611      54.310  31.090  39.730  1.00  0.00           H
ATOM    439  CB  SER A 611      52.630  30.050  38.920  1.00  0.00           C
ATOM    440  HB1 SER A 611      51.920  30.900  39.000  1.00  0.00           H
ATOM    441  HB2 SER A 611      52.040  29.110  38.950  1.00  0.00           H
ATOM    442  OG  SER A 611      53.120  30.190  37.560  1.00  0.00           O
ATOM    443  HG1 SER A 611      53.330  29.330  37.220  1.00  0.00           H
ATOM    444  C   SER A 611      53.040  30.180  41.300  1.00  0.00           C
ATOM    445  O   SER A 611      53.090  31.220  41.970  1.00  0.00           O
ATOM    446  N   ILE A 612      52.500  29.090  41.840  1.00  0.00           N
ATOM    447  HN  ILE A 612      52.460  28.160  41.470  1.00  0.00           H
ATOM    448  CA  ILE A 612      51.880  29.090  43.190  1.00  0.00           C
ATOM    449  HA  ILE A 612      51.180  29.920  43.280  1.00  0.00           H
ATOM    450  CB  ILE A 612      51.240  27.660  43.490  1.00  0.00           C
ATOM    451  HB  ILE A 612      51.990  26.890  43.210  1.00  0.00           H
ATOM    452  CG2 ILE A 612      50.890  27.470  44.990  1.00  0.00           C
ATOM    453 HG21 ILE A 612      50.140  28.250  45.250  1.00  0.00           H
ATOM    454 HG22 ILE A 612      51.730  27.680  45.680  1.00  0.00           H
ATOM    455 HG23 ILE A 612      50.530  26.430  45.160  1.00  0.00           H
ATOM    456  CG1 ILE A 612      49.910  27.440  42.640  1.00  0.00           C
ATOM    457 HG11 ILE A 612      50.060  27.780  41.600  1.00  0.00           H
ATOM    458 HG12 ILE A 612      49.090  28.040  43.090  1.00  0.00           H
ATOM    459  CD  ILE A 612      49.350  25.980  42.510  1.00  0.00           C
ATOM    460  HD1 ILE A 612      48.480  25.780  41.840  1.00  0.00           H
ATOM    461  HD2 ILE A 612      49.200  25.530  43.520  1.00  0.00           H
ATOM    462  HD3 ILE A 612      50.190  25.460  41.980  1.00  0.00           H
ATOM    463  C   ILE A 612      52.870  29.470  44.210  1.00  0.00           C
ATOM    464  O   ILE A 612      52.670  30.450  44.950  1.00  0.00           O
ATOM    465  N   LEU A 613      54.080  28.850  44.270  1.00  0.00           N
ATOM    466  HN  LEU A 613      54.350  28.110  43.660  1.00  0.00           H
ATOM    467  CA  LEU A 613      55.160  29.200  45.240  1.00  0.00           C
ATOM    468  HA  LEU A 613      54.770  28.980  46.220  1.00  0.00           H
ATOM    469  CB  LEU A 613      56.360  28.200  44.910  1.00  0.00           C
ATOM    470  HB1 LEU A 613      57.280  28.540  45.410  1.00  0.00           H
ATOM    471  HB2 LEU A 613      56.610  28.270  43.830  1.00  0.00           H
ATOM    472  CG  LEU A 613      56.020  26.700  45.340  1.00  0.00           C
ATOM    473  HG  LEU A 613      55.140  26.290  44.810  1.00  0.00           H
ATOM    474  CD1 LEU A 613      57.200  25.870  44.820  1.00  0.00           C
ATOM    475 HD11 LEU A 613      57.330  25.960  43.720  1.00  0.00           H
ATOM    476 HD12 LEU A 613      56.960  24.810  45.060  1.00  0.00           H
ATOM    477 HD13 LEU A 613      58.170  26.160  45.280  1.00  0.00           H
ATOM    478  CD2 LEU A 613      55.960  26.500  46.810  1.00  0.00           C
ATOM    479 HD21 LEU A 613      56.910  26.770  47.320  1.00  0.00           H
ATOM    480 HD22 LEU A 613      55.630  25.490  47.120  1.00  0.00           H
ATOM    481 HD23 LEU A 613      55.190  27.220  47.150  1.00  0.00           H
ATOM    482  C   LEU A 613      55.580  30.700  45.080  1.00  0.00           C
ATOM    483  O   LEU A 613      55.630  31.400  46.090  1.00  0.00           O
ATOM    484  N   PHE A 614      55.740  31.260  43.870  1.00  0.00           N
ATOM    485  HN  PHE A 614      55.490  30.670  43.100  1.00  0.00           H
ATOM    486  CA  PHE A 614      56.000  32.620  43.550  1.00  0.00           C
ATOM    487  HA  PHE A 614      56.870  33.040  44.040  1.00  0.00           H
ATOM    488  CB  PHE A 614      56.140  32.720  42.030  1.00  0.00           C
ATOM    489  HB1 PHE A 614      55.220  32.310  41.560  1.00  0.00           H
ATOM    490  HB2 PHE A 614      57.060  32.250  41.650  1.00  0.00           H
ATOM    491  CG  PHE A 614      56.190  34.150  41.590  1.00  0.00           C
ATOM    492  CD1 PHE A 614      55.390  34.580  40.480  1.00  0.00           C
ATOM    493  HD1 PHE A 614      54.860  33.890  39.840  1.00  0.00           H
ATOM    494  CE1 PHE A 614      55.250  35.950  40.100  1.00  0.00           C
ATOM    495  HE1 PHE A 614      54.680  36.170  39.200  1.00  0.00           H
ATOM    496  CZ  PHE A 614      56.030  36.840  40.720  1.00  0.00           C
ATOM    497  HZ  PHE A 614      56.130  37.780  40.190  1.00  0.00           H
ATOM    498  CD2 PHE A 614      57.010  35.180  42.200  1.00  0.00           C
ATOM    499  HD2 PHE A 614      57.780  34.920  42.920  1.00  0.00           H
ATOM    500  CE2 PHE A 614      56.870  36.490  41.790  1.00  0.00           C
ATOM    501  HE2 PHE A 614      57.500  37.270  42.210  1.00  0.00           H
ATOM    502  C   PHE A 614      54.930  33.600  44.060  1.00  0.00           C
ATOM    503  O   PHE A 614      55.150  34.620  44.720  1.00  0.00           O
ATOM    504  N   LEU A 615      53.590  33.340  43.790  1.00  0.00           N
ATOM    505  HN  LEU A 615      53.290  32.500  43.350  1.00  0.00           H
ATOM    506  CA  LEU A 615      52.490  34.350  44.090  1.00  0.00           C
ATOM    507  HA  LEU A 615      52.870  35.340  43.880  1.00  0.00           H
ATOM    508  CB  LEU A 615      51.240  34.130  43.230  1.00  0.00           C
ATOM    509  HB1 LEU A 615      50.290  34.640  43.510  1.00  0.00           H
ATOM    510  HB2 LEU A 615      50.970  33.050  43.230  1.00  0.00           H
ATOM    511  CG  LEU A 615      51.520  34.360  41.690  1.00  0.00           C
ATOM    512  HG  LEU A 615      52.410  33.700  41.530  1.00  0.00           H
ATOM    513  CD1 LEU A 615      50.370  33.690  40.990  1.00  0.00           C
ATOM    514 HD11 LEU A 615      50.240  32.650  41.330  1.00  0.00           H
ATOM    515 HD12 LEU A 615      50.680  33.790  39.930  1.00  0.00           H
ATOM    516 HD13 LEU A 615      49.420  34.250  41.140  1.00  0.00           H
ATOM    517  CD2 LEU A 615      51.760  35.740  41.180  1.00  0.00           C
ATOM    518 HD21 LEU A 615      52.460  36.340  41.820  1.00  0.00           H
ATOM    519 HD22 LEU A 615      50.840  36.360  41.200  1.00  0.00           H
ATOM    520 HD23 LEU A 615      52.150  35.730  40.140  1.00  0.00           H
ATOM    521  C   LEU A 615      52.060  34.340  45.540  1.00  0.00           C
ATOM    522  O   LEU A 615      51.720  35.410  46.000  1.00  0.00           O
ATOM    523  N   TYR A 616      52.240  33.230  46.270  1.00  0.00           N
ATOM    524  HN  TYR A 616      52.490  32.360  45.850  1.00  0.00           H
ATOM    525  CA  TYR A 616      52.140  33.020  47.690  1.00  0.00           C
ATOM    526  HA  TYR A 616      51.220  33.430  48.090  1.00  0.00           H
ATOM    527  CB  TYR A 616      52.140  31.550  48.210  1.00  0.00           C
ATOM    528  HB1 TYR A 616      52.850  30.920  47.640  1.00  0.00           H
ATOM    529  HB2 TYR A 616      51.140  31.140  47.950  1.00  0.00           H
ATOM    530  CG  TYR A 616      52.570  31.590  49.690  1.00  0.00           C
ATOM    531  CD1 TYR A 616      53.920  31.330  50.110  1.00  0.00           C
ATOM    532  HD1 TYR A 616      54.720  31.170  49.400  1.00  0.00           H
ATOM    533  CE1 TYR A 616      54.290  31.430  51.440  1.00  0.00           C
ATOM    534  HE1 TYR A 616      55.330  31.400  51.740  1.00  0.00           H
ATOM    535  CZ  TYR A 616      53.310  31.750  52.410  1.00  0.00           C
ATOM    536  OH  TYR A 616      53.650  31.930  53.800  1.00  0.00           O
ATOM    537  HH  TYR A 616      52.840  31.820  54.290  1.00  0.00           H
ATOM    538  CD2 TYR A 616      51.610  31.950  50.650  1.00  0.00           C
ATOM    539  HD2 TYR A 616      50.640  32.220  50.260  1.00  0.00           H
ATOM    540  CE2 TYR A 616      52.000  31.980  52.000  1.00  0.00           C
ATOM    541  HE2 TYR A 616      51.300  32.330  52.750  1.00  0.00           H
ATOM    542  C   TYR A 616      53.250  34.020  48.320  1.00  0.00           C
ATOM    543  O   TYR A 616      52.960  34.770  49.200  1.00  0.00           O
ATOM    544  N   CYS A 617      54.510  33.920  47.920  1.00  0.00           N
ATOM    545  HN  CYS A 617      54.830  33.220  47.300  1.00  0.00           H
ATOM    546  CA  CYS A 617      55.620  34.840  48.310  1.00  0.00           C
ATOM    547  HA  CYS A 617      55.730  34.840  49.380  1.00  0.00           H
ATOM    548  CB  CYS A 617      56.980  34.390  47.610  1.00  0.00           C
ATOM    549  HB1 CYS A 617      57.730  35.210  47.530  1.00  0.00           H
ATOM    550  HB2 CYS A 617      56.680  34.290  46.540  1.00  0.00           H
ATOM    551  SG  CYS A 617      57.670  32.910  48.430  1.00  0.00           S
ATOM    552  HG1 CYS A 617      56.590  32.260  48.050  1.00  0.00           H
ATOM    553  C   CYS A 617      55.280  36.300  48.030  1.00  0.00           C
ATOM    554  O   CYS A 617      55.420  37.200  48.870  1.00  0.00           O
ATOM    555  N   ALA A 618      54.820  36.530  46.770  1.00  0.00           N
ATOM    556  HN  ALA A 618      54.880  35.790  46.110  1.00  0.00           H
ATOM    557  CA  ALA A 618      54.550  37.870  46.290  1.00  0.00           C
ATOM    558  HA  ALA A 618      55.370  38.480  46.650  1.00  0.00           H
ATOM    559  CB  ALA A 618      54.510  37.980  44.690  1.00  0.00           C
ATOM    560  HB1 ALA A 618      53.620  37.480  44.260  1.00  0.00           H
ATOM    561  HB2 ALA A 618      55.370  37.420  44.260  1.00  0.00           H
ATOM    562  HB3 ALA A 618      54.590  39.040  44.400  1.00  0.00           H
ATOM    563  C   ALA A 618      53.360  38.520  46.900  1.00  0.00           C
ATOM    564  O   ALA A 618      53.300  39.750  47.010  1.00  0.00           O
ATOM    565  N   CYS A 619      52.300  37.760  47.180  1.00  0.00           N
ATOM    566  HN  CYS A 619      52.300  36.850  46.780  1.00  0.00           H
ATOM    567  CA  CYS A 619      51.240  38.160  48.080  1.00  0.00           C
ATOM    568  HA  CYS A 619      50.870  39.140  47.790  1.00  0.00           H
ATOM    569  CB  CYS A 619      50.140  37.090  47.980  1.00  0.00           C
ATOM    570  HB1 CYS A 619      50.630  36.200  48.420  1.00  0.00           H
ATOM    571  HB2 CYS A 619      50.040  37.040  46.870  1.00  0.00           H
ATOM    572  SG  CYS A 619      48.490  37.590  48.850  1.00  0.00           S
ATOM    573  HG1 CYS A 619      48.250  38.730  48.220  1.00  0.00           H
ATOM    574  C   CYS A 619      51.630  38.310  49.530  1.00  0.00           C
ATOM    575  O   CYS A 619      51.440  39.290  50.240  1.00  0.00           O
ATOM    576  N   MET A 620      52.360  37.280  50.110  1.00  0.00           N
ATOM    577  HN  MET A 620      52.550  36.390  49.670  1.00  0.00           H
ATOM    578  CA  MET A 620      52.720  37.230  51.550  1.00  0.00           C
ATOM    579  HA  MET A 620      51.850  37.260  52.170  1.00  0.00           H
ATOM    580  CB  MET A 620      53.590  35.940  51.790  1.00  0.00           C
ATOM    581  HB1 MET A 620      54.390  36.150  51.050  1.00  0.00           H
ATOM    582  HB2 MET A 620      52.950  35.100  51.420  1.00  0.00           H
ATOM    583  CG  MET A 620      53.950  35.780  53.270  1.00  0.00           C
ATOM    584  HG1 MET A 620      54.480  36.680  53.610  1.00  0.00           H
ATOM    585  HG2 MET A 620      54.640  34.910  53.150  1.00  0.00           H
ATOM    586  SD  MET A 620      52.630  35.350  54.430  1.00  0.00           S
ATOM    587  CE  MET A 620      53.720  35.350  55.840  1.00  0.00           C
ATOM    588  HE1 MET A 620      54.450  36.190  55.840  1.00  0.00           H
ATOM    589  HE2 MET A 620      54.320  34.420  55.800  1.00  0.00           H
ATOM    590  HE3 MET A 620      53.220  35.430  56.830  1.00  0.00           H
ATOM    591  C   MET A 620      53.510  38.460  52.020  1.00  0.00           C
ATOM    592  O   MET A 620      53.230  39.080  53.120  1.00  0.00           O
ATOM    593  N   SER A 621      54.580  38.890  51.240  1.00  0.00           N
ATOM    594  HN  SER A 621      54.670  38.500  50.320  1.00  0.00           H
ATOM    595  CA  SER A 621      55.510  39.950  51.770  1.00  0.00           C
ATOM    596  HA  SER A 621      55.720  39.560  52.760  1.00  0.00           H
ATOM    597  CB  SER A 621      56.860  40.040  51.050  1.00  0.00           C
ATOM    598  HB1 SER A 621      57.430  39.230  51.540  1.00  0.00           H
ATOM    599  HB2 SER A 621      57.370  41.020  51.260  1.00  0.00           H
ATOM    600  OG  SER A 621      56.690  39.870  49.640  1.00  0.00           O
ATOM    601  HG1 SER A 621      56.440  38.960  49.480  1.00  0.00           H
ATOM    602  C   SER A 621      54.890  41.340  52.030  1.00  0.00           C
ATOM    603  O   SER A 621      55.050  41.800  53.180  1.00  0.00           O
ATOM    604  N   PRO A 622      54.060  41.900  51.170  1.00  0.00           N
ATOM    605  CD  PRO A 622      53.950  41.580  49.740  1.00  0.00           C
ATOM    606  HD1 PRO A 622      53.640  40.550  49.460  1.00  0.00           H
ATOM    607  HD2 PRO A 622      54.930  41.810  49.270  1.00  0.00           H
ATOM    608  CA  PRO A 622      53.350  43.110  51.570  1.00  0.00           C
ATOM    609  HA  PRO A 622      54.170  43.740  51.890  1.00  0.00           H
ATOM    610  CB  PRO A 622      52.900  43.710  50.200  1.00  0.00           C
ATOM    611  HB1 PRO A 622      53.700  44.440  49.920  1.00  0.00           H
ATOM    612  HB2 PRO A 622      51.900  44.150  50.350  1.00  0.00           H
ATOM    613  CG  PRO A 622      52.810  42.510  49.310  1.00  0.00           C
ATOM    614  HG1 PRO A 622      51.870  41.930  49.300  1.00  0.00           H
ATOM    615  HG2 PRO A 622      53.160  42.750  48.280  1.00  0.00           H
ATOM    616  C   PRO A 622      52.270  42.920  52.570  1.00  0.00           C
ATOM    617  O   PRO A 622      52.190  43.860  53.380  1.00  0.00           O
ATOM    618  N   VAL A 623      51.540  41.800  52.520  1.00  0.00           N
ATOM    619  HN  VAL A 623      51.810  41.020  51.970  1.00  0.00           H
ATOM    620  CA  VAL A 623      50.430  41.450  53.410  1.00  0.00           C
ATOM    621  HA  VAL A 623      50.000  42.440  53.320  1.00  0.00           H
ATOM    622  CB  VAL A 623      49.470  40.370  52.710  1.00  0.00           C
ATOM    623  HB  VAL A 623      50.150  39.500  52.550  1.00  0.00           H
ATOM    624  CG1 VAL A 623      48.370  40.010  53.730  1.00  0.00           C
ATOM    625 HG11 VAL A 623      47.720  40.880  53.950  1.00  0.00           H
ATOM    626 HG12 VAL A 623      48.830  39.640  54.680  1.00  0.00           H
ATOM    627 HG13 VAL A 623      47.670  39.240  53.370  1.00  0.00           H
ATOM    628  CG2 VAL A 623      48.930  41.000  51.400  1.00  0.00           C
ATOM    629 HG21 VAL A 623      49.670  41.060  50.570  1.00  0.00           H
ATOM    630 HG22 VAL A 623      48.420  41.970  51.590  1.00  0.00           H
ATOM    631 HG23 VAL A 623      48.140  40.360  50.950  1.00  0.00           H
ATOM    632  C   VAL A 623      50.820  41.300  54.930  1.00  0.00           C
ATOM    633  O   VAL A 623      50.260  41.960  55.810  1.00  0.00           O
ATOM    634  N   ILE A 624      51.930  40.500  55.170  1.00  0.00           N
ATOM    635  HN  ILE A 624      52.300  39.960  54.430  1.00  0.00           H
ATOM    636  CA  ILE A 624      52.520  40.540  56.530  1.00  0.00           C
ATOM    637  HA  ILE A 624      51.660  40.320  57.150  1.00  0.00           H
ATOM    638  CB  ILE A 624      53.480  39.400  56.850  1.00  0.00           C
ATOM    639  HB  ILE A 624      53.050  38.430  56.530  1.00  0.00           H
ATOM    640  CG2 ILE A 624      54.790  39.680  56.070  1.00  0.00           C
ATOM    641 HG21 ILE A 624      55.460  38.790  56.130  1.00  0.00           H
ATOM    642 HG22 ILE A 624      55.290  40.620  56.400  1.00  0.00           H
ATOM    643 HG23 ILE A 624      54.620  39.750  54.970  1.00  0.00           H
ATOM    644  CG1 ILE A 624      53.640  39.250  58.400  1.00  0.00           C
ATOM    645 HG11 ILE A 624      53.980  40.220  58.800  1.00  0.00           H
ATOM    646 HG12 ILE A 624      54.540  38.640  58.590  1.00  0.00           H
ATOM    647  CD  ILE A 624      52.440  38.730  59.180  1.00  0.00           C
ATOM    648  HD1 ILE A 624      51.670  39.530  59.140  1.00  0.00           H
ATOM    649  HD2 ILE A 624      52.760  38.560  60.230  1.00  0.00           H
ATOM    650  HD3 ILE A 624      51.990  37.780  58.800  1.00  0.00           H
ATOM    651  C   ILE A 624      53.040  41.840  57.050  1.00  0.00           C
ATOM    652  O   ILE A 624      52.800  42.270  58.130  1.00  0.00           O
ATOM    653  N   THR A 625      53.760  42.640  56.080  1.00  0.00           N
ATOM    654  HN  THR A 625      53.960  42.200  55.220  1.00  0.00           H
ATOM    655  CA  THR A 625      54.260  43.930  56.400  1.00  0.00           C
ATOM    656  HA  THR A 625      54.780  43.950  57.340  1.00  0.00           H
ATOM    657  CB  THR A 625      55.250  44.420  55.290  1.00  0.00           C
ATOM    658  HB  THR A 625      54.780  44.280  54.300  1.00  0.00           H
ATOM    659  OG1 THR A 625      56.430  43.690  55.340  1.00  0.00           O
ATOM    660  HG1 THR A 625      56.490  43.330  54.460  1.00  0.00           H
ATOM    661  CG2 THR A 625      55.620  45.910  55.490  1.00  0.00           C
ATOM    662 HG21 THR A 625      56.450  46.250  54.850  1.00  0.00           H
ATOM    663 HG22 THR A 625      55.930  46.070  56.550  1.00  0.00           H
ATOM    664 HG23 THR A 625      54.780  46.630  55.440  1.00  0.00           H
ATOM    665  C   THR A 625      53.210  44.990  56.730  1.00  0.00           C
ATOM    666  O   THR A 625      53.350  45.790  57.650  1.00  0.00           O
ATOM    667  N   PHE A 626      52.140  45.010  55.910  1.00  0.00           N
ATOM    668  HN  PHE A 626      52.310  44.530  55.060  1.00  0.00           H
ATOM    669  CA  PHE A 626      50.900  45.800  56.100  1.00  0.00           C
ATOM    670  HA  PHE A 626      51.150  46.850  56.160  1.00  0.00           H
ATOM    671  CB  PHE A 626      49.940  45.560  54.880  1.00  0.00           C
ATOM    672  HB1 PHE A 626      49.970  44.490  54.600  1.00  0.00           H
ATOM    673  HB2 PHE A 626      50.320  46.230  54.080  1.00  0.00           H
ATOM    674  CG  PHE A 626      48.420  45.730  55.050  1.00  0.00           C
ATOM    675  CD1 PHE A 626      47.550  44.600  55.130  1.00  0.00           C
ATOM    676  HD1 PHE A 626      48.000  43.620  55.030  1.00  0.00           H
ATOM    677  CE1 PHE A 626      46.210  44.670  55.450  1.00  0.00           C
ATOM    678  HE1 PHE A 626      45.640  43.780  55.610  1.00  0.00           H
ATOM    679  CZ  PHE A 626      45.670  46.020  55.500  1.00  0.00           C
ATOM    680  HZ  PHE A 626      44.600  46.010  55.690  1.00  0.00           H
ATOM    681  CD2 PHE A 626      47.870  46.970  55.260  1.00  0.00           C
ATOM    682  HD2 PHE A 626      48.450  47.850  55.060  1.00  0.00           H
ATOM    683  CE2 PHE A 626      46.490  47.140  55.400  1.00  0.00           C
ATOM    684  HE2 PHE A 626      46.060  48.120  55.540  1.00  0.00           H
ATOM    685  C   PHE A 626      50.180  45.530  57.420  1.00  0.00           C
ATOM    686  O   PHE A 626      49.780  46.510  58.090  1.00  0.00           O
ATOM    687  N   GLY A 627      49.990  44.260  57.750  1.00  0.00           N
ATOM    688  HN  GLY A 627      50.180  43.530  57.100  1.00  0.00           H
ATOM    689  CA  GLY A 627      49.400  43.810  59.020  1.00  0.00           C
ATOM    690  HA1 GLY A 627      49.410  42.740  58.990  1.00  0.00           H
ATOM    691  HA2 GLY A 627      48.380  44.130  59.150  1.00  0.00           H
ATOM    692  C   GLY A 627      50.120  44.310  60.270  1.00  0.00           C
ATOM    693  O   GLY A 627      49.570  44.610  61.330  1.00  0.00           O
ATOM    694  N   GLY A 628      51.510  44.380  60.230  1.00  0.00           N
ATOM    695  HN  GLY A 628      51.910  44.180  59.350  1.00  0.00           H
ATOM    696  CA  GLY A 628      52.410  45.000  61.190  1.00  0.00           C
ATOM    697  HA1 GLY A 628      53.390  44.760  60.820  1.00  0.00           H
ATOM    698  HA2 GLY A 628      52.140  44.610  62.160  1.00  0.00           H
ATOM    699  C   GLY A 628      52.300  46.500  61.230  1.00  0.00           C
ATOM    700  O   GLY A 628      52.210  47.030  62.310  1.00  0.00           O
ATOM    701  N   LEU A 629      52.350  47.190  60.070  1.00  0.00           N
ATOM    702  HN  LEU A 629      52.430  46.660  59.230  1.00  0.00           H
ATOM    703  CA  LEU A 629      52.270  48.640  59.990  1.00  0.00           C
ATOM    704  HA  LEU A 629      52.950  49.020  60.750  1.00  0.00           H
ATOM    705  CB  LEU A 629      52.780  49.230  58.650  1.00  0.00           C
ATOM    706  HB1 LEU A 629      52.200  48.750  57.840  1.00  0.00           H
ATOM    707  HB2 LEU A 629      53.760  48.720  58.500  1.00  0.00           H
ATOM    708  CG  LEU A 629      53.100  50.760  58.430  1.00  0.00           C
ATOM    709  HG  LEU A 629      53.660  50.860  57.480  1.00  0.00           H
ATOM    710  CD1 LEU A 629      51.760  51.460  58.130  1.00  0.00           C
ATOM    711 HD11 LEU A 629      51.090  50.730  57.650  1.00  0.00           H
ATOM    712 HD12 LEU A 629      51.930  52.340  57.460  1.00  0.00           H
ATOM    713 HD13 LEU A 629      51.290  51.840  59.060  1.00  0.00           H
ATOM    714  CD2 LEU A 629      54.020  51.400  59.510  1.00  0.00           C
ATOM    715 HD21 LEU A 629      53.500  51.720  60.430  1.00  0.00           H
ATOM    716 HD22 LEU A 629      54.390  52.380  59.170  1.00  0.00           H
ATOM    717 HD23 LEU A 629      54.940  50.790  59.600  1.00  0.00           H
ATOM    718  C   LEU A 629      50.920  49.230  60.400  1.00  0.00           C
ATOM    719  O   LEU A 629      50.910  50.220  61.080  1.00  0.00           O
ATOM    720  N   LEU A 630      49.850  48.430  60.080  1.00  0.00           N
ATOM    721  HN  LEU A 630      49.900  47.740  59.360  1.00  0.00           H
ATOM    722  CA  LEU A 630      48.450  48.670  60.530  1.00  0.00           C
ATOM    723  HA  LEU A 630      48.220  49.710  60.390  1.00  0.00           H
ATOM    724  CB  LEU A 630      47.420  47.710  59.760  1.00  0.00           C
ATOM    725  HB1 LEU A 630      47.890  46.740  59.500  1.00  0.00           H
ATOM    726  HB2 LEU A 630      47.170  48.100  58.760  1.00  0.00           H
ATOM    727  CG  LEU A 630      46.020  47.380  60.380  1.00  0.00           C
ATOM    728  HG  LEU A 630      46.070  47.100  61.440  1.00  0.00           H
ATOM    729  CD1 LEU A 630      45.140  48.700  60.330  1.00  0.00           C
ATOM    730 HD11 LEU A 630      45.480  49.470  61.050  1.00  0.00           H
ATOM    731 HD12 LEU A 630      44.120  48.350  60.620  1.00  0.00           H
ATOM    732 HD13 LEU A 630      45.120  49.100  59.290  1.00  0.00           H
ATOM    733  CD2 LEU A 630      45.340  46.240  59.630  1.00  0.00           C
ATOM    734 HD21 LEU A 630      44.740  45.590  60.300  1.00  0.00           H
ATOM    735 HD22 LEU A 630      46.140  45.660  59.120  1.00  0.00           H
ATOM    736 HD23 LEU A 630      44.610  46.750  58.960  1.00  0.00           H
ATOM    737  C   LEU A 630      48.220  48.470  62.010  1.00  0.00           C
ATOM    738  O   LEU A 630      47.520  49.210  62.720  1.00  0.00           O
ATOM    739  N   GLY A 631      48.980  47.480  62.620  1.00  0.00           N
ATOM    740  HN  GLY A 631      49.490  46.830  62.060  1.00  0.00           H
ATOM    741  CA  GLY A 631      49.110  47.220  64.050  1.00  0.00           C
ATOM    742  HA1 GLY A 631      49.900  46.510  64.230  1.00  0.00           H
ATOM    743  HA2 GLY A 631      48.150  46.900  64.420  1.00  0.00           H
ATOM    744  C   GLY A 631      49.590  48.470  64.720  1.00  0.00           C
ATOM    745  O   GLY A 631      49.080  48.950  65.730  1.00  0.00           O
ATOM    746  N   GLU A 632      50.580  49.130  64.120  1.00  0.00           N
ATOM    747  HN  GLU A 632      51.050  48.580  63.440  1.00  0.00           H
ATOM    748  CA  GLU A 632      51.080  50.420  64.480  1.00  0.00           C
ATOM    749  HA  GLU A 632      51.260  50.310  65.540  1.00  0.00           H
ATOM    750  CB  GLU A 632      52.480  50.730  63.840  1.00  0.00           C
ATOM    751  HB1 GLU A 632      52.850  51.710  64.220  1.00  0.00           H
ATOM    752  HB2 GLU A 632      52.230  50.810  62.760  1.00  0.00           H
ATOM    753  CG  GLU A 632      53.680  49.790  64.290  1.00  0.00           C
ATOM    754  HG1 GLU A 632      54.680  50.000  63.860  1.00  0.00           H
ATOM    755  HG2 GLU A 632      53.580  48.770  63.840  1.00  0.00           H
ATOM    756  CD  GLU A 632      53.840  49.670  65.800  1.00  0.00           C
ATOM    757  OE1 GLU A 632      53.430  48.640  66.430  1.00  0.00           O
ATOM    758  OE2 GLU A 632      54.420  50.590  66.440  1.00  0.00           O
ATOM    759  C   GLU A 632      50.050  51.540  64.330  1.00  0.00           C
ATOM    760  O   GLU A 632      49.810  52.410  65.190  1.00  0.00           O
ATOM    761  N   ALA A 633      49.430  51.580  63.160  1.00  0.00           N
ATOM    762  HN  ALA A 633      49.670  50.950  62.420  1.00  0.00           H
ATOM    763  CA  ALA A 633      48.720  52.760  62.620  1.00  0.00           C
ATOM    764  HA  ALA A 633      49.420  53.600  62.600  1.00  0.00           H
ATOM    765  CB  ALA A 633      48.190  52.360  61.220  1.00  0.00           C
ATOM    766  HB1 ALA A 633      47.500  51.500  61.370  1.00  0.00           H
ATOM    767  HB2 ALA A 633      49.000  51.930  60.590  1.00  0.00           H
ATOM    768  HB3 ALA A 633      47.840  53.280  60.700  1.00  0.00           H
ATOM    769  C   ALA A 633      47.510  53.130  63.430  1.00  0.00           C
ATOM    770  O   ALA A 633      47.210  54.280  63.710  1.00  0.00           O
ATOM    771  N   THR A 634      46.720  52.150  63.870  1.00  0.00           N
ATOM    772  HN  THR A 634      46.840  51.280  63.420  1.00  0.00           H
ATOM    773  CA  THR A 634      45.530  52.300  64.750  1.00  0.00           C
ATOM    774  HA  THR A 634      45.180  53.310  64.880  1.00  0.00           H
ATOM    775  CB  THR A 634      44.250  51.740  64.040  1.00  0.00           C
ATOM    776  HB  THR A 634      43.360  51.860  64.700  1.00  0.00           H
ATOM    777  OG1 THR A 634      44.440  50.430  63.720  1.00  0.00           O
ATOM    778  HG1 THR A 634      43.780  50.180  63.070  1.00  0.00           H
ATOM    779  CG2 THR A 634      44.020  52.530  62.760  1.00  0.00           C
ATOM    780 HG21 THR A 634      43.700  53.560  63.020  1.00  0.00           H
ATOM    781 HG22 THR A 634      43.140  52.080  62.260  1.00  0.00           H
ATOM    782 HG23 THR A 634      44.940  52.520  62.140  1.00  0.00           H
ATOM    783  C   THR A 634      45.790  51.610  66.120  1.00  0.00           C
ATOM    784  O   THR A 634      44.930  51.530  66.990  1.00  0.00           O
ATOM    785  N   GLU A 635      47.090  51.250  66.340  1.00  0.00           N
ATOM    786  HN  GLU A 635      47.710  51.130  65.570  1.00  0.00           H
ATOM    787  CA  GLU A 635      47.590  50.950  67.620  1.00  0.00           C
ATOM    788  HA  GLU A 635      48.660  50.810  67.570  1.00  0.00           H
ATOM    789  CB  GLU A 635      47.470  52.210  68.630  1.00  0.00           C
ATOM    790  HB1 GLU A 635      47.690  51.920  69.690  1.00  0.00           H
ATOM    791  HB2 GLU A 635      46.460  52.660  68.730  1.00  0.00           H
ATOM    792  CG  GLU A 635      48.510  53.340  68.310  1.00  0.00           C
ATOM    793  HG1 GLU A 635      48.620  53.510  67.230  1.00  0.00           H
ATOM    794  HG2 GLU A 635      49.510  53.000  68.700  1.00  0.00           H
ATOM    795  CD  GLU A 635      48.110  54.680  69.000  1.00  0.00           C
ATOM    796  OE1 GLU A 635      47.140  54.780  69.740  1.00  0.00           O
ATOM    797  OE2 GLU A 635      48.900  55.660  68.770  1.00  0.00           O
ATOM    798  C   GLU A 635      46.940  49.730  68.240  1.00  0.00           C
ATOM    799  O   GLU A 635      46.170  49.820  69.210  1.00  0.00           O
ATOM    800  N   GLY A 636      47.300  48.510  67.770  1.00  0.00           N
ATOM    801  HN  GLY A 636      48.050  48.500  67.120  1.00  0.00           H
ATOM    802  CA  GLY A 636      46.890  47.130  68.260  1.00  0.00           C
ATOM    803  HA1 GLY A 636      47.340  46.970  69.230  1.00  0.00           H
ATOM    804  HA2 GLY A 636      47.240  46.500  67.460  1.00  0.00           H
ATOM    805  C   GLY A 636      45.480  46.730  68.450  1.00  0.00           C
ATOM    806  O   GLY A 636      45.110  46.170  69.460  1.00  0.00           O
ATOM    807  N   ARG A 637      44.600  47.230  67.570  1.00  0.00           N
ATOM    808  HN  ARG A 637      44.980  47.690  66.780  1.00  0.00           H
ATOM    809  CA  ARG A 637      43.170  46.750  67.540  1.00  0.00           C
ATOM    810  HA  ARG A 637      42.720  46.270  68.400  1.00  0.00           H
ATOM    811  CB  ARG A 637      42.250  47.930  67.260  1.00  0.00           C
ATOM    812  HB1 ARG A 637      41.260  47.550  66.910  1.00  0.00           H
ATOM    813  HB2 ARG A 637      42.780  48.550  66.520  1.00  0.00           H
ATOM    814  CG  ARG A 637      41.930  48.780  68.560  1.00  0.00           C
ATOM    815  HG1 ARG A 637      41.610  48.020  69.300  1.00  0.00           H
ATOM    816  HG2 ARG A 637      41.160  49.540  68.310  1.00  0.00           H
ATOM    817  CD  ARG A 637      43.120  49.450  69.200  1.00  0.00           C
ATOM    818  HD1 ARG A 637      43.680  50.080  68.470  1.00  0.00           H
ATOM    819  HD2 ARG A 637      43.780  48.740  69.740  1.00  0.00           H
ATOM    820  NE  ARG A 637      42.470  50.360  70.130  1.00  0.00           N
ATOM    821  HE  ARG A 637      41.560  50.650  69.850  1.00  0.00           H
ATOM    822  CZ  ARG A 637      43.160  51.180  70.770  1.00  0.00           C
ATOM    823  NH1 ARG A 637      42.550  52.100  71.550  1.00  0.00           N
ATOM    824 HH11 ARG A 637      41.550  52.170  71.550  1.00  0.00           H
ATOM    825 HH12 ARG A 637      43.150  52.810  71.920  1.00  0.00           H
ATOM    826  NH2 ARG A 637      44.480  51.290  70.670  1.00  0.00           N
ATOM    827 HH21 ARG A 637      45.050  50.680  70.120  1.00  0.00           H
ATOM    828 HH22 ARG A 637      44.900  52.100  71.050  1.00  0.00           H
ATOM    829  C   ARG A 637      42.910  45.660  66.500  1.00  0.00           C
ATOM    830  O   ARG A 637      41.820  45.060  66.460  1.00  0.00           O
ATOM    831  N   ILE A 638      43.910  45.580  65.610  1.00  0.00           N
ATOM    832  HN  ILE A 638      44.490  46.400  65.490  1.00  0.00           H
ATOM    833  CA  ILE A 638      44.070  44.550  64.620  1.00  0.00           C
ATOM    834  HA  ILE A 638      43.700  43.640  65.060  1.00  0.00           H
ATOM    835  CB  ILE A 638      43.190  44.660  63.350  1.00  0.00           C
ATOM    836  HB  ILE A 638      43.740  44.400  62.410  1.00  0.00           H
ATOM    837  CG2 ILE A 638      42.120  43.530  63.430  1.00  0.00           C
ATOM    838 HG21 ILE A 638      41.420  43.660  64.280  1.00  0.00           H
ATOM    839 HG22 ILE A 638      42.590  42.530  63.510  1.00  0.00           H
ATOM    840 HG23 ILE A 638      41.510  43.490  62.500  1.00  0.00           H
ATOM    841  CG1 ILE A 638      42.430  46.020  63.230  1.00  0.00           C
ATOM    842 HG11 ILE A 638      43.130  46.850  63.440  1.00  0.00           H
ATOM    843 HG12 ILE A 638      41.540  46.020  63.900  1.00  0.00           H
ATOM    844  CD  ILE A 638      42.030  46.150  61.740  1.00  0.00           C
ATOM    845  HD1 ILE A 638      42.830  46.340  60.980  1.00  0.00           H
ATOM    846  HD2 ILE A 638      41.360  47.050  61.750  1.00  0.00           H
ATOM    847  HD3 ILE A 638      41.420  45.320  61.330  1.00  0.00           H
ATOM    848  C   ILE A 638      45.560  44.420  64.280  1.00  0.00           C
ATOM    849  O   ILE A 638      46.270  45.400  64.400  1.00  0.00           O
ATOM    850  N   SER A 639      46.070  43.330  63.690  1.00  0.00           N
ATOM    851  HN  SER A 639      45.640  42.430  63.640  1.00  0.00           H
ATOM    852  CA  SER A 639      47.480  43.410  63.210  1.00  0.00           C
ATOM    853  HA  SER A 639      47.430  44.360  62.710  1.00  0.00           H
ATOM    854  CB  SER A 639      48.500  43.600  64.350  1.00  0.00           C
ATOM    855  HB1 SER A 639      48.350  44.440  65.070  1.00  0.00           H
ATOM    856  HB2 SER A 639      49.500  43.730  63.870  1.00  0.00           H
ATOM    857  OG  SER A 639      48.690  42.430  65.160  1.00  0.00           O
ATOM    858  HG1 SER A 639      47.910  42.360  65.700  1.00  0.00           H
ATOM    859  C   SER A 639      47.820  42.410  62.120  1.00  0.00           C
ATOM    860  O   SER A 639      47.190  42.340  61.060  1.00  0.00           O
ATOM    861  N   ALA A 640      48.930  41.630  62.310  1.00  0.00           N
ATOM    862  HN  ALA A 640      49.430  41.660  63.170  1.00  0.00           H
ATOM    863  CA  ALA A 640      49.370  40.590  61.380  1.00  0.00           C
ATOM    864  HA  ALA A 640      49.800  41.030  60.500  1.00  0.00           H
ATOM    865  CB  ALA A 640      50.680  39.960  62.000  1.00  0.00           C
ATOM    866  HB1 ALA A 640      50.640  39.630  63.060  1.00  0.00           H
ATOM    867  HB2 ALA A 640      51.490  40.720  61.860  1.00  0.00           H
ATOM    868  HB3 ALA A 640      51.000  39.070  61.400  1.00  0.00           H
ATOM    869  C   ALA A 640      48.470  39.370  61.020  1.00  0.00           C
ATOM    870  O   ALA A 640      48.310  38.990  59.850  1.00  0.00           O
ATOM    871  N   ILE A 641      47.940  38.580  62.030  1.00  0.00           N
ATOM    872  HN  ILE A 641      48.060  38.880  62.970  1.00  0.00           H
ATOM    873  CA  ILE A 641      47.310  37.230  61.850  1.00  0.00           C
ATOM    874  HA  ILE A 641      47.880  36.720  61.100  1.00  0.00           H
ATOM    875  CB  ILE A 641      47.220  36.480  63.150  1.00  0.00           C
ATOM    876  HB  ILE A 641      46.490  37.040  63.750  1.00  0.00           H
ATOM    877  CG2 ILE A 641      46.440  35.160  62.930  1.00  0.00           C
ATOM    878 HG21 ILE A 641      46.390  34.430  63.770  1.00  0.00           H
ATOM    879 HG22 ILE A 641      46.900  34.700  62.020  1.00  0.00           H
ATOM    880 HG23 ILE A 641      45.370  35.350  62.760  1.00  0.00           H
ATOM    881  CG1 ILE A 641      48.560  36.250  63.840  1.00  0.00           C
ATOM    882 HG11 ILE A 641      48.350  35.930  64.880  1.00  0.00           H
ATOM    883 HG12 ILE A 641      48.900  37.300  64.020  1.00  0.00           H
ATOM    884  CD  ILE A 641      49.660  35.480  63.050  1.00  0.00           C
ATOM    885  HD1 ILE A 641      50.420  35.000  63.710  1.00  0.00           H
ATOM    886  HD2 ILE A 641      50.070  36.100  62.240  1.00  0.00           H
ATOM    887  HD3 ILE A 641      49.150  34.550  62.700  1.00  0.00           H
ATOM    888  C   ILE A 641      45.950  37.350  61.290  1.00  0.00           C
ATOM    889  O   ILE A 641      45.690  36.590  60.400  1.00  0.00           O
ATOM    890  N   GLU A 642      45.230  38.390  61.700  1.00  0.00           N
ATOM    891  HN  GLU A 642      45.580  38.960  62.450  1.00  0.00           H
ATOM    892  CA  GLU A 642      43.980  38.870  61.070  1.00  0.00           C
ATOM    893  HA  GLU A 642      43.300  38.040  61.060  1.00  0.00           H
ATOM    894  CB  GLU A 642      43.440  40.020  61.870  1.00  0.00           C
ATOM    895  HB1 GLU A 642      42.520  40.440  61.420  1.00  0.00           H
ATOM    896  HB2 GLU A 642      44.190  40.830  61.780  1.00  0.00           H
ATOM    897  CG  GLU A 642      43.170  39.580  63.320  1.00  0.00           C
ATOM    898  HG1 GLU A 642      43.380  38.500  63.460  1.00  0.00           H
ATOM    899  HG2 GLU A 642      42.190  39.960  63.650  1.00  0.00           H
ATOM    900  CD  GLU A 642      44.240  40.310  64.250  1.00  0.00           C
ATOM    901  OE1 GLU A 642      43.770  41.050  65.220  1.00  0.00           O
ATOM    902  OE2 GLU A 642      45.460  40.160  63.920  1.00  0.00           O
ATOM    903  C   GLU A 642      44.100  39.230  59.610  1.00  0.00           C
ATOM    904  O   GLU A 642      43.260  38.950  58.830  1.00  0.00           O
ATOM    905  N   SER A 643      45.270  39.880  59.220  1.00  0.00           N
ATOM    906  HN  SER A 643      45.860  40.160  59.970  1.00  0.00           H
ATOM    907  CA  SER A 643      45.650  40.180  57.760  1.00  0.00           C
ATOM    908  HA  SER A 643      44.810  40.680  57.300  1.00  0.00           H
ATOM    909  CB  SER A 643      46.820  41.120  57.490  1.00  0.00           C
ATOM    910  HB1 SER A 643      47.050  41.380  56.440  1.00  0.00           H
ATOM    911  HB2 SER A 643      47.680  40.660  58.030  1.00  0.00           H
ATOM    912  OG  SER A 643      46.570  42.320  58.200  1.00  0.00           O
ATOM    913  HG1 SER A 643      46.580  42.130  59.150  1.00  0.00           H
ATOM    914  C   SER A 643      45.870  38.910  56.960  1.00  0.00           C
ATOM    915  O   SER A 643      45.310  38.830  55.920  1.00  0.00           O
ATOM    916  N   LEU A 644      46.560  37.830  57.360  1.00  0.00           N
ATOM    917  HN  LEU A 644      47.010  38.000  58.240  1.00  0.00           H
ATOM    918  CA  LEU A 644      46.650  36.550  56.710  1.00  0.00           C
ATOM    919  HA  LEU A 644      47.110  36.750  55.760  1.00  0.00           H
ATOM    920  CB  LEU A 644      47.590  35.580  57.430  1.00  0.00           C
ATOM    921  HB1 LEU A 644      47.430  34.510  57.140  1.00  0.00           H
ATOM    922  HB2 LEU A 644      47.320  35.530  58.500  1.00  0.00           H
ATOM    923  CG  LEU A 644      49.030  36.020  57.560  1.00  0.00           C
ATOM    924  HG  LEU A 644      49.080  37.040  57.970  1.00  0.00           H
ATOM    925  CD1 LEU A 644      49.830  35.110  58.550  1.00  0.00           C
ATOM    926 HD11 LEU A 644      50.030  34.120  58.080  1.00  0.00           H
ATOM    927 HD12 LEU A 644      49.250  34.830  59.450  1.00  0.00           H
ATOM    928 HD13 LEU A 644      50.770  35.630  58.880  1.00  0.00           H
ATOM    929  CD2 LEU A 644      49.780  36.030  56.230  1.00  0.00           C
ATOM    930 HD21 LEU A 644      49.450  36.910  55.640  1.00  0.00           H
ATOM    931 HD22 LEU A 644      49.510  35.150  55.620  1.00  0.00           H
ATOM    932 HD23 LEU A 644      50.860  35.960  56.470  1.00  0.00           H
ATOM    933  C   LEU A 644      45.220  35.920  56.620  1.00  0.00           C
ATOM    934  O   LEU A 644      44.840  35.530  55.550  1.00  0.00           O
ATOM    935  N   PHE A 645      44.490  35.870  57.750  1.00  0.00           N
ATOM    936  HN  PHE A 645      44.840  36.110  58.650  1.00  0.00           H
ATOM    937  CA  PHE A 645      43.190  35.180  57.800  1.00  0.00           C
ATOM    938  HA  PHE A 645      43.360  34.240  57.290  1.00  0.00           H
ATOM    939  CB  PHE A 645      42.900  34.890  59.240  1.00  0.00           C
ATOM    940  HB1 PHE A 645      42.930  35.890  59.730  1.00  0.00           H
ATOM    941  HB2 PHE A 645      43.750  34.290  59.600  1.00  0.00           H
ATOM    942  CG  PHE A 645      41.570  34.280  59.540  1.00  0.00           C
ATOM    943  CD1 PHE A 645      40.870  34.510  60.790  1.00  0.00           C
ATOM    944  HD1 PHE A 645      41.180  35.300  61.460  1.00  0.00           H
ATOM    945  CE1 PHE A 645      39.680  33.850  61.140  1.00  0.00           C
ATOM    946  HE1 PHE A 645      39.260  33.950  62.130  1.00  0.00           H
ATOM    947  CZ  PHE A 645      39.140  32.960  60.250  1.00  0.00           C
ATOM    948  HZ  PHE A 645      38.180  32.490  60.410  1.00  0.00           H
ATOM    949  CD2 PHE A 645      41.020  33.330  58.710  1.00  0.00           C
ATOM    950  HD2 PHE A 645      41.480  32.890  57.840  1.00  0.00           H
ATOM    951  CE2 PHE A 645      39.850  32.680  59.060  1.00  0.00           C
ATOM    952  HE2 PHE A 645      39.390  31.960  58.390  1.00  0.00           H
ATOM    953  C   PHE A 645      42.100  35.820  56.950  1.00  0.00           C
ATOM    954  O   PHE A 645      41.350  35.230  56.200  1.00  0.00           O
ATOM    955  N   GLY A 646      41.990  37.130  57.000  1.00  0.00           N
ATOM    956  HN  GLY A 646      42.480  37.700  57.650  1.00  0.00           H
ATOM    957  CA  GLY A 646      41.050  37.790  56.040  1.00  0.00           C
ATOM    958  HA1 GLY A 646      41.070  38.840  56.270  1.00  0.00           H
ATOM    959  HA2 GLY A 646      40.010  37.560  56.170  1.00  0.00           H
ATOM    960  C   GLY A 646      41.410  37.600  54.570  1.00  0.00           C
ATOM    961  O   GLY A 646      40.540  37.400  53.730  1.00  0.00           O
ATOM    962  N   ALA A 647      42.740  37.590  54.220  1.00  0.00           N
ATOM    963  HN  ALA A 647      43.470  37.660  54.880  1.00  0.00           H
ATOM    964  CA  ALA A 647      43.250  37.340  52.920  1.00  0.00           C
ATOM    965  HA  ALA A 647      42.810  38.020  52.210  1.00  0.00           H
ATOM    966  CB  ALA A 647      44.810  37.590  52.940  1.00  0.00           C
ATOM    967  HB1 ALA A 647      45.470  37.220  52.130  1.00  0.00           H
ATOM    968  HB2 ALA A 647      45.120  37.030  53.850  1.00  0.00           H
ATOM    969  HB3 ALA A 647      44.960  38.680  53.120  1.00  0.00           H
ATOM    970  C   ALA A 647      42.850  35.940  52.440  1.00  0.00           C
ATOM    971  O   ALA A 647      42.410  35.710  51.280  1.00  0.00           O
ATOM    972  N   SER A 648      43.050  34.990  53.310  1.00  0.00           N
ATOM    973  HN  SER A 648      43.290  35.130  54.270  1.00  0.00           H
ATOM    974  CA  SER A 648      42.730  33.600  52.930  1.00  0.00           C
ATOM    975  HA  SER A 648      42.890  33.400  51.890  1.00  0.00           H
ATOM    976  CB  SER A 648      43.440  32.530  53.760  1.00  0.00           C
ATOM    977  HB1 SER A 648      44.450  32.460  53.310  1.00  0.00           H
ATOM    978  HB2 SER A 648      42.830  31.600  53.640  1.00  0.00           H
ATOM    979  OG  SER A 648      43.380  32.720  55.190  1.00  0.00           O
ATOM    980  HG1 SER A 648      44.210  33.120  55.410  1.00  0.00           H
ATOM    981  C   SER A 648      41.270  33.310  52.980  1.00  0.00           C
ATOM    982  O   SER A 648      40.880  32.640  52.030  1.00  0.00           O
ATOM    983  N   LEU A 649      40.490  33.690  54.000  1.00  0.00           N
ATOM    984  HN  LEU A 649      41.000  34.220  54.690  1.00  0.00           H
ATOM    985  CA  LEU A 649      39.000  33.520  54.160  1.00  0.00           C
ATOM    986  HA  LEU A 649      38.680  32.480  54.180  1.00  0.00           H
ATOM    987  CB  LEU A 649      38.550  34.110  55.500  1.00  0.00           C
ATOM    988  HB1 LEU A 649      38.900  35.170  55.470  1.00  0.00           H
ATOM    989  HB2 LEU A 649      39.110  33.670  56.350  1.00  0.00           H
ATOM    990  CG  LEU A 649      37.060  34.100  55.910  1.00  0.00           C
ATOM    991  HG  LEU A 649      36.570  34.750  55.160  1.00  0.00           H
ATOM    992  CD1 LEU A 649      36.590  32.690  55.970  1.00  0.00           C
ATOM    993 HD11 LEU A 649      35.480  32.770  56.020  1.00  0.00           H
ATOM    994 HD12 LEU A 649      36.990  32.110  56.840  1.00  0.00           H
ATOM    995 HD13 LEU A 649      36.830  32.160  55.020  1.00  0.00           H
ATOM    996  CD2 LEU A 649      36.870  34.760  57.280  1.00  0.00           C
ATOM    997 HD21 LEU A 649      35.820  35.080  57.510  1.00  0.00           H
ATOM    998 HD22 LEU A 649      37.550  35.630  57.280  1.00  0.00           H
ATOM    999 HD23 LEU A 649      37.220  34.220  58.190  1.00  0.00           H
ATOM   1000  C   LEU A 649      38.260  34.180  53.010  1.00  0.00           C
ATOM   1001  O   LEU A 649      37.400  33.590  52.330  1.00  0.00           O
ATOM   1002  N   THR A 650      38.690  35.390  52.620  1.00  0.00           N
ATOM   1003  HN  THR A 650      39.450  35.840  53.080  1.00  0.00           H
ATOM   1004  CA  THR A 650      38.230  36.090  51.380  1.00  0.00           C
ATOM   1005  HA  THR A 650      37.160  36.100  51.360  1.00  0.00           H
ATOM   1006  CB  THR A 650      38.790  37.490  51.270  1.00  0.00           C
ATOM   1007  HB  THR A 650      39.890  37.550  51.330  1.00  0.00           H
ATOM   1008  OG1 THR A 650      38.480  38.230  52.410  1.00  0.00           O
ATOM   1009  HG1 THR A 650      39.150  38.020  53.070  1.00  0.00           H
ATOM   1010  CG2 THR A 650      38.030  38.270  50.210  1.00  0.00           C
ATOM   1011 HG21 THR A 650      38.270  37.860  49.210  1.00  0.00           H
ATOM   1012 HG22 THR A 650      38.480  39.280  50.240  1.00  0.00           H
ATOM   1013 HG23 THR A 650      36.950  38.310  50.460  1.00  0.00           H
ATOM   1014  C   THR A 650      38.710  35.480  50.080  1.00  0.00           C
ATOM   1015  O   THR A 650      38.030  35.450  49.100  1.00  0.00           O
ATOM   1016  N   GLY A 651      39.920  34.960  50.140  1.00  0.00           N
ATOM   1017  HN  GLY A 651      40.420  34.920  51.010  1.00  0.00           H
ATOM   1018  CA  GLY A 651      40.490  34.360  48.900  1.00  0.00           C
ATOM   1019  HA1 GLY A 651      41.520  34.140  49.110  1.00  0.00           H
ATOM   1020  HA2 GLY A 651      40.310  35.050  48.080  1.00  0.00           H
ATOM   1021  C   GLY A 651      39.890  33.030  48.490  1.00  0.00           C
ATOM   1022  O   GLY A 651      39.730  32.700  47.340  1.00  0.00           O
ATOM   1023  N   ILE A 652      39.510  32.120  49.430  1.00  0.00           N
ATOM   1024  HN  ILE A 652      39.700  32.430  50.360  1.00  0.00           H
ATOM   1025  CA  ILE A 652      38.890  30.840  49.070  1.00  0.00           C
ATOM   1026  HA  ILE A 652      39.420  30.380  48.250  1.00  0.00           H
ATOM   1027  CB  ILE A 652      38.730  29.940  50.230  1.00  0.00           C
ATOM   1028  HB  ILE A 652      38.110  30.440  51.020  1.00  0.00           H
ATOM   1029  CG2 ILE A 652      37.990  28.620  49.810  1.00  0.00           C
ATOM   1030 HG21 ILE A 652      38.050  27.910  50.660  1.00  0.00           H
ATOM   1031 HG22 ILE A 652      38.490  28.260  48.900  1.00  0.00           H
ATOM   1032 HG23 ILE A 652      36.940  28.850  49.510  1.00  0.00           H
ATOM   1033  CG1 ILE A 652      40.030  29.580  50.800  1.00  0.00           C
ATOM   1034 HG11 ILE A 652      40.860  30.300  50.640  1.00  0.00           H
ATOM   1035 HG12 ILE A 652      40.370  28.720  50.200  1.00  0.00           H
ATOM   1036  CD  ILE A 652      39.970  29.270  52.350  1.00  0.00           C
ATOM   1037  HD1 ILE A 652      39.190  28.490  52.360  1.00  0.00           H
ATOM   1038  HD2 ILE A 652      39.750  30.170  52.980  1.00  0.00           H
ATOM   1039  HD3 ILE A 652      40.880  28.800  52.780  1.00  0.00           H
ATOM   1040  C   ILE A 652      37.490  31.060  48.410  1.00  0.00           C
ATOM   1041  O   ILE A 652      37.250  30.610  47.290  1.00  0.00           O
ATOM   1042  N   ALA A 653      36.500  31.750  49.050  1.00  0.00           N
ATOM   1043  HN  ALA A 653      36.630  32.000  50.000  1.00  0.00           H
ATOM   1044  CA  ALA A 653      35.220  31.950  48.380  1.00  0.00           C
ATOM   1045  HA  ALA A 653      34.600  31.070  48.290  1.00  0.00           H
ATOM   1046  CB  ALA A 653      34.410  33.020  49.200  1.00  0.00           C
ATOM   1047  HB1 ALA A 653      33.550  33.500  48.690  1.00  0.00           H
ATOM   1048  HB2 ALA A 653      35.060  33.900  49.380  1.00  0.00           H
ATOM   1049  HB3 ALA A 653      34.070  32.590  50.160  1.00  0.00           H
ATOM   1050  C   ALA A 653      35.360  32.600  46.990  1.00  0.00           C
ATOM   1051  O   ALA A 653      34.650  32.230  46.050  1.00  0.00           O
ATOM   1052  N   TYR A 654      36.260  33.600  46.910  1.00  0.00           N
ATOM   1053  HN  TYR A 654      36.840  33.860  47.680  1.00  0.00           H
ATOM   1054  CA  TYR A 654      36.580  34.420  45.800  1.00  0.00           C
ATOM   1055  HA  TYR A 654      35.710  34.830  45.310  1.00  0.00           H
ATOM   1056  CB  TYR A 654      37.630  35.570  46.150  1.00  0.00           C
ATOM   1057  HB1 TYR A 654      38.550  35.040  46.450  1.00  0.00           H
ATOM   1058  HB2 TYR A 654      37.250  36.190  46.990  1.00  0.00           H
ATOM   1059  CG  TYR A 654      37.890  36.550  45.130  1.00  0.00           C
ATOM   1060  CD1 TYR A 654      37.010  37.530  44.680  1.00  0.00           C
ATOM   1061  HD1 TYR A 654      36.010  37.630  45.100  1.00  0.00           H
ATOM   1062  CE1 TYR A 654      37.330  38.410  43.710  1.00  0.00           C
ATOM   1063  HE1 TYR A 654      36.670  39.180  43.330  1.00  0.00           H
ATOM   1064  CZ  TYR A 654      38.660  38.430  43.180  1.00  0.00           C
ATOM   1065  OH  TYR A 654      38.860  39.160  41.960  1.00  0.00           O
ATOM   1066  HH  TYR A 654      39.440  38.580  41.480  1.00  0.00           H
ATOM   1067  CD2 TYR A 654      39.190  36.420  44.530  1.00  0.00           C
ATOM   1068  HD2 TYR A 654      39.900  35.670  44.860  1.00  0.00           H
ATOM   1069  CE2 TYR A 654      39.550  37.350  43.490  1.00  0.00           C
ATOM   1070  HE2 TYR A 654      40.520  37.180  43.040  1.00  0.00           H
ATOM   1071  C   TYR A 654      37.150  33.580  44.650  1.00  0.00           C
ATOM   1072  O   TYR A 654      36.820  33.720  43.500  1.00  0.00           O
ATOM   1073  N   SER A 655      37.930  32.590  44.980  1.00  0.00           N
ATOM   1074  HN  SER A 655      38.130  32.400  45.930  1.00  0.00           H
ATOM   1075  CA  SER A 655      38.680  31.880  43.970  1.00  0.00           C
ATOM   1076  HA  SER A 655      38.930  32.450  43.090  1.00  0.00           H
ATOM   1077  CB  SER A 655      40.050  31.370  44.510  1.00  0.00           C
ATOM   1078  HB1 SER A 655      40.670  32.230  44.820  1.00  0.00           H
ATOM   1079  HB2 SER A 655      40.540  30.920  43.630  1.00  0.00           H
ATOM   1080  OG  SER A 655      40.020  30.460  45.640  1.00  0.00           O
ATOM   1081  HG1 SER A 655      39.770  31.000  46.390  1.00  0.00           H
ATOM   1082  C   SER A 655      37.940  30.630  43.460  1.00  0.00           C
ATOM   1083  O   SER A 655      37.930  30.240  42.310  1.00  0.00           O
ATOM   1084  N   LEU A 656      37.230  29.910  44.390  1.00  0.00           N
ATOM   1085  HN  LEU A 656      37.260  30.250  45.320  1.00  0.00           H
ATOM   1086  CA  LEU A 656      36.310  28.860  44.150  1.00  0.00           C
ATOM   1087  HA  LEU A 656      36.750  28.080  43.540  1.00  0.00           H
ATOM   1088  CB  LEU A 656      35.930  28.300  45.480  1.00  0.00           C
ATOM   1089  HB1 LEU A 656      35.390  29.070  46.070  1.00  0.00           H
ATOM   1090  HB2 LEU A 656      36.830  28.040  46.090  1.00  0.00           H
ATOM   1091  CG  LEU A 656      35.010  27.030  45.470  1.00  0.00           C
ATOM   1092  HG  LEU A 656      34.010  27.290  45.060  1.00  0.00           H
ATOM   1093  CD1 LEU A 656      35.710  25.940  44.650  1.00  0.00           C
ATOM   1094 HD11 LEU A 656      34.990  25.100  44.560  1.00  0.00           H
ATOM   1095 HD12 LEU A 656      36.590  25.670  45.280  1.00  0.00           H
ATOM   1096 HD13 LEU A 656      35.960  26.080  43.580  1.00  0.00           H
ATOM   1097  CD2 LEU A 656      34.760  26.670  46.910  1.00  0.00           C
ATOM   1098 HD21 LEU A 656      34.160  27.440  47.450  1.00  0.00           H
ATOM   1099 HD22 LEU A 656      35.680  26.710  47.530  1.00  0.00           H
ATOM   1100 HD23 LEU A 656      34.300  25.660  46.980  1.00  0.00           H
ATOM   1101  C   LEU A 656      35.190  29.250  43.330  1.00  0.00           C
ATOM   1102  O   LEU A 656      34.860  28.600  42.360  1.00  0.00           O
ATOM   1103  N   PHE A 657      34.610  30.390  43.590  1.00  0.00           N
ATOM   1104  HN  PHE A 657      34.920  30.950  44.360  1.00  0.00           H
ATOM   1105  CA  PHE A 657      33.500  30.930  42.790  1.00  0.00           C
ATOM   1106  HA  PHE A 657      33.210  30.170  42.080  1.00  0.00           H
ATOM   1107  CB  PHE A 657      32.250  31.300  43.660  1.00  0.00           C
ATOM   1108  HB1 PHE A 657      31.340  31.610  43.100  1.00  0.00           H
ATOM   1109  HB2 PHE A 657      32.680  32.150  44.230  1.00  0.00           H
ATOM   1110  CG  PHE A 657      31.880  30.200  44.560  1.00  0.00           C
ATOM   1111  CD1 PHE A 657      31.620  28.910  44.020  1.00  0.00           C
ATOM   1112  HD1 PHE A 657      31.640  28.660  42.970  1.00  0.00           H
ATOM   1113  CE1 PHE A 657      31.150  27.900  44.880  1.00  0.00           C
ATOM   1114  HE1 PHE A 657      30.890  26.920  44.530  1.00  0.00           H
ATOM   1115  CZ  PHE A 657      31.020  28.080  46.250  1.00  0.00           C
ATOM   1116  HZ  PHE A 657      30.490  27.340  46.820  1.00  0.00           H
ATOM   1117  CD2 PHE A 657      31.620  30.450  45.940  1.00  0.00           C
ATOM   1118  HD2 PHE A 657      31.650  31.450  46.360  1.00  0.00           H
ATOM   1119  CE2 PHE A 657      31.140  29.410  46.800  1.00  0.00           C
ATOM   1120  HE2 PHE A 657      30.810  29.600  47.810  1.00  0.00           H
ATOM   1121  C   PHE A 657      34.060  32.100  42.040  1.00  0.00           C
ATOM   1122  O   PHE A 657      33.510  33.210  42.200  1.00  0.00           O
ATOM   1123  N   ALA A 658      35.130  31.950  41.190  1.00  0.00           N
ATOM   1124  HN  ALA A 658      35.630  31.090  41.150  1.00  0.00           H
ATOM   1125  CA  ALA A 658      35.750  33.010  40.440  1.00  0.00           C
ATOM   1126  HA  ALA A 658      36.000  33.800  41.140  1.00  0.00           H
ATOM   1127  CB  ALA A 658      37.120  32.570  39.890  1.00  0.00           C
ATOM   1128  HB1 ALA A 658      37.470  33.350  39.170  1.00  0.00           H
ATOM   1129  HB2 ALA A 658      37.080  31.590  39.380  1.00  0.00           H
ATOM   1130  HB3 ALA A 658      37.920  32.380  40.630  1.00  0.00           H
ATOM   1131  C   ALA A 658      34.920  33.620  39.350  1.00  0.00           C
ATOM   1132  O   ALA A 658      34.290  32.920  38.600  1.00  0.00           O
ATOM   1133  N   GLY A 659      35.120  35.000  39.170  1.00  0.00           N
ATOM   1134  HN  GLY A 659      35.720  35.570  39.700  1.00  0.00           H
ATOM   1135  CA  GLY A 659      34.530  35.680  37.960  1.00  0.00           C
ATOM   1136  HA1 GLY A 659      34.140  36.640  38.270  1.00  0.00           H
ATOM   1137  HA2 GLY A 659      33.610  35.220  37.650  1.00  0.00           H
ATOM   1138  C   GLY A 659      35.620  35.920  36.940  1.00  0.00           C
ATOM   1139  O   GLY A 659      35.370  35.710  35.780  1.00  0.00           O
ATOM   1140  N   GLN A 660      36.870  36.180  37.440  1.00  0.00           N
ATOM   1141  HN  GLN A 660      37.160  36.280  38.390  1.00  0.00           H
ATOM   1142  CA  GLN A 660      38.110  36.260  36.690  1.00  0.00           C
ATOM   1143  HA  GLN A 660      38.030  35.990  35.640  1.00  0.00           H
ATOM   1144  CB  GLN A 660      38.660  37.680  36.700  1.00  0.00           C
ATOM   1145  HB1 GLN A 660      39.690  37.770  36.280  1.00  0.00           H
ATOM   1146  HB2 GLN A 660      38.700  38.000  37.770  1.00  0.00           H
ATOM   1147  CG  GLN A 660      37.860  38.770  36.000  1.00  0.00           C
ATOM   1148  HG1 GLN A 660      38.470  39.690  36.070  1.00  0.00           H
ATOM   1149  HG2 GLN A 660      36.870  38.930  36.470  1.00  0.00           H
ATOM   1150  CD  GLN A 660      37.680  38.490  34.490  1.00  0.00           C
ATOM   1151  OE1 GLN A 660      38.590  38.040  33.740  1.00  0.00           O
ATOM   1152  NE2 GLN A 660      36.500  38.950  33.920  1.00  0.00           N
ATOM   1153 HE21 GLN A 660      36.420  39.200  32.940  1.00  0.00           H
ATOM   1154 HE22 GLN A 660      35.880  39.490  34.480  1.00  0.00           H
ATOM   1155  C   GLN A 660      39.070  35.270  37.380  1.00  0.00           C
ATOM   1156  O   GLN A 660      39.840  35.620  38.370  1.00  0.00           O
ATOM   1157  N   PRO A 661      39.240  34.020  36.830  1.00  0.00           N
ATOM   1158  CD  PRO A 661      38.350  33.420  35.780  1.00  0.00           C
ATOM   1159  HD1 PRO A 661      38.540  34.090  34.900  1.00  0.00           H
ATOM   1160  HD2 PRO A 661      37.320  33.540  36.160  1.00  0.00           H
ATOM   1161  CA  PRO A 661      40.250  32.970  37.190  1.00  0.00           C
ATOM   1162  HA  PRO A 661      39.810  32.500  38.060  1.00  0.00           H
ATOM   1163  CB  PRO A 661      40.160  31.920  36.080  1.00  0.00           C
ATOM   1164  HB1 PRO A 661      40.320  30.850  36.360  1.00  0.00           H
ATOM   1165  HB2 PRO A 661      40.890  32.050  35.250  1.00  0.00           H
ATOM   1166  CG  PRO A 661      38.700  32.000  35.660  1.00  0.00           C
ATOM   1167  HG1 PRO A 661      38.460  31.440  34.730  1.00  0.00           H
ATOM   1168  HG2 PRO A 661      38.210  31.470  36.510  1.00  0.00           H
ATOM   1169  C   PRO A 661      41.670  33.410  37.610  1.00  0.00           C
ATOM   1170  O   PRO A 661      42.190  32.820  38.540  1.00  0.00           O
ATOM   1171  N   LEU A 662      42.230  34.400  36.970  1.00  0.00           N
ATOM   1172  HN  LEU A 662      41.740  34.760  36.170  1.00  0.00           H
ATOM   1173  CA  LEU A 662      43.610  34.730  37.240  1.00  0.00           C
ATOM   1174  HA  LEU A 662      44.150  33.940  37.740  1.00  0.00           H
ATOM   1175  CB  LEU A 662      44.300  34.960  35.810  1.00  0.00           C
ATOM   1176  HB1 LEU A 662      45.360  35.270  35.930  1.00  0.00           H
ATOM   1177  HB2 LEU A 662      43.730  35.780  35.310  1.00  0.00           H
ATOM   1178  CG  LEU A 662      44.300  33.690  34.910  1.00  0.00           C
ATOM   1179  HG  LEU A 662      43.290  33.350  34.580  1.00  0.00           H
ATOM   1180  CD1 LEU A 662      44.930  34.000  33.600  1.00  0.00           C
ATOM   1181 HD11 LEU A 662      44.590  35.030  33.350  1.00  0.00           H
ATOM   1182 HD12 LEU A 662      44.770  33.250  32.810  1.00  0.00           H
ATOM   1183 HD13 LEU A 662      46.040  34.130  33.720  1.00  0.00           H
ATOM   1184  CD2 LEU A 662      45.050  32.560  35.590  1.00  0.00           C
ATOM   1185 HD21 LEU A 662      45.990  32.890  36.070  1.00  0.00           H
ATOM   1186 HD22 LEU A 662      45.330  31.710  34.940  1.00  0.00           H
ATOM   1187 HD23 LEU A 662      44.370  32.100  36.340  1.00  0.00           H
ATOM   1188  C   LEU A 662      43.780  35.970  38.100  1.00  0.00           C
ATOM   1189  O   LEU A 662      44.870  36.520  38.330  1.00  0.00           O
ATOM   1190  N   THR A 663      42.700  36.340  38.820  1.00  0.00           N
ATOM   1191  HN  THR A 663      41.950  35.700  38.700  1.00  0.00           H
ATOM   1192  CA  THR A 663      42.800  37.430  39.790  1.00  0.00           C
ATOM   1193  HA  THR A 663      43.560  38.080  39.390  1.00  0.00           H
ATOM   1194  CB  THR A 663      41.460  38.270  39.840  1.00  0.00           C
ATOM   1195  HB  THR A 663      41.560  39.170  40.480  1.00  0.00           H
ATOM   1196  OG1 THR A 663      40.320  37.520  40.300  1.00  0.00           O
ATOM   1197  HG1 THR A 663      40.320  36.770  39.710  1.00  0.00           H
ATOM   1198  CG2 THR A 663      41.250  38.870  38.430  1.00  0.00           C
ATOM   1199 HG21 THR A 663      42.140  39.520  38.210  1.00  0.00           H
ATOM   1200 HG22 THR A 663      40.340  39.490  38.360  1.00  0.00           H
ATOM   1201 HG23 THR A 663      41.320  38.090  37.650  1.00  0.00           H
ATOM   1202  C   THR A 663      43.310  37.040  41.180  1.00  0.00           C
ATOM   1203  O   THR A 663      42.880  35.990  41.670  1.00  0.00           O
ATOM   1204  N   ILE A 664      44.210  37.800  41.810  1.00  0.00           N
ATOM   1205  HN  ILE A 664      44.650  38.520  41.280  1.00  0.00           H
ATOM   1206  CA  ILE A 664      44.790  37.590  43.100  1.00  0.00           C
ATOM   1207  HA  ILE A 664      44.450  36.700  43.610  1.00  0.00           H
ATOM   1208  CB  ILE A 664      46.290  37.220  43.050  1.00  0.00           C
ATOM   1209  HB  ILE A 664      46.790  37.880  42.310  1.00  0.00           H
ATOM   1210  CG2 ILE A 664      46.960  37.290  44.400  1.00  0.00           C
ATOM   1211 HG21 ILE A 664      47.010  38.330  44.790  1.00  0.00           H
ATOM   1212 HG22 ILE A 664      47.960  36.790  44.450  1.00  0.00           H
ATOM   1213 HG23 ILE A 664      46.360  36.730  45.160  1.00  0.00           H
ATOM   1214  CG1 ILE A 664      46.680  35.820  42.400  1.00  0.00           C
ATOM   1215 HG11 ILE A 664      47.750  35.980  42.150  1.00  0.00           H
ATOM   1216 HG12 ILE A 664      46.010  35.730  41.520  1.00  0.00           H
ATOM   1217  CD  ILE A 664      46.540  34.510  43.240  1.00  0.00           C
ATOM   1218  HD1 ILE A 664      47.010  34.620  44.240  1.00  0.00           H
ATOM   1219  HD2 ILE A 664      47.040  33.650  42.750  1.00  0.00           H
ATOM   1220  HD3 ILE A 664      45.510  34.100  43.390  1.00  0.00           H
ATOM   1221  C   ILE A 664      44.460  38.820  43.990  1.00  0.00           C
ATOM   1222  O   ILE A 664      44.360  39.980  43.610  1.00  0.00           O
ATOM   1223  N   LEU A 665      44.100  38.510  45.300  1.00  0.00           N
ATOM   1224  HN  LEU A 665      44.090  37.590  45.680  1.00  0.00           H
ATOM   1225  CA  LEU A 665      43.860  39.470  46.300  1.00  0.00           C
ATOM   1226  HA  LEU A 665      43.200  40.260  45.970  1.00  0.00           H
ATOM   1227  CB  LEU A 665      43.210  38.830  47.520  1.00  0.00           C
ATOM   1228  HB1 LEU A 665      43.160  39.540  48.380  1.00  0.00           H
ATOM   1229  HB2 LEU A 665      43.990  38.090  47.780  1.00  0.00           H
ATOM   1230  CG  LEU A 665      41.820  38.140  47.490  1.00  0.00           C
ATOM   1231  HG  LEU A 665      41.880  37.200  46.900  1.00  0.00           H
ATOM   1232  CD1 LEU A 665      41.540  37.660  48.950  1.00  0.00           C
ATOM   1233 HD11 LEU A 665      41.520  38.500  49.660  1.00  0.00           H
ATOM   1234 HD12 LEU A 665      42.280  36.890  49.280  1.00  0.00           H
ATOM   1235 HD13 LEU A 665      40.490  37.290  48.930  1.00  0.00           H
ATOM   1236  CD2 LEU A 665      40.580  39.020  47.010  1.00  0.00           C
ATOM   1237 HD21 LEU A 665      41.000  39.410  46.060  1.00  0.00           H
ATOM   1238 HD22 LEU A 665      40.360  39.800  47.780  1.00  0.00           H
ATOM   1239 HD23 LEU A 665      39.670  38.410  46.810  1.00  0.00           H
ATOM   1240  C   LEU A 665      45.120  40.130  46.820  1.00  0.00           C
ATOM   1241  O   LEU A 665      46.210  39.550  46.800  1.00  0.00           O
ATOM   1242  N   GLY A 666      45.030  41.370  47.320  1.00  0.00           N
ATOM   1243  HN  GLY A 666      44.130  41.670  47.610  1.00  0.00           H
ATOM   1244  CA  GLY A 666      46.120  42.030  48.110  1.00  0.00           C
ATOM   1245  HA1 GLY A 666      46.890  42.440  47.480  1.00  0.00           H
ATOM   1246  HA2 GLY A 666      46.500  41.220  48.740  1.00  0.00           H
ATOM   1247  C   GLY A 666      45.620  43.060  48.960  1.00  0.00           C
ATOM   1248  O   GLY A 666      44.520  43.570  48.780  1.00  0.00           O
ATOM   1249  N   SER A 667      46.430  43.640  49.880  1.00  0.00           N
ATOM   1250  HN  SER A 667      47.340  43.280  50.100  1.00  0.00           H
ATOM   1251  CA  SER A 667      46.110  44.870  50.600  1.00  0.00           C
ATOM   1252  HA  SER A 667      45.190  44.730  51.130  1.00  0.00           H
ATOM   1253  CB  SER A 667      47.070  45.000  51.880  1.00  0.00           C
ATOM   1254  HB1 SER A 667      47.200  44.030  52.410  1.00  0.00           H
ATOM   1255  HB2 SER A 667      46.670  45.650  52.680  1.00  0.00           H
ATOM   1256  OG  SER A 667      48.340  45.430  51.460  1.00  0.00           O
ATOM   1257  HG1 SER A 667      48.750  44.770  50.890  1.00  0.00           H
ATOM   1258  C   SER A 667      46.110  46.120  49.780  1.00  0.00           C
ATOM   1259  O   SER A 667      46.720  46.230  48.730  1.00  0.00           O
ATOM   1260  N   THR A 668      45.300  47.100  50.290  1.00  0.00           N
ATOM   1261  HN  THR A 668      44.680  46.890  51.040  1.00  0.00           H
ATOM   1262  CA  THR A 668      45.210  48.350  49.560  1.00  0.00           C
ATOM   1263  HA  THR A 668      46.050  48.510  48.900  1.00  0.00           H
ATOM   1264  CB  THR A 668      43.920  48.400  48.710  1.00  0.00           C
ATOM   1265  HB  THR A 668      43.780  47.450  48.130  1.00  0.00           H
ATOM   1266  OG1 THR A 668      43.950  49.560  47.840  1.00  0.00           O
ATOM   1267  HG1 THR A 668      43.180  49.490  47.260  1.00  0.00           H
ATOM   1268  CG2 THR A 668      42.650  48.600  49.530  1.00  0.00           C
ATOM   1269 HG21 THR A 668      42.750  49.590  50.010  1.00  0.00           H
ATOM   1270 HG22 THR A 668      42.450  47.830  50.310  1.00  0.00           H
ATOM   1271 HG23 THR A 668      41.740  48.690  48.900  1.00  0.00           H
ATOM   1272  C   THR A 668      45.430  49.550  50.600  1.00  0.00           C
ATOM   1273  O   THR A 668      44.880  49.560  51.700  1.00  0.00           O
ATOM   1274  N   GLY A 669      46.220  50.590  50.180  1.00  0.00           N
ATOM   1275  HN  GLY A 669      46.600  50.500  49.260  1.00  0.00           H
ATOM   1276  CA  GLY A 669      46.450  51.740  50.990  1.00  0.00           C
ATOM   1277  HA1 GLY A 669      47.190  52.380  50.530  1.00  0.00           H
ATOM   1278  HA2 GLY A 669      46.790  51.510  51.990  1.00  0.00           H
ATOM   1279  C   GLY A 669      45.350  52.710  51.340  1.00  0.00           C
ATOM   1280  O   GLY A 669      45.280  53.190  52.480  1.00  0.00           O
ATOM   1281  N   PRO A 670      44.430  53.130  50.470  1.00  0.00           N
ATOM   1282  CD  PRO A 670      44.390  52.790  49.090  1.00  0.00           C
ATOM   1283  HD1 PRO A 670      44.500  51.690  48.980  1.00  0.00           H
ATOM   1284  HD2 PRO A 670      45.270  53.340  48.710  1.00  0.00           H
ATOM   1285  CA  PRO A 670      43.490  54.220  50.850  1.00  0.00           C
ATOM   1286  HA  PRO A 670      44.160  55.000  51.200  1.00  0.00           H
ATOM   1287  CB  PRO A 670      42.830  54.570  49.440  1.00  0.00           C
ATOM   1288  HB1 PRO A 670      43.350  55.450  49.000  1.00  0.00           H
ATOM   1289  HB2 PRO A 670      41.790  54.870  49.640  1.00  0.00           H
ATOM   1290  CG  PRO A 670      43.080  53.320  48.590  1.00  0.00           C
ATOM   1291  HG1 PRO A 670      42.230  52.620  48.700  1.00  0.00           H
ATOM   1292  HG2 PRO A 670      43.080  53.550  47.500  1.00  0.00           H
ATOM   1293  C   PRO A 670      42.540  53.760  51.940  1.00  0.00           C
ATOM   1294  O   PRO A 670      41.900  54.610  52.640  1.00  0.00           O
ATOM   1295  N   VAL A 671      42.300  52.470  51.960  1.00  0.00           N
ATOM   1296  HN  VAL A 671      42.730  51.850  51.300  1.00  0.00           H
ATOM   1297  CA  VAL A 671      41.530  51.880  53.080  1.00  0.00           C
ATOM   1298  HA  VAL A 671      40.740  52.590  53.220  1.00  0.00           H
ATOM   1299  CB  VAL A 671      41.050  50.560  52.680  1.00  0.00           C
ATOM   1300  HB  VAL A 671      41.900  49.880  52.440  1.00  0.00           H
ATOM   1301  CG1 VAL A 671      40.240  49.840  53.760  1.00  0.00           C
ATOM   1302 HG11 VAL A 671      40.920  49.750  54.630  1.00  0.00           H
ATOM   1303 HG12 VAL A 671      39.910  48.830  53.460  1.00  0.00           H
ATOM   1304 HG13 VAL A 671      39.320  50.400  54.040  1.00  0.00           H
ATOM   1305  CG2 VAL A 671      40.110  50.750  51.440  1.00  0.00           C
ATOM   1306 HG21 VAL A 671      40.540  50.670  50.420  1.00  0.00           H
ATOM   1307 HG22 VAL A 671      39.730  51.800  51.390  1.00  0.00           H
ATOM   1308 HG23 VAL A 671      39.250  50.050  51.500  1.00  0.00           H
ATOM   1309  C   VAL A 671      42.260  51.940  54.400  1.00  0.00           C
ATOM   1310  O   VAL A 671      41.630  52.250  55.430  1.00  0.00           O
ATOM   1311  N   LEU A 672      43.580  51.790  54.390  1.00  0.00           N
ATOM   1312  HN  LEU A 672      44.050  51.480  53.560  1.00  0.00           H
ATOM   1313  CA  LEU A 672      44.380  52.030  55.620  1.00  0.00           C
ATOM   1314  HA  LEU A 672      43.960  51.370  56.350  1.00  0.00           H
ATOM   1315  CB  LEU A 672      45.860  51.560  55.400  1.00  0.00           C
ATOM   1316  HB1 LEU A 672      46.150  51.920  54.390  1.00  0.00           H
ATOM   1317  HB2 LEU A 672      45.900  50.450  55.480  1.00  0.00           H
ATOM   1318  CG  LEU A 672      47.040  52.010  56.340  1.00  0.00           C
ATOM   1319  HG  LEU A 672      47.140  53.110  56.500  1.00  0.00           H
ATOM   1320  CD1 LEU A 672      46.770  51.500  57.760  1.00  0.00           C
ATOM   1321 HD11 LEU A 672      46.460  50.440  57.670  1.00  0.00           H
ATOM   1322 HD12 LEU A 672      46.000  52.150  58.250  1.00  0.00           H
ATOM   1323 HD13 LEU A 672      47.590  51.710  58.490  1.00  0.00           H
ATOM   1324  CD2 LEU A 672      48.370  51.370  55.900  1.00  0.00           C
ATOM   1325 HD21 LEU A 672      48.960  51.430  56.840  1.00  0.00           H
ATOM   1326 HD22 LEU A 672      48.890  51.980  55.120  1.00  0.00           H
ATOM   1327 HD23 LEU A 672      48.280  50.340  55.490  1.00  0.00           H
ATOM   1328  C   LEU A 672      44.370  53.450  56.070  1.00  0.00           C
ATOM   1329  O   LEU A 672      44.060  53.700  57.230  1.00  0.00           O
ATOM   1330  N   VAL A 673      44.630  54.390  55.110  1.00  0.00           N
ATOM   1331  HN  VAL A 673      44.970  54.120  54.210  1.00  0.00           H
ATOM   1332  CA  VAL A 673      44.560  55.820  55.380  1.00  0.00           C
ATOM   1333  HA  VAL A 673      45.340  56.160  56.030  1.00  0.00           H
ATOM   1334  CB  VAL A 673      44.720  56.480  54.020  1.00  0.00           C
ATOM   1335  HB  VAL A 673      44.010  56.160  53.230  1.00  0.00           H
ATOM   1336  CG1 VAL A 673      44.570  58.040  54.180  1.00  0.00           C
ATOM   1337 HG11 VAL A 673      43.460  58.190  54.190  1.00  0.00           H
ATOM   1338 HG12 VAL A 673      45.010  58.620  53.330  1.00  0.00           H
ATOM   1339 HG13 VAL A 673      45.040  58.320  55.140  1.00  0.00           H
ATOM   1340  CG2 VAL A 673      46.140  56.280  53.510  1.00  0.00           C
ATOM   1341 HG21 VAL A 673      46.260  57.000  52.670  1.00  0.00           H
ATOM   1342 HG22 VAL A 673      46.390  55.260  53.140  1.00  0.00           H
ATOM   1343 HG23 VAL A 673      46.840  56.440  54.360  1.00  0.00           H
ATOM   1344  C   VAL A 673      43.190  56.220  56.010  1.00  0.00           C
ATOM   1345  O   VAL A 673      43.030  56.990  56.980  1.00  0.00           O
ATOM   1346  N   PHE A 674      42.140  55.650  55.410  1.00  0.00           N
ATOM   1347  HN  PHE A 674      42.340  55.220  54.530  1.00  0.00           H
ATOM   1348  CA  PHE A 674      40.780  55.700  55.910  1.00  0.00           C
ATOM   1349  HA  PHE A 674      40.660  56.760  56.060  1.00  0.00           H
ATOM   1350  CB  PHE A 674      39.860  55.160  54.840  1.00  0.00           C
ATOM   1351  HB1 PHE A 674      40.190  54.160  54.510  1.00  0.00           H
ATOM   1352  HB2 PHE A 674      39.780  55.920  54.030  1.00  0.00           H
ATOM   1353  CG  PHE A 674      38.430  54.970  55.250  1.00  0.00           C
ATOM   1354  CD1 PHE A 674      38.060  53.710  55.830  1.00  0.00           C
ATOM   1355  HD1 PHE A 674      38.810  52.930  55.870  1.00  0.00           H
ATOM   1356  CE1 PHE A 674      36.750  53.530  56.370  1.00  0.00           C
ATOM   1357  HE1 PHE A 674      36.400  52.590  56.790  1.00  0.00           H
ATOM   1358  CZ  PHE A 674      35.850  54.620  56.430  1.00  0.00           C
ATOM   1359  HZ  PHE A 674      34.890  54.520  56.920  1.00  0.00           H
ATOM   1360  CD2 PHE A 674      37.520  56.010  55.230  1.00  0.00           C
ATOM   1361  HD2 PHE A 674      37.820  56.920  54.720  1.00  0.00           H
ATOM   1362  CE2 PHE A 674      36.260  55.840  55.870  1.00  0.00           C
ATOM   1363  HE2 PHE A 674      35.560  56.660  55.930  1.00  0.00           H
ATOM   1364  C   PHE A 674      40.590  55.170  57.330  1.00  0.00           C
ATOM   1365  O   PHE A 674      40.080  55.900  58.190  1.00  0.00           O
ATOM   1366  N   GLU A 675      40.990  53.940  57.680  1.00  0.00           N
ATOM   1367  HN  GLU A 675      41.290  53.320  56.960  1.00  0.00           H
ATOM   1368  CA  GLU A 675      41.020  53.340  58.930  1.00  0.00           C
ATOM   1369  HA  GLU A 675      40.020  53.330  59.330  1.00  0.00           H
ATOM   1370  CB  GLU A 675      41.350  51.840  58.940  1.00  0.00           C
ATOM   1371  HB1 GLU A 675      41.430  51.600  60.020  1.00  0.00           H
ATOM   1372  HB2 GLU A 675      42.340  51.610  58.470  1.00  0.00           H
ATOM   1373  CG  GLU A 675      40.240  50.950  58.350  1.00  0.00           C
ATOM   1374  HG1 GLU A 675      40.400  51.090  57.250  1.00  0.00           H
ATOM   1375  HG2 GLU A 675      39.280  51.460  58.560  1.00  0.00           H
ATOM   1376  CD  GLU A 675      40.380  49.560  58.840  1.00  0.00           C
ATOM   1377  OE1 GLU A 675      40.780  48.610  58.040  1.00  0.00           O
ATOM   1378  OE2 GLU A 675      40.080  49.380  60.070  1.00  0.00           O
ATOM   1379  C   GLU A 675      41.820  54.070  60.080  1.00  0.00           C
ATOM   1380  O   GLU A 675      41.310  54.050  61.240  1.00  0.00           O
ATOM   1381  N   LYS A 676      42.980  54.670  59.730  1.00  0.00           N
ATOM   1382  HN  LYS A 676      43.290  54.590  58.790  1.00  0.00           H
ATOM   1383  CA  LYS A 676      43.740  55.440  60.690  1.00  0.00           C
ATOM   1384  HA  LYS A 676      43.670  54.850  61.590  1.00  0.00           H
ATOM   1385  CB  LYS A 676      45.230  55.530  60.190  1.00  0.00           C
ATOM   1386  HB1 LYS A 676      45.260  55.700  59.080  1.00  0.00           H
ATOM   1387  HB2 LYS A 676      45.660  54.520  60.300  1.00  0.00           H
ATOM   1388  CG  LYS A 676      46.070  56.710  60.700  1.00  0.00           C
ATOM   1389  HG1 LYS A 676      45.710  57.020  61.700  1.00  0.00           H
ATOM   1390  HG2 LYS A 676      45.850  57.580  60.030  1.00  0.00           H
ATOM   1391  CD  LYS A 676      47.560  56.380  60.800  1.00  0.00           C
ATOM   1392  HD1 LYS A 676      47.850  56.010  59.800  1.00  0.00           H
ATOM   1393  HD2 LYS A 676      47.860  55.670  61.600  1.00  0.00           H
ATOM   1394  CE  LYS A 676      48.520  57.560  61.120  1.00  0.00           C
ATOM   1395  HE1 LYS A 676      49.510  57.100  61.320  1.00  0.00           H
ATOM   1396  HE2 LYS A 676      48.140  58.080  62.040  1.00  0.00           H
ATOM   1397  NZ  LYS A 676      48.620  58.510  59.970  1.00  0.00           N
ATOM   1398  HZ1 LYS A 676      48.810  59.470  60.290  1.00  0.00           H
ATOM   1399  HZ2 LYS A 676      47.650  58.630  59.620  1.00  0.00           H
ATOM   1400  HZ3 LYS A 676      49.200  58.300  59.130  1.00  0.00           H
ATOM   1401  C   LYS A 676      43.140  56.800  60.910  1.00  0.00           C
ATOM   1402  O   LYS A 676      43.050  57.330  61.990  1.00  0.00           O
ATOM   1403  N   ILE A 677      42.550  57.470  59.910  1.00  0.00           N
ATOM   1404  HN  ILE A 677      42.750  57.130  59.000  1.00  0.00           H
ATOM   1405  CA  ILE A 677      41.860  58.710  60.040  1.00  0.00           C
ATOM   1406  HA  ILE A 677      42.510  59.240  60.720  1.00  0.00           H
ATOM   1407  CB  ILE A 677      41.640  59.490  58.800  1.00  0.00           C
ATOM   1408  HB  ILE A 677      41.230  58.800  58.030  1.00  0.00           H
ATOM   1409  CG2 ILE A 677      40.620  60.590  59.000  1.00  0.00           C
ATOM   1410 HG21 ILE A 677      40.980  61.410  59.660  1.00  0.00           H
ATOM   1411 HG22 ILE A 677      39.590  60.260  59.300  1.00  0.00           H
ATOM   1412 HG23 ILE A 677      40.460  61.080  58.020  1.00  0.00           H
ATOM   1413  CG1 ILE A 677      43.040  60.010  58.380  1.00  0.00           C
ATOM   1414 HG11 ILE A 677      43.680  59.100  58.350  1.00  0.00           H
ATOM   1415 HG12 ILE A 677      43.310  60.640  59.250  1.00  0.00           H
ATOM   1416  CD  ILE A 677      43.190  60.910  57.160  1.00  0.00           C
ATOM   1417  HD1 ILE A 677      42.980  60.350  56.220  1.00  0.00           H
ATOM   1418  HD2 ILE A 677      44.180  61.390  57.050  1.00  0.00           H
ATOM   1419  HD3 ILE A 677      42.490  61.770  57.080  1.00  0.00           H
ATOM   1420  C   ILE A 677      40.560  58.490  60.740  1.00  0.00           C
ATOM   1421  O   ILE A 677      40.190  59.240  61.630  1.00  0.00           O
ATOM   1422  N   LEU A 678      39.840  57.360  60.510  1.00  0.00           N
ATOM   1423  HN  LEU A 678      40.070  56.750  59.770  1.00  0.00           H
ATOM   1424  CA  LEU A 678      38.720  56.870  61.340  1.00  0.00           C
ATOM   1425  HA  LEU A 678      37.960  57.630  61.420  1.00  0.00           H
ATOM   1426  CB  LEU A 678      38.180  55.620  60.590  1.00  0.00           C
ATOM   1427  HB1 LEU A 678      39.040  54.980  60.350  1.00  0.00           H
ATOM   1428  HB2 LEU A 678      37.880  55.960  59.580  1.00  0.00           H
ATOM   1429  CG  LEU A 678      37.000  54.830  61.260  1.00  0.00           C
ATOM   1430  HG  LEU A 678      37.190  54.500  62.310  1.00  0.00           H
ATOM   1431  CD1 LEU A 678      35.700  55.640  61.190  1.00  0.00           C
ATOM   1432 HD11 LEU A 678      34.850  55.190  61.740  1.00  0.00           H
ATOM   1433 HD12 LEU A 678      35.350  55.860  60.160  1.00  0.00           H
ATOM   1434 HD13 LEU A 678      35.870  56.660  61.610  1.00  0.00           H
ATOM   1435  CD2 LEU A 678      36.840  53.420  60.600  1.00  0.00           C
ATOM   1436 HD21 LEU A 678      36.900  53.480  59.490  1.00  0.00           H
ATOM   1437 HD22 LEU A 678      35.930  52.870  60.930  1.00  0.00           H
ATOM   1438 HD23 LEU A 678      37.670  52.750  60.930  1.00  0.00           H
ATOM   1439  C   LEU A 678      38.950  56.520  62.790  1.00  0.00           C
ATOM   1440  O   LEU A 678      38.160  56.790  63.720  1.00  0.00           O
ATOM   1441  N   TYR A 679      40.120  55.880  63.060  1.00  0.00           N
ATOM   1442  HN  TYR A 679      40.730  55.620  62.310  1.00  0.00           H
ATOM   1443  CA  TYR A 679      40.520  55.720  64.460  1.00  0.00           C
ATOM   1444  HA  TYR A 679      39.780  55.180  65.030  1.00  0.00           H
ATOM   1445  CB  TYR A 679      41.880  54.920  64.610  1.00  0.00           C
ATOM   1446  HB1 TYR A 679      42.670  55.410  64.000  1.00  0.00           H
ATOM   1447  HB2 TYR A 679      41.590  53.920  64.230  1.00  0.00           H
ATOM   1448  CG  TYR A 679      42.400  54.960  66.070  1.00  0.00           C
ATOM   1449  CD1 TYR A 679      41.830  54.250  67.200  1.00  0.00           C
ATOM   1450  HD1 TYR A 679      40.860  53.780  67.140  1.00  0.00           H
ATOM   1451  CE1 TYR A 679      42.480  54.320  68.420  1.00  0.00           C
ATOM   1452  HE1 TYR A 679      42.080  53.790  69.270  1.00  0.00           H
ATOM   1453  CZ  TYR A 679      43.720  54.950  68.490  1.00  0.00           C
ATOM   1454  OH  TYR A 679      44.360  54.880  69.690  1.00  0.00           O
ATOM   1455  HH  TYR A 679      45.320  54.860  69.560  1.00  0.00           H
ATOM   1456  CD2 TYR A 679      43.630  55.540  66.260  1.00  0.00           C
ATOM   1457  HD2 TYR A 679      44.090  56.050  65.430  1.00  0.00           H
ATOM   1458  CE2 TYR A 679      44.280  55.720  67.490  1.00  0.00           C
ATOM   1459  HE2 TYR A 679      45.200  56.270  67.590  1.00  0.00           H
ATOM   1460  C   TYR A 679      40.590  57.070  65.230  1.00  0.00           C
ATOM   1461  O   TYR A 679      40.030  57.200  66.290  1.00  0.00           O
ATOM   1462  N   LYS A 680      41.190  58.070  64.590  1.00  0.00           N
ATOM   1463  HN  LYS A 680      41.500  57.900  63.660  1.00  0.00           H
ATOM   1464  CA  LYS A 680      41.210  59.500  65.120  1.00  0.00           C
ATOM   1465  HA  LYS A 680      41.540  59.430  66.150  1.00  0.00           H
ATOM   1466  CB  LYS A 680      42.080  60.380  64.300  1.00  0.00           C
ATOM   1467  HB1 LYS A 680      41.760  60.670  63.270  1.00  0.00           H
ATOM   1468  HB2 LYS A 680      43.090  59.940  64.130  1.00  0.00           H
ATOM   1469  CG  LYS A 680      42.390  61.830  64.770  1.00  0.00           C
ATOM   1470  HG1 LYS A 680      41.530  62.500  64.590  1.00  0.00           H
ATOM   1471  HG2 LYS A 680      43.250  62.100  64.130  1.00  0.00           H
ATOM   1472  CD  LYS A 680      42.830  61.890  66.240  1.00  0.00           C
ATOM   1473  HD1 LYS A 680      43.590  61.090  66.290  1.00  0.00           H
ATOM   1474  HD2 LYS A 680      42.150  61.500  67.030  1.00  0.00           H
ATOM   1475  CE  LYS A 680      43.480  63.220  66.690  1.00  0.00           C
ATOM   1476  HE1 LYS A 680      44.280  63.470  65.950  1.00  0.00           H
ATOM   1477  HE2 LYS A 680      43.900  63.080  67.700  1.00  0.00           H
ATOM   1478  NZ  LYS A 680      42.530  64.370  66.620  1.00  0.00           N
ATOM   1479  HZ1 LYS A 680      42.920  65.300  66.850  1.00  0.00           H
ATOM   1480  HZ2 LYS A 680      41.670  64.290  67.180  1.00  0.00           H
ATOM   1481  HZ3 LYS A 680      42.240  64.530  65.630  1.00  0.00           H
ATOM   1482  C   LYS A 680      39.890  60.140  65.260  1.00  0.00           C
ATOM   1483  O   LYS A 680      39.670  60.820  66.240  1.00  0.00           O
ATOM   1484  N   PHE A 681      38.900  59.790  64.230  1.00  0.00           N
ATOM   1485  HN  PHE A 681      39.170  59.230  63.450  1.00  0.00           H
ATOM   1486  CA  PHE A 681      37.500  60.290  64.310  1.00  0.00           C
ATOM   1487  HA  PHE A 681      37.480  61.360  64.370  1.00  0.00           H
ATOM   1488  CB  PHE A 681      36.900  59.920  62.910  1.00  0.00           C
ATOM   1489  HB1 PHE A 681      36.970  58.840  62.660  1.00  0.00           H
ATOM   1490  HB2 PHE A 681      37.620  60.290  62.140  1.00  0.00           H
ATOM   1491  CG  PHE A 681      35.430  60.330  62.660  1.00  0.00           C
ATOM   1492  CD1 PHE A 681      35.110  61.650  62.480  1.00  0.00           C
ATOM   1493  HD1 PHE A 681      35.890  62.400  62.560  1.00  0.00           H
ATOM   1494  CE1 PHE A 681      33.710  62.110  62.380  1.00  0.00           C
ATOM   1495  HE1 PHE A 681      33.410  63.120  62.170  1.00  0.00           H
ATOM   1496  CZ  PHE A 681      32.700  61.120  62.420  1.00  0.00           C
ATOM   1497  HZ  PHE A 681      31.660  61.370  62.260  1.00  0.00           H
ATOM   1498  CD2 PHE A 681      34.340  59.460  62.660  1.00  0.00           C
ATOM   1499  HD2 PHE A 681      34.660  58.430  62.770  1.00  0.00           H
ATOM   1500  CE2 PHE A 681      33.030  59.740  62.460  1.00  0.00           C
ATOM   1501  HE2 PHE A 681      32.230  59.040  62.300  1.00  0.00           H
ATOM   1502  C   PHE A 681      36.740  59.740  65.460  1.00  0.00           C
ATOM   1503  O   PHE A 681      36.090  60.420  66.290  1.00  0.00           O
ATOM   1504  N   CYS A 682      36.850  58.410  65.710  1.00  0.00           N
ATOM   1505  HN  CYS A 682      37.410  57.830  65.120  1.00  0.00           H
ATOM   1506  CA  CYS A 682      36.280  57.790  66.910  1.00  0.00           C
ATOM   1507  HA  CYS A 682      35.260  58.140  66.880  1.00  0.00           H
ATOM   1508  CB  CYS A 682      36.450  56.250  66.790  1.00  0.00           C
ATOM   1509  HB1 CYS A 682      36.020  55.760  67.680  1.00  0.00           H
ATOM   1510  HB2 CYS A 682      37.540  56.010  66.740  1.00  0.00           H
ATOM   1511  SG  CYS A 682      35.560  55.660  65.280  1.00  0.00           S
ATOM   1512  HG1 CYS A 682      36.480  56.040  64.400  1.00  0.00           H
ATOM   1513  C   CYS A 682      36.860  58.320  68.270  1.00  0.00           C
ATOM   1514  O   CYS A 682      36.110  58.680  69.190  1.00  0.00           O
ATOM   1515  N   ARG A 683      38.250  58.450  68.360  1.00  0.00           N
ATOM   1516  HN  ARG A 683      38.800  57.980  67.680  1.00  0.00           H
ATOM   1517  CA  ARG A 683      38.930  59.130  69.510  1.00  0.00           C
ATOM   1518  HA  ARG A 683      38.630  58.600  70.400  1.00  0.00           H
ATOM   1519  CB  ARG A 683      40.450  59.180  69.300  1.00  0.00           C
ATOM   1520  HB1 ARG A 683      40.940  59.890  69.990  1.00  0.00           H
ATOM   1521  HB2 ARG A 683      40.750  59.480  68.270  1.00  0.00           H
ATOM   1522  CG  ARG A 683      41.220  57.920  69.600  1.00  0.00           C
ATOM   1523  HG1 ARG A 683      42.260  58.210  69.360  1.00  0.00           H
ATOM   1524  HG2 ARG A 683      41.020  57.090  68.880  1.00  0.00           H
ATOM   1525  CD  ARG A 683      41.000  57.280  70.970  1.00  0.00           C
ATOM   1526  HD1 ARG A 683      40.030  56.740  71.000  1.00  0.00           H
ATOM   1527  HD2 ARG A 683      40.930  58.140  71.670  1.00  0.00           H
ATOM   1528  NE  ARG A 683      42.160  56.390  71.220  1.00  0.00           N
ATOM   1529  HE  ARG A 683      42.760  56.240  70.440  1.00  0.00           H
ATOM   1530  CZ  ARG A 683      42.690  56.070  72.450  1.00  0.00           C
ATOM   1531  NH1 ARG A 683      43.740  55.370  72.430  1.00  0.00           N
ATOM   1532 HH11 ARG A 683      44.200  55.130  73.280  1.00  0.00           H
ATOM   1533 HH12 ARG A 683      44.100  55.100  71.550  1.00  0.00           H
ATOM   1534  NH2 ARG A 683      42.190  56.520  73.590  1.00  0.00           N
ATOM   1535 HH21 ARG A 683      41.330  57.050  73.590  1.00  0.00           H
ATOM   1536 HH22 ARG A 683      42.720  56.450  74.430  1.00  0.00           H
ATOM   1537  C   ARG A 683      38.470  60.540  69.750  1.00  0.00           C
ATOM   1538  O   ARG A 683      38.290  60.970  70.900  1.00  0.00           O
ATOM   1539  N   ASP A 684      38.300  61.400  68.710  1.00  0.00           N
ATOM   1540  HN  ASP A 684      38.600  61.050  67.820  1.00  0.00           H
ATOM   1541  CA  ASP A 684      37.900  62.760  68.800  1.00  0.00           C
ATOM   1542  HA  ASP A 684      38.470  63.230  69.590  1.00  0.00           H
ATOM   1543  CB  ASP A 684      37.930  63.480  67.430  1.00  0.00           C
ATOM   1544  HB1 ASP A 684      37.230  64.340  67.430  1.00  0.00           H
ATOM   1545  HB2 ASP A 684      37.700  62.770  66.610  1.00  0.00           H
ATOM   1546  CG  ASP A 684      39.270  63.970  67.270  1.00  0.00           C
ATOM   1547  OD1 ASP A 684      39.440  64.610  66.150  1.00  0.00           O
ATOM   1548  OD2 ASP A 684      40.150  63.870  68.140  1.00  0.00           O
ATOM   1549  C   ASP A 684      36.490  62.960  69.330  1.00  0.00           C
ATOM   1550  O   ASP A 684      36.230  63.870  70.140  1.00  0.00           O
ATOM   1551  N   TYR A 685      35.510  62.010  68.960  1.00  0.00           N
ATOM   1552  HN  TYR A 685      35.710  61.270  68.330  1.00  0.00           H
ATOM   1553  CA  TYR A 685      34.080  62.300  69.170  1.00  0.00           C
ATOM   1554  HA  TYR A 685      34.020  63.230  69.720  1.00  0.00           H
ATOM   1555  CB  TYR A 685      33.300  62.260  67.760  1.00  0.00           C
ATOM   1556  HB1 TYR A 685      32.210  62.250  68.020  1.00  0.00           H
ATOM   1557  HB2 TYR A 685      33.670  61.390  67.200  1.00  0.00           H
ATOM   1558  CG  TYR A 685      33.750  63.440  67.030  1.00  0.00           C
ATOM   1559  CD1 TYR A 685      34.510  63.320  65.860  1.00  0.00           C
ATOM   1560  HD1 TYR A 685      34.710  62.360  65.410  1.00  0.00           H
ATOM   1561  CE1 TYR A 685      35.030  64.400  65.140  1.00  0.00           C
ATOM   1562  HE1 TYR A 685      35.510  64.210  64.190  1.00  0.00           H
ATOM   1563  CZ  TYR A 685      34.810  65.720  65.590  1.00  0.00           C
ATOM   1564  OH  TYR A 685      35.480  66.690  64.920  1.00  0.00           O
ATOM   1565  HH  TYR A 685      36.370  66.350  64.850  1.00  0.00           H
ATOM   1566  CD2 TYR A 685      33.470  64.790  67.430  1.00  0.00           C
ATOM   1567  HD2 TYR A 685      32.920  65.080  68.320  1.00  0.00           H
ATOM   1568  CE2 TYR A 685      34.060  65.950  66.800  1.00  0.00           C
ATOM   1569  HE2 TYR A 685      33.820  66.920  67.200  1.00  0.00           H
ATOM   1570  C   TYR A 685      33.410  61.320  70.140  1.00  0.00           C
ATOM   1571  O   TYR A 685      32.230  61.430  70.430  1.00  0.00           O
ATOM   1572  N   GLN A 686      34.200  60.360  70.650  1.00  0.00           N
ATOM   1573  HN  GLN A 686      35.140  60.370  70.360  1.00  0.00           H
ATOM   1574  CA  GLN A 686      33.780  59.520  71.770  1.00  0.00           C
ATOM   1575  HA  GLN A 686      34.700  59.120  72.180  1.00  0.00           H
ATOM   1576  CB  GLN A 686      32.900  60.170  72.900  1.00  0.00           C
ATOM   1577  HB1 GLN A 686      32.870  59.430  73.740  1.00  0.00           H
ATOM   1578  HB2 GLN A 686      31.890  60.490  72.600  1.00  0.00           H
ATOM   1579  CG  GLN A 686      33.600  61.370  73.560  1.00  0.00           C
ATOM   1580  HG1 GLN A 686      33.080  61.530  74.540  1.00  0.00           H
ATOM   1581  HG2 GLN A 686      33.430  62.290  72.940  1.00  0.00           H
ATOM   1582  CD  GLN A 686      35.090  61.160  73.680  1.00  0.00           C
ATOM   1583  OE1 GLN A 686      35.630  60.300  74.440  1.00  0.00           O
ATOM   1584  NE2 GLN A 686      35.820  62.060  73.000  1.00  0.00           N
ATOM   1585 HE21 GLN A 686      36.780  61.850  72.770  1.00  0.00           H
ATOM   1586 HE22 GLN A 686      35.460  62.950  72.730  1.00  0.00           H
ATOM   1587  C   GLN A 686      33.120  58.240  71.370  1.00  0.00           C
ATOM   1588  O   GLN A 686      32.250  57.710  72.040  1.00  0.00           O
ATOM   1589  N   LEU A 687      33.500  57.710  70.260  1.00  0.00           N
ATOM   1590  HN  LEU A 687      34.230  58.140  69.750  1.00  0.00           H
ATOM   1591  CA  LEU A 687      32.910  56.570  69.580  1.00  0.00           C
ATOM   1592  HA  LEU A 687      32.090  56.250  70.210  1.00  0.00           H
ATOM   1593  CB  LEU A 687      32.310  56.750  68.160  1.00  0.00           C
ATOM   1594  HB1 LEU A 687      31.830  55.840  67.740  1.00  0.00           H
ATOM   1595  HB2 LEU A 687      33.160  56.930  67.460  1.00  0.00           H
ATOM   1596  CG  LEU A 687      31.330  57.850  67.970  1.00  0.00           C
ATOM   1597  HG  LEU A 687      31.830  58.820  68.200  1.00  0.00           H
ATOM   1598  CD1 LEU A 687      30.810  57.890  66.510  1.00  0.00           C
ATOM   1599 HD11 LEU A 687      30.290  56.940  66.270  1.00  0.00           H
ATOM   1600 HD12 LEU A 687      31.710  58.120  65.900  1.00  0.00           H
ATOM   1601 HD13 LEU A 687      30.050  58.700  66.450  1.00  0.00           H
ATOM   1602  CD2 LEU A 687      30.140  57.910  68.920  1.00  0.00           C
ATOM   1603 HD21 LEU A 687      30.590  58.050  69.920  1.00  0.00           H
ATOM   1604 HD22 LEU A 687      29.660  56.920  69.050  1.00  0.00           H
ATOM   1605 HD23 LEU A 687      29.380  58.680  68.650  1.00  0.00           H
ATOM   1606  C   LEU A 687      33.810  55.370  69.640  1.00  0.00           C
ATOM   1607  O   LEU A 687      35.040  55.570  69.640  1.00  0.00           O
ATOM   1608  N   SER A 688      33.310  54.130  69.690  1.00  0.00           N
ATOM   1609  HN  SER A 688      32.350  53.950  69.460  1.00  0.00           H
ATOM   1610  CA  SER A 688      34.140  52.980  69.650  1.00  0.00           C
ATOM   1611  HA  SER A 688      35.060  53.110  70.210  1.00  0.00           H
ATOM   1612  CB  SER A 688      33.470  51.780  70.350  1.00  0.00           C
ATOM   1613  HB1 SER A 688      32.460  51.800  69.890  1.00  0.00           H
ATOM   1614  HB2 SER A 688      33.370  51.980  71.440  1.00  0.00           H
ATOM   1615  OG  SER A 688      34.110  50.480  70.180  1.00  0.00           O
ATOM   1616  HG1 SER A 688      33.820  50.010  70.970  1.00  0.00           H
ATOM   1617  C   SER A 688      34.510  52.520  68.260  1.00  0.00           C
ATOM   1618  O   SER A 688      33.720  52.000  67.480  1.00  0.00           O
ATOM   1619  N   TYR A 689      35.820  52.720  67.870  1.00  0.00           N
ATOM   1620  HN  TYR A 689      36.390  53.220  68.520  1.00  0.00           H
ATOM   1621  CA  TYR A 689      36.520  52.390  66.570  1.00  0.00           C
ATOM   1622  HA  TYR A 689      36.220  53.190  65.910  1.00  0.00           H
ATOM   1623  CB  TYR A 689      38.020  52.470  66.740  1.00  0.00           C
ATOM   1624  HB1 TYR A 689      38.110  51.820  67.630  1.00  0.00           H
ATOM   1625  HB2 TYR A 689      38.360  53.490  67.020  1.00  0.00           H
ATOM   1626  CG  TYR A 689      38.980  51.890  65.650  1.00  0.00           C
ATOM   1627  CD1 TYR A 689      40.060  51.060  65.910  1.00  0.00           C
ATOM   1628  HD1 TYR A 689      40.250  50.840  66.950  1.00  0.00           H
ATOM   1629  CE1 TYR A 689      40.990  50.520  64.990  1.00  0.00           C
ATOM   1630  HE1 TYR A 689      41.800  49.920  65.380  1.00  0.00           H
ATOM   1631  CZ  TYR A 689      40.770  50.850  63.580  1.00  0.00           C
ATOM   1632  OH  TYR A 689      41.500  50.100  62.620  1.00  0.00           O
ATOM   1633  HH  TYR A 689      40.950  50.000  61.840  1.00  0.00           H
ATOM   1634  CD2 TYR A 689      38.740  52.180  64.340  1.00  0.00           C
ATOM   1635  HD2 TYR A 689      37.940  52.820  63.990  1.00  0.00           H
ATOM   1636  CE2 TYR A 689      39.600  51.650  63.320  1.00  0.00           C
ATOM   1637  HE2 TYR A 689      39.480  51.970  62.290  1.00  0.00           H
ATOM   1638  C   TYR A 689      36.090  51.150  65.880  1.00  0.00           C
ATOM   1639  O   TYR A 689      35.620  51.160  64.790  1.00  0.00           O
ATOM   1640  N   LEU A 690      36.370  50.060  66.580  1.00  0.00           N
ATOM   1641  HN  LEU A 690      36.890  49.910  67.430  1.00  0.00           H
ATOM   1642  CA  LEU A 690      36.000  48.770  66.070  1.00  0.00           C
ATOM   1643  HA  LEU A 690      36.360  48.650  65.050  1.00  0.00           H
ATOM   1644  CB  LEU A 690      36.510  47.620  66.930  1.00  0.00           C
ATOM   1645  HB1 LEU A 690      36.110  46.660  66.540  1.00  0.00           H
ATOM   1646  HB2 LEU A 690      36.050  47.680  67.940  1.00  0.00           H
ATOM   1647  CG  LEU A 690      37.990  47.450  66.870  1.00  0.00           C
ATOM   1648  HG  LEU A 690      38.520  48.370  67.220  1.00  0.00           H
ATOM   1649  CD1 LEU A 690      38.370  46.540  68.040  1.00  0.00           C
ATOM   1650 HD11 LEU A 690      39.480  46.560  68.070  1.00  0.00           H
ATOM   1651 HD12 LEU A 690      37.700  45.660  67.890  1.00  0.00           H
ATOM   1652 HD13 LEU A 690      38.070  47.100  68.950  1.00  0.00           H
ATOM   1653  CD2 LEU A 690      38.580  47.020  65.540  1.00  0.00           C
ATOM   1654 HD21 LEU A 690      38.390  47.830  64.800  1.00  0.00           H
ATOM   1655 HD22 LEU A 690      38.080  46.070  65.280  1.00  0.00           H
ATOM   1656 HD23 LEU A 690      39.660  46.760  65.590  1.00  0.00           H
ATOM   1657  C   LEU A 690      34.540  48.470  65.780  1.00  0.00           C
ATOM   1658  O   LEU A 690      34.110  47.770  64.800  1.00  0.00           O
ATOM   1659  N   SER A 691      33.670  48.910  66.670  1.00  0.00           N
ATOM   1660  HN  SER A 691      33.910  49.300  67.550  1.00  0.00           H
ATOM   1661  CA  SER A 691      32.240  48.630  66.570  1.00  0.00           C
ATOM   1662  HA  SER A 691      32.130  47.610  66.240  1.00  0.00           H
ATOM   1663  CB  SER A 691      31.490  48.870  67.880  1.00  0.00           C
ATOM   1664  HB1 SER A 691      30.380  48.880  67.780  1.00  0.00           H
ATOM   1665  HB2 SER A 691      31.720  49.880  68.280  1.00  0.00           H
ATOM   1666  OG  SER A 691      31.770  47.900  68.950  1.00  0.00           O
ATOM   1667  HG1 SER A 691      31.180  47.160  68.770  1.00  0.00           H
ATOM   1668  C   SER A 691      31.550  49.610  65.580  1.00  0.00           C
ATOM   1669  O   SER A 691      30.560  49.290  64.940  1.00  0.00           O
ATOM   1670  N   LEU A 692      32.120  50.810  65.300  1.00  0.00           N
ATOM   1671  HN  LEU A 692      32.850  51.170  65.880  1.00  0.00           H
ATOM   1672  CA  LEU A 692      31.760  51.700  64.220  1.00  0.00           C
ATOM   1673  HA  LEU A 692      30.680  51.730  64.190  1.00  0.00           H
ATOM   1674  CB  LEU A 692      32.400  53.050  64.480  1.00  0.00           C
ATOM   1675  HB1 LEU A 692      33.510  53.070  64.310  1.00  0.00           H
ATOM   1676  HB2 LEU A 692      32.200  53.390  65.510  1.00  0.00           H
ATOM   1677  CG  LEU A 692      31.800  54.130  63.610  1.00  0.00           C
ATOM   1678  HG  LEU A 692      31.840  53.880  62.530  1.00  0.00           H
ATOM   1679  CD1 LEU A 692      30.280  54.270  63.820  1.00  0.00           C
ATOM   1680 HD11 LEU A 692      29.650  53.470  63.400  1.00  0.00           H
ATOM   1681 HD12 LEU A 692      29.900  55.200  63.350  1.00  0.00           H
ATOM   1682 HD13 LEU A 692      30.050  54.200  64.910  1.00  0.00           H
ATOM   1683  CD2 LEU A 692      32.460  55.510  63.940  1.00  0.00           C
ATOM   1684 HD21 LEU A 692      31.980  56.400  63.500  1.00  0.00           H
ATOM   1685 HD22 LEU A 692      33.480  55.440  63.500  1.00  0.00           H
ATOM   1686 HD23 LEU A 692      32.550  55.630  65.040  1.00  0.00           H
ATOM   1687  C   LEU A 692      32.140  51.280  62.890  1.00  0.00           C
ATOM   1688  O   LEU A 692      31.460  51.390  61.950  1.00  0.00           O
ATOM   1689  N   ARG A 693      33.400  50.710  62.870  1.00  0.00           N
ATOM   1690  HN  ARG A 693      33.850  50.690  63.750  1.00  0.00           H
ATOM   1691  CA  ARG A 693      34.030  50.130  61.680  1.00  0.00           C
ATOM   1692  HA  ARG A 693      33.980  50.730  60.790  1.00  0.00           H
ATOM   1693  CB  ARG A 693      35.490  49.900  62.100  1.00  0.00           C
ATOM   1694  HB1 ARG A 693      35.580  49.160  62.920  1.00  0.00           H
ATOM   1695  HB2 ARG A 693      35.870  50.880  62.440  1.00  0.00           H
ATOM   1696  CG  ARG A 693      36.520  49.440  61.100  1.00  0.00           C
ATOM   1697  HG1 ARG A 693      37.530  49.570  61.510  1.00  0.00           H
ATOM   1698  HG2 ARG A 693      36.420  50.200  60.300  1.00  0.00           H
ATOM   1699  CD  ARG A 693      36.410  48.010  60.620  1.00  0.00           C
ATOM   1700  HD1 ARG A 693      35.450  47.770  60.150  1.00  0.00           H
ATOM   1701  HD2 ARG A 693      36.420  47.350  61.530  1.00  0.00           H
ATOM   1702  NE  ARG A 693      37.570  47.720  59.800  1.00  0.00           N
ATOM   1703  HE  ARG A 693      38.300  48.400  59.660  1.00  0.00           H
ATOM   1704  CZ  ARG A 693      37.930  46.530  59.430  1.00  0.00           C
ATOM   1705  NH1 ARG A 693      37.300  45.400  59.780  1.00  0.00           N
ATOM   1706 HH11 ARG A 693      36.620  45.590  60.490  1.00  0.00           H
ATOM   1707 HH12 ARG A 693      37.560  44.470  59.520  1.00  0.00           H
ATOM   1708  NH2 ARG A 693      38.980  46.330  58.640  1.00  0.00           N
ATOM   1709 HH21 ARG A 693      39.130  45.370  58.390  1.00  0.00           H
ATOM   1710 HH22 ARG A 693      39.530  47.110  58.350  1.00  0.00           H
ATOM   1711  C   ARG A 693      33.290  48.880  61.190  1.00  0.00           C
ATOM   1712  O   ARG A 693      33.100  48.730  60.000  1.00  0.00           O
ATOM   1713  N   THR A 694      32.810  48.000  62.060  1.00  0.00           N
ATOM   1714  HN  THR A 694      33.190  48.150  62.970  1.00  0.00           H
ATOM   1715  CA  THR A 694      31.900  46.830  61.800  1.00  0.00           C
ATOM   1716  HA  THR A 694      32.420  46.180  61.120  1.00  0.00           H
ATOM   1717  CB  THR A 694      31.850  45.880  63.000  1.00  0.00           C
ATOM   1718  HB  THR A 694      31.260  46.270  63.850  1.00  0.00           H
ATOM   1719  OG1 THR A 694      33.190  45.620  63.450  1.00  0.00           O
ATOM   1720  HG1 THR A 694      33.420  46.320  64.070  1.00  0.00           H
ATOM   1721  CG2 THR A 694      31.390  44.510  62.520  1.00  0.00           C
ATOM   1722 HG21 THR A 694      31.410  43.770  63.340  1.00  0.00           H
ATOM   1723 HG22 THR A 694      32.030  44.040  61.750  1.00  0.00           H
ATOM   1724 HG23 THR A 694      30.320  44.450  62.200  1.00  0.00           H
ATOM   1725  C   THR A 694      30.510  47.240  61.290  1.00  0.00           C
ATOM   1726  O   THR A 694      29.990  46.630  60.360  1.00  0.00           O
ATOM   1727  N   SER A 695      30.010  48.350  61.830  1.00  0.00           N
ATOM   1728  HN  SER A 695      30.260  48.650  62.740  1.00  0.00           H
ATOM   1729  CA  SER A 695      28.910  49.020  61.230  1.00  0.00           C
ATOM   1730  HA  SER A 695      28.110  48.330  61.040  1.00  0.00           H
ATOM   1731  CB  SER A 695      28.260  50.040  62.140  1.00  0.00           C
ATOM   1732  HB1 SER A 695      27.350  50.480  61.670  1.00  0.00           H
ATOM   1733  HB2 SER A 695      29.030  50.840  62.170  1.00  0.00           H
ATOM   1734  OG  SER A 695      28.020  49.600  63.480  1.00  0.00           O
ATOM   1735  HG1 SER A 695      27.960  50.410  63.980  1.00  0.00           H
ATOM   1736  C   SER A 695      29.240  49.620  59.860  1.00  0.00           C
ATOM   1737  O   SER A 695      28.440  49.640  58.930  1.00  0.00           O
ATOM   1738  N   ILE A 696      30.390  50.250  59.630  1.00  0.00           N
ATOM   1739  HN  ILE A 696      31.000  50.430  60.400  1.00  0.00           H
ATOM   1740  CA  ILE A 696      30.770  50.710  58.280  1.00  0.00           C
ATOM   1741  HA  ILE A 696      30.060  51.430  57.880  1.00  0.00           H
ATOM   1742  CB  ILE A 696      32.070  51.580  58.330  1.00  0.00           C
ATOM   1743  HB  ILE A 696      32.760  51.140  59.070  1.00  0.00           H
ATOM   1744  CG2 ILE A 696      32.630  51.830  56.970  1.00  0.00           C
ATOM   1745 HG21 ILE A 696      33.110  50.870  56.690  1.00  0.00           H
ATOM   1746 HG22 ILE A 696      33.450  52.590  57.050  1.00  0.00           H
ATOM   1747 HG23 ILE A 696      31.960  52.230  56.170  1.00  0.00           H
ATOM   1748  CG1 ILE A 696      31.670  52.940  58.970  1.00  0.00           C
ATOM   1749 HG11 ILE A 696      31.180  52.800  59.960  1.00  0.00           H
ATOM   1750 HG12 ILE A 696      30.940  53.350  58.260  1.00  0.00           H
ATOM   1751  CD  ILE A 696      32.770  53.940  59.390  1.00  0.00           C
ATOM   1752  HD1 ILE A 696      33.630  53.390  59.830  1.00  0.00           H
ATOM   1753  HD2 ILE A 696      32.250  54.650  60.090  1.00  0.00           H
ATOM   1754  HD3 ILE A 696      33.140  54.470  58.490  1.00  0.00           H
ATOM   1755  C   ILE A 696      30.980  49.580  57.280  1.00  0.00           C
ATOM   1756  O   ILE A 696      30.510  49.710  56.110  1.00  0.00           O
ATOM   1757  N   GLY A 697      31.510  48.390  57.630  1.00  0.00           N
ATOM   1758  HN  GLY A 697      31.720  48.190  58.590  1.00  0.00           H
ATOM   1759  CA  GLY A 697      31.650  47.260  56.700  1.00  0.00           C
ATOM   1760  HA1 GLY A 697      32.080  46.450  57.270  1.00  0.00           H
ATOM   1761  HA2 GLY A 697      32.210  47.480  55.800  1.00  0.00           H
ATOM   1762  C   GLY A 697      30.380  46.680  56.230  1.00  0.00           C
ATOM   1763  O   GLY A 697      30.160  46.310  55.110  1.00  0.00           O
ATOM   1764  N   LEU A 698      29.400  46.590  57.150  1.00  0.00           N
ATOM   1765  HN  LEU A 698      29.570  46.970  58.050  1.00  0.00           H
ATOM   1766  CA  LEU A 698      28.080  46.080  56.660  1.00  0.00           C
ATOM   1767  HA  LEU A 698      28.160  45.120  56.170  1.00  0.00           H
ATOM   1768  CB  LEU A 698      27.240  45.630  57.900  1.00  0.00           C
ATOM   1769  HB1 LEU A 698      26.160  45.530  57.650  1.00  0.00           H
ATOM   1770  HB2 LEU A 698      27.190  46.530  58.560  1.00  0.00           H
ATOM   1771  CG  LEU A 698      27.810  44.400  58.740  1.00  0.00           C
ATOM   1772  HG  LEU A 698      28.920  44.350  58.690  1.00  0.00           H
ATOM   1773  CD1 LEU A 698      27.270  44.610  60.160  1.00  0.00           C
ATOM   1774 HD11 LEU A 698      26.160  44.600  60.140  1.00  0.00           H
ATOM   1775 HD12 LEU A 698      27.520  45.600  60.610  1.00  0.00           H
ATOM   1776 HD13 LEU A 698      27.670  43.800  60.820  1.00  0.00           H
ATOM   1777  CD2 LEU A 698      27.360  43.020  58.320  1.00  0.00           C
ATOM   1778 HD21 LEU A 698      26.380  42.770  58.760  1.00  0.00           H
ATOM   1779 HD22 LEU A 698      28.030  42.250  58.790  1.00  0.00           H
ATOM   1780 HD23 LEU A 698      27.300  42.930  57.210  1.00  0.00           H
ATOM   1781  C   LEU A 698      27.260  47.080  55.860  1.00  0.00           C
ATOM   1782  O   LEU A 698      26.680  46.660  54.900  1.00  0.00           O
ATOM   1783  N   TRP A 699      27.350  48.390  56.200  1.00  0.00           N
ATOM   1784  HN  TRP A 699      27.810  48.720  57.020  1.00  0.00           H
ATOM   1785  CA  TRP A 699      26.830  49.390  55.280  1.00  0.00           C
ATOM   1786  HA  TRP A 699      25.790  49.240  55.050  1.00  0.00           H
ATOM   1787  CB  TRP A 699      27.110  50.900  55.800  1.00  0.00           C
ATOM   1788  HB1 TRP A 699      27.140  51.550  54.890  1.00  0.00           H
ATOM   1789  HB2 TRP A 699      28.030  50.930  56.420  1.00  0.00           H
ATOM   1790  CG  TRP A 699      25.920  51.500  56.590  1.00  0.00           C
ATOM   1791  CD1 TRP A 699      25.830  51.660  57.980  1.00  0.00           C
ATOM   1792  HD1 TRP A 699      26.640  51.410  58.660  1.00  0.00           H
ATOM   1793  NE1 TRP A 699      24.560  52.220  58.160  1.00  0.00           N
ATOM   1794  HE1 TRP A 699      24.130  52.710  58.890  1.00  0.00           H
ATOM   1795  CE2 TRP A 699      23.860  52.180  57.050  1.00  0.00           C
ATOM   1796  CD2 TRP A 699      24.670  51.770  56.000  1.00  0.00           C
ATOM   1797  CE3 TRP A 699      24.160  51.490  54.700  1.00  0.00           C
ATOM   1798  HE3 TRP A 699      24.810  51.180  53.900  1.00  0.00           H
ATOM   1799  CZ3 TRP A 699      22.780  51.800  54.580  1.00  0.00           C
ATOM   1800  HZ3 TRP A 699      22.290  51.600  53.650  1.00  0.00           H
ATOM   1801  CZ2 TRP A 699      22.520  52.350  56.940  1.00  0.00           C
ATOM   1802  HZ2 TRP A 699      21.860  52.540  57.770  1.00  0.00           H
ATOM   1803  CH2 TRP A 699      21.990  52.260  55.630  1.00  0.00           C
ATOM   1804  HH2 TRP A 699      20.930  52.290  55.420  1.00  0.00           H
ATOM   1805  C   TRP A 699      27.530  49.310  53.860  1.00  0.00           C
ATOM   1806  O   TRP A 699      26.890  49.450  52.830  1.00  0.00           O
ATOM   1807  N   THR A 700      28.850  49.040  53.870  1.00  0.00           N
ATOM   1808  HN  THR A 700      29.340  49.080  54.740  1.00  0.00           H
ATOM   1809  CA  THR A 700      29.670  48.860  52.700  1.00  0.00           C
ATOM   1810  HA  THR A 700      29.440  49.740  52.120  1.00  0.00           H
ATOM   1811  CB  THR A 700      31.180  48.900  52.990  1.00  0.00           C
ATOM   1812  HB  THR A 700      31.530  48.100  53.680  1.00  0.00           H
ATOM   1813  OG1 THR A 700      31.510  50.130  53.620  1.00  0.00           O
ATOM   1814  HG1 THR A 700      31.240  50.160  54.540  1.00  0.00           H
ATOM   1815  CG2 THR A 700      32.010  48.840  51.690  1.00  0.00           C
ATOM   1816 HG21 THR A 700      31.970  47.800  51.310  1.00  0.00           H
ATOM   1817 HG22 THR A 700      33.040  49.220  51.880  1.00  0.00           H
ATOM   1818 HG23 THR A 700      31.640  49.610  50.970  1.00  0.00           H
ATOM   1819  C   THR A 700      29.240  47.630  51.900  1.00  0.00           C
ATOM   1820  O   THR A 700      29.090  47.610  50.700  1.00  0.00           O
ATOM   1821  N   SER A 701      28.960  46.530  52.590  1.00  0.00           N
ATOM   1822  HN  SER A 701      29.100  46.550  53.580  1.00  0.00           H
ATOM   1823  CA  SER A 701      28.460  45.270  51.940  1.00  0.00           C
ATOM   1824  HA  SER A 701      29.100  45.220  51.070  1.00  0.00           H
ATOM   1825  CB  SER A 701      28.480  44.080  52.890  1.00  0.00           C
ATOM   1826  HB1 SER A 701      27.800  44.230  53.760  1.00  0.00           H
ATOM   1827  HB2 SER A 701      29.530  43.940  53.220  1.00  0.00           H
ATOM   1828  OG  SER A 701      27.980  42.910  52.220  1.00  0.00           O
ATOM   1829  HG1 SER A 701      28.660  42.650  51.580  1.00  0.00           H
ATOM   1830  C   SER A 701      27.060  45.570  51.400  1.00  0.00           C
ATOM   1831  O   SER A 701      26.860  45.390  50.220  1.00  0.00           O
ATOM   1832  N   PHE A 702      26.210  46.290  52.190  1.00  0.00           N
ATOM   1833  HN  PHE A 702      26.360  46.530  53.150  1.00  0.00           H
ATOM   1834  CA  PHE A 702      24.900  46.760  51.690  1.00  0.00           C
ATOM   1835  HA  PHE A 702      24.400  45.850  51.390  1.00  0.00           H
ATOM   1836  CB  PHE A 702      24.020  47.500  52.740  1.00  0.00           C
ATOM   1837  HB1 PHE A 702      24.470  48.470  53.030  1.00  0.00           H
ATOM   1838  HB2 PHE A 702      23.950  46.750  53.560  1.00  0.00           H
ATOM   1839  CG  PHE A 702      22.700  47.810  52.080  1.00  0.00           C
ATOM   1840  CD1 PHE A 702      22.410  49.050  51.500  1.00  0.00           C
ATOM   1841  HD1 PHE A 702      23.130  49.850  51.590  1.00  0.00           H
ATOM   1842  CE1 PHE A 702      21.200  49.220  50.910  1.00  0.00           C
ATOM   1843  HE1 PHE A 702      20.990  50.220  50.550  1.00  0.00           H
ATOM   1844  CZ  PHE A 702      20.250  48.220  50.810  1.00  0.00           C
ATOM   1845  HZ  PHE A 702      19.300  48.450  50.360  1.00  0.00           H
ATOM   1846  CD2 PHE A 702      21.740  46.870  52.050  1.00  0.00           C
ATOM   1847  HD2 PHE A 702      21.840  45.970  52.660  1.00  0.00           H
ATOM   1848  CE2 PHE A 702      20.520  46.950  51.350  1.00  0.00           C
ATOM   1849  HE2 PHE A 702      19.740  46.210  51.460  1.00  0.00           H
ATOM   1850  C   PHE A 702      25.060  47.660  50.450  1.00  0.00           C
ATOM   1851  O   PHE A 702      24.460  47.490  49.410  1.00  0.00           O
ATOM   1852  N   LEU A 703      25.980  48.600  50.440  1.00  0.00           N
ATOM   1853  HN  LEU A 703      26.490  48.900  51.230  1.00  0.00           H
ATOM   1854  CA  LEU A 703      26.120  49.410  49.180  1.00  0.00           C
ATOM   1855  HA  LEU A 703      25.160  49.730  48.810  1.00  0.00           H
ATOM   1856  CB  LEU A 703      26.810  50.780  49.460  1.00  0.00           C
ATOM   1857  HB1 LEU A 703      26.970  51.350  48.530  1.00  0.00           H
ATOM   1858  HB2 LEU A 703      27.830  50.450  49.770  1.00  0.00           H
ATOM   1859  CG  LEU A 703      26.140  51.760  50.410  1.00  0.00           C
ATOM   1860  HG  LEU A 703      25.630  51.310  51.280  1.00  0.00           H
ATOM   1861  CD1 LEU A 703      27.170  52.640  51.130  1.00  0.00           C
ATOM   1862 HD11 LEU A 703      26.700  53.350  51.840  1.00  0.00           H
ATOM   1863 HD12 LEU A 703      27.690  53.310  50.420  1.00  0.00           H
ATOM   1864 HD13 LEU A 703      27.920  52.050  51.700  1.00  0.00           H
ATOM   1865  CD2 LEU A 703      25.170  52.760  49.700  1.00  0.00           C
ATOM   1866 HD21 LEU A 703      24.330  52.240  49.200  1.00  0.00           H
ATOM   1867 HD22 LEU A 703      25.740  53.290  48.900  1.00  0.00           H
ATOM   1868 HD23 LEU A 703      24.750  53.460  50.450  1.00  0.00           H
ATOM   1869  C   LEU A 703      26.730  48.710  48.060  1.00  0.00           C
ATOM   1870  O   LEU A 703      26.270  48.860  46.940  1.00  0.00           O
ATOM   1871  N   CYS A 704      27.750  47.820  48.240  1.00  0.00           N
ATOM   1872  HN  CYS A 704      28.270  47.600  49.060  1.00  0.00           H
ATOM   1873  CA  CYS A 704      28.170  46.980  47.120  1.00  0.00           C
ATOM   1874  HA  CYS A 704      28.490  47.680  46.370  1.00  0.00           H
ATOM   1875  CB  CYS A 704      29.390  46.140  47.490  1.00  0.00           C
ATOM   1876  HB1 CYS A 704      29.630  45.380  46.720  1.00  0.00           H
ATOM   1877  HB2 CYS A 704      29.120  45.580  48.400  1.00  0.00           H
ATOM   1878  SG  CYS A 704      30.830  47.070  48.040  1.00  0.00           S
ATOM   1879  HG1 CYS A 704      30.200  47.570  49.080  1.00  0.00           H
ATOM   1880  C   CYS A 704      27.060  46.130  46.500  1.00  0.00           C
ATOM   1881  O   CYS A 704      27.050  46.000  45.280  1.00  0.00           O
ATOM   1882  N   ILE A 705      26.150  45.500  47.320  1.00  0.00           N
ATOM   1883  HN  ILE A 705      26.330  45.320  48.280  1.00  0.00           H
ATOM   1884  CA  ILE A 705      25.020  44.700  46.780  1.00  0.00           C
ATOM   1885  HA  ILE A 705      25.450  43.870  46.250  1.00  0.00           H
ATOM   1886  CB  ILE A 705      24.000  44.210  47.840  1.00  0.00           C
ATOM   1887  HB  ILE A 705      23.530  45.060  48.370  1.00  0.00           H
ATOM   1888  CG2 ILE A 705      22.940  43.450  47.070  1.00  0.00           C
ATOM   1889 HG21 ILE A 705      22.410  42.820  47.830  1.00  0.00           H
ATOM   1890 HG22 ILE A 705      23.470  42.680  46.460  1.00  0.00           H
ATOM   1891 HG23 ILE A 705      22.220  44.040  46.470  1.00  0.00           H
ATOM   1892  CG1 ILE A 705      24.720  43.290  48.840  1.00  0.00           C
ATOM   1893 HG11 ILE A 705      25.570  43.810  49.340  1.00  0.00           H
ATOM   1894 HG12 ILE A 705      25.170  42.450  48.290  1.00  0.00           H
ATOM   1895  CD  ILE A 705      23.710  42.820  49.980  1.00  0.00           C
ATOM   1896  HD1 ILE A 705      22.990  42.070  49.580  1.00  0.00           H
ATOM   1897  HD2 ILE A 705      23.340  43.800  50.320  1.00  0.00           H
ATOM   1898  HD3 ILE A 705      24.370  42.310  50.710  1.00  0.00           H
ATOM   1899  C   ILE A 705      24.250  45.510  45.730  1.00  0.00           C
ATOM   1900  O   ILE A 705      24.020  45.090  44.610  1.00  0.00           O
ATOM   1901  N   VAL A 706      23.840  46.700  46.140  1.00  0.00           N
ATOM   1902  HN  VAL A 706      24.000  46.940  47.090  1.00  0.00           H
ATOM   1903  CA  VAL A 706      23.110  47.740  45.420  1.00  0.00           C
ATOM   1904  HA  VAL A 706      22.230  47.290  44.970  1.00  0.00           H
ATOM   1905  CB  VAL A 706      22.710  48.900  46.300  1.00  0.00           C
ATOM   1906  HB  VAL A 706      23.590  49.430  46.720  1.00  0.00           H
ATOM   1907  CG1 VAL A 706      21.820  49.890  45.510  1.00  0.00           C
ATOM   1908 HG11 VAL A 706      21.540  50.730  46.190  1.00  0.00           H
ATOM   1909 HG12 VAL A 706      20.860  49.380  45.290  1.00  0.00           H
ATOM   1910 HG13 VAL A 706      22.180  50.400  44.590  1.00  0.00           H
ATOM   1911  CG2 VAL A 706      21.850  48.260  47.460  1.00  0.00           C
ATOM   1912 HG21 VAL A 706      22.270  47.360  47.980  1.00  0.00           H
ATOM   1913 HG22 VAL A 706      20.960  47.830  46.950  1.00  0.00           H
ATOM   1914 HG23 VAL A 706      21.590  49.040  48.200  1.00  0.00           H
ATOM   1915  C   VAL A 706      23.820  48.160  44.140  1.00  0.00           C
ATOM   1916  O   VAL A 706      23.150  48.250  43.130  1.00  0.00           O
ATOM   1917  N   LEU A 707      25.140  48.390  44.160  1.00  0.00           N
ATOM   1918  HN  LEU A 707      25.390  48.330  45.120  1.00  0.00           H
ATOM   1919  CA  LEU A 707      26.130  48.570  43.150  1.00  0.00           C
ATOM   1920  HA  LEU A 707      25.810  49.450  42.600  1.00  0.00           H
ATOM   1921  CB  LEU A 707      27.450  48.890  43.790  1.00  0.00           C
ATOM   1922  HB1 LEU A 707      27.600  48.230  44.680  1.00  0.00           H
ATOM   1923  HB2 LEU A 707      27.330  49.900  44.220  1.00  0.00           H
ATOM   1924  CG  LEU A 707      28.780  48.840  43.000  1.00  0.00           C
ATOM   1925  HG  LEU A 707      28.760  47.840  42.500  1.00  0.00           H
ATOM   1926  CD1 LEU A 707      28.840  49.840  41.860  1.00  0.00           C
ATOM   1927 HD11 LEU A 707      28.780  50.930  42.030  1.00  0.00           H
ATOM   1928 HD12 LEU A 707      28.100  49.550  41.090  1.00  0.00           H
ATOM   1929 HD13 LEU A 707      29.820  49.850  41.320  1.00  0.00           H
ATOM   1930  CD2 LEU A 707      30.000  49.040  43.860  1.00  0.00           C
ATOM   1931 HD21 LEU A 707      29.970  48.380  44.750  1.00  0.00           H
ATOM   1932 HD22 LEU A 707      30.040  50.060  44.290  1.00  0.00           H
ATOM   1933 HD23 LEU A 707      30.940  48.870  43.280  1.00  0.00           H
ATOM   1934  C   LEU A 707      26.130  47.480  42.110  1.00  0.00           C
ATOM   1935  O   LEU A 707      26.080  47.720  40.920  1.00  0.00           O
ATOM   1936  N   VAL A 708      26.160  46.190  42.470  1.00  0.00           N
ATOM   1937  HN  VAL A 708      26.170  45.990  43.450  1.00  0.00           H
ATOM   1938  CA  VAL A 708      26.050  45.070  41.490  1.00  0.00           C
ATOM   1939  HA  VAL A 708      26.750  45.320  40.720  1.00  0.00           H
ATOM   1940  CB  VAL A 708      26.500  43.690  42.120  1.00  0.00           C
ATOM   1941  HB  VAL A 708      25.820  43.540  42.980  1.00  0.00           H
ATOM   1942  CG1 VAL A 708      26.370  42.520  41.090  1.00  0.00           C
ATOM   1943 HG11 VAL A 708      26.880  42.720  40.130  1.00  0.00           H
ATOM   1944 HG12 VAL A 708      25.300  42.340  40.830  1.00  0.00           H
ATOM   1945 HG13 VAL A 708      26.780  41.610  41.580  1.00  0.00           H
ATOM   1946  CG2 VAL A 708      27.950  43.660  42.720  1.00  0.00           C
ATOM   1947 HG21 VAL A 708      28.020  44.460  43.490  1.00  0.00           H
ATOM   1948 HG22 VAL A 708      28.740  43.930  41.990  1.00  0.00           H
ATOM   1949 HG23 VAL A 708      28.140  42.640  43.140  1.00  0.00           H
ATOM   1950  C   VAL A 708      24.690  45.060  40.830  1.00  0.00           C
ATOM   1951  O   VAL A 708      24.500  44.770  39.660  1.00  0.00           O
ATOM   1952  N   ALA A 709      23.630  45.320  41.600  1.00  0.00           N
ATOM   1953  HN  ALA A 709      23.730  45.320  42.590  1.00  0.00           H
ATOM   1954  CA  ALA A 709      22.350  45.490  40.990  1.00  0.00           C
ATOM   1955  HA  ALA A 709      22.040  44.600  40.450  1.00  0.00           H
ATOM   1956  CB  ALA A 709      21.260  45.660  42.040  1.00  0.00           C
ATOM   1957  HB1 ALA A 709      21.450  46.500  42.730  1.00  0.00           H
ATOM   1958  HB2 ALA A 709      21.250  44.740  42.670  1.00  0.00           H
ATOM   1959  HB3 ALA A 709      20.330  45.940  41.520  1.00  0.00           H
ATOM   1960  C   ALA A 709      22.200  46.650  39.970  1.00  0.00           C
ATOM   1961  O   ALA A 709      21.750  46.390  38.860  1.00  0.00           O
ATOM   1962  N   THR A 710      22.610  47.910  40.290  1.00  0.00           N
ATOM   1963  HN  THR A 710      22.920  47.970  41.230  1.00  0.00           H
ATOM   1964  CA  THR A 710      22.480  49.110  39.460  1.00  0.00           C
ATOM   1965  HA  THR A 710      21.410  49.200  39.330  1.00  0.00           H
ATOM   1966  CB  THR A 710      23.050  50.440  40.070  1.00  0.00           C
ATOM   1967  HB  THR A 710      23.300  51.180  39.270  1.00  0.00           H
ATOM   1968  OG1 THR A 710      24.170  50.290  40.920  1.00  0.00           O
ATOM   1969  HG1 THR A 710      24.590  49.460  40.660  1.00  0.00           H
ATOM   1970  CG2 THR A 710      21.910  51.060  40.800  1.00  0.00           C
ATOM   1971 HG21 THR A 710      21.160  51.460  40.080  1.00  0.00           H
ATOM   1972 HG22 THR A 710      22.300  51.930  41.380  1.00  0.00           H
ATOM   1973 HG23 THR A 710      21.410  50.310  41.460  1.00  0.00           H
ATOM   1974  C   THR A 710      23.230  48.870  38.230  1.00  0.00           C
ATOM   1975  O   THR A 710      22.760  49.220  37.180  1.00  0.00           O
ATOM   1976  N   ASP A 711      24.490  48.270  38.310  1.00  0.00           N
ATOM   1977  HN  ASP A 711      24.800  48.110  39.240  1.00  0.00           H
ATOM   1978  CA  ASP A 711      25.460  48.010  37.260  1.00  0.00           C
ATOM   1979  HA  ASP A 711      25.680  46.960  37.260  1.00  0.00           H
ATOM   1980  CB  ASP A 711      24.980  48.170  35.820  1.00  0.00           C
ATOM   1981  HB1 ASP A 711      24.560  49.190  35.740  1.00  0.00           H
ATOM   1982  HB2 ASP A 711      24.220  47.380  35.650  1.00  0.00           H
ATOM   1983  CG  ASP A 711      26.030  48.040  34.670  1.00  0.00           C
ATOM   1984  OD1 ASP A 711      25.760  48.540  33.540  1.00  0.00           O
ATOM   1985  OD2 ASP A 711      27.090  47.440  34.920  1.00  0.00           O
ATOM   1986  C   ASP A 711      26.730  48.860  37.500  1.00  0.00           C
ATOM   1987  O   ASP A 711      26.670  50.070  37.380  1.00  0.00           O
ATOM   1988  N   ALA A 712      27.850  48.210  37.790  1.00  0.00           N
ATOM   1989  HN  ALA A 712      27.890  47.220  37.900  1.00  0.00           H
ATOM   1990  CA  ALA A 712      29.180  48.810  38.030  1.00  0.00           C
ATOM   1991  HA  ALA A 712      29.030  49.500  38.850  1.00  0.00           H
ATOM   1992  CB  ALA A 712      30.200  47.740  38.500  1.00  0.00           C
ATOM   1993  HB1 ALA A 712      30.360  46.900  37.800  1.00  0.00           H
ATOM   1994  HB2 ALA A 712      29.720  47.110  39.300  1.00  0.00           H
ATOM   1995  HB3 ALA A 712      31.190  48.130  38.820  1.00  0.00           H
ATOM   1996  C   ALA A 712      29.690  49.550  36.770  1.00  0.00           C
ATOM   1997  O   ALA A 712      30.170  50.680  36.850  1.00  0.00           O
ATOM   1998  N   SER A 713      29.550  48.900  35.600  1.00  0.00           N
ATOM   1999  HN  SER A 713      29.110  48.000  35.660  1.00  0.00           H
ATOM   2000  CA  SER A 713      29.960  49.440  34.280  1.00  0.00           C
ATOM   2001  HA  SER A 713      31.010  49.740  34.330  1.00  0.00           H
ATOM   2002  CB  SER A 713      29.780  48.280  33.270  1.00  0.00           C
ATOM   2003  HB1 SER A 713      30.100  47.420  33.890  1.00  0.00           H
ATOM   2004  HB2 SER A 713      30.410  48.460  32.360  1.00  0.00           H
ATOM   2005  OG  SER A 713      28.440  48.180  32.850  1.00  0.00           O
ATOM   2006  HG1 SER A 713      27.860  47.960  33.600  1.00  0.00           H
ATOM   2007  C   SER A 713      29.240  50.860  33.960  1.00  0.00           C
ATOM   2008  O   SER A 713      29.840  51.890  33.640  1.00  0.00           O
ATOM   2009  N   SER A 714      27.910  50.990  34.260  1.00  0.00           N
ATOM   2010  HN  SER A 714      27.420  50.150  34.500  1.00  0.00           H
ATOM   2011  CA  SER A 714      27.120  52.220  34.170  1.00  0.00           C
ATOM   2012  HA  SER A 714      27.010  52.570  33.160  1.00  0.00           H
ATOM   2013  CB  SER A 714      25.610  51.810  34.550  1.00  0.00           C
ATOM   2014  HB1 SER A 714      25.050  52.720  34.830  1.00  0.00           H
ATOM   2015  HB2 SER A 714      25.620  51.170  35.460  1.00  0.00           H
ATOM   2016  OG  SER A 714      24.910  51.070  33.530  1.00  0.00           O
ATOM   2017  HG1 SER A 714      25.260  50.180  33.430  1.00  0.00           H
ATOM   2018  C   SER A 714      27.560  53.340  35.120  1.00  0.00           C
ATOM   2019  O   SER A 714      27.390  54.460  34.700  1.00  0.00           O
ATOM   2020  N   LEU A 715      28.170  53.020  36.200  1.00  0.00           N
ATOM   2021  HN  LEU A 715      28.290  52.070  36.480  1.00  0.00           H
ATOM   2022  CA  LEU A 715      28.820  54.000  37.100  1.00  0.00           C
ATOM   2023  HA  LEU A 715      28.380  54.960  36.900  1.00  0.00           H
ATOM   2024  CB  LEU A 715      28.650  53.590  38.590  1.00  0.00           C
ATOM   2025  HB1 LEU A 715      29.260  54.290  39.200  1.00  0.00           H
ATOM   2026  HB2 LEU A 715      29.010  52.550  38.700  1.00  0.00           H
ATOM   2027  CG  LEU A 715      27.130  53.600  39.020  1.00  0.00           C
ATOM   2028  HG  LEU A 715      26.650  52.790  38.450  1.00  0.00           H
ATOM   2029  CD1 LEU A 715      26.990  53.240  40.490  1.00  0.00           C
ATOM   2030 HD11 LEU A 715      27.450  52.230  40.610  1.00  0.00           H
ATOM   2031 HD12 LEU A 715      25.910  53.250  40.730  1.00  0.00           H
ATOM   2032 HD13 LEU A 715      27.460  53.870  41.280  1.00  0.00           H
ATOM   2033  CD2 LEU A 715      26.390  54.940  38.650  1.00  0.00           C
ATOM   2034 HD21 LEU A 715      27.060  55.680  39.140  1.00  0.00           H
ATOM   2035 HD22 LEU A 715      25.340  55.110  38.940  1.00  0.00           H
ATOM   2036 HD23 LEU A 715      26.350  55.040  37.540  1.00  0.00           H
ATOM   2037  C   LEU A 715      30.290  54.330  36.860  1.00  0.00           C
ATOM   2038  O   LEU A 715      30.840  55.310  37.310  1.00  0.00           O
ATOM   2039  N   VAL A 716      31.000  53.620  35.960  1.00  0.00           N
ATOM   2040  HN  VAL A 716      30.610  52.790  35.580  1.00  0.00           H
ATOM   2041  CA  VAL A 716      32.330  54.030  35.470  1.00  0.00           C
ATOM   2042  HA  VAL A 716      32.970  54.240  36.310  1.00  0.00           H
ATOM   2043  CB  VAL A 716      32.930  52.840  34.640  1.00  0.00           C
ATOM   2044  HB  VAL A 716      32.170  52.530  33.890  1.00  0.00           H
ATOM   2045  CG1 VAL A 716      34.160  53.170  33.760  1.00  0.00           C
ATOM   2046 HG11 VAL A 716      34.470  52.410  33.010  1.00  0.00           H
ATOM   2047 HG12 VAL A 716      35.050  53.320  34.410  1.00  0.00           H
ATOM   2048 HG13 VAL A 716      33.990  54.140  33.260  1.00  0.00           H
ATOM   2049  CG2 VAL A 716      33.150  51.560  35.470  1.00  0.00           C
ATOM   2050 HG21 VAL A 716      34.050  51.680  36.100  1.00  0.00           H
ATOM   2051 HG22 VAL A 716      33.460  50.830  34.700  1.00  0.00           H
ATOM   2052 HG23 VAL A 716      32.330  51.200  36.130  1.00  0.00           H
ATOM   2053  C   VAL A 716      32.230  55.340  34.660  1.00  0.00           C
ATOM   2054  O   VAL A 716      33.140  56.130  34.660  1.00  0.00           O
ATOM   2055  N   CYS A 717      31.040  55.560  33.960  1.00  0.00           N
ATOM   2056  HN  CYS A 717      30.400  54.810  33.960  1.00  0.00           H
ATOM   2057  CA  CYS A 717      30.820  56.770  33.200  1.00  0.00           C
ATOM   2058  HA  CYS A 717      31.320  56.700  32.240  1.00  0.00           H
ATOM   2059  CB  CYS A 717      29.290  56.720  32.750  1.00  0.00           C
ATOM   2060  HB1 CYS A 717      29.090  57.660  32.210  1.00  0.00           H
ATOM   2061  HB2 CYS A 717      28.610  56.730  33.620  1.00  0.00           H
ATOM   2062  SG  CYS A 717      29.060  55.230  31.590  1.00  0.00           S
ATOM   2063  HG1 CYS A 717      28.780  56.000  30.560  1.00  0.00           H
ATOM   2064  C   CYS A 717      31.060  58.160  33.960  1.00  0.00           C
ATOM   2065  O   CYS A 717      31.530  59.150  33.420  1.00  0.00           O
ATOM   2066  N   TYR A 718      30.810  58.230  35.290  1.00  0.00           N
ATOM   2067  HN  TYR A 718      30.490  57.430  35.790  1.00  0.00           H
ATOM   2068  CA  TYR A 718      30.660  59.470  36.000  1.00  0.00           C
ATOM   2069  HA  TYR A 718      30.530  60.270  35.290  1.00  0.00           H
ATOM   2070  CB  TYR A 718      29.410  59.270  36.920  1.00  0.00           C
ATOM   2071  HB1 TYR A 718      29.310  60.140  37.600  1.00  0.00           H
ATOM   2072  HB2 TYR A 718      29.630  58.380  37.550  1.00  0.00           H
ATOM   2073  CG  TYR A 718      28.140  59.050  36.050  1.00  0.00           C
ATOM   2074  CD1 TYR A 718      27.460  57.900  36.230  1.00  0.00           C
ATOM   2075  HD1 TYR A 718      27.710  57.220  37.030  1.00  0.00           H
ATOM   2076  CE1 TYR A 718      26.300  57.660  35.500  1.00  0.00           C
ATOM   2077  HE1 TYR A 718      25.680  56.790  35.690  1.00  0.00           H
ATOM   2078  CZ  TYR A 718      25.920  58.590  34.510  1.00  0.00           C
ATOM   2079  OH  TYR A 718      24.650  58.380  33.920  1.00  0.00           O
ATOM   2080  HH  TYR A 718      24.340  57.600  34.390  1.00  0.00           H
ATOM   2081  CD2 TYR A 718      27.670  60.040  35.170  1.00  0.00           C
ATOM   2082  HD2 TYR A 718      28.260  60.950  35.090  1.00  0.00           H
ATOM   2083  CE2 TYR A 718      26.460  59.860  34.440  1.00  0.00           C
ATOM   2084  HE2 TYR A 718      26.060  60.590  33.760  1.00  0.00           H
ATOM   2085  C   TYR A 718      31.860  59.890  36.800  1.00  0.00           C
ATOM   2086  O   TYR A 718      31.850  60.850  37.580  1.00  0.00           O
ATOM   2087  N   ILE A 719      33.020  59.270  36.720  1.00  0.00           N
ATOM   2088  HN  ILE A 719      33.060  58.560  36.020  1.00  0.00           H
ATOM   2089  CA  ILE A 719      34.250  59.600  37.390  1.00  0.00           C
ATOM   2090  HA  ILE A 719      34.120  60.450  38.030  1.00  0.00           H
ATOM   2091  CB  ILE A 719      34.800  58.400  38.260  1.00  0.00           C
ATOM   2092  HB  ILE A 719      34.790  57.390  37.810  1.00  0.00           H
ATOM   2093  CG2 ILE A 719      36.190  58.820  38.840  1.00  0.00           C
ATOM   2094 HG21 ILE A 719      36.110  59.880  39.180  1.00  0.00           H
ATOM   2095 HG22 ILE A 719      36.920  58.760  38.000  1.00  0.00           H
ATOM   2096 HG23 ILE A 719      36.560  58.210  39.680  1.00  0.00           H
ATOM   2097  CG1 ILE A 719      33.870  58.110  39.480  1.00  0.00           C
ATOM   2098 HG11 ILE A 719      32.880  57.800  39.080  1.00  0.00           H
ATOM   2099 HG12 ILE A 719      33.670  59.110  39.920  1.00  0.00           H
ATOM   2100  CD  ILE A 719      34.390  57.180  40.550  1.00  0.00           C
ATOM   2101  HD1 ILE A 719      34.770  56.240  40.100  1.00  0.00           H
ATOM   2102  HD2 ILE A 719      33.570  56.880  41.240  1.00  0.00           H
ATOM   2103  HD3 ILE A 719      35.120  57.620  41.260  1.00  0.00           H
ATOM   2104  C   ILE A 719      35.200  60.070  36.380  1.00  0.00           C
ATOM   2105  O   ILE A 719      35.480  59.340  35.380  1.00  0.00           O
ATOM   2106  N   THR A 720      35.780  61.300  36.540  1.00  0.00           N
ATOM   2107  HN  THR A 720      35.540  61.840  37.350  1.00  0.00           H
ATOM   2108  CA  THR A 720      36.880  61.910  35.800  1.00  0.00           C
ATOM   2109  HA  THR A 720      36.580  61.640  34.790  1.00  0.00           H
ATOM   2110  CB  THR A 720      37.220  63.310  36.060  1.00  0.00           C
ATOM   2111  HB  THR A 720      37.950  63.750  35.340  1.00  0.00           H
ATOM   2112  OG1 THR A 720      37.470  63.570  37.470  1.00  0.00           O
ATOM   2113  HG1 THR A 720      37.160  64.470  37.590  1.00  0.00           H
ATOM   2114  CG2 THR A 720      35.830  63.930  35.680  1.00  0.00           C
ATOM   2115 HG21 THR A 720      35.140  63.940  36.540  1.00  0.00           H
ATOM   2116 HG22 THR A 720      35.370  63.450  34.790  1.00  0.00           H
ATOM   2117 HG23 THR A 720      35.980  65.020  35.560  1.00  0.00           H
ATOM   2118  C   THR A 720      38.180  61.220  35.850  1.00  0.00           C
ATOM   2119  O   THR A 720      38.670  60.640  36.830  1.00  0.00           O
ATOM   2120  N   ARG A 721      38.900  61.300  34.680  1.00  0.00           N
ATOM   2121  HN  ARG A 721      38.490  61.730  33.880  1.00  0.00           H
ATOM   2122  CA  ARG A 721      40.180  60.720  34.490  1.00  0.00           C
ATOM   2123  HA  ARG A 721      40.040  59.720  34.850  1.00  0.00           H
ATOM   2124  CB  ARG A 721      40.510  60.840  32.960  1.00  0.00           C
ATOM   2125  HB1 ARG A 721      41.600  60.690  32.840  1.00  0.00           H
ATOM   2126  HB2 ARG A 721      40.390  61.920  32.730  1.00  0.00           H
ATOM   2127  CG  ARG A 721      39.770  60.010  31.980  1.00  0.00           C
ATOM   2128  HG1 ARG A 721      40.150  60.030  30.950  1.00  0.00           H
ATOM   2129  HG2 ARG A 721      38.720  60.360  31.850  1.00  0.00           H
ATOM   2130  CD  ARG A 721      39.830  58.470  32.220  1.00  0.00           C
ATOM   2131  HD1 ARG A 721      39.620  57.880  31.300  1.00  0.00           H
ATOM   2132  HD2 ARG A 721      39.090  58.290  33.030  1.00  0.00           H
ATOM   2133  NE  ARG A 721      41.190  58.100  32.690  1.00  0.00           N
ATOM   2134  HE  ARG A 721      41.960  58.560  32.240  1.00  0.00           H
ATOM   2135  CZ  ARG A 721      41.390  57.330  33.820  1.00  0.00           C
ATOM   2136  NH1 ARG A 721      40.520  56.570  34.330  1.00  0.00           N
ATOM   2137 HH11 ARG A 721      39.770  56.320  33.710  1.00  0.00           H
ATOM   2138 HH12 ARG A 721      40.790  55.920  35.040  1.00  0.00           H
ATOM   2139  NH2 ARG A 721      42.610  57.390  34.230  1.00  0.00           N
ATOM   2140 HH21 ARG A 721      43.240  57.860  33.600  1.00  0.00           H
ATOM   2141 HH22 ARG A 721      42.900  56.850  35.020  1.00  0.00           H
ATOM   2142  C   ARG A 721      41.240  61.300  35.370  1.00  0.00           C
ATOM   2143  O   ARG A 721      42.260  60.740  35.810  1.00  0.00           O
ATOM   2144  N   PHE A 722      41.130  62.660  35.630  1.00  0.00           N
ATOM   2145  HN  PHE A 722      40.350  63.130  35.220  1.00  0.00           H
ATOM   2146  CA  PHE A 722      42.010  63.510  36.370  1.00  0.00           C
ATOM   2147  HA  PHE A 722      43.020  63.350  36.020  1.00  0.00           H
ATOM   2148  CB  PHE A 722      41.860  65.080  36.250  1.00  0.00           C
ATOM   2149  HB1 PHE A 722      40.810  65.320  36.540  1.00  0.00           H
ATOM   2150  HB2 PHE A 722      41.930  65.400  35.190  1.00  0.00           H
ATOM   2151  CG  PHE A 722      42.740  65.960  37.080  1.00  0.00           C
ATOM   2152  CD1 PHE A 722      43.560  66.780  36.390  1.00  0.00           C
ATOM   2153  HD1 PHE A 722      43.760  66.750  35.320  1.00  0.00           H
ATOM   2154  CE1 PHE A 722      44.190  67.870  37.030  1.00  0.00           C
ATOM   2155  HE1 PHE A 722      44.740  68.590  36.450  1.00  0.00           H
ATOM   2156  CZ  PHE A 722      43.950  68.100  38.340  1.00  0.00           C
ATOM   2157  HZ  PHE A 722      44.420  68.900  38.900  1.00  0.00           H
ATOM   2158  CD2 PHE A 722      42.440  66.180  38.410  1.00  0.00           C
ATOM   2159  HD2 PHE A 722      41.640  65.620  38.880  1.00  0.00           H
ATOM   2160  CE2 PHE A 722      43.130  67.210  39.120  1.00  0.00           C
ATOM   2161  HE2 PHE A 722      42.800  67.540  40.090  1.00  0.00           H
ATOM   2162  C   PHE A 722      42.000  63.060  37.860  1.00  0.00           C
ATOM   2163  O   PHE A 722      43.010  63.030  38.550  1.00  0.00           O
ATOM   2164  N   THR A 723      40.760  62.620  38.310  1.00  0.00           N
ATOM   2165  HN  THR A 723      40.000  62.440  37.700  1.00  0.00           H
ATOM   2166  CA  THR A 723      40.620  62.080  39.640  1.00  0.00           C
ATOM   2167  HA  THR A 723      41.030  62.800  40.320  1.00  0.00           H
ATOM   2168  CB  THR A 723      39.110  61.760  39.910  1.00  0.00           C
ATOM   2169  HB  THR A 723      38.460  61.410  39.080  1.00  0.00           H
ATOM   2170  OG1 THR A 723      38.350  62.870  40.290  1.00  0.00           O
ATOM   2171  HG1 THR A 723      38.250  63.400  39.500  1.00  0.00           H
ATOM   2172  CG2 THR A 723      38.970  60.730  41.080  1.00  0.00           C
ATOM   2173 HG21 THR A 723      39.660  61.050  41.880  1.00  0.00           H
ATOM   2174 HG22 THR A 723      39.180  59.670  40.780  1.00  0.00           H
ATOM   2175 HG23 THR A 723      37.900  60.690  41.410  1.00  0.00           H
ATOM   2176  C   THR A 723      41.430  60.710  39.790  1.00  0.00           C
ATOM   2177  O   THR A 723      42.010  60.510  40.810  1.00  0.00           O
ATOM   2178  N   GLU A 724      41.340  59.700  38.900  1.00  0.00           N
ATOM   2179  HN  GLU A 724      41.010  59.880  37.980  1.00  0.00           H
ATOM   2180  CA  GLU A 724      42.040  58.410  39.110  1.00  0.00           C
ATOM   2181  HA  GLU A 724      41.630  57.920  39.980  1.00  0.00           H
ATOM   2182  CB  GLU A 724      41.880  57.480  37.860  1.00  0.00           C
ATOM   2183  HB1 GLU A 724      42.530  57.890  37.050  1.00  0.00           H
ATOM   2184  HB2 GLU A 724      40.830  57.550  37.530  1.00  0.00           H
ATOM   2185  CG  GLU A 724      42.250  56.070  38.120  1.00  0.00           C
ATOM   2186  HG1 GLU A 724      41.590  55.580  38.880  1.00  0.00           H
ATOM   2187  HG2 GLU A 724      43.290  56.130  38.490  1.00  0.00           H
ATOM   2188  CD  GLU A 724      42.190  55.370  36.840  1.00  0.00           C
ATOM   2189  OE1 GLU A 724      41.140  54.910  36.320  1.00  0.00           O
ATOM   2190  OE2 GLU A 724      43.240  55.300  36.210  1.00  0.00           O
ATOM   2191  C   GLU A 724      43.570  58.620  39.240  1.00  0.00           C
ATOM   2192  O   GLU A 724      44.290  58.070  40.130  1.00  0.00           O
ATOM   2193  N   GLU A 725      44.090  59.590  38.420  1.00  0.00           N
ATOM   2194  HN  GLU A 725      43.460  60.050  37.810  1.00  0.00           H
ATOM   2195  CA  GLU A 725      45.520  59.890  38.450  1.00  0.00           C
ATOM   2196  HA  GLU A 725      46.020  58.970  38.200  1.00  0.00           H
ATOM   2197  CB  GLU A 725      45.830  60.840  37.260  1.00  0.00           C
ATOM   2198  HB1 GLU A 725      46.830  61.280  37.430  1.00  0.00           H
ATOM   2199  HB2 GLU A 725      45.090  61.670  37.160  1.00  0.00           H
ATOM   2200  CG  GLU A 725      45.830  60.090  35.910  1.00  0.00           C
ATOM   2201  HG1 GLU A 725      44.800  59.980  35.500  1.00  0.00           H
ATOM   2202  HG2 GLU A 725      46.310  59.100  36.020  1.00  0.00           H
ATOM   2203  CD  GLU A 725      46.500  60.900  34.800  1.00  0.00           C
ATOM   2204  OE1 GLU A 725      46.070  62.080  34.720  1.00  0.00           O
ATOM   2205  OE2 GLU A 725      47.440  60.410  34.200  1.00  0.00           O
ATOM   2206  C   GLU A 725      45.980  60.520  39.770  1.00  0.00           C
ATOM   2207  O   GLU A 725      47.060  60.210  40.350  1.00  0.00           O
ATOM   2208  N   ALA A 726      45.240  61.520  40.200  1.00  0.00           N
ATOM   2209  HN  ALA A 726      44.330  61.720  39.860  1.00  0.00           H
ATOM   2210  CA  ALA A 726      45.590  62.300  41.400  1.00  0.00           C
ATOM   2211  HA  ALA A 726      46.660  62.440  41.320  1.00  0.00           H
ATOM   2212  CB  ALA A 726      44.910  63.630  41.520  1.00  0.00           C
ATOM   2213  HB1 ALA A 726      44.890  64.180  40.560  1.00  0.00           H
ATOM   2214  HB2 ALA A 726      45.480  64.230  42.270  1.00  0.00           H
ATOM   2215  HB3 ALA A 726      43.850  63.570  41.820  1.00  0.00           H
ATOM   2216  C   ALA A 726      45.200  61.600  42.710  1.00  0.00           C
ATOM   2217  O   ALA A 726      45.990  61.700  43.700  1.00  0.00           O
ATOM   2218  N   PHE A 727      44.160  60.780  42.730  1.00  0.00           N
ATOM   2219  HN  PHE A 727      43.470  60.800  42.000  1.00  0.00           H
ATOM   2220  CA  PHE A 727      43.920  59.840  43.750  1.00  0.00           C
ATOM   2221  HA  PHE A 727      43.940  60.340  44.710  1.00  0.00           H
ATOM   2222  CB  PHE A 727      42.530  59.150  43.480  1.00  0.00           C
ATOM   2223  HB1 PHE A 727      42.600  58.960  42.390  1.00  0.00           H
ATOM   2224  HB2 PHE A 727      41.700  59.900  43.550  1.00  0.00           H
ATOM   2225  CG  PHE A 727      42.170  57.870  44.140  1.00  0.00           C
ATOM   2226  CD1 PHE A 727      41.780  57.880  45.460  1.00  0.00           C
ATOM   2227  HD1 PHE A 727      41.650  58.830  45.960  1.00  0.00           H
ATOM   2228  CE1 PHE A 727      41.430  56.650  46.110  1.00  0.00           C
ATOM   2229  HE1 PHE A 727      41.060  56.710  47.120  1.00  0.00           H
ATOM   2230  CZ  PHE A 727      41.540  55.440  45.400  1.00  0.00           C
ATOM   2231  HZ  PHE A 727      41.250  54.530  45.930  1.00  0.00           H
ATOM   2232  CD2 PHE A 727      42.050  56.680  43.400  1.00  0.00           C
ATOM   2233  HD2 PHE A 727      42.230  56.600  42.340  1.00  0.00           H
ATOM   2234  CE2 PHE A 727      41.790  55.460  44.020  1.00  0.00           C
ATOM   2235  HE2 PHE A 727      41.780  54.570  43.390  1.00  0.00           H
ATOM   2236  C   PHE A 727      45.050  58.850  43.890  1.00  0.00           C
ATOM   2237  O   PHE A 727      45.530  58.650  45.000  1.00  0.00           O
ATOM   2238  N   ALA A 728      45.460  58.230  42.760  1.00  0.00           N
ATOM   2239  HN  ALA A 728      44.940  58.220  41.920  1.00  0.00           H
ATOM   2240  CA  ALA A 728      46.510  57.300  42.810  1.00  0.00           C
ATOM   2241  HA  ALA A 728      46.240  56.540  43.530  1.00  0.00           H
ATOM   2242  CB  ALA A 728      46.700  56.470  41.490  1.00  0.00           C
ATOM   2243  HB1 ALA A 728      47.040  57.170  40.700  1.00  0.00           H
ATOM   2244  HB2 ALA A 728      45.670  56.110  41.290  1.00  0.00           H
ATOM   2245  HB3 ALA A 728      47.410  55.670  41.780  1.00  0.00           H
ATOM   2246  C   ALA A 728      47.860  57.750  43.390  1.00  0.00           C
ATOM   2247  O   ALA A 728      48.500  57.040  44.190  1.00  0.00           O
ATOM   2248  N   ALA A 729      48.230  58.990  43.020  1.00  0.00           N
ATOM   2249  HN  ALA A 729      47.630  59.510  42.410  1.00  0.00           H
ATOM   2250  CA  ALA A 729      49.380  59.730  43.500  1.00  0.00           C
ATOM   2251  HA  ALA A 729      50.270  59.150  43.330  1.00  0.00           H
ATOM   2252  CB  ALA A 729      49.560  61.050  42.620  1.00  0.00           C
ATOM   2253  HB1 ALA A 729      49.650  60.810  41.540  1.00  0.00           H
ATOM   2254  HB2 ALA A 729      50.530  61.560  42.790  1.00  0.00           H
ATOM   2255  HB3 ALA A 729      48.670  61.710  42.710  1.00  0.00           H
ATOM   2256  C   ALA A 729      49.400  60.050  45.000  1.00  0.00           C
ATOM   2257  O   ALA A 729      50.360  59.900  45.760  1.00  0.00           O
ATOM   2258  N   LEU A 730      48.240  60.460  45.530  1.00  0.00           N
ATOM   2259  HN  LEU A 730      47.440  60.180  45.030  1.00  0.00           H
ATOM   2260  CA  LEU A 730      48.110  60.920  46.950  1.00  0.00           C
ATOM   2261  HA  LEU A 730      48.780  61.760  46.950  1.00  0.00           H
ATOM   2262  CB  LEU A 730      46.610  61.320  47.190  1.00  0.00           C
ATOM   2263  HB1 LEU A 730      45.890  60.530  46.880  1.00  0.00           H
ATOM   2264  HB2 LEU A 730      46.420  62.230  46.570  1.00  0.00           H
ATOM   2265  CG  LEU A 730      46.140  61.680  48.640  1.00  0.00           C
ATOM   2266  HG  LEU A 730      46.330  60.870  49.380  1.00  0.00           H
ATOM   2267  CD1 LEU A 730      46.930  62.860  49.170  1.00  0.00           C
ATOM   2268 HD11 LEU A 730      47.980  62.510  49.210  1.00  0.00           H
ATOM   2269 HD12 LEU A 730      46.590  63.060  50.210  1.00  0.00           H
ATOM   2270 HD13 LEU A 730      46.940  63.790  48.570  1.00  0.00           H
ATOM   2271  CD2 LEU A 730      44.670  61.940  48.660  1.00  0.00           C
ATOM   2272 HD21 LEU A 730      44.180  61.100  48.130  1.00  0.00           H
ATOM   2273 HD22 LEU A 730      44.460  62.900  48.120  1.00  0.00           H
ATOM   2274 HD23 LEU A 730      44.300  62.120  49.700  1.00  0.00           H
ATOM   2275  C   LEU A 730      48.520  59.820  47.930  1.00  0.00           C
ATOM   2276  O   LEU A 730      49.100  60.040  48.940  1.00  0.00           O
ATOM   2277  N   ILE A 731      48.070  58.540  47.680  1.00  0.00           N
ATOM   2278  HN  ILE A 731      47.460  58.420  46.900  1.00  0.00           H
ATOM   2279  CA  ILE A 731      48.440  57.410  48.540  1.00  0.00           C
ATOM   2280  HA  ILE A 731      48.250  57.700  49.550  1.00  0.00           H
ATOM   2281  CB  ILE A 731      47.590  56.240  48.310  1.00  0.00           C
ATOM   2282  HB  ILE A 731      47.970  55.820  47.350  1.00  0.00           H
ATOM   2283  CG2 ILE A 731      47.690  55.130  49.440  1.00  0.00           C
ATOM   2284 HG21 ILE A 731      47.240  55.660  50.300  1.00  0.00           H
ATOM   2285 HG22 ILE A 731      48.720  54.780  49.620  1.00  0.00           H
ATOM   2286 HG23 ILE A 731      47.000  54.300  49.190  1.00  0.00           H
ATOM   2287  CG1 ILE A 731      46.040  56.540  47.990  1.00  0.00           C
ATOM   2288 HG11 ILE A 731      45.500  55.580  47.890  1.00  0.00           H
ATOM   2289 HG12 ILE A 731      46.040  57.020  46.990  1.00  0.00           H
ATOM   2290  CD  ILE A 731      45.350  57.410  49.070  1.00  0.00           C
ATOM   2291  HD1 ILE A 731      45.860  58.400  49.070  1.00  0.00           H
ATOM   2292  HD2 ILE A 731      45.320  57.000  50.090  1.00  0.00           H
ATOM   2293  HD3 ILE A 731      44.290  57.670  48.820  1.00  0.00           H
ATOM   2294  C   ILE A 731      49.910  57.150  48.530  1.00  0.00           C
ATOM   2295  O   ILE A 731      50.570  56.950  49.540  1.00  0.00           O
ATOM   2296  N   CYS A 732      50.580  57.250  47.370  1.00  0.00           N
ATOM   2297  HN  CYS A 732      50.040  57.350  46.540  1.00  0.00           H
ATOM   2298  CA  CYS A 732      51.960  57.010  47.220  1.00  0.00           C
ATOM   2299  HA  CYS A 732      52.130  55.950  47.380  1.00  0.00           H
ATOM   2300  CB  CYS A 732      52.400  57.190  45.720  1.00  0.00           C
ATOM   2301  HB1 CYS A 732      53.490  57.080  45.550  1.00  0.00           H
ATOM   2302  HB2 CYS A 732      52.090  58.230  45.430  1.00  0.00           H
ATOM   2303  SG  CYS A 732      51.430  56.080  44.690  1.00  0.00           S
ATOM   2304  HG1 CYS A 732      50.340  56.840  44.720  1.00  0.00           H
ATOM   2305  C   CYS A 732      52.820  57.870  48.120  1.00  0.00           C
ATOM   2306  O   CYS A 732      53.780  57.340  48.730  1.00  0.00           O
ATOM   2307  N   ILE A 733      52.610  59.170  48.280  1.00  0.00           N
ATOM   2308  HN  ILE A 733      51.870  59.510  47.710  1.00  0.00           H
ATOM   2309  CA  ILE A 733      53.300  60.120  49.120  1.00  0.00           C
ATOM   2310  HA  ILE A 733      54.300  59.880  48.820  1.00  0.00           H
ATOM   2311  CB  ILE A 733      52.760  61.530  48.880  1.00  0.00           C
ATOM   2312  HB  ILE A 733      51.700  61.550  49.200  1.00  0.00           H
ATOM   2313  CG2 ILE A 733      53.530  62.460  49.820  1.00  0.00           C
ATOM   2314 HG21 ILE A 733      53.560  62.110  50.890  1.00  0.00           H
ATOM   2315 HG22 ILE A 733      53.190  63.500  49.960  1.00  0.00           H
ATOM   2316 HG23 ILE A 733      54.590  62.510  49.500  1.00  0.00           H
ATOM   2317  CG1 ILE A 733      52.820  62.070  47.370  1.00  0.00           C
ATOM   2318 HG11 ILE A 733      52.530  61.350  46.570  1.00  0.00           H
ATOM   2319 HG12 ILE A 733      53.900  62.310  47.240  1.00  0.00           H
ATOM   2320  CD  ILE A 733      51.910  63.310  47.170  1.00  0.00           C
ATOM   2321  HD1 ILE A 733      52.320  64.070  47.880  1.00  0.00           H
ATOM   2322  HD2 ILE A 733      50.830  63.090  47.290  1.00  0.00           H
ATOM   2323  HD3 ILE A 733      52.210  63.670  46.160  1.00  0.00           H
ATOM   2324  C   ILE A 733      53.050  59.710  50.570  1.00  0.00           C
ATOM   2325  O   ILE A 733      53.950  59.730  51.380  1.00  0.00           O
ATOM   2326  N   ILE A 734      51.800  59.380  50.970  1.00  0.00           N
ATOM   2327  HN  ILE A 734      51.000  59.400  50.370  1.00  0.00           H
ATOM   2328  CA  ILE A 734      51.430  59.080  52.300  1.00  0.00           C
ATOM   2329  HA  ILE A 734      51.770  59.920  52.870  1.00  0.00           H
ATOM   2330  CB  ILE A 734      49.860  58.950  52.450  1.00  0.00           C
ATOM   2331  HB  ILE A 734      49.540  58.250  51.660  1.00  0.00           H
ATOM   2332  CG2 ILE A 734      49.460  58.140  53.700  1.00  0.00           C
ATOM   2333 HG21 ILE A 734      50.110  58.420  54.560  1.00  0.00           H
ATOM   2334 HG22 ILE A 734      49.580  57.090  53.390  1.00  0.00           H
ATOM   2335 HG23 ILE A 734      48.440  58.300  54.100  1.00  0.00           H
ATOM   2336  CG1 ILE A 734      49.290  60.340  52.320  1.00  0.00           C
ATOM   2337 HG11 ILE A 734      49.510  60.700  51.290  1.00  0.00           H
ATOM   2338 HG12 ILE A 734      49.900  61.010  52.980  1.00  0.00           H
ATOM   2339  CD  ILE A 734      47.810  60.490  52.590  1.00  0.00           C
ATOM   2340  HD1 ILE A 734      47.700  60.540  53.700  1.00  0.00           H
ATOM   2341  HD2 ILE A 734      47.150  59.680  52.210  1.00  0.00           H
ATOM   2342  HD3 ILE A 734      47.380  61.430  52.190  1.00  0.00           H
ATOM   2343  C   ILE A 734      52.190  57.830  52.830  1.00  0.00           C
ATOM   2344  O   ILE A 734      52.680  57.850  53.970  1.00  0.00           O
ATOM   2345  N   PHE A 735      52.280  56.780  51.920  1.00  0.00           N
ATOM   2346  HN  PHE A 735      51.850  56.830  51.030  1.00  0.00           H
ATOM   2347  CA  PHE A 735      53.040  55.610  52.200  1.00  0.00           C
ATOM   2348  HA  PHE A 735      52.770  55.140  53.140  1.00  0.00           H
ATOM   2349  CB  PHE A 735      52.860  54.580  51.030  1.00  0.00           C
ATOM   2350  HB1 PHE A 735      53.840  54.060  50.970  1.00  0.00           H
ATOM   2351  HB2 PHE A 735      52.660  55.030  50.020  1.00  0.00           H
ATOM   2352  CG  PHE A 735      51.790  53.610  51.450  1.00  0.00           C
ATOM   2353  CD1 PHE A 735      50.520  53.970  51.900  1.00  0.00           C
ATOM   2354  HD1 PHE A 735      50.350  55.020  52.130  1.00  0.00           H
ATOM   2355  CE1 PHE A 735      49.560  53.000  52.170  1.00  0.00           C
ATOM   2356  HE1 PHE A 735      48.650  53.320  52.650  1.00  0.00           H
ATOM   2357  CZ  PHE A 735      49.840  51.660  51.810  1.00  0.00           C
ATOM   2358  HZ  PHE A 735      49.090  50.910  52.020  1.00  0.00           H
ATOM   2359  CD2 PHE A 735      51.920  52.290  50.900  1.00  0.00           C
ATOM   2360  HD2 PHE A 735      52.880  51.980  50.510  1.00  0.00           H
ATOM   2361  CE2 PHE A 735      51.010  51.260  51.190  1.00  0.00           C
ATOM   2362  HE2 PHE A 735      51.090  50.230  50.860  1.00  0.00           H
ATOM   2363  C   PHE A 735      54.430  55.780  52.510  1.00  0.00           C
ATOM   2364  O   PHE A 735      54.830  55.270  53.590  1.00  0.00           O
ATOM   2365  N   ILE A 736      55.110  56.680  51.780  1.00  0.00           N
ATOM   2366  HN  ILE A 736      54.670  57.000  50.940  1.00  0.00           H
ATOM   2367  CA  ILE A 736      56.460  57.110  52.040  1.00  0.00           C
ATOM   2368  HA  ILE A 736      57.010  56.190  52.260  1.00  0.00           H
ATOM   2369  CB  ILE A 736      57.190  57.810  50.900  1.00  0.00           C
ATOM   2370  HB  ILE A 736      56.560  58.680  50.610  1.00  0.00           H
ATOM   2371  CG2 ILE A 736      58.600  58.390  51.310  1.00  0.00           C
ATOM   2372 HG21 ILE A 736      59.100  58.830  50.420  1.00  0.00           H
ATOM   2373 HG22 ILE A 736      59.200  57.580  51.780  1.00  0.00           H
ATOM   2374 HG23 ILE A 736      58.480  59.240  52.000  1.00  0.00           H
ATOM   2375  CG1 ILE A 736      57.340  56.970  49.580  1.00  0.00           C
ATOM   2376 HG11 ILE A 736      56.600  56.150  49.440  1.00  0.00           H
ATOM   2377 HG12 ILE A 736      58.320  56.460  49.480  1.00  0.00           H
ATOM   2378  CD  ILE A 736      57.260  57.780  48.300  1.00  0.00           C
ATOM   2379  HD1 ILE A 736      57.670  57.150  47.460  1.00  0.00           H
ATOM   2380  HD2 ILE A 736      57.890  58.680  48.400  1.00  0.00           H
ATOM   2381  HD3 ILE A 736      56.250  58.150  48.060  1.00  0.00           H
ATOM   2382  C   ILE A 736      56.570  57.840  53.390  1.00  0.00           C
ATOM   2383  O   ILE A 736      57.470  57.500  54.150  1.00  0.00           O
ATOM   2384  N   TYR A 737      55.590  58.660  53.670  1.00  0.00           N
ATOM   2385  HN  TYR A 737      54.930  58.900  52.960  1.00  0.00           H
ATOM   2386  CA  TYR A 737      55.450  59.500  54.920  1.00  0.00           C
ATOM   2387  HA  TYR A 737      56.390  60.000  55.140  1.00  0.00           H
ATOM   2388  CB  TYR A 737      54.480  60.650  54.770  1.00  0.00           C
ATOM   2389  HB1 TYR A 737      53.520  60.110  54.640  1.00  0.00           H
ATOM   2390  HB2 TYR A 737      54.790  61.230  53.880  1.00  0.00           H
ATOM   2391  CG  TYR A 737      54.510  61.600  55.890  1.00  0.00           C
ATOM   2392  CD1 TYR A 737      53.400  61.930  56.740  1.00  0.00           C
ATOM   2393  HD1 TYR A 737      52.450  61.490  56.500  1.00  0.00           H
ATOM   2394  CE1 TYR A 737      53.560  62.880  57.740  1.00  0.00           C
ATOM   2395  HE1 TYR A 737      52.700  63.170  58.340  1.00  0.00           H
ATOM   2396  CZ  TYR A 737      54.710  63.530  57.930  1.00  0.00           C
ATOM   2397  OH  TYR A 737      54.880  64.260  59.030  1.00  0.00           O
ATOM   2398  HH  TYR A 737      54.270  63.900  59.670  1.00  0.00           H
ATOM   2399  CD2 TYR A 737      55.700  62.330  56.150  1.00  0.00           C
ATOM   2400  HD2 TYR A 737      56.520  62.140  55.480  1.00  0.00           H
ATOM   2401  CE2 TYR A 737      55.820  63.290  57.150  1.00  0.00           C
ATOM   2402  HE2 TYR A 737      56.630  63.950  57.410  1.00  0.00           H
ATOM   2403  C   TYR A 737      55.130  58.700  56.180  1.00  0.00           C
ATOM   2404  O   TYR A 737      55.850  58.810  57.180  1.00  0.00           O
ATOM   2405  N   GLU A 738      54.200  57.790  56.180  1.00  0.00           N
ATOM   2406  HN  GLU A 738      53.730  57.610  55.320  1.00  0.00           H
ATOM   2407  CA  GLU A 738      53.910  56.950  57.270  1.00  0.00           C
ATOM   2408  HA  GLU A 738      53.630  57.560  58.120  1.00  0.00           H
ATOM   2409  CB  GLU A 738      52.700  56.050  57.000  1.00  0.00           C
ATOM   2410  HB1 GLU A 738      52.480  55.230  57.720  1.00  0.00           H
ATOM   2411  HB2 GLU A 738      52.910  55.500  56.060  1.00  0.00           H
ATOM   2412  CG  GLU A 738      51.430  56.910  56.700  1.00  0.00           C
ATOM   2413  HG1 GLU A 738      50.590  56.210  56.530  1.00  0.00           H
ATOM   2414  HG2 GLU A 738      51.440  57.690  55.900  1.00  0.00           H
ATOM   2415  CD  GLU A 738      50.860  57.640  57.870  1.00  0.00           C
ATOM   2416  OE1 GLU A 738      49.950  58.490  57.750  1.00  0.00           O
ATOM   2417  OE2 GLU A 738      51.280  57.280  58.990  1.00  0.00           O
ATOM   2418  C   GLU A 738      55.020  56.030  57.810  1.00  0.00           C
ATOM   2419  O   GLU A 738      55.190  55.770  58.980  1.00  0.00           O
ATOM   2420  N   ALA A 739      55.950  55.590  56.860  1.00  0.00           N
ATOM   2421  HN  ALA A 739      55.930  55.750  55.870  1.00  0.00           H
ATOM   2422  CA  ALA A 739      57.200  54.870  57.300  1.00  0.00           C
ATOM   2423  HA  ALA A 739      56.980  54.050  57.970  1.00  0.00           H
ATOM   2424  CB  ALA A 739      57.920  54.240  56.160  1.00  0.00           C
ATOM   2425  HB1 ALA A 739      57.340  53.440  55.650  1.00  0.00           H
ATOM   2426  HB2 ALA A 739      58.920  53.810  56.400  1.00  0.00           H
ATOM   2427  HB3 ALA A 739      58.190  54.980  55.390  1.00  0.00           H
ATOM   2428  C   ALA A 739      58.100  55.880  57.990  1.00  0.00           C
ATOM   2429  O   ALA A 739      58.700  55.590  59.030  1.00  0.00           O
ATOM   2430  N   LEU A 740      58.260  57.160  57.500  1.00  0.00           N
ATOM   2431  HN  LEU A 740      57.690  57.460  56.730  1.00  0.00           H
ATOM   2432  CA  LEU A 740      59.170  58.160  58.060  1.00  0.00           C
ATOM   2433  HA  LEU A 740      60.100  57.630  58.170  1.00  0.00           H
ATOM   2434  CB  LEU A 740      59.270  59.300  57.040  1.00  0.00           C
ATOM   2435  HB1 LEU A 740      59.630  60.290  57.370  1.00  0.00           H
ATOM   2436  HB2 LEU A 740      58.220  59.440  56.730  1.00  0.00           H
ATOM   2437  CG  LEU A 740      60.060  58.930  55.760  1.00  0.00           C
ATOM   2438  HG  LEU A 740      59.810  57.950  55.280  1.00  0.00           H
ATOM   2439  CD1 LEU A 740      59.980  60.030  54.670  1.00  0.00           C
ATOM   2440 HD11 LEU A 740      60.600  59.600  53.870  1.00  0.00           H
ATOM   2441 HD12 LEU A 740      60.390  60.980  55.080  1.00  0.00           H
ATOM   2442 HD13 LEU A 740      58.900  60.090  54.410  1.00  0.00           H
ATOM   2443  CD2 LEU A 740      61.510  58.690  56.180  1.00  0.00           C
ATOM   2444 HD21 LEU A 740      61.860  59.420  56.940  1.00  0.00           H
ATOM   2445 HD22 LEU A 740      62.080  58.850  55.240  1.00  0.00           H
ATOM   2446 HD23 LEU A 740      61.620  57.660  56.560  1.00  0.00           H
ATOM   2447  C   LEU A 740      58.700  58.660  59.530  1.00  0.00           C
ATOM   2448  O   LEU A 740      59.440  58.890  60.480  1.00  0.00           O
ATOM   2449  N   GLU A 741      57.360  58.700  59.620  1.00  0.00           N
ATOM   2450  HN  GLU A 741      56.780  58.640  58.810  1.00  0.00           H
ATOM   2451  CA  GLU A 741      56.660  59.050  60.910  1.00  0.00           C
ATOM   2452  HA  GLU A 741      57.150  59.950  61.260  1.00  0.00           H
ATOM   2453  CB  GLU A 741      55.220  59.420  60.780  1.00  0.00           C
ATOM   2454  HB1 GLU A 741      54.810  59.550  61.790  1.00  0.00           H
ATOM   2455  HB2 GLU A 741      54.570  58.670  60.250  1.00  0.00           H
ATOM   2456  CG  GLU A 741      54.960  60.860  60.040  1.00  0.00           C
ATOM   2457  HG1 GLU A 741      54.990  60.650  58.950  1.00  0.00           H
ATOM   2458  HG2 GLU A 741      55.790  61.540  60.340  1.00  0.00           H
ATOM   2459  CD  GLU A 741      53.680  61.530  60.450  1.00  0.00           C
ATOM   2460  OE1 GLU A 741      52.560  60.980  60.270  1.00  0.00           O
ATOM   2461  OE2 GLU A 741      53.780  62.640  61.030  1.00  0.00           O
ATOM   2462  C   GLU A 741      56.820  58.010  62.030  1.00  0.00           C
ATOM   2463  O   GLU A 741      57.090  58.360  63.220  1.00  0.00           O
ATOM   2464  N   LYS A 742      56.800  56.740  61.710  1.00  0.00           N
ATOM   2465  HN  LYS A 742      56.590  56.490  60.760  1.00  0.00           H
ATOM   2466  CA  LYS A 742      57.270  55.770  62.570  1.00  0.00           C
ATOM   2467  HA  LYS A 742      56.670  55.780  63.460  1.00  0.00           H
ATOM   2468  CB  LYS A 742      56.980  54.310  62.070  1.00  0.00           C
ATOM   2469  HB1 LYS A 742      57.530  53.620  62.740  1.00  0.00           H
ATOM   2470  HB2 LYS A 742      57.500  54.220  61.100  1.00  0.00           H
ATOM   2471  CG  LYS A 742      55.530  53.870  61.920  1.00  0.00           C
ATOM   2472  HG1 LYS A 742      55.530  52.800  61.600  1.00  0.00           H
ATOM   2473  HG2 LYS A 742      55.120  54.430  61.050  1.00  0.00           H
ATOM   2474  CD  LYS A 742      54.730  54.080  63.190  1.00  0.00           C
ATOM   2475  HD1 LYS A 742      53.700  53.840  62.870  1.00  0.00           H
ATOM   2476  HD2 LYS A 742      54.720  55.110  63.600  1.00  0.00           H
ATOM   2477  CE  LYS A 742      55.190  53.130  64.260  1.00  0.00           C
ATOM   2478  HE1 LYS A 742      56.250  53.300  64.500  1.00  0.00           H
ATOM   2479  HE2 LYS A 742      54.940  52.100  63.910  1.00  0.00           H
ATOM   2480  NZ  LYS A 742      54.510  53.360  65.620  1.00  0.00           N
ATOM   2481  HZ1 LYS A 742      54.960  54.150  66.130  1.00  0.00           H
ATOM   2482  HZ2 LYS A 742      54.430  52.430  66.100  1.00  0.00           H
ATOM   2483  HZ3 LYS A 742      53.550  53.690  65.420  1.00  0.00           H
ATOM   2484  C   LYS A 742      58.820  55.790  62.790  1.00  0.00           C
ATOM   2485  O   LYS A 742      59.260  55.300  63.790  1.00  0.00           O
ATOM   2486  N   LEU A 743      59.670  56.250  61.900  1.00  0.00           N
ATOM   2487  HN  LEU A 743      59.380  56.500  60.980  1.00  0.00           H
ATOM   2488  CA  LEU A 743      61.060  56.270  62.140  1.00  0.00           C
ATOM   2489  HA  LEU A 743      61.320  55.300  62.570  1.00  0.00           H
ATOM   2490  CB  LEU A 743      61.850  56.500  60.830  1.00  0.00           C
ATOM   2491  HB1 LEU A 743      61.340  57.300  60.260  1.00  0.00           H
ATOM   2492  HB2 LEU A 743      61.820  55.500  60.330  1.00  0.00           H
ATOM   2493  CG  LEU A 743      63.350  56.690  60.860  1.00  0.00           C
ATOM   2494  HG  LEU A 743      63.520  57.650  61.380  1.00  0.00           H
ATOM   2495  CD1 LEU A 743      64.000  55.550  61.780  1.00  0.00           C
ATOM   2496 HD11 LEU A 743      65.060  55.890  61.840  1.00  0.00           H
ATOM   2497 HD12 LEU A 743      63.960  54.540  61.320  1.00  0.00           H
ATOM   2498 HD13 LEU A 743      63.580  55.380  62.800  1.00  0.00           H
ATOM   2499  CD2 LEU A 743      64.100  56.930  59.530  1.00  0.00           C
ATOM   2500 HD21 LEU A 743      63.980  56.130  58.770  1.00  0.00           H
ATOM   2501 HD22 LEU A 743      65.180  57.000  59.760  1.00  0.00           H
ATOM   2502 HD23 LEU A 743      63.850  57.900  59.070  1.00  0.00           H
ATOM   2503  C   LEU A 743      61.410  57.360  63.160  1.00  0.00           C
ATOM   2504  O   LEU A 743      62.280  57.200  64.020  1.00  0.00           O
ATOM   2505  N   PHE A 744      60.810  58.540  63.030  1.00  0.00           N
ATOM   2506  HN  PHE A 744      60.250  58.610  62.200  1.00  0.00           H
ATOM   2507  CA  PHE A 744      60.900  59.680  64.000  1.00  0.00           C
ATOM   2508  HA  PHE A 744      61.900  60.030  64.210  1.00  0.00           H
ATOM   2509  CB  PHE A 744      59.950  60.880  63.580  1.00  0.00           C
ATOM   2510  HB1 PHE A 744      60.080  61.780  64.230  1.00  0.00           H
ATOM   2511  HB2 PHE A 744      58.930  60.490  63.750  1.00  0.00           H
ATOM   2512  CG  PHE A 744      60.220  61.360  62.140  1.00  0.00           C
ATOM   2513  CD1 PHE A 744      59.230  61.950  61.290  1.00  0.00           C
ATOM   2514  HD1 PHE A 744      58.220  62.110  61.650  1.00  0.00           H
ATOM   2515  CE1 PHE A 744      59.570  62.440  60.040  1.00  0.00           C
ATOM   2516  HE1 PHE A 744      58.810  62.930  59.450  1.00  0.00           H
ATOM   2517  CZ  PHE A 744      60.890  62.250  59.610  1.00  0.00           C
ATOM   2518  HZ  PHE A 744      61.220  62.590  58.650  1.00  0.00           H
ATOM   2519  CD2 PHE A 744      61.570  61.440  61.680  1.00  0.00           C
ATOM   2520  HD2 PHE A 744      62.370  61.110  62.340  1.00  0.00           H
ATOM   2521  CE2 PHE A 744      61.870  61.710  60.370  1.00  0.00           C
ATOM   2522  HE2 PHE A 744      62.910  61.810  60.140  1.00  0.00           H
ATOM   2523  C   PHE A 744      60.410  59.150  65.380  1.00  0.00           C
ATOM   2524  O   PHE A 744      60.960  59.510  66.430  1.00  0.00           O
ATOM   2525  N   ASP A 745      59.300  58.400  65.420  1.00  0.00           N
ATOM   2526  HN  ASP A 745      58.730  58.290  64.610  1.00  0.00           H
ATOM   2527  CA  ASP A 745      58.710  57.790  66.580  1.00  0.00           C
ATOM   2528  HA  ASP A 745      58.520  58.540  67.340  1.00  0.00           H
ATOM   2529  CB  ASP A 745      57.420  56.980  66.130  1.00  0.00           C
ATOM   2530  HB1 ASP A 745      57.730  56.120  65.490  1.00  0.00           H
ATOM   2531  HB2 ASP A 745      56.760  57.640  65.540  1.00  0.00           H
ATOM   2532  CG  ASP A 745      56.490  56.330  67.230  1.00  0.00           C
ATOM   2533  OD1 ASP A 745      56.250  57.050  68.230  1.00  0.00           O
ATOM   2534  OD2 ASP A 745      55.970  55.210  67.020  1.00  0.00           O
ATOM   2535  C   ASP A 745      59.540  56.780  67.230  1.00  0.00           C
ATOM   2536  O   ASP A 745      59.680  56.820  68.450  1.00  0.00           O
ATOM   2537  N   LEU A 746      60.140  55.800  66.450  1.00  0.00           N
ATOM   2538  HN  LEU A 746      59.930  55.740  65.470  1.00  0.00           H
ATOM   2539  CA  LEU A 746      61.110  54.860  66.990  1.00  0.00           C
ATOM   2540  HA  LEU A 746      60.560  54.360  67.780  1.00  0.00           H
ATOM   2541  CB  LEU A 746      61.520  53.920  65.870  1.00  0.00           C
ATOM   2542  HB1 LEU A 746      62.110  54.420  65.070  1.00  0.00           H
ATOM   2543  HB2 LEU A 746      60.590  53.690  65.300  1.00  0.00           H
ATOM   2544  CG  LEU A 746      62.140  52.590  66.130  1.00  0.00           C
ATOM   2545  HG  LEU A 746      61.530  51.960  66.820  1.00  0.00           H
ATOM   2546  CD1 LEU A 746      62.320  51.760  64.840  1.00  0.00           C
ATOM   2547 HD11 LEU A 746      62.770  50.750  64.970  1.00  0.00           H
ATOM   2548 HD12 LEU A 746      63.040  52.330  64.200  1.00  0.00           H
ATOM   2549 HD13 LEU A 746      61.290  51.740  64.440  1.00  0.00           H
ATOM   2550  CD2 LEU A 746      63.570  52.620  66.780  1.00  0.00           C
ATOM   2551 HD21 LEU A 746      64.320  53.070  66.100  1.00  0.00           H
ATOM   2552 HD22 LEU A 746      63.820  51.550  66.950  1.00  0.00           H
ATOM   2553 HD23 LEU A 746      63.550  53.080  67.790  1.00  0.00           H
ATOM   2554  C   LEU A 746      62.280  55.540  67.610  1.00  0.00           C
ATOM   2555  O   LEU A 746      62.680  55.240  68.690  1.00  0.00           O
ATOM   2556  N   GLY A 747      62.820  56.590  66.970  1.00  0.00           N
ATOM   2557  HN  GLY A 747      62.470  56.840  66.070  1.00  0.00           H
ATOM   2558  CA  GLY A 747      63.870  57.460  67.430  1.00  0.00           C
ATOM   2559  HA1 GLY A 747      63.860  58.300  66.740  1.00  0.00           H
ATOM   2560  HA2 GLY A 747      64.770  56.880  67.470  1.00  0.00           H
ATOM   2561  C   GLY A 747      63.710  58.220  68.720  1.00  0.00           C
ATOM   2562  O   GLY A 747      64.690  58.510  69.370  1.00  0.00           O
ATOM   2563  N   GLU A 748      62.510  58.580  69.110  1.00  0.00           N
ATOM   2564  HN  GLU A 748      61.750  58.690  68.490  1.00  0.00           H
ATOM   2565  CA  GLU A 748      62.210  59.150  70.380  1.00  0.00           C
ATOM   2566  HA  GLU A 748      63.110  59.610  70.760  1.00  0.00           H
ATOM   2567  CB  GLU A 748      61.030  60.150  70.210  1.00  0.00           C
ATOM   2568  HB1 GLU A 748      60.550  60.430  71.170  1.00  0.00           H
ATOM   2569  HB2 GLU A 748      60.300  59.720  69.500  1.00  0.00           H
ATOM   2570  CG  GLU A 748      61.550  61.490  69.630  1.00  0.00           C
ATOM   2571  HG1 GLU A 748      62.290  61.450  68.800  1.00  0.00           H
ATOM   2572  HG2 GLU A 748      62.290  61.770  70.410  1.00  0.00           H
ATOM   2573  CD  GLU A 748      60.550  62.540  69.290  1.00  0.00           C
ATOM   2574  OE1 GLU A 748      59.430  62.630  69.860  1.00  0.00           O
ATOM   2575  OE2 GLU A 748      60.870  63.440  68.440  1.00  0.00           O
ATOM   2576  C   GLU A 748      61.770  58.150  71.410  1.00  0.00           C
ATOM   2577  O   GLU A 748      61.520  58.510  72.540  1.00  0.00           O
ATOM   2578  N   THR A 749      61.680  56.900  71.020  1.00  0.00           N
ATOM   2579  HN  THR A 749      61.880  56.840  70.040  1.00  0.00           H
ATOM   2580  CA  THR A 749      61.410  55.810  71.910  1.00  0.00           C
ATOM   2581  HA  THR A 749      60.900  56.220  72.780  1.00  0.00           H
ATOM   2582  CB  THR A 749      60.320  54.830  71.230  1.00  0.00           C
ATOM   2583  HB  THR A 749      60.760  54.410  70.300  1.00  0.00           H
ATOM   2584  OG1 THR A 749      59.130  55.540  70.820  1.00  0.00           O
ATOM   2585  HG1 THR A 749      59.270  56.100  70.060  1.00  0.00           H
ATOM   2586  CG2 THR A 749      59.950  53.860  72.300  1.00  0.00           C
ATOM   2587 HG21 THR A 749      59.200  53.120  71.970  1.00  0.00           H
ATOM   2588 HG22 THR A 749      59.770  54.380  73.260  1.00  0.00           H
ATOM   2589 HG23 THR A 749      60.780  53.180  72.570  1.00  0.00           H
ATOM   2590  C   THR A 749      62.640  55.120  72.280  1.00  0.00           C
ATOM   2591  O   THR A 749      62.780  54.860  73.480  1.00  0.00           O
ATOM   2592  N   TYR A 750      63.570  54.880  71.320  1.00  0.00           N
ATOM   2593  HN  TYR A 750      63.460  55.260  70.400  1.00  0.00           H
ATOM   2594  CA  TYR A 750      64.740  54.120  71.630  1.00  0.00           C
ATOM   2595  HA  TYR A 750      64.700  53.750  72.650  1.00  0.00           H
ATOM   2596  CB  TYR A 750      64.690  52.900  70.650  1.00  0.00           C
ATOM   2597  HB1 TYR A 750      65.610  52.290  70.800  1.00  0.00           H
ATOM   2598  HB2 TYR A 750      64.540  53.230  69.590  1.00  0.00           H
ATOM   2599  CG  TYR A 750      63.500  51.980  71.040  1.00  0.00           C
ATOM   2600  CD1 TYR A 750      63.900  51.040  71.990  1.00  0.00           C
ATOM   2601  HD1 TYR A 750      64.760  51.080  72.620  1.00  0.00           H
ATOM   2602  CE1 TYR A 750      63.000  50.010  72.300  1.00  0.00           C
ATOM   2603  HE1 TYR A 750      63.300  49.220  72.970  1.00  0.00           H
ATOM   2604  CZ  TYR A 750      61.820  49.840  71.560  1.00  0.00           C
ATOM   2605  OH  TYR A 750      60.860  48.880  71.920  1.00  0.00           O
ATOM   2606  HH  TYR A 750      60.800  48.870  72.880  1.00  0.00           H
ATOM   2607  CD2 TYR A 750      62.330  51.850  70.350  1.00  0.00           C
ATOM   2608  HD2 TYR A 750      62.060  52.630  69.670  1.00  0.00           H
ATOM   2609  CE2 TYR A 750      61.520  50.730  70.500  1.00  0.00           C
ATOM   2610  HE2 TYR A 750      60.510  50.610  70.120  1.00  0.00           H
ATOM   2611  C   TYR A 750      66.030  54.890  71.580  1.00  0.00           C
ATOM   2612  O   TYR A 750      66.140  55.900  70.890  1.00  0.00           O
ATOM   2613  N   ALA A 751      66.930  54.540  72.490  1.00  0.00           N
ATOM   2614  HN  ALA A 751      66.680  53.820  73.120  1.00  0.00           H
ATOM   2615  CA  ALA A 751      68.210  55.280  72.690  1.00  0.00           C
ATOM   2616  HA  ALA A 751      67.930  56.320  72.820  1.00  0.00           H
ATOM   2617  CB  ALA A 751      68.830  54.810  74.080  1.00  0.00           C
ATOM   2618  HB1 ALA A 751      67.970  54.640  74.760  1.00  0.00           H
ATOM   2619  HB2 ALA A 751      69.560  55.530  74.520  1.00  0.00           H
ATOM   2620  HB3 ALA A 751      69.270  53.820  73.850  1.00  0.00           H
ATOM   2621  C   ALA A 751      69.100  55.200  71.500  1.00  0.00           C
ATOM   2622  O   ALA A 751      69.160  54.240  70.760  1.00  0.00           O
ATOM   2623  N   PHE A 752      69.990  56.230  71.310  1.00  0.00           N
ATOM   2624  HN  PHE A 752      70.050  57.060  71.870  1.00  0.00           H
ATOM   2625  CA  PHE A 752      71.090  56.170  70.350  1.00  0.00           C
ATOM   2626  HA  PHE A 752      70.820  55.400  69.650  1.00  0.00           H
ATOM   2627  CB  PHE A 752      71.170  57.470  69.510  1.00  0.00           C
ATOM   2628  HB1 PHE A 752      71.170  58.290  70.270  1.00  0.00           H
ATOM   2629  HB2 PHE A 752      70.240  57.610  68.920  1.00  0.00           H
ATOM   2630  CG  PHE A 752      72.360  57.720  68.530  1.00  0.00           C
ATOM   2631  CD1 PHE A 752      72.230  57.570  67.120  1.00  0.00           C
ATOM   2632  HD1 PHE A 752      71.300  57.240  66.680  1.00  0.00           H
ATOM   2633  CE1 PHE A 752      73.320  57.720  66.300  1.00  0.00           C
ATOM   2634  HE1 PHE A 752      73.210  57.770  65.230  1.00  0.00           H
ATOM   2635  CZ  PHE A 752      74.550  58.030  66.830  1.00  0.00           C
ATOM   2636  HZ  PHE A 752      75.480  58.040  66.280  1.00  0.00           H
ATOM   2637  CD2 PHE A 752      73.570  58.180  69.040  1.00  0.00           C
ATOM   2638  HD2 PHE A 752      73.780  58.390  70.090  1.00  0.00           H
ATOM   2639  CE2 PHE A 752      74.710  58.240  68.230  1.00  0.00           C
ATOM   2640  HE2 PHE A 752      75.600  58.630  68.710  1.00  0.00           H
ATOM   2641  C   PHE A 752      72.350  55.900  71.130  1.00  0.00           C
ATOM   2642  O   PHE A 752      72.540  56.370  72.250  1.00  0.00           O
ATOM   2643  N   PRO A 822      73.370  55.210  70.620  1.00  0.00           N
ATOM   2644  CD  PRO A 822      74.710  55.340  71.200  1.00  0.00           C
ATOM   2645  HD1 PRO A 822      74.900  54.460  71.840  1.00  0.00           H
ATOM   2646  HD2 PRO A 822      74.850  56.320  71.720  1.00  0.00           H
ATOM   2647  CA  PRO A 822      73.380  54.430  69.380  1.00  0.00           C
ATOM   2648  HA  PRO A 822      72.970  55.040  68.580  1.00  0.00           H
ATOM   2649  CB  PRO A 822      74.860  54.260  69.140  1.00  0.00           C
ATOM   2650  HB1 PRO A 822      75.070  54.420  68.060  1.00  0.00           H
ATOM   2651  HB2 PRO A 822      75.120  53.200  69.370  1.00  0.00           H
ATOM   2652  CG  PRO A 822      75.670  55.240  69.990  1.00  0.00           C
ATOM   2653  HG1 PRO A 822      76.700  55.020  70.340  1.00  0.00           H
ATOM   2654  HG2 PRO A 822      75.640  56.260  69.540  1.00  0.00           H
ATOM   2655  C   PRO A 822      72.560  53.140  69.640  1.00  0.00           C
ATOM   2656  O   PRO A 822      71.830  52.710  68.740  1.00  0.00           O
ATOM   2657  N   ASP A 823      72.700  52.580  70.790  1.00  0.00           N
ATOM   2658  HN  ASP A 823      73.210  53.170  71.420  1.00  0.00           H
ATOM   2659  CA  ASP A 823      72.290  51.310  71.320  1.00  0.00           C
ATOM   2660  HA  ASP A 823      73.190  50.710  71.280  1.00  0.00           H
ATOM   2661  CB  ASP A 823      72.140  51.450  72.830  1.00  0.00           C
ATOM   2662  HB1 ASP A 823      71.700  50.600  73.400  1.00  0.00           H
ATOM   2663  HB2 ASP A 823      71.440  52.290  73.060  1.00  0.00           H
ATOM   2664  CG  ASP A 823      73.370  51.920  73.570  1.00  0.00           C
ATOM   2665  OD1 ASP A 823      74.310  52.470  72.990  1.00  0.00           O
ATOM   2666  OD2 ASP A 823      73.280  51.910  74.830  1.00  0.00           O
ATOM   2667  C   ASP A 823      71.140  50.520  70.730  1.00  0.00           C
ATOM   2668  O   ASP A 823      71.300  49.380  70.480  1.00  0.00           O
ATOM   2669  N   VAL A 824      69.980  51.050  70.480  1.00  0.00           N
ATOM   2670  HN  VAL A 824      69.810  51.990  70.780  1.00  0.00           H
ATOM   2671  CA  VAL A 824      68.970  50.390  69.650  1.00  0.00           C
ATOM   2672  HA  VAL A 824      69.300  49.410  69.340  1.00  0.00           H
ATOM   2673  CB  VAL A 824      67.570  50.290  70.330  1.00  0.00           C
ATOM   2674  HB  VAL A 824      67.260  51.320  70.580  1.00  0.00           H
ATOM   2675  CG1 VAL A 824      66.460  49.780  69.460  1.00  0.00           C
ATOM   2676 HG11 VAL A 824      66.840  48.850  68.990  1.00  0.00           H
ATOM   2677 HG12 VAL A 824      66.120  50.550  68.730  1.00  0.00           H
ATOM   2678 HG13 VAL A 824      65.600  49.500  70.100  1.00  0.00           H
ATOM   2679  CG2 VAL A 824      67.700  49.470  71.680  1.00  0.00           C
ATOM   2680 HG21 VAL A 824      66.720  49.480  72.200  1.00  0.00           H
ATOM   2681 HG22 VAL A 824      68.510  49.770  72.380  1.00  0.00           H
ATOM   2682 HG23 VAL A 824      67.770  48.410  71.370  1.00  0.00           H
ATOM   2683  C   VAL A 824      68.830  51.220  68.340  1.00  0.00           C
ATOM   2684  O   VAL A 824      68.700  50.670  67.250  1.00  0.00           O
ATOM   2685  N   LEU A 825      68.760  52.530  68.430  1.00  0.00           N
ATOM   2686  HN  LEU A 825      68.960  53.030  69.270  1.00  0.00           H
ATOM   2687  CA  LEU A 825      68.330  53.340  67.290  1.00  0.00           C
ATOM   2688  HA  LEU A 825      67.500  52.840  66.820  1.00  0.00           H
ATOM   2689  CB  LEU A 825      67.940  54.770  67.740  1.00  0.00           C
ATOM   2690  HB1 LEU A 825      68.920  55.110  68.130  1.00  0.00           H
ATOM   2691  HB2 LEU A 825      67.220  54.740  68.590  1.00  0.00           H
ATOM   2692  CG  LEU A 825      67.570  55.800  66.640  1.00  0.00           C
ATOM   2693  HG  LEU A 825      68.380  55.740  65.880  1.00  0.00           H
ATOM   2694  CD1 LEU A 825      66.260  55.480  65.860  1.00  0.00           C
ATOM   2695 HD11 LEU A 825      65.910  56.390  65.320  1.00  0.00           H
ATOM   2696 HD12 LEU A 825      65.460  55.130  66.530  1.00  0.00           H
ATOM   2697 HD13 LEU A 825      66.560  54.630  65.220  1.00  0.00           H
ATOM   2698  CD2 LEU A 825      67.570  57.200  67.040  1.00  0.00           C
ATOM   2699 HD21 LEU A 825      66.850  57.330  67.870  1.00  0.00           H
ATOM   2700 HD22 LEU A 825      67.230  57.910  66.250  1.00  0.00           H
ATOM   2701 HD23 LEU A 825      68.580  57.550  67.310  1.00  0.00           H
ATOM   2702  C   LEU A 825      69.360  53.320  66.100  1.00  0.00           C
ATOM   2703  O   LEU A 825      69.000  53.280  64.940  1.00  0.00           O
ATOM   2704  N   PHE A 826      70.650  53.340  66.390  1.00  0.00           N
ATOM   2705  HN  PHE A 826      71.050  53.200  67.290  1.00  0.00           H
ATOM   2706  CA  PHE A 826      71.580  53.480  65.230  1.00  0.00           C
ATOM   2707  HA  PHE A 826      71.140  54.240  64.600  1.00  0.00           H
ATOM   2708  CB  PHE A 826      72.990  53.760  65.780  1.00  0.00           C
ATOM   2709  HB1 PHE A 826      73.170  53.020  66.590  1.00  0.00           H
ATOM   2710  HB2 PHE A 826      72.970  54.740  66.290  1.00  0.00           H
ATOM   2711  CG  PHE A 826      74.190  53.770  64.840  1.00  0.00           C
ATOM   2712  CD1 PHE A 826      74.800  54.860  64.280  1.00  0.00           C
ATOM   2713  HD1 PHE A 826      74.290  55.810  64.380  1.00  0.00           H
ATOM   2714  CE1 PHE A 826      75.950  54.740  63.490  1.00  0.00           C
ATOM   2715  HE1 PHE A 826      76.460  55.590  63.050  1.00  0.00           H
ATOM   2716  CZ  PHE A 826      76.540  53.530  63.270  1.00  0.00           C
ATOM   2717  HZ  PHE A 826      77.490  53.460  62.740  1.00  0.00           H
ATOM   2718  CD2 PHE A 826      74.770  52.530  64.610  1.00  0.00           C
ATOM   2719  HD2 PHE A 826      74.310  51.640  65.000  1.00  0.00           H
ATOM   2720  CE2 PHE A 826      76.020  52.400  63.970  1.00  0.00           C
ATOM   2721  HE2 PHE A 826      76.430  51.400  63.870  1.00  0.00           H
ATOM   2722  C   PHE A 826      71.540  52.220  64.290  1.00  0.00           C
ATOM   2723  O   PHE A 826      71.460  52.370  63.080  1.00  0.00           O
ATOM   2724  N   TRP A 827      71.420  51.010  64.890  1.00  0.00           N
ATOM   2725  HN  TRP A 827      71.380  51.050  65.880  1.00  0.00           H
ATOM   2726  CA  TRP A 827      71.170  49.720  64.220  1.00  0.00           C
ATOM   2727  HA  TRP A 827      71.850  49.700  63.380  1.00  0.00           H
ATOM   2728  CB  TRP A 827      71.280  48.550  65.190  1.00  0.00           C
ATOM   2729  HB1 TRP A 827      71.190  47.550  64.710  1.00  0.00           H
ATOM   2730  HB2 TRP A 827      70.410  48.620  65.870  1.00  0.00           H
ATOM   2731  CG  TRP A 827      72.510  48.680  66.030  1.00  0.00           C
ATOM   2732  CD1 TRP A 827      72.550  49.140  67.330  1.00  0.00           C
ATOM   2733  HD1 TRP A 827      71.690  49.100  67.990  1.00  0.00           H
ATOM   2734  NE1 TRP A 827      73.780  49.380  67.720  1.00  0.00           N
ATOM   2735  HE1 TRP A 827      74.090  49.460  68.640  1.00  0.00           H
ATOM   2736  CE2 TRP A 827      74.650  49.210  66.640  1.00  0.00           C
ATOM   2737  CD2 TRP A 827      73.870  48.720  65.590  1.00  0.00           C
ATOM   2738  CE3 TRP A 827      74.500  48.460  64.360  1.00  0.00           C
ATOM   2739  HE3 TRP A 827      73.910  48.060  63.540  1.00  0.00           H
ATOM   2740  CZ3 TRP A 827      75.870  48.630  64.270  1.00  0.00           C
ATOM   2741  HZ3 TRP A 827      76.380  48.430  63.330  1.00  0.00           H
ATOM   2742  CZ2 TRP A 827      76.030  49.290  66.560  1.00  0.00           C
ATOM   2743  HZ2 TRP A 827      76.620  49.640  67.390  1.00  0.00           H
ATOM   2744  CH2 TRP A 827      76.650  48.910  65.390  1.00  0.00           C
ATOM   2745  HH2 TRP A 827      77.700  49.140  65.290  1.00  0.00           H
ATOM   2746  C   TRP A 827      69.860  49.670  63.540  1.00  0.00           C
ATOM   2747  O   TRP A 827      69.790  49.210  62.370  1.00  0.00           O
ATOM   2748  N   CYS A 828      68.830  50.250  64.140  1.00  0.00           N
ATOM   2749  HN  CYS A 828      68.890  50.570  65.080  1.00  0.00           H
ATOM   2750  CA  CYS A 828      67.530  50.430  63.460  1.00  0.00           C
ATOM   2751  HA  CYS A 828      67.260  49.510  62.960  1.00  0.00           H
ATOM   2752  CB  CYS A 828      66.410  50.850  64.450  1.00  0.00           C
ATOM   2753  HB1 CYS A 828      65.440  51.090  63.960  1.00  0.00           H
ATOM   2754  HB2 CYS A 828      66.700  51.800  64.940  1.00  0.00           H
ATOM   2755  SG  CYS A 828      66.100  49.650  65.720  1.00  0.00           S
ATOM   2756  HG1 CYS A 828      67.260  49.710  66.370  1.00  0.00           H
ATOM   2757  C   CYS A 828      67.470  51.340  62.240  1.00  0.00           C
ATOM   2758  O   CYS A 828      66.800  51.070  61.200  1.00  0.00           O
ATOM   2759  N   VAL A 829      68.280  52.410  62.190  1.00  0.00           N
ATOM   2760  HN  VAL A 829      68.700  52.690  63.050  1.00  0.00           H
ATOM   2761  CA  VAL A 829      68.560  53.380  61.070  1.00  0.00           C
ATOM   2762  HA  VAL A 829      67.670  53.740  60.570  1.00  0.00           H
ATOM   2763  CB  VAL A 829      69.430  54.570  61.640  1.00  0.00           C
ATOM   2764  HB  VAL A 829      70.270  54.150  62.240  1.00  0.00           H
ATOM   2765  CG1 VAL A 829      70.040  55.550  60.590  1.00  0.00           C
ATOM   2766 HG11 VAL A 829      70.720  55.100  59.820  1.00  0.00           H
ATOM   2767 HG12 VAL A 829      70.610  56.400  61.030  1.00  0.00           H
ATOM   2768 HG13 VAL A 829      69.210  56.020  60.030  1.00  0.00           H
ATOM   2769  CG2 VAL A 829      68.520  55.280  62.640  1.00  0.00           C
ATOM   2770 HG21 VAL A 829      67.880  55.940  62.010  1.00  0.00           H
ATOM   2771 HG22 VAL A 829      69.100  55.880  63.370  1.00  0.00           H
ATOM   2772 HG23 VAL A 829      67.970  54.560  63.270  1.00  0.00           H
ATOM   2773  C   VAL A 829      69.360  52.770  59.950  1.00  0.00           C
ATOM   2774  O   VAL A 829      68.940  52.840  58.780  1.00  0.00           O
ATOM   2775  N   ILE A 830      70.390  52.010  60.330  1.00  0.00           N
ATOM   2776  HN  ILE A 830      70.570  52.100  61.310  1.00  0.00           H
ATOM   2777  CA  ILE A 830      71.170  51.190  59.410  1.00  0.00           C
ATOM   2778  HA  ILE A 830      71.320  51.730  58.490  1.00  0.00           H
ATOM   2779  CB  ILE A 830      72.530  50.720  59.970  1.00  0.00           C
ATOM   2780  HB  ILE A 830      72.230  50.430  60.990  1.00  0.00           H
ATOM   2781  CG2 ILE A 830      73.110  49.490  59.250  1.00  0.00           C
ATOM   2782 HG21 ILE A 830      74.190  49.270  59.360  1.00  0.00           H
ATOM   2783 HG22 ILE A 830      73.110  49.630  58.150  1.00  0.00           H
ATOM   2784 HG23 ILE A 830      72.530  48.570  59.500  1.00  0.00           H
ATOM   2785  CG1 ILE A 830      73.480  51.960  60.200  1.00  0.00           C
ATOM   2786 HG11 ILE A 830      74.270  51.480  60.830  1.00  0.00           H
ATOM   2787 HG12 ILE A 830      72.890  52.800  60.620  1.00  0.00           H
ATOM   2788  CD  ILE A 830      74.100  52.480  58.960  1.00  0.00           C
ATOM   2789  HD1 ILE A 830      74.690  51.690  58.450  1.00  0.00           H
ATOM   2790  HD2 ILE A 830      74.740  53.320  59.310  1.00  0.00           H
ATOM   2791  HD3 ILE A 830      73.400  52.800  58.160  1.00  0.00           H
ATOM   2792  C   ILE A 830      70.330  50.070  58.850  1.00  0.00           C
ATOM   2793  O   ILE A 830      70.240  49.870  57.640  1.00  0.00           O
ATOM   2794  N   LEU A 831      69.550  49.290  59.630  1.00  0.00           N
ATOM   2795  HN  LEU A 831      69.590  49.370  60.620  1.00  0.00           H
ATOM   2796  CA  LEU A 831      68.700  48.190  59.150  1.00  0.00           C
ATOM   2797  HA  LEU A 831      69.290  47.560  58.500  1.00  0.00           H
ATOM   2798  CB  LEU A 831      68.140  47.450  60.310  1.00  0.00           C
ATOM   2799  HB1 LEU A 831      67.340  48.040  60.820  1.00  0.00           H
ATOM   2800  HB2 LEU A 831      68.830  47.310  61.180  1.00  0.00           H
ATOM   2801  CG  LEU A 831      67.570  46.060  59.960  1.00  0.00           C
ATOM   2802  HG  LEU A 831      66.770  46.280  59.230  1.00  0.00           H
ATOM   2803  CD1 LEU A 831      68.700  45.290  59.240  1.00  0.00           C
ATOM   2804 HD11 LEU A 831      68.440  44.210  59.210  1.00  0.00           H
ATOM   2805 HD12 LEU A 831      69.650  45.410  59.810  1.00  0.00           H
ATOM   2806 HD13 LEU A 831      68.810  45.670  58.210  1.00  0.00           H
ATOM   2807  CD2 LEU A 831      67.100  45.400  61.240  1.00  0.00           C
ATOM   2808 HD21 LEU A 831      66.460  46.100  61.840  1.00  0.00           H
ATOM   2809 HD22 LEU A 831      68.020  45.120  61.790  1.00  0.00           H
ATOM   2810 HD23 LEU A 831      66.590  44.450  60.990  1.00  0.00           H
ATOM   2811  C   LEU A 831      67.520  48.650  58.260  1.00  0.00           C
ATOM   2812  O   LEU A 831      67.150  47.950  57.330  1.00  0.00           O
ATOM   2813  N   PHE A 832      66.930  49.820  58.580  1.00  0.00           N
ATOM   2814  HN  PHE A 832      67.240  50.360  59.360  1.00  0.00           H
ATOM   2815  CA  PHE A 832      65.940  50.450  57.690  1.00  0.00           C
ATOM   2816  HA  PHE A 832      65.190  49.710  57.530  1.00  0.00           H
ATOM   2817  CB  PHE A 832      65.510  51.800  58.320  1.00  0.00           C
ATOM   2818  HB1 PHE A 832      66.370  52.480  58.460  1.00  0.00           H
ATOM   2819  HB2 PHE A 832      65.160  51.610  59.360  1.00  0.00           H
ATOM   2820  CG  PHE A 832      64.360  52.400  57.550  1.00  0.00           C
ATOM   2821  CD1 PHE A 832      63.030  51.920  57.480  1.00  0.00           C
ATOM   2822  HD1 PHE A 832      62.810  50.970  57.940  1.00  0.00           H
ATOM   2823  CE1 PHE A 832      62.030  52.610  56.800  1.00  0.00           C
ATOM   2824  HE1 PHE A 832      61.060  52.150  56.700  1.00  0.00           H
ATOM   2825  CZ  PHE A 832      62.340  53.930  56.400  1.00  0.00           C
ATOM   2826  HZ  PHE A 832      61.590  54.520  55.870  1.00  0.00           H
ATOM   2827  CD2 PHE A 832      64.620  53.640  57.020  1.00  0.00           C
ATOM   2828  HD2 PHE A 832      65.620  54.060  57.010  1.00  0.00           H
ATOM   2829  CE2 PHE A 832      63.590  54.470  56.530  1.00  0.00           C
ATOM   2830  HE2 PHE A 832      63.900  55.440  56.160  1.00  0.00           H
ATOM   2831  C   PHE A 832      66.550  50.760  56.330  1.00  0.00           C
ATOM   2832  O   PHE A 832      66.110  50.220  55.350  1.00  0.00           O
ATOM   2833  N   PHE A 833      67.720  51.580  56.310  1.00  0.00           N
ATOM   2834  HN  PHE A 833      68.140  52.020  57.100  1.00  0.00           H
ATOM   2835  CA  PHE A 833      68.440  51.940  55.050  1.00  0.00           C
ATOM   2836  HA  PHE A 833      67.850  52.540  54.370  1.00  0.00           H
ATOM   2837  CB  PHE A 833      69.660  52.800  55.490  1.00  0.00           C
ATOM   2838  HB1 PHE A 833      70.110  52.380  56.410  1.00  0.00           H
ATOM   2839  HB2 PHE A 833      69.410  53.820  55.870  1.00  0.00           H
ATOM   2840  CG  PHE A 833      70.860  52.990  54.610  1.00  0.00           C
ATOM   2841  CD1 PHE A 833      70.710  53.870  53.630  1.00  0.00           C
ATOM   2842  HD1 PHE A 833      69.690  54.250  53.550  1.00  0.00           H
ATOM   2843  CE1 PHE A 833      71.680  54.240  52.750  1.00  0.00           C
ATOM   2844  HE1 PHE A 833      71.570  54.830  51.850  1.00  0.00           H
ATOM   2845  CZ  PHE A 833      72.980  53.720  52.980  1.00  0.00           C
ATOM   2846  HZ  PHE A 833      73.780  53.810  52.250  1.00  0.00           H
ATOM   2847  CD2 PHE A 833      72.180  52.500  54.860  1.00  0.00           C
ATOM   2848  HD2 PHE A 833      72.280  51.690  55.580  1.00  0.00           H
ATOM   2849  CE2 PHE A 833      73.240  52.810  54.070  1.00  0.00           C
ATOM   2850  HE2 PHE A 833      74.160  52.250  54.210  1.00  0.00           H
ATOM   2851  C   PHE A 833      68.850  50.740  54.210  1.00  0.00           C
ATOM   2852  O   PHE A 833      68.540  50.640  53.060  1.00  0.00           O
ATOM   2853  N   THR A 834      69.460  49.780  54.850  1.00  0.00           N
ATOM   2854  HN  THR A 834      69.630  49.740  55.840  1.00  0.00           H
ATOM   2855  CA  THR A 834      69.910  48.530  54.200  1.00  0.00           C
ATOM   2856  HA  THR A 834      70.350  48.860  53.270  1.00  0.00           H
ATOM   2857  CB  THR A 834      70.960  47.770  55.020  1.00  0.00           C
ATOM   2858  HB  THR A 834      71.280  46.860  54.450  1.00  0.00           H
ATOM   2859  OG1 THR A 834      70.590  47.470  56.320  1.00  0.00           O
ATOM   2860  HG1 THR A 834      70.800  48.220  56.900  1.00  0.00           H
ATOM   2861  CG2 THR A 834      72.220  48.720  55.130  1.00  0.00           C
ATOM   2862 HG21 THR A 834      72.960  48.090  55.660  1.00  0.00           H
ATOM   2863 HG22 THR A 834      71.940  49.680  55.620  1.00  0.00           H
ATOM   2864 HG23 THR A 834      72.680  48.900  54.140  1.00  0.00           H
ATOM   2865  C   THR A 834      68.780  47.580  53.810  1.00  0.00           C
ATOM   2866  O   THR A 834      68.920  46.880  52.810  1.00  0.00           O
ATOM   2867  N   THR A 835      67.580  47.590  54.470  1.00  0.00           N
ATOM   2868  HN  THR A 835      67.570  48.190  55.260  1.00  0.00           H
ATOM   2869  CA  THR A 835      66.400  46.870  53.960  1.00  0.00           C
ATOM   2870  HA  THR A 835      66.830  45.900  53.760  1.00  0.00           H
ATOM   2871  CB  THR A 835      65.300  46.710  54.970  1.00  0.00           C
ATOM   2872  HB  THR A 835      64.860  47.650  55.380  1.00  0.00           H
ATOM   2873  OG1 THR A 835      65.910  46.000  56.010  1.00  0.00           O
ATOM   2874  HG1 THR A 835      66.340  46.630  56.570  1.00  0.00           H
ATOM   2875  CG2 THR A 835      64.120  45.930  54.450  1.00  0.00           C
ATOM   2876 HG21 THR A 835      63.400  45.700  55.260  1.00  0.00           H
ATOM   2877 HG22 THR A 835      64.580  44.990  54.080  1.00  0.00           H
ATOM   2878 HG23 THR A 835      63.610  46.450  53.610  1.00  0.00           H
ATOM   2879  C   THR A 835      65.880  47.440  52.620  1.00  0.00           C
ATOM   2880  O   THR A 835      65.630  46.680  51.710  1.00  0.00           O
ATOM   2881  N   PHE A 836      65.820  48.810  52.530  1.00  0.00           N
ATOM   2882  HN  PHE A 836      66.080  49.380  53.300  1.00  0.00           H
ATOM   2883  CA  PHE A 836      65.390  49.530  51.330  1.00  0.00           C
ATOM   2884  HA  PHE A 836      64.480  49.000  51.120  1.00  0.00           H
ATOM   2885  CB  PHE A 836      65.160  51.070  51.560  1.00  0.00           C
ATOM   2886  HB1 PHE A 836      66.070  51.630  51.870  1.00  0.00           H
ATOM   2887  HB2 PHE A 836      64.450  51.420  52.340  1.00  0.00           H
ATOM   2888  CG  PHE A 836      64.700  51.640  50.230  1.00  0.00           C
ATOM   2889  CD1 PHE A 836      63.340  51.780  50.020  1.00  0.00           C
ATOM   2890  HD1 PHE A 836      62.700  51.490  50.820  1.00  0.00           H
ATOM   2891  CE1 PHE A 836      62.820  52.500  48.940  1.00  0.00           C
ATOM   2892  HE1 PHE A 836      61.740  52.570  48.940  1.00  0.00           H
ATOM   2893  CZ  PHE A 836      63.660  52.990  47.980  1.00  0.00           C
ATOM   2894  HZ  PHE A 836      63.390  53.390  47.010  1.00  0.00           H
ATOM   2895  CD2 PHE A 836      65.560  52.110  49.210  1.00  0.00           C
ATOM   2896  HD2 PHE A 836      66.630  52.130  49.300  1.00  0.00           H
ATOM   2897  CE2 PHE A 836      65.060  52.760  48.110  1.00  0.00           C
ATOM   2898  HE2 PHE A 836      65.710  52.980  47.280  1.00  0.00           H
ATOM   2899  C   PHE A 836      66.330  49.270  50.140  1.00  0.00           C
ATOM   2900  O   PHE A 836      65.890  48.870  49.080  1.00  0.00           O
ATOM   2901  N   PHE A 837      67.630  49.560  50.230  1.00  0.00           N
ATOM   2902  HN  PHE A 837      67.990  49.990  51.060  1.00  0.00           H
ATOM   2903  CA  PHE A 837      68.580  49.380  49.130  1.00  0.00           C
ATOM   2904  HA  PHE A 837      68.140  49.810  48.250  1.00  0.00           H
ATOM   2905  CB  PHE A 837      69.890  50.160  49.340  1.00  0.00           C
ATOM   2906  HB1 PHE A 837      70.660  49.930  48.560  1.00  0.00           H
ATOM   2907  HB2 PHE A 837      70.390  49.930  50.310  1.00  0.00           H
ATOM   2908  CG  PHE A 837      69.580  51.640  49.170  1.00  0.00           C
ATOM   2909  CD1 PHE A 837      69.170  52.490  50.230  1.00  0.00           C
ATOM   2910  HD1 PHE A 837      69.020  52.240  51.280  1.00  0.00           H
ATOM   2911  CE1 PHE A 837      68.810  53.820  49.910  1.00  0.00           C
ATOM   2912  HE1 PHE A 837      68.320  54.420  50.670  1.00  0.00           H
ATOM   2913  CZ  PHE A 837      69.080  54.310  48.640  1.00  0.00           C
ATOM   2914  HZ  PHE A 837      69.030  55.380  48.500  1.00  0.00           H
ATOM   2915  CD2 PHE A 837      69.570  52.140  47.860  1.00  0.00           C
ATOM   2916  HD2 PHE A 837      69.800  51.520  47.020  1.00  0.00           H
ATOM   2917  CE2 PHE A 837      69.430  53.460  47.570  1.00  0.00           C
ATOM   2918  HE2 PHE A 837      69.430  53.790  46.540  1.00  0.00           H
ATOM   2919  C   PHE A 837      68.760  47.960  48.680  1.00  0.00           C
ATOM   2920  O   PHE A 837      68.730  47.720  47.460  1.00  0.00           O
ATOM   2921  N   LEU A 838      68.900  47.000  49.600  1.00  0.00           N
ATOM   2922  HN  LEU A 838      68.980  47.200  50.580  1.00  0.00           H
ATOM   2923  CA  LEU A 838      68.950  45.610  49.300  1.00  0.00           C
ATOM   2924  HA  LEU A 838      69.940  45.540  48.840  1.00  0.00           H
ATOM   2925  CB  LEU A 838      69.080  44.670  50.490  1.00  0.00           C
ATOM   2926  HB1 LEU A 838      68.160  44.730  51.110  1.00  0.00           H
ATOM   2927  HB2 LEU A 838      69.990  45.000  51.030  1.00  0.00           H
ATOM   2928  CG  LEU A 838      69.250  43.130  50.220  1.00  0.00           C
ATOM   2929  HG  LEU A 838      68.380  42.640  49.730  1.00  0.00           H
ATOM   2930  CD1 LEU A 838      70.510  42.810  49.370  1.00  0.00           C
ATOM   2931 HD11 LEU A 838      70.300  42.980  48.290  1.00  0.00           H
ATOM   2932 HD12 LEU A 838      70.800  41.750  49.430  1.00  0.00           H
ATOM   2933 HD13 LEU A 838      71.420  43.430  49.560  1.00  0.00           H
ATOM   2934  CD2 LEU A 838      69.490  42.410  51.530  1.00  0.00           C
ATOM   2935 HD21 LEU A 838      70.470  42.640  51.970  1.00  0.00           H
ATOM   2936 HD22 LEU A 838      69.330  41.310  51.410  1.00  0.00           H
ATOM   2937 HD23 LEU A 838      68.750  42.840  52.230  1.00  0.00           H
ATOM   2938  C   LEU A 838      67.820  45.110  48.480  1.00  0.00           C
ATOM   2939  O   LEU A 838      68.060  44.610  47.380  1.00  0.00           O
ATOM   2940  N   SER A 839      66.600  45.410  48.900  1.00  0.00           N
ATOM   2941  HN  SER A 839      66.480  46.010  49.680  1.00  0.00           H
ATOM   2942  CA  SER A 839      65.390  45.110  48.080  1.00  0.00           C
ATOM   2943  HA  SER A 839      65.170  44.060  47.950  1.00  0.00           H
ATOM   2944  CB  SER A 839      64.050  45.440  48.840  1.00  0.00           C
ATOM   2945  HB1 SER A 839      63.870  46.510  49.040  1.00  0.00           H
ATOM   2946  HB2 SER A 839      64.190  45.000  49.840  1.00  0.00           H
ATOM   2947  OG  SER A 839      62.880  45.040  48.120  1.00  0.00           O
ATOM   2948  HG1 SER A 839      62.450  45.830  47.790  1.00  0.00           H
ATOM   2949  C   SER A 839      65.450  45.780  46.710  1.00  0.00           C
ATOM   2950  O   SER A 839      65.140  45.130  45.680  1.00  0.00           O
ATOM   2951  N   SER A 840      65.800  47.030  46.630  1.00  0.00           N
ATOM   2952  HN  SER A 840      66.120  47.550  47.420  1.00  0.00           H
ATOM   2953  CA  SER A 840      65.860  47.660  45.330  1.00  0.00           C
ATOM   2954  HA  SER A 840      64.930  47.530  44.800  1.00  0.00           H
ATOM   2955  CB  SER A 840      66.180  49.170  45.420  1.00  0.00           C
ATOM   2956  HB1 SER A 840      66.030  49.480  44.360  1.00  0.00           H
ATOM   2957  HB2 SER A 840      67.200  49.390  45.830  1.00  0.00           H
ATOM   2958  OG  SER A 840      65.240  49.920  46.190  1.00  0.00           O
ATOM   2959  HG1 SER A 840      65.390  49.820  47.130  1.00  0.00           H
ATOM   2960  C   SER A 840      66.970  47.110  44.360  1.00  0.00           C
ATOM   2961  O   SER A 840      66.600  46.760  43.260  1.00  0.00           O
ATOM   2962  N   PHE A 841      68.200  46.930  44.910  1.00  0.00           N
ATOM   2963  HN  PHE A 841      68.510  47.210  45.820  1.00  0.00           H
ATOM   2964  CA  PHE A 841      69.200  46.200  44.130  1.00  0.00           C
ATOM   2965  HA  PHE A 841      69.460  46.680  43.200  1.00  0.00           H
ATOM   2966  CB  PHE A 841      70.500  46.040  44.920  1.00  0.00           C
ATOM   2967  HB1 PHE A 841      70.180  45.590  45.890  1.00  0.00           H
ATOM   2968  HB2 PHE A 841      70.860  47.070  45.060  1.00  0.00           H
ATOM   2969  CG  PHE A 841      71.560  45.160  44.280  1.00  0.00           C
ATOM   2970  CD1 PHE A 841      72.390  45.820  43.330  1.00  0.00           C
ATOM   2971  HD1 PHE A 841      72.090  46.790  43.000  1.00  0.00           H
ATOM   2972  CE1 PHE A 841      73.500  45.160  42.780  1.00  0.00           C
ATOM   2973  HE1 PHE A 841      74.210  45.760  42.220  1.00  0.00           H
ATOM   2974  CZ  PHE A 841      73.690  43.770  43.100  1.00  0.00           C
ATOM   2975  HZ  PHE A 841      74.510  43.240  42.640  1.00  0.00           H
ATOM   2976  CD2 PHE A 841      71.770  43.790  44.530  1.00  0.00           C
ATOM   2977  HD2 PHE A 841      71.170  43.330  45.310  1.00  0.00           H
ATOM   2978  CE2 PHE A 841      72.840  43.050  43.960  1.00  0.00           C
ATOM   2979  HE2 PHE A 841      73.020  42.020  44.240  1.00  0.00           H
ATOM   2980  C   PHE A 841      68.770  44.780  43.620  1.00  0.00           C
ATOM   2981  O   PHE A 841      68.990  44.480  42.430  1.00  0.00           O
ATOM   2982  N   LEU A 842      68.140  43.940  44.460  1.00  0.00           N
ATOM   2983  HN  LEU A 842      67.860  44.290  45.340  1.00  0.00           H
ATOM   2984  CA  LEU A 842      67.670  42.630  44.080  1.00  0.00           C
ATOM   2985  HA  LEU A 842      68.570  42.130  43.740  1.00  0.00           H
ATOM   2986  CB  LEU A 842      67.120  41.840  45.310  1.00  0.00           C
ATOM   2987  HB1 LEU A 842      66.630  40.920  44.930  1.00  0.00           H
ATOM   2988  HB2 LEU A 842      66.400  42.460  45.900  1.00  0.00           H
ATOM   2989  CG  LEU A 842      68.250  41.460  46.300  1.00  0.00           C
ATOM   2990  HG  LEU A 842      68.600  42.400  46.790  1.00  0.00           H
ATOM   2991  CD1 LEU A 842      67.710  40.450  47.360  1.00  0.00           C
ATOM   2992 HD11 LEU A 842      68.470  40.070  48.080  1.00  0.00           H
ATOM   2993 HD12 LEU A 842      67.390  39.500  46.870  1.00  0.00           H
ATOM   2994 HD13 LEU A 842      66.720  40.760  47.760  1.00  0.00           H
ATOM   2995  CD2 LEU A 842      69.420  40.770  45.590  1.00  0.00           C
ATOM   2996 HD21 LEU A 842      69.020  39.860  45.110  1.00  0.00           H
ATOM   2997 HD22 LEU A 842      70.200  40.470  46.330  1.00  0.00           H
ATOM   2998 HD23 LEU A 842      69.940  41.470  44.890  1.00  0.00           H
ATOM   2999  C   LEU A 842      66.550  42.640  43.060  1.00  0.00           C
ATOM   3000  O   LEU A 842      66.440  41.720  42.220  1.00  0.00           O
ATOM   3001  N   LYS A 843      65.640  43.680  42.920  1.00  0.00           N
ATOM   3002  HN  LYS A 843      65.580  44.410  43.590  1.00  0.00           H
ATOM   3003  CA  LYS A 843      64.630  43.680  41.870  1.00  0.00           C
ATOM   3004  HA  LYS A 843      64.110  42.730  41.900  1.00  0.00           H
ATOM   3005  CB  LYS A 843      63.600  44.870  42.270  1.00  0.00           C
ATOM   3006  HB1 LYS A 843      64.150  45.830  42.160  1.00  0.00           H
ATOM   3007  HB2 LYS A 843      63.070  44.690  43.230  1.00  0.00           H
ATOM   3008  CG  LYS A 843      62.300  45.010  41.410  1.00  0.00           C
ATOM   3009  HG1 LYS A 843      62.600  45.540  40.480  1.00  0.00           H
ATOM   3010  HG2 LYS A 843      61.630  45.650  42.010  1.00  0.00           H
ATOM   3011  CD  LYS A 843      61.630  43.760  40.950  1.00  0.00           C
ATOM   3012  HD1 LYS A 843      62.320  43.080  40.410  1.00  0.00           H
ATOM   3013  HD2 LYS A 843      60.860  44.100  40.230  1.00  0.00           H
ATOM   3014  CE  LYS A 843      60.930  43.010  42.060  1.00  0.00           C
ATOM   3015  HE1 LYS A 843      60.270  43.760  42.560  1.00  0.00           H
ATOM   3016  HE2 LYS A 843      61.600  42.520  42.790  1.00  0.00           H
ATOM   3017  NZ  LYS A 843      60.060  41.970  41.430  1.00  0.00           N
ATOM   3018  HZ1 LYS A 843      59.310  42.400  40.850  1.00  0.00           H
ATOM   3019  HZ2 LYS A 843      59.660  41.360  42.160  1.00  0.00           H
ATOM   3020  HZ3 LYS A 843      60.620  41.420  40.730  1.00  0.00           H
ATOM   3021  C   LYS A 843      65.320  43.990  40.580  1.00  0.00           C
ATOM   3022  O   LYS A 843      64.940  43.490  39.480  1.00  0.00           O
ATOM   3023  N   GLN A 844      66.340  44.870  40.600  1.00  0.00           N
ATOM   3024  HN  GLN A 844      66.470  45.430  41.410  1.00  0.00           H
ATOM   3025  CA  GLN A 844      67.090  45.170  39.350  1.00  0.00           C
ATOM   3026  HA  GLN A 844      66.430  45.160  38.490  1.00  0.00           H
ATOM   3027  CB  GLN A 844      67.650  46.650  39.530  1.00  0.00           C
ATOM   3028  HB1 GLN A 844      68.240  46.910  38.610  1.00  0.00           H
ATOM   3029  HB2 GLN A 844      68.300  46.630  40.420  1.00  0.00           H
ATOM   3030  CG  GLN A 844      66.650  47.820  39.680  1.00  0.00           C
ATOM   3031  HG1 GLN A 844      66.970  48.810  39.320  1.00  0.00           H
ATOM   3032  HG2 GLN A 844      66.550  47.960  40.780  1.00  0.00           H
ATOM   3033  CD  GLN A 844      65.290  47.610  39.030  1.00  0.00           C
ATOM   3034  OE1 GLN A 844      65.110  47.370  37.850  1.00  0.00           O
ATOM   3035  NE2 GLN A 844      64.150  47.520  39.790  1.00  0.00           N
ATOM   3036 HE21 GLN A 844      63.310  47.670  39.290  1.00  0.00           H
ATOM   3037 HE22 GLN A 844      64.080  47.580  40.780  1.00  0.00           H
ATOM   3038  C   GLN A 844      68.230  44.240  38.950  1.00  0.00           C
ATOM   3039  O   GLN A 844      68.690  44.290  37.820  1.00  0.00           O
ATOM   3040  N   PHE A 845      68.640  43.460  39.840  1.00  0.00           N
ATOM   3041  HN  PHE A 845      68.290  43.630  40.770  1.00  0.00           H
ATOM   3042  CA  PHE A 845      69.710  42.440  39.760  1.00  0.00           C
ATOM   3043  HA  PHE A 845      70.600  43.050  39.700  1.00  0.00           H
ATOM   3044  CB  PHE A 845      69.880  41.670  41.160  1.00  0.00           C
ATOM   3045  HB1 PHE A 845      68.940  41.500  41.730  1.00  0.00           H
ATOM   3046  HB2 PHE A 845      70.450  42.330  41.870  1.00  0.00           H
ATOM   3047  CG  PHE A 845      70.770  40.490  41.110  1.00  0.00           C
ATOM   3048  CD1 PHE A 845      72.120  40.610  41.060  1.00  0.00           C
ATOM   3049  HD1 PHE A 845      72.660  41.540  40.930  1.00  0.00           H
ATOM   3050  CE1 PHE A 845      72.860  39.490  40.810  1.00  0.00           C
ATOM   3051  HE1 PHE A 845      73.900  39.420  40.490  1.00  0.00           H
ATOM   3052  CZ  PHE A 845      72.280  38.210  40.830  1.00  0.00           C
ATOM   3053  HZ  PHE A 845      72.880  37.340  40.620  1.00  0.00           H
ATOM   3054  CD2 PHE A 845      70.150  39.270  41.170  1.00  0.00           C
ATOM   3055  HD2 PHE A 845      69.080  39.160  41.210  1.00  0.00           H
ATOM   3056  CE2 PHE A 845      70.880  38.060  41.040  1.00  0.00           C
ATOM   3057  HE2 PHE A 845      70.420  37.080  41.010  1.00  0.00           H
ATOM   3058  C   PHE A 845      69.720  41.520  38.540  1.00  0.00           C
ATOM   3059  O   PHE A 845      70.830  41.110  38.220  1.00  0.00           O
ATOM   3060  N   LYS A 846      68.560  41.150  37.880  1.00  0.00           N
ATOM   3061  HN  LYS A 846      67.720  41.530  38.260  1.00  0.00           H
ATOM   3062  CA  LYS A 846      68.640  40.300  36.700  1.00  0.00           C
ATOM   3063  HA  LYS A 846      68.930  39.290  36.950  1.00  0.00           H
ATOM   3064  CB  LYS A 846      67.140  40.140  36.290  1.00  0.00           C
ATOM   3065  HB1 LYS A 846      66.430  39.900  37.110  1.00  0.00           H
ATOM   3066  HB2 LYS A 846      66.980  39.370  35.510  1.00  0.00           H
ATOM   3067  CG  LYS A 846      66.510  41.380  35.620  1.00  0.00           C
ATOM   3068  HG1 LYS A 846      67.110  41.680  34.740  1.00  0.00           H
ATOM   3069  HG2 LYS A 846      66.540  42.190  36.380  1.00  0.00           H
ATOM   3070  CD  LYS A 846      65.080  41.180  35.150  1.00  0.00           C
ATOM   3071  HD1 LYS A 846      64.450  40.890  36.010  1.00  0.00           H
ATOM   3072  HD2 LYS A 846      65.120  40.220  34.600  1.00  0.00           H
ATOM   3073  CE  LYS A 846      64.540  42.330  34.340  1.00  0.00           C
ATOM   3074  HE1 LYS A 846      65.070  42.630  33.410  1.00  0.00           H
ATOM   3075  HE2 LYS A 846      64.510  43.260  34.940  1.00  0.00           H
ATOM   3076  NZ  LYS A 846      63.160  42.100  33.970  1.00  0.00           N
ATOM   3077  HZ1 LYS A 846      62.720  42.950  33.560  1.00  0.00           H
ATOM   3078  HZ2 LYS A 846      62.700  41.780  34.860  1.00  0.00           H
ATOM   3079  HZ3 LYS A 846      63.150  41.290  33.320  1.00  0.00           H
ATOM   3080  C   LYS A 846      69.580  40.830  35.560  1.00  0.00           C
ATOM   3081  O   LYS A 846      70.180  40.020  34.810  1.00  0.00           O
ATOM   3082  N   THR A 847      69.780  42.130  35.370  1.00  0.00           N
ATOM   3083  HN  THR A 847      69.330  42.670  36.070  1.00  0.00           H
ATOM   3084  CA  THR A 847      70.490  42.810  34.300  1.00  0.00           C
ATOM   3085  HA  THR A 847      70.230  42.390  33.340  1.00  0.00           H
ATOM   3086  CB  THR A 847      70.260  44.320  34.300  1.00  0.00           C
ATOM   3087  HB  THR A 847      70.860  44.800  33.500  1.00  0.00           H
ATOM   3088  OG1 THR A 847      70.480  44.900  35.600  1.00  0.00           O
ATOM   3089  HG1 THR A 847      69.720  44.560  36.060  1.00  0.00           H
ATOM   3090  CG2 THR A 847      68.780  44.530  34.110  1.00  0.00           C
ATOM   3091 HG21 THR A 847      68.040  44.090  34.810  1.00  0.00           H
ATOM   3092 HG22 THR A 847      68.420  44.090  33.150  1.00  0.00           H
ATOM   3093 HG23 THR A 847      68.520  45.620  34.100  1.00  0.00           H
ATOM   3094  C   THR A 847      71.990  42.550  34.350  1.00  0.00           C
ATOM   3095  O   THR A 847      72.600  42.620  33.260  1.00  0.00           O
ATOM   3096  N   LYS A 848      72.530  42.150  35.480  1.00  0.00           N
ATOM   3097  HN  LYS A 848      71.980  42.220  36.320  1.00  0.00           H
ATOM   3098  CA  LYS A 848      73.850  41.750  35.620  1.00  0.00           C
ATOM   3099  HA  LYS A 848      74.480  42.390  35.010  1.00  0.00           H
ATOM   3100  CB  LYS A 848      74.300  41.810  37.050  1.00  0.00           C
ATOM   3101  HB1 LYS A 848      75.390  41.580  37.140  1.00  0.00           H
ATOM   3102  HB2 LYS A 848      73.880  41.000  37.660  1.00  0.00           H
ATOM   3103  CG  LYS A 848      74.030  43.160  37.690  1.00  0.00           C
ATOM   3104  HG1 LYS A 848      74.420  43.040  38.720  1.00  0.00           H
ATOM   3105  HG2 LYS A 848      72.940  43.370  37.770  1.00  0.00           H
ATOM   3106  CD  LYS A 848      74.720  44.340  37.010  1.00  0.00           C
ATOM   3107  HD1 LYS A 848      74.750  44.330  35.910  1.00  0.00           H
ATOM   3108  HD2 LYS A 848      75.820  44.250  37.190  1.00  0.00           H
ATOM   3109  CE  LYS A 848      74.230  45.710  37.580  1.00  0.00           C
ATOM   3110  HE1 LYS A 848      74.410  45.680  38.670  1.00  0.00           H
ATOM   3111  HE2 LYS A 848      73.140  45.750  37.410  1.00  0.00           H
ATOM   3112  NZ  LYS A 848      74.880  46.850  36.930  1.00  0.00           N
ATOM   3113  HZ1 LYS A 848      75.900  46.640  36.910  1.00  0.00           H
ATOM   3114  HZ2 LYS A 848      74.680  47.760  37.390  1.00  0.00           H
ATOM   3115  HZ3 LYS A 848      74.570  46.890  35.940  1.00  0.00           H
ATOM   3116  C   LYS A 848      74.020  40.310  35.060  1.00  0.00           C
ATOM   3117  O   LYS A 848      73.140  39.570  34.690  1.00  0.00           O
ATOM   3118  N   ARG A 849      75.340  39.950  34.870  1.00  0.00           N
ATOM   3119  HN  ARG A 849      76.070  40.620  34.840  1.00  0.00           H
ATOM   3120  CA  ARG A 849      75.720  38.700  34.100  1.00  0.00           C
ATOM   3121  HA  ARG A 849      74.860  38.230  33.640  1.00  0.00           H
ATOM   3122  CB  ARG A 849      76.870  38.880  33.060  1.00  0.00           C
ATOM   3123  HB1 ARG A 849      77.210  37.910  32.630  1.00  0.00           H
ATOM   3124  HB2 ARG A 849      77.790  39.180  33.620  1.00  0.00           H
ATOM   3125  CG  ARG A 849      76.590  39.890  31.960  1.00  0.00           C
ATOM   3126  HG1 ARG A 849      77.460  39.970  31.260  1.00  0.00           H
ATOM   3127  HG2 ARG A 849      76.450  40.890  32.420  1.00  0.00           H
ATOM   3128  CD  ARG A 849      75.320  39.660  31.140  1.00  0.00           C
ATOM   3129  HD1 ARG A 849      75.040  40.520  30.490  1.00  0.00           H
ATOM   3130  HD2 ARG A 849      74.500  39.520  31.870  1.00  0.00           H
ATOM   3131  NE  ARG A 849      75.440  38.330  30.370  1.00  0.00           N
ATOM   3132  HE  ARG A 849      76.340  38.230  29.920  1.00  0.00           H
ATOM   3133  CZ  ARG A 849      74.430  37.650  29.770  1.00  0.00           C
ATOM   3134  NH1 ARG A 849      74.720  36.560  29.070  1.00  0.00           N
ATOM   3135 HH11 ARG A 849      75.630  36.280  28.750  1.00  0.00           H
ATOM   3136 HH12 ARG A 849      73.960  35.990  28.800  1.00  0.00           H
ATOM   3137  NH2 ARG A 849      73.230  38.050  29.800  1.00  0.00           N
ATOM   3138 HH21 ARG A 849      72.810  38.590  30.540  1.00  0.00           H
ATOM   3139 HH22 ARG A 849      72.520  37.600  29.260  1.00  0.00           H
ATOM   3140  C   ARG A 849      76.150  37.650  35.170  1.00  0.00           C
ATOM   3141  O   ARG A 849      76.660  36.630  34.720  1.00  0.00           O
ATOM   3142  N   TYR A 850      75.910  37.840  36.450  1.00  0.00           N
ATOM   3143  HN  TYR A 850      75.570  38.770  36.600  1.00  0.00           H
ATOM   3144  CA  TYR A 850      76.430  37.030  37.560  1.00  0.00           C
ATOM   3145  HA  TYR A 850      77.260  36.460  37.160  1.00  0.00           H
ATOM   3146  CB  TYR A 850      77.000  37.740  38.890  1.00  0.00           C
ATOM   3147  HB1 TYR A 850      77.700  37.020  39.330  1.00  0.00           H
ATOM   3148  HB2 TYR A 850      76.190  37.880  39.640  1.00  0.00           H
ATOM   3149  CG  TYR A 850      77.730  39.000  38.660  1.00  0.00           C
ATOM   3150  CD1 TYR A 850      77.520  40.280  39.170  1.00  0.00           C
ATOM   3151  HD1 TYR A 850      76.680  40.470  39.800  1.00  0.00           H
ATOM   3152  CE1 TYR A 850      78.360  41.330  38.900  1.00  0.00           C
ATOM   3153  HE1 TYR A 850      78.180  42.320  39.280  1.00  0.00           H
ATOM   3154  CZ  TYR A 850      79.480  41.100  38.000  1.00  0.00           C
ATOM   3155  OH  TYR A 850      80.180  42.170  37.430  1.00  0.00           O
ATOM   3156  HH  TYR A 850      79.850  42.970  37.830  1.00  0.00           H
ATOM   3157  CD2 TYR A 850      78.890  38.820  37.870  1.00  0.00           C
ATOM   3158  HD2 TYR A 850      79.050  37.860  37.380  1.00  0.00           H
ATOM   3159  CE2 TYR A 850      79.700  39.850  37.490  1.00  0.00           C
ATOM   3160  HE2 TYR A 850      80.580  39.710  36.880  1.00  0.00           H
ATOM   3161  C   TYR A 850      75.330  36.030  38.080  1.00  0.00           C
ATOM   3162  O   TYR A 850      74.250  36.500  38.500  1.00  0.00           O
ATOM   3163  N   PHE A 851      75.500  34.660  37.980  1.00  0.00           N
ATOM   3164  HN  PHE A 851      76.410  34.430  37.650  1.00  0.00           H
ATOM   3165  CA  PHE A 851      74.680  33.550  38.240  1.00  0.00           C
ATOM   3166  HA  PHE A 851      75.350  32.700  38.200  1.00  0.00           H
ATOM   3167  CB  PHE A 851      73.850  33.650  39.500  1.00  0.00           C
ATOM   3168  HB1 PHE A 851      73.080  32.870  39.650  1.00  0.00           H
ATOM   3169  HB2 PHE A 851      73.200  34.540  39.620  1.00  0.00           H
ATOM   3170  CG  PHE A 851      74.740  33.590  40.670  1.00  0.00           C
ATOM   3171  CD1 PHE A 851      75.120  32.320  41.180  1.00  0.00           C
ATOM   3172  HD1 PHE A 851      74.940  31.390  40.660  1.00  0.00           H
ATOM   3173  CE1 PHE A 851      75.810  32.200  42.390  1.00  0.00           C
ATOM   3174  HE1 PHE A 851      76.060  31.230  42.780  1.00  0.00           H
ATOM   3175  CZ  PHE A 851      76.270  33.340  43.000  1.00  0.00           C
ATOM   3176  HZ  PHE A 851      76.890  33.340  43.890  1.00  0.00           H
ATOM   3177  CD2 PHE A 851      75.220  34.760  41.360  1.00  0.00           C
ATOM   3178  HD2 PHE A 851      74.980  35.740  40.980  1.00  0.00           H
ATOM   3179  CE2 PHE A 851      76.020  34.590  42.490  1.00  0.00           C
ATOM   3180  HE2 PHE A 851      76.330  35.500  43.000  1.00  0.00           H
ATOM   3181  C   PHE A 851      73.700  33.320  37.050  1.00  0.00           C
ATOM   3182  O   PHE A 851      73.400  34.300  36.330  1.00  0.00           O
ATOM   3183  N   PRO A 852      73.240  32.060  36.710  1.00  0.00           N
ATOM   3184  CD  PRO A 852      73.620  30.800  37.340  1.00  0.00           C
ATOM   3185  HD1 PRO A 852      73.000  30.690  38.250  1.00  0.00           H
ATOM   3186  HD2 PRO A 852      74.710  30.750  37.540  1.00  0.00           H
ATOM   3187  CA  PRO A 852      72.360  31.810  35.550  1.00  0.00           C
ATOM   3188  HA  PRO A 852      73.060  32.080  34.760  1.00  0.00           H
ATOM   3189  CB  PRO A 852      71.990  30.340  35.660  1.00  0.00           C
ATOM   3190  HB1 PRO A 852      71.640  29.940  34.690  1.00  0.00           H
ATOM   3191  HB2 PRO A 852      71.160  30.180  36.380  1.00  0.00           H
ATOM   3192  CG  PRO A 852      73.210  29.710  36.380  1.00  0.00           C
ATOM   3193  HG1 PRO A 852      72.980  28.740  36.870  1.00  0.00           H
ATOM   3194  HG2 PRO A 852      74.050  29.540  35.690  1.00  0.00           H
ATOM   3195  C   PRO A 852      71.130  32.590  35.260  1.00  0.00           C
ATOM   3196  O   PRO A 852      70.630  33.160  36.150  1.00  0.00           O
ATOM   3197  N   THR A 853      70.690  32.700  33.980  1.00  0.00           N
ATOM   3198  HN  THR A 853      71.200  32.140  33.340  1.00  0.00           H
ATOM   3199  CA  THR A 853      69.590  33.560  33.490  1.00  0.00           C
ATOM   3200  HA  THR A 853      69.900  34.590  33.600  1.00  0.00           H
ATOM   3201  CB  THR A 853      69.280  33.360  31.990  1.00  0.00           C
ATOM   3202  HB  THR A 853      69.200  32.290  31.720  1.00  0.00           H
ATOM   3203  OG1 THR A 853      70.490  33.780  31.260  1.00  0.00           O
ATOM   3204  HG1 THR A 853      71.200  33.160  31.420  1.00  0.00           H
ATOM   3205  CG2 THR A 853      68.080  34.150  31.510  1.00  0.00           C
ATOM   3206 HG21 THR A 853      68.220  34.340  30.420  1.00  0.00           H
ATOM   3207 HG22 THR A 853      68.090  35.100  32.100  1.00  0.00           H
ATOM   3208 HG23 THR A 853      67.180  33.500  31.620  1.00  0.00           H
ATOM   3209  C   THR A 853      68.320  33.250  34.230  1.00  0.00           C
ATOM   3210  O   THR A 853      67.610  34.160  34.660  1.00  0.00           O
ATOM   3211  N   LYS A 854      67.960  32.000  34.490  1.00  0.00           N
ATOM   3212  HN  LYS A 854      68.540  31.240  34.200  1.00  0.00           H
ATOM   3213  CA  LYS A 854      66.800  31.560  35.190  1.00  0.00           C
ATOM   3214  HA  LYS A 854      65.970  32.180  34.890  1.00  0.00           H
ATOM   3215  CB  LYS A 854      66.400  30.230  34.770  1.00  0.00           C
ATOM   3216  HB1 LYS A 854      65.530  29.940  35.410  1.00  0.00           H
ATOM   3217  HB2 LYS A 854      67.190  29.480  34.980  1.00  0.00           H
ATOM   3218  CG  LYS A 854      65.840  30.120  33.310  1.00  0.00           C
ATOM   3219  HG1 LYS A 854      65.420  29.100  33.230  1.00  0.00           H
ATOM   3220  HG2 LYS A 854      66.690  30.030  32.580  1.00  0.00           H
ATOM   3221  CD  LYS A 854      64.760  31.140  32.900  1.00  0.00           C
ATOM   3222  HD1 LYS A 854      65.360  32.070  32.750  1.00  0.00           H
ATOM   3223  HD2 LYS A 854      64.170  31.330  33.810  1.00  0.00           H
ATOM   3224  CE  LYS A 854      63.940  30.840  31.740  1.00  0.00           C
ATOM   3225  HE1 LYS A 854      63.360  31.720  31.410  1.00  0.00           H
ATOM   3226  HE2 LYS A 854      63.240  30.040  32.060  1.00  0.00           H
ATOM   3227  NZ  LYS A 854      64.690  30.220  30.590  1.00  0.00           N
ATOM   3228  HZ1 LYS A 854      65.160  30.940  30.020  1.00  0.00           H
ATOM   3229  HZ2 LYS A 854      63.950  29.810  29.990  1.00  0.00           H
ATOM   3230  HZ3 LYS A 854      65.340  29.470  30.890  1.00  0.00           H
ATOM   3231  C   LYS A 854      66.920  31.740  36.720  1.00  0.00           C
ATOM   3232  O   LYS A 854      65.930  32.000  37.390  1.00  0.00           O
ATOM   3233  N   VAL A 855      68.140  31.680  37.300  1.00  0.00           N
ATOM   3234  HN  VAL A 855      68.910  31.330  36.770  1.00  0.00           H
ATOM   3235  CA  VAL A 855      68.410  32.020  38.690  1.00  0.00           C
ATOM   3236  HA  VAL A 855      67.680  31.530  39.310  1.00  0.00           H
ATOM   3237  CB  VAL A 855      69.790  31.590  39.150  1.00  0.00           C
ATOM   3238  HB  VAL A 855      70.670  32.020  38.630  1.00  0.00           H
ATOM   3239  CG1 VAL A 855      69.880  31.850  40.660  1.00  0.00           C
ATOM   3240 HG11 VAL A 855      70.440  31.060  41.190  1.00  0.00           H
ATOM   3241 HG12 VAL A 855      68.830  31.970  41.010  1.00  0.00           H
ATOM   3242 HG13 VAL A 855      70.390  32.820  40.870  1.00  0.00           H
ATOM   3243  CG2 VAL A 855      69.910  30.100  38.950  1.00  0.00           C
ATOM   3244 HG21 VAL A 855      69.160  29.650  39.630  1.00  0.00           H
ATOM   3245 HG22 VAL A 855      70.910  29.690  39.220  1.00  0.00           H
ATOM   3246 HG23 VAL A 855      69.840  29.970  37.850  1.00  0.00           H
ATOM   3247  C   VAL A 855      68.130  33.500  38.970  1.00  0.00           C
ATOM   3248  O   VAL A 855      67.440  33.870  39.910  1.00  0.00           O
ATOM   3249  N   ARG A 856      68.770  34.390  38.200  1.00  0.00           N
ATOM   3250  HN  ARG A 856      69.510  33.970  37.680  1.00  0.00           H
ATOM   3251  CA  ARG A 856      68.730  35.800  38.330  1.00  0.00           C
ATOM   3252  HA  ARG A 856      69.170  36.090  39.280  1.00  0.00           H
ATOM   3253  CB  ARG A 856      69.680  36.360  37.250  1.00  0.00           C
ATOM   3254  HB1 ARG A 856      69.200  37.130  36.610  1.00  0.00           H
ATOM   3255  HB2 ARG A 856      69.880  35.550  36.500  1.00  0.00           H
ATOM   3256  CG  ARG A 856      71.030  36.890  37.760  1.00  0.00           C
ATOM   3257  HG1 ARG A 856      71.690  36.090  38.170  1.00  0.00           H
ATOM   3258  HG2 ARG A 856      70.800  37.610  38.560  1.00  0.00           H
ATOM   3259  CD  ARG A 856      71.990  37.700  36.840  1.00  0.00           C
ATOM   3260  HD1 ARG A 856      72.920  38.000  37.370  1.00  0.00           H
ATOM   3261  HD2 ARG A 856      71.430  38.580  36.450  1.00  0.00           H
ATOM   3262  NE  ARG A 856      72.410  36.780  35.700  1.00  0.00           N
ATOM   3263  HE  ARG A 856      72.970  35.980  35.940  1.00  0.00           H
ATOM   3264  CZ  ARG A 856      71.930  36.660  34.470  1.00  0.00           C
ATOM   3265  NH1 ARG A 856      71.110  37.560  33.880  1.00  0.00           N
ATOM   3266 HH11 ARG A 856      70.880  38.430  34.300  1.00  0.00           H
ATOM   3267 HH12 ARG A 856      70.820  37.220  32.980  1.00  0.00           H
ATOM   3268  NH2 ARG A 856      72.440  35.740  33.690  1.00  0.00           N
ATOM   3269 HH21 ARG A 856      72.090  35.670  32.760  1.00  0.00           H
ATOM   3270 HH22 ARG A 856      73.290  35.290  33.960  1.00  0.00           H
ATOM   3271  C   ARG A 856      67.320  36.330  38.100  1.00  0.00           C
ATOM   3272  O   ARG A 856      66.870  37.190  38.860  1.00  0.00           O
ATOM   3273  N   SER A 857      66.570  35.800  37.190  1.00  0.00           N
ATOM   3274  HN  SER A 857      67.070  35.230  36.560  1.00  0.00           H
ATOM   3275  CA  SER A 857      65.110  36.110  36.970  1.00  0.00           C
ATOM   3276  HA  SER A 857      65.010  37.160  36.740  1.00  0.00           H
ATOM   3277  CB  SER A 857      64.620  35.250  35.760  1.00  0.00           C
ATOM   3278  HB1 SER A 857      64.670  34.180  36.020  1.00  0.00           H
ATOM   3279  HB2 SER A 857      65.320  35.500  34.940  1.00  0.00           H
ATOM   3280  OG  SER A 857      63.340  35.650  35.380  1.00  0.00           O
ATOM   3281  HG1 SER A 857      63.450  36.500  34.970  1.00  0.00           H
ATOM   3282  C   SER A 857      64.280  35.740  38.180  1.00  0.00           C
ATOM   3283  O   SER A 857      63.440  36.500  38.680  1.00  0.00           O
ATOM   3284  N   THR A 858      64.490  34.550  38.790  1.00  0.00           N
ATOM   3285  HN  THR A 858      65.160  33.980  38.310  1.00  0.00           H
ATOM   3286  CA  THR A 858      63.820  34.140  40.040  1.00  0.00           C
ATOM   3287  HA  THR A 858      62.790  34.410  39.830  1.00  0.00           H
ATOM   3288  CB  THR A 858      63.870  32.610  40.410  1.00  0.00           C
ATOM   3289  HB  THR A 858      64.890  32.340  40.760  1.00  0.00           H
ATOM   3290  OG1 THR A 858      63.650  31.730  39.340  1.00  0.00           O
ATOM   3291  HG1 THR A 858      64.350  31.920  38.710  1.00  0.00           H
ATOM   3292  CG2 THR A 858      62.910  32.300  41.580  1.00  0.00           C
ATOM   3293 HG21 THR A 858      61.850  32.450  41.300  1.00  0.00           H
ATOM   3294 HG22 THR A 858      63.140  32.890  42.490  1.00  0.00           H
ATOM   3295 HG23 THR A 858      63.040  31.220  41.830  1.00  0.00           H
ATOM   3296  C   THR A 858      64.190  34.900  41.200  1.00  0.00           C
ATOM   3297  O   THR A 858      63.250  35.200  41.930  1.00  0.00           O
ATOM   3298  N   ILE A 859      65.470  35.210  41.500  1.00  0.00           N
ATOM   3299  HN  ILE A 859      66.230  34.880  40.950  1.00  0.00           H
ATOM   3300  CA  ILE A 859      65.900  36.220  42.550  1.00  0.00           C
ATOM   3301  HA  ILE A 859      65.600  35.800  43.490  1.00  0.00           H
ATOM   3302  CB  ILE A 859      67.440  36.450  42.480  1.00  0.00           C
ATOM   3303  HB  ILE A 859      67.820  36.770  41.480  1.00  0.00           H
ATOM   3304  CG2 ILE A 859      68.010  37.590  43.490  1.00  0.00           C
ATOM   3305 HG21 ILE A 859      67.480  37.510  44.460  1.00  0.00           H
ATOM   3306 HG22 ILE A 859      67.750  38.570  43.050  1.00  0.00           H
ATOM   3307 HG23 ILE A 859      69.110  37.530  43.600  1.00  0.00           H
ATOM   3308  CG1 ILE A 859      68.140  35.140  42.810  1.00  0.00           C
ATOM   3309 HG11 ILE A 859      67.530  34.240  42.580  1.00  0.00           H
ATOM   3310 HG12 ILE A 859      68.270  35.050  43.920  1.00  0.00           H
ATOM   3311  CD  ILE A 859      69.580  34.950  42.260  1.00  0.00           C
ATOM   3312  HD1 ILE A 859      69.570  35.040  41.150  1.00  0.00           H
ATOM   3313  HD2 ILE A 859      69.920  33.930  42.550  1.00  0.00           H
ATOM   3314  HD3 ILE A 859      70.320  35.660  42.690  1.00  0.00           H
ATOM   3315  C   ILE A 859      65.200  37.490  42.470  1.00  0.00           C
ATOM   3316  O   ILE A 859      64.600  38.030  43.410  1.00  0.00           O
ATOM   3317  N   SER A 860      65.240  38.030  41.230  1.00  0.00           N
ATOM   3318  HN  SER A 860      65.660  37.640  40.420  1.00  0.00           H
ATOM   3319  CA  SER A 860      64.560  39.360  40.850  1.00  0.00           C
ATOM   3320  HA  SER A 860      64.990  40.000  41.610  1.00  0.00           H
ATOM   3321  CB  SER A 860      64.930  39.990  39.460  1.00  0.00           C
ATOM   3322  HB1 SER A 860      64.190  40.770  39.190  1.00  0.00           H
ATOM   3323  HB2 SER A 860      64.900  39.100  38.790  1.00  0.00           H
ATOM   3324  OG  SER A 860      66.230  40.610  39.500  1.00  0.00           O
ATOM   3325  HG1 SER A 860      66.370  40.980  40.380  1.00  0.00           H
ATOM   3326  C   SER A 860      63.090  39.280  41.160  1.00  0.00           C
ATOM   3327  O   SER A 860      62.440  40.160  41.730  1.00  0.00           O
ATOM   3328  N   ASP A 861      62.410  38.150  40.860  1.00  0.00           N
ATOM   3329  HN  ASP A 861      62.860  37.420  40.360  1.00  0.00           H
ATOM   3330  CA  ASP A 861      60.930  37.990  41.260  1.00  0.00           C
ATOM   3331  HA  ASP A 861      60.510  38.970  41.050  1.00  0.00           H
ATOM   3332  CB  ASP A 861      60.350  36.760  40.410  1.00  0.00           C
ATOM   3333  HB1 ASP A 861      59.330  36.560  40.810  1.00  0.00           H
ATOM   3334  HB2 ASP A 861      60.940  35.830  40.400  1.00  0.00           H
ATOM   3335  CG  ASP A 861      60.110  37.140  38.950  1.00  0.00           C
ATOM   3336  OD1 ASP A 861      59.510  36.280  38.230  1.00  0.00           O
ATOM   3337  OD2 ASP A 861      60.630  38.240  38.530  1.00  0.00           O
ATOM   3338  C   ASP A 861      60.700  37.730  42.670  1.00  0.00           C
ATOM   3339  O   ASP A 861      59.610  37.900  43.230  1.00  0.00           O
ATOM   3340  N   PHE A 862      61.710  37.240  43.370  1.00  0.00           N
ATOM   3341  HN  PHE A 862      62.590  36.990  42.970  1.00  0.00           H
ATOM   3342  CA  PHE A 862      61.620  36.880  44.810  1.00  0.00           C
ATOM   3343  HA  PHE A 862      60.610  36.800  45.170  1.00  0.00           H
ATOM   3344  CB  PHE A 862      62.200  35.440  45.170  1.00  0.00           C
ATOM   3345  HB1 PHE A 862      62.590  35.390  46.210  1.00  0.00           H
ATOM   3346  HB2 PHE A 862      63.020  35.280  44.450  1.00  0.00           H
ATOM   3347  CG  PHE A 862      61.190  34.320  45.030  1.00  0.00           C
ATOM   3348  CD1 PHE A 862      61.070  33.330  46.010  1.00  0.00           C
ATOM   3349  HD1 PHE A 862      61.740  33.260  46.860  1.00  0.00           H
ATOM   3350  CE1 PHE A 862      60.160  32.260  45.750  1.00  0.00           C
ATOM   3351  HE1 PHE A 862      60.140  31.560  46.580  1.00  0.00           H
ATOM   3352  CZ  PHE A 862      59.450  32.100  44.550  1.00  0.00           C
ATOM   3353  HZ  PHE A 862      58.850  31.280  44.180  1.00  0.00           H
ATOM   3354  CD2 PHE A 862      60.470  34.200  43.830  1.00  0.00           C
ATOM   3355  HD2 PHE A 862      60.590  34.950  43.050  1.00  0.00           H
ATOM   3356  CE2 PHE A 862      59.620  33.120  43.590  1.00  0.00           C
ATOM   3357  HE2 PHE A 862      59.140  32.990  42.620  1.00  0.00           H
ATOM   3358  C   PHE A 862      62.170  37.960  45.720  1.00  0.00           C
ATOM   3359  O   PHE A 862      62.210  37.860  46.960  1.00  0.00           O
ATOM   3360  N   ALA A 863      62.520  39.130  45.160  1.00  0.00           N
ATOM   3361  HN  ALA A 863      62.390  39.130  44.160  1.00  0.00           H
ATOM   3362  CA  ALA A 863      63.250  40.150  45.850  1.00  0.00           C
ATOM   3363  HA  ALA A 863      64.200  39.670  46.010  1.00  0.00           H
ATOM   3364  CB  ALA A 863      63.420  41.290  44.840  1.00  0.00           C
ATOM   3365  HB1 ALA A 863      64.110  42.120  45.100  1.00  0.00           H
ATOM   3366  HB2 ALA A 863      62.450  41.760  44.590  1.00  0.00           H
ATOM   3367  HB3 ALA A 863      63.920  40.810  43.960  1.00  0.00           H
ATOM   3368  C   ALA A 863      62.820  40.790  47.230  1.00  0.00           C
ATOM   3369  O   ALA A 863      63.590  40.910  48.200  1.00  0.00           O
ATOM   3370  N   VAL A 864      61.550  41.100  47.370  1.00  0.00           N
ATOM   3371  HN  VAL A 864      61.030  41.090  46.520  1.00  0.00           H
ATOM   3372  CA  VAL A 864      61.020  41.750  48.590  1.00  0.00           C
ATOM   3373  HA  VAL A 864      61.700  42.550  48.840  1.00  0.00           H
ATOM   3374  CB  VAL A 864      59.620  42.330  48.550  1.00  0.00           C
ATOM   3375  HB  VAL A 864      58.890  41.530  48.340  1.00  0.00           H
ATOM   3376  CG1 VAL A 864      59.360  42.940  49.910  1.00  0.00           C
ATOM   3377 HG11 VAL A 864      58.330  43.340  49.790  1.00  0.00           H
ATOM   3378 HG12 VAL A 864      60.090  43.740  50.170  1.00  0.00           H
ATOM   3379 HG13 VAL A 864      59.290  42.310  50.820  1.00  0.00           H
ATOM   3380  CG2 VAL A 864      59.580  43.390  47.390  1.00  0.00           C
ATOM   3381 HG21 VAL A 864      59.660  42.940  46.370  1.00  0.00           H
ATOM   3382 HG22 VAL A 864      60.490  44.000  47.550  1.00  0.00           H
ATOM   3383 HG23 VAL A 864      58.710  44.090  47.450  1.00  0.00           H
ATOM   3384  C   VAL A 864      61.020  40.730  49.770  1.00  0.00           C
ATOM   3385  O   VAL A 864      61.490  41.000  50.900  1.00  0.00           O
ATOM   3386  N   PHE A 865      60.510  39.540  49.460  1.00  0.00           N
ATOM   3387  HN  PHE A 865      60.210  39.330  48.530  1.00  0.00           H
ATOM   3388  CA  PHE A 865      60.470  38.370  50.360  1.00  0.00           C
ATOM   3389  HA  PHE A 865      59.880  38.540  51.240  1.00  0.00           H
ATOM   3390  CB  PHE A 865      59.760  37.290  49.540  1.00  0.00           C
ATOM   3391  HB1 PHE A 865      60.300  37.130  48.580  1.00  0.00           H
ATOM   3392  HB2 PHE A 865      58.760  37.620  49.220  1.00  0.00           H
ATOM   3393  CG  PHE A 865      59.520  35.990  50.250  1.00  0.00           C
ATOM   3394  CD1 PHE A 865      58.380  35.820  50.960  1.00  0.00           C
ATOM   3395  HD1 PHE A 865      57.570  36.530  50.950  1.00  0.00           H
ATOM   3396  CE1 PHE A 865      58.120  34.510  51.560  1.00  0.00           C
ATOM   3397  HE1 PHE A 865      57.150  34.230  51.920  1.00  0.00           H
ATOM   3398  CZ  PHE A 865      59.090  33.550  51.710  1.00  0.00           C
ATOM   3399  HZ  PHE A 865      58.940  32.770  52.450  1.00  0.00           H
ATOM   3400  CD2 PHE A 865      60.550  35.010  50.340  1.00  0.00           C
ATOM   3401  HD2 PHE A 865      61.520  35.220  49.930  1.00  0.00           H
ATOM   3402  CE2 PHE A 865      60.320  33.820  51.060  1.00  0.00           C
ATOM   3403  HE2 PHE A 865      61.050  33.020  51.030  1.00  0.00           H
ATOM   3404  C   PHE A 865      61.890  37.850  50.770  1.00  0.00           C
ATOM   3405  O   PHE A 865      62.050  37.660  51.940  1.00  0.00           O
ATOM   3406  N   LEU A 866      62.810  37.730  49.730  1.00  0.00           N
ATOM   3407  HN  LEU A 866      62.510  37.880  48.790  1.00  0.00           H
ATOM   3408  CA  LEU A 866      64.220  37.370  49.880  1.00  0.00           C
ATOM   3409  HA  LEU A 866      64.200  36.370  50.290  1.00  0.00           H
ATOM   3410  CB  LEU A 866      64.920  37.300  48.550  1.00  0.00           C
ATOM   3411  HB1 LEU A 866      64.920  38.340  48.170  1.00  0.00           H
ATOM   3412  HB2 LEU A 866      64.410  36.620  47.840  1.00  0.00           H
ATOM   3413  CG  LEU A 866      66.390  36.830  48.710  1.00  0.00           C
ATOM   3414  HG  LEU A 866      66.940  37.630  49.260  1.00  0.00           H
ATOM   3415  CD1 LEU A 866      66.620  35.560  49.560  1.00  0.00           C
ATOM   3416 HD11 LEU A 866      66.400  35.590  50.660  1.00  0.00           H
ATOM   3417 HD12 LEU A 866      67.660  35.180  49.490  1.00  0.00           H
ATOM   3418 HD13 LEU A 866      65.900  34.800  49.220  1.00  0.00           H
ATOM   3419  CD2 LEU A 866      66.930  36.630  47.220  1.00  0.00           C
ATOM   3420 HD21 LEU A 866      66.340  35.820  46.730  1.00  0.00           H
ATOM   3421 HD22 LEU A 866      68.010  36.350  47.260  1.00  0.00           H
ATOM   3422 HD23 LEU A 866      66.880  37.540  46.600  1.00  0.00           H
ATOM   3423  C   LEU A 866      64.920  38.250  50.830  1.00  0.00           C
ATOM   3424  O   LEU A 866      65.660  37.760  51.680  1.00  0.00           O
ATOM   3425  N   THR A 867      64.680  39.570  50.790  1.00  0.00           N
ATOM   3426  HN  THR A 867      64.150  39.940  50.020  1.00  0.00           H
ATOM   3427  CA  THR A 867      65.250  40.510  51.730  1.00  0.00           C
ATOM   3428  HA  THR A 867      66.300  40.420  51.520  1.00  0.00           H
ATOM   3429  CB  THR A 867      64.910  41.920  51.380  1.00  0.00           C
ATOM   3430  HB  THR A 867      63.820  42.050  51.180  1.00  0.00           H
ATOM   3431  OG1 THR A 867      65.680  42.300  50.240  1.00  0.00           O
ATOM   3432  HG1 THR A 867      65.280  41.860  49.490  1.00  0.00           H
ATOM   3433  CG2 THR A 867      65.310  42.970  52.420  1.00  0.00           C
ATOM   3434 HG21 THR A 867      64.560  43.160  53.220  1.00  0.00           H
ATOM   3435 HG22 THR A 867      65.600  43.930  51.940  1.00  0.00           H
ATOM   3436 HG23 THR A 867      66.190  42.530  52.960  1.00  0.00           H
ATOM   3437  C   THR A 867      64.910  40.210  53.180  1.00  0.00           C
ATOM   3438  O   THR A 867      65.830  40.110  53.990  1.00  0.00           O
ATOM   3439  N   ILE A 868      63.640  40.090  53.430  1.00  0.00           N
ATOM   3440  HN  ILE A 868      63.000  40.020  52.670  1.00  0.00           H
ATOM   3441  CA  ILE A 868      63.170  39.770  54.790  1.00  0.00           C
ATOM   3442  HA  ILE A 868      63.270  40.580  55.500  1.00  0.00           H
ATOM   3443  CB  ILE A 868      61.610  39.590  54.720  1.00  0.00           C
ATOM   3444  HB  ILE A 868      61.380  38.840  53.950  1.00  0.00           H
ATOM   3445  CG2 ILE A 868      61.020  39.280  56.100  1.00  0.00           C
ATOM   3446 HG21 ILE A 868      61.430  38.280  56.370  1.00  0.00           H
ATOM   3447 HG22 ILE A 868      59.910  39.280  56.090  1.00  0.00           H
ATOM   3448 HG23 ILE A 868      61.500  39.990  56.810  1.00  0.00           H
ATOM   3449  CG1 ILE A 868      60.980  40.900  54.130  1.00  0.00           C
ATOM   3450 HG11 ILE A 868      61.610  41.300  53.310  1.00  0.00           H
ATOM   3451 HG12 ILE A 868      60.960  41.700  54.910  1.00  0.00           H
ATOM   3452  CD  ILE A 868      59.550  40.630  53.630  1.00  0.00           C
ATOM   3453  HD1 ILE A 868      59.340  41.080  52.640  1.00  0.00           H
ATOM   3454  HD2 ILE A 868      58.790  41.160  54.250  1.00  0.00           H
ATOM   3455  HD3 ILE A 868      59.270  39.560  53.720  1.00  0.00           H
ATOM   3456  C   ILE A 868      63.760  38.460  55.300  1.00  0.00           C
ATOM   3457  O   ILE A 868      64.230  38.270  56.420  1.00  0.00           O
ATOM   3458  N   VAL A 869      63.820  37.380  54.500  1.00  0.00           N
ATOM   3459  HN  VAL A 869      63.600  37.480  53.530  1.00  0.00           H
ATOM   3460  CA  VAL A 869      64.470  36.160  54.850  1.00  0.00           C
ATOM   3461  HA  VAL A 869      64.020  35.700  55.710  1.00  0.00           H
ATOM   3462  CB  VAL A 869      64.280  35.080  53.740  1.00  0.00           C
ATOM   3463  HB  VAL A 869      64.440  35.420  52.690  1.00  0.00           H
ATOM   3464  CG1 VAL A 869      65.180  33.830  53.840  1.00  0.00           C
ATOM   3465 HG11 VAL A 869      64.890  33.050  53.100  1.00  0.00           H
ATOM   3466 HG12 VAL A 869      65.120  33.330  54.820  1.00  0.00           H
ATOM   3467 HG13 VAL A 869      66.260  34.060  53.730  1.00  0.00           H
ATOM   3468  CG2 VAL A 869      62.800  34.630  53.730  1.00  0.00           C
ATOM   3469 HG21 VAL A 869      62.190  35.550  53.560  1.00  0.00           H
ATOM   3470 HG22 VAL A 869      62.650  34.230  54.760  1.00  0.00           H
ATOM   3471 HG23 VAL A 869      62.640  33.910  52.900  1.00  0.00           H
ATOM   3472  C   VAL A 869      65.990  36.340  55.130  1.00  0.00           C
ATOM   3473  O   VAL A 869      66.480  35.770  56.080  1.00  0.00           O
ATOM   3474  N   ILE A 870      66.760  37.160  54.330  1.00  0.00           N
ATOM   3475  HN  ILE A 870      66.280  37.660  53.630  1.00  0.00           H
ATOM   3476  CA  ILE A 870      68.210  37.430  54.510  1.00  0.00           C
ATOM   3477  HA  ILE A 870      68.760  36.520  54.630  1.00  0.00           H
ATOM   3478  CB  ILE A 870      68.700  38.300  53.320  1.00  0.00           C
ATOM   3479  HB  ILE A 870      67.890  39.070  53.240  1.00  0.00           H
ATOM   3480  CG2 ILE A 870      70.010  39.150  53.540  1.00  0.00           C
ATOM   3481 HG21 ILE A 870      70.340  39.690  52.630  1.00  0.00           H
ATOM   3482 HG22 ILE A 870      70.800  38.430  53.820  1.00  0.00           H
ATOM   3483 HG23 ILE A 870      69.880  39.900  54.340  1.00  0.00           H
ATOM   3484  CG1 ILE A 870      68.780  37.680  51.920  1.00  0.00           C
ATOM   3485 HG11 ILE A 870      68.510  38.330  51.060  1.00  0.00           H
ATOM   3486 HG12 ILE A 870      68.060  36.840  51.880  1.00  0.00           H
ATOM   3487  CD  ILE A 870      70.130  37.040  51.450  1.00  0.00           C
ATOM   3488  HD1 ILE A 870      70.770  36.420  52.100  1.00  0.00           H
ATOM   3489  HD2 ILE A 870      70.840  37.750  50.980  1.00  0.00           H
ATOM   3490  HD3 ILE A 870      69.920  36.290  50.650  1.00  0.00           H
ATOM   3491  C   ILE A 870      68.400  38.290  55.770  1.00  0.00           C
ATOM   3492  O   ILE A 870      69.380  38.100  56.390  1.00  0.00           O
ATOM   3493  N   MET A 871      67.470  39.190  56.210  1.00  0.00           N
ATOM   3494  HN  MET A 871      66.680  39.370  55.620  1.00  0.00           H
ATOM   3495  CA  MET A 871      67.720  40.060  57.340  1.00  0.00           C
ATOM   3496  HA  MET A 871      68.770  40.310  57.350  1.00  0.00           H
ATOM   3497  CB  MET A 871      66.940  41.440  57.160  1.00  0.00           C
ATOM   3498  HB1 MET A 871      67.090  42.030  58.090  1.00  0.00           H
ATOM   3499  HB2 MET A 871      65.840  41.260  57.100  1.00  0.00           H
ATOM   3500  CG  MET A 871      67.510  42.260  55.990  1.00  0.00           C
ATOM   3501  HG1 MET A 871      66.770  43.080  55.860  1.00  0.00           H
ATOM   3502  HG2 MET A 871      67.490  41.780  54.990  1.00  0.00           H
ATOM   3503  SD  MET A 871      69.170  42.920  56.360  1.00  0.00           S
ATOM   3504  CE  MET A 871      68.960  44.090  55.090  1.00  0.00           C
ATOM   3505  HE1 MET A 871      68.690  43.610  54.130  1.00  0.00           H
ATOM   3506  HE2 MET A 871      69.850  44.740  54.930  1.00  0.00           H
ATOM   3507  HE3 MET A 871      68.130  44.810  55.280  1.00  0.00           H
ATOM   3508  C   MET A 871      67.440  39.270  58.620  1.00  0.00           C
ATOM   3509  O   MET A 871      68.180  39.260  59.670  1.00  0.00           O
ATOM   3510  N   VAL A 872      66.350  38.480  58.590  1.00  0.00           N
ATOM   3511  HN  VAL A 872      65.760  38.500  57.780  1.00  0.00           H
ATOM   3512  CA  VAL A 872      66.070  37.470  59.610  1.00  0.00           C
ATOM   3513  HA  VAL A 872      66.070  37.980  60.570  1.00  0.00           H
ATOM   3514  CB  VAL A 872      64.760  36.760  59.460  1.00  0.00           C
ATOM   3515  HB  VAL A 872      64.780  36.330  58.440  1.00  0.00           H
ATOM   3516  CG1 VAL A 872      64.550  35.580  60.420  1.00  0.00           C
ATOM   3517 HG11 VAL A 872      65.380  34.840  60.380  1.00  0.00           H
ATOM   3518 HG12 VAL A 872      63.570  35.080  60.240  1.00  0.00           H
ATOM   3519 HG13 VAL A 872      64.560  35.910  61.480  1.00  0.00           H
ATOM   3520  CG2 VAL A 872      63.580  37.750  59.630  1.00  0.00           C
ATOM   3521 HG21 VAL A 872      63.670  38.480  58.790  1.00  0.00           H
ATOM   3522 HG22 VAL A 872      63.660  38.320  60.580  1.00  0.00           H
ATOM   3523 HG23 VAL A 872      62.620  37.220  59.520  1.00  0.00           H
ATOM   3524  C   VAL A 872      67.200  36.500  59.740  1.00  0.00           C
ATOM   3525  O   VAL A 872      67.540  36.160  60.910  1.00  0.00           O
ATOM   3526  N   THR A 873      67.830  35.970  58.640  1.00  0.00           N
ATOM   3527  HN  THR A 873      67.430  36.080  57.740  1.00  0.00           H
ATOM   3528  CA  THR A 873      69.040  35.190  58.710  1.00  0.00           C
ATOM   3529  HA  THR A 873      68.880  34.370  59.390  1.00  0.00           H
ATOM   3530  CB  THR A 873      69.420  34.650  57.310  1.00  0.00           C
ATOM   3531  HB  THR A 873      69.830  35.390  56.590  1.00  0.00           H
ATOM   3532  OG1 THR A 873      68.260  33.960  56.810  1.00  0.00           O
ATOM   3533  HG1 THR A 873      67.550  34.550  56.500  1.00  0.00           H
ATOM   3534  CG2 THR A 873      70.460  33.480  57.500  1.00  0.00           C
ATOM   3535 HG21 THR A 873      71.450  34.000  57.490  1.00  0.00           H
ATOM   3536 HG22 THR A 873      70.490  32.780  56.630  1.00  0.00           H
ATOM   3537 HG23 THR A 873      70.260  32.860  58.410  1.00  0.00           H
ATOM   3538  C   THR A 873      70.140  35.840  59.470  1.00  0.00           C
ATOM   3539  O   THR A 873      70.680  35.190  60.400  1.00  0.00           O
ATOM   3540  N   ILE A 874      70.440  37.160  59.180  1.00  0.00           N
ATOM   3541  HN  ILE A 874      69.930  37.680  58.500  1.00  0.00           H
ATOM   3542  CA  ILE A 874      71.400  37.840  60.020  1.00  0.00           C
ATOM   3543  HA  ILE A 874      72.340  37.330  60.050  1.00  0.00           H
ATOM   3544  CB  ILE A 874      71.860  39.250  59.480  1.00  0.00           C
ATOM   3545  HB  ILE A 874      70.900  39.810  59.490  1.00  0.00           H
ATOM   3546  CG2 ILE A 874      72.890  40.040  60.300  1.00  0.00           C
ATOM   3547 HG21 ILE A 874      72.570  40.290  61.330  1.00  0.00           H
ATOM   3548 HG22 ILE A 874      73.160  40.990  59.810  1.00  0.00           H
ATOM   3549 HG23 ILE A 874      73.800  39.420  60.430  1.00  0.00           H
ATOM   3550  CG1 ILE A 874      72.330  39.150  58.060  1.00  0.00           C
ATOM   3551 HG11 ILE A 874      72.780  40.130  57.840  1.00  0.00           H
ATOM   3552 HG12 ILE A 874      71.450  38.940  57.420  1.00  0.00           H
ATOM   3553  CD  ILE A 874      73.370  37.960  57.670  1.00  0.00           C
ATOM   3554  HD1 ILE A 874      74.360  38.100  58.180  1.00  0.00           H
ATOM   3555  HD2 ILE A 874      73.630  38.010  56.590  1.00  0.00           H
ATOM   3556  HD3 ILE A 874      73.070  36.970  58.070  1.00  0.00           H
ATOM   3557  C   ILE A 874      71.020  37.990  61.480  1.00  0.00           C
ATOM   3558  O   ILE A 874      71.880  37.810  62.350  1.00  0.00           O
ATOM   3559  N   ASP A 875      69.790  38.270  61.740  1.00  0.00           N
ATOM   3560  HN  ASP A 875      69.080  38.410  61.060  1.00  0.00           H
ATOM   3561  CA  ASP A 875      69.280  38.670  63.060  1.00  0.00           C
ATOM   3562  HA  ASP A 875      69.950  39.430  63.430  1.00  0.00           H
ATOM   3563  CB  ASP A 875      67.840  39.280  62.920  1.00  0.00           C
ATOM   3564  HB1 ASP A 875      67.180  38.390  62.790  1.00  0.00           H
ATOM   3565  HB2 ASP A 875      67.810  39.980  62.060  1.00  0.00           H
ATOM   3566  CG  ASP A 875      67.520  40.050  64.150  1.00  0.00           C
ATOM   3567  OD1 ASP A 875      66.280  40.230  64.410  1.00  0.00           O
ATOM   3568  OD2 ASP A 875      68.440  40.620  64.820  1.00  0.00           O
ATOM   3569  C   ASP A 875      69.200  37.470  64.060  1.00  0.00           C
ATOM   3570  O   ASP A 875      69.350  37.560  65.290  1.00  0.00           O
ATOM   3571  N   TYR A 876      68.810  36.330  63.540  1.00  0.00           N
ATOM   3572  HN  TYR A 876      68.610  36.280  62.570  1.00  0.00           H
ATOM   3573  CA  TYR A 876      68.820  35.010  64.240  1.00  0.00           C
ATOM   3574  HA  TYR A 876      68.370  35.050  65.220  1.00  0.00           H
ATOM   3575  CB  TYR A 876      68.060  33.950  63.400  1.00  0.00           C
ATOM   3576  HB1 TYR A 876      68.610  33.470  62.570  1.00  0.00           H
ATOM   3577  HB2 TYR A 876      67.130  34.430  63.020  1.00  0.00           H
ATOM   3578  CG  TYR A 876      67.710  32.800  64.330  1.00  0.00           C
ATOM   3579  CD1 TYR A 876      66.720  33.010  65.350  1.00  0.00           C
ATOM   3580  HD1 TYR A 876      66.290  34.000  65.410  1.00  0.00           H
ATOM   3581  CE1 TYR A 876      66.270  31.900  66.140  1.00  0.00           C
ATOM   3582  HE1 TYR A 876      65.490  32.070  66.880  1.00  0.00           H
ATOM   3583  CZ  TYR A 876      66.790  30.570  65.950  1.00  0.00           C
ATOM   3584  OH  TYR A 876      66.190  29.480  66.560  1.00  0.00           O
ATOM   3585  HH  TYR A 876      66.730  28.690  66.470  1.00  0.00           H
ATOM   3586  CD2 TYR A 876      68.240  31.540  64.200  1.00  0.00           C
ATOM   3587  HD2 TYR A 876      69.020  31.390  63.470  1.00  0.00           H
ATOM   3588  CE2 TYR A 876      67.800  30.460  64.950  1.00  0.00           C
ATOM   3589  HE2 TYR A 876      68.200  29.460  64.820  1.00  0.00           H
ATOM   3590  C   TYR A 876      70.310  34.570  64.440  1.00  0.00           C
ATOM   3591  O   TYR A 876      70.720  34.240  65.560  1.00  0.00           O
ATOM   3592  N   LEU A 877      71.200  34.600  63.360  1.00  0.00           N
ATOM   3593  HN  LEU A 877      70.900  34.880  62.460  1.00  0.00           H
ATOM   3594  CA  LEU A 877      72.610  34.170  63.500  1.00  0.00           C
ATOM   3595  HA  LEU A 877      72.530  33.190  63.920  1.00  0.00           H
ATOM   3596  CB  LEU A 877      73.170  34.150  62.030  1.00  0.00           C
ATOM   3597  HB1 LEU A 877      73.010  35.100  61.470  1.00  0.00           H
ATOM   3598  HB2 LEU A 877      72.460  33.440  61.580  1.00  0.00           H
ATOM   3599  CG  LEU A 877      74.670  33.680  61.830  1.00  0.00           C
ATOM   3600  HG  LEU A 877      74.700  32.840  62.550  1.00  0.00           H
ATOM   3601  CD1 LEU A 877      74.830  33.170  60.440  1.00  0.00           C
ATOM   3602 HD11 LEU A 877      74.200  32.380  59.980  1.00  0.00           H
ATOM   3603 HD12 LEU A 877      75.910  32.960  60.270  1.00  0.00           H
ATOM   3604 HD13 LEU A 877      74.600  34.070  59.830  1.00  0.00           H
ATOM   3605  CD2 LEU A 877      75.770  34.670  62.210  1.00  0.00           C
ATOM   3606 HD21 LEU A 877      75.440  35.690  61.950  1.00  0.00           H
ATOM   3607 HD22 LEU A 877      76.660  34.590  61.550  1.00  0.00           H
ATOM   3608 HD23 LEU A 877      75.970  34.620  63.300  1.00  0.00           H
ATOM   3609  C   LEU A 877      73.450  35.030  64.450  1.00  0.00           C
ATOM   3610  O   LEU A 877      74.240  34.530  65.260  1.00  0.00           O
ATOM   3611  N   VAL A 878      73.280  36.360  64.430  1.00  0.00           N
ATOM   3612  HN  VAL A 878      72.570  36.770  63.840  1.00  0.00           H
ATOM   3613  CA  VAL A 878      74.040  37.200  65.340  1.00  0.00           C
ATOM   3614  HA  VAL A 878      74.490  36.620  66.130  1.00  0.00           H
ATOM   3615  CB  VAL A 878      75.190  37.880  64.510  1.00  0.00           C
ATOM   3616  HB  VAL A 878      75.940  37.140  64.180  1.00  0.00           H
ATOM   3617  CG1 VAL A 878      74.670  38.440  63.170  1.00  0.00           C
ATOM   3618 HG11 VAL A 878      75.510  38.800  62.540  1.00  0.00           H
ATOM   3619 HG12 VAL A 878      73.980  39.280  63.400  1.00  0.00           H
ATOM   3620 HG13 VAL A 878      74.250  37.650  62.520  1.00  0.00           H
ATOM   3621  CG2 VAL A 878      75.990  38.950  65.430  1.00  0.00           C
ATOM   3622 HG21 VAL A 878      75.310  39.810  65.620  1.00  0.00           H
ATOM   3623 HG22 VAL A 878      76.900  39.350  64.940  1.00  0.00           H
ATOM   3624 HG23 VAL A 878      76.280  38.580  66.440  1.00  0.00           H
ATOM   3625  C   VAL A 878      73.170  38.230  66.030  1.00  0.00           C
ATOM   3626  O   VAL A 878      73.440  38.490  67.210  1.00  0.00           O
ATOM   3627  N   GLY A 879      72.040  38.730  65.500  1.00  0.00           N
ATOM   3628  HN  GLY A 879      71.800  38.400  64.590  1.00  0.00           H
ATOM   3629  CA  GLY A 879      71.200  39.680  66.160  1.00  0.00           C
ATOM   3630  HA1 GLY A 879      71.180  39.580  67.230  1.00  0.00           H
ATOM   3631  HA2 GLY A 879      70.200  39.490  65.810  1.00  0.00           H
ATOM   3632  C   GLY A 879      71.620  41.130  65.850  1.00  0.00           C
ATOM   3633  O   GLY A 879      72.720  41.640  66.220  1.00  0.00           O
ATOM   3634  N   VAL A 880      70.720  41.900  65.270  1.00  0.00           N
ATOM   3635  HN  VAL A 880      69.880  41.510  64.910  1.00  0.00           H
ATOM   3636  CA  VAL A 880      70.880  43.270  64.960  1.00  0.00           C
ATOM   3637  HA  VAL A 880      71.910  43.590  65.100  1.00  0.00           H
ATOM   3638  CB  VAL A 880      70.540  43.600  63.530  1.00  0.00           C
ATOM   3639  HB  VAL A 880      69.510  43.340  63.190  1.00  0.00           H
ATOM   3640  CG1 VAL A 880      70.830  45.080  63.180  1.00  0.00           C
ATOM   3641 HG11 VAL A 880      70.490  45.350  62.160  1.00  0.00           H
ATOM   3642 HG12 VAL A 880      71.930  45.200  63.260  1.00  0.00           H
ATOM   3643 HG13 VAL A 880      70.280  45.790  63.830  1.00  0.00           H
ATOM   3644  CG2 VAL A 880      71.480  42.680  62.650  1.00  0.00           C
ATOM   3645 HG21 VAL A 880      71.130  41.620  62.690  1.00  0.00           H
ATOM   3646 HG22 VAL A 880      72.500  42.700  63.120  1.00  0.00           H
ATOM   3647 HG23 VAL A 880      71.670  42.920  61.580  1.00  0.00           H
ATOM   3648  C   VAL A 880      69.970  44.060  65.870  1.00  0.00           C
ATOM   3649  O   VAL A 880      68.740  43.860  65.770  1.00  0.00           O
ATOM   3650  N   PRO A 881      70.290  45.000  66.780  1.00  0.00           N
ATOM   3651  CD  PRO A 881      71.650  45.250  67.190  1.00  0.00           C
ATOM   3652  HD1 PRO A 881      72.110  45.980  66.480  1.00  0.00           H
ATOM   3653  HD2 PRO A 881      72.310  44.360  67.140  1.00  0.00           H
ATOM   3654  CA  PRO A 881      69.310  45.540  67.740  1.00  0.00           C
ATOM   3655  HA  PRO A 881      69.050  44.730  68.390  1.00  0.00           H
ATOM   3656  CB  PRO A 881      70.110  46.590  68.470  1.00  0.00           C
ATOM   3657  HB1 PRO A 881      69.560  46.890  69.380  1.00  0.00           H
ATOM   3658  HB2 PRO A 881      70.260  47.490  67.860  1.00  0.00           H
ATOM   3659  CG  PRO A 881      71.460  45.880  68.550  1.00  0.00           C
ATOM   3660  HG1 PRO A 881      72.350  46.460  68.870  1.00  0.00           H
ATOM   3661  HG2 PRO A 881      71.380  44.960  69.200  1.00  0.00           H
ATOM   3662  C   PRO A 881      68.070  46.090  67.190  1.00  0.00           C
ATOM   3663  O   PRO A 881      68.090  47.130  66.550  1.00  0.00           O
ATOM   3664  N   SER A 882      66.890  45.590  67.510  1.00  0.00           N
ATOM   3665  HN  SER A 882      66.850  44.890  68.210  1.00  0.00           H
ATOM   3666  CA  SER A 882      65.690  46.120  66.930  1.00  0.00           C
ATOM   3667  HA  SER A 882      65.770  47.190  67.100  1.00  0.00           H
ATOM   3668  CB  SER A 882      65.500  45.890  65.390  1.00  0.00           C
ATOM   3669  HB1 SER A 882      66.270  46.510  64.890  1.00  0.00           H
ATOM   3670  HB2 SER A 882      64.500  46.170  65.020  1.00  0.00           H
ATOM   3671  OG  SER A 882      65.800  44.560  65.080  1.00  0.00           O
ATOM   3672  HG1 SER A 882      66.750  44.500  65.100  1.00  0.00           H
ATOM   3673  C   SER A 882      64.520  45.670  67.720  1.00  0.00           C
ATOM   3674  O   SER A 882      64.560  44.590  68.270  1.00  0.00           O
ATOM   3675  N   PRO A 883      63.430  46.410  67.740  1.00  0.00           N
ATOM   3676  CD  PRO A 883      63.500  47.860  67.680  1.00  0.00           C
ATOM   3677  HD1 PRO A 883      63.590  48.200  66.620  1.00  0.00           H
ATOM   3678  HD2 PRO A 883      64.300  48.340  68.270  1.00  0.00           H
ATOM   3679  CA  PRO A 883      62.070  45.880  67.820  1.00  0.00           C
ATOM   3680  HA  PRO A 883      62.000  45.440  68.790  1.00  0.00           H
ATOM   3681  CB  PRO A 883      61.210  47.210  67.760  1.00  0.00           C
ATOM   3682  HB1 PRO A 883      60.280  47.110  68.360  1.00  0.00           H
ATOM   3683  HB2 PRO A 883      60.860  47.410  66.730  1.00  0.00           H
ATOM   3684  CG  PRO A 883      62.140  48.390  68.190  1.00  0.00           C
ATOM   3685  HG1 PRO A 883      61.860  49.380  67.760  1.00  0.00           H
ATOM   3686  HG2 PRO A 883      62.230  48.540  69.290  1.00  0.00           H
ATOM   3687  C   PRO A 883      61.780  44.840  66.850  1.00  0.00           C
ATOM   3688  O   PRO A 883      62.330  44.830  65.800  1.00  0.00           O
ATOM   3689  N   LYS A 884      60.900  43.860  67.230  1.00  0.00           N
ATOM   3690  HN  LYS A 884      60.350  43.990  68.040  1.00  0.00           H
ATOM   3691  CA  LYS A 884      60.400  42.830  66.380  1.00  0.00           C
ATOM   3692  HA  LYS A 884      60.780  42.910  65.370  1.00  0.00           H
ATOM   3693  CB  LYS A 884      60.840  41.460  66.960  1.00  0.00           C
ATOM   3694  HB1 LYS A 884      60.580  40.730  66.160  1.00  0.00           H
ATOM   3695  HB2 LYS A 884      60.200  41.290  67.850  1.00  0.00           H
ATOM   3696  CG  LYS A 884      62.300  41.260  67.530  1.00  0.00           C
ATOM   3697  HG1 LYS A 884      62.270  40.190  67.850  1.00  0.00           H
ATOM   3698  HG2 LYS A 884      62.570  41.870  68.420  1.00  0.00           H
ATOM   3699  CD  LYS A 884      63.430  41.570  66.480  1.00  0.00           C
ATOM   3700  HD1 LYS A 884      63.270  42.650  66.260  1.00  0.00           H
ATOM   3701  HD2 LYS A 884      63.270  40.960  65.570  1.00  0.00           H
ATOM   3702  CE  LYS A 884      64.830  41.340  67.050  1.00  0.00           C
ATOM   3703  HE1 LYS A 884      64.960  40.260  67.310  1.00  0.00           H
ATOM   3704  HE2 LYS A 884      64.830  41.780  68.070  1.00  0.00           H
ATOM   3705  NZ  LYS A 884      65.910  41.980  66.270  1.00  0.00           N
ATOM   3706  HZ1 LYS A 884      65.640  42.940  65.990  1.00  0.00           H
ATOM   3707  HZ2 LYS A 884      65.980  41.490  65.360  1.00  0.00           H
ATOM   3708  HZ3 LYS A 884      66.840  41.950  66.730  1.00  0.00           H
ATOM   3709  C   LYS A 884      58.850  42.840  66.350  1.00  0.00           C
ATOM   3710  O   LYS A 884      58.200  43.320  67.250  1.00  0.00           O
ATOM   3711  N   LEU A 885      58.250  42.190  65.340  1.00  0.00           N
ATOM   3712  HN  LEU A 885      58.770  41.880  64.540  1.00  0.00           H
ATOM   3713  CA  LEU A 885      56.800  42.000  65.250  1.00  0.00           C
ATOM   3714  HA  LEU A 885      56.310  42.970  65.340  1.00  0.00           H
ATOM   3715  CB  LEU A 885      56.420  41.440  63.780  1.00  0.00           C
ATOM   3716  HB1 LEU A 885      57.110  40.580  63.650  1.00  0.00           H
ATOM   3717  HB2 LEU A 885      56.670  42.230  63.040  1.00  0.00           H
ATOM   3718  CG  LEU A 885      54.950  41.040  63.530  1.00  0.00           C
ATOM   3719  HG  LEU A 885      54.690  40.230  64.260  1.00  0.00           H
ATOM   3720  CD1 LEU A 885      54.020  42.270  63.720  1.00  0.00           C
ATOM   3721 HD11 LEU A 885      52.960  41.970  63.590  1.00  0.00           H
ATOM   3722 HD12 LEU A 885      54.130  43.150  63.050  1.00  0.00           H
ATOM   3723 HD13 LEU A 885      54.220  42.620  64.750  1.00  0.00           H
ATOM   3724  CD2 LEU A 885      54.710  40.560  62.130  1.00  0.00           C
ATOM   3725 HD21 LEU A 885      53.750  40.020  62.110  1.00  0.00           H
ATOM   3726 HD22 LEU A 885      55.500  39.890  61.700  1.00  0.00           H
ATOM   3727 HD23 LEU A 885      54.710  41.450  61.460  1.00  0.00           H
ATOM   3728  C   LEU A 885      56.190  41.190  66.440  1.00  0.00           C
ATOM   3729  O   LEU A 885      56.640  40.050  66.700  1.00  0.00           O
ATOM   3730  N   HSD A 886      55.180  41.750  67.150  1.00  0.00           N
ATOM   3731  HN  HSD A 886      54.680  42.620  67.070  1.00  0.00           H
ATOM   3732  CA  HSD A 886      54.290  41.000  68.040  1.00  0.00           C
ATOM   3733  HA  HSD A 886      55.030  40.450  68.600  1.00  0.00           H
ATOM   3734  CB  HSD A 886      53.530  41.830  69.020  1.00  0.00           C
ATOM   3735  HB1 HSD A 886      52.950  41.210  69.740  1.00  0.00           H
ATOM   3736  HB2 HSD A 886      52.730  42.460  68.570  1.00  0.00           H
ATOM   3737  ND1 HSD A 886      54.760  43.970  69.690  1.00  0.00           N
ATOM   3738  HD1 HSD A 886      54.880  44.490  68.850  1.00  0.00           H
ATOM   3739  CG  HSD A 886      54.390  42.680  69.910  1.00  0.00           C
ATOM   3740  CE1 HSD A 886      55.320  44.380  70.830  1.00  0.00           C
ATOM   3741  HE1 HSD A 886      55.620  45.370  71.160  1.00  0.00           H
ATOM   3742  NE2 HSD A 886      55.490  43.420  71.730  1.00  0.00           N
ATOM   3743  CD2 HSD A 886      54.790  42.330  71.140  1.00  0.00           C
ATOM   3744  HD2 HSD A 886      54.570  41.500  71.810  1.00  0.00           H
ATOM   3745  C   HSD A 886      53.310  40.190  67.210  1.00  0.00           C
ATOM   3746  O   HSD A 886      52.590  40.760  66.380  1.00  0.00           O
ATOM   3747  N   VAL A 887      53.310  38.870  67.470  1.00  0.00           N
ATOM   3748  HN  VAL A 887      53.980  38.440  68.070  1.00  0.00           H
ATOM   3749  CA  VAL A 887      52.550  37.900  66.790  1.00  0.00           C
ATOM   3750  HA  VAL A 887      51.900  38.340  66.040  1.00  0.00           H
ATOM   3751  CB  VAL A 887      53.320  36.840  65.940  1.00  0.00           C
ATOM   3752  HB  VAL A 887      54.020  36.250  66.580  1.00  0.00           H
ATOM   3753  CG1 VAL A 887      52.350  35.970  65.240  1.00  0.00           C
ATOM   3754 HG11 VAL A 887      52.860  35.100  64.770  1.00  0.00           H
ATOM   3755 HG12 VAL A 887      51.790  36.540  64.470  1.00  0.00           H
ATOM   3756 HG13 VAL A 887      51.570  35.590  65.920  1.00  0.00           H
ATOM   3757  CG2 VAL A 887      54.300  37.580  64.920  1.00  0.00           C
ATOM   3758 HG21 VAL A 887      54.870  38.340  65.480  1.00  0.00           H
ATOM   3759 HG22 VAL A 887      53.710  38.150  64.180  1.00  0.00           H
ATOM   3760 HG23 VAL A 887      54.960  36.790  64.480  1.00  0.00           H
ATOM   3761  C   VAL A 887      51.640  37.160  67.860  1.00  0.00           C
ATOM   3762  O   VAL A 887      52.180  36.420  68.660  1.00  0.00           O
ATOM   3763  N   PRO A 888      50.330  37.390  67.910  1.00  0.00           N
ATOM   3764  CD  PRO A 888      49.680  38.530  67.260  1.00  0.00           C
ATOM   3765  HD1 PRO A 888      49.520  38.300  66.200  1.00  0.00           H
ATOM   3766  HD2 PRO A 888      50.310  39.450  67.330  1.00  0.00           H
ATOM   3767  CA  PRO A 888      49.350  36.540  68.680  1.00  0.00           C
ATOM   3768  HA  PRO A 888      49.640  36.760  69.700  1.00  0.00           H
ATOM   3769  CB  PRO A 888      47.940  37.190  68.210  1.00  0.00           C
ATOM   3770  HB1 PRO A 888      47.230  36.930  69.030  1.00  0.00           H
ATOM   3771  HB2 PRO A 888      47.750  36.730  67.220  1.00  0.00           H
ATOM   3772  CG  PRO A 888      48.360  38.570  68.060  1.00  0.00           C
ATOM   3773  HG1 PRO A 888      47.550  39.160  67.580  1.00  0.00           H
ATOM   3774  HG2 PRO A 888      48.520  39.080  69.030  1.00  0.00           H
ATOM   3775  C   PRO A 888      49.490  35.060  68.320  1.00  0.00           C
ATOM   3776  O   PRO A 888      48.990  34.740  67.250  1.00  0.00           O
ATOM   3777  N   GLU A 889      50.080  34.260  69.190  1.00  0.00           N
ATOM   3778  HN  GLU A 889      50.530  34.620  70.010  1.00  0.00           H
ATOM   3779  CA  GLU A 889      50.220  32.800  69.040  1.00  0.00           C
ATOM   3780  HA  GLU A 889      50.490  32.630  68.010  1.00  0.00           H
ATOM   3781  CB  GLU A 889      51.320  32.240  70.010  1.00  0.00           C
ATOM   3782  HB1 GLU A 889      51.410  31.150  69.840  1.00  0.00           H
ATOM   3783  HB2 GLU A 889      50.870  32.290  71.030  1.00  0.00           H
ATOM   3784  CG  GLU A 889      52.710  32.900  69.940  1.00  0.00           C
ATOM   3785  HG1 GLU A 889      52.560  33.990  70.110  1.00  0.00           H
ATOM   3786  HG2 GLU A 889      53.090  32.760  68.900  1.00  0.00           H
ATOM   3787  CD  GLU A 889      53.580  32.250  70.920  1.00  0.00           C
ATOM   3788  OE1 GLU A 889      53.940  32.940  71.910  1.00  0.00           O
ATOM   3789  OE2 GLU A 889      53.930  31.040  70.780  1.00  0.00           O
ATOM   3790  C   GLU A 889      48.970  31.960  69.290  1.00  0.00           C
ATOM   3791  O   GLU A 889      48.140  32.410  70.080  1.00  0.00           O
ATOM   3792  N   LYS A 890      48.730  30.740  68.720  1.00  0.00           N
ATOM   3793  HN  LYS A 890      49.370  30.410  68.030  1.00  0.00           H
ATOM   3794  CA  LYS A 890      47.550  29.850  69.030  1.00  0.00           C
ATOM   3795  HA  LYS A 890      47.710  28.950  68.460  1.00  0.00           H
ATOM   3796  CB  LYS A 890      47.550  29.240  70.430  1.00  0.00           C
ATOM   3797  HB1 LYS A 890      46.600  28.670  70.550  1.00  0.00           H
ATOM   3798  HB2 LYS A 890      47.530  30.130  71.090  1.00  0.00           H
ATOM   3799  CG  LYS A 890      48.780  28.300  70.620  1.00  0.00           C
ATOM   3800  HG1 LYS A 890      49.690  28.940  70.520  1.00  0.00           H
ATOM   3801  HG2 LYS A 890      48.800  27.430  69.950  1.00  0.00           H
ATOM   3802  CD  LYS A 890      48.710  27.570  71.940  1.00  0.00           C
ATOM   3803  HD1 LYS A 890      49.640  27.010  72.130  1.00  0.00           H
ATOM   3804  HD2 LYS A 890      47.860  26.860  71.870  1.00  0.00           H
ATOM   3805  CE  LYS A 890      48.540  28.380  73.180  1.00  0.00           C
ATOM   3806  HE1 LYS A 890      47.540  28.870  73.160  1.00  0.00           H
ATOM   3807  HE2 LYS A 890      49.300  29.180  73.290  1.00  0.00           H
ATOM   3808  NZ  LYS A 890      48.600  27.430  74.350  1.00  0.00           N
ATOM   3809  HZ1 LYS A 890      49.580  27.060  74.350  1.00  0.00           H
ATOM   3810  HZ2 LYS A 890      47.980  26.600  74.270  1.00  0.00           H
ATOM   3811  HZ3 LYS A 890      48.450  27.760  75.320  1.00  0.00           H
ATOM   3812  C   LYS A 890      46.230  30.360  68.580  1.00  0.00           C
ATOM   3813  O   LYS A 890      45.270  30.130  69.350  1.00  0.00           O
ATOM   3814  N   PHE A 891      46.150  31.010  67.400  1.00  0.00           N
ATOM   3815  HN  PHE A 891      46.930  31.250  66.830  1.00  0.00           H
ATOM   3816  CA  PHE A 891      44.840  31.310  66.830  1.00  0.00           C
ATOM   3817  HA  PHE A 891      45.050  31.730  65.860  1.00  0.00           H
ATOM   3818  CB  PHE A 891      44.130  29.970  66.370  1.00  0.00           C
ATOM   3819  HB1 PHE A 891      43.830  29.320  67.220  1.00  0.00           H
ATOM   3820  HB2 PHE A 891      44.870  29.380  65.790  1.00  0.00           H
ATOM   3821  CG  PHE A 891      43.000  30.190  65.440  1.00  0.00           C
ATOM   3822  CD1 PHE A 891      43.030  31.090  64.380  1.00  0.00           C
ATOM   3823  HD1 PHE A 891      43.980  31.530  64.110  1.00  0.00           H
ATOM   3824  CE1 PHE A 891      41.990  31.210  63.420  1.00  0.00           C
ATOM   3825  HE1 PHE A 891      42.110  31.960  62.650  1.00  0.00           H
ATOM   3826  CZ  PHE A 891      40.800  30.620  63.740  1.00  0.00           C
ATOM   3827  HZ  PHE A 891      39.910  30.810  63.160  1.00  0.00           H
ATOM   3828  CD2 PHE A 891      41.800  29.550  65.630  1.00  0.00           C
ATOM   3829  HD2 PHE A 891      41.740  28.790  66.400  1.00  0.00           H
ATOM   3830  CE2 PHE A 891      40.720  29.660  64.770  1.00  0.00           C
ATOM   3831  HE2 PHE A 891      39.770  29.190  64.950  1.00  0.00           H
ATOM   3832  C   PHE A 891      43.900  32.270  67.570  1.00  0.00           C
ATOM   3833  O   PHE A 891      42.680  32.120  67.670  1.00  0.00           O
ATOM   3834  N   GLU A 892      44.550  33.390  67.970  1.00  0.00           N
ATOM   3835  HN  GLU A 892      45.510  33.600  67.880  1.00  0.00           H
ATOM   3836  CA  GLU A 892      43.780  34.410  68.640  1.00  0.00           C
ATOM   3837  HA  GLU A 892      42.740  34.140  68.730  1.00  0.00           H
ATOM   3838  CB  GLU A 892      44.310  34.520  70.120  1.00  0.00           C
ATOM   3839  HB1 GLU A 892      43.570  35.180  70.610  1.00  0.00           H
ATOM   3840  HB2 GLU A 892      45.330  34.940  70.080  1.00  0.00           H
ATOM   3841  CG  GLU A 892      44.160  33.190  70.900  1.00  0.00           C
ATOM   3842  HG1 GLU A 892      45.050  32.540  70.930  1.00  0.00           H
ATOM   3843  HG2 GLU A 892      43.300  32.660  70.450  1.00  0.00           H
ATOM   3844  CD  GLU A 892      43.680  33.330  72.340  1.00  0.00           C
ATOM   3845  OE1 GLU A 892      42.710  32.630  72.690  1.00  0.00           O
ATOM   3846  OE2 GLU A 892      44.270  34.120  73.110  1.00  0.00           O
ATOM   3847  C   GLU A 892      43.900  35.760  67.930  1.00  0.00           C
ATOM   3848  O   GLU A 892      44.790  35.930  67.140  1.00  0.00           O
ATOM   3849  N   PRO A 893      42.960  36.740  68.080  1.00  0.00           N
ATOM   3850  CD  PRO A 893      41.590  36.540  68.630  1.00  0.00           C
ATOM   3851  HD1 PRO A 893      41.620  36.150  69.680  1.00  0.00           H
ATOM   3852  HD2 PRO A 893      40.980  35.900  67.950  1.00  0.00           H
ATOM   3853  CA  PRO A 893      43.120  38.080  67.540  1.00  0.00           C
ATOM   3854  HA  PRO A 893      43.590  38.050  66.560  1.00  0.00           H
ATOM   3855  CB  PRO A 893      41.710  38.650  67.430  1.00  0.00           C
ATOM   3856  HB1 PRO A 893      41.090  38.210  66.610  1.00  0.00           H
ATOM   3857  HB2 PRO A 893      41.730  39.760  67.500  1.00  0.00           H
ATOM   3858  CG  PRO A 893      40.990  37.970  68.650  1.00  0.00           C
ATOM   3859  HG1 PRO A 893      41.030  38.420  69.670  1.00  0.00           H
ATOM   3860  HG2 PRO A 893      39.910  37.910  68.380  1.00  0.00           H
ATOM   3861  C   PRO A 893      43.910  39.020  68.530  1.00  0.00           C
ATOM   3862  O   PRO A 893      44.240  38.680  69.660  1.00  0.00           O
ATOM   3863  N   THR A 894      44.350  40.160  67.940  1.00  0.00           N
ATOM   3864  HN  THR A 894      44.110  40.280  66.980  1.00  0.00           H
ATOM   3865  CA  THR A 894      45.180  41.170  68.560  1.00  0.00           C
ATOM   3866  HA  THR A 894      46.100  40.660  68.790  1.00  0.00           H
ATOM   3867  CB  THR A 894      45.410  42.290  67.510  1.00  0.00           C
ATOM   3868  HB  THR A 894      44.480  42.820  67.210  1.00  0.00           H
ATOM   3869  OG1 THR A 894      46.010  41.830  66.300  1.00  0.00           O
ATOM   3870  HG1 THR A 894      45.380  41.340  65.790  1.00  0.00           H
ATOM   3871  CG2 THR A 894      46.540  43.180  68.200  1.00  0.00           C
ATOM   3872 HG21 THR A 894      47.260  42.460  68.650  1.00  0.00           H
ATOM   3873 HG22 THR A 894      46.170  43.810  69.040  1.00  0.00           H
ATOM   3874 HG23 THR A 894      47.050  43.760  67.400  1.00  0.00           H
ATOM   3875  C   THR A 894      44.550  41.780  69.840  1.00  0.00           C
ATOM   3876  O   THR A 894      45.190  42.140  70.870  1.00  0.00           O
ATOM   3877  N   HSD A 895      43.210  41.970  69.770  1.00  0.00           N
ATOM   3878  HN  HSD A 895      42.730  41.560  69.000  1.00  0.00           H
ATOM   3879  CA  HSD A 895      42.440  42.480  70.920  1.00  0.00           C
ATOM   3880  HA  HSD A 895      43.030  43.350  71.170  1.00  0.00           H
ATOM   3881  CB  HSD A 895      41.060  42.970  70.490  1.00  0.00           C
ATOM   3882  HB1 HSD A 895      40.350  42.210  70.110  1.00  0.00           H
ATOM   3883  HB2 HSD A 895      41.160  43.780  69.740  1.00  0.00           H
ATOM   3884  ND1 HSD A 895      40.460  45.060  71.880  1.00  0.00           N
ATOM   3885  HD1 HSD A 895      41.100  45.690  71.450  1.00  0.00           H
ATOM   3886  CG  HSD A 895      40.380  43.740  71.630  1.00  0.00           C
ATOM   3887  CE1 HSD A 895      39.580  45.360  72.870  1.00  0.00           C
ATOM   3888  HE1 HSD A 895      39.500  46.350  73.310  1.00  0.00           H
ATOM   3889  NE2 HSD A 895      38.960  44.290  73.250  1.00  0.00           N
ATOM   3890  CD2 HSD A 895      39.400  43.250  72.450  1.00  0.00           C
ATOM   3891  HD2 HSD A 895      39.000  42.250  72.290  1.00  0.00           H
ATOM   3892  C   HSD A 895      42.300  41.510  72.090  1.00  0.00           C
ATOM   3893  O   HSD A 895      42.050  40.390  71.760  1.00  0.00           O
ATOM   3894  N   PRO A 896      42.320  41.840  73.390  1.00  0.00           N
ATOM   3895  CD  PRO A 896      42.890  43.110  73.830  1.00  0.00           C
ATOM   3896  HD1 PRO A 896      42.220  44.000  73.740  1.00  0.00           H
ATOM   3897  HD2 PRO A 896      43.810  43.250  73.240  1.00  0.00           H
ATOM   3898  CA  PRO A 896      42.510  40.790  74.420  1.00  0.00           C
ATOM   3899  HA  PRO A 896      42.780  39.880  73.910  1.00  0.00           H
ATOM   3900  CB  PRO A 896      43.710  41.390  75.270  1.00  0.00           C
ATOM   3901  HB1 PRO A 896      44.700  41.130  74.820  1.00  0.00           H
ATOM   3902  HB2 PRO A 896      43.600  40.930  76.270  1.00  0.00           H
ATOM   3903  CG  PRO A 896      43.440  42.930  75.260  1.00  0.00           C
ATOM   3904  HG1 PRO A 896      42.550  43.150  75.900  1.00  0.00           H
ATOM   3905  HG2 PRO A 896      44.360  43.510  75.480  1.00  0.00           H
ATOM   3906  C   PRO A 896      41.200  40.450  75.240  1.00  0.00           C
ATOM   3907  O   PRO A 896      41.250  39.570  76.010  1.00  0.00           O
ATOM   3908  N   GLU A 897      40.140  41.260  75.100  1.00  0.00           N
ATOM   3909  HN  GLU A 897      40.090  42.070  74.520  1.00  0.00           H
ATOM   3910  CA  GLU A 897      39.010  41.110  76.040  1.00  0.00           C
ATOM   3911  HA  GLU A 897      39.450  40.570  76.860  1.00  0.00           H
ATOM   3912  CB  GLU A 897      38.470  42.400  76.590  1.00  0.00           C
ATOM   3913  HB1 GLU A 897      37.690  42.150  77.330  1.00  0.00           H
ATOM   3914  HB2 GLU A 897      37.740  42.860  75.890  1.00  0.00           H
ATOM   3915  CG  GLU A 897      39.510  43.410  77.170  1.00  0.00           C
ATOM   3916  HG1 GLU A 897      40.170  43.730  76.340  1.00  0.00           H
ATOM   3917  HG2 GLU A 897      40.040  42.960  78.040  1.00  0.00           H
ATOM   3918  CD  GLU A 897      38.820  44.710  77.610  1.00  0.00           C
ATOM   3919  OE1 GLU A 897      37.560  44.680  77.740  1.00  0.00           O
ATOM   3920  OE2 GLU A 897      39.480  45.740  77.880  1.00  0.00           O
ATOM   3921  C   GLU A 897      37.940  40.230  75.420  1.00  0.00           C
ATOM   3922  O   GLU A 897      36.860  40.020  76.050  1.00  0.00           O
ATOM   3923  N   ARG A 898      38.190  39.750  74.180  1.00  0.00           N
ATOM   3924  HN  ARG A 898      39.040  40.040  73.760  1.00  0.00           H
ATOM   3925  CA  ARG A 898      37.340  38.810  73.510  1.00  0.00           C
ATOM   3926  HA  ARG A 898      37.160  38.000  74.210  1.00  0.00           H
ATOM   3927  CB  ARG A 898      35.970  39.420  73.110  1.00  0.00           C
ATOM   3928  HB1 ARG A 898      35.430  39.580  74.060  1.00  0.00           H
ATOM   3929  HB2 ARG A 898      35.280  38.730  72.590  1.00  0.00           H
ATOM   3930  CG  ARG A 898      35.990  40.800  72.450  1.00  0.00           C
ATOM   3931  HG1 ARG A 898      36.630  41.530  73.000  1.00  0.00           H
ATOM   3932  HG2 ARG A 898      35.050  41.390  72.500  1.00  0.00           H
ATOM   3933  CD  ARG A 898      36.470  40.730  71.000  1.00  0.00           C
ATOM   3934  HD1 ARG A 898      35.860  40.000  70.440  1.00  0.00           H
ATOM   3935  HD2 ARG A 898      37.470  40.250  71.020  1.00  0.00           H
ATOM   3936  NE  ARG A 898      36.490  42.050  70.290  1.00  0.00           N
ATOM   3937  HE  ARG A 898      36.240  42.930  70.700  1.00  0.00           H
ATOM   3938  CZ  ARG A 898      36.930  42.080  69.030  1.00  0.00           C
ATOM   3939  NH1 ARG A 898      37.310  41.050  68.330  1.00  0.00           N
ATOM   3940 HH11 ARG A 898      37.810  41.220  67.480  1.00  0.00           H
ATOM   3941 HH12 ARG A 898      37.330  40.190  68.840  1.00  0.00           H
ATOM   3942  NH2 ARG A 898      37.300  43.310  68.700  1.00  0.00           N
ATOM   3943 HH21 ARG A 898      37.820  43.370  67.850  1.00  0.00           H
ATOM   3944 HH22 ARG A 898      37.210  44.030  69.380  1.00  0.00           H
ATOM   3945  C   ARG A 898      38.100  38.090  72.400  1.00  0.00           C
ATOM   3946  O   ARG A 898      39.180  38.610  71.980  1.00  0.00           O
ATOM   3947  N   GLY A 899      37.530  36.990  71.820  1.00  0.00           N
ATOM   3948  HN  GLY A 899      36.770  36.470  72.180  1.00  0.00           H
ATOM   3949  CA  GLY A 899      37.960  36.460  70.580  1.00  0.00           C
ATOM   3950  HA1 GLY A 899      37.340  35.580  70.500  1.00  0.00           H
ATOM   3951  HA2 GLY A 899      39.010  36.240  70.450  1.00  0.00           H
ATOM   3952  C   GLY A 899      37.610  37.260  69.350  1.00  0.00           C
ATOM   3953  O   GLY A 899      37.600  38.510  69.330  1.00  0.00           O
ATOM   3954  N   TRP A 900      37.450  36.450  68.300  1.00  0.00           N
ATOM   3955  HN  TRP A 900      37.790  35.520  68.340  1.00  0.00           H
ATOM   3956  CA  TRP A 900      37.140  36.910  66.940  1.00  0.00           C
ATOM   3957  HA  TRP A 900      37.990  37.540  66.710  1.00  0.00           H
ATOM   3958  CB  TRP A 900      37.030  35.800  65.860  1.00  0.00           C
ATOM   3959  HB1 TRP A 900      36.650  36.170  64.880  1.00  0.00           H
ATOM   3960  HB2 TRP A 900      36.190  35.180  66.220  1.00  0.00           H
ATOM   3961  CG  TRP A 900      38.230  34.930  65.740  1.00  0.00           C
ATOM   3962  CD1 TRP A 900      38.430  33.640  66.070  1.00  0.00           C
ATOM   3963  HD1 TRP A 900      37.680  32.960  66.420  1.00  0.00           H
ATOM   3964  NE1 TRP A 900      39.800  33.340  65.820  1.00  0.00           N
ATOM   3965  HE1 TRP A 900      40.300  32.590  66.170  1.00  0.00           H
ATOM   3966  CE2 TRP A 900      40.420  34.390  65.250  1.00  0.00           C
ATOM   3967  CD2 TRP A 900      39.400  35.430  65.150  1.00  0.00           C
ATOM   3968  CE3 TRP A 900      39.720  36.630  64.500  1.00  0.00           C
ATOM   3969  HE3 TRP A 900      39.040  37.460  64.320  1.00  0.00           H
ATOM   3970  CZ3 TRP A 900      41.040  36.800  64.000  1.00  0.00           C
ATOM   3971  HZ3 TRP A 900      41.210  37.730  63.480  1.00  0.00           H
ATOM   3972  CZ2 TRP A 900      41.670  34.580  64.770  1.00  0.00           C
ATOM   3973  HZ2 TRP A 900      42.400  33.780  64.860  1.00  0.00           H
ATOM   3974  CH2 TRP A 900      42.010  35.780  64.140  1.00  0.00           C
ATOM   3975  HH2 TRP A 900      42.980  36.000  63.740  1.00  0.00           H
ATOM   3976  C   TRP A 900      35.850  37.790  66.780  1.00  0.00           C
ATOM   3977  O   TRP A 900      35.930  38.810  66.100  1.00  0.00           O
ATOM   3978  N   ILE A 901      34.780  37.520  67.440  1.00  0.00           N
ATOM   3979  HN  ILE A 901      34.760  36.840  68.170  1.00  0.00           H
ATOM   3980  CA  ILE A 901      33.480  38.100  67.140  1.00  0.00           C
ATOM   3981  HA  ILE A 901      33.380  38.220  66.070  1.00  0.00           H
ATOM   3982  CB  ILE A 901      32.300  37.330  67.620  1.00  0.00           C
ATOM   3983  HB  ILE A 901      32.320  37.160  68.720  1.00  0.00           H
ATOM   3984  CG2 ILE A 901      30.930  38.050  67.200  1.00  0.00           C
ATOM   3985 HG21 ILE A 901      30.990  38.560  66.210  1.00  0.00           H
ATOM   3986 HG22 ILE A 901      30.490  38.790  67.910  1.00  0.00           H
ATOM   3987 HG23 ILE A 901      30.230  37.190  67.140  1.00  0.00           H
ATOM   3988  CG1 ILE A 901      32.290  35.960  66.860  1.00  0.00           C
ATOM   3989 HG11 ILE A 901      31.330  35.500  67.190  1.00  0.00           H
ATOM   3990 HG12 ILE A 901      33.150  35.420  67.300  1.00  0.00           H
ATOM   3991  CD  ILE A 901      32.310  36.060  65.340  1.00  0.00           C
ATOM   3992  HD1 ILE A 901      33.230  36.420  64.830  1.00  0.00           H
ATOM   3993  HD2 ILE A 901      31.380  36.540  64.970  1.00  0.00           H
ATOM   3994  HD3 ILE A 901      32.290  35.070  64.850  1.00  0.00           H
ATOM   3995  C   ILE A 901      33.450  39.490  67.790  1.00  0.00           C
ATOM   3996  O   ILE A 901      33.710  39.650  68.980  1.00  0.00           O
ATOM   3997  N   ILE A 902      33.190  40.490  66.910  1.00  0.00           N
ATOM   3998  HN  ILE A 902      33.170  40.320  65.930  1.00  0.00           H
ATOM   3999  CA  ILE A 902      32.970  41.920  67.190  1.00  0.00           C
ATOM   4000  HA  ILE A 902      33.000  42.060  68.260  1.00  0.00           H
ATOM   4001  CB  ILE A 902      34.070  42.730  66.520  1.00  0.00           C
ATOM   4002  HB  ILE A 902      35.040  42.450  66.980  1.00  0.00           H
ATOM   4003  CG2 ILE A 902      34.200  42.260  64.980  1.00  0.00           C
ATOM   4004 HG21 ILE A 902      33.230  42.490  64.490  1.00  0.00           H
ATOM   4005 HG22 ILE A 902      34.510  41.190  64.900  1.00  0.00           H
ATOM   4006 HG23 ILE A 902      35.080  42.760  64.530  1.00  0.00           H
ATOM   4007  CG1 ILE A 902      33.900  44.210  66.470  1.00  0.00           C
ATOM   4008 HG11 ILE A 902      32.870  44.430  66.140  1.00  0.00           H
ATOM   4009 HG12 ILE A 902      34.730  44.650  65.880  1.00  0.00           H
ATOM   4010  CD  ILE A 902      34.110  44.840  67.950  1.00  0.00           C
ATOM   4011  HD1 ILE A 902      34.350  45.920  67.930  1.00  0.00           H
ATOM   4012  HD2 ILE A 902      34.840  44.210  68.480  1.00  0.00           H
ATOM   4013  HD3 ILE A 902      33.100  44.700  68.410  1.00  0.00           H
ATOM   4014  C   ILE A 902      31.550  42.340  66.750  1.00  0.00           C
ATOM   4015  O   ILE A 902      31.100  42.170  65.580  1.00  0.00           O
ATOM   4016  N   SER A 903      30.810  42.940  67.750  1.00  0.00           N
ATOM   4017  HN  SER A 903      31.160  43.220  68.650  1.00  0.00           H
ATOM   4018  CA  SER A 903      29.500  43.390  67.340  1.00  0.00           C
ATOM   4019  HA  SER A 903      29.020  42.610  66.780  1.00  0.00           H
ATOM   4020  CB  SER A 903      28.420  43.580  68.470  1.00  0.00           C
ATOM   4021  HB1 SER A 903      28.560  44.350  69.270  1.00  0.00           H
ATOM   4022  HB2 SER A 903      28.460  42.630  69.050  1.00  0.00           H
ATOM   4023  OG  SER A 903      27.040  43.800  68.060  1.00  0.00           O
ATOM   4024  HG1 SER A 903      27.010  44.640  67.580  1.00  0.00           H
ATOM   4025  C   SER A 903      29.590  44.770  66.610  1.00  0.00           C
ATOM   4026  O   SER A 903      30.280  45.680  67.020  1.00  0.00           O
ATOM   4027  N   PRO A 904      28.880  44.990  65.530  1.00  0.00           N
ATOM   4028  CD  PRO A 904      27.950  44.020  64.810  1.00  0.00           C
ATOM   4029  HD1 PRO A 904      27.340  43.360  65.460  1.00  0.00           H
ATOM   4030  HD2 PRO A 904      28.570  43.410  64.100  1.00  0.00           H
ATOM   4031  CA  PRO A 904      28.560  46.430  65.160  1.00  0.00           C
ATOM   4032  HA  PRO A 904      29.500  46.950  65.180  1.00  0.00           H
ATOM   4033  CB  PRO A 904      27.850  46.280  63.830  1.00  0.00           C
ATOM   4034  HB1 PRO A 904      28.550  46.130  62.980  1.00  0.00           H
ATOM   4035  HB2 PRO A 904      27.180  47.090  63.450  1.00  0.00           H
ATOM   4036  CG  PRO A 904      27.040  44.930  64.020  1.00  0.00           C
ATOM   4037  HG1 PRO A 904      26.140  45.240  64.590  1.00  0.00           H
ATOM   4038  HG2 PRO A 904      26.720  44.590  63.000  1.00  0.00           H
ATOM   4039  C   PRO A 904      27.740  47.130  66.170  1.00  0.00           C
ATOM   4040  O   PRO A 904      27.010  46.500  66.910  1.00  0.00           O
ATOM   4041  N   LEU A 905      27.790  48.450  66.280  1.00  0.00           N
ATOM   4042  HN  LEU A 905      28.440  48.900  65.680  1.00  0.00           H
ATOM   4043  CA  LEU A 905      27.020  49.420  67.120  1.00  0.00           C
ATOM   4044  HA  LEU A 905      27.220  50.410  66.700  1.00  0.00           H
ATOM   4045  CB  LEU A 905      25.440  49.260  67.010  1.00  0.00           C
ATOM   4046  HB1 LEU A 905      25.140  48.230  67.300  1.00  0.00           H
ATOM   4047  HB2 LEU A 905      25.280  49.380  65.920  1.00  0.00           H
ATOM   4048  CG  LEU A 905      24.510  50.110  67.850  1.00  0.00           C
ATOM   4049  HG  LEU A 905      24.650  49.840  68.920  1.00  0.00           H
ATOM   4050  CD1 LEU A 905      25.030  51.560  67.820  1.00  0.00           C
ATOM   4051 HD11 LEU A 905      24.510  52.160  68.600  1.00  0.00           H
ATOM   4052 HD12 LEU A 905      24.960  51.930  66.780  1.00  0.00           H
ATOM   4053 HD13 LEU A 905      26.120  51.620  68.090  1.00  0.00           H
ATOM   4054  CD2 LEU A 905      23.070  50.170  67.340  1.00  0.00           C
ATOM   4055 HD21 LEU A 905      22.520  50.940  67.930  1.00  0.00           H
ATOM   4056 HD22 LEU A 905      22.590  49.190  67.500  1.00  0.00           H
ATOM   4057 HD23 LEU A 905      23.090  50.430  66.260  1.00  0.00           H
ATOM   4058  C   LEU A 905      27.550  49.310  68.550  1.00  0.00           C
ATOM   4059  O   LEU A 905      28.130  50.270  69.070  1.00  0.00           O
ATOM   4060  N   GLY A 906      27.440  48.160  69.200  1.00  0.00           N
ATOM   4061  HN  GLY A 906      27.120  47.310  68.780  1.00  0.00           H
ATOM   4062  CA  GLY A 906      27.930  48.050  70.630  1.00  0.00           C
ATOM   4063  HA1 GLY A 906      28.920  48.470  70.620  1.00  0.00           H
ATOM   4064  HA2 GLY A 906      27.770  47.040  71.000  1.00  0.00           H
ATOM   4065  C   GLY A 906      27.030  48.860  71.590  1.00  0.00           C
ATOM   4066  O   GLY A 906      25.890  49.090  71.400  1.00  0.00           O
ATOM   4067  N   ASP A 907      27.650  49.300  72.640  1.00  0.00           N
ATOM   4068  HN  ASP A 907      28.550  48.920  72.860  1.00  0.00           H
ATOM   4069  CA  ASP A 907      27.040  50.340  73.480  1.00  0.00           C
ATOM   4070  HA  ASP A 907      26.030  50.000  73.660  1.00  0.00           H
ATOM   4071  CB  ASP A 907      27.790  50.450  74.800  1.00  0.00           C
ATOM   4072  HB1 ASP A 907      27.440  51.260  75.480  1.00  0.00           H
ATOM   4073  HB2 ASP A 907      28.830  50.750  74.560  1.00  0.00           H
ATOM   4074  CG  ASP A 907      27.730  49.090  75.560  1.00  0.00           C
ATOM   4075  OD1 ASP A 907      28.380  48.950  76.640  1.00  0.00           O
ATOM   4076  OD2 ASP A 907      27.020  48.160  75.130  1.00  0.00           O
ATOM   4077  C   ASP A 907      26.940  51.730  72.780  1.00  0.00           C
ATOM   4078  O   ASP A 907      26.130  52.500  73.270  1.00  0.00           O
ATOM   4079  N   ASN A 908      27.640  52.130  71.680  1.00  0.00           N
ATOM   4080  HN  ASN A 908      28.320  51.530  71.270  1.00  0.00           H
ATOM   4081  CA  ASN A 908      27.600  53.470  71.250  1.00  0.00           C
ATOM   4082  HA  ASN A 908      28.040  54.060  72.050  1.00  0.00           H
ATOM   4083  CB  ASN A 908      28.410  53.630  69.960  1.00  0.00           C
ATOM   4084  HB1 ASN A 908      28.310  54.610  69.460  1.00  0.00           H
ATOM   4085  HB2 ASN A 908      28.010  52.770  69.370  1.00  0.00           H
ATOM   4086  CG  ASN A 908      29.930  53.560  70.180  1.00  0.00           C
ATOM   4087  OD1 ASN A 908      30.690  53.390  69.230  1.00  0.00           O
ATOM   4088  ND2 ASN A 908      30.460  53.580  71.420  1.00  0.00           N
ATOM   4089 HD21 ASN A 908      31.440  53.440  71.530  1.00  0.00           H
ATOM   4090 HD22 ASN A 908      29.860  53.480  72.210  1.00  0.00           H
ATOM   4091  C   ASN A 908      26.230  54.070  71.000  1.00  0.00           C
ATOM   4092  O   ASN A 908      25.320  53.350  70.520  1.00  0.00           O
ATOM   4093  N   PRO A 909      25.910  55.360  71.160  1.00  0.00           N
ATOM   4094  CD  PRO A 909      26.790  56.400  71.540  1.00  0.00           C
ATOM   4095  HD1 PRO A 909      27.430  56.580  70.650  1.00  0.00           H
ATOM   4096  HD2 PRO A 909      27.460  56.080  72.360  1.00  0.00           H
ATOM   4097  CA  PRO A 909      24.550  55.880  70.900  1.00  0.00           C
ATOM   4098  HA  PRO A 909      24.060  55.310  71.680  1.00  0.00           H
ATOM   4099  CB  PRO A 909      24.630  57.340  71.110  1.00  0.00           C
ATOM   4100  HB1 PRO A 909      23.820  57.820  71.680  1.00  0.00           H
ATOM   4101  HB2 PRO A 909      24.850  57.810  70.120  1.00  0.00           H
ATOM   4102  CG  PRO A 909      25.920  57.560  71.890  1.00  0.00           C
ATOM   4103  HG1 PRO A 909      26.360  58.560  71.690  1.00  0.00           H
ATOM   4104  HG2 PRO A 909      25.650  57.440  72.960  1.00  0.00           H
ATOM   4105  C   PRO A 909      24.000  55.510  69.510  1.00  0.00           C
ATOM   4106  O   PRO A 909      24.700  55.410  68.470  1.00  0.00           O
ATOM   4107  N   TRP A 910      22.670  55.330  69.430  1.00  0.00           N
ATOM   4108  HN  TRP A 910      22.040  55.660  70.140  1.00  0.00           H
ATOM   4109  CA  TRP A 910      21.930  54.620  68.340  1.00  0.00           C
ATOM   4110  HA  TRP A 910      22.330  53.620  68.320  1.00  0.00           H
ATOM   4111  CB  TRP A 910      20.360  54.680  68.550  1.00  0.00           C
ATOM   4112  HB1 TRP A 910      20.030  55.730  68.420  1.00  0.00           H
ATOM   4113  HB2 TRP A 910      20.120  54.510  69.630  1.00  0.00           H
ATOM   4114  CG  TRP A 910      19.680  53.640  67.760  1.00  0.00           C
ATOM   4115  CD1 TRP A 910      19.880  52.300  67.920  1.00  0.00           C
ATOM   4116  HD1 TRP A 910      20.440  51.910  68.760  1.00  0.00           H
ATOM   4117  NE1 TRP A 910      19.170  51.600  67.000  1.00  0.00           N
ATOM   4118  HE1 TRP A 910      18.970  50.650  66.910  1.00  0.00           H
ATOM   4119  CE2 TRP A 910      18.480  52.460  66.170  1.00  0.00           C
ATOM   4120  CD2 TRP A 910      18.800  53.750  66.580  1.00  0.00           C
ATOM   4121  CE3 TRP A 910      18.450  54.860  65.840  1.00  0.00           C
ATOM   4122  HE3 TRP A 910      18.830  55.830  66.130  1.00  0.00           H
ATOM   4123  CZ3 TRP A 910      17.580  54.640  64.770  1.00  0.00           C
ATOM   4124  HZ3 TRP A 910      17.130  55.470  64.240  1.00  0.00           H
ATOM   4125  CZ2 TRP A 910      17.690  52.230  65.020  1.00  0.00           C
ATOM   4126  HZ2 TRP A 910      17.350  51.220  64.820  1.00  0.00           H
ATOM   4127  CH2 TRP A 910      17.200  53.320  64.350  1.00  0.00           C
ATOM   4128  HH2 TRP A 910      16.600  53.120  63.470  1.00  0.00           H
ATOM   4129  C   TRP A 910      22.180  55.190  66.960  1.00  0.00           C
ATOM   4130  O   TRP A 910      22.500  54.500  66.000  1.00  0.00           O
ATOM   4131  N   TRP A 911      22.100  56.550  66.850  1.00  0.00           N
ATOM   4132  HN  TRP A 911      22.020  57.060  67.710  1.00  0.00           H
ATOM   4133  CA  TRP A 911      22.320  57.410  65.700  1.00  0.00           C
ATOM   4134  HA  TRP A 911      21.530  57.140  65.000  1.00  0.00           H
ATOM   4135  CB  TRP A 911      22.180  58.890  65.960  1.00  0.00           C
ATOM   4136  HB1 TRP A 911      21.130  59.160  66.130  1.00  0.00           H
ATOM   4137  HB2 TRP A 911      22.510  59.470  65.080  1.00  0.00           H
ATOM   4138  CG  TRP A 911      22.900  59.380  67.140  1.00  0.00           C
ATOM   4139  CD1 TRP A 911      22.320  59.550  68.400  1.00  0.00           C
ATOM   4140  HD1 TRP A 911      21.270  59.440  68.630  1.00  0.00           H
ATOM   4141  NE1 TRP A 911      23.340  60.030  69.200  1.00  0.00           N
ATOM   4142  HE1 TRP A 911      23.090  60.380  70.080  1.00  0.00           H
ATOM   4143  CE2 TRP A 911      24.460  60.250  68.560  1.00  0.00           C
ATOM   4144  CD2 TRP A 911      24.320  59.780  67.240  1.00  0.00           C
ATOM   4145  CE3 TRP A 911      25.420  59.680  66.390  1.00  0.00           C
ATOM   4146  HE3 TRP A 911      25.290  59.640  65.330  1.00  0.00           H
ATOM   4147  CZ3 TRP A 911      26.680  59.970  66.960  1.00  0.00           C
ATOM   4148  HZ3 TRP A 911      27.560  59.970  66.310  1.00  0.00           H
ATOM   4149  CZ2 TRP A 911      25.750  60.440  69.140  1.00  0.00           C
ATOM   4150  HZ2 TRP A 911      25.930  60.520  70.200  1.00  0.00           H
ATOM   4151  CH2 TRP A 911      26.830  60.260  68.300  1.00  0.00           C
ATOM   4152  HH2 TRP A 911      27.800  60.490  68.720  1.00  0.00           H
ATOM   4153  C   TRP A 911      23.690  57.150  64.970  1.00  0.00           C
ATOM   4154  O   TRP A 911      23.840  57.600  63.830  1.00  0.00           O
ATOM   4155  N   THR A 912      24.720  56.510  65.590  1.00  0.00           N
ATOM   4156  HN  THR A 912      24.610  56.160  66.520  1.00  0.00           H
ATOM   4157  CA  THR A 912      26.020  56.270  65.050  1.00  0.00           C
ATOM   4158  HA  THR A 912      26.420  57.190  64.670  1.00  0.00           H
ATOM   4159  CB  THR A 912      26.960  55.720  66.140  1.00  0.00           C
ATOM   4160  HB  THR A 912      27.940  55.520  65.640  1.00  0.00           H
ATOM   4161  OG1 THR A 912      26.410  54.540  66.700  1.00  0.00           O
ATOM   4162  HG1 THR A 912      25.610  54.740  67.200  1.00  0.00           H
ATOM   4163  CG2 THR A 912      27.260  56.720  67.180  1.00  0.00           C
ATOM   4164 HG21 THR A 912      27.950  56.240  67.930  1.00  0.00           H
ATOM   4165 HG22 THR A 912      26.310  57.120  67.610  1.00  0.00           H
ATOM   4166 HG23 THR A 912      27.710  57.610  66.710  1.00  0.00           H
ATOM   4167  C   THR A 912      26.020  55.310  63.850  1.00  0.00           C
ATOM   4168  O   THR A 912      26.920  55.420  62.980  1.00  0.00           O
ATOM   4169  N   LEU A 913      25.040  54.360  63.710  1.00  0.00           N
ATOM   4170  HN  LEU A 913      24.350  54.330  64.430  1.00  0.00           H
ATOM   4171  CA  LEU A 913      24.850  53.510  62.600  1.00  0.00           C
ATOM   4172  HA  LEU A 913      25.820  53.170  62.260  1.00  0.00           H
ATOM   4173  CB  LEU A 913      23.900  52.370  63.210  1.00  0.00           C
ATOM   4174  HB1 LEU A 913      23.000  52.750  63.740  1.00  0.00           H
ATOM   4175  HB2 LEU A 913      24.580  51.850  63.930  1.00  0.00           H
ATOM   4176  CG  LEU A 913      23.310  51.360  62.180  1.00  0.00           C
ATOM   4177  HG  LEU A 913      22.650  51.980  61.520  1.00  0.00           H
ATOM   4178  CD1 LEU A 913      24.410  50.750  61.320  1.00  0.00           C
ATOM   4179 HD11 LEU A 913      24.080  50.250  60.390  1.00  0.00           H
ATOM   4180 HD12 LEU A 913      24.860  49.970  61.980  1.00  0.00           H
ATOM   4181 HD13 LEU A 913      25.150  51.490  60.950  1.00  0.00           H
ATOM   4182  CD2 LEU A 913      22.430  50.300  62.800  1.00  0.00           C
ATOM   4183 HD21 LEU A 913      22.130  49.510  62.080  1.00  0.00           H
ATOM   4184 HD22 LEU A 913      21.480  50.740  63.160  1.00  0.00           H
ATOM   4185 HD23 LEU A 913      22.970  49.890  63.680  1.00  0.00           H
ATOM   4186  C   LEU A 913      24.120  54.180  61.520  1.00  0.00           C
ATOM   4187  O   LEU A 913      24.170  53.860  60.350  1.00  0.00           O
ATOM   4188  N   LEU A 914      23.500  55.350  61.810  1.00  0.00           N
ATOM   4189  HN  LEU A 914      23.490  55.660  62.750  1.00  0.00           H
ATOM   4190  CA  LEU A 914      22.840  56.080  60.750  1.00  0.00           C
ATOM   4191  HA  LEU A 914      22.490  55.400  59.980  1.00  0.00           H
ATOM   4192  CB  LEU A 914      21.740  56.960  61.320  1.00  0.00           C
ATOM   4193  HB1 LEU A 914      21.180  57.230  60.400  1.00  0.00           H
ATOM   4194  HB2 LEU A 914      22.040  57.850  61.890  1.00  0.00           H
ATOM   4195  CG  LEU A 914      20.720  56.060  62.110  1.00  0.00           C
ATOM   4196  HG  LEU A 914      21.120  55.740  63.090  1.00  0.00           H
ATOM   4197  CD1 LEU A 914      19.510  57.020  62.380  1.00  0.00           C
ATOM   4198 HD11 LEU A 914      19.120  57.490  61.440  1.00  0.00           H
ATOM   4199 HD12 LEU A 914      19.770  57.810  63.110  1.00  0.00           H
ATOM   4200 HD13 LEU A 914      18.790  56.420  62.960  1.00  0.00           H
ATOM   4201  CD2 LEU A 914      20.280  54.830  61.400  1.00  0.00           C
ATOM   4202 HD21 LEU A 914      20.970  53.970  61.450  1.00  0.00           H
ATOM   4203 HD22 LEU A 914      20.040  55.020  60.330  1.00  0.00           H
ATOM   4204 HD23 LEU A 914      19.320  54.430  61.790  1.00  0.00           H
ATOM   4205  C   LEU A 914      23.840  57.050  60.150  1.00  0.00           C
ATOM   4206  O   LEU A 914      23.850  57.350  58.930  1.00  0.00           O
ATOM   4207  N   ILE A 915      24.740  57.620  60.960  1.00  0.00           N
ATOM   4208  HN  ILE A 915      24.480  57.470  61.920  1.00  0.00           H
ATOM   4209  CA  ILE A 915      25.990  58.370  60.630  1.00  0.00           C
ATOM   4210  HA  ILE A 915      25.740  59.270  60.070  1.00  0.00           H
ATOM   4211  CB  ILE A 915      26.650  59.000  61.880  1.00  0.00           C
ATOM   4212  HB  ILE A 915      26.670  58.240  62.690  1.00  0.00           H
ATOM   4213  CG2 ILE A 915      28.140  59.440  61.850  1.00  0.00           C
ATOM   4214 HG21 ILE A 915      28.460  59.860  62.830  1.00  0.00           H
ATOM   4215 HG22 ILE A 915      28.320  60.210  61.070  1.00  0.00           H
ATOM   4216 HG23 ILE A 915      28.820  58.590  61.640  1.00  0.00           H
ATOM   4217  CG1 ILE A 915      25.810  60.230  62.360  1.00  0.00           C
ATOM   4218 HG11 ILE A 915      25.990  60.330  63.460  1.00  0.00           H
ATOM   4219 HG12 ILE A 915      24.750  59.930  62.190  1.00  0.00           H
ATOM   4220  CD  ILE A 915      26.020  61.500  61.620  1.00  0.00           C
ATOM   4221  HD1 ILE A 915      27.090  61.830  61.660  1.00  0.00           H
ATOM   4222  HD2 ILE A 915      25.390  62.330  61.990  1.00  0.00           H
ATOM   4223  HD3 ILE A 915      25.860  61.460  60.510  1.00  0.00           H
ATOM   4224  C   ILE A 915      27.040  57.640  59.870  1.00  0.00           C
ATOM   4225  O   ILE A 915      27.730  58.150  58.970  1.00  0.00           O
ATOM   4226  N   ALA A 916      27.280  56.400  60.230  1.00  0.00           N
ATOM   4227  HN  ALA A 916      26.880  56.070  61.080  1.00  0.00           H
ATOM   4228  CA  ALA A 916      28.110  55.370  59.580  1.00  0.00           C
ATOM   4229  HA  ALA A 916      29.120  55.760  59.640  1.00  0.00           H
ATOM   4230  CB  ALA A 916      28.020  54.040  60.390  1.00  0.00           C
ATOM   4231  HB1 ALA A 916      28.770  53.280  60.060  1.00  0.00           H
ATOM   4232  HB2 ALA A 916      27.050  53.550  60.170  1.00  0.00           H
ATOM   4233  HB3 ALA A 916      28.160  54.250  61.470  1.00  0.00           H
ATOM   4234  C   ALA A 916      27.890  55.100  58.050  1.00  0.00           C
ATOM   4235  O   ALA A 916      28.820  54.850  57.330  1.00  0.00           O
ATOM   4236  N   ALA A 917      26.650  55.240  57.550  1.00  0.00           N
ATOM   4237  HN  ALA A 917      25.900  55.460  58.180  1.00  0.00           H
ATOM   4238  CA  ALA A 917      26.350  55.150  56.160  1.00  0.00           C
ATOM   4239  HA  ALA A 917      26.660  54.160  55.850  1.00  0.00           H
ATOM   4240  CB  ALA A 917      24.800  55.390  56.020  1.00  0.00           C
ATOM   4241  HB1 ALA A 917      24.360  54.750  56.830  1.00  0.00           H
ATOM   4242  HB2 ALA A 917      24.520  55.120  54.990  1.00  0.00           H
ATOM   4243  HB3 ALA A 917      24.520  56.450  56.210  1.00  0.00           H
ATOM   4244  C   ALA A 917      27.040  56.170  55.250  1.00  0.00           C
ATOM   4245  O   ALA A 917      27.460  55.800  54.200  1.00  0.00           O
ATOM   4246  N   ILE A 918      27.190  57.460  55.700  1.00  0.00           N
ATOM   4247  HN  ILE A 918      26.980  57.620  56.660  1.00  0.00           H
ATOM   4248  CA  ILE A 918      27.940  58.410  54.990  1.00  0.00           C
ATOM   4249  HA  ILE A 918      27.480  58.490  54.010  1.00  0.00           H
ATOM   4250  CB  ILE A 918      27.780  59.710  55.780  1.00  0.00           C
ATOM   4251  HB  ILE A 918      27.870  59.460  56.860  1.00  0.00           H
ATOM   4252  CG2 ILE A 918      28.780  60.780  55.290  1.00  0.00           C
ATOM   4253 HG21 ILE A 918      28.790  60.870  54.180  1.00  0.00           H
ATOM   4254 HG22 ILE A 918      29.840  60.650  55.540  1.00  0.00           H
ATOM   4255 HG23 ILE A 918      28.460  61.780  55.660  1.00  0.00           H
ATOM   4256  CG1 ILE A 918      26.410  60.270  55.570  1.00  0.00           C
ATOM   4257 HG11 ILE A 918      25.650  59.450  55.490  1.00  0.00           H
ATOM   4258 HG12 ILE A 918      26.240  60.670  54.540  1.00  0.00           H
ATOM   4259  CD  ILE A 918      25.820  61.270  56.630  1.00  0.00           C
ATOM   4260  HD1 ILE A 918      24.870  61.720  56.280  1.00  0.00           H
ATOM   4261  HD2 ILE A 918      26.580  62.050  56.820  1.00  0.00           H
ATOM   4262  HD3 ILE A 918      25.720  60.730  57.600  1.00  0.00           H
ATOM   4263  C   ILE A 918      29.410  58.140  54.630  1.00  0.00           C
ATOM   4264  O   ILE A 918      29.810  58.310  53.470  1.00  0.00           O
ATOM   4265  N   PRO A 919      30.300  57.730  55.570  1.00  0.00           N
ATOM   4266  CD  PRO A 919      30.190  57.920  57.060  1.00  0.00           C
ATOM   4267  HD1 PRO A 919      29.260  57.380  57.360  1.00  0.00           H
ATOM   4268  HD2 PRO A 919      30.120  58.990  57.330  1.00  0.00           H
ATOM   4269  CA  PRO A 919      31.660  57.360  55.200  1.00  0.00           C
ATOM   4270  HA  PRO A 919      32.070  58.080  54.510  1.00  0.00           H
ATOM   4271  CB  PRO A 919      32.400  57.380  56.520  1.00  0.00           C
ATOM   4272  HB1 PRO A 919      33.060  58.280  56.430  1.00  0.00           H
ATOM   4273  HB2 PRO A 919      33.140  56.540  56.620  1.00  0.00           H
ATOM   4274  CG  PRO A 919      31.360  57.250  57.650  1.00  0.00           C
ATOM   4275  HG1 PRO A 919      31.100  56.190  57.820  1.00  0.00           H
ATOM   4276  HG2 PRO A 919      31.680  57.800  58.560  1.00  0.00           H
ATOM   4277  C   PRO A 919      31.630  56.000  54.570  1.00  0.00           C
ATOM   4278  O   PRO A 919      32.650  55.800  53.860  1.00  0.00           O
ATOM   4279  N   ALA A 920      30.630  55.120  54.670  1.00  0.00           N
ATOM   4280  HN  ALA A 920      29.940  55.320  55.350  1.00  0.00           H
ATOM   4281  CA  ALA A 920      30.540  53.890  53.930  1.00  0.00           C
ATOM   4282  HA  ALA A 920      31.430  53.300  54.050  1.00  0.00           H
ATOM   4283  CB  ALA A 920      29.410  53.000  54.550  1.00  0.00           C
ATOM   4284  HB1 ALA A 920      29.730  52.770  55.590  1.00  0.00           H
ATOM   4285  HB2 ALA A 920      29.380  52.050  53.970  1.00  0.00           H
ATOM   4286  HB3 ALA A 920      28.450  53.550  54.500  1.00  0.00           H
ATOM   4287  C   ALA A 920      30.390  54.120  52.470  1.00  0.00           C
ATOM   4288  O   ALA A 920      30.950  53.480  51.610  1.00  0.00           O
ATOM   4289  N   LEU A 921      29.580  55.150  52.070  1.00  0.00           N
ATOM   4290  HN  LEU A 921      28.930  55.600  52.670  1.00  0.00           H
ATOM   4291  CA  LEU A 921      29.580  55.660  50.630  1.00  0.00           C
ATOM   4292  HA  LEU A 921      29.280  54.820  50.040  1.00  0.00           H
ATOM   4293  CB  LEU A 921      28.550  56.750  50.490  1.00  0.00           C
ATOM   4294  HB1 LEU A 921      28.550  57.520  51.290  1.00  0.00           H
ATOM   4295  HB2 LEU A 921      27.540  56.280  50.480  1.00  0.00           H
ATOM   4296  CG  LEU A 921      28.310  57.360  49.050  1.00  0.00           C
ATOM   4297  HG  LEU A 921      29.250  57.930  48.880  1.00  0.00           H
ATOM   4298  CD1 LEU A 921      28.150  56.340  47.870  1.00  0.00           C
ATOM   4299 HD11 LEU A 921      29.110  55.790  47.790  1.00  0.00           H
ATOM   4300 HD12 LEU A 921      28.040  56.870  46.890  1.00  0.00           H
ATOM   4301 HD13 LEU A 921      27.310  55.640  48.070  1.00  0.00           H
ATOM   4302  CD2 LEU A 921      27.180  58.410  49.050  1.00  0.00           C
ATOM   4303 HD21 LEU A 921      26.330  57.860  49.500  1.00  0.00           H
ATOM   4304 HD22 LEU A 921      26.910  58.800  48.050  1.00  0.00           H
ATOM   4305 HD23 LEU A 921      27.310  59.250  49.780  1.00  0.00           H
ATOM   4306  C   LEU A 921      30.980  55.900  50.100  1.00  0.00           C
ATOM   4307  O   LEU A 921      31.330  55.310  49.030  1.00  0.00           O
ATOM   4308  N   LEU A 922      31.850  56.640  50.870  1.00  0.00           N
ATOM   4309  HN  LEU A 922      31.570  57.220  51.630  1.00  0.00           H
ATOM   4310  CA  LEU A 922      33.250  56.800  50.520  1.00  0.00           C
ATOM   4311  HA  LEU A 922      33.330  57.200  49.520  1.00  0.00           H
ATOM   4312  CB  LEU A 922      33.970  57.880  51.390  1.00  0.00           C
ATOM   4313  HB1 LEU A 922      34.990  58.000  50.950  1.00  0.00           H
ATOM   4314  HB2 LEU A 922      34.060  57.510  52.430  1.00  0.00           H
ATOM   4315  CG  LEU A 922      33.400  59.350  51.350  1.00  0.00           C
ATOM   4316  HG  LEU A 922      32.290  59.230  51.380  1.00  0.00           H
ATOM   4317  CD1 LEU A 922      33.820  60.130  52.590  1.00  0.00           C
ATOM   4318 HD11 LEU A 922      34.930  60.200  52.560  1.00  0.00           H
ATOM   4319 HD12 LEU A 922      33.500  59.690  53.560  1.00  0.00           H
ATOM   4320 HD13 LEU A 922      33.420  61.160  52.560  1.00  0.00           H
ATOM   4321  CD2 LEU A 922      33.740  60.030  50.060  1.00  0.00           C
ATOM   4322 HD21 LEU A 922      33.530  59.360  49.200  1.00  0.00           H
ATOM   4323 HD22 LEU A 922      34.770  60.440  49.980  1.00  0.00           H
ATOM   4324 HD23 LEU A 922      33.020  60.870  50.050  1.00  0.00           H
ATOM   4325  C   LEU A 922      34.070  55.530  50.460  1.00  0.00           C
ATOM   4326  O   LEU A 922      34.830  55.280  49.540  1.00  0.00           O
ATOM   4327  N   CYS A 923      33.880  54.650  51.490  1.00  0.00           N
ATOM   4328  HN  CYS A 923      33.470  54.920  52.350  1.00  0.00           H
ATOM   4329  CA  CYS A 923      34.570  53.350  51.620  1.00  0.00           C
ATOM   4330  HA  CYS A 923      35.610  53.610  51.450  1.00  0.00           H
ATOM   4331  CB  CYS A 923      34.340  52.840  53.060  1.00  0.00           C
ATOM   4332  HB1 CYS A 923      33.240  52.800  53.250  1.00  0.00           H
ATOM   4333  HB2 CYS A 923      34.800  53.580  53.760  1.00  0.00           H
ATOM   4334  SG  CYS A 923      35.120  51.220  53.290  1.00  0.00           S
ATOM   4335  HG1 CYS A 923      34.290  50.530  54.050  1.00  0.00           H
ATOM   4336  C   CYS A 923      34.220  52.330  50.540  1.00  0.00           C
ATOM   4337  O   CYS A 923      35.050  51.630  49.980  1.00  0.00           O
ATOM   4338  N   THR A 924      32.950  52.350  50.120  1.00  0.00           N
ATOM   4339  HN  THR A 924      32.360  52.990  50.610  1.00  0.00           H
ATOM   4340  CA  THR A 924      32.320  51.670  48.980  1.00  0.00           C
ATOM   4341  HA  THR A 924      32.500  50.620  49.120  1.00  0.00           H
ATOM   4342  CB  THR A 924      30.750  51.860  48.880  1.00  0.00           C
ATOM   4343  HB  THR A 924      30.510  52.900  48.590  1.00  0.00           H
ATOM   4344  OG1 THR A 924      30.140  51.530  50.140  1.00  0.00           O
ATOM   4345  HG1 THR A 924      30.300  52.280  50.720  1.00  0.00           H
ATOM   4346  CG2 THR A 924      30.160  50.900  47.940  1.00  0.00           C
ATOM   4347 HG21 THR A 924      30.550  50.970  46.910  1.00  0.00           H
ATOM   4348 HG22 THR A 924      29.060  51.040  47.950  1.00  0.00           H
ATOM   4349 HG23 THR A 924      30.350  49.850  48.260  1.00  0.00           H
ATOM   4350  C   THR A 924      32.890  52.000  47.620  1.00  0.00           C
ATOM   4351  O   THR A 924      33.170  51.220  46.770  1.00  0.00           O
ATOM   4352  N   ILE A 925      33.160  53.290  47.400  1.00  0.00           N
ATOM   4353  HN  ILE A 925      33.040  53.990  48.110  1.00  0.00           H
ATOM   4354  CA  ILE A 925      33.780  53.760  46.210  1.00  0.00           C
ATOM   4355  HA  ILE A 925      33.180  53.300  45.420  1.00  0.00           H
ATOM   4356  CB  ILE A 925      33.610  55.290  46.000  1.00  0.00           C
ATOM   4357  HB  ILE A 925      33.870  55.800  46.960  1.00  0.00           H
ATOM   4358  CG2 ILE A 925      34.640  55.820  44.970  1.00  0.00           C
ATOM   4359 HG21 ILE A 925      34.510  55.480  43.920  1.00  0.00           H
ATOM   4360 HG22 ILE A 925      35.700  55.780  45.310  1.00  0.00           H
ATOM   4361 HG23 ILE A 925      34.390  56.900  45.040  1.00  0.00           H
ATOM   4362  CG1 ILE A 925      32.140  55.730  45.710  1.00  0.00           C
ATOM   4363 HG11 ILE A 925      31.460  55.000  46.180  1.00  0.00           H
ATOM   4364 HG12 ILE A 925      32.100  55.830  44.600  1.00  0.00           H
ATOM   4365  CD  ILE A 925      31.890  57.170  46.370  1.00  0.00           C
ATOM   4366  HD1 ILE A 925      30.810  57.420  46.360  1.00  0.00           H
ATOM   4367  HD2 ILE A 925      32.440  57.850  45.690  1.00  0.00           H
ATOM   4368  HD3 ILE A 925      32.280  57.320  47.400  1.00  0.00           H
ATOM   4369  C   ILE A 925      35.180  53.290  46.100  1.00  0.00           C
ATOM   4370  O   ILE A 925      35.580  52.770  45.050  1.00  0.00           O
ATOM   4371  N   LEU A 926      36.020  53.350  47.150  1.00  0.00           N
ATOM   4372  HN  LEU A 926      35.880  53.900  47.970  1.00  0.00           H
ATOM   4373  CA  LEU A 926      37.300  52.650  47.190  1.00  0.00           C
ATOM   4374  HA  LEU A 926      37.880  53.060  46.380  1.00  0.00           H
ATOM   4375  CB  LEU A 926      37.900  52.950  48.620  1.00  0.00           C
ATOM   4376  HB1 LEU A 926      38.910  52.490  48.630  1.00  0.00           H
ATOM   4377  HB2 LEU A 926      37.280  52.410  49.370  1.00  0.00           H
ATOM   4378  CG  LEU A 926      38.130  54.440  49.030  1.00  0.00           C
ATOM   4379  HG  LEU A 926      37.140  54.950  48.930  1.00  0.00           H
ATOM   4380  CD1 LEU A 926      38.540  54.430  50.540  1.00  0.00           C
ATOM   4381 HD11 LEU A 926      37.730  53.900  51.090  1.00  0.00           H
ATOM   4382 HD12 LEU A 926      38.470  55.480  50.910  1.00  0.00           H
ATOM   4383 HD13 LEU A 926      39.540  53.970  50.690  1.00  0.00           H
ATOM   4384  CD2 LEU A 926      39.050  55.190  48.060  1.00  0.00           C
ATOM   4385 HD21 LEU A 926      38.820  54.920  47.010  1.00  0.00           H
ATOM   4386 HD22 LEU A 926      40.060  54.770  48.210  1.00  0.00           H
ATOM   4387 HD23 LEU A 926      39.230  56.260  48.290  1.00  0.00           H
ATOM   4388  C   LEU A 926      37.300  51.140  46.870  1.00  0.00           C
ATOM   4389  O   LEU A 926      38.230  50.580  46.220  1.00  0.00           O
ATOM   4390  N   ILE A 927      36.320  50.360  47.370  1.00  0.00           N
ATOM   4391  HN  ILE A 927      35.670  50.780  48.000  1.00  0.00           H
ATOM   4392  CA  ILE A 927      36.060  48.940  47.040  1.00  0.00           C
ATOM   4393  HA  ILE A 927      37.020  48.440  47.030  1.00  0.00           H
ATOM   4394  CB  ILE A 927      35.030  48.300  47.980  1.00  0.00           C
ATOM   4395  HB  ILE A 927      34.120  48.930  48.040  1.00  0.00           H
ATOM   4396  CG2 ILE A 927      34.610  46.860  47.660  1.00  0.00           C
ATOM   4397 HG21 ILE A 927      35.490  46.170  47.660  1.00  0.00           H
ATOM   4398 HG22 ILE A 927      34.060  46.670  46.720  1.00  0.00           H
ATOM   4399 HG23 ILE A 927      34.070  46.450  48.540  1.00  0.00           H
ATOM   4400  CG1 ILE A 927      35.650  48.340  49.400  1.00  0.00           C
ATOM   4401 HG11 ILE A 927      34.870  47.800  49.980  1.00  0.00           H
ATOM   4402 HG12 ILE A 927      35.650  49.420  49.670  1.00  0.00           H
ATOM   4403  CD  ILE A 927      36.980  47.620  49.620  1.00  0.00           C
ATOM   4404  HD1 ILE A 927      37.360  47.780  50.660  1.00  0.00           H
ATOM   4405  HD2 ILE A 927      37.810  48.050  49.020  1.00  0.00           H
ATOM   4406  HD3 ILE A 927      36.820  46.550  49.360  1.00  0.00           H
ATOM   4407  C   ILE A 927      35.540  48.830  45.590  1.00  0.00           C
ATOM   4408  O   ILE A 927      36.120  48.040  44.910  1.00  0.00           O
ATOM   4409  N   PHE A 928      34.600  49.670  45.070  1.00  0.00           N
ATOM   4410  HN  PHE A 928      34.060  50.320  45.580  1.00  0.00           H
ATOM   4411  CA  PHE A 928      34.460  49.670  43.630  1.00  0.00           C
ATOM   4412  HA  PHE A 928      34.080  48.690  43.410  1.00  0.00           H
ATOM   4413  CB  PHE A 928      33.300  50.760  43.370  1.00  0.00           C
ATOM   4414  HB1 PHE A 928      33.490  51.530  44.150  1.00  0.00           H
ATOM   4415  HB2 PHE A 928      32.350  50.260  43.630  1.00  0.00           H
ATOM   4416  CG  PHE A 928      33.210  51.340  41.980  1.00  0.00           C
ATOM   4417  CD1 PHE A 928      32.440  50.690  40.990  1.00  0.00           C
ATOM   4418  HD1 PHE A 928      32.000  49.730  41.180  1.00  0.00           H
ATOM   4419  CE1 PHE A 928      32.260  51.290  39.730  1.00  0.00           C
ATOM   4420  HE1 PHE A 928      31.670  50.760  38.980  1.00  0.00           H
ATOM   4421  CZ  PHE A 928      32.920  52.460  39.420  1.00  0.00           C
ATOM   4422  HZ  PHE A 928      32.930  52.930  38.440  1.00  0.00           H
ATOM   4423  CD2 PHE A 928      33.700  52.700  41.710  1.00  0.00           C
ATOM   4424  HD2 PHE A 928      34.160  53.240  42.510  1.00  0.00           H
ATOM   4425  CE2 PHE A 928      33.580  53.190  40.390  1.00  0.00           C
ATOM   4426  HE2 PHE A 928      34.070  54.120  40.110  1.00  0.00           H
ATOM   4427  C   PHE A 928      35.720  49.920  42.820  1.00  0.00           C
ATOM   4428  O   PHE A 928      35.960  49.160  41.890  1.00  0.00           O
ATOM   4429  N   MET A 929      36.430  50.970  43.130  1.00  0.00           N
ATOM   4430  HN  MET A 929      36.100  51.460  43.930  1.00  0.00           H
ATOM   4431  CA  MET A 929      37.560  51.420  42.370  1.00  0.00           C
ATOM   4432  HA  MET A 929      37.280  51.790  41.390  1.00  0.00           H
ATOM   4433  CB  MET A 929      38.100  52.660  43.110  1.00  0.00           C
ATOM   4434  HB1 MET A 929      39.160  52.870  42.890  1.00  0.00           H
ATOM   4435  HB2 MET A 929      38.170  52.420  44.200  1.00  0.00           H
ATOM   4436  CG  MET A 929      37.250  53.980  42.870  1.00  0.00           C
ATOM   4437  HG1 MET A 929      37.560  54.670  43.680  1.00  0.00           H
ATOM   4438  HG2 MET A 929      36.170  53.750  42.980  1.00  0.00           H
ATOM   4439  SD  MET A 929      37.410  54.690  41.170  1.00  0.00           S
ATOM   4440  CE  MET A 929      38.580  55.980  41.780  1.00  0.00           C
ATOM   4441  HE1 MET A 929      38.350  56.300  42.820  1.00  0.00           H
ATOM   4442  HE2 MET A 929      38.630  56.890  41.150  1.00  0.00           H
ATOM   4443  HE3 MET A 929      39.520  55.400  41.800  1.00  0.00           H
ATOM   4444  C   MET A 929      38.640  50.430  42.100  1.00  0.00           C
ATOM   4445  O   MET A 929      38.980  50.030  41.000  1.00  0.00           O
ATOM   4446  N   ASP A 930      39.190  49.850  43.210  1.00  0.00           N
ATOM   4447  HN  ASP A 930      38.790  49.960  44.110  1.00  0.00           H
ATOM   4448  CA  ASP A 930      40.000  48.700  43.180  1.00  0.00           C
ATOM   4449  HA  ASP A 930      40.820  48.890  42.500  1.00  0.00           H
ATOM   4450  CB  ASP A 930      40.570  48.220  44.550  1.00  0.00           C
ATOM   4451  HB1 ASP A 930      40.840  47.140  44.560  1.00  0.00           H
ATOM   4452  HB2 ASP A 930      39.810  48.450  45.330  1.00  0.00           H
ATOM   4453  CG  ASP A 930      41.760  49.080  44.920  1.00  0.00           C
ATOM   4454  OD1 ASP A 930      42.270  49.850  44.020  1.00  0.00           O
ATOM   4455  OD2 ASP A 930      42.160  49.110  46.110  1.00  0.00           O
ATOM   4456  C   ASP A 930      39.440  47.360  42.440  1.00  0.00           C
ATOM   4457  O   ASP A 930      40.230  46.680  41.750  1.00  0.00           O
ATOM   4458  N   GLN A 931      38.140  46.980  42.670  1.00  0.00           N
ATOM   4459  HN  GLN A 931      37.580  47.600  43.220  1.00  0.00           H
ATOM   4460  CA  GLN A 931      37.610  45.800  42.000  1.00  0.00           C
ATOM   4461  HA  GLN A 931      38.270  44.940  42.090  1.00  0.00           H
ATOM   4462  CB  GLN A 931      36.120  45.440  42.430  1.00  0.00           C
ATOM   4463  HB1 GLN A 931      35.690  44.800  41.630  1.00  0.00           H
ATOM   4464  HB2 GLN A 931      35.640  46.430  42.540  1.00  0.00           H
ATOM   4465  CG  GLN A 931      35.970  44.750  43.780  1.00  0.00           C
ATOM   4466  HG1 GLN A 931      34.950  44.450  44.090  1.00  0.00           H
ATOM   4467  HG2 GLN A 931      36.310  45.490  44.540  1.00  0.00           H
ATOM   4468  CD  GLN A 931      36.990  43.550  43.900  1.00  0.00           C
ATOM   4469  OE1 GLN A 931      37.840  43.470  44.790  1.00  0.00           O
ATOM   4470  NE2 GLN A 931      36.770  42.520  43.050  1.00  0.00           N
ATOM   4471 HE21 GLN A 931      37.280  41.670  43.160  1.00  0.00           H
ATOM   4472 HE22 GLN A 931      35.990  42.650  42.440  1.00  0.00           H
ATOM   4473  C   GLN A 931      37.640  46.030  40.490  1.00  0.00           C
ATOM   4474  O   GLN A 931      38.140  45.160  39.790  1.00  0.00           O
ATOM   4475  N   GLN A 932      37.120  47.130  40.020  1.00  0.00           N
ATOM   4476  HN  GLN A 932      36.970  47.880  40.660  1.00  0.00           H
ATOM   4477  CA  GLN A 932      37.050  47.640  38.650  1.00  0.00           C
ATOM   4478  HA  GLN A 932      36.610  46.880  38.010  1.00  0.00           H
ATOM   4479  CB  GLN A 932      36.140  48.900  38.650  1.00  0.00           C
ATOM   4480  HB1 GLN A 932      36.170  49.430  37.680  1.00  0.00           H
ATOM   4481  HB2 GLN A 932      36.440  49.590  39.470  1.00  0.00           H
ATOM   4482  CG  GLN A 932      34.580  48.580  38.980  1.00  0.00           C
ATOM   4483  HG1 GLN A 932      34.070  49.560  39.080  1.00  0.00           H
ATOM   4484  HG2 GLN A 932      34.420  48.230  40.030  1.00  0.00           H
ATOM   4485  CD  GLN A 932      33.990  47.570  38.030  1.00  0.00           C
ATOM   4486  OE1 GLN A 932      33.420  46.550  38.480  1.00  0.00           O
ATOM   4487  NE2 GLN A 932      33.980  47.910  36.740  1.00  0.00           N
ATOM   4488 HE21 GLN A 932      34.650  48.580  36.400  1.00  0.00           H
ATOM   4489 HE22 GLN A 932      33.310  47.470  36.140  1.00  0.00           H
ATOM   4490  C   GLN A 932      38.290  47.940  37.910  1.00  0.00           C
ATOM   4491  O   GLN A 932      38.480  47.600  36.780  1.00  0.00           O
ATOM   4492  N   ILE A 933      39.240  48.650  38.640  1.00  0.00           N
ATOM   4493  HN  ILE A 933      39.010  48.960  39.560  1.00  0.00           H
ATOM   4494  CA  ILE A 933      40.590  48.970  38.130  1.00  0.00           C
ATOM   4495  HA  ILE A 933      40.470  49.310  37.120  1.00  0.00           H
ATOM   4496  CB  ILE A 933      41.290  50.000  39.010  1.00  0.00           C
ATOM   4497  HB  ILE A 933      41.270  49.690  40.070  1.00  0.00           H
ATOM   4498  CG2 ILE A 933      42.860  50.120  38.750  1.00  0.00           C
ATOM   4499 HG21 ILE A 933      43.200  49.120  39.050  1.00  0.00           H
ATOM   4500 HG22 ILE A 933      43.330  50.940  39.330  1.00  0.00           H
ATOM   4501 HG23 ILE A 933      43.140  50.240  37.680  1.00  0.00           H
ATOM   4502  CG1 ILE A 933      40.530  51.340  38.820  1.00  0.00           C
ATOM   4503 HG11 ILE A 933      39.440  51.140  38.700  1.00  0.00           H
ATOM   4504 HG12 ILE A 933      40.740  51.650  37.780  1.00  0.00           H
ATOM   4505  CD  ILE A 933      40.840  52.420  39.890  1.00  0.00           C
ATOM   4506  HD1 ILE A 933      40.490  52.000  40.860  1.00  0.00           H
ATOM   4507  HD2 ILE A 933      40.330  53.390  39.720  1.00  0.00           H
ATOM   4508  HD3 ILE A 933      41.930  52.570  40.040  1.00  0.00           H
ATOM   4509  C   ILE A 933      41.300  47.620  37.890  1.00  0.00           C
ATOM   4510  O   ILE A 933      41.890  47.430  36.850  1.00  0.00           O
ATOM   4511  N   THR A 934      41.170  46.650  38.820  1.00  0.00           N
ATOM   4512  HN  THR A 934      40.630  46.700  39.660  1.00  0.00           H
ATOM   4513  CA  THR A 934      41.910  45.360  38.670  1.00  0.00           C
ATOM   4514  HA  THR A 934      42.900  45.510  38.280  1.00  0.00           H
ATOM   4515  CB  THR A 934      41.950  44.660  40.010  1.00  0.00           C
ATOM   4516  HB  THR A 934      40.880  44.540  40.300  1.00  0.00           H
ATOM   4517  OG1 THR A 934      42.690  45.390  41.000  1.00  0.00           O
ATOM   4518  HG1 THR A 934      42.380  45.100  41.870  1.00  0.00           H
ATOM   4519  CG2 THR A 934      42.610  43.280  39.860  1.00  0.00           C
ATOM   4520 HG21 THR A 934      43.180  42.910  40.740  1.00  0.00           H
ATOM   4521 HG22 THR A 934      43.330  43.300  39.020  1.00  0.00           H
ATOM   4522 HG23 THR A 934      41.810  42.540  39.620  1.00  0.00           H
ATOM   4523  C   THR A 934      41.280  44.480  37.610  1.00  0.00           C
ATOM   4524  O   THR A 934      41.970  43.830  36.800  1.00  0.00           O
ATOM   4525  N   ALA A 935      39.940  44.450  37.680  1.00  0.00           N
ATOM   4526  HN  ALA A 935      39.420  45.040  38.290  1.00  0.00           H
ATOM   4527  CA  ALA A 935      39.230  43.650  36.680  1.00  0.00           C
ATOM   4528  HA  ALA A 935      39.620  42.650  36.640  1.00  0.00           H
ATOM   4529  CB  ALA A 935      37.780  43.540  37.200  1.00  0.00           C
ATOM   4530  HB1 ALA A 935      37.190  42.930  36.480  1.00  0.00           H
ATOM   4531  HB2 ALA A 935      37.370  44.550  37.380  1.00  0.00           H
ATOM   4532  HB3 ALA A 935      37.730  43.010  38.170  1.00  0.00           H
ATOM   4533  C   ALA A 935      39.230  44.100  35.190  1.00  0.00           C
ATOM   4534  O   ALA A 935      39.300  43.240  34.340  1.00  0.00           O
ATOM   4535  N   VAL A 936      39.310  45.490  34.880  1.00  0.00           N
ATOM   4536  HN  VAL A 936      39.230  46.240  35.520  1.00  0.00           H
ATOM   4537  CA  VAL A 936      39.520  45.960  33.540  1.00  0.00           C
ATOM   4538  HA  VAL A 936      38.700  45.580  32.940  1.00  0.00           H
ATOM   4539  CB  VAL A 936      39.290  47.500  33.350  1.00  0.00           C
ATOM   4540  HB  VAL A 936      38.240  47.690  33.640  1.00  0.00           H
ATOM   4541  CG1 VAL A 936      40.290  48.200  34.290  1.00  0.00           C
ATOM   4542 HG11 VAL A 936      40.070  47.850  35.330  1.00  0.00           H
ATOM   4543 HG12 VAL A 936      40.210  49.300  34.190  1.00  0.00           H
ATOM   4544 HG13 VAL A 936      41.350  48.030  34.020  1.00  0.00           H
ATOM   4545  CG2 VAL A 936      39.470  47.980  31.900  1.00  0.00           C
ATOM   4546 HG21 VAL A 936      38.920  47.250  31.270  1.00  0.00           H
ATOM   4547 HG22 VAL A 936      40.510  47.820  31.530  1.00  0.00           H
ATOM   4548 HG23 VAL A 936      39.140  49.030  31.750  1.00  0.00           H
ATOM   4549  C   VAL A 936      40.780  45.520  32.860  1.00  0.00           C
ATOM   4550  O   VAL A 936      40.660  45.080  31.710  1.00  0.00           O
ATOM   4551  N   ILE A 937      41.930  45.410  33.550  1.00  0.00           N
ATOM   4552  HN  ILE A 937      41.900  45.660  34.520  1.00  0.00           H
ATOM   4553  CA  ILE A 937      43.180  44.990  32.850  1.00  0.00           C
ATOM   4554  HA  ILE A 937      43.180  45.430  31.860  1.00  0.00           H
ATOM   4555  CB  ILE A 937      44.330  45.520  33.580  1.00  0.00           C
ATOM   4556  HB  ILE A 937      44.160  46.610  33.710  1.00  0.00           H
ATOM   4557  CG2 ILE A 937      44.520  44.940  34.980  1.00  0.00           C
ATOM   4558 HG21 ILE A 937      43.560  44.830  35.530  1.00  0.00           H
ATOM   4559 HG22 ILE A 937      45.290  45.570  35.490  1.00  0.00           H
ATOM   4560 HG23 ILE A 937      44.810  43.870  34.960  1.00  0.00           H
ATOM   4561  CG1 ILE A 937      45.680  45.350  32.890  1.00  0.00           C
ATOM   4562 HG11 ILE A 937      46.010  44.280  32.850  1.00  0.00           H
ATOM   4563 HG12 ILE A 937      46.460  45.830  33.510  1.00  0.00           H
ATOM   4564  CD  ILE A 937      45.760  45.910  31.450  1.00  0.00           C
ATOM   4565  HD1 ILE A 937      46.820  45.990  31.150  1.00  0.00           H
ATOM   4566  HD2 ILE A 937      45.500  47.000  31.420  1.00  0.00           H
ATOM   4567  HD3 ILE A 937      45.080  45.290  30.820  1.00  0.00           H
ATOM   4568  C   ILE A 937      43.260  43.440  32.650  1.00  0.00           C
ATOM   4569  O   ILE A 937      43.980  42.920  31.730  1.00  0.00           O
ATOM   4570  N   ILE A 938      42.400  42.700  33.360  1.00  0.00           N
ATOM   4571  HN  ILE A 938      41.800  43.220  33.970  1.00  0.00           H
ATOM   4572  CA  ILE A 938      42.330  41.240  33.210  1.00  0.00           C
ATOM   4573  HA  ILE A 938      43.260  40.840  32.830  1.00  0.00           H
ATOM   4574  CB  ILE A 938      42.280  40.390  34.520  1.00  0.00           C
ATOM   4575  HB  ILE A 938      41.300  40.570  35.000  1.00  0.00           H
ATOM   4576  CG2 ILE A 938      42.370  38.880  34.360  1.00  0.00           C
ATOM   4577 HG21 ILE A 938      42.310  38.270  35.280  1.00  0.00           H
ATOM   4578 HG22 ILE A 938      43.340  38.600  33.880  1.00  0.00           H
ATOM   4579 HG23 ILE A 938      41.480  38.580  33.780  1.00  0.00           H
ATOM   4580  CG1 ILE A 938      43.310  40.890  35.540  1.00  0.00           C
ATOM   4581 HG11 ILE A 938      43.200  40.510  36.580  1.00  0.00           H
ATOM   4582 HG12 ILE A 938      43.190  42.000  35.580  1.00  0.00           H
ATOM   4583  CD  ILE A 938      44.690  40.530  35.100  1.00  0.00           C
ATOM   4584  HD1 ILE A 938      45.000  41.060  34.180  1.00  0.00           H
ATOM   4585  HD2 ILE A 938      44.860  39.430  35.000  1.00  0.00           H
ATOM   4586  HD3 ILE A 938      45.450  40.830  35.860  1.00  0.00           H
ATOM   4587  C   ILE A 938      41.100  40.760  32.290  1.00  0.00           C
ATOM   4588  O   ILE A 938      41.230  39.660  31.740  1.00  0.00           O
ATOM   4589  N   ASN A 939      40.100  41.570  31.940  1.00  0.00           N
ATOM   4590  HN  ASN A 939      39.960  42.420  32.420  1.00  0.00           H
ATOM   4591  CA  ASN A 939      38.980  41.250  31.090  1.00  0.00           C
ATOM   4592  HA  ASN A 939      38.900  40.170  31.080  1.00  0.00           H
ATOM   4593  CB  ASN A 939      37.660  41.960  31.640  1.00  0.00           C
ATOM   4594  HB1 ASN A 939      37.700  43.020  31.300  1.00  0.00           H
ATOM   4595  HB2 ASN A 939      37.790  41.940  32.740  1.00  0.00           H
ATOM   4596  CG  ASN A 939      36.290  41.380  31.210  1.00  0.00           C
ATOM   4597  OD1 ASN A 939      36.320  40.200  30.810  1.00  0.00           O
ATOM   4598  ND2 ASN A 939      35.180  42.090  31.340  1.00  0.00           N
ATOM   4599 HD21 ASN A 939      35.270  43.070  31.500  1.00  0.00           H
ATOM   4600 HD22 ASN A 939      34.350  41.670  30.990  1.00  0.00           H
ATOM   4601  C   ASN A 939      39.350  41.680  29.690  1.00  0.00           C
ATOM   4602  O   ASN A 939      38.520  41.400  28.770  1.00  0.00           O
ATOM   4603  N   ARG A 940      40.530  42.220  29.430  1.00  0.00           N
ATOM   4604  HN  ARG A 940      41.070  42.480  30.220  1.00  0.00           H
ATOM   4605  CA  ARG A 940      41.150  42.280  28.110  1.00  0.00           C
ATOM   4606  HA  ARG A 940      40.590  43.050  27.600  1.00  0.00           H
ATOM   4607  CB  ARG A 940      42.570  42.760  28.320  1.00  0.00           C
ATOM   4608  HB1 ARG A 940      43.140  42.500  27.410  1.00  0.00           H
ATOM   4609  HB2 ARG A 940      43.020  42.210  29.170  1.00  0.00           H
ATOM   4610  CG  ARG A 940      42.820  44.290  28.620  1.00  0.00           C
ATOM   4611  HG1 ARG A 940      43.920  44.450  28.790  1.00  0.00           H
ATOM   4612  HG2 ARG A 940      42.380  44.560  29.600  1.00  0.00           H
ATOM   4613  CD  ARG A 940      42.390  45.210  27.550  1.00  0.00           C
ATOM   4614  HD1 ARG A 940      41.400  44.940  27.120  1.00  0.00           H
ATOM   4615  HD2 ARG A 940      43.080  45.230  26.680  1.00  0.00           H
ATOM   4616  NE  ARG A 940      42.170  46.630  28.080  1.00  0.00           N
ATOM   4617  HE  ARG A 940      41.280  47.050  28.200  1.00  0.00           H
ATOM   4618  CZ  ARG A 940      43.160  47.330  28.510  1.00  0.00           C
ATOM   4619  NH1 ARG A 940      42.930  48.430  29.190  1.00  0.00           N
ATOM   4620 HH11 ARG A 940      42.110  48.960  28.980  1.00  0.00           H
ATOM   4621 HH12 ARG A 940      43.750  48.920  29.440  1.00  0.00           H
ATOM   4622  NH2 ARG A 940      44.440  47.020  28.480  1.00  0.00           N
ATOM   4623 HH21 ARG A 940      44.750  46.330  27.820  1.00  0.00           H
ATOM   4624 HH22 ARG A 940      45.080  47.550  29.040  1.00  0.00           H
ATOM   4625  C   ARG A 940      41.260  41.060  27.270  1.00  0.00           C
ATOM   4626  O   ARG A 940      41.620  39.960  27.650  1.00  0.00           O
ATOM   4627  N   LYS A 941      40.810  41.200  26.030  1.00  0.00           N
ATOM   4628  HN  LYS A 941      40.480  42.130  25.830  1.00  0.00           H
ATOM   4629  CA  LYS A 941      40.800  40.290  24.990  1.00  0.00           C
ATOM   4630  HA  LYS A 941      40.510  39.320  25.350  1.00  0.00           H
ATOM   4631  CB  LYS A 941      39.820  40.840  23.980  1.00  0.00           C
ATOM   4632  HB1 LYS A 941      39.470  40.060  23.270  1.00  0.00           H
ATOM   4633  HB2 LYS A 941      40.220  41.680  23.390  1.00  0.00           H
ATOM   4634  CG  LYS A 941      38.480  41.350  24.570  1.00  0.00           C
ATOM   4635  HG1 LYS A 941      37.770  41.600  23.750  1.00  0.00           H
ATOM   4636  HG2 LYS A 941      38.690  42.210  25.240  1.00  0.00           H
ATOM   4637  CD  LYS A 941      37.770  40.260  25.440  1.00  0.00           C
ATOM   4638  HD1 LYS A 941      38.450  39.940  26.260  1.00  0.00           H
ATOM   4639  HD2 LYS A 941      37.410  39.430  24.800  1.00  0.00           H
ATOM   4640  CE  LYS A 941      36.460  40.830  26.060  1.00  0.00           C
ATOM   4641  HE1 LYS A 941      35.640  40.570  25.350  1.00  0.00           H
ATOM   4642  HE2 LYS A 941      36.610  41.910  26.280  1.00  0.00           H
ATOM   4643  NZ  LYS A 941      36.160  40.160  27.400  1.00  0.00           N
ATOM   4644  HZ1 LYS A 941      35.990  39.140  27.340  1.00  0.00           H
ATOM   4645  HZ2 LYS A 941      35.270  40.540  27.780  1.00  0.00           H
ATOM   4646  HZ3 LYS A 941      36.880  40.420  28.100  1.00  0.00           H
ATOM   4647  C   LYS A 941      42.160  40.130  24.310  1.00  0.00           C
ATOM   4648  O   LYS A 941      42.570  39.070  23.860  1.00  0.00           O
ATOM   4649  N   GLU A 942      42.980  41.240  24.400  1.00  0.00           N
ATOM   4650  HN  GLU A 942      42.610  42.110  24.720  1.00  0.00           H
ATOM   4651  CA  GLU A 942      44.400  41.290  24.340  1.00  0.00           C
ATOM   4652  HA  GLU A 942      44.650  41.090  23.310  1.00  0.00           H
ATOM   4653  CB  GLU A 942      44.970  42.680  24.640  1.00  0.00           C
ATOM   4654  HB1 GLU A 942      46.080  42.690  24.710  1.00  0.00           H
ATOM   4655  HB2 GLU A 942      44.740  43.190  25.610  1.00  0.00           H
ATOM   4656  CG  GLU A 942      44.600  43.690  23.610  1.00  0.00           C
ATOM   4657  HG1 GLU A 942      43.500  43.750  23.450  1.00  0.00           H
ATOM   4658  HG2 GLU A 942      44.970  43.420  22.590  1.00  0.00           H
ATOM   4659  CD  GLU A 942      45.140  45.080  23.890  1.00  0.00           C
ATOM   4660  OE1 GLU A 942      46.350  45.220  24.200  1.00  0.00           O
ATOM   4661  OE2 GLU A 942      44.460  46.070  23.550  1.00  0.00           O
ATOM   4662  C   GLU A 942      45.050  40.270  25.330  1.00  0.00           C
ATOM   4663  O   GLU A 942      44.520  40.050  26.440  1.00  0.00           O
ATOM   4664  N   HSD A 943      46.180  39.610  24.930  1.00  0.00           N
ATOM   4665  HN  HSD A 943      46.540  40.070  24.110  1.00  0.00           H
ATOM   4666  CA  HSD A 943      46.870  38.500  25.540  1.00  0.00           C
ATOM   4667  HA  HSD A 943      47.690  38.290  24.870  1.00  0.00           H
ATOM   4668  CB  HSD A 943      47.500  38.950  26.980  1.00  0.00           C
ATOM   4669  HB1 HSD A 943      47.980  38.040  27.410  1.00  0.00           H
ATOM   4670  HB2 HSD A 943      46.660  39.240  27.640  1.00  0.00           H
ATOM   4671  ND1 HSD A 943      49.660  39.840  26.230  1.00  0.00           N
ATOM   4672  HD1 HSD A 943      50.080  38.960  26.040  1.00  0.00           H
ATOM   4673  CG  HSD A 943      48.420  40.020  26.710  1.00  0.00           C
ATOM   4674  CE1 HSD A 943      50.130  41.090  25.840  1.00  0.00           C
ATOM   4675  HE1 HSD A 943      51.190  41.170  25.570  1.00  0.00           H
ATOM   4676  NE2 HSD A 943      49.230  42.010  25.970  1.00  0.00           N
ATOM   4677  CD2 HSD A 943      48.180  41.400  26.520  1.00  0.00           C
ATOM   4678  HD2 HSD A 943      47.360  41.980  26.930  1.00  0.00           H
ATOM   4679  C   HSD A 943      46.060  37.210  25.660  1.00  0.00           C
ATOM   4680  O   HSD A 943      46.330  36.410  26.570  1.00  0.00           O
ATOM   4681  N   LYS A 944      45.090  36.960  24.730  1.00  0.00           N
ATOM   4682  HN  LYS A 944      44.770  37.720  24.170  1.00  0.00           H
ATOM   4683  CA  LYS A 944      44.400  35.730  24.490  1.00  0.00           C
ATOM   4684  HA  LYS A 944      43.660  35.910  23.720  1.00  0.00           H
ATOM   4685  CB  LYS A 944      45.290  34.600  23.940  1.00  0.00           C
ATOM   4686  HB1 LYS A 944      44.720  33.730  23.550  1.00  0.00           H
ATOM   4687  HB2 LYS A 944      45.990  34.340  24.760  1.00  0.00           H
ATOM   4688  CG  LYS A 944      46.170  35.160  22.740  1.00  0.00           C
ATOM   4689  HG1 LYS A 944      46.650  36.100  23.090  1.00  0.00           H
ATOM   4690  HG2 LYS A 944      45.440  35.320  21.920  1.00  0.00           H
ATOM   4691  CD  LYS A 944      47.330  34.210  22.310  1.00  0.00           C
ATOM   4692  HD1 LYS A 944      47.000  33.190  22.020  1.00  0.00           H
ATOM   4693  HD2 LYS A 944      47.980  34.180  23.210  1.00  0.00           H
ATOM   4694  CE  LYS A 944      48.180  34.720  21.270  1.00  0.00           C
ATOM   4695  HE1 LYS A 944      48.900  33.970  20.870  1.00  0.00           H
ATOM   4696  HE2 LYS A 944      48.660  35.680  21.590  1.00  0.00           H
ATOM   4697  NZ  LYS A 944      47.350  35.270  20.210  1.00  0.00           N
ATOM   4698  HZ1 LYS A 944      47.060  36.240  20.380  1.00  0.00           H
ATOM   4699  HZ2 LYS A 944      46.450  34.750  20.060  1.00  0.00           H
ATOM   4700  HZ3 LYS A 944      47.790  35.290  19.270  1.00  0.00           H
ATOM   4701  C   LYS A 944      43.530  35.180  25.560  1.00  0.00           C
ATOM   4702  O   LYS A 944      43.100  34.020  25.460  1.00  0.00           O
ATOM   4703  N   LEU A 945      43.230  35.970  26.610  1.00  0.00           N
ATOM   4704  HN  LEU A 945      43.560  36.910  26.730  1.00  0.00           H
ATOM   4705  CA  LEU A 945      42.290  35.500  27.660  1.00  0.00           C
ATOM   4706  HA  LEU A 945      42.500  34.480  27.920  1.00  0.00           H
ATOM   4707  CB  LEU A 945      42.390  36.330  28.970  1.00  0.00           C
ATOM   4708  HB1 LEU A 945      41.610  36.090  29.710  1.00  0.00           H
ATOM   4709  HB2 LEU A 945      42.190  37.380  28.690  1.00  0.00           H
ATOM   4710  CG  LEU A 945      43.810  36.460  29.580  1.00  0.00           C
ATOM   4711  HG  LEU A 945      44.420  37.060  28.860  1.00  0.00           H
ATOM   4712  CD1 LEU A 945      43.790  37.260  30.960  1.00  0.00           C
ATOM   4713 HD11 LEU A 945      43.200  36.780  31.760  1.00  0.00           H
ATOM   4714 HD12 LEU A 945      43.300  38.240  30.800  1.00  0.00           H
ATOM   4715 HD13 LEU A 945      44.850  37.360  31.290  1.00  0.00           H
ATOM   4716  CD2 LEU A 945      44.390  35.060  29.870  1.00  0.00           C
ATOM   4717 HD21 LEU A 945      43.730  34.450  30.520  1.00  0.00           H
ATOM   4718 HD22 LEU A 945      45.360  35.190  30.390  1.00  0.00           H
ATOM   4719 HD23 LEU A 945      44.440  34.550  28.880  1.00  0.00           H
ATOM   4720  C   LEU A 945      40.850  35.600  27.180  1.00  0.00           C
ATOM   4721  O   LEU A 945      40.520  36.470  26.380  1.00  0.00           O
ATOM   4722  N   LYS A 946      39.900  34.730  27.720  1.00  0.00           N
ATOM   4723  HN  LYS A 946      40.170  34.020  28.370  1.00  0.00           H
ATOM   4724  CA  LYS A 946      38.500  34.770  27.340  1.00  0.00           C
ATOM   4725  HA  LYS A 946      38.290  35.830  27.450  1.00  0.00           H
ATOM   4726  CB  LYS A 946      38.350  34.170  25.880  1.00  0.00           C
ATOM   4727  HB1 LYS A 946      39.220  34.520  25.290  1.00  0.00           H
ATOM   4728  HB2 LYS A 946      37.430  34.470  25.350  1.00  0.00           H
ATOM   4729  CG  LYS A 946      38.320  32.630  25.820  1.00  0.00           C
ATOM   4730  HG1 LYS A 946      38.200  32.330  24.760  1.00  0.00           H
ATOM   4731  HG2 LYS A 946      37.500  32.160  26.390  1.00  0.00           H
ATOM   4732  CD  LYS A 946      39.630  32.070  26.240  1.00  0.00           C
ATOM   4733  HD1 LYS A 946      39.790  32.030  27.350  1.00  0.00           H
ATOM   4734  HD2 LYS A 946      40.370  32.770  25.810  1.00  0.00           H
ATOM   4735  CE  LYS A 946      39.980  30.590  25.860  1.00  0.00           C
ATOM   4736  HE1 LYS A 946      39.910  30.320  24.790  1.00  0.00           H
ATOM   4737  HE2 LYS A 946      39.290  29.910  26.400  1.00  0.00           H
ATOM   4738  NZ  LYS A 946      41.310  30.340  26.370  1.00  0.00           N
ATOM   4739  HZ1 LYS A 946      41.420  29.380  26.740  1.00  0.00           H
ATOM   4740  HZ2 LYS A 946      41.550  30.930  27.200  1.00  0.00           H
ATOM   4741  HZ3 LYS A 946      42.020  30.430  25.620  1.00  0.00           H
ATOM   4742  C   LYS A 946      37.720  33.930  28.410  1.00  0.00           C
ATOM   4743  O   LYS A 946      36.490  33.790  28.310  1.00  0.00           O
ATOM   4744  N   LYS A 947      38.360  33.350  29.420  1.00  0.00           N
ATOM   4745  HN  LYS A 947      39.350  33.320  29.500  1.00  0.00           H
ATOM   4746  CA  LYS A 947      37.660  32.460  30.350  1.00  0.00           C
ATOM   4747  HA  LYS A 947      36.720  32.050  29.990  1.00  0.00           H
ATOM   4748  CB  LYS A 947      38.560  31.240  30.660  1.00  0.00           C
ATOM   4749  HB1 LYS A 947      38.330  30.720  31.620  1.00  0.00           H
ATOM   4750  HB2 LYS A 947      39.620  31.570  30.790  1.00  0.00           H
ATOM   4751  CG  LYS A 947      38.610  30.050  29.600  1.00  0.00           C
ATOM   4752  HG1 LYS A 947      39.240  29.280  30.080  1.00  0.00           H
ATOM   4753  HG2 LYS A 947      39.250  30.410  28.770  1.00  0.00           H
ATOM   4754  CD  LYS A 947      37.210  29.650  29.160  1.00  0.00           C
ATOM   4755  HD1 LYS A 947      36.890  30.480  28.500  1.00  0.00           H
ATOM   4756  HD2 LYS A 947      36.620  29.570  30.100  1.00  0.00           H
ATOM   4757  CE  LYS A 947      37.250  28.200  28.430  1.00  0.00           C
ATOM   4758  HE1 LYS A 947      37.700  27.600  29.270  1.00  0.00           H
ATOM   4759  HE2 LYS A 947      37.860  28.320  27.520  1.00  0.00           H
ATOM   4760  NZ  LYS A 947      35.950  27.670  27.990  1.00  0.00           N
ATOM   4761  HZ1 LYS A 947      35.610  28.340  27.270  1.00  0.00           H
ATOM   4762  HZ2 LYS A 947      35.300  27.630  28.800  1.00  0.00           H
ATOM   4763  HZ3 LYS A 947      36.020  26.710  27.600  1.00  0.00           H
ATOM   4764  C   LYS A 947      37.200  33.140  31.600  1.00  0.00           C
ATOM   4765  O   LYS A 947      36.890  32.560  32.580  1.00  0.00           O
ATOM   4766  N   GLY A 948      37.030  34.530  31.630  1.00  0.00           N
ATOM   4767  HN  GLY A 948      37.290  35.150  30.910  1.00  0.00           H
ATOM   4768  CA  GLY A 948      36.450  35.330  32.700  1.00  0.00           C
ATOM   4769  HA1 GLY A 948      36.820  36.320  32.510  1.00  0.00           H
ATOM   4770  HA2 GLY A 948      36.850  34.990  33.650  1.00  0.00           H
ATOM   4771  C   GLY A 948      34.960  35.210  32.740  1.00  0.00           C
ATOM   4772  O   GLY A 948      34.380  34.190  32.350  1.00  0.00           O
ATOM   4773  N   ALA A 949      34.190  36.290  33.090  1.00  0.00           N
ATOM   4774  HN  ALA A 949      34.730  37.100  33.320  1.00  0.00           H
ATOM   4775  CA  ALA A 949      32.780  36.380  33.320  1.00  0.00           C
ATOM   4776  HA  ALA A 949      32.300  36.310  32.350  1.00  0.00           H
ATOM   4777  CB  ALA A 949      32.290  35.220  34.240  1.00  0.00           C
ATOM   4778  HB1 ALA A 949      32.890  35.090  35.170  1.00  0.00           H
ATOM   4779  HB2 ALA A 949      32.350  34.240  33.720  1.00  0.00           H
ATOM   4780  HB3 ALA A 949      31.220  35.370  34.500  1.00  0.00           H
ATOM   4781  C   ALA A 949      32.500  37.760  33.880  1.00  0.00           C
ATOM   4782  O   ALA A 949      32.090  37.950  35.010  1.00  0.00           O
ATOM   4783  N   GLY A 950      32.700  38.860  33.090  1.00  0.00           N
ATOM   4784  HN  GLY A 950      33.080  38.730  32.170  1.00  0.00           H
ATOM   4785  CA  GLY A 950      32.420  40.230  33.450  1.00  0.00           C
ATOM   4786  HA1 GLY A 950      31.330  40.320  33.410  1.00  0.00           H
ATOM   4787  HA2 GLY A 950      32.800  40.770  32.600  1.00  0.00           H
ATOM   4788  C   GLY A 950      33.050  40.800  34.700  1.00  0.00           C
ATOM   4789  O   GLY A 950      34.230  40.520  35.080  1.00  0.00           O
ATOM   4790  N   TYR A 951      32.330  41.670  35.350  1.00  0.00           N
ATOM   4791  HN  TYR A 951      31.390  41.850  35.080  1.00  0.00           H
ATOM   4792  CA  TYR A 951      32.790  42.550  36.370  1.00  0.00           C
ATOM   4793  HA  TYR A 951      33.850  42.470  36.510  1.00  0.00           H
ATOM   4794  CB  TYR A 951      32.500  44.080  36.010  1.00  0.00           C
ATOM   4795  HB1 TYR A 951      32.550  44.730  36.910  1.00  0.00           H
ATOM   4796  HB2 TYR A 951      31.430  44.090  35.660  1.00  0.00           H
ATOM   4797  CG  TYR A 951      33.330  44.620  34.890  1.00  0.00           C
ATOM   4798  CD1 TYR A 951      32.940  44.460  33.550  1.00  0.00           C
ATOM   4799  HD1 TYR A 951      31.990  44.020  33.270  1.00  0.00           H
ATOM   4800  CE1 TYR A 951      33.960  44.790  32.630  1.00  0.00           C
ATOM   4801  HE1 TYR A 951      33.620  44.630  31.610  1.00  0.00           H
ATOM   4802  CZ  TYR A 951      35.180  45.350  32.990  1.00  0.00           C
ATOM   4803  OH  TYR A 951      36.180  45.640  31.990  1.00  0.00           O
ATOM   4804  HH  TYR A 951      35.720  45.480  31.150  1.00  0.00           H
ATOM   4805  CD2 TYR A 951      34.610  45.120  35.290  1.00  0.00           C
ATOM   4806  HD2 TYR A 951      34.870  45.190  36.330  1.00  0.00           H
ATOM   4807  CE2 TYR A 951      35.490  45.510  34.320  1.00  0.00           C
ATOM   4808  HE2 TYR A 951      36.420  45.930  34.650  1.00  0.00           H
ATOM   4809  C   TYR A 951      32.080  42.200  37.670  1.00  0.00           C
ATOM   4810  O   TYR A 951      32.600  42.350  38.770  1.00  0.00           O
ATOM   4811  N   HSD A 952      30.800  41.700  37.580  1.00  0.00           N
ATOM   4812  HN  HSD A 952      30.570  41.500  36.630  1.00  0.00           H
ATOM   4813  CA  HSD A 952      29.870  41.640  38.650  1.00  0.00           C
ATOM   4814  HA  HSD A 952      29.970  42.570  39.190  1.00  0.00           H
ATOM   4815  CB  HSD A 952      28.470  41.680  38.070  1.00  0.00           C
ATOM   4816  HB1 HSD A 952      27.800  41.260  38.850  1.00  0.00           H
ATOM   4817  HB2 HSD A 952      28.390  41.060  37.150  1.00  0.00           H
ATOM   4818  ND1 HSD A 952      26.830  43.400  37.360  1.00  0.00           N
ATOM   4819  HD1 HSD A 952      26.130  42.730  37.090  1.00  0.00           H
ATOM   4820  CG  HSD A 952      28.110  43.050  37.790  1.00  0.00           C
ATOM   4821  CE1 HSD A 952      26.800  44.720  37.350  1.00  0.00           C
ATOM   4822  HE1 HSD A 952      25.930  45.360  37.240  1.00  0.00           H
ATOM   4823  NE2 HSD A 952      28.000  45.250  37.640  1.00  0.00           N
ATOM   4824  CD2 HSD A 952      28.840  44.220  37.930  1.00  0.00           C
ATOM   4825  HD2 HSD A 952      29.790  44.480  38.400  1.00  0.00           H
ATOM   4826  C   HSD A 952      30.020  40.510  39.680  1.00  0.00           C
ATOM   4827  O   HSD A 952      29.750  40.780  40.850  1.00  0.00           O
ATOM   4828  N   LEU A 953      30.490  39.360  39.350  1.00  0.00           N
ATOM   4829  HN  LEU A 953      30.780  39.230  38.400  1.00  0.00           H
ATOM   4830  CA  LEU A 953      30.660  38.220  40.260  1.00  0.00           C
ATOM   4831  HA  LEU A 953      29.910  38.070  41.030  1.00  0.00           H
ATOM   4832  CB  LEU A 953      30.710  36.920  39.470  1.00  0.00           C
ATOM   4833  HB1 LEU A 953      31.370  37.190  38.610  1.00  0.00           H
ATOM   4834  HB2 LEU A 953      29.650  36.650  39.290  1.00  0.00           H
ATOM   4835  CG  LEU A 953      31.280  35.670  40.170  1.00  0.00           C
ATOM   4836  HG  LEU A 953      32.300  36.010  40.420  1.00  0.00           H
ATOM   4837  CD1 LEU A 953      30.490  35.300  41.350  1.00  0.00           C
ATOM   4838 HD11 LEU A 953      30.970  34.420  41.830  1.00  0.00           H
ATOM   4839 HD12 LEU A 953      29.480  34.940  41.040  1.00  0.00           H
ATOM   4840 HD13 LEU A 953      30.320  36.170  42.000  1.00  0.00           H
ATOM   4841  CD2 LEU A 953      31.270  34.400  39.260  1.00  0.00           C
ATOM   4842 HD21 LEU A 953      31.690  33.500  39.770  1.00  0.00           H
ATOM   4843 HD22 LEU A 953      31.940  34.520  38.390  1.00  0.00           H
ATOM   4844 HD23 LEU A 953      30.260  34.280  38.830  1.00  0.00           H
ATOM   4845  C   LEU A 953      31.840  38.480  41.210  1.00  0.00           C
ATOM   4846  O   LEU A 953      31.760  38.460  42.390  1.00  0.00           O
ATOM   4847  N   ASP A 954      33.050  38.830  40.680  1.00  0.00           N
ATOM   4848  HN  ASP A 954      33.170  38.870  39.690  1.00  0.00           H
ATOM   4849  CA  ASP A 954      34.120  39.200  41.610  1.00  0.00           C
ATOM   4850  HA  ASP A 954      34.490  38.330  42.150  1.00  0.00           H
ATOM   4851  CB  ASP A 954      35.420  39.570  40.770  1.00  0.00           C
ATOM   4852  HB1 ASP A 954      35.670  38.660  40.200  1.00  0.00           H
ATOM   4853  HB2 ASP A 954      36.210  39.960  41.460  1.00  0.00           H
ATOM   4854  CG  ASP A 954      35.260  40.820  39.860  1.00  0.00           C
ATOM   4855  OD1 ASP A 954      35.070  40.830  38.640  1.00  0.00           O
ATOM   4856  OD2 ASP A 954      35.330  41.990  40.580  1.00  0.00           O
ATOM   4857  HD2 ASP A 954      35.220  42.750  40.010  1.00  0.00           H
ATOM   4858  C   ASP A 954      33.750  40.340  42.600  1.00  0.00           C
ATOM   4859  O   ASP A 954      34.060  40.340  43.790  1.00  0.00           O
ATOM   4860  N   LEU A 955      33.040  41.420  42.120  1.00  0.00           N
ATOM   4861  HN  LEU A 955      32.790  41.560  41.170  1.00  0.00           H
ATOM   4862  CA  LEU A 955      32.610  42.510  42.960  1.00  0.00           C
ATOM   4863  HA  LEU A 955      33.530  42.780  43.470  1.00  0.00           H
ATOM   4864  CB  LEU A 955      32.000  43.610  42.060  1.00  0.00           C
ATOM   4865  HB1 LEU A 955      31.230  43.100  41.450  1.00  0.00           H
ATOM   4866  HB2 LEU A 955      32.800  43.880  41.360  1.00  0.00           H
ATOM   4867  CG  LEU A 955      31.380  44.910  42.730  1.00  0.00           C
ATOM   4868  HG  LEU A 955      30.530  44.480  43.310  1.00  0.00           H
ATOM   4869  CD1 LEU A 955      32.340  45.560  43.740  1.00  0.00           C
ATOM   4870 HD11 LEU A 955      33.230  45.990  43.210  1.00  0.00           H
ATOM   4871 HD12 LEU A 955      32.590  44.770  44.480  1.00  0.00           H
ATOM   4872 HD13 LEU A 955      31.830  46.400  44.240  1.00  0.00           H
ATOM   4873  CD2 LEU A 955      30.920  46.030  41.790  1.00  0.00           C
ATOM   4874 HD21 LEU A 955      30.080  45.740  41.130  1.00  0.00           H
ATOM   4875 HD22 LEU A 955      31.820  46.370  41.230  1.00  0.00           H
ATOM   4876 HD23 LEU A 955      30.490  46.830  42.420  1.00  0.00           H
ATOM   4877  C   LEU A 955      31.540  42.040  43.980  1.00  0.00           C
ATOM   4878  O   LEU A 955      31.590  42.530  45.100  1.00  0.00           O
ATOM   4879  N   LEU A 956      30.560  41.210  43.650  1.00  0.00           N
ATOM   4880  HN  LEU A 956      30.400  41.080  42.670  1.00  0.00           H
ATOM   4881  CA  LEU A 956      29.750  40.530  44.530  1.00  0.00           C
ATOM   4882  HA  LEU A 956      29.270  41.340  45.050  1.00  0.00           H
ATOM   4883  CB  LEU A 956      28.700  39.600  43.690  1.00  0.00           C
ATOM   4884  HB1 LEU A 956      29.090  38.730  43.140  1.00  0.00           H
ATOM   4885  HB2 LEU A 956      28.440  40.310  42.870  1.00  0.00           H
ATOM   4886  CG  LEU A 956      27.560  39.010  44.530  1.00  0.00           C
ATOM   4887  HG  LEU A 956      27.990  38.380  45.340  1.00  0.00           H
ATOM   4888  CD1 LEU A 956      26.950  40.160  45.230  1.00  0.00           C
ATOM   4889 HD11 LEU A 956      25.990  39.880  45.720  1.00  0.00           H
ATOM   4890 HD12 LEU A 956      26.650  40.910  44.470  1.00  0.00           H
ATOM   4891 HD13 LEU A 956      27.580  40.830  45.840  1.00  0.00           H
ATOM   4892  CD2 LEU A 956      26.530  38.270  43.710  1.00  0.00           C
ATOM   4893 HD21 LEU A 956      26.980  37.620  42.940  1.00  0.00           H
ATOM   4894 HD22 LEU A 956      25.880  39.000  43.170  1.00  0.00           H
ATOM   4895 HD23 LEU A 956      25.800  37.640  44.280  1.00  0.00           H
ATOM   4896  C   LEU A 956      30.460  39.660  45.610  1.00  0.00           C
ATOM   4897  O   LEU A 956      30.230  39.820  46.810  1.00  0.00           O
ATOM   4898  N   MET A 957      31.450  38.860  45.220  1.00  0.00           N
ATOM   4899  HN  MET A 957      31.690  38.860  44.260  1.00  0.00           H
ATOM   4900  CA  MET A 957      32.140  37.910  46.080  1.00  0.00           C
ATOM   4901  HA  MET A 957      31.380  37.400  46.660  1.00  0.00           H
ATOM   4902  CB  MET A 957      32.950  36.870  45.290  1.00  0.00           C
ATOM   4903  HB1 MET A 957      33.790  36.440  45.890  1.00  0.00           H
ATOM   4904  HB2 MET A 957      33.490  37.450  44.520  1.00  0.00           H
ATOM   4905  CG  MET A 957      32.220  35.650  44.590  1.00  0.00           C
ATOM   4906  HG1 MET A 957      32.790  35.220  43.750  1.00  0.00           H
ATOM   4907  HG2 MET A 957      31.410  36.240  44.080  1.00  0.00           H
ATOM   4908  SD  MET A 957      31.570  34.460  45.700  1.00  0.00           S
ATOM   4909  CE  MET A 957      29.900  34.490  45.040  1.00  0.00           C
ATOM   4910  HE1 MET A 957      29.280  33.690  45.510  1.00  0.00           H
ATOM   4911  HE2 MET A 957      29.960  34.270  43.960  1.00  0.00           H
ATOM   4912  HE3 MET A 957      29.410  35.460  45.270  1.00  0.00           H
ATOM   4913  C   MET A 957      33.040  38.600  47.180  1.00  0.00           C
ATOM   4914  O   MET A 957      33.120  38.260  48.350  1.00  0.00           O
ATOM   4915  N   VAL A 958      33.730  39.740  46.760  1.00  0.00           N
ATOM   4916  HN  VAL A 958      33.900  39.990  45.820  1.00  0.00           H
ATOM   4917  CA  VAL A 958      34.330  40.640  47.740  1.00  0.00           C
ATOM   4918  HA  VAL A 958      35.110  40.170  48.310  1.00  0.00           H
ATOM   4919  CB  VAL A 958      35.230  41.690  47.130  1.00  0.00           C
ATOM   4920  HB  VAL A 958      34.620  42.130  46.310  1.00  0.00           H
ATOM   4921  CG1 VAL A 958      35.840  42.750  48.120  1.00  0.00           C
ATOM   4922 HG11 VAL A 958      35.070  43.350  48.660  1.00  0.00           H
ATOM   4923 HG12 VAL A 958      36.530  43.410  47.540  1.00  0.00           H
ATOM   4924 HG13 VAL A 958      36.450  42.110  48.790  1.00  0.00           H
ATOM   4925  CG2 VAL A 958      36.460  41.080  46.350  1.00  0.00           C
ATOM   4926 HG21 VAL A 958      37.250  41.860  46.270  1.00  0.00           H
ATOM   4927 HG22 VAL A 958      36.130  40.790  45.340  1.00  0.00           H
ATOM   4928 HG23 VAL A 958      36.760  40.160  46.900  1.00  0.00           H
ATOM   4929  C   VAL A 958      33.310  41.290  48.660  1.00  0.00           C
ATOM   4930  O   VAL A 958      33.480  41.160  49.890  1.00  0.00           O
ATOM   4931  N   GLY A 959      32.240  41.830  48.050  1.00  0.00           N
ATOM   4932  HN  GLY A 959      32.240  41.720  47.060  1.00  0.00           H
ATOM   4933  CA  GLY A 959      31.200  42.430  48.790  1.00  0.00           C
ATOM   4934  HA1 GLY A 959      30.500  42.660  48.000  1.00  0.00           H
ATOM   4935  HA2 GLY A 959      31.420  43.410  49.180  1.00  0.00           H
ATOM   4936  C   GLY A 959      30.440  41.640  49.860  1.00  0.00           C
ATOM   4937  O   GLY A 959      30.100  42.080  50.950  1.00  0.00           O
ATOM   4938  N   VAL A 960      30.090  40.370  49.530  1.00  0.00           N
ATOM   4939  HN  VAL A 960      30.140  40.040  48.600  1.00  0.00           H
ATOM   4940  CA  VAL A 960      29.460  39.460  50.520  1.00  0.00           C
ATOM   4941  HA  VAL A 960      28.700  40.070  50.980  1.00  0.00           H
ATOM   4942  CB  VAL A 960      28.770  38.260  49.900  1.00  0.00           C
ATOM   4943  HB  VAL A 960      29.450  37.690  49.250  1.00  0.00           H
ATOM   4944  CG1 VAL A 960      28.210  37.230  50.850  1.00  0.00           C
ATOM   4945 HG11 VAL A 960      27.720  37.580  51.780  1.00  0.00           H
ATOM   4946 HG12 VAL A 960      28.960  36.450  51.120  1.00  0.00           H
ATOM   4947 HG13 VAL A 960      27.470  36.660  50.270  1.00  0.00           H
ATOM   4948  CG2 VAL A 960      27.530  38.780  49.090  1.00  0.00           C
ATOM   4949 HG21 VAL A 960      27.780  39.480  48.260  1.00  0.00           H
ATOM   4950 HG22 VAL A 960      26.970  39.390  49.830  1.00  0.00           H
ATOM   4951 HG23 VAL A 960      26.900  37.920  48.780  1.00  0.00           H
ATOM   4952  C   VAL A 960      30.380  39.000  51.650  1.00  0.00           C
ATOM   4953  O   VAL A 960      30.010  38.740  52.790  1.00  0.00           O
ATOM   4954  N   MET A 961      31.740  39.000  51.390  1.00  0.00           N
ATOM   4955  HN  MET A 961      32.080  39.090  50.460  1.00  0.00           H
ATOM   4956  CA  MET A 961      32.730  38.510  52.340  1.00  0.00           C
ATOM   4957  HA  MET A 961      32.320  37.820  53.070  1.00  0.00           H
ATOM   4958  CB  MET A 961      33.870  37.730  51.620  1.00  0.00           C
ATOM   4959  HB1 MET A 961      34.760  37.630  52.280  1.00  0.00           H
ATOM   4960  HB2 MET A 961      34.210  38.420  50.810  1.00  0.00           H
ATOM   4961  CG  MET A 961      33.370  36.480  50.910  1.00  0.00           C
ATOM   4962  HG1 MET A 961      34.210  36.060  50.320  1.00  0.00           H
ATOM   4963  HG2 MET A 961      32.600  36.790  50.170  1.00  0.00           H
ATOM   4964  SD  MET A 961      32.540  35.190  52.020  1.00  0.00           S
ATOM   4965  CE  MET A 961      33.900  34.530  53.020  1.00  0.00           C
ATOM   4966  HE1 MET A 961      34.680  33.950  52.480  1.00  0.00           H
ATOM   4967  HE2 MET A 961      33.610  33.840  53.850  1.00  0.00           H
ATOM   4968  HE3 MET A 961      34.280  35.440  53.530  1.00  0.00           H
ATOM   4969  C   MET A 961      33.430  39.660  53.140  1.00  0.00           C
ATOM   4970  O   MET A 961      34.000  39.450  54.220  1.00  0.00           O
ATOM   4971  N   LEU A 962      33.170  40.860  52.640  1.00  0.00           N
ATOM   4972  HN  LEU A 962      32.840  40.860  51.700  1.00  0.00           H
ATOM   4973  CA  LEU A 962      33.340  42.150  53.360  1.00  0.00           C
ATOM   4974  HA  LEU A 962      34.330  42.260  53.780  1.00  0.00           H
ATOM   4975  CB  LEU A 962      33.060  43.430  52.550  1.00  0.00           C
ATOM   4976  HB1 LEU A 962      31.970  43.570  52.400  1.00  0.00           H
ATOM   4977  HB2 LEU A 962      33.490  43.230  51.540  1.00  0.00           H
ATOM   4978  CG  LEU A 962      33.910  44.630  53.020  1.00  0.00           C
ATOM   4979  HG  LEU A 962      34.730  44.180  53.610  1.00  0.00           H
ATOM   4980  CD1 LEU A 962      34.540  45.430  51.880  1.00  0.00           C
ATOM   4981 HD11 LEU A 962      35.150  44.690  51.320  1.00  0.00           H
ATOM   4982 HD12 LEU A 962      35.130  46.240  52.370  1.00  0.00           H
ATOM   4983 HD13 LEU A 962      33.760  46.000  51.330  1.00  0.00           H
ATOM   4984  CD2 LEU A 962      33.140  45.590  53.990  1.00  0.00           C
ATOM   4985 HD21 LEU A 962      33.810  46.380  54.360  1.00  0.00           H
ATOM   4986 HD22 LEU A 962      32.610  45.080  54.820  1.00  0.00           H
ATOM   4987 HD23 LEU A 962      32.460  46.070  53.250  1.00  0.00           H
ATOM   4988  C   LEU A 962      32.440  42.180  54.610  1.00  0.00           C
ATOM   4989  O   LEU A 962      32.890  42.510  55.710  1.00  0.00           O
ATOM   4990  N   GLY A 963      31.260  41.700  54.490  1.00  0.00           N
ATOM   4991  HN  GLY A 963      30.930  41.670  53.550  1.00  0.00           H
ATOM   4992  CA  GLY A 963      30.290  41.350  55.540  1.00  0.00           C
ATOM   4993  HA1 GLY A 963      29.360  40.980  55.120  1.00  0.00           H
ATOM   4994  HA2 GLY A 963      30.220  42.190  56.200  1.00  0.00           H
ATOM   4995  C   GLY A 963      30.720  40.230  56.500  1.00  0.00           C
ATOM   4996  O   GLY A 963      30.610  40.430  57.610  1.00  0.00           O
ATOM   4997  N   VAL A 964      31.180  39.090  56.040  1.00  0.00           N
ATOM   4998  HN  VAL A 964      31.140  38.840  55.080  1.00  0.00           H
ATOM   4999  CA  VAL A 964      31.750  38.060  56.900  1.00  0.00           C
ATOM   5000  HA  VAL A 964      31.050  37.820  57.690  1.00  0.00           H
ATOM   5001  CB  VAL A 964      31.910  36.800  56.090  1.00  0.00           C
ATOM   5002  HB  VAL A 964      32.320  36.980  55.070  1.00  0.00           H
ATOM   5003  CG1 VAL A 964      32.890  35.770  56.790  1.00  0.00           C
ATOM   5004 HG11 VAL A 964      32.780  34.750  56.370  1.00  0.00           H
ATOM   5005 HG12 VAL A 964      32.630  35.660  57.870  1.00  0.00           H
ATOM   5006 HG13 VAL A 964      33.930  36.140  56.690  1.00  0.00           H
ATOM   5007  CG2 VAL A 964      30.480  36.280  55.840  1.00  0.00           C
ATOM   5008 HG21 VAL A 964      29.840  36.250  56.750  1.00  0.00           H
ATOM   5009 HG22 VAL A 964      30.580  35.230  55.490  1.00  0.00           H
ATOM   5010 HG23 VAL A 964      29.920  36.870  55.080  1.00  0.00           H
ATOM   5011  C   VAL A 964      33.050  38.440  57.670  1.00  0.00           C
ATOM   5012  O   VAL A 964      33.090  38.240  58.860  1.00  0.00           O
ATOM   5013  N   CYS A 965      34.030  39.000  56.910  1.00  0.00           N
ATOM   5014  HN  CYS A 965      33.970  38.950  55.910  1.00  0.00           H
ATOM   5015  CA  CYS A 965      35.310  39.530  57.500  1.00  0.00           C
ATOM   5016  HA  CYS A 965      35.770  38.730  58.050  1.00  0.00           H
ATOM   5017  CB  CYS A 965      36.330  40.040  56.420  1.00  0.00           C
ATOM   5018  HB1 CYS A 965      37.260  40.450  56.860  1.00  0.00           H
ATOM   5019  HB2 CYS A 965      35.780  40.820  55.860  1.00  0.00           H
ATOM   5020  SG  CYS A 965      36.840  38.660  55.320  1.00  0.00           S
ATOM   5021  HG1 CYS A 965      36.370  38.910  54.110  1.00  0.00           H
ATOM   5022  C   CYS A 965      35.130  40.680  58.490  1.00  0.00           C
ATOM   5023  O   CYS A 965      35.800  40.660  59.510  1.00  0.00           O
ATOM   5024  N   SER A 966      34.200  41.550  58.100  1.00  0.00           N
ATOM   5025  HN  SER A 966      33.810  41.570  57.190  1.00  0.00           H
ATOM   5026  CA  SER A 966      33.900  42.690  59.060  1.00  0.00           C
ATOM   5027  HA  SER A 966      34.770  43.270  59.300  1.00  0.00           H
ATOM   5028  CB  SER A 966      32.760  43.590  58.520  1.00  0.00           C
ATOM   5029  HB1 SER A 966      32.350  44.300  59.270  1.00  0.00           H
ATOM   5030  HB2 SER A 966      31.870  42.970  58.280  1.00  0.00           H
ATOM   5031  OG  SER A 966      33.190  44.460  57.480  1.00  0.00           O
ATOM   5032  HG1 SER A 966      33.160  43.830  56.750  1.00  0.00           H
ATOM   5033  C   SER A 966      33.450  42.110  60.490  1.00  0.00           C
ATOM   5034  O   SER A 966      33.910  42.540  61.540  1.00  0.00           O
ATOM   5035  N   VAL A 967      32.520  41.120  60.490  1.00  0.00           N
ATOM   5036  HN  VAL A 967      32.160  40.760  59.640  1.00  0.00           H
ATOM   5037  CA  VAL A 967      32.010  40.340  61.650  1.00  0.00           C
ATOM   5038  HA  VAL A 967      31.700  41.120  62.340  1.00  0.00           H
ATOM   5039  CB  VAL A 967      30.900  39.360  61.190  1.00  0.00           C
ATOM   5040  HB  VAL A 967      31.140  38.750  60.290  1.00  0.00           H
ATOM   5041  CG1 VAL A 967      30.580  38.410  62.310  1.00  0.00           C
ATOM   5042 HG11 VAL A 967      31.370  37.660  62.520  1.00  0.00           H
ATOM   5043 HG12 VAL A 967      29.600  37.890  62.240  1.00  0.00           H
ATOM   5044 HG13 VAL A 967      30.520  39.050  63.220  1.00  0.00           H
ATOM   5045  CG2 VAL A 967      29.610  40.220  60.910  1.00  0.00           C
ATOM   5046 HG21 VAL A 967      29.380  40.740  61.870  1.00  0.00           H
ATOM   5047 HG22 VAL A 967      28.800  39.580  60.520  1.00  0.00           H
ATOM   5048 HG23 VAL A 967      29.950  40.920  60.130  1.00  0.00           H
ATOM   5049  C   VAL A 967      33.070  39.570  62.450  1.00  0.00           C
ATOM   5050  O   VAL A 967      33.070  39.490  63.640  1.00  0.00           O
ATOM   5051  N   MET A 968      34.080  38.990  61.780  1.00  0.00           N
ATOM   5052  HN  MET A 968      34.160  38.840  60.800  1.00  0.00           H
ATOM   5053  CA  MET A 968      35.190  38.430  62.620  1.00  0.00           C
ATOM   5054  HA  MET A 968      34.930  38.170  63.630  1.00  0.00           H
ATOM   5055  CB  MET A 968      35.800  37.290  61.880  1.00  0.00           C
ATOM   5056  HB1 MET A 968      36.630  36.820  62.450  1.00  0.00           H
ATOM   5057  HB2 MET A 968      36.240  37.640  60.930  1.00  0.00           H
ATOM   5058  CG  MET A 968      34.670  36.310  61.400  1.00  0.00           C
ATOM   5059  HG1 MET A 968      33.970  36.860  60.740  1.00  0.00           H
ATOM   5060  HG2 MET A 968      34.050  36.050  62.290  1.00  0.00           H
[truncated: 6,873,249 more chars]
