# Supplementary material for: CryoEM and computational modeling structural insights into the pH regulator NBCn1
Source: Nat Commun. 2025 Nov 11;16:9932. doi: 10.1038/s41467-025-64868-z (PMC12606367; doi:10.1038/s41467-025-64868-z)
Supplement: Supplementary file 7 — Supplementary Data 5 [file 41467_2025_64868_MOESM7_ESM.zip › 100ns_z_restr_MD_NBCn1_2NaCO3/hNBCn1_IF/z-restr_hNBCn1_IF_2NaCO3_first_step_70.pdb]

REMARK    GENERATED BY TRJCONV
TITLE     Title t= 4100.00000 step= 2050000
REMARK    THIS IS A SIMULATION BOX
CRYST1   92.272   92.272  105.282  90.00  90.00  90.00 P 1           1
MODEL        1
ATOM      1  N   LEU A 585      23.270  39.600  38.160  1.00  0.00           N
ATOM      2  HT1 LEU A 585      23.690  39.810  37.230  1.00  0.00           H
ATOM      3  HT2 LEU A 585      23.220  40.490  38.700  1.00  0.00           H
ATOM      4  HT3 LEU A 585      22.350  39.140  37.970  1.00  0.00           H
ATOM      5  CA  LEU A 585      24.120  38.740  38.990  1.00  0.00           C
ATOM      6  HA  LEU A 585      25.120  39.070  38.800  1.00  0.00           H
ATOM      7  CB  LEU A 585      23.780  38.980  40.520  1.00  0.00           C
ATOM      8  HB1 LEU A 585      22.680  38.900  40.560  1.00  0.00           H
ATOM      9  HB2 LEU A 585      24.050  40.040  40.690  1.00  0.00           H
ATOM     10  CG  LEU A 585      24.430  38.050  41.610  1.00  0.00           C
ATOM     11  HG  LEU A 585      24.030  37.030  41.410  1.00  0.00           H
ATOM     12  CD1 LEU A 585      25.970  37.850  41.560  1.00  0.00           C
ATOM     13 HD11 LEU A 585      26.290  37.020  42.220  1.00  0.00           H
ATOM     14 HD12 LEU A 585      26.530  38.810  41.610  1.00  0.00           H
ATOM     15 HD13 LEU A 585      26.220  37.340  40.600  1.00  0.00           H
ATOM     16  CD2 LEU A 585      23.940  38.370  43.020  1.00  0.00           C
ATOM     17 HD21 LEU A 585      22.840  38.530  42.920  1.00  0.00           H
ATOM     18 HD22 LEU A 585      24.400  39.320  43.380  1.00  0.00           H
ATOM     19 HD23 LEU A 585      24.190  37.640  43.810  1.00  0.00           H
ATOM     20  C   LEU A 585      24.100  37.260  38.680  1.00  0.00           C
ATOM     21  O   LEU A 585      25.170  36.790  38.240  1.00  0.00           O
ATOM     22  N   ILE A 586      22.970  36.570  38.830  1.00  0.00           N
ATOM     23  HN  ILE A 586      22.080  36.950  39.060  1.00  0.00           H
ATOM     24  CA  ILE A 586      22.970  35.130  38.680  1.00  0.00           C
ATOM     25  HA  ILE A 586      23.730  34.830  39.390  1.00  0.00           H
ATOM     26  CB  ILE A 586      21.700  34.500  39.130  1.00  0.00           C
ATOM     27  HB  ILE A 586      20.800  34.870  38.590  1.00  0.00           H
ATOM     28  CG2 ILE A 586      21.820  32.960  38.950  1.00  0.00           C
ATOM     29 HG21 ILE A 586      20.930  32.400  39.330  1.00  0.00           H
ATOM     30 HG22 ILE A 586      22.700  32.540  39.460  1.00  0.00           H
ATOM     31 HG23 ILE A 586      21.780  32.650  37.880  1.00  0.00           H
ATOM     32  CG1 ILE A 586      21.510  34.790  40.640  1.00  0.00           C
ATOM     33 HG11 ILE A 586      21.670  35.870  40.890  1.00  0.00           H
ATOM     34 HG12 ILE A 586      22.220  34.140  41.190  1.00  0.00           H
ATOM     35  CD  ILE A 586      20.050  34.500  41.020  1.00  0.00           C
ATOM     36  HD1 ILE A 586      19.290  35.150  40.540  1.00  0.00           H
ATOM     37  HD2 ILE A 586      20.000  34.640  42.120  1.00  0.00           H
ATOM     38  HD3 ILE A 586      19.730  33.510  40.630  1.00  0.00           H
ATOM     39  C   ILE A 586      23.400  34.650  37.310  1.00  0.00           C
ATOM     40  O   ILE A 586      24.050  33.660  37.190  1.00  0.00           O
ATOM     41  N   LEU A 587      23.200  35.440  36.290  1.00  0.00           N
ATOM     42  HN  LEU A 587      22.780  36.300  36.570  1.00  0.00           H
ATOM     43  CA  LEU A 587      23.390  35.080  34.920  1.00  0.00           C
ATOM     44  HA  LEU A 587      22.930  34.140  34.660  1.00  0.00           H
ATOM     45  CB  LEU A 587      22.950  36.190  33.950  1.00  0.00           C
ATOM     46  HB1 LEU A 587      23.460  37.140  34.230  1.00  0.00           H
ATOM     47  HB2 LEU A 587      21.880  36.440  34.090  1.00  0.00           H
ATOM     48  CG  LEU A 587      23.100  35.870  32.380  1.00  0.00           C
ATOM     49  HG  LEU A 587      24.200  35.940  32.220  1.00  0.00           H
ATOM     50  CD1 LEU A 587      22.510  34.470  32.140  1.00  0.00           C
ATOM     51 HD11 LEU A 587      22.250  34.260  31.080  1.00  0.00           H
ATOM     52 HD12 LEU A 587      21.550  34.220  32.650  1.00  0.00           H
ATOM     53 HD13 LEU A 587      23.180  33.700  32.550  1.00  0.00           H
ATOM     54  CD2 LEU A 587      22.460  36.950  31.430  1.00  0.00           C
ATOM     55 HD21 LEU A 587      22.740  37.970  31.780  1.00  0.00           H
ATOM     56 HD22 LEU A 587      21.350  36.900  31.320  1.00  0.00           H
ATOM     57 HD23 LEU A 587      22.860  36.750  30.420  1.00  0.00           H
ATOM     58  C   LEU A 587      24.950  34.800  34.740  1.00  0.00           C
ATOM     59  O   LEU A 587      25.330  33.870  34.040  1.00  0.00           O
ATOM     60  N   ASP A 588      25.810  35.620  35.400  1.00  0.00           N
ATOM     61  HN  ASP A 588      25.420  36.370  35.930  1.00  0.00           H
ATOM     62  CA  ASP A 588      27.200  35.440  35.470  1.00  0.00           C
ATOM     63  HA  ASP A 588      27.660  35.320  34.500  1.00  0.00           H
ATOM     64  CB  ASP A 588      27.850  36.740  36.170  1.00  0.00           C
ATOM     65  HB1 ASP A 588      28.940  36.580  36.300  1.00  0.00           H
ATOM     66  HB2 ASP A 588      27.530  37.080  37.180  1.00  0.00           H
ATOM     67  CG  ASP A 588      27.650  37.900  35.240  1.00  0.00           C
ATOM     68  OD1 ASP A 588      27.240  39.000  35.720  1.00  0.00           O
ATOM     69  OD2 ASP A 588      28.020  37.790  34.060  1.00  0.00           O
ATOM     70  C   ASP A 588      27.720  34.210  36.110  1.00  0.00           C
ATOM     71  O   ASP A 588      28.690  33.530  35.670  1.00  0.00           O
ATOM     72  N   ILE A 589      27.080  33.700  37.210  1.00  0.00           N
ATOM     73  HN  ILE A 589      26.330  34.290  37.500  1.00  0.00           H
ATOM     74  CA  ILE A 589      27.300  32.530  37.870  1.00  0.00           C
ATOM     75  HA  ILE A 589      28.350  32.510  38.130  1.00  0.00           H
ATOM     76  CB  ILE A 589      26.460  32.480  39.110  1.00  0.00           C
ATOM     77  HB  ILE A 589      25.390  32.420  38.840  1.00  0.00           H
ATOM     78  CG2 ILE A 589      26.870  31.190  39.850  1.00  0.00           C
ATOM     79 HG21 ILE A 589      26.490  31.160  40.900  1.00  0.00           H
ATOM     80 HG22 ILE A 589      27.970  31.280  39.970  1.00  0.00           H
ATOM     81 HG23 ILE A 589      26.700  30.210  39.360  1.00  0.00           H
ATOM     82  CG1 ILE A 589      26.610  33.680  40.040  1.00  0.00           C
ATOM     83 HG11 ILE A 589      25.970  33.520  40.940  1.00  0.00           H
ATOM     84 HG12 ILE A 589      26.220  34.610  39.600  1.00  0.00           H
ATOM     85  CD  ILE A 589      28.050  33.970  40.460  1.00  0.00           C
ATOM     86  HD1 ILE A 589      28.730  34.010  39.580  1.00  0.00           H
ATOM     87  HD2 ILE A 589      28.350  33.110  41.090  1.00  0.00           H
ATOM     88  HD3 ILE A 589      28.040  34.940  41.000  1.00  0.00           H
ATOM     89  C   ILE A 589      27.040  31.320  37.010  1.00  0.00           C
ATOM     90  O   ILE A 589      27.850  30.450  36.820  1.00  0.00           O
ATOM     91  N   LYS A 590      25.860  31.300  36.420  1.00  0.00           N
ATOM     92  HN  LYS A 590      25.260  32.060  36.630  1.00  0.00           H
ATOM     93  CA  LYS A 590      25.410  30.100  35.570  1.00  0.00           C
ATOM     94  HA  LYS A 590      25.520  29.240  36.220  1.00  0.00           H
ATOM     95  CB  LYS A 590      23.900  30.240  35.150  1.00  0.00           C
ATOM     96  HB1 LYS A 590      23.700  29.340  34.540  1.00  0.00           H
ATOM     97  HB2 LYS A 590      23.860  31.150  34.500  1.00  0.00           H
ATOM     98  CG  LYS A 590      22.960  30.490  36.250  1.00  0.00           C
ATOM     99  HG1 LYS A 590      23.320  31.210  37.010  1.00  0.00           H
ATOM    100  HG2 LYS A 590      22.890  29.550  36.830  1.00  0.00           H
ATOM    101  CD  LYS A 590      21.530  30.590  35.650  1.00  0.00           C
ATOM    102  HD1 LYS A 590      20.820  30.450  36.490  1.00  0.00           H
ATOM    103  HD2 LYS A 590      21.350  29.760  34.930  1.00  0.00           H
ATOM    104  CE  LYS A 590      21.290  31.810  34.670  1.00  0.00           C
ATOM    105  HE1 LYS A 590      21.880  31.800  33.720  1.00  0.00           H
ATOM    106  HE2 LYS A 590      21.510  32.740  35.230  1.00  0.00           H
ATOM    107  NZ  LYS A 590      19.860  31.950  34.230  1.00  0.00           N
ATOM    108  HZ1 LYS A 590      19.510  31.300  33.490  1.00  0.00           H
ATOM    109  HZ2 LYS A 590      19.780  32.950  33.950  1.00  0.00           H
ATOM    110  HZ3 LYS A 590      19.320  31.840  35.110  1.00  0.00           H
ATOM    111  C   LYS A 590      26.300  29.820  34.320  1.00  0.00           C
ATOM    112  O   LYS A 590      26.520  28.680  33.970  1.00  0.00           O
ATOM    113  N   ARG A 591      26.820  30.840  33.580  1.00  0.00           N
ATOM    114  HN  ARG A 591      26.470  31.750  33.820  1.00  0.00           H
ATOM    115  CA  ARG A 591      27.660  30.820  32.430  1.00  0.00           C
ATOM    116  HA  ARG A 591      27.060  30.420  31.620  1.00  0.00           H
ATOM    117  CB  ARG A 591      27.850  32.280  31.880  1.00  0.00           C
ATOM    118  HB1 ARG A 591      28.750  32.240  31.240  1.00  0.00           H
ATOM    119  HB2 ARG A 591      28.040  33.000  32.720  1.00  0.00           H
ATOM    120  CG  ARG A 591      26.560  32.790  31.180  1.00  0.00           C
ATOM    121  HG1 ARG A 591      25.740  32.900  31.930  1.00  0.00           H
ATOM    122  HG2 ARG A 591      26.170  32.230  30.290  1.00  0.00           H
ATOM    123  CD  ARG A 591      26.810  34.150  30.570  1.00  0.00           C
ATOM    124  HD1 ARG A 591      27.760  34.230  30.020  1.00  0.00           H
ATOM    125  HD2 ARG A 591      26.980  34.820  31.440  1.00  0.00           H
ATOM    126  NE  ARG A 591      25.630  34.700  29.740  1.00  0.00           N
ATOM    127  HE  ARG A 591      24.880  34.030  29.660  1.00  0.00           H
ATOM    128  CZ  ARG A 591      25.720  35.710  28.850  1.00  0.00           C
ATOM    129  NH1 ARG A 591      26.600  36.670  29.090  1.00  0.00           N
ATOM    130 HH11 ARG A 591      27.050  36.840  29.960  1.00  0.00           H
ATOM    131 HH12 ARG A 591      26.560  37.390  28.400  1.00  0.00           H
ATOM    132  NH2 ARG A 591      24.810  35.860  27.940  1.00  0.00           N
ATOM    133 HH21 ARG A 591      24.610  36.760  27.550  1.00  0.00           H
ATOM    134 HH22 ARG A 591      24.130  35.140  27.990  1.00  0.00           H
ATOM    135  C   ARG A 591      29.000  30.140  32.600  1.00  0.00           C
ATOM    136  O   ARG A 591      29.460  29.550  31.660  1.00  0.00           O
ATOM    137  N   LYS A 592      29.720  30.270  33.690  1.00  0.00           N
ATOM    138  HN  LYS A 592      29.440  30.820  34.470  1.00  0.00           H
ATOM    139  CA  LYS A 592      31.070  29.750  33.800  1.00  0.00           C
ATOM    140  HA  LYS A 592      31.530  29.410  32.880  1.00  0.00           H
ATOM    141  CB  LYS A 592      31.850  30.840  34.660  1.00  0.00           C
ATOM    142  HB1 LYS A 592      32.900  30.510  34.800  1.00  0.00           H
ATOM    143  HB2 LYS A 592      31.260  31.010  35.600  1.00  0.00           H
ATOM    144  CG  LYS A 592      31.830  32.260  33.990  1.00  0.00           C
ATOM    145  HG1 LYS A 592      32.410  32.900  34.690  1.00  0.00           H
ATOM    146  HG2 LYS A 592      30.760  32.520  33.880  1.00  0.00           H
ATOM    147  CD  LYS A 592      32.440  32.200  32.590  1.00  0.00           C
ATOM    148  HD1 LYS A 592      31.660  31.770  31.950  1.00  0.00           H
ATOM    149  HD2 LYS A 592      33.250  31.470  32.380  1.00  0.00           H
ATOM    150  CE  LYS A 592      32.840  33.600  32.260  1.00  0.00           C
ATOM    151  HE1 LYS A 592      33.660  33.960  32.930  1.00  0.00           H
ATOM    152  HE2 LYS A 592      31.990  34.290  32.390  1.00  0.00           H
ATOM    153  NZ  LYS A 592      33.150  33.860  30.770  1.00  0.00           N
ATOM    154  HZ1 LYS A 592      33.760  33.110  30.390  1.00  0.00           H
ATOM    155  HZ2 LYS A 592      33.660  34.760  30.690  1.00  0.00           H
ATOM    156  HZ3 LYS A 592      32.210  33.930  30.320  1.00  0.00           H
ATOM    157  C   LYS A 592      30.960  28.460  34.640  1.00  0.00           C
ATOM    158  O   LYS A 592      31.880  27.670  34.800  1.00  0.00           O
ATOM    159  N   ALA A 593      29.740  28.160  35.190  1.00  0.00           N
ATOM    160  HN  ALA A 593      29.070  28.890  35.290  1.00  0.00           H
ATOM    161  CA  ALA A 593      29.580  26.940  36.040  1.00  0.00           C
ATOM    162  HA  ALA A 593      30.370  27.140  36.770  1.00  0.00           H
ATOM    163  CB  ALA A 593      28.280  26.980  36.790  1.00  0.00           C
ATOM    164  HB1 ALA A 593      28.220  27.890  37.430  1.00  0.00           H
ATOM    165  HB2 ALA A 593      28.100  26.030  37.360  1.00  0.00           H
ATOM    166  HB3 ALA A 593      27.510  27.020  35.990  1.00  0.00           H
ATOM    167  C   ALA A 593      29.920  25.600  35.290  1.00  0.00           C
ATOM    168  O   ALA A 593      30.490  24.760  36.000  1.00  0.00           O
ATOM    169  N   PRO A 594      29.680  25.330  34.030  1.00  0.00           N
ATOM    170  CD  PRO A 594      28.560  25.920  33.270  1.00  0.00           C
ATOM    171  HD1 PRO A 594      28.960  26.770  32.670  1.00  0.00           H
ATOM    172  HD2 PRO A 594      27.760  26.290  33.940  1.00  0.00           H
ATOM    173  CA  PRO A 594      30.200  24.130  33.340  1.00  0.00           C
ATOM    174  HA  PRO A 594      29.940  23.280  33.970  1.00  0.00           H
ATOM    175  CB  PRO A 594      29.400  24.200  32.010  1.00  0.00           C
ATOM    176  HB1 PRO A 594      29.260  23.210  31.530  1.00  0.00           H
ATOM    177  HB2 PRO A 594      29.820  24.840  31.210  1.00  0.00           H
ATOM    178  CG  PRO A 594      28.080  24.800  32.380  1.00  0.00           C
ATOM    179  HG1 PRO A 594      27.580  25.200  31.470  1.00  0.00           H
ATOM    180  HG2 PRO A 594      27.380  24.100  32.880  1.00  0.00           H
ATOM    181  C   PRO A 594      31.670  24.140  33.010  1.00  0.00           C
ATOM    182  O   PRO A 594      32.070  23.200  32.370  1.00  0.00           O
ATOM    183  N   PHE A 595      32.540  25.020  33.580  1.00  0.00           N
ATOM    184  HN  PHE A 595      32.240  25.800  34.110  1.00  0.00           H
ATOM    185  CA  PHE A 595      33.960  24.830  33.500  1.00  0.00           C
ATOM    186  HA  PHE A 595      34.210  23.840  33.130  1.00  0.00           H
ATOM    187  CB  PHE A 595      34.610  25.770  32.560  1.00  0.00           C
ATOM    188  HB1 PHE A 595      35.710  25.650  32.470  1.00  0.00           H
ATOM    189  HB2 PHE A 595      34.520  26.820  32.900  1.00  0.00           H
ATOM    190  CG  PHE A 595      34.090  25.580  31.090  1.00  0.00           C
ATOM    191  CD1 PHE A 595      34.420  24.410  30.460  1.00  0.00           C
ATOM    192  HD1 PHE A 595      35.060  23.740  31.020  1.00  0.00           H
ATOM    193  CE1 PHE A 595      33.880  24.080  29.220  1.00  0.00           C
ATOM    194  HE1 PHE A 595      34.130  23.170  28.690  1.00  0.00           H
ATOM    195  CZ  PHE A 595      33.130  25.040  28.470  1.00  0.00           C
ATOM    196  HZ  PHE A 595      32.830  24.920  27.430  1.00  0.00           H
ATOM    197  CD2 PHE A 595      33.380  26.550  30.430  1.00  0.00           C
ATOM    198  HD2 PHE A 595      33.080  27.490  30.870  1.00  0.00           H
ATOM    199  CE2 PHE A 595      32.800  26.240  29.110  1.00  0.00           C
ATOM    200  HE2 PHE A 595      32.270  26.990  28.540  1.00  0.00           H
ATOM    201  C   PHE A 595      34.600  24.910  34.820  1.00  0.00           C
ATOM    202  O   PHE A 595      35.850  25.030  34.940  1.00  0.00           O
ATOM    203  N   PHE A 596      33.740  24.810  35.890  1.00  0.00           N
ATOM    204  HN  PHE A 596      32.750  24.800  35.730  1.00  0.00           H
ATOM    205  CA  PHE A 596      34.210  24.830  37.310  1.00  0.00           C
ATOM    206  HA  PHE A 596      34.920  25.640  37.440  1.00  0.00           H
ATOM    207  CB  PHE A 596      32.980  24.930  38.250  1.00  0.00           C
ATOM    208  HB1 PHE A 596      32.140  24.280  37.930  1.00  0.00           H
ATOM    209  HB2 PHE A 596      32.600  25.930  37.940  1.00  0.00           H
ATOM    210  CG  PHE A 596      33.200  24.930  39.800  1.00  0.00           C
ATOM    211  CD1 PHE A 596      33.430  23.700  40.400  1.00  0.00           C
ATOM    212  HD1 PHE A 596      33.410  22.770  39.840  1.00  0.00           H
ATOM    213  CE1 PHE A 596      33.750  23.590  41.680  1.00  0.00           C
ATOM    214  HE1 PHE A 596      34.100  22.620  42.020  1.00  0.00           H
ATOM    215  CZ  PHE A 596      33.920  24.780  42.430  1.00  0.00           C
ATOM    216  HZ  PHE A 596      34.340  24.740  43.430  1.00  0.00           H
ATOM    217  CD2 PHE A 596      33.280  26.120  40.500  1.00  0.00           C
ATOM    218  HD2 PHE A 596      33.070  27.080  40.050  1.00  0.00           H
ATOM    219  CE2 PHE A 596      33.540  26.070  41.860  1.00  0.00           C
ATOM    220  HE2 PHE A 596      33.730  26.910  42.520  1.00  0.00           H
ATOM    221  C   PHE A 596      35.180  23.700  37.640  1.00  0.00           C
ATOM    222  O   PHE A 596      36.280  23.930  38.200  1.00  0.00           O
ATOM    223  N   LEU A 597      34.820  22.490  37.230  1.00  0.00           N
ATOM    224  HN  LEU A 597      33.990  22.440  36.660  1.00  0.00           H
ATOM    225  CA  LEU A 597      35.740  21.290  37.280  1.00  0.00           C
ATOM    226  HA  LEU A 597      36.190  21.300  38.270  1.00  0.00           H
ATOM    227  CB  LEU A 597      35.050  19.950  37.240  1.00  0.00           C
ATOM    228  HB1 LEU A 597      35.860  19.240  37.440  1.00  0.00           H
ATOM    229  HB2 LEU A 597      34.690  19.700  36.210  1.00  0.00           H
ATOM    230  CG  LEU A 597      33.830  19.780  38.150  1.00  0.00           C
ATOM    231  HG  LEU A 597      33.180  20.660  37.930  1.00  0.00           H
ATOM    232  CD1 LEU A 597      33.010  18.570  37.860  1.00  0.00           C
ATOM    233 HD11 LEU A 597      32.090  18.470  38.460  1.00  0.00           H
ATOM    234 HD12 LEU A 597      33.650  17.680  38.050  1.00  0.00           H
ATOM    235 HD13 LEU A 597      32.700  18.580  36.790  1.00  0.00           H
ATOM    236  CD2 LEU A 597      34.230  19.720  39.620  1.00  0.00           C
ATOM    237 HD21 LEU A 597      34.920  18.860  39.790  1.00  0.00           H
ATOM    238 HD22 LEU A 597      33.380  19.620  40.330  1.00  0.00           H
ATOM    239 HD23 LEU A 597      34.840  20.580  39.960  1.00  0.00           H
ATOM    240  C   LEU A 597      36.980  21.330  36.430  1.00  0.00           C
ATOM    241  O   LEU A 597      38.070  20.860  36.780  1.00  0.00           O
ATOM    242  N   SER A 598      36.790  21.930  35.260  1.00  0.00           N
ATOM    243  HN  SER A 598      35.880  22.120  34.920  1.00  0.00           H
ATOM    244  CA  SER A 598      37.880  22.080  34.210  1.00  0.00           C
ATOM    245  HA  SER A 598      38.180  21.070  33.950  1.00  0.00           H
ATOM    246  CB  SER A 598      37.380  22.660  32.870  1.00  0.00           C
ATOM    247  HB1 SER A 598      38.200  22.780  32.120  1.00  0.00           H
ATOM    248  HB2 SER A 598      36.830  23.620  32.910  1.00  0.00           H
ATOM    249  OG  SER A 598      36.460  21.740  32.210  1.00  0.00           O
ATOM    250  HG1 SER A 598      35.900  21.450  32.930  1.00  0.00           H
ATOM    251  C   SER A 598      39.110  22.890  34.660  1.00  0.00           C
ATOM    252  O   SER A 598      40.240  22.560  34.240  1.00  0.00           O
ATOM    253  N   ASP A 599      38.990  23.890  35.570  1.00  0.00           N
ATOM    254  HN  ASP A 599      38.080  24.110  35.900  1.00  0.00           H
ATOM    255  CA  ASP A 599      40.200  24.440  36.080  1.00  0.00           C
ATOM    256  HA  ASP A 599      40.820  24.710  35.230  1.00  0.00           H
ATOM    257  CB  ASP A 599      39.800  25.750  36.890  1.00  0.00           C
ATOM    258  HB1 ASP A 599      40.690  26.090  37.480  1.00  0.00           H
ATOM    259  HB2 ASP A 599      39.010  25.550  37.640  1.00  0.00           H
ATOM    260  CG  ASP A 599      39.340  26.930  36.060  1.00  0.00           C
ATOM    261  OD1 ASP A 599      39.510  26.920  34.810  1.00  0.00           O
ATOM    262  OD2 ASP A 599      38.750  27.920  36.550  1.00  0.00           O
ATOM    263  C   ASP A 599      41.050  23.550  36.900  1.00  0.00           C
ATOM    264  O   ASP A 599      42.320  23.640  37.020  1.00  0.00           O
ATOM    265  N   PHE A 600      40.440  22.490  37.560  1.00  0.00           N
ATOM    266  HN  PHE A 600      39.450  22.520  37.690  1.00  0.00           H
ATOM    267  CA  PHE A 600      41.290  21.520  38.160  1.00  0.00           C
ATOM    268  HA  PHE A 600      42.050  21.990  38.760  1.00  0.00           H
ATOM    269  CB  PHE A 600      40.420  20.570  39.160  1.00  0.00           C
ATOM    270  HB1 PHE A 600      41.050  19.880  39.760  1.00  0.00           H
ATOM    271  HB2 PHE A 600      39.720  19.940  38.560  1.00  0.00           H
ATOM    272  CG  PHE A 600      39.530  21.330  40.100  1.00  0.00           C
ATOM    273  CD1 PHE A 600      40.150  22.170  41.040  1.00  0.00           C
ATOM    274  HD1 PHE A 600      41.200  22.040  41.250  1.00  0.00           H
ATOM    275  CE1 PHE A 600      39.420  22.970  41.860  1.00  0.00           C
ATOM    276  HE1 PHE A 600      39.770  23.630  42.630  1.00  0.00           H
ATOM    277  CZ  PHE A 600      38.040  23.030  41.800  1.00  0.00           C
ATOM    278  HZ  PHE A 600      37.510  23.760  42.400  1.00  0.00           H
ATOM    279  CD2 PHE A 600      38.080  21.290  40.120  1.00  0.00           C
ATOM    280  HD2 PHE A 600      37.580  20.550  39.520  1.00  0.00           H
ATOM    281  CE2 PHE A 600      37.340  22.120  41.020  1.00  0.00           C
ATOM    282  HE2 PHE A 600      36.260  22.100  40.970  1.00  0.00           H
ATOM    283  C   PHE A 600      42.110  20.710  37.180  1.00  0.00           C
ATOM    284  O   PHE A 600      43.260  20.290  37.480  1.00  0.00           O
ATOM    285  N   LYS A 601      41.520  20.340  35.970  1.00  0.00           N
ATOM    286  HN  LYS A 601      40.650  20.790  35.770  1.00  0.00           H
ATOM    287  CA  LYS A 601      42.210  19.630  34.920  1.00  0.00           C
ATOM    288  HA  LYS A 601      42.630  18.730  35.330  1.00  0.00           H
ATOM    289  CB  LYS A 601      41.290  19.310  33.720  1.00  0.00           C
ATOM    290  HB1 LYS A 601      41.770  18.670  32.950  1.00  0.00           H
ATOM    291  HB2 LYS A 601      41.020  20.210  33.150  1.00  0.00           H
ATOM    292  CG  LYS A 601      39.940  18.590  34.130  1.00  0.00           C
ATOM    293  HG1 LYS A 601      39.470  19.120  34.980  1.00  0.00           H
ATOM    294  HG2 LYS A 601      40.060  17.520  34.430  1.00  0.00           H
ATOM    295  CD  LYS A 601      38.990  18.570  32.900  1.00  0.00           C
ATOM    296  HD1 LYS A 601      38.990  19.590  32.460  1.00  0.00           H
ATOM    297  HD2 LYS A 601      37.970  18.420  33.330  1.00  0.00           H
ATOM    298  CE  LYS A 601      39.180  17.390  31.860  1.00  0.00           C
ATOM    299  HE1 LYS A 601      39.090  16.400  32.380  1.00  0.00           H
ATOM    300  HE2 LYS A 601      40.130  17.370  31.290  1.00  0.00           H
ATOM    301  NZ  LYS A 601      37.990  17.310  30.910  1.00  0.00           N
ATOM    302  HZ1 LYS A 601      37.140  17.280  31.490  1.00  0.00           H
ATOM    303  HZ2 LYS A 601      38.060  16.490  30.290  1.00  0.00           H
ATOM    304  HZ3 LYS A 601      37.990  18.220  30.410  1.00  0.00           H
ATOM    305  C   LYS A 601      43.480  20.360  34.410  1.00  0.00           C
ATOM    306  O   LYS A 601      44.550  19.680  34.250  1.00  0.00           O
ATOM    307  N   ASP A 602      43.420  21.670  34.130  1.00  0.00           N
ATOM    308  HN  ASP A 602      42.570  22.140  34.370  1.00  0.00           H
ATOM    309  CA  ASP A 602      44.440  22.540  33.760  1.00  0.00           C
ATOM    310  HA  ASP A 602      44.860  22.110  32.860  1.00  0.00           H
ATOM    311  CB  ASP A 602      43.720  23.830  33.490  1.00  0.00           C
ATOM    312  HB1 ASP A 602      44.450  24.650  33.350  1.00  0.00           H
ATOM    313  HB2 ASP A 602      43.090  24.070  34.380  1.00  0.00           H
ATOM    314  CG  ASP A 602      42.700  23.840  32.390  1.00  0.00           C
ATOM    315  OD1 ASP A 602      41.980  24.850  32.240  1.00  0.00           O
ATOM    316  OD2 ASP A 602      42.610  22.820  31.610  1.00  0.00           O
ATOM    317  C   ASP A 602      45.520  22.760  34.770  1.00  0.00           C
ATOM    318  O   ASP A 602      46.620  23.080  34.390  1.00  0.00           O
ATOM    319  N   ALA A 603      45.170  22.830  36.060  1.00  0.00           N
ATOM    320  HN  ALA A 603      44.240  22.680  36.400  1.00  0.00           H
ATOM    321  CA  ALA A 603      46.090  23.010  37.090  1.00  0.00           C
ATOM    322  HA  ALA A 603      46.690  23.870  36.830  1.00  0.00           H
ATOM    323  CB  ALA A 603      45.210  23.260  38.360  1.00  0.00           C
ATOM    324  HB1 ALA A 603      44.500  24.090  38.160  1.00  0.00           H
ATOM    325  HB2 ALA A 603      45.750  23.570  39.270  1.00  0.00           H
ATOM    326  HB3 ALA A 603      44.650  22.380  38.730  1.00  0.00           H
ATOM    327  C   ALA A 603      47.020  21.850  37.390  1.00  0.00           C
ATOM    328  O   ALA A 603      48.110  22.000  37.940  1.00  0.00           O
ATOM    329  N   LEU A 604      46.640  20.570  36.950  1.00  0.00           N
ATOM    330  HN  LEU A 604      45.750  20.570  36.510  1.00  0.00           H
ATOM    331  CA  LEU A 604      47.530  19.390  36.990  1.00  0.00           C
ATOM    332  HA  LEU A 604      47.900  19.380  37.990  1.00  0.00           H
ATOM    333  CB  LEU A 604      46.670  18.100  36.800  1.00  0.00           C
ATOM    334  HB1 LEU A 604      47.230  17.140  36.650  1.00  0.00           H
ATOM    335  HB2 LEU A 604      45.980  18.270  35.970  1.00  0.00           H
ATOM    336  CG  LEU A 604      45.800  17.790  38.020  1.00  0.00           C
ATOM    337  HG  LEU A 604      45.400  18.760  38.380  1.00  0.00           H
ATOM    338  CD1 LEU A 604      44.680  16.690  37.770  1.00  0.00           C
ATOM    339 HD11 LEU A 604      44.060  17.080  36.930  1.00  0.00           H
ATOM    340 HD12 LEU A 604      44.040  16.490  38.650  1.00  0.00           H
ATOM    341 HD13 LEU A 604      45.130  15.720  37.450  1.00  0.00           H
ATOM    342  CD2 LEU A 604      46.630  17.310  39.230  1.00  0.00           C
ATOM    343 HD21 LEU A 604      47.330  18.110  39.580  1.00  0.00           H
ATOM    344 HD22 LEU A 604      47.200  16.410  38.930  1.00  0.00           H
ATOM    345 HD23 LEU A 604      45.900  17.110  40.040  1.00  0.00           H
ATOM    346  C   LEU A 604      48.670  19.440  35.920  1.00  0.00           C
ATOM    347  O   LEU A 604      48.870  18.550  35.080  1.00  0.00           O
ATOM    348  N   SER A 605      49.330  20.610  35.890  1.00  0.00           N
ATOM    349  HN  SER A 605      49.050  21.290  36.560  1.00  0.00           H
ATOM    350  CA  SER A 605      50.380  20.870  34.920  1.00  0.00           C
ATOM    351  HA  SER A 605      50.700  19.930  34.510  1.00  0.00           H
ATOM    352  CB  SER A 605      50.120  21.720  33.700  1.00  0.00           C
ATOM    353  HB1 SER A 605      49.430  21.160  33.040  1.00  0.00           H
ATOM    354  HB2 SER A 605      51.060  21.930  33.150  1.00  0.00           H
ATOM    355  OG  SER A 605      49.560  22.910  34.160  1.00  0.00           O
ATOM    356  HG1 SER A 605      48.720  22.720  34.600  1.00  0.00           H
ATOM    357  C   SER A 605      51.570  21.590  35.650  1.00  0.00           C
ATOM    358  O   SER A 605      51.380  22.380  36.560  1.00  0.00           O
ATOM    359  N   LEU A 606      52.800  21.140  35.240  1.00  0.00           N
ATOM    360  HN  LEU A 606      52.910  20.410  34.560  1.00  0.00           H
ATOM    361  CA  LEU A 606      54.070  21.640  35.860  1.00  0.00           C
ATOM    362  HA  LEU A 606      54.030  21.260  36.870  1.00  0.00           H
ATOM    363  CB  LEU A 606      55.340  21.050  35.240  1.00  0.00           C
ATOM    364  HB1 LEU A 606      55.480  21.570  34.270  1.00  0.00           H
ATOM    365  HB2 LEU A 606      55.200  19.960  35.060  1.00  0.00           H
ATOM    366  CG  LEU A 606      56.690  21.320  35.990  1.00  0.00           C
ATOM    367  HG  LEU A 606      56.750  22.380  36.330  1.00  0.00           H
ATOM    368  CD1 LEU A 606      56.700  20.490  37.240  1.00  0.00           C
ATOM    369 HD11 LEU A 606      55.840  20.710  37.920  1.00  0.00           H
ATOM    370 HD12 LEU A 606      57.620  20.630  37.860  1.00  0.00           H
ATOM    371 HD13 LEU A 606      56.650  19.430  36.930  1.00  0.00           H
ATOM    372  CD2 LEU A 606      57.800  20.850  35.100  1.00  0.00           C
ATOM    373 HD21 LEU A 606      57.570  19.840  34.710  1.00  0.00           H
ATOM    374 HD22 LEU A 606      58.770  20.830  35.650  1.00  0.00           H
ATOM    375 HD23 LEU A 606      57.820  21.580  34.250  1.00  0.00           H
ATOM    376  C   LEU A 606      54.220  23.190  35.940  1.00  0.00           C
ATOM    377  O   LEU A 606      54.440  23.720  37.030  1.00  0.00           O
ATOM    378  N   GLN A 607      53.890  23.940  34.820  1.00  0.00           N
ATOM    379  HN  GLN A 607      53.730  23.500  33.930  1.00  0.00           H
ATOM    380  CA  GLN A 607      53.980  25.420  34.980  1.00  0.00           C
ATOM    381  HA  GLN A 607      54.970  25.600  35.380  1.00  0.00           H
ATOM    382  CB  GLN A 607      53.540  26.150  33.750  1.00  0.00           C
ATOM    383  HB1 GLN A 607      52.510  25.890  33.410  1.00  0.00           H
ATOM    384  HB2 GLN A 607      54.300  25.880  32.990  1.00  0.00           H
ATOM    385  CG  GLN A 607      53.610  27.690  33.800  1.00  0.00           C
ATOM    386  HG1 GLN A 607      54.590  27.980  34.260  1.00  0.00           H
ATOM    387  HG2 GLN A 607      52.720  28.080  34.330  1.00  0.00           H
ATOM    388  CD  GLN A 607      53.380  28.390  32.380  1.00  0.00           C
ATOM    389  OE1 GLN A 607      53.020  27.760  31.360  1.00  0.00           O
ATOM    390  NE2 GLN A 607      53.480  29.720  32.370  1.00  0.00           N
ATOM    391 HE21 GLN A 607      53.250  30.160  31.510  1.00  0.00           H
ATOM    392 HE22 GLN A 607      53.880  30.200  33.150  1.00  0.00           H
ATOM    393  C   GLN A 607      53.130  25.990  36.090  1.00  0.00           C
ATOM    394  O   GLN A 607      53.580  26.940  36.790  1.00  0.00           O
ATOM    395  N   CYS A 608      51.880  25.470  36.370  1.00  0.00           N
ATOM    396  HN  CYS A 608      51.520  24.640  35.960  1.00  0.00           H
ATOM    397  CA  CYS A 608      51.010  26.080  37.340  1.00  0.00           C
ATOM    398  HA  CYS A 608      50.970  27.150  37.200  1.00  0.00           H
ATOM    399  CB  CYS A 608      49.540  25.590  37.310  1.00  0.00           C
ATOM    400  HB1 CYS A 608      48.870  26.130  38.020  1.00  0.00           H
ATOM    401  HB2 CYS A 608      49.440  24.520  37.570  1.00  0.00           H
ATOM    402  SG  CYS A 608      48.670  25.780  35.740  1.00  0.00           S
ATOM    403  HG1 CYS A 608      49.260  24.760  35.120  1.00  0.00           H
ATOM    404  C   CYS A 608      51.500  25.830  38.820  1.00  0.00           C
ATOM    405  O   CYS A 608      51.660  26.840  39.580  1.00  0.00           O
ATOM    406  N   LEU A 609      51.660  24.560  39.180  1.00  0.00           N
ATOM    407  HN  LEU A 609      51.450  23.820  38.540  1.00  0.00           H
ATOM    408  CA  LEU A 609      52.100  24.280  40.510  1.00  0.00           C
ATOM    409  HA  LEU A 609      51.330  24.550  41.210  1.00  0.00           H
ATOM    410  CB  LEU A 609      52.370  22.770  40.450  1.00  0.00           C
ATOM    411  HB1 LEU A 609      52.750  22.480  41.450  1.00  0.00           H
ATOM    412  HB2 LEU A 609      53.170  22.700  39.670  1.00  0.00           H
ATOM    413  CG  LEU A 609      51.310  21.770  39.920  1.00  0.00           C
ATOM    414  HG  LEU A 609      50.870  22.110  38.960  1.00  0.00           H
ATOM    415  CD1 LEU A 609      51.940  20.380  39.650  1.00  0.00           C
ATOM    416 HD11 LEU A 609      52.720  20.420  38.860  1.00  0.00           H
ATOM    417 HD12 LEU A 609      51.080  19.750  39.350  1.00  0.00           H
ATOM    418 HD13 LEU A 609      52.450  19.910  40.510  1.00  0.00           H
ATOM    419  CD2 LEU A 609      50.170  21.850  40.880  1.00  0.00           C
ATOM    420 HD21 LEU A 609      50.470  21.510  41.890  1.00  0.00           H
ATOM    421 HD22 LEU A 609      49.300  21.220  40.630  1.00  0.00           H
ATOM    422 HD23 LEU A 609      49.900  22.920  41.050  1.00  0.00           H
ATOM    423  C   LEU A 609      53.380  25.020  40.930  1.00  0.00           C
ATOM    424  O   LEU A 609      53.520  25.430  42.070  1.00  0.00           O
ATOM    425  N   ALA A 610      54.320  25.280  40.000  1.00  0.00           N
ATOM    426  HN  ALA A 610      54.260  24.860  39.100  1.00  0.00           H
ATOM    427  CA  ALA A 610      55.570  26.130  40.170  1.00  0.00           C
ATOM    428  HA  ALA A 610      56.160  25.660  40.950  1.00  0.00           H
ATOM    429  CB  ALA A 610      56.440  26.120  38.940  1.00  0.00           C
ATOM    430  HB1 ALA A 610      57.350  26.730  39.100  1.00  0.00           H
ATOM    431  HB2 ALA A 610      55.890  26.640  38.130  1.00  0.00           H
ATOM    432  HB3 ALA A 610      56.680  25.150  38.440  1.00  0.00           H
ATOM    433  C   ALA A 610      55.160  27.550  40.600  1.00  0.00           C
ATOM    434  O   ALA A 610      55.850  28.170  41.410  1.00  0.00           O
ATOM    435  N   SER A 611      54.120  28.020  39.910  1.00  0.00           N
ATOM    436  HN  SER A 611      53.530  27.520  39.280  1.00  0.00           H
ATOM    437  CA  SER A 611      53.630  29.360  40.090  1.00  0.00           C
ATOM    438  HA  SER A 611      54.460  29.990  39.830  1.00  0.00           H
ATOM    439  CB  SER A 611      52.570  29.710  38.920  1.00  0.00           C
ATOM    440  HB1 SER A 611      52.330  30.800  39.020  1.00  0.00           H
ATOM    441  HB2 SER A 611      51.640  29.110  39.030  1.00  0.00           H
ATOM    442  OG  SER A 611      53.150  29.550  37.610  1.00  0.00           O
ATOM    443  HG1 SER A 611      53.480  28.660  37.470  1.00  0.00           H
ATOM    444  C   SER A 611      53.070  29.590  41.470  1.00  0.00           C
ATOM    445  O   SER A 611      53.410  30.650  41.990  1.00  0.00           O
ATOM    446  N   ILE A 612      52.330  28.640  42.090  1.00  0.00           N
ATOM    447  HN  ILE A 612      52.250  27.800  41.550  1.00  0.00           H
ATOM    448  CA  ILE A 612      51.690  28.750  43.450  1.00  0.00           C
ATOM    449  HA  ILE A 612      50.890  29.460  43.380  1.00  0.00           H
ATOM    450  CB  ILE A 612      51.110  27.410  43.930  1.00  0.00           C
ATOM    451  HB  ILE A 612      51.870  26.620  44.060  1.00  0.00           H
ATOM    452  CG2 ILE A 612      50.220  27.600  45.210  1.00  0.00           C
ATOM    453 HG21 ILE A 612      50.050  26.600  45.650  1.00  0.00           H
ATOM    454 HG22 ILE A 612      49.160  27.850  44.970  1.00  0.00           H
ATOM    455 HG23 ILE A 612      50.660  28.360  45.890  1.00  0.00           H
ATOM    456  CG1 ILE A 612      50.120  26.800  42.870  1.00  0.00           C
ATOM    457 HG11 ILE A 612      50.610  26.770  41.870  1.00  0.00           H
ATOM    458 HG12 ILE A 612      49.220  27.450  42.820  1.00  0.00           H
ATOM    459  CD  ILE A 612      49.740  25.300  43.180  1.00  0.00           C
ATOM    460  HD1 ILE A 612      49.160  24.790  42.370  1.00  0.00           H
ATOM    461  HD2 ILE A 612      49.080  25.380  44.070  1.00  0.00           H
ATOM    462  HD3 ILE A 612      50.610  24.630  43.330  1.00  0.00           H
ATOM    463  C   ILE A 612      52.660  29.160  44.620  1.00  0.00           C
ATOM    464  O   ILE A 612      52.450  30.020  45.420  1.00  0.00           O
ATOM    465  N   LEU A 613      53.810  28.470  44.770  1.00  0.00           N
ATOM    466  HN  LEU A 613      54.000  27.810  44.060  1.00  0.00           H
ATOM    467  CA  LEU A 613      54.850  28.660  45.710  1.00  0.00           C
ATOM    468  HA  LEU A 613      54.440  28.600  46.710  1.00  0.00           H
ATOM    469  CB  LEU A 613      55.900  27.550  45.510  1.00  0.00           C
ATOM    470  HB1 LEU A 613      56.780  27.620  46.190  1.00  0.00           H
ATOM    471  HB2 LEU A 613      56.260  27.480  44.460  1.00  0.00           H
ATOM    472  CG  LEU A 613      55.320  26.160  45.750  1.00  0.00           C
ATOM    473  HG  LEU A 613      54.460  25.990  45.070  1.00  0.00           H
ATOM    474  CD1 LEU A 613      56.420  25.060  45.480  1.00  0.00           C
ATOM    475 HD11 LEU A 613      56.080  24.070  45.840  1.00  0.00           H
ATOM    476 HD12 LEU A 613      57.290  25.370  46.110  1.00  0.00           H
ATOM    477 HD13 LEU A 613      56.630  25.010  44.390  1.00  0.00           H
ATOM    478  CD2 LEU A 613      54.880  25.990  47.170  1.00  0.00           C
ATOM    479 HD21 LEU A 613      55.680  26.400  47.820  1.00  0.00           H
ATOM    480 HD22 LEU A 613      54.530  24.970  47.440  1.00  0.00           H
ATOM    481 HD23 LEU A 613      54.120  26.730  47.480  1.00  0.00           H
ATOM    482  C   LEU A 613      55.480  29.970  45.340  1.00  0.00           C
ATOM    483  O   LEU A 613      55.720  30.770  46.230  1.00  0.00           O
ATOM    484  N   PHE A 614      55.750  30.180  44.010  1.00  0.00           N
ATOM    485  HN  PHE A 614      55.530  29.460  43.360  1.00  0.00           H
ATOM    486  CA  PHE A 614      56.490  31.370  43.660  1.00  0.00           C
ATOM    487  HA  PHE A 614      57.380  31.390  44.260  1.00  0.00           H
ATOM    488  CB  PHE A 614      56.840  31.280  42.140  1.00  0.00           C
ATOM    489  HB1 PHE A 614      55.980  31.150  41.460  1.00  0.00           H
ATOM    490  HB2 PHE A 614      57.480  30.380  42.000  1.00  0.00           H
ATOM    491  CG  PHE A 614      57.660  32.420  41.630  1.00  0.00           C
ATOM    492  CD1 PHE A 614      58.750  32.780  42.450  1.00  0.00           C
ATOM    493  HD1 PHE A 614      59.040  32.280  43.360  1.00  0.00           H
ATOM    494  CE1 PHE A 614      59.500  33.880  42.020  1.00  0.00           C
ATOM    495  HE1 PHE A 614      60.290  34.200  42.690  1.00  0.00           H
ATOM    496  CZ  PHE A 614      59.270  34.600  40.880  1.00  0.00           C
ATOM    497  HZ  PHE A 614      59.880  35.430  40.540  1.00  0.00           H
ATOM    498  CD2 PHE A 614      57.440  33.100  40.410  1.00  0.00           C
ATOM    499  HD2 PHE A 614      56.610  32.740  39.790  1.00  0.00           H
ATOM    500  CE2 PHE A 614      58.220  34.190  40.050  1.00  0.00           C
ATOM    501  HE2 PHE A 614      58.070  34.790  39.160  1.00  0.00           H
ATOM    502  C   PHE A 614      55.720  32.640  43.940  1.00  0.00           C
ATOM    503  O   PHE A 614      56.290  33.600  44.460  1.00  0.00           O
ATOM    504  N   LEU A 615      54.360  32.630  43.650  1.00  0.00           N
ATOM    505  HN  LEU A 615      53.950  31.930  43.080  1.00  0.00           H
ATOM    506  CA  LEU A 615      53.450  33.680  43.940  1.00  0.00           C
ATOM    507  HA  LEU A 615      53.930  34.520  43.470  1.00  0.00           H
ATOM    508  CB  LEU A 615      52.140  33.370  43.180  1.00  0.00           C
ATOM    509  HB1 LEU A 615      51.740  32.390  43.510  1.00  0.00           H
ATOM    510  HB2 LEU A 615      52.480  33.220  42.140  1.00  0.00           H
ATOM    511  CG  LEU A 615      51.050  34.440  43.200  1.00  0.00           C
ATOM    512  HG  LEU A 615      50.770  34.750  44.230  1.00  0.00           H
ATOM    513  CD1 LEU A 615      51.490  35.780  42.540  1.00  0.00           C
ATOM    514 HD11 LEU A 615      50.580  36.380  42.300  1.00  0.00           H
ATOM    515 HD12 LEU A 615      52.030  35.600  41.590  1.00  0.00           H
ATOM    516 HD13 LEU A 615      52.180  36.360  43.180  1.00  0.00           H
ATOM    517  CD2 LEU A 615      49.730  33.960  42.570  1.00  0.00           C
ATOM    518 HD21 LEU A 615      49.490  32.980  43.050  1.00  0.00           H
ATOM    519 HD22 LEU A 615      49.680  33.660  41.500  1.00  0.00           H
ATOM    520 HD23 LEU A 615      48.920  34.680  42.780  1.00  0.00           H
ATOM    521  C   LEU A 615      53.210  33.890  45.320  1.00  0.00           C
ATOM    522  O   LEU A 615      53.020  35.030  45.790  1.00  0.00           O
ATOM    523  N   TYR A 616      53.190  32.850  46.200  1.00  0.00           N
ATOM    524  HN  TYR A 616      53.300  31.950  45.800  1.00  0.00           H
ATOM    525  CA  TYR A 616      52.890  32.990  47.590  1.00  0.00           C
ATOM    526  HA  TYR A 616      51.940  33.470  47.760  1.00  0.00           H
ATOM    527  CB  TYR A 616      52.880  31.550  48.240  1.00  0.00           C
ATOM    528  HB1 TYR A 616      53.680  30.900  47.810  1.00  0.00           H
ATOM    529  HB2 TYR A 616      51.890  31.090  48.060  1.00  0.00           H
ATOM    530  CG  TYR A 616      52.980  31.450  49.710  1.00  0.00           C
ATOM    531  CD1 TYR A 616      54.260  31.170  50.250  1.00  0.00           C
ATOM    532  HD1 TYR A 616      55.130  31.100  49.620  1.00  0.00           H
ATOM    533  CE1 TYR A 616      54.400  30.830  51.650  1.00  0.00           C
ATOM    534  HE1 TYR A 616      55.360  30.600  52.110  1.00  0.00           H
ATOM    535  CZ  TYR A 616      53.260  30.910  52.460  1.00  0.00           C
ATOM    536  OH  TYR A 616      53.390  30.390  53.720  1.00  0.00           O
ATOM    537  HH  TYR A 616      52.570  30.450  54.210  1.00  0.00           H
ATOM    538  CD2 TYR A 616      51.880  31.480  50.560  1.00  0.00           C
ATOM    539  HD2 TYR A 616      50.910  31.740  50.160  1.00  0.00           H
ATOM    540  CE2 TYR A 616      52.050  31.350  51.980  1.00  0.00           C
ATOM    541  HE2 TYR A 616      51.190  31.390  52.630  1.00  0.00           H
ATOM    542  C   TYR A 616      53.870  33.930  48.250  1.00  0.00           C
ATOM    543  O   TYR A 616      53.530  34.850  48.940  1.00  0.00           O
ATOM    544  N   CYS A 617      55.210  33.780  47.880  1.00  0.00           N
ATOM    545  HN  CYS A 617      55.360  33.040  47.220  1.00  0.00           H
ATOM    546  CA  CYS A 617      56.390  34.440  48.320  1.00  0.00           C
ATOM    547  HA  CYS A 617      56.630  34.350  49.360  1.00  0.00           H
ATOM    548  CB  CYS A 617      57.700  33.920  47.610  1.00  0.00           C
ATOM    549  HB1 CYS A 617      58.520  34.630  47.860  1.00  0.00           H
ATOM    550  HB2 CYS A 617      57.590  34.040  46.510  1.00  0.00           H
ATOM    551  SG  CYS A 617      57.930  32.180  47.900  1.00  0.00           S
ATOM    552  HG1 CYS A 617      56.830  31.880  47.220  1.00  0.00           H
ATOM    553  C   CYS A 617      56.280  35.940  48.160  1.00  0.00           C
ATOM    554  O   CYS A 617      56.640  36.700  49.020  1.00  0.00           O
ATOM    555  N   ALA A 618      55.780  36.410  46.980  1.00  0.00           N
ATOM    556  HN  ALA A 618      55.580  35.730  46.290  1.00  0.00           H
ATOM    557  CA  ALA A 618      55.390  37.780  46.690  1.00  0.00           C
ATOM    558  HA  ALA A 618      56.300  38.370  46.780  1.00  0.00           H
ATOM    559  CB  ALA A 618      54.900  37.800  45.200  1.00  0.00           C
ATOM    560  HB1 ALA A 618      55.660  37.690  44.400  1.00  0.00           H
ATOM    561  HB2 ALA A 618      54.370  38.770  45.040  1.00  0.00           H
ATOM    562  HB3 ALA A 618      54.120  37.040  44.980  1.00  0.00           H
ATOM    563  C   ALA A 618      54.320  38.410  47.570  1.00  0.00           C
ATOM    564  O   ALA A 618      54.420  39.520  48.100  1.00  0.00           O
ATOM    565  N   CYS A 619      53.220  37.630  47.770  1.00  0.00           N
ATOM    566  HN  CYS A 619      53.270  36.680  47.490  1.00  0.00           H
ATOM    567  CA  CYS A 619      52.020  38.220  48.390  1.00  0.00           C
ATOM    568  HA  CYS A 619      51.930  39.270  48.110  1.00  0.00           H
ATOM    569  CB  CYS A 619      50.750  37.490  48.080  1.00  0.00           C
ATOM    570  HB1 CYS A 619      49.860  38.020  48.480  1.00  0.00           H
ATOM    571  HB2 CYS A 619      50.750  36.470  48.490  1.00  0.00           H
ATOM    572  SG  CYS A 619      50.510  37.260  46.360  1.00  0.00           S
ATOM    573  HG1 CYS A 619      51.300  36.220  46.140  1.00  0.00           H
ATOM    574  C   CYS A 619      52.050  38.260  49.950  1.00  0.00           C
ATOM    575  O   CYS A 619      51.420  39.130  50.550  1.00  0.00           O
ATOM    576  N   MET A 620      52.820  37.320  50.550  1.00  0.00           N
ATOM    577  HN  MET A 620      53.210  36.560  50.040  1.00  0.00           H
ATOM    578  CA  MET A 620      53.010  37.320  52.010  1.00  0.00           C
ATOM    579  HA  MET A 620      52.040  37.220  52.470  1.00  0.00           H
ATOM    580  CB  MET A 620      53.860  36.170  52.410  1.00  0.00           C
ATOM    581  HB1 MET A 620      54.320  36.410  53.380  1.00  0.00           H
ATOM    582  HB2 MET A 620      54.720  36.070  51.710  1.00  0.00           H
ATOM    583  CG  MET A 620      53.150  34.760  52.460  1.00  0.00           C
ATOM    584  HG1 MET A 620      53.870  33.920  52.450  1.00  0.00           H
ATOM    585  HG2 MET A 620      52.670  34.630  51.470  1.00  0.00           H
ATOM    586  SD  MET A 620      51.940  34.600  53.770  1.00  0.00           S
ATOM    587  CE  MET A 620      53.010  34.050  55.100  1.00  0.00           C
ATOM    588  HE1 MET A 620      53.450  33.050  54.890  1.00  0.00           H
ATOM    589  HE2 MET A 620      52.480  33.820  56.050  1.00  0.00           H
ATOM    590  HE3 MET A 620      53.790  34.850  55.180  1.00  0.00           H
ATOM    591  C   MET A 620      53.620  38.620  52.620  1.00  0.00           C
ATOM    592  O   MET A 620      53.290  39.040  53.730  1.00  0.00           O
ATOM    593  N   SER A 621      54.630  39.190  51.980  1.00  0.00           N
ATOM    594  HN  SER A 621      55.020  38.900  51.120  1.00  0.00           H
ATOM    595  CA  SER A 621      55.270  40.290  52.580  1.00  0.00           C
ATOM    596  HA  SER A 621      55.560  40.030  53.580  1.00  0.00           H
ATOM    597  CB  SER A 621      56.530  40.730  51.910  1.00  0.00           C
ATOM    598  HB1 SER A 621      57.080  41.430  52.570  1.00  0.00           H
ATOM    599  HB2 SER A 621      56.490  41.260  50.930  1.00  0.00           H
ATOM    600  OG  SER A 621      57.350  39.580  51.770  1.00  0.00           O
ATOM    601  HG1 SER A 621      58.070  40.010  51.300  1.00  0.00           H
ATOM    602  C   SER A 621      54.460  41.560  52.910  1.00  0.00           C
ATOM    603  O   SER A 621      54.560  42.110  54.010  1.00  0.00           O
ATOM    604  N   PRO A 622      53.650  42.120  51.930  1.00  0.00           N
ATOM    605  CD  PRO A 622      53.780  41.940  50.480  1.00  0.00           C
ATOM    606  HD1 PRO A 622      52.880  41.410  50.090  1.00  0.00           H
ATOM    607  HD2 PRO A 622      54.720  41.410  50.250  1.00  0.00           H
ATOM    608  CA  PRO A 622      52.890  43.310  52.220  1.00  0.00           C
ATOM    609  HA  PRO A 622      53.510  44.010  52.780  1.00  0.00           H
ATOM    610  CB  PRO A 622      52.570  43.890  50.830  1.00  0.00           C
ATOM    611  HB1 PRO A 622      52.760  44.990  50.850  1.00  0.00           H
ATOM    612  HB2 PRO A 622      51.540  43.640  50.520  1.00  0.00           H
ATOM    613  CG  PRO A 622      53.590  43.300  49.840  1.00  0.00           C
ATOM    614  HG1 PRO A 622      53.220  43.220  48.800  1.00  0.00           H
ATOM    615  HG2 PRO A 622      54.440  44.020  49.900  1.00  0.00           H
ATOM    616  C   PRO A 622      51.760  43.070  53.240  1.00  0.00           C
ATOM    617  O   PRO A 622      51.420  43.950  54.000  1.00  0.00           O
ATOM    618  N   VAL A 623      51.120  41.890  53.250  1.00  0.00           N
ATOM    619  HN  VAL A 623      51.350  41.230  52.530  1.00  0.00           H
ATOM    620  CA  VAL A 623      50.040  41.470  54.140  1.00  0.00           C
ATOM    621  HA  VAL A 623      49.250  42.190  53.980  1.00  0.00           H
ATOM    622  CB  VAL A 623      49.470  40.130  53.660  1.00  0.00           C
ATOM    623  HB  VAL A 623      50.260  39.350  53.570  1.00  0.00           H
ATOM    624  CG1 VAL A 623      48.340  39.530  54.550  1.00  0.00           C
ATOM    625 HG11 VAL A 623      47.760  38.780  54.000  1.00  0.00           H
ATOM    626 HG12 VAL A 623      47.600  40.330  54.740  1.00  0.00           H
ATOM    627 HG13 VAL A 623      48.820  39.070  55.460  1.00  0.00           H
ATOM    628  CG2 VAL A 623      48.970  40.380  52.210  1.00  0.00           C
ATOM    629 HG21 VAL A 623      48.370  39.510  51.870  1.00  0.00           H
ATOM    630 HG22 VAL A 623      49.880  40.450  51.570  1.00  0.00           H
ATOM    631 HG23 VAL A 623      48.390  41.330  52.160  1.00  0.00           H
ATOM    632  C   VAL A 623      50.540  41.470  55.580  1.00  0.00           C
ATOM    633  O   VAL A 623      49.840  41.980  56.460  1.00  0.00           O
ATOM    634  N   ILE A 624      51.700  40.890  55.920  1.00  0.00           N
ATOM    635  HN  ILE A 624      52.290  40.440  55.250  1.00  0.00           H
ATOM    636  CA  ILE A 624      52.300  41.000  57.240  1.00  0.00           C
ATOM    637  HA  ILE A 624      51.520  40.780  57.960  1.00  0.00           H
ATOM    638  CB  ILE A 624      53.600  40.130  57.510  1.00  0.00           C
ATOM    639  HB  ILE A 624      54.360  40.380  56.740  1.00  0.00           H
ATOM    640  CG2 ILE A 624      54.230  40.470  58.890  1.00  0.00           C
ATOM    641 HG21 ILE A 624      53.530  40.480  59.750  1.00  0.00           H
ATOM    642 HG22 ILE A 624      54.700  41.470  58.810  1.00  0.00           H
ATOM    643 HG23 ILE A 624      55.060  39.800  59.170  1.00  0.00           H
ATOM    644  CG1 ILE A 624      53.280  38.610  57.440  1.00  0.00           C
ATOM    645 HG11 ILE A 624      54.130  38.040  57.880  1.00  0.00           H
ATOM    646 HG12 ILE A 624      53.090  38.400  56.350  1.00  0.00           H
ATOM    647  CD  ILE A 624      51.990  38.060  58.190  1.00  0.00           C
ATOM    648  HD1 ILE A 624      51.560  38.630  59.050  1.00  0.00           H
ATOM    649  HD2 ILE A 624      52.200  37.020  58.490  1.00  0.00           H
ATOM    650  HD3 ILE A 624      51.100  37.990  57.520  1.00  0.00           H
ATOM    651  C   ILE A 624      52.760  42.460  57.520  1.00  0.00           C
ATOM    652  O   ILE A 624      52.340  42.990  58.540  1.00  0.00           O
ATOM    653  N   THR A 625      53.470  43.210  56.610  1.00  0.00           N
ATOM    654  HN  THR A 625      53.790  42.820  55.760  1.00  0.00           H
ATOM    655  CA  THR A 625      53.840  44.570  56.720  1.00  0.00           C
ATOM    656  HA  THR A 625      54.560  44.560  57.530  1.00  0.00           H
ATOM    657  CB  THR A 625      54.500  45.150  55.480  1.00  0.00           C
ATOM    658  HB  THR A 625      53.830  45.050  54.590  1.00  0.00           H
ATOM    659  OG1 THR A 625      55.670  44.390  55.200  1.00  0.00           O
ATOM    660  HG1 THR A 625      55.380  43.470  55.180  1.00  0.00           H
ATOM    661  CG2 THR A 625      54.870  46.620  55.570  1.00  0.00           C
ATOM    662 HG21 THR A 625      55.400  46.990  54.670  1.00  0.00           H
ATOM    663 HG22 THR A 625      55.630  46.700  56.380  1.00  0.00           H
ATOM    664 HG23 THR A 625      54.050  47.300  55.850  1.00  0.00           H
ATOM    665  C   THR A 625      52.710  45.530  57.100  1.00  0.00           C
ATOM    666  O   THR A 625      52.840  46.410  57.950  1.00  0.00           O
ATOM    667  N   PHE A 626      51.550  45.350  56.450  1.00  0.00           N
ATOM    668  HN  PHE A 626      51.520  44.800  55.610  1.00  0.00           H
ATOM    669  CA  PHE A 626      50.280  46.080  56.750  1.00  0.00           C
ATOM    670  HA  PHE A 626      50.470  47.150  56.710  1.00  0.00           H
ATOM    671  CB  PHE A 626      49.390  45.660  55.490  1.00  0.00           C
ATOM    672  HB1 PHE A 626      49.430  44.550  55.430  1.00  0.00           H
ATOM    673  HB2 PHE A 626      49.820  46.120  54.580  1.00  0.00           H
ATOM    674  CG  PHE A 626      47.920  45.910  55.670  1.00  0.00           C
ATOM    675  CD1 PHE A 626      47.130  44.920  56.270  1.00  0.00           C
ATOM    676  HD1 PHE A 626      47.600  44.070  56.750  1.00  0.00           H
ATOM    677  CE1 PHE A 626      45.760  45.010  56.300  1.00  0.00           C
ATOM    678  HE1 PHE A 626      45.230  44.300  56.910  1.00  0.00           H
ATOM    679  CZ  PHE A 626      45.090  46.140  55.810  1.00  0.00           C
ATOM    680  HZ  PHE A 626      44.010  46.160  55.900  1.00  0.00           H
ATOM    681  CD2 PHE A 626      47.230  47.060  55.120  1.00  0.00           C
ATOM    682  HD2 PHE A 626      47.670  47.820  54.500  1.00  0.00           H
ATOM    683  CE2 PHE A 626      45.860  47.180  55.290  1.00  0.00           C
ATOM    684  HE2 PHE A 626      45.400  48.030  54.800  1.00  0.00           H
ATOM    685  C   PHE A 626      49.730  45.800  58.150  1.00  0.00           C
ATOM    686  O   PHE A 626      49.280  46.710  58.790  1.00  0.00           O
ATOM    687  N   GLY A 627      49.810  44.520  58.570  1.00  0.00           N
ATOM    688  HN  GLY A 627      50.110  43.810  57.940  1.00  0.00           H
ATOM    689  CA  GLY A 627      49.530  44.090  59.910  1.00  0.00           C
ATOM    690  HA1 GLY A 627      49.760  43.030  59.930  1.00  0.00           H
ATOM    691  HA2 GLY A 627      48.460  44.230  59.980  1.00  0.00           H
ATOM    692  C   GLY A 627      50.360  44.720  61.020  1.00  0.00           C
ATOM    693  O   GLY A 627      49.900  45.170  62.080  1.00  0.00           O
ATOM    694  N   GLY A 628      51.640  44.770  60.740  1.00  0.00           N
ATOM    695  HN  GLY A 628      51.940  44.370  59.880  1.00  0.00           H
ATOM    696  CA  GLY A 628      52.580  45.500  61.560  1.00  0.00           C
ATOM    697  HA1 GLY A 628      53.570  45.340  61.160  1.00  0.00           H
ATOM    698  HA2 GLY A 628      52.550  45.190  62.600  1.00  0.00           H
ATOM    699  C   GLY A 628      52.410  46.980  61.640  1.00  0.00           C
ATOM    700  O   GLY A 628      52.100  47.500  62.680  1.00  0.00           O
ATOM    701  N   LEU A 629      52.450  47.770  60.530  1.00  0.00           N
ATOM    702  HN  LEU A 629      52.640  47.380  59.630  1.00  0.00           H
ATOM    703  CA  LEU A 629      51.930  49.150  60.530  1.00  0.00           C
ATOM    704  HA  LEU A 629      52.610  49.710  61.160  1.00  0.00           H
ATOM    705  CB  LEU A 629      52.050  49.600  59.080  1.00  0.00           C
ATOM    706  HB1 LEU A 629      51.400  50.480  58.880  1.00  0.00           H
ATOM    707  HB2 LEU A 629      51.700  48.760  58.440  1.00  0.00           H
ATOM    708  CG  LEU A 629      53.490  50.260  58.670  1.00  0.00           C
ATOM    709  HG  LEU A 629      53.300  50.790  57.710  1.00  0.00           H
ATOM    710  CD1 LEU A 629      54.010  51.380  59.570  1.00  0.00           C
ATOM    711 HD11 LEU A 629      53.990  51.130  60.650  1.00  0.00           H
ATOM    712 HD12 LEU A 629      53.370  52.290  59.530  1.00  0.00           H
ATOM    713 HD13 LEU A 629      54.990  51.760  59.240  1.00  0.00           H
ATOM    714  CD2 LEU A 629      54.420  49.120  58.390  1.00  0.00           C
ATOM    715 HD21 LEU A 629      54.830  48.790  59.370  1.00  0.00           H
ATOM    716 HD22 LEU A 629      55.280  49.500  57.790  1.00  0.00           H
ATOM    717 HD23 LEU A 629      53.950  48.360  57.730  1.00  0.00           H
ATOM    718  C   LEU A 629      50.460  49.400  61.050  1.00  0.00           C
ATOM    719  O   LEU A 629      50.230  50.400  61.620  1.00  0.00           O
ATOM    720  N   LEU A 630      49.480  48.470  60.760  1.00  0.00           N
ATOM    721  HN  LEU A 630      49.580  47.640  60.220  1.00  0.00           H
ATOM    722  CA  LEU A 630      48.110  48.570  61.290  1.00  0.00           C
ATOM    723  HA  LEU A 630      47.680  49.540  61.110  1.00  0.00           H
ATOM    724  CB  LEU A 630      47.060  47.530  60.630  1.00  0.00           C
ATOM    725  HB1 LEU A 630      47.340  46.530  61.010  1.00  0.00           H
ATOM    726  HB2 LEU A 630      47.100  47.610  59.530  1.00  0.00           H
ATOM    727  CG  LEU A 630      45.610  47.590  61.040  1.00  0.00           C
ATOM    728  HG  LEU A 630      45.410  47.590  62.140  1.00  0.00           H
ATOM    729  CD1 LEU A 630      45.000  48.930  60.510  1.00  0.00           C
ATOM    730 HD11 LEU A 630      45.510  49.830  60.920  1.00  0.00           H
ATOM    731 HD12 LEU A 630      43.910  48.940  60.680  1.00  0.00           H
ATOM    732 HD13 LEU A 630      45.150  48.890  59.410  1.00  0.00           H
ATOM    733  CD2 LEU A 630      44.880  46.400  60.350  1.00  0.00           C
ATOM    734 HD21 LEU A 630      43.800  46.580  60.190  1.00  0.00           H
ATOM    735 HD22 LEU A 630      45.030  45.460  60.910  1.00  0.00           H
ATOM    736 HD23 LEU A 630      45.230  46.240  59.300  1.00  0.00           H
ATOM    737  C   LEU A 630      48.240  48.470  62.790  1.00  0.00           C
ATOM    738  O   LEU A 630      47.600  49.260  63.540  1.00  0.00           O
ATOM    739  N   GLY A 631      48.970  47.520  63.290  1.00  0.00           N
ATOM    740  HN  GLY A 631      49.400  46.860  62.680  1.00  0.00           H
ATOM    741  CA  GLY A 631      49.090  47.310  64.730  1.00  0.00           C
ATOM    742  HA1 GLY A 631      49.770  46.480  64.820  1.00  0.00           H
ATOM    743  HA2 GLY A 631      48.190  47.020  65.260  1.00  0.00           H
ATOM    744  C   GLY A 631      49.670  48.490  65.410  1.00  0.00           C
ATOM    745  O   GLY A 631      49.280  48.860  66.510  1.00  0.00           O
ATOM    746  N   GLU A 632      50.650  49.200  64.830  1.00  0.00           N
ATOM    747  HN  GLU A 632      51.140  48.830  64.040  1.00  0.00           H
ATOM    748  CA  GLU A 632      50.980  50.470  65.300  1.00  0.00           C
ATOM    749  HA  GLU A 632      51.200  50.530  66.350  1.00  0.00           H
ATOM    750  CB  GLU A 632      52.300  50.930  64.590  1.00  0.00           C
ATOM    751  HB1 GLU A 632      52.370  52.000  64.860  1.00  0.00           H
ATOM    752  HB2 GLU A 632      52.140  50.820  63.490  1.00  0.00           H
ATOM    753  CG  GLU A 632      53.580  50.050  65.010  1.00  0.00           C
ATOM    754  HG1 GLU A 632      54.400  50.260  64.300  1.00  0.00           H
ATOM    755  HG2 GLU A 632      53.220  49.000  65.080  1.00  0.00           H
ATOM    756  CD  GLU A 632      54.060  50.390  66.400  1.00  0.00           C
ATOM    757  OE1 GLU A 632      54.620  51.560  66.570  1.00  0.00           O
ATOM    758  OE2 GLU A 632      53.870  49.540  67.320  1.00  0.00           O
ATOM    759  C   GLU A 632      49.940  51.540  65.060  1.00  0.00           C
ATOM    760  O   GLU A 632      49.620  52.300  66.010  1.00  0.00           O
ATOM    761  N   ALA A 633      49.320  51.670  63.860  1.00  0.00           N
ATOM    762  HN  ALA A 633      49.750  51.270  63.060  1.00  0.00           H
ATOM    763  CA  ALA A 633      48.270  52.670  63.750  1.00  0.00           C
ATOM    764  HA  ALA A 633      48.660  53.660  63.910  1.00  0.00           H
ATOM    765  CB  ALA A 633      47.730  52.710  62.300  1.00  0.00           C
ATOM    766  HB1 ALA A 633      46.870  53.410  62.240  1.00  0.00           H
ATOM    767  HB2 ALA A 633      47.350  51.690  62.100  1.00  0.00           H
ATOM    768  HB3 ALA A 633      48.360  53.160  61.510  1.00  0.00           H
ATOM    769  C   ALA A 633      47.080  52.580  64.770  1.00  0.00           C
ATOM    770  O   ALA A 633      46.430  53.610  65.040  1.00  0.00           O
ATOM    771  N   THR A 634      46.700  51.420  65.250  1.00  0.00           N
ATOM    772  HN  THR A 634      47.180  50.620  64.910  1.00  0.00           H
ATOM    773  CA  THR A 634      45.410  51.280  66.020  1.00  0.00           C
ATOM    774  HA  THR A 634      44.750  52.130  65.920  1.00  0.00           H
ATOM    775  CB  THR A 634      44.660  49.950  65.660  1.00  0.00           C
ATOM    776  HB  THR A 634      43.760  49.960  66.310  1.00  0.00           H
ATOM    777  OG1 THR A 634      45.500  48.800  65.720  1.00  0.00           O
ATOM    778  HG1 THR A 634      46.210  48.820  65.070  1.00  0.00           H
ATOM    779  CG2 THR A 634      44.150  50.030  64.200  1.00  0.00           C
ATOM    780 HG21 THR A 634      44.880  49.600  63.480  1.00  0.00           H
ATOM    781 HG22 THR A 634      43.870  51.020  63.790  1.00  0.00           H
ATOM    782 HG23 THR A 634      43.170  49.490  64.110  1.00  0.00           H
ATOM    783  C   THR A 634      45.770  51.230  67.520  1.00  0.00           C
ATOM    784  O   THR A 634      44.940  51.360  68.370  1.00  0.00           O
ATOM    785  N   GLU A 635      47.110  51.040  67.770  1.00  0.00           N
ATOM    786  HN  GLU A 635      47.840  51.280  67.130  1.00  0.00           H
ATOM    787  CA  GLU A 635      47.770  50.880  69.090  1.00  0.00           C
ATOM    788  HA  GLU A 635      48.780  51.200  68.880  1.00  0.00           H
ATOM    789  CB  GLU A 635      47.290  51.960  70.180  1.00  0.00           C
ATOM    790  HB1 GLU A 635      47.940  51.590  71.000  1.00  0.00           H
ATOM    791  HB2 GLU A 635      46.220  51.910  70.460  1.00  0.00           H
ATOM    792  CG  GLU A 635      47.800  53.350  69.910  1.00  0.00           C
ATOM    793  HG1 GLU A 635      47.230  53.580  68.970  1.00  0.00           H
ATOM    794  HG2 GLU A 635      48.870  53.430  69.610  1.00  0.00           H
ATOM    795  CD  GLU A 635      47.460  54.400  70.980  1.00  0.00           C
ATOM    796  OE1 GLU A 635      48.360  54.870  71.700  1.00  0.00           O
ATOM    797  OE2 GLU A 635      46.250  54.710  71.030  1.00  0.00           O
ATOM    798  C   GLU A 635      47.610  49.410  69.560  1.00  0.00           C
ATOM    799  O   GLU A 635      47.850  49.040  70.730  1.00  0.00           O
ATOM    800  N   GLY A 636      47.390  48.540  68.610  1.00  0.00           N
ATOM    801  HN  GLY A 636      47.600  48.830  67.680  1.00  0.00           H
ATOM    802  CA  GLY A 636      47.340  47.150  68.830  1.00  0.00           C
ATOM    803  HA1 GLY A 636      48.030  46.840  69.600  1.00  0.00           H
ATOM    804  HA2 GLY A 636      47.690  46.670  67.930  1.00  0.00           H
ATOM    805  C   GLY A 636      45.950  46.660  69.100  1.00  0.00           C
ATOM    806  O   GLY A 636      45.790  45.860  69.960  1.00  0.00           O
ATOM    807  N   ARG A 637      44.910  47.100  68.350  1.00  0.00           N
ATOM    808  HN  ARG A 637      45.080  47.760  67.630  1.00  0.00           H
ATOM    809  CA  ARG A 637      43.600  46.500  68.240  1.00  0.00           C
ATOM    810  HA  ARG A 637      43.450  45.980  69.170  1.00  0.00           H
ATOM    811  CB  ARG A 637      42.490  47.560  68.110  1.00  0.00           C
ATOM    812  HB1 ARG A 637      41.570  47.110  67.660  1.00  0.00           H
ATOM    813  HB2 ARG A 637      42.850  48.370  67.430  1.00  0.00           H
ATOM    814  CG  ARG A 637      42.040  48.380  69.420  1.00  0.00           C
ATOM    815  HG1 ARG A 637      41.370  47.650  69.940  1.00  0.00           H
ATOM    816  HG2 ARG A 637      41.380  49.200  69.060  1.00  0.00           H
ATOM    817  CD  ARG A 637      43.230  48.830  70.330  1.00  0.00           C
ATOM    818  HD1 ARG A 637      43.960  49.370  69.690  1.00  0.00           H
ATOM    819  HD2 ARG A 637      43.740  47.950  70.790  1.00  0.00           H
ATOM    820  NE  ARG A 637      42.690  49.590  71.490  1.00  0.00           N
ATOM    821  HE  ARG A 637      42.100  49.060  72.110  1.00  0.00           H
ATOM    822  CZ  ARG A 637      43.070  50.830  71.810  1.00  0.00           C
ATOM    823  NH1 ARG A 637      42.630  51.260  72.920  1.00  0.00           N
ATOM    824 HH11 ARG A 637      42.030  50.830  73.600  1.00  0.00           H
ATOM    825 HH12 ARG A 637      42.920  52.190  73.160  1.00  0.00           H
ATOM    826  NH2 ARG A 637      43.710  51.610  70.930  1.00  0.00           N
ATOM    827 HH21 ARG A 637      43.960  51.240  70.040  1.00  0.00           H
ATOM    828 HH22 ARG A 637      43.940  52.530  71.240  1.00  0.00           H
ATOM    829  C   ARG A 637      43.560  45.350  67.320  1.00  0.00           C
ATOM    830  O   ARG A 637      43.190  44.280  67.740  1.00  0.00           O
ATOM    831  N   ILE A 638      43.970  45.560  66.080  1.00  0.00           N
ATOM    832  HN  ILE A 638      44.300  46.480  65.830  1.00  0.00           H
ATOM    833  CA  ILE A 638      43.970  44.580  65.020  1.00  0.00           C
ATOM    834  HA  ILE A 638      43.850  43.640  65.530  1.00  0.00           H
ATOM    835  CB  ILE A 638      42.740  44.750  64.070  1.00  0.00           C
ATOM    836  HB  ILE A 638      42.930  44.130  63.160  1.00  0.00           H
ATOM    837  CG2 ILE A 638      41.550  44.100  64.800  1.00  0.00           C
ATOM    838 HG21 ILE A 638      40.610  44.040  64.200  1.00  0.00           H
ATOM    839 HG22 ILE A 638      41.310  44.660  65.730  1.00  0.00           H
ATOM    840 HG23 ILE A 638      41.850  43.050  65.010  1.00  0.00           H
ATOM    841  CG1 ILE A 638      42.560  46.310  63.750  1.00  0.00           C
ATOM    842 HG11 ILE A 638      43.470  46.800  63.360  1.00  0.00           H
ATOM    843 HG12 ILE A 638      42.310  46.810  64.690  1.00  0.00           H
ATOM    844  CD  ILE A 638      41.420  46.630  62.790  1.00  0.00           C
ATOM    845  HD1 ILE A 638      41.260  45.880  61.990  1.00  0.00           H
ATOM    846  HD2 ILE A 638      41.590  47.600  62.280  1.00  0.00           H
ATOM    847  HD3 ILE A 638      40.450  46.790  63.320  1.00  0.00           H
ATOM    848  C   ILE A 638      45.310  44.530  64.280  1.00  0.00           C
ATOM    849  O   ILE A 638      45.990  45.540  64.100  1.00  0.00           O
ATOM    850  N   SER A 639      45.760  43.300  63.810  1.00  0.00           N
ATOM    851  HN  SER A 639      45.150  42.520  63.880  1.00  0.00           H
ATOM    852  CA  SER A 639      47.150  43.200  63.260  1.00  0.00           C
ATOM    853  HA  SER A 639      47.420  44.080  62.680  1.00  0.00           H
ATOM    854  CB  SER A 639      48.260  43.180  64.440  1.00  0.00           C
ATOM    855  HB1 SER A 639      48.200  42.300  65.120  1.00  0.00           H
ATOM    856  HB2 SER A 639      48.000  44.000  65.150  1.00  0.00           H
ATOM    857  OG  SER A 639      49.630  43.310  63.940  1.00  0.00           O
ATOM    858  HG1 SER A 639      49.660  44.250  63.730  1.00  0.00           H
ATOM    859  C   SER A 639      47.270  42.120  62.250  1.00  0.00           C
ATOM    860  O   SER A 639      46.350  41.740  61.540  1.00  0.00           O
ATOM    861  N   ALA A 640      48.450  41.490  62.200  1.00  0.00           N
ATOM    862  HN  ALA A 640      49.120  41.820  62.850  1.00  0.00           H
ATOM    863  CA  ALA A 640      48.900  40.360  61.360  1.00  0.00           C
ATOM    864  HA  ALA A 640      48.930  40.710  60.330  1.00  0.00           H
ATOM    865  CB  ALA A 640      50.280  39.880  61.730  1.00  0.00           C
ATOM    866  HB1 ALA A 640      50.330  39.520  62.770  1.00  0.00           H
ATOM    867  HB2 ALA A 640      50.940  40.780  61.800  1.00  0.00           H
ATOM    868  HB3 ALA A 640      50.710  39.260  60.920  1.00  0.00           H
ATOM    869  C   ALA A 640      48.010  39.100  61.300  1.00  0.00           C
ATOM    870  O   ALA A 640      47.720  38.660  60.180  1.00  0.00           O
ATOM    871  N   ILE A 641      47.710  38.390  62.440  1.00  0.00           N
ATOM    872  HN  ILE A 641      47.800  38.810  63.330  1.00  0.00           H
ATOM    873  CA  ILE A 641      46.930  37.160  62.360  1.00  0.00           C
ATOM    874  HA  ILE A 641      47.460  36.560  61.630  1.00  0.00           H
ATOM    875  CB  ILE A 641      47.080  36.410  63.710  1.00  0.00           C
ATOM    876  HB  ILE A 641      46.460  37.050  64.380  1.00  0.00           H
ATOM    877  CG2 ILE A 641      46.480  35.030  63.720  1.00  0.00           C
ATOM    878 HG21 ILE A 641      46.730  34.520  64.670  1.00  0.00           H
ATOM    879 HG22 ILE A 641      47.050  34.520  62.910  1.00  0.00           H
ATOM    880 HG23 ILE A 641      45.390  34.870  63.510  1.00  0.00           H
ATOM    881  CG1 ILE A 641      48.520  36.360  64.170  1.00  0.00           C
ATOM    882 HG11 ILE A 641      48.600  35.820  65.130  1.00  0.00           H
ATOM    883 HG12 ILE A 641      48.720  37.400  64.520  1.00  0.00           H
ATOM    884  CD  ILE A 641      49.490  35.740  63.240  1.00  0.00           C
ATOM    885  HD1 ILE A 641      49.470  36.360  62.310  1.00  0.00           H
ATOM    886  HD2 ILE A 641      49.320  34.650  63.120  1.00  0.00           H
ATOM    887  HD3 ILE A 641      50.490  35.920  63.650  1.00  0.00           H
ATOM    888  C   ILE A 641      45.550  37.370  61.900  1.00  0.00           C
ATOM    889  O   ILE A 641      44.890  36.630  61.190  1.00  0.00           O
ATOM    890  N   GLU A 642      44.950  38.500  62.210  1.00  0.00           N
ATOM    891  HN  GLU A 642      45.230  39.090  62.970  1.00  0.00           H
ATOM    892  CA  GLU A 642      43.720  39.010  61.620  1.00  0.00           C
ATOM    893  HA  GLU A 642      42.940  38.290  61.770  1.00  0.00           H
ATOM    894  CB  GLU A 642      43.250  40.250  62.520  1.00  0.00           C
ATOM    895  HB1 GLU A 642      42.220  40.530  62.190  1.00  0.00           H
ATOM    896  HB2 GLU A 642      43.870  41.100  62.150  1.00  0.00           H
ATOM    897  CG  GLU A 642      43.030  39.910  64.050  1.00  0.00           C
ATOM    898  HG1 GLU A 642      42.930  38.800  64.150  1.00  0.00           H
ATOM    899  HG2 GLU A 642      42.080  40.300  64.470  1.00  0.00           H
ATOM    900  CD  GLU A 642      44.180  40.440  64.870  1.00  0.00           C
ATOM    901  OE1 GLU A 642      44.050  40.810  66.020  1.00  0.00           O
ATOM    902  OE2 GLU A 642      45.240  40.580  64.200  1.00  0.00           O
ATOM    903  C   GLU A 642      43.790  39.370  60.230  1.00  0.00           C
ATOM    904  O   GLU A 642      42.950  39.000  59.450  1.00  0.00           O
ATOM    905  N   SER A 643      44.950  39.940  59.840  1.00  0.00           N
ATOM    906  HN  SER A 643      45.610  40.240  60.520  1.00  0.00           H
ATOM    907  CA  SER A 643      45.310  40.300  58.470  1.00  0.00           C
ATOM    908  HA  SER A 643      44.470  40.900  58.150  1.00  0.00           H
ATOM    909  CB  SER A 643      46.580  41.190  58.340  1.00  0.00           C
ATOM    910  HB1 SER A 643      46.810  41.280  57.250  1.00  0.00           H
ATOM    911  HB2 SER A 643      47.410  40.590  58.790  1.00  0.00           H
ATOM    912  OG  SER A 643      46.430  42.470  58.910  1.00  0.00           O
ATOM    913  HG1 SER A 643      46.420  42.430  59.870  1.00  0.00           H
ATOM    914  C   SER A 643      45.410  39.120  57.490  1.00  0.00           C
ATOM    915  O   SER A 643      45.020  39.040  56.340  1.00  0.00           O
ATOM    916  N   LEU A 644      46.000  37.940  57.950  1.00  0.00           N
ATOM    917  HN  LEU A 644      46.400  37.980  58.860  1.00  0.00           H
ATOM    918  CA  LEU A 644      45.940  36.670  57.150  1.00  0.00           C
ATOM    919  HA  LEU A 644      46.200  36.800  56.120  1.00  0.00           H
ATOM    920  CB  LEU A 644      47.010  35.720  57.690  1.00  0.00           C
ATOM    921  HB1 LEU A 644      46.980  34.800  57.070  1.00  0.00           H
ATOM    922  HB2 LEU A 644      46.880  35.390  58.750  1.00  0.00           H
ATOM    923  CG  LEU A 644      48.460  36.140  57.570  1.00  0.00           C
ATOM    924  HG  LEU A 644      48.540  37.130  58.070  1.00  0.00           H
ATOM    925  CD1 LEU A 644      49.310  35.230  58.530  1.00  0.00           C
ATOM    926 HD11 LEU A 644      48.910  35.370  59.560  1.00  0.00           H
ATOM    927 HD12 LEU A 644      50.370  35.540  58.370  1.00  0.00           H
ATOM    928 HD13 LEU A 644      49.180  34.210  58.130  1.00  0.00           H
ATOM    929  CD2 LEU A 644      48.960  36.100  56.170  1.00  0.00           C
ATOM    930 HD21 LEU A 644      50.010  36.480  56.240  1.00  0.00           H
ATOM    931 HD22 LEU A 644      48.370  36.640  55.400  1.00  0.00           H
ATOM    932 HD23 LEU A 644      49.120  35.090  55.750  1.00  0.00           H
ATOM    933  C   LEU A 644      44.560  35.970  57.210  1.00  0.00           C
ATOM    934  O   LEU A 644      44.180  35.400  56.210  1.00  0.00           O
ATOM    935  N   PHE A 645      43.910  36.070  58.390  1.00  0.00           N
ATOM    936  HN  PHE A 645      44.400  36.590  59.100  1.00  0.00           H
ATOM    937  CA  PHE A 645      42.570  35.600  58.660  1.00  0.00           C
ATOM    938  HA  PHE A 645      42.610  34.590  58.280  1.00  0.00           H
ATOM    939  CB  PHE A 645      42.260  35.490  60.170  1.00  0.00           C
ATOM    940  HB1 PHE A 645      42.160  36.470  60.670  1.00  0.00           H
ATOM    941  HB2 PHE A 645      43.090  34.930  60.650  1.00  0.00           H
ATOM    942  CG  PHE A 645      40.960  34.770  60.550  1.00  0.00           C
ATOM    943  CD1 PHE A 645      40.330  35.090  61.770  1.00  0.00           C
ATOM    944  HD1 PHE A 645      40.710  35.850  62.450  1.00  0.00           H
ATOM    945  CE1 PHE A 645      39.080  34.480  62.070  1.00  0.00           C
ATOM    946  HE1 PHE A 645      38.640  34.690  63.040  1.00  0.00           H
ATOM    947  CZ  PHE A 645      38.440  33.630  61.200  1.00  0.00           C
ATOM    948  HZ  PHE A 645      37.530  33.130  61.500  1.00  0.00           H
ATOM    949  CD2 PHE A 645      40.480  33.720  59.730  1.00  0.00           C
ATOM    950  HD2 PHE A 645      40.960  33.390  58.830  1.00  0.00           H
ATOM    951  CE2 PHE A 645      39.220  33.210  60.060  1.00  0.00           C
ATOM    952  HE2 PHE A 645      38.770  32.480  59.400  1.00  0.00           H
ATOM    953  C   PHE A 645      41.530  36.300  57.860  1.00  0.00           C
ATOM    954  O   PHE A 645      40.840  35.580  57.100  1.00  0.00           O
ATOM    955  N   GLY A 646      41.390  37.650  57.840  1.00  0.00           N
ATOM    956  HN  GLY A 646      41.920  38.200  58.480  1.00  0.00           H
ATOM    957  CA  GLY A 646      40.550  38.480  56.910  1.00  0.00           C
ATOM    958  HA1 GLY A 646      40.760  39.500  57.210  1.00  0.00           H
ATOM    959  HA2 GLY A 646      39.530  38.150  57.020  1.00  0.00           H
ATOM    960  C   GLY A 646      40.980  38.330  55.520  1.00  0.00           C
ATOM    961  O   GLY A 646      40.090  38.090  54.660  1.00  0.00           O
ATOM    962  N   ALA A 647      42.250  38.350  55.110  1.00  0.00           N
ATOM    963  HN  ALA A 647      43.020  38.590  55.700  1.00  0.00           H
ATOM    964  CA  ALA A 647      42.530  38.120  53.700  1.00  0.00           C
ATOM    965  HA  ALA A 647      42.010  38.900  53.180  1.00  0.00           H
ATOM    966  CB  ALA A 647      44.030  38.210  53.450  1.00  0.00           C
ATOM    967  HB1 ALA A 647      44.310  37.830  52.440  1.00  0.00           H
ATOM    968  HB2 ALA A 647      44.640  37.680  54.220  1.00  0.00           H
ATOM    969  HB3 ALA A 647      44.440  39.250  53.400  1.00  0.00           H
ATOM    970  C   ALA A 647      42.170  36.710  53.210  1.00  0.00           C
ATOM    971  O   ALA A 647      41.520  36.570  52.150  1.00  0.00           O
ATOM    972  N   SER A 648      42.500  35.600  53.860  1.00  0.00           N
ATOM    973  HN  SER A 648      43.090  35.670  54.670  1.00  0.00           H
ATOM    974  CA  SER A 648      42.160  34.200  53.600  1.00  0.00           C
ATOM    975  HA  SER A 648      42.340  34.050  52.550  1.00  0.00           H
ATOM    976  CB  SER A 648      42.880  33.120  54.410  1.00  0.00           C
ATOM    977  HB1 SER A 648      43.970  33.230  54.220  1.00  0.00           H
ATOM    978  HB2 SER A 648      42.670  32.120  53.990  1.00  0.00           H
ATOM    979  OG  SER A 648      42.590  33.180  55.840  1.00  0.00           O
ATOM    980  HG1 SER A 648      42.910  34.000  56.250  1.00  0.00           H
ATOM    981  C   SER A 648      40.670  34.000  53.730  1.00  0.00           C
ATOM    982  O   SER A 648      40.100  33.350  52.880  1.00  0.00           O
ATOM    983  N   LEU A 649      40.000  34.540  54.780  1.00  0.00           N
ATOM    984  HN  LEU A 649      40.420  34.990  55.560  1.00  0.00           H
ATOM    985  CA  LEU A 649      38.550  34.370  54.950  1.00  0.00           C
ATOM    986  HA  LEU A 649      38.450  33.300  54.970  1.00  0.00           H
ATOM    987  CB  LEU A 649      38.050  34.770  56.390  1.00  0.00           C
ATOM    988  HB1 LEU A 649      38.310  35.810  56.650  1.00  0.00           H
ATOM    989  HB2 LEU A 649      38.500  34.200  57.230  1.00  0.00           H
ATOM    990  CG  LEU A 649      36.490  34.650  56.640  1.00  0.00           C
ATOM    991  HG  LEU A 649      35.990  35.470  56.080  1.00  0.00           H
ATOM    992  CD1 LEU A 649      35.970  33.240  56.250  1.00  0.00           C
ATOM    993 HD11 LEU A 649      34.860  33.140  56.330  1.00  0.00           H
ATOM    994 HD12 LEU A 649      36.550  32.470  56.790  1.00  0.00           H
ATOM    995 HD13 LEU A 649      36.210  32.910  55.210  1.00  0.00           H
ATOM    996  CD2 LEU A 649      36.210  34.970  58.090  1.00  0.00           C
ATOM    997 HD21 LEU A 649      35.150  35.330  58.090  1.00  0.00           H
ATOM    998 HD22 LEU A 649      36.740  35.890  58.430  1.00  0.00           H
ATOM    999 HD23 LEU A 649      36.420  34.110  58.750  1.00  0.00           H
ATOM   1000  C   LEU A 649      37.730  34.930  53.830  1.00  0.00           C
ATOM   1001  O   LEU A 649      36.850  34.200  53.280  1.00  0.00           O
ATOM   1002  N   THR A 650      38.080  36.070  53.330  1.00  0.00           N
ATOM   1003  HN  THR A 650      38.820  36.670  53.640  1.00  0.00           H
ATOM   1004  CA  THR A 650      37.610  36.710  52.040  1.00  0.00           C
ATOM   1005  HA  THR A 650      36.550  36.610  52.140  1.00  0.00           H
ATOM   1006  CB  THR A 650      38.160  38.080  51.890  1.00  0.00           C
ATOM   1007  HB  THR A 650      39.260  38.170  51.730  1.00  0.00           H
ATOM   1008  OG1 THR A 650      37.870  38.820  53.080  1.00  0.00           O
ATOM   1009  HG1 THR A 650      38.330  38.410  53.810  1.00  0.00           H
ATOM   1010  CG2 THR A 650      37.540  38.920  50.700  1.00  0.00           C
ATOM   1011 HG21 THR A 650      38.210  39.810  50.760  1.00  0.00           H
ATOM   1012 HG22 THR A 650      36.480  39.230  50.780  1.00  0.00           H
ATOM   1013 HG23 THR A 650      37.690  38.380  49.750  1.00  0.00           H
ATOM   1014  C   THR A 650      37.960  36.030  50.780  1.00  0.00           C
ATOM   1015  O   THR A 650      37.150  35.750  49.940  1.00  0.00           O
ATOM   1016  N   GLY A 651      39.230  35.680  50.730  1.00  0.00           N
ATOM   1017  HN  GLY A 651      39.830  35.750  51.530  1.00  0.00           H
ATOM   1018  CA  GLY A 651      39.870  35.160  49.460  1.00  0.00           C
ATOM   1019  HA1 GLY A 651      40.920  34.970  49.650  1.00  0.00           H
ATOM   1020  HA2 GLY A 651      39.910  35.840  48.630  1.00  0.00           H
ATOM   1021  C   GLY A 651      39.310  33.850  48.930  1.00  0.00           C
ATOM   1022  O   GLY A 651      39.250  33.540  47.720  1.00  0.00           O
ATOM   1023  N   ILE A 652      39.130  32.970  49.940  1.00  0.00           N
ATOM   1024  HN  ILE A 652      39.360  33.270  50.860  1.00  0.00           H
ATOM   1025  CA  ILE A 652      38.780  31.560  49.830  1.00  0.00           C
ATOM   1026  HA  ILE A 652      39.560  31.160  49.180  1.00  0.00           H
ATOM   1027  CB  ILE A 652      38.900  30.790  51.140  1.00  0.00           C
ATOM   1028  HB  ILE A 652      38.470  31.440  51.940  1.00  0.00           H
ATOM   1029  CG2 ILE A 652      38.020  29.540  51.170  1.00  0.00           C
ATOM   1030 HG21 ILE A 652      36.930  29.760  51.160  1.00  0.00           H
ATOM   1031 HG22 ILE A 652      38.050  28.910  52.080  1.00  0.00           H
ATOM   1032 HG23 ILE A 652      38.330  28.880  50.340  1.00  0.00           H
ATOM   1033  CG1 ILE A 652      40.410  30.480  51.460  1.00  0.00           C
ATOM   1034 HG11 ILE A 652      41.070  31.270  51.040  1.00  0.00           H
ATOM   1035 HG12 ILE A 652      40.780  29.560  50.970  1.00  0.00           H
ATOM   1036  CD  ILE A 652      40.620  30.290  52.900  1.00  0.00           C
ATOM   1037  HD1 ILE A 652      41.720  30.190  53.060  1.00  0.00           H
ATOM   1038  HD2 ILE A 652      40.090  29.360  53.240  1.00  0.00           H
ATOM   1039  HD3 ILE A 652      40.250  31.140  53.510  1.00  0.00           H
ATOM   1040  C   ILE A 652      37.460  31.400  49.140  1.00  0.00           C
ATOM   1041  O   ILE A 652      37.300  30.560  48.210  1.00  0.00           O
ATOM   1042  N   ALA A 653      36.330  32.140  49.460  1.00  0.00           N
ATOM   1043  HN  ALA A 653      36.260  32.670  50.310  1.00  0.00           H
ATOM   1044  CA  ALA A 653      35.150  32.200  48.650  1.00  0.00           C
ATOM   1045  HA  ALA A 653      34.800  31.190  48.470  1.00  0.00           H
ATOM   1046  CB  ALA A 653      34.180  32.990  49.520  1.00  0.00           C
ATOM   1047  HB1 ALA A 653      34.300  34.070  49.670  1.00  0.00           H
ATOM   1048  HB2 ALA A 653      34.160  32.470  50.500  1.00  0.00           H
ATOM   1049  HB3 ALA A 653      33.140  32.900  49.140  1.00  0.00           H
ATOM   1050  C   ALA A 653      35.390  32.790  47.250  1.00  0.00           C
ATOM   1051  O   ALA A 653      34.950  32.320  46.180  1.00  0.00           O
ATOM   1052  N   TYR A 654      36.170  33.950  47.150  1.00  0.00           N
ATOM   1053  HN  TYR A 654      36.540  34.310  48.000  1.00  0.00           H
ATOM   1054  CA  TYR A 654      36.300  34.810  45.970  1.00  0.00           C
ATOM   1055  HA  TYR A 654      35.270  34.950  45.710  1.00  0.00           H
ATOM   1056  CB  TYR A 654      37.030  36.110  46.440  1.00  0.00           C
ATOM   1057  HB1 TYR A 654      37.900  35.850  47.050  1.00  0.00           H
ATOM   1058  HB2 TYR A 654      36.270  36.550  47.120  1.00  0.00           H
ATOM   1059  CG  TYR A 654      37.350  37.120  45.400  1.00  0.00           C
ATOM   1060  CD1 TYR A 654      38.610  36.970  44.730  1.00  0.00           C
ATOM   1061  HD1 TYR A 654      39.250  36.130  44.930  1.00  0.00           H
ATOM   1062  CE1 TYR A 654      38.890  37.840  43.690  1.00  0.00           C
ATOM   1063  HE1 TYR A 654      39.860  37.760  43.250  1.00  0.00           H
ATOM   1064  CZ  TYR A 654      38.050  38.940  43.500  1.00  0.00           C
ATOM   1065  OH  TYR A 654      38.480  39.950  42.600  1.00  0.00           O
ATOM   1066  HH  TYR A 654      39.240  39.570  42.180  1.00  0.00           H
ATOM   1067  CD2 TYR A 654      36.450  38.150  45.190  1.00  0.00           C
ATOM   1068  HD2 TYR A 654      35.570  38.270  45.820  1.00  0.00           H
ATOM   1069  CE2 TYR A 654      36.820  39.100  44.190  1.00  0.00           C
ATOM   1070  HE2 TYR A 654      36.250  40.030  44.140  1.00  0.00           H
ATOM   1071  C   TYR A 654      36.910  34.080  44.810  1.00  0.00           C
ATOM   1072  O   TYR A 654      36.430  34.100  43.670  1.00  0.00           O
ATOM   1073  N   SER A 655      37.990  33.410  45.040  1.00  0.00           N
ATOM   1074  HN  SER A 655      38.340  33.350  45.970  1.00  0.00           H
ATOM   1075  CA  SER A 655      38.710  32.550  44.010  1.00  0.00           C
ATOM   1076  HA  SER A 655      38.740  33.020  43.030  1.00  0.00           H
ATOM   1077  CB  SER A 655      40.190  32.040  44.450  1.00  0.00           C
ATOM   1078  HB1 SER A 655      40.820  32.940  44.320  1.00  0.00           H
ATOM   1079  HB2 SER A 655      40.650  31.350  43.700  1.00  0.00           H
ATOM   1080  OG  SER A 655      40.310  31.610  45.840  1.00  0.00           O
ATOM   1081  HG1 SER A 655      40.240  32.350  46.440  1.00  0.00           H
ATOM   1082  C   SER A 655      38.030  31.220  43.740  1.00  0.00           C
ATOM   1083  O   SER A 655      38.050  30.680  42.640  1.00  0.00           O
ATOM   1084  N   LEU A 656      37.480  30.520  44.730  1.00  0.00           N
ATOM   1085  HN  LEU A 656      37.620  30.670  45.700  1.00  0.00           H
ATOM   1086  CA  LEU A 656      36.840  29.210  44.570  1.00  0.00           C
ATOM   1087  HA  LEU A 656      37.620  28.680  44.040  1.00  0.00           H
ATOM   1088  CB  LEU A 656      36.540  28.560  45.960  1.00  0.00           C
ATOM   1089  HB1 LEU A 656      35.970  29.350  46.510  1.00  0.00           H
ATOM   1090  HB2 LEU A 656      37.560  28.420  46.370  1.00  0.00           H
ATOM   1091  CG  LEU A 656      35.670  27.260  45.980  1.00  0.00           C
ATOM   1092  HG  LEU A 656      34.680  27.420  45.520  1.00  0.00           H
ATOM   1093  CD1 LEU A 656      36.450  26.160  45.190  1.00  0.00           C
ATOM   1094 HD11 LEU A 656      37.470  25.960  45.560  1.00  0.00           H
ATOM   1095 HD12 LEU A 656      36.610  26.380  44.100  1.00  0.00           H
ATOM   1096 HD13 LEU A 656      35.780  25.280  45.110  1.00  0.00           H
ATOM   1097  CD2 LEU A 656      35.560  26.950  47.520  1.00  0.00           C
ATOM   1098 HD21 LEU A 656      34.890  26.100  47.760  1.00  0.00           H
ATOM   1099 HD22 LEU A 656      35.310  27.770  48.230  1.00  0.00           H
ATOM   1100 HD23 LEU A 656      36.570  26.620  47.870  1.00  0.00           H
ATOM   1101  C   LEU A 656      35.620  29.280  43.720  1.00  0.00           C
ATOM   1102  O   LEU A 656      35.580  28.400  42.820  1.00  0.00           O
ATOM   1103  N   PHE A 657      34.820  30.320  43.850  1.00  0.00           N
ATOM   1104  HN  PHE A 657      34.930  31.060  44.500  1.00  0.00           H
ATOM   1105  CA  PHE A 657      33.540  30.590  43.100  1.00  0.00           C
ATOM   1106  HA  PHE A 657      33.260  29.680  42.590  1.00  0.00           H
ATOM   1107  CB  PHE A 657      32.410  31.020  44.110  1.00  0.00           C
ATOM   1108  HB1 PHE A 657      31.460  31.300  43.620  1.00  0.00           H
ATOM   1109  HB2 PHE A 657      32.740  31.800  44.810  1.00  0.00           H
ATOM   1110  CG  PHE A 657      32.050  29.880  44.960  1.00  0.00           C
ATOM   1111  CD1 PHE A 657      32.450  29.820  46.370  1.00  0.00           C
ATOM   1112  HD1 PHE A 657      33.000  30.620  46.840  1.00  0.00           H
ATOM   1113  CE1 PHE A 657      31.900  28.780  47.150  1.00  0.00           C
ATOM   1114  HE1 PHE A 657      32.250  28.760  48.170  1.00  0.00           H
ATOM   1115  CZ  PHE A 657      31.280  27.740  46.600  1.00  0.00           C
ATOM   1116  HZ  PHE A 657      31.030  26.870  47.190  1.00  0.00           H
ATOM   1117  CD2 PHE A 657      31.270  28.780  44.460  1.00  0.00           C
ATOM   1118  HD2 PHE A 657      30.980  28.750  43.420  1.00  0.00           H
ATOM   1119  CE2 PHE A 657      30.920  27.740  45.260  1.00  0.00           C
ATOM   1120  HE2 PHE A 657      30.470  26.820  44.910  1.00  0.00           H
ATOM   1121  C   PHE A 657      33.730  31.540  42.040  1.00  0.00           C
ATOM   1122  O   PHE A 657      32.870  31.740  41.210  1.00  0.00           O
ATOM   1123  N   ALA A 658      34.960  32.100  41.920  1.00  0.00           N
ATOM   1124  HN  ALA A 658      35.550  31.960  42.720  1.00  0.00           H
ATOM   1125  CA  ALA A 658      35.660  32.770  40.840  1.00  0.00           C
ATOM   1126  HA  ALA A 658      36.650  33.060  41.170  1.00  0.00           H
ATOM   1127  CB  ALA A 658      35.790  31.970  39.550  1.00  0.00           C
ATOM   1128  HB1 ALA A 658      36.220  32.560  38.720  1.00  0.00           H
ATOM   1129  HB2 ALA A 658      34.820  31.490  39.330  1.00  0.00           H
ATOM   1130  HB3 ALA A 658      36.530  31.140  39.620  1.00  0.00           H
ATOM   1131  C   ALA A 658      35.100  34.150  40.470  1.00  0.00           C
ATOM   1132  O   ALA A 658      34.390  34.400  39.490  1.00  0.00           O
ATOM   1133  N   GLY A 659      35.340  35.130  41.370  1.00  0.00           N
ATOM   1134  HN  GLY A 659      35.910  34.920  42.170  1.00  0.00           H
ATOM   1135  CA  GLY A 659      34.950  36.490  41.200  1.00  0.00           C
ATOM   1136  HA1 GLY A 659      35.210  37.010  42.120  1.00  0.00           H
ATOM   1137  HA2 GLY A 659      33.890  36.560  41.010  1.00  0.00           H
ATOM   1138  C   GLY A 659      35.690  37.090  40.060  1.00  0.00           C
ATOM   1139  O   GLY A 659      35.120  37.830  39.260  1.00  0.00           O
ATOM   1140  N   GLN A 660      36.950  36.820  39.980  1.00  0.00           N
ATOM   1141  HN  GLN A 660      37.250  36.200  40.710  1.00  0.00           H
ATOM   1142  CA  GLN A 660      37.800  37.270  38.820  1.00  0.00           C
ATOM   1143  HA  GLN A 660      37.250  37.020  37.920  1.00  0.00           H
ATOM   1144  CB  GLN A 660      38.110  38.820  38.800  1.00  0.00           C
ATOM   1145  HB1 GLN A 660      38.730  39.130  39.670  1.00  0.00           H
ATOM   1146  HB2 GLN A 660      37.130  39.330  38.900  1.00  0.00           H
ATOM   1147  CG  GLN A 660      38.880  39.240  37.560  1.00  0.00           C
ATOM   1148  HG1 GLN A 660      39.880  38.760  37.620  1.00  0.00           H
ATOM   1149  HG2 GLN A 660      39.140  40.320  37.640  1.00  0.00           H
ATOM   1150  CD  GLN A 660      38.090  38.840  36.280  1.00  0.00           C
ATOM   1151  OE1 GLN A 660      38.340  37.840  35.640  1.00  0.00           O
ATOM   1152  NE2 GLN A 660      37.010  39.630  35.970  1.00  0.00           N
ATOM   1153 HE21 GLN A 660      36.630  39.530  35.050  1.00  0.00           H
ATOM   1154 HE22 GLN A 660      36.570  40.180  36.700  1.00  0.00           H
ATOM   1155  C   GLN A 660      39.100  36.420  39.070  1.00  0.00           C
ATOM   1156  O   GLN A 660      40.000  36.910  39.770  1.00  0.00           O
ATOM   1157  N   PRO A 661      39.240  35.150  38.540  1.00  0.00           N
ATOM   1158  CD  PRO A 661      38.340  34.550  37.620  1.00  0.00           C
ATOM   1159  HD1 PRO A 661      37.890  35.240  36.870  1.00  0.00           H
ATOM   1160  HD2 PRO A 661      37.440  34.140  38.130  1.00  0.00           H
ATOM   1161  CA  PRO A 661      40.160  34.150  39.110  1.00  0.00           C
ATOM   1162  HA  PRO A 661      39.900  34.010  40.150  1.00  0.00           H
ATOM   1163  CB  PRO A 661      39.900  32.980  38.300  1.00  0.00           C
ATOM   1164  HB1 PRO A 661      39.230  32.260  38.830  1.00  0.00           H
ATOM   1165  HB2 PRO A 661      40.830  32.470  38.000  1.00  0.00           H
ATOM   1166  CG  PRO A 661      39.210  33.530  37.040  1.00  0.00           C
ATOM   1167  HG1 PRO A 661      40.010  33.960  36.410  1.00  0.00           H
ATOM   1168  HG2 PRO A 661      38.700  32.660  36.570  1.00  0.00           H
ATOM   1169  C   PRO A 661      41.660  34.510  39.050  1.00  0.00           C
ATOM   1170  O   PRO A 661      42.320  33.890  39.890  1.00  0.00           O
ATOM   1171  N   LEU A 662      42.210  35.370  38.140  1.00  0.00           N
ATOM   1172  HN  LEU A 662      41.660  35.760  37.400  1.00  0.00           H
ATOM   1173  CA  LEU A 662      43.590  35.760  38.340  1.00  0.00           C
ATOM   1174  HA  LEU A 662      44.090  34.870  38.700  1.00  0.00           H
ATOM   1175  CB  LEU A 662      44.250  36.090  36.980  1.00  0.00           C
ATOM   1176  HB1 LEU A 662      45.270  36.460  37.230  1.00  0.00           H
ATOM   1177  HB2 LEU A 662      43.790  36.990  36.520  1.00  0.00           H
ATOM   1178  CG  LEU A 662      44.620  35.030  35.980  1.00  0.00           C
ATOM   1179  HG  LEU A 662      43.700  34.510  35.650  1.00  0.00           H
ATOM   1180  CD1 LEU A 662      45.210  35.610  34.720  1.00  0.00           C
ATOM   1181 HD11 LEU A 662      45.260  34.870  33.900  1.00  0.00           H
ATOM   1182 HD12 LEU A 662      46.280  35.880  34.910  1.00  0.00           H
ATOM   1183 HD13 LEU A 662      44.740  36.510  34.270  1.00  0.00           H
ATOM   1184  CD2 LEU A 662      45.590  34.060  36.690  1.00  0.00           C
ATOM   1185 HD21 LEU A 662      46.640  34.450  36.650  1.00  0.00           H
ATOM   1186 HD22 LEU A 662      45.590  33.050  36.220  1.00  0.00           H
ATOM   1187 HD23 LEU A 662      45.370  33.880  37.760  1.00  0.00           H
ATOM   1188  C   LEU A 662      43.770  36.870  39.330  1.00  0.00           C
ATOM   1189  O   LEU A 662      44.890  37.070  39.850  1.00  0.00           O
ATOM   1190  N   THR A 663      42.730  37.630  39.640  1.00  0.00           N
ATOM   1191  HN  THR A 663      41.890  37.600  39.080  1.00  0.00           H
ATOM   1192  CA  THR A 663      42.910  38.720  40.550  1.00  0.00           C
ATOM   1193  HA  THR A 663      43.750  39.310  40.260  1.00  0.00           H
ATOM   1194  CB  THR A 663      41.820  39.750  40.680  1.00  0.00           C
ATOM   1195  HB  THR A 663      42.050  40.540  41.440  1.00  0.00           H
ATOM   1196  OG1 THR A 663      40.600  39.210  41.100  1.00  0.00           O
ATOM   1197  HG1 THR A 663      40.440  38.450  40.540  1.00  0.00           H
ATOM   1198  CG2 THR A 663      41.520  40.350  39.370  1.00  0.00           C
ATOM   1199 HG21 THR A 663      41.470  39.550  38.590  1.00  0.00           H
ATOM   1200 HG22 THR A 663      42.370  41.010  39.100  1.00  0.00           H
ATOM   1201 HG23 THR A 663      40.630  41.020  39.370  1.00  0.00           H
ATOM   1202  C   THR A 663      43.210  38.320  42.000  1.00  0.00           C
ATOM   1203  O   THR A 663      42.680  37.410  42.550  1.00  0.00           O
ATOM   1204  N   ILE A 664      44.130  39.030  42.690  1.00  0.00           N
ATOM   1205  HN  ILE A 664      44.530  39.870  42.330  1.00  0.00           H
ATOM   1206  CA  ILE A 664      44.500  38.750  44.010  1.00  0.00           C
ATOM   1207  HA  ILE A 664      43.990  37.880  44.420  1.00  0.00           H
ATOM   1208  CB  ILE A 664      45.970  38.620  44.030  1.00  0.00           C
ATOM   1209  HB  ILE A 664      46.530  39.420  43.500  1.00  0.00           H
ATOM   1210  CG2 ILE A 664      46.580  38.600  45.450  1.00  0.00           C
ATOM   1211 HG21 ILE A 664      45.910  38.010  46.120  1.00  0.00           H
ATOM   1212 HG22 ILE A 664      46.640  39.600  45.910  1.00  0.00           H
ATOM   1213 HG23 ILE A 664      47.570  38.120  45.430  1.00  0.00           H
ATOM   1214  CG1 ILE A 664      46.320  37.300  43.240  1.00  0.00           C
ATOM   1215 HG11 ILE A 664      47.430  37.190  43.200  1.00  0.00           H
ATOM   1216 HG12 ILE A 664      46.020  37.500  42.190  1.00  0.00           H
ATOM   1217  CD  ILE A 664      45.710  36.000  43.850  1.00  0.00           C
ATOM   1218  HD1 ILE A 664      46.060  35.820  44.880  1.00  0.00           H
ATOM   1219  HD2 ILE A 664      46.010  35.110  43.250  1.00  0.00           H
ATOM   1220  HD3 ILE A 664      44.600  36.100  43.820  1.00  0.00           H
ATOM   1221  C   ILE A 664      44.040  39.950  44.840  1.00  0.00           C
ATOM   1222  O   ILE A 664      44.300  41.130  44.520  1.00  0.00           O
ATOM   1223  N   LEU A 665      43.500  39.620  46.010  1.00  0.00           N
ATOM   1224  HN  LEU A 665      43.300  38.670  46.250  1.00  0.00           H
ATOM   1225  CA  LEU A 665      43.280  40.550  47.120  1.00  0.00           C
ATOM   1226  HA  LEU A 665      43.100  41.530  46.700  1.00  0.00           H
ATOM   1227  CB  LEU A 665      42.160  40.060  48.050  1.00  0.00           C
ATOM   1228  HB1 LEU A 665      41.730  40.840  48.720  1.00  0.00           H
ATOM   1229  HB2 LEU A 665      42.640  39.280  48.660  1.00  0.00           H
ATOM   1230  CG  LEU A 665      40.890  39.450  47.290  1.00  0.00           C
ATOM   1231  HG  LEU A 665      41.180  38.770  46.470  1.00  0.00           H
ATOM   1232  CD1 LEU A 665      40.170  38.440  48.210  1.00  0.00           C
ATOM   1233 HD11 LEU A 665      39.210  38.120  47.750  1.00  0.00           H
ATOM   1234 HD12 LEU A 665      39.910  39.020  49.120  1.00  0.00           H
ATOM   1235 HD13 LEU A 665      40.920  37.650  48.430  1.00  0.00           H
ATOM   1236  CD2 LEU A 665      39.990  40.630  46.950  1.00  0.00           C
ATOM   1237 HD21 LEU A 665      39.570  41.170  47.820  1.00  0.00           H
ATOM   1238 HD22 LEU A 665      39.120  40.120  46.490  1.00  0.00           H
ATOM   1239 HD23 LEU A 665      40.500  41.250  46.180  1.00  0.00           H
ATOM   1240  C   LEU A 665      44.610  40.680  47.920  1.00  0.00           C
ATOM   1241  O   LEU A 665      45.320  39.670  48.020  1.00  0.00           O
ATOM   1242  N   GLY A 666      44.940  41.920  48.410  1.00  0.00           N
ATOM   1243  HN  GLY A 666      44.270  42.630  48.230  1.00  0.00           H
ATOM   1244  CA  GLY A 666      46.130  42.110  49.200  1.00  0.00           C
ATOM   1245  HA1 GLY A 666      47.020  42.140  48.600  1.00  0.00           H
ATOM   1246  HA2 GLY A 666      46.170  41.270  49.870  1.00  0.00           H
ATOM   1247  C   GLY A 666      46.010  43.290  50.070  1.00  0.00           C
ATOM   1248  O   GLY A 666      44.960  43.960  50.190  1.00  0.00           O
ATOM   1249  N   SER A 667      47.060  43.750  50.710  1.00  0.00           N
ATOM   1250  HN  SER A 667      48.000  43.430  50.610  1.00  0.00           H
ATOM   1251  CA  SER A 667      47.000  44.970  51.560  1.00  0.00           C
ATOM   1252  HA  SER A 667      46.130  44.830  52.180  1.00  0.00           H
ATOM   1253  CB  SER A 667      48.280  45.180  52.390  1.00  0.00           C
ATOM   1254  HB1 SER A 667      48.430  44.290  53.040  1.00  0.00           H
ATOM   1255  HB2 SER A 667      48.200  46.030  53.100  1.00  0.00           H
ATOM   1256  OG  SER A 667      49.390  45.230  51.520  1.00  0.00           O
ATOM   1257  HG1 SER A 667      49.260  46.060  51.060  1.00  0.00           H
ATOM   1258  C   SER A 667      46.670  46.310  50.870  1.00  0.00           C
ATOM   1259  O   SER A 667      47.200  46.530  49.770  1.00  0.00           O
ATOM   1260  N   THR A 668      45.720  47.090  51.350  1.00  0.00           N
ATOM   1261  HN  THR A 668      45.260  46.670  52.130  1.00  0.00           H
ATOM   1262  CA  THR A 668      45.190  48.290  50.780  1.00  0.00           C
ATOM   1263  HA  THR A 668      45.640  48.400  49.800  1.00  0.00           H
ATOM   1264  CB  THR A 668      43.690  48.330  50.430  1.00  0.00           C
ATOM   1265  HB  THR A 668      43.530  47.930  49.400  1.00  0.00           H
ATOM   1266  OG1 THR A 668      43.010  49.570  50.380  1.00  0.00           O
ATOM   1267  HG1 THR A 668      42.870  49.740  49.450  1.00  0.00           H
ATOM   1268  CG2 THR A 668      43.050  47.390  51.420  1.00  0.00           C
ATOM   1269 HG21 THR A 668      43.420  46.340  51.290  1.00  0.00           H
ATOM   1270 HG22 THR A 668      41.940  47.320  51.350  1.00  0.00           H
ATOM   1271 HG23 THR A 668      43.310  47.680  52.450  1.00  0.00           H
ATOM   1272  C   THR A 668      45.700  49.480  51.570  1.00  0.00           C
ATOM   1273  O   THR A 668      45.560  49.530  52.800  1.00  0.00           O
ATOM   1274  N   GLY A 669      46.410  50.370  50.870  1.00  0.00           N
ATOM   1275  HN  GLY A 669      46.780  50.100  50.000  1.00  0.00           H
ATOM   1276  CA  GLY A 669      46.800  51.660  51.500  1.00  0.00           C
ATOM   1277  HA1 GLY A 669      47.480  52.200  50.850  1.00  0.00           H
ATOM   1278  HA2 GLY A 669      47.270  51.470  52.450  1.00  0.00           H
ATOM   1279  C   GLY A 669      45.740  52.580  51.720  1.00  0.00           C
ATOM   1280  O   GLY A 669      45.750  53.150  52.780  1.00  0.00           O
ATOM   1281  N   PRO A 670      44.650  52.700  50.880  1.00  0.00           N
ATOM   1282  CD  PRO A 670      44.610  52.550  49.390  1.00  0.00           C
ATOM   1283  HD1 PRO A 670      44.280  51.520  49.140  1.00  0.00           H
ATOM   1284  HD2 PRO A 670      45.640  52.650  48.980  1.00  0.00           H
ATOM   1285  CA  PRO A 670      43.480  53.490  51.300  1.00  0.00           C
ATOM   1286  HA  PRO A 670      43.810  54.490  51.550  1.00  0.00           H
ATOM   1287  CB  PRO A 670      42.610  53.600  50.060  1.00  0.00           C
ATOM   1288  HB1 PRO A 670      41.880  54.440  50.140  1.00  0.00           H
ATOM   1289  HB2 PRO A 670      42.050  52.650  49.970  1.00  0.00           H
ATOM   1290  CG  PRO A 670      43.640  53.610  48.920  1.00  0.00           C
ATOM   1291  HG1 PRO A 670      43.290  53.160  47.960  1.00  0.00           H
ATOM   1292  HG2 PRO A 670      44.190  54.560  48.790  1.00  0.00           H
ATOM   1293  C   PRO A 670      42.690  52.990  52.460  1.00  0.00           C
ATOM   1294  O   PRO A 670      42.110  53.800  53.210  1.00  0.00           O
ATOM   1295  N   VAL A 671      42.520  51.680  52.750  1.00  0.00           N
ATOM   1296  HN  VAL A 671      42.900  50.910  52.270  1.00  0.00           H
ATOM   1297  CA  VAL A 671      41.870  51.190  53.960  1.00  0.00           C
ATOM   1298  HA  VAL A 671      40.890  51.640  54.050  1.00  0.00           H
ATOM   1299  CB  VAL A 671      41.540  49.720  53.950  1.00  0.00           C
ATOM   1300  HB  VAL A 671      42.490  49.260  53.570  1.00  0.00           H
ATOM   1301  CG1 VAL A 671      41.260  49.040  55.400  1.00  0.00           C
ATOM   1302 HG11 VAL A 671      41.130  47.940  55.360  1.00  0.00           H
ATOM   1303 HG12 VAL A 671      40.370  49.630  55.730  1.00  0.00           H
ATOM   1304 HG13 VAL A 671      42.050  49.290  56.140  1.00  0.00           H
ATOM   1305  CG2 VAL A 671      40.530  49.310  52.900  1.00  0.00           C
ATOM   1306 HG21 VAL A 671      40.900  49.660  51.910  1.00  0.00           H
ATOM   1307 HG22 VAL A 671      39.560  49.840  53.050  1.00  0.00           H
ATOM   1308 HG23 VAL A 671      40.330  48.230  52.830  1.00  0.00           H
ATOM   1309  C   VAL A 671      42.680  51.600  55.210  1.00  0.00           C
ATOM   1310  O   VAL A 671      42.220  52.170  56.170  1.00  0.00           O
ATOM   1311  N   LEU A 672      44.020  51.430  55.050  1.00  0.00           N
ATOM   1312  HN  LEU A 672      44.290  51.120  54.140  1.00  0.00           H
ATOM   1313  CA  LEU A 672      44.940  51.640  56.110  1.00  0.00           C
ATOM   1314  HA  LEU A 672      44.720  51.010  56.970  1.00  0.00           H
ATOM   1315  CB  LEU A 672      46.270  51.130  55.590  1.00  0.00           C
ATOM   1316  HB1 LEU A 672      46.440  51.650  54.620  1.00  0.00           H
ATOM   1317  HB2 LEU A 672      46.320  50.060  55.320  1.00  0.00           H
ATOM   1318  CG  LEU A 672      47.510  51.450  56.490  1.00  0.00           C
ATOM   1319  HG  LEU A 672      47.690  52.550  56.450  1.00  0.00           H
ATOM   1320  CD1 LEU A 672      47.290  51.010  57.980  1.00  0.00           C
ATOM   1321 HD11 LEU A 672      47.150  49.920  58.060  1.00  0.00           H
ATOM   1322 HD12 LEU A 672      46.410  51.530  58.400  1.00  0.00           H
ATOM   1323 HD13 LEU A 672      48.190  51.330  58.560  1.00  0.00           H
ATOM   1324  CD2 LEU A 672      48.780  50.850  56.050  1.00  0.00           C
ATOM   1325 HD21 LEU A 672      48.620  49.750  56.070  1.00  0.00           H
ATOM   1326 HD22 LEU A 672      49.600  51.020  56.770  1.00  0.00           H
ATOM   1327 HD23 LEU A 672      49.020  51.070  54.990  1.00  0.00           H
ATOM   1328  C   LEU A 672      45.010  53.100  56.550  1.00  0.00           C
ATOM   1329  O   LEU A 672      44.940  53.400  57.760  1.00  0.00           O
ATOM   1330  N   VAL A 673      45.010  54.060  55.540  1.00  0.00           N
ATOM   1331  HN  VAL A 673      44.980  53.760  54.590  1.00  0.00           H
ATOM   1332  CA  VAL A 673      44.880  55.510  55.750  1.00  0.00           C
ATOM   1333  HA  VAL A 673      45.670  55.820  56.410  1.00  0.00           H
ATOM   1334  CB  VAL A 673      45.220  56.220  54.500  1.00  0.00           C
ATOM   1335  HB  VAL A 673      44.650  55.770  53.670  1.00  0.00           H
ATOM   1336  CG1 VAL A 673      44.730  57.710  54.540  1.00  0.00           C
ATOM   1337 HG11 VAL A 673      43.610  57.730  54.530  1.00  0.00           H
ATOM   1338 HG12 VAL A 673      45.070  58.440  53.780  1.00  0.00           H
ATOM   1339 HG13 VAL A 673      44.940  58.300  55.450  1.00  0.00           H
ATOM   1340  CG2 VAL A 673      46.770  55.860  54.200  1.00  0.00           C
ATOM   1341 HG21 VAL A 673      47.080  56.570  53.400  1.00  0.00           H
ATOM   1342 HG22 VAL A 673      46.760  54.800  53.890  1.00  0.00           H
ATOM   1343 HG23 VAL A 673      47.380  56.050  55.120  1.00  0.00           H
ATOM   1344  C   VAL A 673      43.590  55.950  56.390  1.00  0.00           C
ATOM   1345  O   VAL A 673      43.600  56.720  57.340  1.00  0.00           O
ATOM   1346  N   PHE A 674      42.410  55.410  56.020  1.00  0.00           N
ATOM   1347  HN  PHE A 674      42.420  54.720  55.290  1.00  0.00           H
ATOM   1348  CA  PHE A 674      41.070  55.800  56.440  1.00  0.00           C
ATOM   1349  HA  PHE A 674      41.020  56.880  56.480  1.00  0.00           H
ATOM   1350  CB  PHE A 674      40.090  55.300  55.280  1.00  0.00           C
ATOM   1351  HB1 PHE A 674      39.890  54.210  55.370  1.00  0.00           H
ATOM   1352  HB2 PHE A 674      40.590  55.510  54.310  1.00  0.00           H
ATOM   1353  CG  PHE A 674      38.760  56.130  55.270  1.00  0.00           C
ATOM   1354  CD1 PHE A 674      38.800  57.400  54.900  1.00  0.00           C
ATOM   1355  HD1 PHE A 674      39.770  57.880  54.840  1.00  0.00           H
ATOM   1356  CE1 PHE A 674      37.710  58.160  54.860  1.00  0.00           C
ATOM   1357  HE1 PHE A 674      37.810  59.140  54.410  1.00  0.00           H
ATOM   1358  CZ  PHE A 674      36.470  57.710  55.200  1.00  0.00           C
ATOM   1359  HZ  PHE A 674      35.570  58.290  55.040  1.00  0.00           H
ATOM   1360  CD2 PHE A 674      37.550  55.540  55.760  1.00  0.00           C
ATOM   1361  HD2 PHE A 674      37.430  54.540  56.160  1.00  0.00           H
ATOM   1362  CE2 PHE A 674      36.410  56.430  55.750  1.00  0.00           C
ATOM   1363  HE2 PHE A 674      35.440  56.060  56.040  1.00  0.00           H
ATOM   1364  C   PHE A 674      40.750  55.130  57.760  1.00  0.00           C
ATOM   1365  O   PHE A 674      40.070  55.730  58.590  1.00  0.00           O
ATOM   1366  N   GLU A 675      41.360  54.000  58.100  1.00  0.00           N
ATOM   1367  HN  GLU A 675      41.860  53.490  57.410  1.00  0.00           H
ATOM   1368  CA  GLU A 675      41.280  53.320  59.380  1.00  0.00           C
ATOM   1369  HA  GLU A 675      40.280  53.440  59.790  1.00  0.00           H
ATOM   1370  CB  GLU A 675      41.640  51.790  59.320  1.00  0.00           C
ATOM   1371  HB1 GLU A 675      41.900  51.420  60.340  1.00  0.00           H
ATOM   1372  HB2 GLU A 675      42.480  51.720  58.590  1.00  0.00           H
ATOM   1373  CG  GLU A 675      40.400  50.980  58.820  1.00  0.00           C
ATOM   1374  HG1 GLU A 675      40.590  50.620  57.790  1.00  0.00           H
ATOM   1375  HG2 GLU A 675      39.500  51.620  58.900  1.00  0.00           H
ATOM   1376  CD  GLU A 675      40.110  49.820  59.730  1.00  0.00           C
ATOM   1377  OE1 GLU A 675      40.160  48.620  59.170  1.00  0.00           O
ATOM   1378  OE2 GLU A 675      39.750  50.050  60.930  1.00  0.00           O
ATOM   1379  C   GLU A 675      42.060  54.020  60.400  1.00  0.00           C
ATOM   1380  O   GLU A 675      41.640  54.250  61.560  1.00  0.00           O
ATOM   1381  N   LYS A 676      43.210  54.460  60.070  1.00  0.00           N
ATOM   1382  HN  LYS A 676      43.520  54.320  59.130  1.00  0.00           H
ATOM   1383  CA  LYS A 676      43.980  55.220  61.090  1.00  0.00           C
ATOM   1384  HA  LYS A 676      44.040  54.740  62.050  1.00  0.00           H
ATOM   1385  CB  LYS A 676      45.420  55.420  60.560  1.00  0.00           C
ATOM   1386  HB1 LYS A 676      45.400  55.660  59.470  1.00  0.00           H
ATOM   1387  HB2 LYS A 676      45.930  54.420  60.600  1.00  0.00           H
ATOM   1388  CG  LYS A 676      46.320  56.390  61.390  1.00  0.00           C
ATOM   1389  HG1 LYS A 676      46.160  56.110  62.460  1.00  0.00           H
ATOM   1390  HG2 LYS A 676      46.010  57.420  61.080  1.00  0.00           H
ATOM   1391  CD  LYS A 676      47.770  56.340  61.030  1.00  0.00           C
ATOM   1392  HD1 LYS A 676      47.690  56.350  59.920  1.00  0.00           H
ATOM   1393  HD2 LYS A 676      48.240  55.390  61.340  1.00  0.00           H
ATOM   1394  CE  LYS A 676      48.600  57.400  61.730  1.00  0.00           C
ATOM   1395  HE1 LYS A 676      48.430  57.330  62.820  1.00  0.00           H
ATOM   1396  HE2 LYS A 676      48.280  58.450  61.500  1.00  0.00           H
ATOM   1397  NZ  LYS A 676      50.000  57.290  61.470  1.00  0.00           N
ATOM   1398  HZ1 LYS A 676      50.400  56.450  61.950  1.00  0.00           H
ATOM   1399  HZ2 LYS A 676      50.480  58.160  61.790  1.00  0.00           H
ATOM   1400  HZ3 LYS A 676      50.180  57.200  60.450  1.00  0.00           H
ATOM   1401  C   LYS A 676      43.310  56.630  61.260  1.00  0.00           C
ATOM   1402  O   LYS A 676      43.190  57.170  62.400  1.00  0.00           O
ATOM   1403  N   ILE A 677      42.770  57.230  60.160  1.00  0.00           N
ATOM   1404  HN  ILE A 677      42.890  56.860  59.240  1.00  0.00           H
ATOM   1405  CA  ILE A 677      41.810  58.340  60.270  1.00  0.00           C
ATOM   1406  HA  ILE A 677      42.250  59.210  60.720  1.00  0.00           H
ATOM   1407  CB  ILE A 677      41.320  58.800  58.880  1.00  0.00           C
ATOM   1408  HB  ILE A 677      41.450  57.990  58.140  1.00  0.00           H
ATOM   1409  CG2 ILE A 677      39.770  59.250  58.780  1.00  0.00           C
ATOM   1410 HG21 ILE A 677      39.130  58.350  58.800  1.00  0.00           H
ATOM   1411 HG22 ILE A 677      39.560  59.790  57.840  1.00  0.00           H
ATOM   1412 HG23 ILE A 677      39.410  59.850  59.650  1.00  0.00           H
ATOM   1413  CG1 ILE A 677      42.240  59.920  58.340  1.00  0.00           C
ATOM   1414 HG11 ILE A 677      43.250  59.730  58.750  1.00  0.00           H
ATOM   1415 HG12 ILE A 677      41.820  60.810  58.870  1.00  0.00           H
ATOM   1416  CD  ILE A 677      42.370  60.150  56.870  1.00  0.00           C
ATOM   1417  HD1 ILE A 677      41.410  60.270  56.320  1.00  0.00           H
ATOM   1418  HD2 ILE A 677      43.010  59.390  56.380  1.00  0.00           H
ATOM   1419  HD3 ILE A 677      42.880  61.120  56.700  1.00  0.00           H
ATOM   1420  C   ILE A 677      40.530  58.050  61.070  1.00  0.00           C
ATOM   1421  O   ILE A 677      40.120  58.920  61.750  1.00  0.00           O
ATOM   1422  N   LEU A 678      39.940  56.850  61.060  1.00  0.00           N
ATOM   1423  HN  LEU A 678      40.080  56.230  60.300  1.00  0.00           H
ATOM   1424  CA  LEU A 678      38.810  56.450  61.830  1.00  0.00           C
ATOM   1425  HA  LEU A 678      38.090  57.240  61.740  1.00  0.00           H
ATOM   1426  CB  LEU A 678      38.280  55.060  61.260  1.00  0.00           C
ATOM   1427  HB1 LEU A 678      39.190  54.430  61.210  1.00  0.00           H
ATOM   1428  HB2 LEU A 678      37.950  55.400  60.250  1.00  0.00           H
ATOM   1429  CG  LEU A 678      37.190  54.320  62.000  1.00  0.00           C
ATOM   1430  HG  LEU A 678      37.410  54.180  63.090  1.00  0.00           H
ATOM   1431  CD1 LEU A 678      35.910  55.150  62.130  1.00  0.00           C
ATOM   1432 HD11 LEU A 678      36.170  56.120  62.590  1.00  0.00           H
ATOM   1433 HD12 LEU A 678      35.040  54.710  62.660  1.00  0.00           H
ATOM   1434 HD13 LEU A 678      35.450  55.380  61.150  1.00  0.00           H
ATOM   1435  CD2 LEU A 678      37.020  52.970  61.340  1.00  0.00           C
ATOM   1436 HD21 LEU A 678      36.490  53.040  60.370  1.00  0.00           H
ATOM   1437 HD22 LEU A 678      36.510  52.260  62.030  1.00  0.00           H
ATOM   1438 HD23 LEU A 678      38.010  52.560  61.060  1.00  0.00           H
ATOM   1439  C   LEU A 678      39.130  56.310  63.330  1.00  0.00           C
ATOM   1440  O   LEU A 678      38.350  56.770  64.180  1.00  0.00           O
ATOM   1441  N   TYR A 679      40.270  55.740  63.590  1.00  0.00           N
ATOM   1442  HN  TYR A 679      40.760  55.360  62.810  1.00  0.00           H
ATOM   1443  CA  TYR A 679      40.710  55.580  64.970  1.00  0.00           C
ATOM   1444  HA  TYR A 679      39.860  55.190  65.510  1.00  0.00           H
ATOM   1445  CB  TYR A 679      41.840  54.440  65.040  1.00  0.00           C
ATOM   1446  HB1 TYR A 679      42.680  54.640  64.340  1.00  0.00           H
ATOM   1447  HB2 TYR A 679      41.280  53.550  64.680  1.00  0.00           H
ATOM   1448  CG  TYR A 679      42.470  54.250  66.450  1.00  0.00           C
ATOM   1449  CD1 TYR A 679      41.580  53.910  67.470  1.00  0.00           C
ATOM   1450  HD1 TYR A 679      40.550  53.620  67.290  1.00  0.00           H
ATOM   1451  CE1 TYR A 679      42.020  53.820  68.830  1.00  0.00           C
ATOM   1452  HE1 TYR A 679      41.360  53.310  69.530  1.00  0.00           H
ATOM   1453  CZ  TYR A 679      43.300  54.250  69.130  1.00  0.00           C
ATOM   1454  OH  TYR A 679      43.710  54.430  70.450  1.00  0.00           O
ATOM   1455  HH  TYR A 679      44.630  54.690  70.420  1.00  0.00           H
ATOM   1456  CD2 TYR A 679      43.720  54.770  66.810  1.00  0.00           C
ATOM   1457  HD2 TYR A 679      44.460  55.180  66.140  1.00  0.00           H
ATOM   1458  CE2 TYR A 679      44.090  54.800  68.170  1.00  0.00           C
ATOM   1459  HE2 TYR A 679      45.030  55.290  68.430  1.00  0.00           H
ATOM   1460  C   TYR A 679      40.940  56.820  65.740  1.00  0.00           C
ATOM   1461  O   TYR A 679      40.420  57.020  66.830  1.00  0.00           O
ATOM   1462  N   LYS A 680      41.610  57.770  65.040  1.00  0.00           N
ATOM   1463  HN  LYS A 680      41.860  57.560  64.100  1.00  0.00           H
ATOM   1464  CA  LYS A 680      41.850  59.000  65.650  1.00  0.00           C
ATOM   1465  HA  LYS A 680      42.300  58.900  66.620  1.00  0.00           H
ATOM   1466  CB  LYS A 680      42.900  59.810  64.750  1.00  0.00           C
ATOM   1467  HB1 LYS A 680      42.910  60.850  65.140  1.00  0.00           H
ATOM   1468  HB2 LYS A 680      42.510  59.860  63.720  1.00  0.00           H
ATOM   1469  CG  LYS A 680      44.340  59.270  64.780  1.00  0.00           C
ATOM   1470  HG1 LYS A 680      44.880  59.980  64.120  1.00  0.00           H
ATOM   1471  HG2 LYS A 680      44.310  58.250  64.370  1.00  0.00           H
ATOM   1472  CD  LYS A 680      44.990  59.290  66.160  1.00  0.00           C
ATOM   1473  HD1 LYS A 680      45.030  58.230  66.510  1.00  0.00           H
ATOM   1474  HD2 LYS A 680      44.400  59.860  66.930  1.00  0.00           H
ATOM   1475  CE  LYS A 680      46.340  59.900  66.100  1.00  0.00           C
ATOM   1476  HE1 LYS A 680      46.120  60.970  65.900  1.00  0.00           H
ATOM   1477  HE2 LYS A 680      46.920  59.540  65.220  1.00  0.00           H
ATOM   1478  NZ  LYS A 680      47.060  59.860  67.390  1.00  0.00           N
ATOM   1479  HZ1 LYS A 680      47.970  60.350  67.320  1.00  0.00           H
ATOM   1480  HZ2 LYS A 680      47.280  58.900  67.720  1.00  0.00           H
ATOM   1481  HZ3 LYS A 680      46.530  60.410  68.090  1.00  0.00           H
ATOM   1482  C   LYS A 680      40.590  59.790  65.800  1.00  0.00           C
ATOM   1483  O   LYS A 680      40.430  60.540  66.800  1.00  0.00           O
ATOM   1484  N   PHE A 681      39.690  59.610  64.820  1.00  0.00           N
ATOM   1485  HN  PHE A 681      40.030  59.190  63.980  1.00  0.00           H
ATOM   1486  CA  PHE A 681      38.310  60.180  64.960  1.00  0.00           C
ATOM   1487  HA  PHE A 681      38.330  61.250  65.090  1.00  0.00           H
ATOM   1488  CB  PHE A 681      37.470  59.970  63.630  1.00  0.00           C
ATOM   1489  HB1 PHE A 681      37.890  59.070  63.120  1.00  0.00           H
ATOM   1490  HB2 PHE A 681      37.870  60.720  62.900  1.00  0.00           H
ATOM   1491  CG  PHE A 681      35.980  59.780  63.660  1.00  0.00           C
ATOM   1492  CD1 PHE A 681      35.390  58.530  63.950  1.00  0.00           C
ATOM   1493  HD1 PHE A 681      35.930  57.670  64.320  1.00  0.00           H
ATOM   1494  CE1 PHE A 681      34.030  58.270  63.610  1.00  0.00           C
ATOM   1495  HE1 PHE A 681      33.660  57.320  63.930  1.00  0.00           H
ATOM   1496  CZ  PHE A 681      33.190  59.290  63.130  1.00  0.00           C
ATOM   1497  HZ  PHE A 681      32.160  59.050  62.890  1.00  0.00           H
ATOM   1498  CD2 PHE A 681      35.120  60.780  63.160  1.00  0.00           C
ATOM   1499  HD2 PHE A 681      35.570  61.730  62.910  1.00  0.00           H
ATOM   1500  CE2 PHE A 681      33.760  60.570  63.000  1.00  0.00           C
ATOM   1501  HE2 PHE A 681      33.120  61.340  62.590  1.00  0.00           H
ATOM   1502  C   PHE A 681      37.530  59.640  66.180  1.00  0.00           C
ATOM   1503  O   PHE A 681      37.010  60.390  66.990  1.00  0.00           O
ATOM   1504  N   CYS A 682      37.570  58.340  66.360  1.00  0.00           N
ATOM   1505  HN  CYS A 682      38.090  57.820  65.680  1.00  0.00           H
ATOM   1506  CA  CYS A 682      36.880  57.610  67.450  1.00  0.00           C
ATOM   1507  HA  CYS A 682      35.830  57.840  67.350  1.00  0.00           H
ATOM   1508  CB  CYS A 682      37.130  56.080  67.370  1.00  0.00           C
ATOM   1509  HB1 CYS A 682      36.710  55.580  68.280  1.00  0.00           H
ATOM   1510  HB2 CYS A 682      38.200  55.790  67.260  1.00  0.00           H
ATOM   1511  SG  CYS A 682      36.100  55.410  66.000  1.00  0.00           S
ATOM   1512  HG1 CYS A 682      36.720  55.970  64.980  1.00  0.00           H
ATOM   1513  C   CYS A 682      37.370  58.090  68.780  1.00  0.00           C
ATOM   1514  O   CYS A 682      36.650  58.360  69.750  1.00  0.00           O
ATOM   1515  N   ARG A 683      38.740  58.280  68.830  1.00  0.00           N
ATOM   1516  HN  ARG A 683      39.350  57.780  68.210  1.00  0.00           H
ATOM   1517  CA  ARG A 683      39.380  58.900  69.970  1.00  0.00           C
ATOM   1518  HA  ARG A 683      39.130  58.270  70.810  1.00  0.00           H
ATOM   1519  CB  ARG A 683      40.910  58.760  69.800  1.00  0.00           C
ATOM   1520  HB1 ARG A 683      41.460  59.360  70.560  1.00  0.00           H
ATOM   1521  HB2 ARG A 683      41.200  59.060  68.780  1.00  0.00           H
ATOM   1522  CG  ARG A 683      41.440  57.330  70.050  1.00  0.00           C
ATOM   1523  HG1 ARG A 683      42.550  57.440  69.960  1.00  0.00           H
ATOM   1524  HG2 ARG A 683      41.240  56.640  69.200  1.00  0.00           H
ATOM   1525  CD  ARG A 683      40.970  56.610  71.230  1.00  0.00           C
ATOM   1526  HD1 ARG A 683      41.640  55.760  71.430  1.00  0.00           H
ATOM   1527  HD2 ARG A 683      39.940  56.260  71.030  1.00  0.00           H
ATOM   1528  NE  ARG A 683      41.050  57.460  72.440  1.00  0.00           N
ATOM   1529  HE  ARG A 683      41.370  58.410  72.400  1.00  0.00           H
ATOM   1530  CZ  ARG A 683      40.540  57.140  73.610  1.00  0.00           C
ATOM   1531  NH1 ARG A 683      40.660  58.070  74.610  1.00  0.00           N
ATOM   1532 HH11 ARG A 683      40.260  57.760  75.470  1.00  0.00           H
ATOM   1533 HH12 ARG A 683      40.920  59.010  74.390  1.00  0.00           H
ATOM   1534  NH2 ARG A 683      40.020  55.950  73.920  1.00  0.00           N
ATOM   1535 HH21 ARG A 683      39.990  55.300  73.170  1.00  0.00           H
ATOM   1536 HH22 ARG A 683      39.420  55.720  74.690  1.00  0.00           H
ATOM   1537  C   ARG A 683      38.900  60.230  70.440  1.00  0.00           C
ATOM   1538  O   ARG A 683      38.310  60.420  71.510  1.00  0.00           O
ATOM   1539  N   ASP A 684      39.120  61.220  69.530  1.00  0.00           N
ATOM   1540  HN  ASP A 684      39.540  60.970  68.650  1.00  0.00           H
ATOM   1541  CA  ASP A 684      38.630  62.570  69.810  1.00  0.00           C
ATOM   1542  HA  ASP A 684      39.160  62.980  70.670  1.00  0.00           H
ATOM   1543  CB  ASP A 684      39.170  63.570  68.770  1.00  0.00           C
ATOM   1544  HB1 ASP A 684      38.960  64.570  69.220  1.00  0.00           H
ATOM   1545  HB2 ASP A 684      38.630  63.440  67.820  1.00  0.00           H
ATOM   1546  CG  ASP A 684      40.660  63.590  68.640  1.00  0.00           C
ATOM   1547  OD1 ASP A 684      41.160  64.060  67.600  1.00  0.00           O
ATOM   1548  OD2 ASP A 684      41.360  63.400  69.660  1.00  0.00           O
ATOM   1549  C   ASP A 684      37.140  62.750  70.010  1.00  0.00           C
ATOM   1550  O   ASP A 684      36.770  63.470  70.980  1.00  0.00           O
ATOM   1551  N   TYR A 685      36.230  62.160  69.170  1.00  0.00           N
ATOM   1552  HN  TYR A 685      36.520  61.650  68.370  1.00  0.00           H
ATOM   1553  CA  TYR A 685      34.780  62.480  69.350  1.00  0.00           C
ATOM   1554  HA  TYR A 685      34.660  63.430  69.850  1.00  0.00           H
ATOM   1555  CB  TYR A 685      34.140  62.560  67.930  1.00  0.00           C
ATOM   1556  HB1 TYR A 685      33.110  62.950  68.110  1.00  0.00           H
ATOM   1557  HB2 TYR A 685      34.160  61.540  67.500  1.00  0.00           H
ATOM   1558  CG  TYR A 685      34.860  63.540  66.990  1.00  0.00           C
ATOM   1559  CD1 TYR A 685      35.110  64.820  67.430  1.00  0.00           C
ATOM   1560  HD1 TYR A 685      34.640  65.180  68.330  1.00  0.00           H
ATOM   1561  CE1 TYR A 685      36.040  65.650  66.720  1.00  0.00           C
ATOM   1562  HE1 TYR A 685      36.180  66.630  67.170  1.00  0.00           H
ATOM   1563  CZ  TYR A 685      36.580  65.200  65.530  1.00  0.00           C
ATOM   1564  OH  TYR A 685      37.410  65.930  64.700  1.00  0.00           O
ATOM   1565  HH  TYR A 685      37.070  66.830  64.800  1.00  0.00           H
ATOM   1566  CD2 TYR A 685      35.530  63.070  65.830  1.00  0.00           C
ATOM   1567  HD2 TYR A 685      35.470  62.050  65.440  1.00  0.00           H
ATOM   1568  CE2 TYR A 685      36.250  63.990  65.080  1.00  0.00           C
ATOM   1569  HE2 TYR A 685      36.850  63.760  64.220  1.00  0.00           H
ATOM   1570  C   TYR A 685      34.080  61.450  70.220  1.00  0.00           C
ATOM   1571  O   TYR A 685      32.860  61.500  70.320  1.00  0.00           O
ATOM   1572  N   GLN A 686      34.850  60.510  70.880  1.00  0.00           N
ATOM   1573  HN  GLN A 686      35.820  60.490  70.640  1.00  0.00           H
ATOM   1574  CA  GLN A 686      34.350  59.610  71.960  1.00  0.00           C
ATOM   1575  HA  GLN A 686      35.270  59.160  72.300  1.00  0.00           H
ATOM   1576  CB  GLN A 686      33.780  60.400  73.230  1.00  0.00           C
ATOM   1577  HB1 GLN A 686      33.630  59.570  73.950  1.00  0.00           H
ATOM   1578  HB2 GLN A 686      32.770  60.770  72.970  1.00  0.00           H
ATOM   1579  CG  GLN A 686      34.730  61.410  73.920  1.00  0.00           C
ATOM   1580  HG1 GLN A 686      34.290  61.740  74.880  1.00  0.00           H
ATOM   1581  HG2 GLN A 686      34.870  62.260  73.220  1.00  0.00           H
ATOM   1582  CD  GLN A 686      36.130  60.780  74.140  1.00  0.00           C
ATOM   1583  OE1 GLN A 686      36.400  59.820  74.900  1.00  0.00           O
ATOM   1584  NE2 GLN A 686      37.140  61.550  73.590  1.00  0.00           N
ATOM   1585 HE21 GLN A 686      38.020  61.220  73.930  1.00  0.00           H
ATOM   1586 HE22 GLN A 686      37.040  62.240  72.880  1.00  0.00           H
ATOM   1587  C   GLN A 686      33.560  58.430  71.500  1.00  0.00           C
ATOM   1588  O   GLN A 686      32.830  57.750  72.260  1.00  0.00           O
ATOM   1589  N   LEU A 687      33.680  58.070  70.210  1.00  0.00           N
ATOM   1590  HN  LEU A 687      34.140  58.590  69.510  1.00  0.00           H
ATOM   1591  CA  LEU A 687      33.010  56.880  69.710  1.00  0.00           C
ATOM   1592  HA  LEU A 687      32.110  56.660  70.270  1.00  0.00           H
ATOM   1593  CB  LEU A 687      32.600  56.860  68.250  1.00  0.00           C
ATOM   1594  HB1 LEU A 687      31.940  56.000  68.000  1.00  0.00           H
ATOM   1595  HB2 LEU A 687      33.540  56.770  67.660  1.00  0.00           H
ATOM   1596  CG  LEU A 687      31.840  58.110  67.800  1.00  0.00           C
ATOM   1597  HG  LEU A 687      32.450  59.010  68.030  1.00  0.00           H
ATOM   1598  CD1 LEU A 687      31.870  58.210  66.260  1.00  0.00           C
ATOM   1599 HD11 LEU A 687      31.240  58.990  65.780  1.00  0.00           H
ATOM   1600 HD12 LEU A 687      31.310  57.280  66.000  1.00  0.00           H
ATOM   1601 HD13 LEU A 687      32.890  58.070  65.860  1.00  0.00           H
ATOM   1602  CD2 LEU A 687      30.370  58.280  68.400  1.00  0.00           C
ATOM   1603 HD21 LEU A 687      29.920  59.190  67.940  1.00  0.00           H
ATOM   1604 HD22 LEU A 687      30.370  58.310  69.510  1.00  0.00           H
ATOM   1605 HD23 LEU A 687      29.750  57.440  68.020  1.00  0.00           H
ATOM   1606  C   LEU A 687      33.920  55.690  70.050  1.00  0.00           C
ATOM   1607  O   LEU A 687      35.090  55.830  70.300  1.00  0.00           O
ATOM   1608  N   SER A 688      33.400  54.330  69.990  1.00  0.00           N
ATOM   1609  HN  SER A 688      32.480  54.280  69.610  1.00  0.00           H
ATOM   1610  CA  SER A 688      34.030  53.070  70.400  1.00  0.00           C
ATOM   1611  HA  SER A 688      34.910  53.280  70.990  1.00  0.00           H
ATOM   1612  CB  SER A 688      33.100  52.170  71.330  1.00  0.00           C
ATOM   1613  HB1 SER A 688      32.250  51.940  70.650  1.00  0.00           H
ATOM   1614  HB2 SER A 688      32.610  52.770  72.130  1.00  0.00           H
ATOM   1615  OG  SER A 688      33.640  50.940  71.800  1.00  0.00           O
ATOM   1616  HG1 SER A 688      33.970  51.170  72.680  1.00  0.00           H
ATOM   1617  C   SER A 688      34.480  52.420  69.130  1.00  0.00           C
ATOM   1618  O   SER A 688      33.670  51.930  68.320  1.00  0.00           O
ATOM   1619  N   TYR A 689      35.840  52.380  68.860  1.00  0.00           N
ATOM   1620  HN  TYR A 689      36.520  52.740  69.510  1.00  0.00           H
ATOM   1621  CA  TYR A 689      36.320  51.960  67.550  1.00  0.00           C
ATOM   1622  HA  TYR A 689      35.770  52.600  66.860  1.00  0.00           H
ATOM   1623  CB  TYR A 689      37.880  52.290  67.410  1.00  0.00           C
ATOM   1624  HB1 TYR A 689      38.400  52.060  68.350  1.00  0.00           H
ATOM   1625  HB2 TYR A 689      38.060  53.380  67.250  1.00  0.00           H
ATOM   1626  CG  TYR A 689      38.540  51.560  66.310  1.00  0.00           C
ATOM   1627  CD1 TYR A 689      39.360  50.510  66.620  1.00  0.00           C
ATOM   1628  HD1 TYR A 689      39.420  50.060  67.600  1.00  0.00           H
ATOM   1629  CE1 TYR A 689      39.960  49.790  65.550  1.00  0.00           C
ATOM   1630  HE1 TYR A 689      40.520  48.880  65.750  1.00  0.00           H
ATOM   1631  CZ  TYR A 689      39.920  50.340  64.270  1.00  0.00           C
ATOM   1632  OH  TYR A 689      40.650  49.640  63.360  1.00  0.00           O
ATOM   1633  HH  TYR A 689      40.320  49.840  62.480  1.00  0.00           H
ATOM   1634  CD2 TYR A 689      38.550  52.140  65.000  1.00  0.00           C
ATOM   1635  HD2 TYR A 689      37.860  52.940  64.800  1.00  0.00           H
ATOM   1636  CE2 TYR A 689      39.240  51.530  64.000  1.00  0.00           C
ATOM   1637  HE2 TYR A 689      39.190  52.030  63.050  1.00  0.00           H
ATOM   1638  C   TYR A 689      35.910  50.550  67.120  1.00  0.00           C
ATOM   1639  O   TYR A 689      35.400  50.350  66.010  1.00  0.00           O
ATOM   1640  N   LEU A 690      36.060  49.480  67.930  1.00  0.00           N
ATOM   1641  HN  LEU A 690      36.310  49.630  68.890  1.00  0.00           H
ATOM   1642  CA  LEU A 690      35.680  48.170  67.400  1.00  0.00           C
ATOM   1643  HA  LEU A 690      36.040  48.060  66.400  1.00  0.00           H
ATOM   1644  CB  LEU A 690      36.270  47.050  68.220  1.00  0.00           C
ATOM   1645  HB1 LEU A 690      35.910  46.050  67.890  1.00  0.00           H
ATOM   1646  HB2 LEU A 690      36.030  47.320  69.280  1.00  0.00           H
ATOM   1647  CG  LEU A 690      37.820  46.950  68.230  1.00  0.00           C
ATOM   1648  HG  LEU A 690      38.160  47.910  68.700  1.00  0.00           H
ATOM   1649  CD1 LEU A 690      38.250  45.740  69.210  1.00  0.00           C
ATOM   1650 HD11 LEU A 690      37.880  44.790  68.770  1.00  0.00           H
ATOM   1651 HD12 LEU A 690      37.680  45.820  70.160  1.00  0.00           H
ATOM   1652 HD13 LEU A 690      39.350  45.650  69.320  1.00  0.00           H
ATOM   1653  CD2 LEU A 690      38.660  46.800  66.940  1.00  0.00           C
ATOM   1654 HD21 LEU A 690      38.480  47.540  66.140  1.00  0.00           H
ATOM   1655 HD22 LEU A 690      38.540  45.760  66.560  1.00  0.00           H
ATOM   1656 HD23 LEU A 690      39.690  47.080  67.290  1.00  0.00           H
ATOM   1657  C   LEU A 690      34.250  47.850  67.090  1.00  0.00           C
ATOM   1658  O   LEU A 690      33.830  47.200  66.130  1.00  0.00           O
ATOM   1659  N   SER A 691      33.330  48.250  67.940  1.00  0.00           N
ATOM   1660  HN  SER A 691      33.670  48.540  68.830  1.00  0.00           H
ATOM   1661  CA  SER A 691      31.930  48.170  67.750  1.00  0.00           C
ATOM   1662  HA  SER A 691      31.620  47.160  67.540  1.00  0.00           H
ATOM   1663  CB  SER A 691      31.180  48.530  69.100  1.00  0.00           C
ATOM   1664  HB1 SER A 691      30.130  48.260  68.890  1.00  0.00           H
ATOM   1665  HB2 SER A 691      31.260  49.590  69.440  1.00  0.00           H
ATOM   1666  OG  SER A 691      31.680  47.750  70.170  1.00  0.00           O
ATOM   1667  HG1 SER A 691      32.630  47.890  70.210  1.00  0.00           H
ATOM   1668  C   SER A 691      31.360  49.010  66.600  1.00  0.00           C
ATOM   1669  O   SER A 691      30.400  48.730  65.860  1.00  0.00           O
ATOM   1670  N   LEU A 692      31.900  50.290  66.520  1.00  0.00           N
ATOM   1671  HN  LEU A 692      32.580  50.540  67.200  1.00  0.00           H
ATOM   1672  CA  LEU A 692      31.570  51.220  65.450  1.00  0.00           C
ATOM   1673  HA  LEU A 692      30.500  51.390  65.390  1.00  0.00           H
ATOM   1674  CB  LEU A 692      32.110  52.610  65.670  1.00  0.00           C
ATOM   1675  HB1 LEU A 692      33.210  52.710  65.510  1.00  0.00           H
ATOM   1676  HB2 LEU A 692      31.970  52.760  66.760  1.00  0.00           H
ATOM   1677  CG  LEU A 692      31.440  53.740  64.780  1.00  0.00           C
ATOM   1678  HG  LEU A 692      31.110  53.270  63.830  1.00  0.00           H
ATOM   1679  CD1 LEU A 692      30.230  54.290  65.560  1.00  0.00           C
ATOM   1680 HD11 LEU A 692      29.630  54.960  64.900  1.00  0.00           H
ATOM   1681 HD12 LEU A 692      30.570  54.920  66.400  1.00  0.00           H
ATOM   1682 HD13 LEU A 692      29.700  53.390  65.960  1.00  0.00           H
ATOM   1683  CD2 LEU A 692      32.390  54.880  64.510  1.00  0.00           C
ATOM   1684 HD21 LEU A 692      31.810  55.700  64.040  1.00  0.00           H
ATOM   1685 HD22 LEU A 692      33.280  54.620  63.890  1.00  0.00           H
ATOM   1686 HD23 LEU A 692      32.780  55.320  65.460  1.00  0.00           H
ATOM   1687  C   LEU A 692      32.090  50.620  64.160  1.00  0.00           C
ATOM   1688  O   LEU A 692      31.350  50.540  63.170  1.00  0.00           O
ATOM   1689  N   ARG A 693      33.330  50.070  64.110  1.00  0.00           N
ATOM   1690  HN  ARG A 693      33.970  50.270  64.850  1.00  0.00           H
ATOM   1691  CA  ARG A 693      34.020  49.550  62.970  1.00  0.00           C
ATOM   1692  HA  ARG A 693      33.960  50.360  62.260  1.00  0.00           H
ATOM   1693  CB  ARG A 693      35.500  49.150  63.230  1.00  0.00           C
ATOM   1694  HB1 ARG A 693      35.650  48.480  64.100  1.00  0.00           H
ATOM   1695  HB2 ARG A 693      36.000  50.090  63.560  1.00  0.00           H
ATOM   1696  CG  ARG A 693      36.150  48.570  61.950  1.00  0.00           C
ATOM   1697  HG1 ARG A 693      35.960  49.360  61.190  1.00  0.00           H
ATOM   1698  HG2 ARG A 693      35.660  47.620  61.670  1.00  0.00           H
ATOM   1699  CD  ARG A 693      37.580  48.300  62.260  1.00  0.00           C
ATOM   1700  HD1 ARG A 693      37.540  47.550  63.090  1.00  0.00           H
ATOM   1701  HD2 ARG A 693      38.260  49.150  62.490  1.00  0.00           H
ATOM   1702  NE  ARG A 693      38.140  47.730  61.010  1.00  0.00           N
ATOM   1703  HE  ARG A 693      38.780  48.230  60.440  1.00  0.00           H
ATOM   1704  CZ  ARG A 693      38.090  46.470  60.750  1.00  0.00           C
ATOM   1705  NH1 ARG A 693      37.490  45.530  61.410  1.00  0.00           N
ATOM   1706 HH11 ARG A 693      37.300  45.760  62.360  1.00  0.00           H
ATOM   1707 HH12 ARG A 693      37.510  44.600  61.050  1.00  0.00           H
ATOM   1708  NH2 ARG A 693      38.510  46.220  59.500  1.00  0.00           N
ATOM   1709 HH21 ARG A 693      38.470  45.280  59.170  1.00  0.00           H
ATOM   1710 HH22 ARG A 693      39.100  46.950  59.140  1.00  0.00           H
ATOM   1711  C   ARG A 693      33.340  48.420  62.330  1.00  0.00           C
ATOM   1712  O   ARG A 693      33.220  48.330  61.110  1.00  0.00           O
ATOM   1713  N   THR A 694      32.700  47.460  63.040  1.00  0.00           N
ATOM   1714  HN  THR A 694      32.820  47.390  64.030  1.00  0.00           H
ATOM   1715  CA  THR A 694      31.910  46.400  62.510  1.00  0.00           C
ATOM   1716  HA  THR A 694      32.500  45.990  61.710  1.00  0.00           H
ATOM   1717  CB  THR A 694      31.490  45.330  63.550  1.00  0.00           C
ATOM   1718  HB  THR A 694      30.780  44.640  63.040  1.00  0.00           H
ATOM   1719  OG1 THR A 694      31.050  45.960  64.780  1.00  0.00           O
ATOM   1720  HG1 THR A 694      30.590  45.260  65.250  1.00  0.00           H
ATOM   1721  CG2 THR A 694      32.850  44.620  63.840  1.00  0.00           C
ATOM   1722 HG21 THR A 694      33.590  44.680  63.010  1.00  0.00           H
ATOM   1723 HG22 THR A 694      32.550  43.540  63.860  1.00  0.00           H
ATOM   1724 HG23 THR A 694      33.300  44.920  64.800  1.00  0.00           H
ATOM   1725  C   THR A 694      30.620  46.930  61.890  1.00  0.00           C
ATOM   1726  O   THR A 694      30.080  46.530  60.860  1.00  0.00           O
ATOM   1727  N   SER A 695      29.960  47.860  62.540  1.00  0.00           N
ATOM   1728  HN  SER A 695      30.230  48.170  63.450  1.00  0.00           H
ATOM   1729  CA  SER A 695      28.820  48.580  61.950  1.00  0.00           C
ATOM   1730  HA  SER A 695      28.120  47.800  61.680  1.00  0.00           H
ATOM   1731  CB  SER A 695      28.170  49.540  62.940  1.00  0.00           C
ATOM   1732  HB1 SER A 695      27.240  50.000  62.540  1.00  0.00           H
ATOM   1733  HB2 SER A 695      28.920  50.270  63.310  1.00  0.00           H
ATOM   1734  OG  SER A 695      27.800  48.920  64.170  1.00  0.00           O
ATOM   1735  HG1 SER A 695      28.460  48.260  64.440  1.00  0.00           H
ATOM   1736  C   SER A 695      29.160  49.340  60.660  1.00  0.00           C
ATOM   1737  O   SER A 695      28.390  49.300  59.680  1.00  0.00           O
ATOM   1738  N   ILE A 696      30.340  49.970  60.580  1.00  0.00           N
ATOM   1739  HN  ILE A 696      30.910  49.940  61.400  1.00  0.00           H
ATOM   1740  CA  ILE A 696      30.900  50.510  59.360  1.00  0.00           C
ATOM   1741  HA  ILE A 696      30.180  51.230  59.000  1.00  0.00           H
ATOM   1742  CB  ILE A 696      32.160  51.250  59.660  1.00  0.00           C
ATOM   1743  HB  ILE A 696      32.900  50.660  60.240  1.00  0.00           H
ATOM   1744  CG2 ILE A 696      32.880  51.730  58.310  1.00  0.00           C
ATOM   1745 HG21 ILE A 696      32.260  52.560  57.910  1.00  0.00           H
ATOM   1746 HG22 ILE A 696      32.910  50.940  57.540  1.00  0.00           H
ATOM   1747 HG23 ILE A 696      33.890  52.170  58.440  1.00  0.00           H
ATOM   1748  CG1 ILE A 696      31.850  52.520  60.580  1.00  0.00           C
ATOM   1749 HG11 ILE A 696      31.440  52.100  61.530  1.00  0.00           H
ATOM   1750 HG12 ILE A 696      30.920  52.930  60.130  1.00  0.00           H
ATOM   1751  CD  ILE A 696      33.020  53.470  60.780  1.00  0.00           C
ATOM   1752  HD1 ILE A 696      33.890  52.900  61.170  1.00  0.00           H
ATOM   1753  HD2 ILE A 696      32.770  54.260  61.520  1.00  0.00           H
ATOM   1754  HD3 ILE A 696      33.430  54.050  59.930  1.00  0.00           H
ATOM   1755  C   ILE A 696      31.020  49.370  58.350  1.00  0.00           C
ATOM   1756  O   ILE A 696      30.530  49.600  57.270  1.00  0.00           O
ATOM   1757  N   GLY A 697      31.660  48.200  58.640  1.00  0.00           N
ATOM   1758  HN  GLY A 697      32.050  48.180  59.560  1.00  0.00           H
ATOM   1759  CA  GLY A 697      31.930  47.190  57.640  1.00  0.00           C
ATOM   1760  HA1 GLY A 697      32.370  46.310  58.070  1.00  0.00           H
ATOM   1761  HA2 GLY A 697      32.390  47.550  56.730  1.00  0.00           H
ATOM   1762  C   GLY A 697      30.600  46.650  57.100  1.00  0.00           C
ATOM   1763  O   GLY A 697      30.410  46.470  55.930  1.00  0.00           O
ATOM   1764  N   LEU A 698      29.610  46.470  57.990  1.00  0.00           N
ATOM   1765  HN  LEU A 698      29.710  46.720  58.960  1.00  0.00           H
ATOM   1766  CA  LEU A 698      28.230  46.100  57.650  1.00  0.00           C
ATOM   1767  HA  LEU A 698      28.240  45.250  57.010  1.00  0.00           H
ATOM   1768  CB  LEU A 698      27.440  45.650  58.910  1.00  0.00           C
ATOM   1769  HB1 LEU A 698      26.360  45.530  58.670  1.00  0.00           H
ATOM   1770  HB2 LEU A 698      27.360  46.480  59.640  1.00  0.00           H
ATOM   1771  CG  LEU A 698      27.880  44.360  59.540  1.00  0.00           C
ATOM   1772  HG  LEU A 698      28.970  44.500  59.760  1.00  0.00           H
ATOM   1773  CD1 LEU A 698      27.140  44.150  60.860  1.00  0.00           C
ATOM   1774 HD11 LEU A 698      26.060  44.090  60.590  1.00  0.00           H
ATOM   1775 HD12 LEU A 698      27.310  45.060  61.490  1.00  0.00           H
ATOM   1776 HD13 LEU A 698      27.470  43.290  61.460  1.00  0.00           H
ATOM   1777  CD2 LEU A 698      27.710  43.140  58.620  1.00  0.00           C
ATOM   1778 HD21 LEU A 698      26.800  42.590  58.980  1.00  0.00           H
ATOM   1779 HD22 LEU A 698      28.580  42.460  58.770  1.00  0.00           H
ATOM   1780 HD23 LEU A 698      27.700  43.350  57.530  1.00  0.00           H
ATOM   1781  C   LEU A 698      27.460  47.070  56.830  1.00  0.00           C
ATOM   1782  O   LEU A 698      26.970  46.680  55.780  1.00  0.00           O
ATOM   1783  N   TRP A 699      27.470  48.370  57.120  1.00  0.00           N
ATOM   1784  HN  TRP A 699      27.850  48.720  57.980  1.00  0.00           H
ATOM   1785  CA  TRP A 699      26.990  49.410  56.200  1.00  0.00           C
ATOM   1786  HA  TRP A 699      25.970  49.240  55.900  1.00  0.00           H
ATOM   1787  CB  TRP A 699      26.980  50.780  56.750  1.00  0.00           C
ATOM   1788  HB1 TRP A 699      27.050  51.540  55.940  1.00  0.00           H
ATOM   1789  HB2 TRP A 699      27.810  50.950  57.450  1.00  0.00           H
ATOM   1790  CG  TRP A 699      25.870  51.280  57.560  1.00  0.00           C
ATOM   1791  CD1 TRP A 699      25.950  51.690  58.880  1.00  0.00           C
ATOM   1792  HD1 TRP A 699      26.860  51.620  59.460  1.00  0.00           H
ATOM   1793  NE1 TRP A 699      24.700  52.230  59.250  1.00  0.00           N
ATOM   1794  HE1 TRP A 699      24.530  52.730  60.080  1.00  0.00           H
ATOM   1795  CE2 TRP A 699      23.800  52.050  58.240  1.00  0.00           C
ATOM   1796  CD2 TRP A 699      24.490  51.510  57.160  1.00  0.00           C
ATOM   1797  CE3 TRP A 699      23.820  51.170  55.910  1.00  0.00           C
ATOM   1798  HE3 TRP A 699      24.270  50.620  55.090  1.00  0.00           H
ATOM   1799  CZ3 TRP A 699      22.470  51.470  55.850  1.00  0.00           C
ATOM   1800  HZ3 TRP A 699      21.970  51.360  54.910  1.00  0.00           H
ATOM   1801  CZ2 TRP A 699      22.460  52.380  58.100  1.00  0.00           C
ATOM   1802  HZ2 TRP A 699      21.870  52.870  58.860  1.00  0.00           H
ATOM   1803  CH2 TRP A 699      21.810  52.120  56.880  1.00  0.00           C
ATOM   1804  HH2 TRP A 699      20.790  52.390  56.680  1.00  0.00           H
ATOM   1805  C   TRP A 699      27.730  49.390  54.900  1.00  0.00           C
ATOM   1806  O   TRP A 699      27.080  49.320  53.850  1.00  0.00           O
ATOM   1807  N   THR A 700      29.080  49.390  54.930  1.00  0.00           N
ATOM   1808  HN  THR A 700      29.580  49.260  55.770  1.00  0.00           H
ATOM   1809  CA  THR A 700      29.790  49.350  53.710  1.00  0.00           C
ATOM   1810  HA  THR A 700      29.500  50.190  53.100  1.00  0.00           H
ATOM   1811  CB  THR A 700      31.360  49.340  53.970  1.00  0.00           C
ATOM   1812  HB  THR A 700      31.660  48.370  54.420  1.00  0.00           H
ATOM   1813  OG1 THR A 700      31.850  50.420  54.850  1.00  0.00           O
ATOM   1814  HG1 THR A 700      31.660  50.160  55.760  1.00  0.00           H
ATOM   1815  CG2 THR A 700      32.180  49.560  52.640  1.00  0.00           C
ATOM   1816 HG21 THR A 700      32.340  50.650  52.480  1.00  0.00           H
ATOM   1817 HG22 THR A 700      31.710  49.080  51.750  1.00  0.00           H
ATOM   1818 HG23 THR A 700      33.210  49.180  52.820  1.00  0.00           H
ATOM   1819  C   THR A 700      29.530  48.100  52.930  1.00  0.00           C
ATOM   1820  O   THR A 700      29.410  48.130  51.680  1.00  0.00           O
ATOM   1821  N   SER A 701      29.380  46.870  53.490  1.00  0.00           N
ATOM   1822  HN  SER A 701      29.420  46.780  54.490  1.00  0.00           H
ATOM   1823  CA  SER A 701      29.000  45.720  52.740  1.00  0.00           C
ATOM   1824  HA  SER A 701      29.730  45.500  51.980  1.00  0.00           H
ATOM   1825  CB  SER A 701      28.750  44.520  53.670  1.00  0.00           C
ATOM   1826  HB1 SER A 701      28.140  44.730  54.570  1.00  0.00           H
ATOM   1827  HB2 SER A 701      29.730  44.260  54.130  1.00  0.00           H
ATOM   1828  OG  SER A 701      28.180  43.330  53.060  1.00  0.00           O
ATOM   1829  HG1 SER A 701      28.890  42.880  52.590  1.00  0.00           H
ATOM   1830  C   SER A 701      27.580  45.920  52.110  1.00  0.00           C
ATOM   1831  O   SER A 701      27.410  45.590  50.910  1.00  0.00           O
ATOM   1832  N   PHE A 702      26.650  46.550  52.770  1.00  0.00           N
ATOM   1833  HN  PHE A 702      26.830  46.770  53.720  1.00  0.00           H
ATOM   1834  CA  PHE A 702      25.350  46.930  52.280  1.00  0.00           C
ATOM   1835  HA  PHE A 702      24.980  45.970  51.960  1.00  0.00           H
ATOM   1836  CB  PHE A 702      24.450  47.400  53.490  1.00  0.00           C
ATOM   1837  HB1 PHE A 702      24.910  48.300  53.950  1.00  0.00           H
ATOM   1838  HB2 PHE A 702      24.520  46.550  54.190  1.00  0.00           H
ATOM   1839  CG  PHE A 702      23.050  47.750  53.160  1.00  0.00           C
ATOM   1840  CD1 PHE A 702      21.900  46.970  53.460  1.00  0.00           C
ATOM   1841  HD1 PHE A 702      22.020  46.010  53.960  1.00  0.00           H
ATOM   1842  CE1 PHE A 702      20.610  47.380  53.100  1.00  0.00           C
ATOM   1843  HE1 PHE A 702      19.690  46.810  53.270  1.00  0.00           H
ATOM   1844  CZ  PHE A 702      20.410  48.620  52.530  1.00  0.00           C
ATOM   1845  HZ  PHE A 702      19.410  48.970  52.360  1.00  0.00           H
ATOM   1846  CD2 PHE A 702      22.810  49.090  52.720  1.00  0.00           C
ATOM   1847  HD2 PHE A 702      23.580  49.850  52.650  1.00  0.00           H
ATOM   1848  CE2 PHE A 702      21.500  49.530  52.410  1.00  0.00           C
ATOM   1849  HE2 PHE A 702      21.300  50.550  52.120  1.00  0.00           H
ATOM   1850  C   PHE A 702      25.330  47.900  51.030  1.00  0.00           C
ATOM   1851  O   PHE A 702      24.700  47.640  50.030  1.00  0.00           O
ATOM   1852  N   LEU A 703      26.170  48.960  51.090  1.00  0.00           N
ATOM   1853  HN  LEU A 703      26.510  49.150  52.000  1.00  0.00           H
ATOM   1854  CA  LEU A 703      26.410  49.980  50.110  1.00  0.00           C
ATOM   1855  HA  LEU A 703      25.440  50.230  49.690  1.00  0.00           H
ATOM   1856  CB  LEU A 703      26.960  51.190  50.730  1.00  0.00           C
ATOM   1857  HB1 LEU A 703      27.230  51.950  49.970  1.00  0.00           H
ATOM   1858  HB2 LEU A 703      27.930  50.790  51.100  1.00  0.00           H
ATOM   1859  CG  LEU A 703      26.100  51.750  51.860  1.00  0.00           C
ATOM   1860  HG  LEU A 703      25.690  50.900  52.450  1.00  0.00           H
ATOM   1861  CD1 LEU A 703      26.930  52.670  52.820  1.00  0.00           C
ATOM   1862 HD11 LEU A 703      27.920  52.180  52.910  1.00  0.00           H
ATOM   1863 HD12 LEU A 703      26.550  52.900  53.850  1.00  0.00           H
ATOM   1864 HD13 LEU A 703      27.080  53.620  52.260  1.00  0.00           H
ATOM   1865  CD2 LEU A 703      25.000  52.570  51.180  1.00  0.00           C
ATOM   1866 HD21 LEU A 703      24.470  53.130  51.960  1.00  0.00           H
ATOM   1867 HD22 LEU A 703      24.280  51.890  50.670  1.00  0.00           H
ATOM   1868 HD23 LEU A 703      25.370  53.330  50.460  1.00  0.00           H
ATOM   1869  C   LEU A 703      27.070  49.430  48.950  1.00  0.00           C
ATOM   1870  O   LEU A 703      26.760  49.820  47.800  1.00  0.00           O
ATOM   1871  N   CYS A 704      28.040  48.520  49.130  1.00  0.00           N
ATOM   1872  HN  CYS A 704      28.270  48.390  50.090  1.00  0.00           H
ATOM   1873  CA  CYS A 704      28.640  47.730  48.000  1.00  0.00           C
ATOM   1874  HA  CYS A 704      29.100  48.400  47.300  1.00  0.00           H
ATOM   1875  CB  CYS A 704      29.700  46.750  48.560  1.00  0.00           C
ATOM   1876  HB1 CYS A 704      29.920  45.980  47.800  1.00  0.00           H
ATOM   1877  HB2 CYS A 704      29.220  46.210  49.400  1.00  0.00           H
ATOM   1878  SG  CYS A 704      31.110  47.670  49.100  1.00  0.00           S
ATOM   1879  HG1 CYS A 704      30.470  48.050  50.190  1.00  0.00           H
ATOM   1880  C   CYS A 704      27.570  46.940  47.250  1.00  0.00           C
ATOM   1881  O   CYS A 704      27.510  47.030  45.980  1.00  0.00           O
ATOM   1882  N   ILE A 705      26.630  46.150  47.940  1.00  0.00           N
ATOM   1883  HN  ILE A 705      26.660  46.040  48.930  1.00  0.00           H
ATOM   1884  CA  ILE A 705      25.600  45.370  47.200  1.00  0.00           C
ATOM   1885  HA  ILE A 705      26.120  44.990  46.330  1.00  0.00           H
ATOM   1886  CB  ILE A 705      24.940  44.380  48.180  1.00  0.00           C
ATOM   1887  HB  ILE A 705      24.330  44.820  49.000  1.00  0.00           H
ATOM   1888  CG2 ILE A 705      23.960  43.550  47.230  1.00  0.00           C
ATOM   1889 HG21 ILE A 705      23.040  44.150  47.050  1.00  0.00           H
ATOM   1890 HG22 ILE A 705      23.690  42.580  47.710  1.00  0.00           H
ATOM   1891 HG23 ILE A 705      24.460  43.320  46.270  1.00  0.00           H
ATOM   1892  CG1 ILE A 705      26.040  43.370  48.700  1.00  0.00           C
ATOM   1893 HG11 ILE A 705      26.980  43.900  48.970  1.00  0.00           H
ATOM   1894 HG12 ILE A 705      26.340  42.610  47.970  1.00  0.00           H
ATOM   1895  CD  ILE A 705      25.700  42.710  50.040  1.00  0.00           C
ATOM   1896  HD1 ILE A 705      24.610  42.640  50.250  1.00  0.00           H
ATOM   1897  HD2 ILE A 705      26.060  43.430  50.800  1.00  0.00           H
ATOM   1898  HD3 ILE A 705      26.310  41.770  50.050  1.00  0.00           H
ATOM   1899  C   ILE A 705      24.570  46.300  46.540  1.00  0.00           C
ATOM   1900  O   ILE A 705      24.200  46.090  45.390  1.00  0.00           O
ATOM   1901  N   VAL A 706      24.240  47.430  47.190  1.00  0.00           N
ATOM   1902  HN  VAL A 706      24.670  47.610  48.070  1.00  0.00           H
ATOM   1903  CA  VAL A 706      23.250  48.340  46.600  1.00  0.00           C
ATOM   1904  HA  VAL A 706      22.370  47.790  46.290  1.00  0.00           H
ATOM   1905  CB  VAL A 706      22.520  49.290  47.670  1.00  0.00           C
ATOM   1906  HB  VAL A 706      23.350  49.550  48.370  1.00  0.00           H
ATOM   1907  CG1 VAL A 706      22.070  50.680  47.150  1.00  0.00           C
ATOM   1908 HG11 VAL A 706      21.100  50.480  46.640  1.00  0.00           H
ATOM   1909 HG12 VAL A 706      22.770  51.120  46.410  1.00  0.00           H
ATOM   1910 HG13 VAL A 706      21.900  51.450  47.920  1.00  0.00           H
ATOM   1911  CG2 VAL A 706      21.400  48.520  48.300  1.00  0.00           C
ATOM   1912 HG21 VAL A 706      21.760  47.590  48.810  1.00  0.00           H
ATOM   1913 HG22 VAL A 706      20.620  48.270  47.540  1.00  0.00           H
ATOM   1914 HG23 VAL A 706      20.930  49.100  49.120  1.00  0.00           H
ATOM   1915  C   VAL A 706      23.740  49.080  45.350  1.00  0.00           C
ATOM   1916  O   VAL A 706      23.070  49.430  44.410  1.00  0.00           O
ATOM   1917  N   LEU A 707      25.070  49.400  45.410  1.00  0.00           N
ATOM   1918  HN  LEU A 707      25.640  49.490  46.220  1.00  0.00           H
ATOM   1919  CA  LEU A 707      25.880  49.910  44.250  1.00  0.00           C
ATOM   1920  HA  LEU A 707      25.330  50.780  43.920  1.00  0.00           H
ATOM   1921  CB  LEU A 707      27.200  50.430  44.720  1.00  0.00           C
ATOM   1922  HB1 LEU A 707      27.670  49.590  45.270  1.00  0.00           H
ATOM   1923  HB2 LEU A 707      27.050  51.210  45.500  1.00  0.00           H
ATOM   1924  CG  LEU A 707      28.090  50.960  43.670  1.00  0.00           C
ATOM   1925  HG  LEU A 707      28.330  50.140  42.950  1.00  0.00           H
ATOM   1926  CD1 LEU A 707      27.440  52.100  42.900  1.00  0.00           C
ATOM   1927 HD11 LEU A 707      26.960  52.820  43.610  1.00  0.00           H
ATOM   1928 HD12 LEU A 707      26.650  51.730  42.230  1.00  0.00           H
ATOM   1929 HD13 LEU A 707      28.290  52.580  42.360  1.00  0.00           H
ATOM   1930  CD2 LEU A 707      29.460  51.500  44.220  1.00  0.00           C
ATOM   1931 HD21 LEU A 707      29.220  52.290  44.970  1.00  0.00           H
ATOM   1932 HD22 LEU A 707      30.040  51.920  43.370  1.00  0.00           H
ATOM   1933 HD23 LEU A 707      30.040  50.700  44.750  1.00  0.00           H
ATOM   1934  C   LEU A 707      26.000  48.980  43.070  1.00  0.00           C
ATOM   1935  O   LEU A 707      25.800  49.360  41.930  1.00  0.00           O
ATOM   1936  N   VAL A 708      26.230  47.700  43.270  1.00  0.00           N
ATOM   1937  HN  VAL A 708      26.480  47.410  44.200  1.00  0.00           H
ATOM   1938  CA  VAL A 708      26.150  46.730  42.120  1.00  0.00           C
ATOM   1939  HA  VAL A 708      26.830  47.100  41.380  1.00  0.00           H
ATOM   1940  CB  VAL A 708      26.450  45.320  42.690  1.00  0.00           C
ATOM   1941  HB  VAL A 708      25.810  44.920  43.500  1.00  0.00           H
ATOM   1942  CG1 VAL A 708      26.220  44.310  41.590  1.00  0.00           C
ATOM   1943 HG11 VAL A 708      25.170  44.250  41.250  1.00  0.00           H
ATOM   1944 HG12 VAL A 708      26.440  43.290  41.990  1.00  0.00           H
ATOM   1945 HG13 VAL A 708      26.800  44.610  40.690  1.00  0.00           H
ATOM   1946  CG2 VAL A 708      27.920  45.230  43.300  1.00  0.00           C
ATOM   1947 HG21 VAL A 708      28.640  45.340  42.460  1.00  0.00           H
ATOM   1948 HG22 VAL A 708      28.090  44.310  43.910  1.00  0.00           H
ATOM   1949 HG23 VAL A 708      28.130  46.150  43.880  1.00  0.00           H
ATOM   1950  C   VAL A 708      24.720  46.730  41.500  1.00  0.00           C
ATOM   1951  O   VAL A 708      24.510  46.560  40.330  1.00  0.00           O
ATOM   1952  N   ALA A 709      23.650  46.770  42.370  1.00  0.00           N
ATOM   1953  HN  ALA A 709      23.910  46.840  43.330  1.00  0.00           H
ATOM   1954  CA  ALA A 709      22.300  46.680  41.910  1.00  0.00           C
ATOM   1955  HA  ALA A 709      22.250  46.010  41.060  1.00  0.00           H
ATOM   1956  CB  ALA A 709      21.390  46.060  42.950  1.00  0.00           C
ATOM   1957  HB1 ALA A 709      21.480  46.770  43.810  1.00  0.00           H
ATOM   1958  HB2 ALA A 709      21.870  45.140  43.330  1.00  0.00           H
ATOM   1959  HB3 ALA A 709      20.330  45.970  42.620  1.00  0.00           H
ATOM   1960  C   ALA A 709      21.830  47.870  41.240  1.00  0.00           C
ATOM   1961  O   ALA A 709      21.030  47.850  40.290  1.00  0.00           O
ATOM   1962  N   THR A 710      22.420  49.050  41.620  1.00  0.00           N
ATOM   1963  HN  THR A 710      22.870  49.160  42.500  1.00  0.00           H
ATOM   1964  CA  THR A 710      22.170  50.430  41.100  1.00  0.00           C
ATOM   1965  HA  THR A 710      21.110  50.610  41.070  1.00  0.00           H
ATOM   1966  CB  THR A 710      22.730  51.540  41.990  1.00  0.00           C
ATOM   1967  HB  THR A 710      23.800  51.320  42.170  1.00  0.00           H
ATOM   1968  OG1 THR A 710      22.040  51.630  43.230  1.00  0.00           O
ATOM   1969  HG1 THR A 710      22.310  50.910  43.800  1.00  0.00           H
ATOM   1970  CG2 THR A 710      22.620  52.960  41.320  1.00  0.00           C
ATOM   1971 HG21 THR A 710      23.370  53.260  40.550  1.00  0.00           H
ATOM   1972 HG22 THR A 710      22.750  53.720  42.120  1.00  0.00           H
ATOM   1973 HG23 THR A 710      21.610  53.140  40.910  1.00  0.00           H
ATOM   1974  C   THR A 710      22.660  50.610  39.670  1.00  0.00           C
ATOM   1975  O   THR A 710      22.300  51.560  39.010  1.00  0.00           O
ATOM   1976  N   ASP A 711      23.430  49.590  39.310  1.00  0.00           N
ATOM   1977  HN  ASP A 711      23.530  48.860  39.980  1.00  0.00           H
ATOM   1978  CA  ASP A 711      24.270  49.580  38.100  1.00  0.00           C
ATOM   1979  HA  ASP A 711      24.740  48.620  37.970  1.00  0.00           H
ATOM   1980  CB  ASP A 711      23.530  49.830  36.730  1.00  0.00           C
ATOM   1981  HB1 ASP A 711      23.210  50.880  36.870  1.00  0.00           H
ATOM   1982  HB2 ASP A 711      22.620  49.190  36.620  1.00  0.00           H
ATOM   1983  CG  ASP A 711      24.470  49.870  35.560  1.00  0.00           C
ATOM   1984  OD1 ASP A 711      24.140  50.720  34.660  1.00  0.00           O
ATOM   1985  OD2 ASP A 711      25.490  49.170  35.470  1.00  0.00           O
ATOM   1986  C   ASP A 711      25.510  50.500  38.230  1.00  0.00           C
ATOM   1987  O   ASP A 711      25.440  51.680  38.650  1.00  0.00           O
ATOM   1988  N   ALA A 712      26.770  49.950  38.110  1.00  0.00           N
ATOM   1989  HN  ALA A 712      26.800  48.990  37.890  1.00  0.00           H
ATOM   1990  CA  ALA A 712      28.020  50.640  38.460  1.00  0.00           C
ATOM   1991  HA  ALA A 712      27.880  51.430  39.190  1.00  0.00           H
ATOM   1992  CB  ALA A 712      28.980  49.670  39.180  1.00  0.00           C
ATOM   1993  HB1 ALA A 712      29.050  49.950  40.250  1.00  0.00           H
ATOM   1994  HB2 ALA A 712      30.020  49.850  38.810  1.00  0.00           H
ATOM   1995  HB3 ALA A 712      28.530  48.640  39.170  1.00  0.00           H
ATOM   1996  C   ALA A 712      28.660  51.160  37.160  1.00  0.00           C
ATOM   1997  O   ALA A 712      29.750  51.710  37.130  1.00  0.00           O
ATOM   1998  N   SER A 713      28.010  50.890  35.980  1.00  0.00           N
ATOM   1999  HN  SER A 713      27.230  50.300  36.140  1.00  0.00           H
ATOM   2000  CA  SER A 713      28.280  51.370  34.660  1.00  0.00           C
ATOM   2001  HA  SER A 713      29.190  50.910  34.310  1.00  0.00           H
ATOM   2002  CB  SER A 713      27.260  51.030  33.530  1.00  0.00           C
ATOM   2003  HB1 SER A 713      27.680  51.370  32.550  1.00  0.00           H
ATOM   2004  HB2 SER A 713      26.270  51.520  33.640  1.00  0.00           H
ATOM   2005  OG  SER A 713      27.080  49.580  33.360  1.00  0.00           O
ATOM   2006  HG1 SER A 713      26.510  49.360  34.100  1.00  0.00           H
ATOM   2007  C   SER A 713      28.610  52.840  34.490  1.00  0.00           C
ATOM   2008  O   SER A 713      29.710  53.200  34.040  1.00  0.00           O
ATOM   2009  N   SER A 714      27.650  53.740  34.850  1.00  0.00           N
ATOM   2010  HN  SER A 714      26.720  53.470  35.120  1.00  0.00           H
ATOM   2011  CA  SER A 714      27.960  55.140  34.820  1.00  0.00           C
ATOM   2012  HA  SER A 714      28.350  55.290  33.820  1.00  0.00           H
ATOM   2013  CB  SER A 714      26.740  56.130  35.000  1.00  0.00           C
ATOM   2014  HB1 SER A 714      27.140  57.140  34.780  1.00  0.00           H
ATOM   2015  HB2 SER A 714      26.540  56.070  36.090  1.00  0.00           H
ATOM   2016  OG  SER A 714      25.660  55.770  34.080  1.00  0.00           O
ATOM   2017  HG1 SER A 714      25.260  54.940  34.360  1.00  0.00           H
ATOM   2018  C   SER A 714      29.170  55.580  35.750  1.00  0.00           C
ATOM   2019  O   SER A 714      30.030  56.290  35.220  1.00  0.00           O
ATOM   2020  N   LEU A 715      29.330  55.070  36.970  1.00  0.00           N
ATOM   2021  HN  LEU A 715      28.650  54.470  37.390  1.00  0.00           H
ATOM   2022  CA  LEU A 715      30.500  55.360  37.820  1.00  0.00           C
ATOM   2023  HA  LEU A 715      30.560  56.430  37.880  1.00  0.00           H
ATOM   2024  CB  LEU A 715      30.300  54.840  39.270  1.00  0.00           C
ATOM   2025  HB1 LEU A 715      30.610  53.770  39.180  1.00  0.00           H
ATOM   2026  HB2 LEU A 715      29.280  54.990  39.680  1.00  0.00           H
ATOM   2027  CG  LEU A 715      31.310  55.260  40.380  1.00  0.00           C
ATOM   2028  HG  LEU A 715      32.280  54.810  40.060  1.00  0.00           H
ATOM   2029  CD1 LEU A 715      31.220  56.790  40.680  1.00  0.00           C
ATOM   2030 HD11 LEU A 715      31.680  57.370  39.850  1.00  0.00           H
ATOM   2031 HD12 LEU A 715      31.790  57.110  41.590  1.00  0.00           H
ATOM   2032 HD13 LEU A 715      30.160  56.980  40.960  1.00  0.00           H
ATOM   2033  CD2 LEU A 715      30.990  54.560  41.730  1.00  0.00           C
ATOM   2034 HD21 LEU A 715      30.920  53.480  41.500  1.00  0.00           H
ATOM   2035 HD22 LEU A 715      30.010  54.900  42.140  1.00  0.00           H
ATOM   2036 HD23 LEU A 715      31.780  54.790  42.480  1.00  0.00           H
ATOM   2037  C   LEU A 715      31.830  55.000  37.130  1.00  0.00           C
ATOM   2038  O   LEU A 715      32.790  55.730  37.120  1.00  0.00           O
ATOM   2039  N   VAL A 716      31.840  53.830  36.390  1.00  0.00           N
ATOM   2040  HN  VAL A 716      31.140  53.120  36.440  1.00  0.00           H
ATOM   2041  CA  VAL A 716      32.950  53.370  35.590  1.00  0.00           C
ATOM   2042  HA  VAL A 716      33.860  53.290  36.170  1.00  0.00           H
ATOM   2043  CB  VAL A 716      32.670  51.950  35.140  1.00  0.00           C
ATOM   2044  HB  VAL A 716      31.580  51.890  34.910  1.00  0.00           H
ATOM   2045  CG1 VAL A 716      33.470  51.510  33.910  1.00  0.00           C
ATOM   2046 HG11 VAL A 716      34.540  51.820  33.870  1.00  0.00           H
ATOM   2047 HG12 VAL A 716      33.000  51.820  32.960  1.00  0.00           H
ATOM   2048 HG13 VAL A 716      33.450  50.400  33.820  1.00  0.00           H
ATOM   2049  CG2 VAL A 716      32.860  50.940  36.330  1.00  0.00           C
ATOM   2050 HG21 VAL A 716      33.850  50.960  36.830  1.00  0.00           H
ATOM   2051 HG22 VAL A 716      32.720  49.900  35.970  1.00  0.00           H
ATOM   2052 HG23 VAL A 716      32.110  51.210  37.100  1.00  0.00           H
ATOM   2053  C   VAL A 716      33.230  54.320  34.440  1.00  0.00           C
ATOM   2054  O   VAL A 716      34.350  54.600  34.130  1.00  0.00           O
ATOM   2055  N   CYS A 717      32.230  54.800  33.750  1.00  0.00           N
ATOM   2056  HN  CYS A 717      31.370  54.380  34.040  1.00  0.00           H
ATOM   2057  CA  CYS A 717      32.320  55.870  32.770  1.00  0.00           C
ATOM   2058  HA  CYS A 717      33.130  55.680  32.080  1.00  0.00           H
ATOM   2059  CB  CYS A 717      30.960  55.990  32.000  1.00  0.00           C
ATOM   2060  HB1 CYS A 717      30.140  56.210  32.700  1.00  0.00           H
ATOM   2061  HB2 CYS A 717      30.660  55.110  31.400  1.00  0.00           H
ATOM   2062  SG  CYS A 717      30.980  57.310  30.740  1.00  0.00           S
ATOM   2063  HG1 CYS A 717      31.180  56.420  29.770  1.00  0.00           H
ATOM   2064  C   CYS A 717      32.770  57.150  33.380  1.00  0.00           C
ATOM   2065  O   CYS A 717      33.680  57.770  32.850  1.00  0.00           O
ATOM   2066  N   TYR A 718      32.260  57.630  34.560  1.00  0.00           N
ATOM   2067  HN  TYR A 718      31.520  57.080  34.940  1.00  0.00           H
ATOM   2068  CA  TYR A 718      32.710  58.900  35.220  1.00  0.00           C
ATOM   2069  HA  TYR A 718      32.720  59.720  34.530  1.00  0.00           H
ATOM   2070  CB  TYR A 718      31.880  59.360  36.500  1.00  0.00           C
ATOM   2071  HB1 TYR A 718      32.280  60.270  37.000  1.00  0.00           H
ATOM   2072  HB2 TYR A 718      31.880  58.550  37.260  1.00  0.00           H
ATOM   2073  CG  TYR A 718      30.410  59.610  36.140  1.00  0.00           C
ATOM   2074  CD1 TYR A 718      30.040  60.290  34.980  1.00  0.00           C
ATOM   2075  HD1 TYR A 718      30.770  60.660  34.280  1.00  0.00           H
ATOM   2076  CE1 TYR A 718      28.660  60.380  34.670  1.00  0.00           C
ATOM   2077  HE1 TYR A 718      28.330  60.820  33.750  1.00  0.00           H
ATOM   2078  CZ  TYR A 718      27.670  59.740  35.460  1.00  0.00           C
ATOM   2079  OH  TYR A 718      26.360  59.760  34.920  1.00  0.00           O
ATOM   2080  HH  TYR A 718      25.850  59.070  35.350  1.00  0.00           H
ATOM   2081  CD2 TYR A 718      29.450  59.080  36.980  1.00  0.00           C
ATOM   2082  HD2 TYR A 718      29.640  58.540  37.890  1.00  0.00           H
ATOM   2083  CE2 TYR A 718      28.090  59.140  36.630  1.00  0.00           C
ATOM   2084  HE2 TYR A 718      27.390  58.710  37.330  1.00  0.00           H
ATOM   2085  C   TYR A 718      34.160  58.920  35.680  1.00  0.00           C
ATOM   2086  O   TYR A 718      34.770  59.990  35.490  1.00  0.00           O
ATOM   2087  N   ILE A 719      34.730  57.910  36.410  1.00  0.00           N
ATOM   2088  HN  ILE A 719      34.200  57.080  36.570  1.00  0.00           H
ATOM   2089  CA  ILE A 719      36.070  57.890  36.890  1.00  0.00           C
ATOM   2090  HA  ILE A 719      36.240  58.890  37.280  1.00  0.00           H
ATOM   2091  CB  ILE A 719      36.320  56.790  38.020  1.00  0.00           C
ATOM   2092  HB  ILE A 719      35.990  55.820  37.620  1.00  0.00           H
ATOM   2093  CG2 ILE A 719      37.870  56.700  38.320  1.00  0.00           C
ATOM   2094 HG21 ILE A 719      38.470  56.470  37.410  1.00  0.00           H
ATOM   2095 HG22 ILE A 719      38.110  55.920  39.070  1.00  0.00           H
ATOM   2096 HG23 ILE A 719      38.250  57.670  38.720  1.00  0.00           H
ATOM   2097  CG1 ILE A 719      35.570  57.100  39.330  1.00  0.00           C
ATOM   2098 HG11 ILE A 719      36.030  56.620  40.230  1.00  0.00           H
ATOM   2099 HG12 ILE A 719      34.560  56.670  39.210  1.00  0.00           H
ATOM   2100  CD  ILE A 719      35.570  58.570  39.810  1.00  0.00           C
ATOM   2101  HD1 ILE A 719      36.590  58.970  40.010  1.00  0.00           H
ATOM   2102  HD2 ILE A 719      34.930  58.580  40.720  1.00  0.00           H
ATOM   2103  HD3 ILE A 719      35.120  59.180  38.980  1.00  0.00           H
ATOM   2104  C   ILE A 719      37.000  57.700  35.700  1.00  0.00           C
ATOM   2105  O   ILE A 719      36.810  56.740  34.890  1.00  0.00           O
ATOM   2106  N   THR A 720      37.980  58.570  35.470  1.00  0.00           N
ATOM   2107  HN  THR A 720      38.410  59.210  36.110  1.00  0.00           H
ATOM   2108  CA  THR A 720      38.940  58.240  34.440  1.00  0.00           C
ATOM   2109  HA  THR A 720      38.760  57.250  34.030  1.00  0.00           H
ATOM   2110  CB  THR A 720      39.010  59.210  33.240  1.00  0.00           C
ATOM   2111  HB  THR A 720      39.590  58.630  32.480  1.00  0.00           H
ATOM   2112  OG1 THR A 720      39.670  60.490  33.490  1.00  0.00           O
ATOM   2113  HG1 THR A 720      40.060  60.720  32.650  1.00  0.00           H
ATOM   2114  CG2 THR A 720      37.660  59.520  32.650  1.00  0.00           C
ATOM   2115 HG21 THR A 720      37.250  60.380  33.220  1.00  0.00           H
ATOM   2116 HG22 THR A 720      36.940  58.680  32.760  1.00  0.00           H
ATOM   2117 HG23 THR A 720      37.750  59.890  31.610  1.00  0.00           H
ATOM   2118  C   THR A 720      40.260  58.090  35.060  1.00  0.00           C
ATOM   2119  O   THR A 720      40.390  58.280  36.280  1.00  0.00           O
ATOM   2120  N   ARG A 721      41.350  57.800  34.360  1.00  0.00           N
ATOM   2121  HN  ARG A 721      41.310  57.670  33.370  1.00  0.00           H
ATOM   2122  CA  ARG A 721      42.710  57.730  34.940  1.00  0.00           C
ATOM   2123  HA  ARG A 721      42.710  57.040  35.770  1.00  0.00           H
ATOM   2124  CB  ARG A 721      43.650  57.070  33.890  1.00  0.00           C
ATOM   2125  HB1 ARG A 721      44.720  57.160  34.160  1.00  0.00           H
ATOM   2126  HB2 ARG A 721      43.510  57.660  32.960  1.00  0.00           H
ATOM   2127  CG  ARG A 721      43.480  55.520  33.680  1.00  0.00           C
ATOM   2128  HG1 ARG A 721      44.140  55.090  32.900  1.00  0.00           H
ATOM   2129  HG2 ARG A 721      42.480  55.440  33.180  1.00  0.00           H
ATOM   2130  CD  ARG A 721      43.670  54.530  34.740  1.00  0.00           C
ATOM   2131  HD1 ARG A 721      43.350  53.540  34.360  1.00  0.00           H
ATOM   2132  HD2 ARG A 721      43.000  54.740  35.610  1.00  0.00           H
ATOM   2133  NE  ARG A 721      45.060  54.480  35.210  1.00  0.00           N
ATOM   2134  HE  ARG A 721      45.770  54.670  34.540  1.00  0.00           H
ATOM   2135  CZ  ARG A 721      45.440  53.810  36.270  1.00  0.00           C
ATOM   2136  NH1 ARG A 721      44.620  53.060  37.070  1.00  0.00           N
ATOM   2137 HH11 ARG A 721      43.680  53.380  37.100  1.00  0.00           H
ATOM   2138 HH12 ARG A 721      45.000  52.690  37.920  1.00  0.00           H
ATOM   2139  NH2 ARG A 721      46.710  53.720  36.420  1.00  0.00           N
ATOM   2140 HH21 ARG A 721      47.330  54.420  36.070  1.00  0.00           H
ATOM   2141 HH22 ARG A 721      47.050  53.070  37.120  1.00  0.00           H
ATOM   2142  C   ARG A 721      43.260  59.030  35.590  1.00  0.00           C
ATOM   2143  O   ARG A 721      43.990  58.920  36.570  1.00  0.00           O
ATOM   2144  N   PHE A 722      42.960  60.250  35.130  1.00  0.00           N
ATOM   2145  HN  PHE A 722      42.450  60.320  34.280  1.00  0.00           H
ATOM   2146  CA  PHE A 722      43.290  61.490  35.820  1.00  0.00           C
ATOM   2147  HA  PHE A 722      44.290  61.770  35.530  1.00  0.00           H
ATOM   2148  CB  PHE A 722      42.490  62.720  35.230  1.00  0.00           C
ATOM   2149  HB1 PHE A 722      41.420  62.450  35.200  1.00  0.00           H
ATOM   2150  HB2 PHE A 722      42.780  62.840  34.170  1.00  0.00           H
ATOM   2151  CG  PHE A 722      42.580  63.960  36.100  1.00  0.00           C
ATOM   2152  CD1 PHE A 722      43.670  64.840  35.990  1.00  0.00           C
ATOM   2153  HD1 PHE A 722      44.360  64.560  35.210  1.00  0.00           H
ATOM   2154  CE1 PHE A 722      43.740  66.060  36.710  1.00  0.00           C
ATOM   2155  HE1 PHE A 722      44.420  66.860  36.450  1.00  0.00           H
ATOM   2156  CZ  PHE A 722      42.730  66.420  37.530  1.00  0.00           C
ATOM   2157  HZ  PHE A 722      42.810  67.340  38.090  1.00  0.00           H
ATOM   2158  CD2 PHE A 722      41.540  64.300  37.000  1.00  0.00           C
ATOM   2159  HD2 PHE A 722      40.710  63.670  37.260  1.00  0.00           H
ATOM   2160  CE2 PHE A 722      41.680  65.550  37.720  1.00  0.00           C
ATOM   2161  HE2 PHE A 722      40.920  65.860  38.430  1.00  0.00           H
ATOM   2162  C   PHE A 722      43.160  61.390  37.380  1.00  0.00           C
ATOM   2163  O   PHE A 722      44.030  61.530  38.230  1.00  0.00           O
ATOM   2164  N   THR A 723      41.920  61.060  37.810  1.00  0.00           N
ATOM   2165  HN  THR A 723      41.170  61.090  37.160  1.00  0.00           H
ATOM   2166  CA  THR A 723      41.510  60.810  39.240  1.00  0.00           C
ATOM   2167  HA  THR A 723      41.770  61.680  39.830  1.00  0.00           H
ATOM   2168  CB  THR A 723      39.980  60.490  39.310  1.00  0.00           C
ATOM   2169  HB  THR A 723      39.610  59.710  38.610  1.00  0.00           H
ATOM   2170  OG1 THR A 723      39.250  61.640  38.940  1.00  0.00           O
ATOM   2171  HG1 THR A 723      39.390  61.710  38.000  1.00  0.00           H
ATOM   2172  CG2 THR A 723      39.500  60.170  40.770  1.00  0.00           C
ATOM   2173 HG21 THR A 723      38.440  60.410  41.030  1.00  0.00           H
ATOM   2174 HG22 THR A 723      40.270  60.680  41.390  1.00  0.00           H
ATOM   2175 HG23 THR A 723      39.610  59.080  40.980  1.00  0.00           H
ATOM   2176  C   THR A 723      42.170  59.640  39.870  1.00  0.00           C
ATOM   2177  O   THR A 723      42.780  59.890  40.900  1.00  0.00           O
ATOM   2178  N   GLU A 724      42.140  58.440  39.220  1.00  0.00           N
ATOM   2179  HN  GLU A 724      41.640  58.360  38.360  1.00  0.00           H
ATOM   2180  CA  GLU A 724      42.800  57.260  39.760  1.00  0.00           C
ATOM   2181  HA  GLU A 724      42.310  57.080  40.710  1.00  0.00           H
ATOM   2182  CB  GLU A 724      42.600  56.050  38.870  1.00  0.00           C
ATOM   2183  HB1 GLU A 724      43.300  55.240  39.150  1.00  0.00           H
ATOM   2184  HB2 GLU A 724      42.830  56.350  37.830  1.00  0.00           H
ATOM   2185  CG  GLU A 724      41.180  55.380  38.860  1.00  0.00           C
ATOM   2186  HG1 GLU A 724      40.510  56.260  38.730  1.00  0.00           H
ATOM   2187  HG2 GLU A 724      40.990  54.840  39.810  1.00  0.00           H
ATOM   2188  CD  GLU A 724      41.110  54.370  37.720  1.00  0.00           C
ATOM   2189  OE1 GLU A 724      41.980  53.490  37.640  1.00  0.00           O
ATOM   2190  OE2 GLU A 724      40.130  54.440  36.930  1.00  0.00           O
ATOM   2191  C   GLU A 724      44.210  57.450  40.030  1.00  0.00           C
ATOM   2192  O   GLU A 724      44.700  57.090  41.070  1.00  0.00           O
ATOM   2193  N   GLU A 725      45.030  58.080  39.160  1.00  0.00           N
ATOM   2194  HN  GLU A 725      44.720  58.330  38.250  1.00  0.00           H
ATOM   2195  CA  GLU A 725      46.400  58.430  39.370  1.00  0.00           C
ATOM   2196  HA  GLU A 725      46.930  57.550  39.720  1.00  0.00           H
ATOM   2197  CB  GLU A 725      47.130  58.740  38.050  1.00  0.00           C
ATOM   2198  HB1 GLU A 725      48.170  59.070  38.270  1.00  0.00           H
ATOM   2199  HB2 GLU A 725      46.570  59.610  37.620  1.00  0.00           H
ATOM   2200  CG  GLU A 725      47.150  57.560  37.110  1.00  0.00           C
ATOM   2201  HG1 GLU A 725      46.200  57.400  36.550  1.00  0.00           H
ATOM   2202  HG2 GLU A 725      47.320  56.720  37.830  1.00  0.00           H
ATOM   2203  CD  GLU A 725      48.380  57.590  36.220  1.00  0.00           C
ATOM   2204  OE1 GLU A 725      49.550  57.510  36.630  1.00  0.00           O
ATOM   2205  OE2 GLU A 725      48.230  57.620  34.940  1.00  0.00           O
ATOM   2206  C   GLU A 725      46.570  59.410  40.550  1.00  0.00           C
ATOM   2207  O   GLU A 725      47.270  59.130  41.510  1.00  0.00           O
ATOM   2208  N   ALA A 726      45.850  60.550  40.630  1.00  0.00           N
ATOM   2209  HN  ALA A 726      45.250  60.670  39.860  1.00  0.00           H
ATOM   2210  CA  ALA A 726      45.930  61.600  41.620  1.00  0.00           C
ATOM   2211  HA  ALA A 726      46.980  61.770  41.810  1.00  0.00           H
ATOM   2212  CB  ALA A 726      45.040  62.810  41.380  1.00  0.00           C
ATOM   2213  HB1 ALA A 726      44.000  62.450  41.200  1.00  0.00           H
ATOM   2214  HB2 ALA A 726      45.390  63.230  40.410  1.00  0.00           H
ATOM   2215  HB3 ALA A 726      45.170  63.560  42.190  1.00  0.00           H
ATOM   2216  C   ALA A 726      45.580  61.030  43.060  1.00  0.00           C
ATOM   2217  O   ALA A 726      46.170  61.390  44.100  1.00  0.00           O
ATOM   2218  N   PHE A 727      44.610  60.100  43.180  1.00  0.00           N
ATOM   2219  HN  PHE A 727      44.110  59.970  42.320  1.00  0.00           H
ATOM   2220  CA  PHE A 727      44.270  59.330  44.350  1.00  0.00           C
ATOM   2221  HA  PHE A 727      44.300  60.050  45.160  1.00  0.00           H
ATOM   2222  CB  PHE A 727      42.910  58.590  44.040  1.00  0.00           C
ATOM   2223  HB1 PHE A 727      42.950  58.270  42.970  1.00  0.00           H
ATOM   2224  HB2 PHE A 727      42.160  59.400  44.110  1.00  0.00           H
ATOM   2225  CG  PHE A 727      42.480  57.540  44.930  1.00  0.00           C
ATOM   2226  CD1 PHE A 727      42.260  56.250  44.490  1.00  0.00           C
ATOM   2227  HD1 PHE A 727      42.370  55.980  43.450  1.00  0.00           H
ATOM   2228  CE1 PHE A 727      41.720  55.310  45.380  1.00  0.00           C
ATOM   2229  HE1 PHE A 727      41.600  54.330  44.920  1.00  0.00           H
ATOM   2230  CZ  PHE A 727      41.570  55.610  46.710  1.00  0.00           C
ATOM   2231  HZ  PHE A 727      41.240  54.800  47.350  1.00  0.00           H
ATOM   2232  CD2 PHE A 727      42.340  57.900  46.270  1.00  0.00           C
ATOM   2233  HD2 PHE A 727      42.530  58.910  46.630  1.00  0.00           H
ATOM   2234  CE2 PHE A 727      41.820  56.900  47.170  1.00  0.00           C
ATOM   2235  HE2 PHE A 727      41.680  57.110  48.220  1.00  0.00           H
ATOM   2236  C   PHE A 727      45.350  58.320  44.760  1.00  0.00           C
ATOM   2237  O   PHE A 727      45.800  58.170  45.910  1.00  0.00           O
ATOM   2238  N   ALA A 728      45.860  57.510  43.740  1.00  0.00           N
ATOM   2239  HN  ALA A 728      45.560  57.520  42.800  1.00  0.00           H
ATOM   2240  CA  ALA A 728      46.890  56.570  43.970  1.00  0.00           C
ATOM   2241  HA  ALA A 728      46.600  55.850  44.730  1.00  0.00           H
ATOM   2242  CB  ALA A 728      47.070  55.810  42.630  1.00  0.00           C
ATOM   2243  HB1 ALA A 728      46.230  55.110  42.500  1.00  0.00           H
ATOM   2244  HB2 ALA A 728      47.970  55.150  42.680  1.00  0.00           H
ATOM   2245  HB3 ALA A 728      47.090  56.480  41.740  1.00  0.00           H
ATOM   2246  C   ALA A 728      48.240  57.140  44.450  1.00  0.00           C
ATOM   2247  O   ALA A 728      48.920  56.590  45.340  1.00  0.00           O
ATOM   2248  N   ALA A 729      48.630  58.280  43.840  1.00  0.00           N
ATOM   2249  HN  ALA A 729      48.030  58.690  43.150  1.00  0.00           H
ATOM   2250  CA  ALA A 729      49.800  59.050  44.160  1.00  0.00           C
ATOM   2251  HA  ALA A 729      50.640  58.400  43.980  1.00  0.00           H
ATOM   2252  CB  ALA A 729      49.860  60.340  43.210  1.00  0.00           C
ATOM   2253  HB1 ALA A 729      50.900  60.720  43.240  1.00  0.00           H
ATOM   2254  HB2 ALA A 729      49.120  61.160  43.400  1.00  0.00           H
ATOM   2255  HB3 ALA A 729      49.690  60.060  42.160  1.00  0.00           H
ATOM   2256  C   ALA A 729      49.920  59.570  45.590  1.00  0.00           C
ATOM   2257  O   ALA A 729      50.940  59.430  46.210  1.00  0.00           O
ATOM   2258  N   LEU A 730      48.730  60.030  46.170  1.00  0.00           N
ATOM   2259  HN  LEU A 730      47.910  60.060  45.600  1.00  0.00           H
ATOM   2260  CA  LEU A 730      48.660  60.470  47.540  1.00  0.00           C
ATOM   2261  HA  LEU A 730      49.270  61.370  47.570  1.00  0.00           H
ATOM   2262  CB  LEU A 730      47.280  60.940  48.000  1.00  0.00           C
ATOM   2263  HB1 LEU A 730      46.630  60.040  48.030  1.00  0.00           H
ATOM   2264  HB2 LEU A 730      46.860  61.580  47.190  1.00  0.00           H
ATOM   2265  CG  LEU A 730      47.320  61.660  49.330  1.00  0.00           C
ATOM   2266  HG  LEU A 730      48.070  61.280  50.060  1.00  0.00           H
ATOM   2267  CD1 LEU A 730      47.830  63.140  49.180  1.00  0.00           C
ATOM   2268 HD11 LEU A 730      48.770  63.220  48.580  1.00  0.00           H
ATOM   2269 HD12 LEU A 730      48.110  63.660  50.120  1.00  0.00           H
ATOM   2270 HD13 LEU A 730      47.250  63.760  48.460  1.00  0.00           H
ATOM   2271  CD2 LEU A 730      45.980  61.790  49.990  1.00  0.00           C
ATOM   2272 HD21 LEU A 730      45.260  62.180  49.240  1.00  0.00           H
ATOM   2273 HD22 LEU A 730      46.040  62.360  50.930  1.00  0.00           H
ATOM   2274 HD23 LEU A 730      45.430  60.870  50.290  1.00  0.00           H
ATOM   2275  C   LEU A 730      49.140  59.370  48.480  1.00  0.00           C
ATOM   2276  O   LEU A 730      49.940  59.680  49.310  1.00  0.00           O
ATOM   2277  N   ILE A 731      48.710  58.090  48.360  1.00  0.00           N
ATOM   2278  HN  ILE A 731      48.070  57.870  47.630  1.00  0.00           H
ATOM   2279  CA  ILE A 731      49.160  56.950  49.080  1.00  0.00           C
ATOM   2280  HA  ILE A 731      48.820  57.220  50.070  1.00  0.00           H
ATOM   2281  CB  ILE A 731      48.480  55.650  48.640  1.00  0.00           C
ATOM   2282  HB  ILE A 731      48.900  55.390  47.640  1.00  0.00           H
ATOM   2283  CG2 ILE A 731      48.660  54.470  49.690  1.00  0.00           C
ATOM   2284 HG21 ILE A 731      47.930  53.720  49.320  1.00  0.00           H
ATOM   2285 HG22 ILE A 731      48.390  54.740  50.730  1.00  0.00           H
ATOM   2286 HG23 ILE A 731      49.720  54.150  49.740  1.00  0.00           H
ATOM   2287  CG1 ILE A 731      46.960  55.910  48.460  1.00  0.00           C
ATOM   2288 HG11 ILE A 731      46.640  54.980  47.950  1.00  0.00           H
ATOM   2289 HG12 ILE A 731      46.750  56.790  47.820  1.00  0.00           H
ATOM   2290  CD  ILE A 731      46.200  56.230  49.740  1.00  0.00           C
ATOM   2291  HD1 ILE A 731      45.200  56.640  49.460  1.00  0.00           H
ATOM   2292  HD2 ILE A 731      46.690  57.040  50.320  1.00  0.00           H
ATOM   2293  HD3 ILE A 731      46.050  55.390  50.450  1.00  0.00           H
ATOM   2294  C   ILE A 731      50.660  56.810  49.110  1.00  0.00           C
ATOM   2295  O   ILE A 731      51.290  56.420  50.110  1.00  0.00           O
ATOM   2296  N   CYS A 732      51.290  57.040  47.960  1.00  0.00           N
ATOM   2297  HN  CYS A 732      50.850  57.480  47.170  1.00  0.00           H
ATOM   2298  CA  CYS A 732      52.710  56.940  47.860  1.00  0.00           C
ATOM   2299  HA  CYS A 732      52.970  55.990  48.300  1.00  0.00           H
ATOM   2300  CB  CYS A 732      53.120  57.050  46.290  1.00  0.00           C
ATOM   2301  HB1 CYS A 732      54.170  56.700  46.230  1.00  0.00           H
ATOM   2302  HB2 CYS A 732      53.150  58.110  45.960  1.00  0.00           H
ATOM   2303  SG  CYS A 732      51.980  56.190  45.140  1.00  0.00           S
ATOM   2304  HG1 CYS A 732      50.820  56.320  45.760  1.00  0.00           H
ATOM   2305  C   CYS A 732      53.620  57.870  48.690  1.00  0.00           C
ATOM   2306  O   CYS A 732      54.570  57.450  49.280  1.00  0.00           O
ATOM   2307  N   ILE A 733      53.270  59.200  48.780  1.00  0.00           N
ATOM   2308  HN  ILE A 733      52.560  59.570  48.200  1.00  0.00           H
ATOM   2309  CA  ILE A 733      53.940  60.190  49.610  1.00  0.00           C
ATOM   2310  HA  ILE A 733      55.010  60.060  49.560  1.00  0.00           H
ATOM   2311  CB  ILE A 733      53.720  61.640  49.170  1.00  0.00           C
ATOM   2312  HB  ILE A 733      54.310  62.250  49.870  1.00  0.00           H
ATOM   2313  CG2 ILE A 733      54.200  61.840  47.760  1.00  0.00           C
ATOM   2314 HG21 ILE A 733      55.090  61.180  47.590  1.00  0.00           H
ATOM   2315 HG22 ILE A 733      54.310  62.920  47.540  1.00  0.00           H
ATOM   2316 HG23 ILE A 733      53.490  61.380  47.040  1.00  0.00           H
ATOM   2317  CG1 ILE A 733      52.220  62.170  49.260  1.00  0.00           C
ATOM   2318 HG11 ILE A 733      51.840  61.760  50.220  1.00  0.00           H
ATOM   2319 HG12 ILE A 733      51.590  61.720  48.470  1.00  0.00           H
ATOM   2320  CD  ILE A 733      52.190  63.690  49.290  1.00  0.00           C
ATOM   2321  HD1 ILE A 733      52.750  64.130  50.160  1.00  0.00           H
ATOM   2322  HD2 ILE A 733      51.120  63.980  49.330  1.00  0.00           H
ATOM   2323  HD3 ILE A 733      52.550  64.140  48.340  1.00  0.00           H
ATOM   2324  C   ILE A 733      53.640  59.980  51.070  1.00  0.00           C
ATOM   2325  O   ILE A 733      54.470  60.100  51.980  1.00  0.00           O
ATOM   2326  N   ILE A 734      52.360  59.500  51.360  1.00  0.00           N
ATOM   2327  HN  ILE A 734      51.730  59.200  50.660  1.00  0.00           H
ATOM   2328  CA  ILE A 734      51.980  59.050  52.680  1.00  0.00           C
ATOM   2329  HA  ILE A 734      52.200  59.880  53.340  1.00  0.00           H
ATOM   2330  CB  ILE A 734      50.470  58.750  52.770  1.00  0.00           C
ATOM   2331  HB  ILE A 734      50.160  58.110  51.910  1.00  0.00           H
ATOM   2332  CG2 ILE A 734      50.170  58.100  54.130  1.00  0.00           C
ATOM   2333 HG21 ILE A 734      49.090  57.870  54.120  1.00  0.00           H
ATOM   2334 HG22 ILE A 734      50.360  58.820  54.960  1.00  0.00           H
ATOM   2335 HG23 ILE A 734      50.730  57.140  54.220  1.00  0.00           H
ATOM   2336  CG1 ILE A 734      49.740  60.160  52.610  1.00  0.00           C
ATOM   2337 HG11 ILE A 734      50.070  60.790  51.760  1.00  0.00           H
ATOM   2338 HG12 ILE A 734      50.000  60.710  53.530  1.00  0.00           H
ATOM   2339  CD  ILE A 734      48.220  60.000  52.620  1.00  0.00           C
ATOM   2340  HD1 ILE A 734      47.880  59.470  53.530  1.00  0.00           H
ATOM   2341  HD2 ILE A 734      47.930  59.470  51.690  1.00  0.00           H
ATOM   2342  HD3 ILE A 734      47.700  60.980  52.710  1.00  0.00           H
ATOM   2343  C   ILE A 734      52.890  57.870  53.170  1.00  0.00           C
ATOM   2344  O   ILE A 734      53.380  57.970  54.300  1.00  0.00           O
ATOM   2345  N   PHE A 735      53.090  56.830  52.330  1.00  0.00           N
ATOM   2346  HN  PHE A 735      52.730  56.810  51.400  1.00  0.00           H
ATOM   2347  CA  PHE A 735      53.890  55.640  52.690  1.00  0.00           C
ATOM   2348  HA  PHE A 735      53.350  55.230  53.540  1.00  0.00           H
ATOM   2349  CB  PHE A 735      53.940  54.530  51.530  1.00  0.00           C
ATOM   2350  HB1 PHE A 735      54.700  53.740  51.690  1.00  0.00           H
ATOM   2351  HB2 PHE A 735      54.090  54.990  50.530  1.00  0.00           H
ATOM   2352  CG  PHE A 735      52.650  53.650  51.510  1.00  0.00           C
ATOM   2353  CD1 PHE A 735      52.640  52.740  50.460  1.00  0.00           C
ATOM   2354  HD1 PHE A 735      53.320  52.880  49.630  1.00  0.00           H
ATOM   2355  CE1 PHE A 735      51.740  51.660  50.460  1.00  0.00           C
ATOM   2356  HE1 PHE A 735      51.810  50.990  49.610  1.00  0.00           H
ATOM   2357  CZ  PHE A 735      50.780  51.490  51.440  1.00  0.00           C
ATOM   2358  HZ  PHE A 735      50.040  50.700  51.400  1.00  0.00           H
ATOM   2359  CD2 PHE A 735      51.640  53.590  52.480  1.00  0.00           C
ATOM   2360  HD2 PHE A 735      51.660  54.240  53.350  1.00  0.00           H
ATOM   2361  CE2 PHE A 735      50.680  52.520  52.440  1.00  0.00           C
ATOM   2362  HE2 PHE A 735      50.010  52.560  53.290  1.00  0.00           H
ATOM   2363  C   PHE A 735      55.330  55.940  53.070  1.00  0.00           C
ATOM   2364  O   PHE A 735      55.810  55.450  54.070  1.00  0.00           O
ATOM   2365  N   ILE A 736      55.930  56.830  52.220  1.00  0.00           N
ATOM   2366  HN  ILE A 736      55.400  57.210  51.460  1.00  0.00           H
ATOM   2367  CA  ILE A 736      57.280  57.390  52.380  1.00  0.00           C
ATOM   2368  HA  ILE A 736      57.990  56.570  52.460  1.00  0.00           H
ATOM   2369  CB  ILE A 736      57.690  58.190  51.110  1.00  0.00           C
ATOM   2370  HB  ILE A 736      56.940  58.980  50.910  1.00  0.00           H
ATOM   2371  CG2 ILE A 736      59.020  58.910  51.290  1.00  0.00           C
ATOM   2372 HG21 ILE A 736      59.860  58.190  51.470  1.00  0.00           H
ATOM   2373 HG22 ILE A 736      59.000  59.630  52.130  1.00  0.00           H
ATOM   2374 HG23 ILE A 736      59.190  59.470  50.350  1.00  0.00           H
ATOM   2375  CG1 ILE A 736      57.750  57.270  49.830  1.00  0.00           C
ATOM   2376 HG11 ILE A 736      56.760  56.790  49.800  1.00  0.00           H
ATOM   2377 HG12 ILE A 736      58.550  56.520  50.010  1.00  0.00           H
ATOM   2378  CD  ILE A 736      57.840  57.820  48.480  1.00  0.00           C
ATOM   2379  HD1 ILE A 736      58.740  58.380  48.140  1.00  0.00           H
ATOM   2380  HD2 ILE A 736      56.940  58.450  48.300  1.00  0.00           H
ATOM   2381  HD3 ILE A 736      57.680  57.050  47.710  1.00  0.00           H
ATOM   2382  C   ILE A 736      57.490  58.140  53.680  1.00  0.00           C
ATOM   2383  O   ILE A 736      58.410  57.850  54.520  1.00  0.00           O
ATOM   2384  N   TYR A 737      56.480  59.030  53.910  1.00  0.00           N
ATOM   2385  HN  TYR A 737      55.620  59.090  53.390  1.00  0.00           H
ATOM   2386  CA  TYR A 737      56.440  59.830  55.150  1.00  0.00           C
ATOM   2387  HA  TYR A 737      57.340  60.420  55.240  1.00  0.00           H
ATOM   2388  CB  TYR A 737      55.190  60.880  55.130  1.00  0.00           C
ATOM   2389  HB1 TYR A 737      54.210  60.360  55.140  1.00  0.00           H
ATOM   2390  HB2 TYR A 737      55.270  61.520  54.220  1.00  0.00           H
ATOM   2391  CG  TYR A 737      55.140  61.790  56.340  1.00  0.00           C
ATOM   2392  CD1 TYR A 737      54.760  61.300  57.570  1.00  0.00           C
ATOM   2393  HD1 TYR A 737      54.370  60.300  57.680  1.00  0.00           H
ATOM   2394  CE1 TYR A 737      54.740  62.120  58.700  1.00  0.00           C
ATOM   2395  HE1 TYR A 737      54.410  61.770  59.670  1.00  0.00           H
ATOM   2396  CZ  TYR A 737      55.220  63.460  58.690  1.00  0.00           C
ATOM   2397  OH  TYR A 737      55.290  64.140  59.880  1.00  0.00           O
ATOM   2398  HH  TYR A 737      55.220  63.470  60.560  1.00  0.00           H
ATOM   2399  CD2 TYR A 737      55.630  63.160  56.280  1.00  0.00           C
ATOM   2400  HD2 TYR A 737      56.040  63.570  55.380  1.00  0.00           H
ATOM   2401  CE2 TYR A 737      55.720  63.980  57.480  1.00  0.00           C
ATOM   2402  HE2 TYR A 737      56.170  64.960  57.430  1.00  0.00           H
ATOM   2403  C   TYR A 737      56.220  58.990  56.420  1.00  0.00           C
ATOM   2404  O   TYR A 737      56.960  59.170  57.410  1.00  0.00           O
ATOM   2405  N   GLU A 738      55.290  58.130  56.510  1.00  0.00           N
ATOM   2406  HN  GLU A 738      54.660  57.970  55.750  1.00  0.00           H
ATOM   2407  CA  GLU A 738      54.950  57.320  57.630  1.00  0.00           C
ATOM   2408  HA  GLU A 738      54.770  57.940  58.500  1.00  0.00           H
ATOM   2409  CB  GLU A 738      53.640  56.530  57.230  1.00  0.00           C
ATOM   2410  HB1 GLU A 738      53.510  55.620  57.850  1.00  0.00           H
ATOM   2411  HB2 GLU A 738      53.760  56.050  56.230  1.00  0.00           H
ATOM   2412  CG  GLU A 738      52.280  57.360  57.180  1.00  0.00           C
ATOM   2413  HG1 GLU A 738      51.560  56.850  56.510  1.00  0.00           H
ATOM   2414  HG2 GLU A 738      52.550  58.400  56.890  1.00  0.00           H
ATOM   2415  CD  GLU A 738      51.600  57.540  58.510  1.00  0.00           C
ATOM   2416  OE1 GLU A 738      50.600  56.830  58.810  1.00  0.00           O
ATOM   2417  OE2 GLU A 738      52.030  58.440  59.310  1.00  0.00           O
ATOM   2418  C   GLU A 738      56.130  56.390  57.970  1.00  0.00           C
ATOM   2419  O   GLU A 738      56.480  56.290  59.080  1.00  0.00           O
ATOM   2420  N   ALA A 739      56.880  55.830  56.990  1.00  0.00           N
ATOM   2421  HN  ALA A 739      56.790  56.180  56.060  1.00  0.00           H
ATOM   2422  CA  ALA A 739      58.030  54.990  57.240  1.00  0.00           C
ATOM   2423  HA  ALA A 739      57.650  54.120  57.750  1.00  0.00           H
ATOM   2424  CB  ALA A 739      58.640  54.540  55.880  1.00  0.00           C
ATOM   2425  HB1 ALA A 739      57.860  54.280  55.130  1.00  0.00           H
ATOM   2426  HB2 ALA A 739      59.430  53.760  56.010  1.00  0.00           H
ATOM   2427  HB3 ALA A 739      59.120  55.420  55.400  1.00  0.00           H
ATOM   2428  C   ALA A 739      59.230  55.660  57.990  1.00  0.00           C
ATOM   2429  O   ALA A 739      59.690  55.200  59.020  1.00  0.00           O
ATOM   2430  N   LEU A 740      59.700  56.840  57.460  1.00  0.00           N
ATOM   2431  HN  LEU A 740      59.430  57.070  56.530  1.00  0.00           H
ATOM   2432  CA  LEU A 740      60.790  57.630  58.060  1.00  0.00           C
ATOM   2433  HA  LEU A 740      61.630  56.990  58.270  1.00  0.00           H
ATOM   2434  CB  LEU A 740      61.130  58.730  57.010  1.00  0.00           C
ATOM   2435  HB1 LEU A 740      61.830  59.430  57.530  1.00  0.00           H
ATOM   2436  HB2 LEU A 740      60.220  59.340  56.800  1.00  0.00           H
ATOM   2437  CG  LEU A 740      61.800  58.300  55.640  1.00  0.00           C
ATOM   2438  HG  LEU A 740      61.020  57.750  55.080  1.00  0.00           H
ATOM   2439  CD1 LEU A 740      62.510  59.490  54.880  1.00  0.00           C
ATOM   2440 HD11 LEU A 740      62.990  59.080  53.980  1.00  0.00           H
ATOM   2441 HD12 LEU A 740      63.220  59.950  55.590  1.00  0.00           H
ATOM   2442 HD13 LEU A 740      61.710  60.250  54.720  1.00  0.00           H
ATOM   2443  CD2 LEU A 740      62.920  57.280  55.900  1.00  0.00           C
ATOM   2444 HD21 LEU A 740      63.720  57.680  56.560  1.00  0.00           H
ATOM   2445 HD22 LEU A 740      63.300  56.930  54.920  1.00  0.00           H
ATOM   2446 HD23 LEU A 740      62.470  56.410  56.420  1.00  0.00           H
ATOM   2447  C   LEU A 740      60.370  58.200  59.450  1.00  0.00           C
ATOM   2448  O   LEU A 740      61.140  58.280  60.370  1.00  0.00           O
ATOM   2449  N   GLU A 741      59.160  58.700  59.540  1.00  0.00           N
ATOM   2450  HN  GLU A 741      58.640  58.810  58.700  1.00  0.00           H
ATOM   2451  CA  GLU A 741      58.530  59.150  60.790  1.00  0.00           C
ATOM   2452  HA  GLU A 741      59.160  59.900  61.260  1.00  0.00           H
ATOM   2453  CB  GLU A 741      57.110  59.920  60.710  1.00  0.00           C
ATOM   2454  HB1 GLU A 741      56.360  59.170  60.350  1.00  0.00           H
ATOM   2455  HB2 GLU A 741      57.350  60.680  59.940  1.00  0.00           H
ATOM   2456  CG  GLU A 741      56.660  60.620  62.010  1.00  0.00           C
ATOM   2457  HG1 GLU A 741      57.460  61.330  62.300  1.00  0.00           H
ATOM   2458  HG2 GLU A 741      56.610  59.940  62.890  1.00  0.00           H
ATOM   2459  CD  GLU A 741      55.390  61.280  61.940  1.00  0.00           C
ATOM   2460  OE1 GLU A 741      55.280  62.580  62.050  1.00  0.00           O
ATOM   2461  OE2 GLU A 741      54.340  60.550  61.840  1.00  0.00           O
ATOM   2462  C   GLU A 741      58.360  58.150  61.860  1.00  0.00           C
ATOM   2463  O   GLU A 741      58.660  58.460  62.990  1.00  0.00           O
ATOM   2464  N   LYS A 742      57.880  56.930  61.530  1.00  0.00           N
ATOM   2465  HN  LYS A 742      57.540  56.770  60.620  1.00  0.00           H
ATOM   2466  CA  LYS A 742      57.770  55.860  62.430  1.00  0.00           C
ATOM   2467  HA  LYS A 742      57.240  56.260  63.280  1.00  0.00           H
ATOM   2468  CB  LYS A 742      57.040  54.630  61.830  1.00  0.00           C
ATOM   2469  HB1 LYS A 742      57.490  54.470  60.820  1.00  0.00           H
ATOM   2470  HB2 LYS A 742      56.000  55.010  61.750  1.00  0.00           H
ATOM   2471  CG  LYS A 742      57.090  53.340  62.630  1.00  0.00           C
ATOM   2472  HG1 LYS A 742      58.140  52.990  62.580  1.00  0.00           H
ATOM   2473  HG2 LYS A 742      56.600  52.550  62.030  1.00  0.00           H
ATOM   2474  CD  LYS A 742      56.540  53.510  64.130  1.00  0.00           C
ATOM   2475  HD1 LYS A 742      57.240  54.130  64.720  1.00  0.00           H
ATOM   2476  HD2 LYS A 742      56.600  52.510  64.610  1.00  0.00           H
ATOM   2477  CE  LYS A 742      55.080  54.030  64.220  1.00  0.00           C
ATOM   2478  HE1 LYS A 742      54.330  53.400  63.670  1.00  0.00           H
ATOM   2479  HE2 LYS A 742      55.100  55.050  63.790  1.00  0.00           H
ATOM   2480  NZ  LYS A 742      54.640  54.020  65.640  1.00  0.00           N
ATOM   2481  HZ1 LYS A 742      54.720  53.030  65.940  1.00  0.00           H
ATOM   2482  HZ2 LYS A 742      53.650  54.350  65.630  1.00  0.00           H
ATOM   2483  HZ3 LYS A 742      55.190  54.690  66.200  1.00  0.00           H
ATOM   2484  C   LYS A 742      59.170  55.410  62.990  1.00  0.00           C
ATOM   2485  O   LYS A 742      59.390  55.240  64.170  1.00  0.00           O
ATOM   2486  N   LEU A 743      60.200  55.380  62.140  1.00  0.00           N
ATOM   2487  HN  LEU A 743      60.060  55.610  61.180  1.00  0.00           H
ATOM   2488  CA  LEU A 743      61.640  55.340  62.490  1.00  0.00           C
ATOM   2489  HA  LEU A 743      61.750  54.400  63.010  1.00  0.00           H
ATOM   2490  CB  LEU A 743      62.590  55.280  61.280  1.00  0.00           C
ATOM   2491  HB1 LEU A 743      62.430  56.240  60.750  1.00  0.00           H
ATOM   2492  HB2 LEU A 743      62.280  54.450  60.610  1.00  0.00           H
ATOM   2493  CG  LEU A 743      64.090  55.030  61.420  1.00  0.00           C
ATOM   2494  HG  LEU A 743      64.520  55.760  62.140  1.00  0.00           H
ATOM   2495  CD1 LEU A 743      64.260  53.630  62.080  1.00  0.00           C
ATOM   2496 HD11 LEU A 743      63.960  53.610  63.150  1.00  0.00           H
ATOM   2497 HD12 LEU A 743      65.310  53.290  61.950  1.00  0.00           H
ATOM   2498 HD13 LEU A 743      63.610  52.870  61.600  1.00  0.00           H
ATOM   2499  CD2 LEU A 743      64.830  55.170  60.060  1.00  0.00           C
ATOM   2500 HD21 LEU A 743      65.930  55.010  60.130  1.00  0.00           H
ATOM   2501 HD22 LEU A 743      64.640  56.220  59.750  1.00  0.00           H
ATOM   2502 HD23 LEU A 743      64.440  54.360  59.400  1.00  0.00           H
ATOM   2503  C   LEU A 743      62.080  56.510  63.420  1.00  0.00           C
ATOM   2504  O   LEU A 743      62.690  56.340  64.490  1.00  0.00           O
ATOM   2505  N   PHE A 744      61.640  57.760  63.200  1.00  0.00           N
ATOM   2506  HN  PHE A 744      61.130  57.990  62.370  1.00  0.00           H
ATOM   2507  CA  PHE A 744      61.890  58.840  64.130  1.00  0.00           C
ATOM   2508  HA  PHE A 744      62.950  58.900  64.360  1.00  0.00           H
ATOM   2509  CB  PHE A 744      61.560  60.120  63.420  1.00  0.00           C
ATOM   2510  HB1 PHE A 744      60.590  60.090  62.900  1.00  0.00           H
ATOM   2511  HB2 PHE A 744      62.330  60.350  62.650  1.00  0.00           H
ATOM   2512  CG  PHE A 744      61.440  61.340  64.380  1.00  0.00           C
ATOM   2513  CD1 PHE A 744      62.560  62.110  64.830  1.00  0.00           C
ATOM   2514  HD1 PHE A 744      63.540  61.750  64.570  1.00  0.00           H
ATOM   2515  CE1 PHE A 744      62.420  63.070  65.810  1.00  0.00           C
ATOM   2516  HE1 PHE A 744      63.250  63.750  65.930  1.00  0.00           H
ATOM   2517  CZ  PHE A 744      61.120  63.400  66.260  1.00  0.00           C
ATOM   2518  HZ  PHE A 744      60.930  64.200  66.970  1.00  0.00           H
ATOM   2519  CD2 PHE A 744      60.170  61.660  64.710  1.00  0.00           C
ATOM   2520  HD2 PHE A 744      59.320  61.100  64.360  1.00  0.00           H
ATOM   2521  CE2 PHE A 744      60.030  62.650  65.740  1.00  0.00           C
ATOM   2522  HE2 PHE A 744      59.020  62.990  65.900  1.00  0.00           H
ATOM   2523  C   PHE A 744      61.220  58.640  65.510  1.00  0.00           C
ATOM   2524  O   PHE A 744      61.790  58.750  66.590  1.00  0.00           O
ATOM   2525  N   ASP A 745      59.950  58.170  65.470  1.00  0.00           N
ATOM   2526  HN  ASP A 745      59.580  57.960  64.580  1.00  0.00           H
ATOM   2527  CA  ASP A 745      59.070  57.860  66.600  1.00  0.00           C
ATOM   2528  HA  ASP A 745      59.000  58.690  67.290  1.00  0.00           H
ATOM   2529  CB  ASP A 745      57.570  57.450  66.150  1.00  0.00           C
ATOM   2530  HB1 ASP A 745      57.500  56.810  65.240  1.00  0.00           H
ATOM   2531  HB2 ASP A 745      57.110  58.400  65.780  1.00  0.00           H
ATOM   2532  CG  ASP A 745      56.680  56.860  67.210  1.00  0.00           C
ATOM   2533  OD1 ASP A 745      56.250  55.690  66.970  1.00  0.00           O
ATOM   2534  OD2 ASP A 745      56.370  57.490  68.280  1.00  0.00           O
ATOM   2535  C   ASP A 745      59.630  56.870  67.590  1.00  0.00           C
ATOM   2536  O   ASP A 745      59.670  57.120  68.770  1.00  0.00           O
ATOM   2537  N   LEU A 746      60.120  55.730  67.070  1.00  0.00           N
ATOM   2538  HN  LEU A 746      59.980  55.670  66.080  1.00  0.00           H
ATOM   2539  CA  LEU A 746      60.890  54.670  67.700  1.00  0.00           C
ATOM   2540  HA  LEU A 746      60.160  54.120  68.260  1.00  0.00           H
ATOM   2541  CB  LEU A 746      61.610  53.950  66.550  1.00  0.00           C
ATOM   2542  HB1 LEU A 746      62.510  54.510  66.220  1.00  0.00           H
ATOM   2543  HB2 LEU A 746      60.920  53.870  65.690  1.00  0.00           H
ATOM   2544  CG  LEU A 746      61.900  52.480  66.830  1.00  0.00           C
ATOM   2545  HG  LEU A 746      62.740  52.530  67.570  1.00  0.00           H
ATOM   2546  CD1 LEU A 746      60.590  51.750  67.270  1.00  0.00           C
ATOM   2547 HD11 LEU A 746      59.680  52.110  66.740  1.00  0.00           H
ATOM   2548 HD12 LEU A 746      60.460  51.870  68.360  1.00  0.00           H
ATOM   2549 HD13 LEU A 746      60.610  50.660  67.040  1.00  0.00           H
ATOM   2550  CD2 LEU A 746      62.470  51.800  65.570  1.00  0.00           C
ATOM   2551 HD21 LEU A 746      62.820  50.750  65.700  1.00  0.00           H
ATOM   2552 HD22 LEU A 746      63.390  52.350  65.260  1.00  0.00           H
ATOM   2553 HD23 LEU A 746      61.840  51.890  64.650  1.00  0.00           H
ATOM   2554  C   LEU A 746      61.980  55.170  68.710  1.00  0.00           C
ATOM   2555  O   LEU A 746      62.200  54.650  69.810  1.00  0.00           O
ATOM   2556  N   GLY A 747      62.710  56.270  68.420  1.00  0.00           N
ATOM   2557  HN  GLY A 747      62.620  56.750  67.550  1.00  0.00           H
ATOM   2558  CA  GLY A 747      63.760  56.910  69.150  1.00  0.00           C
ATOM   2559  HA1 GLY A 747      64.010  57.750  68.530  1.00  0.00           H
ATOM   2560  HA2 GLY A 747      64.530  56.160  69.270  1.00  0.00           H
ATOM   2561  C   GLY A 747      63.260  57.470  70.470  1.00  0.00           C
ATOM   2562  O   GLY A 747      64.050  57.880  71.330  1.00  0.00           O
ATOM   2563  N   GLU A 748      61.960  57.750  70.620  1.00  0.00           N
ATOM   2564  HN  GLU A 748      61.390  57.680  69.800  1.00  0.00           H
ATOM   2565  CA  GLU A 748      61.390  58.200  71.860  1.00  0.00           C
ATOM   2566  HA  GLU A 748      62.040  58.980  72.250  1.00  0.00           H
ATOM   2567  CB  GLU A 748      59.940  58.810  71.610  1.00  0.00           C
ATOM   2568  HB1 GLU A 748      59.370  58.050  71.040  1.00  0.00           H
ATOM   2569  HB2 GLU A 748      60.060  59.790  71.090  1.00  0.00           H
ATOM   2570  CG  GLU A 748      59.170  58.950  72.880  1.00  0.00           C
ATOM   2571  HG1 GLU A 748      59.750  59.450  73.680  1.00  0.00           H
ATOM   2572  HG2 GLU A 748      58.920  57.990  73.370  1.00  0.00           H
ATOM   2573  CD  GLU A 748      57.880  59.760  72.570  1.00  0.00           C
ATOM   2574  OE1 GLU A 748      57.000  59.190  71.940  1.00  0.00           O
ATOM   2575  OE2 GLU A 748      57.730  60.920  73.170  1.00  0.00           O
ATOM   2576  C   GLU A 748      61.320  57.210  73.030  1.00  0.00           C
ATOM   2577  O   GLU A 748      61.450  57.490  74.180  1.00  0.00           O
ATOM   2578  N   THR A 749      61.080  55.970  72.680  1.00  0.00           N
ATOM   2579  HN  THR A 749      60.750  55.760  71.770  1.00  0.00           H
ATOM   2580  CA  THR A 749      60.950  54.880  73.580  1.00  0.00           C
ATOM   2581  HA  THR A 749      60.810  55.230  74.590  1.00  0.00           H
ATOM   2582  CB  THR A 749      59.750  53.940  73.310  1.00  0.00           C
ATOM   2583  HB  THR A 749      59.820  53.480  72.300  1.00  0.00           H
ATOM   2584  OG1 THR A 749      58.570  54.750  73.350  1.00  0.00           O
ATOM   2585  HG1 THR A 749      58.530  55.110  72.470  1.00  0.00           H
ATOM   2586  CG2 THR A 749      59.660  53.010  74.470  1.00  0.00           C
ATOM   2587 HG21 THR A 749      59.450  53.420  75.470  1.00  0.00           H
ATOM   2588 HG22 THR A 749      60.580  52.370  74.460  1.00  0.00           H
ATOM   2589 HG23 THR A 749      58.890  52.230  74.240  1.00  0.00           H
ATOM   2590  C   THR A 749      62.290  54.210  73.670  1.00  0.00           C
ATOM   2591  O   THR A 749      62.870  54.080  74.730  1.00  0.00           O
ATOM   2592  N   TYR A 750      62.870  53.890  72.540  1.00  0.00           N
ATOM   2593  HN  TYR A 750      62.590  54.440  71.750  1.00  0.00           H
ATOM   2594  CA  TYR A 750      64.030  53.100  72.510  1.00  0.00           C
ATOM   2595  HA  TYR A 750      64.040  52.470  73.390  1.00  0.00           H
ATOM   2596  CB  TYR A 750      64.100  52.040  71.400  1.00  0.00           C
ATOM   2597  HB1 TYR A 750      65.060  51.500  71.510  1.00  0.00           H
ATOM   2598  HB2 TYR A 750      64.110  52.440  70.370  1.00  0.00           H
ATOM   2599  CG  TYR A 750      62.930  51.140  71.490  1.00  0.00           C
ATOM   2600  CD1 TYR A 750      61.650  51.430  71.020  1.00  0.00           C
ATOM   2601  HD1 TYR A 750      61.400  52.470  70.860  1.00  0.00           H
ATOM   2602  CE1 TYR A 750      60.570  50.580  70.990  1.00  0.00           C
ATOM   2603  HE1 TYR A 750      59.640  50.940  70.580  1.00  0.00           H
ATOM   2604  CZ  TYR A 750      60.820  49.270  71.320  1.00  0.00           C
ATOM   2605  OH  TYR A 750      59.740  48.340  71.250  1.00  0.00           O
ATOM   2606  HH  TYR A 750      58.950  48.880  71.170  1.00  0.00           H
ATOM   2607  CD2 TYR A 750      63.110  49.740  71.870  1.00  0.00           C
ATOM   2608  HD2 TYR A 750      64.120  49.470  72.110  1.00  0.00           H
ATOM   2609  CE2 TYR A 750      62.120  48.840  71.760  1.00  0.00           C
ATOM   2610  HE2 TYR A 750      62.170  47.790  72.010  1.00  0.00           H
ATOM   2611  C   TYR A 750      65.300  53.890  72.540  1.00  0.00           C
ATOM   2612  O   TYR A 750      65.360  54.910  71.740  1.00  0.00           O
ATOM   2613  N   ALA A 751      66.290  53.530  73.340  1.00  0.00           N
ATOM   2614  HN  ALA A 751      66.110  52.810  74.000  1.00  0.00           H
ATOM   2615  CA  ALA A 751      67.640  54.020  73.390  1.00  0.00           C
ATOM   2616  HA  ALA A 751      67.500  55.070  73.560  1.00  0.00           H
ATOM   2617  CB  ALA A 751      68.240  53.520  74.740  1.00  0.00           C
ATOM   2618  HB1 ALA A 751      68.290  52.410  74.810  1.00  0.00           H
ATOM   2619  HB2 ALA A 751      67.670  53.920  75.600  1.00  0.00           H
ATOM   2620  HB3 ALA A 751      69.310  53.780  74.890  1.00  0.00           H
ATOM   2621  C   ALA A 751      68.570  53.910  72.190  1.00  0.00           C
ATOM   2622  O   ALA A 751      68.560  52.960  71.400  1.00  0.00           O
ATOM   2623  N   PHE A 752      69.360  54.990  72.030  1.00  0.00           N
ATOM   2624  HN  PHE A 752      69.090  55.810  72.550  1.00  0.00           H
ATOM   2625  CA  PHE A 752      70.550  55.050  71.190  1.00  0.00           C
ATOM   2626  HA  PHE A 752      70.550  54.090  70.680  1.00  0.00           H
ATOM   2627  CB  PHE A 752      70.450  56.330  70.290  1.00  0.00           C
ATOM   2628  HB1 PHE A 752      70.530  57.230  70.950  1.00  0.00           H
ATOM   2629  HB2 PHE A 752      69.450  56.280  69.810  1.00  0.00           H
ATOM   2630  CG  PHE A 752      71.510  56.460  69.240  1.00  0.00           C
ATOM   2631  CD1 PHE A 752      72.750  57.070  69.500  1.00  0.00           C
ATOM   2632  HD1 PHE A 752      72.940  57.560  70.440  1.00  0.00           H
ATOM   2633  CE1 PHE A 752      73.700  57.150  68.510  1.00  0.00           C
ATOM   2634  HE1 PHE A 752      74.680  57.540  68.670  1.00  0.00           H
ATOM   2635  CZ  PHE A 752      73.520  56.440  67.310  1.00  0.00           C
ATOM   2636  HZ  PHE A 752      74.280  56.410  66.530  1.00  0.00           H
ATOM   2637  CD2 PHE A 752      71.290  55.860  67.970  1.00  0.00           C
ATOM   2638  HD2 PHE A 752      70.370  55.310  67.840  1.00  0.00           H
ATOM   2639  CE2 PHE A 752      72.300  55.880  67.030  1.00  0.00           C
ATOM   2640  HE2 PHE A 752      72.120  55.480  66.040  1.00  0.00           H
ATOM   2641  C   PHE A 752      71.840  55.130  72.090  1.00  0.00           C
ATOM   2642  O   PHE A 752      71.800  55.640  73.220  1.00  0.00           O
ATOM   2643  N   PRO A 822      72.950  54.520  71.710  1.00  0.00           N
ATOM   2644  CD  PRO A 822      74.160  54.770  72.430  1.00  0.00           C
ATOM   2645  HD1 PRO A 822      74.210  54.040  73.260  1.00  0.00           H
ATOM   2646  HD2 PRO A 822      74.260  55.770  72.910  1.00  0.00           H
ATOM   2647  CA  PRO A 822      73.120  53.690  70.470  1.00  0.00           C
ATOM   2648  HA  PRO A 822      72.650  54.160  69.610  1.00  0.00           H
ATOM   2649  CB  PRO A 822      74.630  53.510  70.410  1.00  0.00           C
ATOM   2650  HB1 PRO A 822      75.020  53.590  69.380  1.00  0.00           H
ATOM   2651  HB2 PRO A 822      74.910  52.530  70.860  1.00  0.00           H
ATOM   2652  CG  PRO A 822      75.250  54.540  71.310  1.00  0.00           C
ATOM   2653  HG1 PRO A 822      76.270  54.250  71.630  1.00  0.00           H
ATOM   2654  HG2 PRO A 822      75.260  55.550  70.820  1.00  0.00           H
ATOM   2655  C   PRO A 822      72.450  52.340  70.540  1.00  0.00           C
ATOM   2656  O   PRO A 822      71.990  51.820  69.520  1.00  0.00           O
ATOM   2657  N   ASP A 823      72.290  51.910  71.800  1.00  0.00           N
ATOM   2658  HN  ASP A 823      72.670  52.450  72.540  1.00  0.00           H
ATOM   2659  CA  ASP A 823      71.880  50.660  72.340  1.00  0.00           C
ATOM   2660  HA  ASP A 823      72.830  50.150  72.420  1.00  0.00           H
ATOM   2661  CB  ASP A 823      71.220  50.960  73.740  1.00  0.00           C
ATOM   2662  HB1 ASP A 823      70.760  50.010  74.080  1.00  0.00           H
ATOM   2663  HB2 ASP A 823      70.470  51.780  73.740  1.00  0.00           H
ATOM   2664  CG  ASP A 823      72.280  51.350  74.810  1.00  0.00           C
ATOM   2665  OD1 ASP A 823      71.880  51.270  76.000  1.00  0.00           O
ATOM   2666  OD2 ASP A 823      73.410  51.830  74.430  1.00  0.00           O
ATOM   2667  C   ASP A 823      71.030  49.820  71.430  1.00  0.00           C
ATOM   2668  O   ASP A 823      71.420  48.660  71.190  1.00  0.00           O
ATOM   2669  N   VAL A 824      69.890  50.320  71.000  1.00  0.00           N
ATOM   2670  HN  VAL A 824      69.680  51.260  71.280  1.00  0.00           H
ATOM   2671  CA  VAL A 824      69.010  49.490  70.160  1.00  0.00           C
ATOM   2672  HA  VAL A 824      69.470  48.520  69.980  1.00  0.00           H
ATOM   2673  CB  VAL A 824      67.540  49.400  70.750  1.00  0.00           C
ATOM   2674  HB  VAL A 824      67.000  50.380  70.780  1.00  0.00           H
ATOM   2675  CG1 VAL A 824      66.660  48.420  69.890  1.00  0.00           C
ATOM   2676 HG11 VAL A 824      65.600  48.360  70.210  1.00  0.00           H
ATOM   2677 HG12 VAL A 824      67.120  47.410  70.020  1.00  0.00           H
ATOM   2678 HG13 VAL A 824      66.710  48.510  68.780  1.00  0.00           H
ATOM   2679  CG2 VAL A 824      67.670  48.950  72.180  1.00  0.00           C
ATOM   2680 HG21 VAL A 824      68.260  49.610  72.840  1.00  0.00           H
ATOM   2681 HG22 VAL A 824      68.190  47.970  72.270  1.00  0.00           H
ATOM   2682 HG23 VAL A 824      66.680  48.720  72.630  1.00  0.00           H
ATOM   2683  C   VAL A 824      68.810  50.160  68.850  1.00  0.00           C
ATOM   2684  O   VAL A 824      68.940  49.600  67.790  1.00  0.00           O
ATOM   2685  N   LEU A 825      68.590  51.490  68.930  1.00  0.00           N
ATOM   2686  HN  LEU A 825      68.490  51.970  69.790  1.00  0.00           H
ATOM   2687  CA  LEU A 825      68.260  52.440  67.900  1.00  0.00           C
ATOM   2688  HA  LEU A 825      67.360  52.020  67.500  1.00  0.00           H
ATOM   2689  CB  LEU A 825      67.860  53.710  68.550  1.00  0.00           C
ATOM   2690  HB1 LEU A 825      68.750  54.170  69.030  1.00  0.00           H
ATOM   2691  HB2 LEU A 825      67.190  53.600  69.430  1.00  0.00           H
ATOM   2692  CG  LEU A 825      67.110  54.790  67.700  1.00  0.00           C
ATOM   2693  HG  LEU A 825      67.630  54.680  66.730  1.00  0.00           H
ATOM   2694  CD1 LEU A 825      65.710  54.370  67.370  1.00  0.00           C
ATOM   2695 HD11 LEU A 825      65.740  53.530  66.660  1.00  0.00           H
ATOM   2696 HD12 LEU A 825      65.120  55.260  67.020  1.00  0.00           H
ATOM   2697 HD13 LEU A 825      65.230  54.030  68.310  1.00  0.00           H
ATOM   2698  CD2 LEU A 825      67.250  56.250  68.150  1.00  0.00           C
ATOM   2699 HD21 LEU A 825      66.560  56.850  67.510  1.00  0.00           H
ATOM   2700 HD22 LEU A 825      68.290  56.620  68.240  1.00  0.00           H
ATOM   2701 HD23 LEU A 825      66.810  56.270  69.180  1.00  0.00           H
ATOM   2702  C   LEU A 825      69.300  52.580  66.750  1.00  0.00           C
ATOM   2703  O   LEU A 825      68.980  52.650  65.550  1.00  0.00           O
ATOM   2704  N   PHE A 826      70.660  52.520  67.060  1.00  0.00           N
ATOM   2705  HN  PHE A 826      70.940  52.410  68.010  1.00  0.00           H
ATOM   2706  CA  PHE A 826      71.700  52.560  66.030  1.00  0.00           C
ATOM   2707  HA  PHE A 826      71.620  53.490  65.490  1.00  0.00           H
ATOM   2708  CB  PHE A 826      73.060  52.530  66.760  1.00  0.00           C
ATOM   2709  HB1 PHE A 826      73.100  51.580  67.350  1.00  0.00           H
ATOM   2710  HB2 PHE A 826      73.200  53.450  67.360  1.00  0.00           H
ATOM   2711  CG  PHE A 826      74.310  52.380  65.950  1.00  0.00           C
ATOM   2712  CD1 PHE A 826      74.420  53.200  64.800  1.00  0.00           C
ATOM   2713  HD1 PHE A 826      73.750  54.040  64.680  1.00  0.00           H
ATOM   2714  CE1 PHE A 826      75.520  53.150  63.960  1.00  0.00           C
ATOM   2715  HE1 PHE A 826      75.620  53.690  63.030  1.00  0.00           H
ATOM   2716  CZ  PHE A 826      76.510  52.150  64.130  1.00  0.00           C
ATOM   2717  HZ  PHE A 826      77.140  51.890  63.310  1.00  0.00           H
ATOM   2718  CD2 PHE A 826      75.290  51.390  66.170  1.00  0.00           C
ATOM   2719  HD2 PHE A 826      75.290  50.690  66.980  1.00  0.00           H
ATOM   2720  CE2 PHE A 826      76.300  51.210  65.240  1.00  0.00           C
ATOM   2721  HE2 PHE A 826      77.080  50.500  65.490  1.00  0.00           H
ATOM   2722  C   PHE A 826      71.620  51.390  65.040  1.00  0.00           C
ATOM   2723  O   PHE A 826      71.660  51.490  63.800  1.00  0.00           O
ATOM   2724  N   TRP A 827      71.420  50.170  65.530  1.00  0.00           N
ATOM   2725  HN  TRP A 827      71.340  50.000  66.510  1.00  0.00           H
ATOM   2726  CA  TRP A 827      71.140  48.950  64.780  1.00  0.00           C
ATOM   2727  HA  TRP A 827      71.850  48.790  63.990  1.00  0.00           H
ATOM   2728  CB  TRP A 827      71.230  47.730  65.700  1.00  0.00           C
ATOM   2729  HB1 TRP A 827      71.410  46.780  65.160  1.00  0.00           H
ATOM   2730  HB2 TRP A 827      70.420  47.680  66.470  1.00  0.00           H
ATOM   2731  CG  TRP A 827      72.410  47.650  66.590  1.00  0.00           C
ATOM   2732  CD1 TRP A 827      72.470  47.950  67.910  1.00  0.00           C
ATOM   2733  HD1 TRP A 827      71.610  48.330  68.450  1.00  0.00           H
ATOM   2734  NE1 TRP A 827      73.750  47.830  68.350  1.00  0.00           N
ATOM   2735  HE1 TRP A 827      74.160  47.900  69.230  1.00  0.00           H
ATOM   2736  CE2 TRP A 827      74.600  47.510  67.360  1.00  0.00           C
ATOM   2737  CD2 TRP A 827      73.760  47.410  66.210  1.00  0.00           C
ATOM   2738  CE3 TRP A 827      74.350  47.120  64.990  1.00  0.00           C
ATOM   2739  HE3 TRP A 827      73.660  46.920  64.170  1.00  0.00           H
ATOM   2740  CZ3 TRP A 827      75.720  47.150  64.870  1.00  0.00           C
ATOM   2741  HZ3 TRP A 827      76.160  46.940  63.900  1.00  0.00           H
ATOM   2742  CZ2 TRP A 827      75.960  47.540  67.240  1.00  0.00           C
ATOM   2743  HZ2 TRP A 827      76.630  47.620  68.080  1.00  0.00           H
ATOM   2744  CH2 TRP A 827      76.570  47.390  65.990  1.00  0.00           C
ATOM   2745  HH2 TRP A 827      77.610  47.620  65.820  1.00  0.00           H
ATOM   2746  C   TRP A 827      69.770  48.910  64.060  1.00  0.00           C
ATOM   2747  O   TRP A 827      69.720  48.460  62.890  1.00  0.00           O
ATOM   2748  N   CYS A 828      68.680  49.480  64.590  1.00  0.00           N
ATOM   2749  HN  CYS A 828      68.730  49.820  65.530  1.00  0.00           H
ATOM   2750  CA  CYS A 828      67.390  49.720  63.930  1.00  0.00           C
ATOM   2751  HA  CYS A 828      67.010  48.800  63.540  1.00  0.00           H
ATOM   2752  CB  CYS A 828      66.460  50.440  64.890  1.00  0.00           C
ATOM   2753  HB1 CYS A 828      65.580  50.820  64.350  1.00  0.00           H
ATOM   2754  HB2 CYS A 828      67.060  51.320  65.200  1.00  0.00           H
ATOM   2755  SG  CYS A 828      65.800  49.630  66.370  1.00  0.00           S
ATOM   2756  HG1 CYS A 828      66.870  49.910  67.110  1.00  0.00           H
ATOM   2757  C   CYS A 828      67.480  50.610  62.710  1.00  0.00           C
ATOM   2758  O   CYS A 828      66.880  50.350  61.660  1.00  0.00           O
ATOM   2759  N   VAL A 829      68.240  51.670  62.810  1.00  0.00           N
ATOM   2760  HN  VAL A 829      68.700  52.030  63.610  1.00  0.00           H
ATOM   2761  CA  VAL A 829      68.530  52.610  61.650  1.00  0.00           C
ATOM   2762  HA  VAL A 829      67.580  52.840  61.200  1.00  0.00           H
ATOM   2763  CB  VAL A 829      69.270  53.870  62.140  1.00  0.00           C
ATOM   2764  HB  VAL A 829      69.890  53.530  62.990  1.00  0.00           H
ATOM   2765  CG1 VAL A 829      70.320  54.580  61.260  1.00  0.00           C
ATOM   2766 HG11 VAL A 829      70.780  55.490  61.690  1.00  0.00           H
ATOM   2767 HG12 VAL A 829      69.830  54.950  60.330  1.00  0.00           H
ATOM   2768 HG13 VAL A 829      71.040  53.830  60.880  1.00  0.00           H
ATOM   2769  CG2 VAL A 829      68.280  54.900  62.760  1.00  0.00           C
ATOM   2770 HG21 VAL A 829      68.890  55.700  63.220  1.00  0.00           H
ATOM   2771 HG22 VAL A 829      67.720  54.440  63.600  1.00  0.00           H
ATOM   2772 HG23 VAL A 829      67.620  55.310  61.960  1.00  0.00           H
ATOM   2773  C   VAL A 829      69.330  51.960  60.490  1.00  0.00           C
ATOM   2774  O   VAL A 829      69.060  52.050  59.260  1.00  0.00           O
ATOM   2775  N   ILE A 830      70.350  51.250  60.870  1.00  0.00           N
ATOM   2776  HN  ILE A 830      70.470  51.120  61.850  1.00  0.00           H
ATOM   2777  CA  ILE A 830      71.180  50.440  60.020  1.00  0.00           C
ATOM   2778  HA  ILE A 830      71.610  51.100  59.290  1.00  0.00           H
ATOM   2779  CB  ILE A 830      72.250  49.770  60.880  1.00  0.00           C
ATOM   2780  HB  ILE A 830      71.930  49.450  61.900  1.00  0.00           H
ATOM   2781  CG2 ILE A 830      72.810  48.470  60.180  1.00  0.00           C
ATOM   2782 HG21 ILE A 830      72.080  47.660  60.380  1.00  0.00           H
ATOM   2783 HG22 ILE A 830      73.750  48.200  60.690  1.00  0.00           H
ATOM   2784 HG23 ILE A 830      73.120  48.610  59.120  1.00  0.00           H
ATOM   2785  CG1 ILE A 830      73.540  50.620  61.140  1.00  0.00           C
ATOM   2786 HG11 ILE A 830      73.070  51.550  61.530  1.00  0.00           H
ATOM   2787 HG12 ILE A 830      74.100  50.890  60.210  1.00  0.00           H
ATOM   2788  CD  ILE A 830      74.360  50.140  62.380  1.00  0.00           C
ATOM   2789  HD1 ILE A 830      75.370  50.590  62.340  1.00  0.00           H
ATOM   2790  HD2 ILE A 830      74.390  49.040  62.520  1.00  0.00           H
ATOM   2791  HD3 ILE A 830      73.830  50.460  63.300  1.00  0.00           H
ATOM   2792  C   ILE A 830      70.260  49.410  59.320  1.00  0.00           C
ATOM   2793  O   ILE A 830      70.350  49.250  58.120  1.00  0.00           O
ATOM   2794  N   LEU A 831      69.400  48.690  60.100  1.00  0.00           N
ATOM   2795  HN  LEU A 831      69.350  48.880  61.080  1.00  0.00           H
ATOM   2796  CA  LEU A 831      68.530  47.590  59.660  1.00  0.00           C
ATOM   2797  HA  LEU A 831      69.150  47.000  59.000  1.00  0.00           H
ATOM   2798  CB  LEU A 831      68.090  46.690  60.820  1.00  0.00           C
ATOM   2799  HB1 LEU A 831      67.460  47.300  61.520  1.00  0.00           H
ATOM   2800  HB2 LEU A 831      69.030  46.390  61.330  1.00  0.00           H
ATOM   2801  CG  LEU A 831      67.180  45.430  60.450  1.00  0.00           C
ATOM   2802  HG  LEU A 831      66.440  45.690  59.670  1.00  0.00           H
ATOM   2803  CD1 LEU A 831      68.140  44.450  59.780  1.00  0.00           C
ATOM   2804 HD11 LEU A 831      67.730  43.470  59.450  1.00  0.00           H
ATOM   2805 HD12 LEU A 831      68.920  44.080  60.480  1.00  0.00           H
ATOM   2806 HD13 LEU A 831      68.650  44.840  58.870  1.00  0.00           H
ATOM   2807  CD2 LEU A 831      66.580  44.860  61.730  1.00  0.00           C
ATOM   2808 HD21 LEU A 831      65.710  45.440  62.100  1.00  0.00           H
ATOM   2809 HD22 LEU A 831      67.330  44.920  62.550  1.00  0.00           H
ATOM   2810 HD23 LEU A 831      66.270  43.820  61.550  1.00  0.00           H
ATOM   2811  C   LEU A 831      67.440  48.030  58.700  1.00  0.00           C
ATOM   2812  O   LEU A 831      67.140  47.410  57.670  1.00  0.00           O
ATOM   2813  N   PHE A 832      66.760  49.170  58.960  1.00  0.00           N
ATOM   2814  HN  PHE A 832      66.870  49.450  59.920  1.00  0.00           H
ATOM   2815  CA  PHE A 832      65.960  49.920  58.110  1.00  0.00           C
ATOM   2816  HA  PHE A 832      65.140  49.250  57.860  1.00  0.00           H
ATOM   2817  CB  PHE A 832      65.420  51.140  58.840  1.00  0.00           C
ATOM   2818  HB1 PHE A 832      66.290  51.760  59.180  1.00  0.00           H
ATOM   2819  HB2 PHE A 832      64.970  50.860  59.810  1.00  0.00           H
ATOM   2820  CG  PHE A 832      64.490  52.000  58.050  1.00  0.00           C
ATOM   2821  CD1 PHE A 832      64.930  52.980  57.090  1.00  0.00           C
ATOM   2822  HD1 PHE A 832      65.990  53.060  56.880  1.00  0.00           H
ATOM   2823  CE1 PHE A 832      64.050  53.940  56.620  1.00  0.00           C
ATOM   2824  HE1 PHE A 832      64.340  54.800  56.040  1.00  0.00           H
ATOM   2825  CZ  PHE A 832      62.700  53.830  57.030  1.00  0.00           C
ATOM   2826  HZ  PHE A 832      61.940  54.520  56.690  1.00  0.00           H
ATOM   2827  CD2 PHE A 832      63.160  51.910  58.410  1.00  0.00           C
ATOM   2828  HD2 PHE A 832      62.910  51.100  59.070  1.00  0.00           H
ATOM   2829  CE2 PHE A 832      62.230  52.830  57.900  1.00  0.00           C
ATOM   2830  HE2 PHE A 832      61.170  52.810  58.170  1.00  0.00           H
ATOM   2831  C   PHE A 832      66.590  50.350  56.750  1.00  0.00           C
ATOM   2832  O   PHE A 832      66.250  49.810  55.670  1.00  0.00           O
ATOM   2833  N   PHE A 833      67.720  51.100  56.790  1.00  0.00           N
ATOM   2834  HN  PHE A 833      68.080  51.510  57.620  1.00  0.00           H
ATOM   2835  CA  PHE A 833      68.470  51.400  55.570  1.00  0.00           C
ATOM   2836  HA  PHE A 833      67.890  51.740  54.730  1.00  0.00           H
ATOM   2837  CB  PHE A 833      69.590  52.450  55.770  1.00  0.00           C
ATOM   2838  HB1 PHE A 833      70.240  52.650  54.900  1.00  0.00           H
ATOM   2839  HB2 PHE A 833      70.260  52.090  56.570  1.00  0.00           H
ATOM   2840  CG  PHE A 833      69.080  53.850  56.040  1.00  0.00           C
ATOM   2841  CD1 PHE A 833      69.450  54.610  57.150  1.00  0.00           C
ATOM   2842  HD1 PHE A 833      70.210  54.230  57.830  1.00  0.00           H
ATOM   2843  CE1 PHE A 833      68.810  55.830  57.380  1.00  0.00           C
ATOM   2844  HE1 PHE A 833      69.250  56.350  58.220  1.00  0.00           H
ATOM   2845  CZ  PHE A 833      67.940  56.410  56.520  1.00  0.00           C
ATOM   2846  HZ  PHE A 833      67.390  57.320  56.680  1.00  0.00           H
ATOM   2847  CD2 PHE A 833      68.060  54.330  55.130  1.00  0.00           C
ATOM   2848  HD2 PHE A 833      67.840  53.800  54.230  1.00  0.00           H
ATOM   2849  CE2 PHE A 833      67.510  55.600  55.440  1.00  0.00           C
ATOM   2850  HE2 PHE A 833      66.870  56.060  54.710  1.00  0.00           H
ATOM   2851  C   PHE A 833      69.100  50.180  54.920  1.00  0.00           C
ATOM   2852  O   PHE A 833      69.120  50.170  53.690  1.00  0.00           O
ATOM   2853  N   THR A 834      69.560  49.160  55.580  1.00  0.00           N
ATOM   2854  HN  THR A 834      69.660  49.210  56.580  1.00  0.00           H
ATOM   2855  CA  THR A 834      70.060  47.950  54.870  1.00  0.00           C
ATOM   2856  HA  THR A 834      70.560  48.230  53.960  1.00  0.00           H
ATOM   2857  CB  THR A 834      71.060  47.090  55.650  1.00  0.00           C
ATOM   2858  HB  THR A 834      71.420  46.190  55.130  1.00  0.00           H
ATOM   2859  OG1 THR A 834      70.540  46.800  56.870  1.00  0.00           O
ATOM   2860  HG1 THR A 834      70.650  47.530  57.470  1.00  0.00           H
ATOM   2861  CG2 THR A 834      72.270  47.940  55.850  1.00  0.00           C
ATOM   2862 HG21 THR A 834      71.930  48.580  56.690  1.00  0.00           H
ATOM   2863 HG22 THR A 834      72.510  48.490  54.930  1.00  0.00           H
ATOM   2864 HG23 THR A 834      73.200  47.460  56.240  1.00  0.00           H
ATOM   2865  C   THR A 834      68.960  46.990  54.350  1.00  0.00           C
ATOM   2866  O   THR A 834      69.110  46.440  53.350  1.00  0.00           O
ATOM   2867  N   THR A 835      67.740  46.920  55.000  1.00  0.00           N
ATOM   2868  HN  THR A 835      67.650  47.580  55.740  1.00  0.00           H
ATOM   2869  CA  THR A 835      66.530  46.270  54.500  1.00  0.00           C
ATOM   2870  HA  THR A 835      66.780  45.270  54.200  1.00  0.00           H
ATOM   2871  CB  THR A 835      65.420  46.180  55.430  1.00  0.00           C
ATOM   2872  HB  THR A 835      65.150  47.160  55.860  1.00  0.00           H
ATOM   2873  OG1 THR A 835      65.760  45.230  56.470  1.00  0.00           O
ATOM   2874  HG1 THR A 835      66.290  45.740  57.090  1.00  0.00           H
ATOM   2875  CG2 THR A 835      64.230  45.470  54.760  1.00  0.00           C
ATOM   2876 HG21 THR A 835      63.770  46.200  54.050  1.00  0.00           H
ATOM   2877 HG22 THR A 835      63.500  45.240  55.560  1.00  0.00           H
ATOM   2878 HG23 THR A 835      64.480  44.530  54.220  1.00  0.00           H
ATOM   2879  C   THR A 835      66.010  46.980  53.260  1.00  0.00           C
ATOM   2880  O   THR A 835      65.750  46.360  52.260  1.00  0.00           O
ATOM   2881  N   PHE A 836      65.980  48.320  53.330  1.00  0.00           N
ATOM   2882  HN  PHE A 836      66.060  48.780  54.210  1.00  0.00           H
ATOM   2883  CA  PHE A 836      65.630  49.210  52.220  1.00  0.00           C
ATOM   2884  HA  PHE A 836      64.670  48.870  51.880  1.00  0.00           H
ATOM   2885  CB  PHE A 836      65.620  50.600  52.780  1.00  0.00           C
ATOM   2886  HB1 PHE A 836      66.500  50.890  53.400  1.00  0.00           H
ATOM   2887  HB2 PHE A 836      64.860  50.720  53.580  1.00  0.00           H
ATOM   2888  CG  PHE A 836      65.290  51.650  51.670  1.00  0.00           C
ATOM   2889  CD1 PHE A 836      66.320  52.520  51.180  1.00  0.00           C
ATOM   2890  HD1 PHE A 836      67.320  52.440  51.580  1.00  0.00           H
ATOM   2891  CE1 PHE A 836      66.080  53.410  50.160  1.00  0.00           C
ATOM   2892  HE1 PHE A 836      66.890  53.750  49.530  1.00  0.00           H
ATOM   2893  CZ  PHE A 836      64.710  53.540  49.670  1.00  0.00           C
ATOM   2894  HZ  PHE A 836      64.430  54.190  48.860  1.00  0.00           H
ATOM   2895  CD2 PHE A 836      64.020  51.810  51.290  1.00  0.00           C
ATOM   2896  HD2 PHE A 836      63.280  51.110  51.660  1.00  0.00           H
ATOM   2897  CE2 PHE A 836      63.750  52.640  50.240  1.00  0.00           C
ATOM   2898  HE2 PHE A 836      62.760  52.640  49.800  1.00  0.00           H
ATOM   2899  C   PHE A 836      66.610  49.070  51.090  1.00  0.00           C
ATOM   2900  O   PHE A 836      66.180  48.980  49.880  1.00  0.00           O
ATOM   2901  N   PHE A 837      67.920  49.050  51.420  1.00  0.00           N
ATOM   2902  HN  PHE A 837      68.270  49.200  52.340  1.00  0.00           H
ATOM   2903  CA  PHE A 837      69.060  48.860  50.480  1.00  0.00           C
ATOM   2904  HA  PHE A 837      68.930  49.530  49.660  1.00  0.00           H
ATOM   2905  CB  PHE A 837      70.470  49.180  51.100  1.00  0.00           C
ATOM   2906  HB1 PHE A 837      70.520  48.530  52.010  1.00  0.00           H
ATOM   2907  HB2 PHE A 837      70.420  50.250  51.390  1.00  0.00           H
ATOM   2908  CG  PHE A 837      71.750  48.980  50.260  1.00  0.00           C
ATOM   2909  CD1 PHE A 837      72.820  48.240  50.780  1.00  0.00           C
ATOM   2910  HD1 PHE A 837      72.880  47.800  51.770  1.00  0.00           H
ATOM   2911  CE1 PHE A 837      74.060  48.110  50.010  1.00  0.00           C
ATOM   2912  HE1 PHE A 837      74.890  47.530  50.400  1.00  0.00           H
ATOM   2913  CZ  PHE A 837      74.110  48.800  48.770  1.00  0.00           C
ATOM   2914  HZ  PHE A 837      74.990  48.970  48.180  1.00  0.00           H
ATOM   2915  CD2 PHE A 837      71.820  49.550  48.950  1.00  0.00           C
ATOM   2916  HD2 PHE A 837      71.030  50.120  48.490  1.00  0.00           H
ATOM   2917  CE2 PHE A 837      73.010  49.430  48.240  1.00  0.00           C
ATOM   2918  HE2 PHE A 837      73.080  49.900  47.270  1.00  0.00           H
ATOM   2919  C   PHE A 837      69.110  47.520  49.760  1.00  0.00           C
ATOM   2920  O   PHE A 837      69.010  47.450  48.530  1.00  0.00           O
ATOM   2921  N   LEU A 838      69.110  46.390  50.550  1.00  0.00           N
ATOM   2922  HN  LEU A 838      69.040  46.420  51.540  1.00  0.00           H
ATOM   2923  CA  LEU A 838      69.010  45.080  50.010  1.00  0.00           C
ATOM   2924  HA  LEU A 838      69.910  44.930  49.420  1.00  0.00           H
ATOM   2925  CB  LEU A 838      69.090  43.980  51.170  1.00  0.00           C
ATOM   2926  HB1 LEU A 838      68.260  44.050  51.910  1.00  0.00           H
ATOM   2927  HB2 LEU A 838      70.020  44.190  51.740  1.00  0.00           H
ATOM   2928  CG  LEU A 838      69.100  42.500  50.650  1.00  0.00           C
ATOM   2929  HG  LEU A 838      68.150  42.350  50.110  1.00  0.00           H
ATOM   2930  CD1 LEU A 838      70.340  42.300  49.670  1.00  0.00           C
ATOM   2931 HD11 LEU A 838      71.190  42.840  50.130  1.00  0.00           H
ATOM   2932 HD12 LEU A 838      70.170  42.690  48.640  1.00  0.00           H
ATOM   2933 HD13 LEU A 838      70.640  41.240  49.490  1.00  0.00           H
ATOM   2934  CD2 LEU A 838      69.200  41.570  51.780  1.00  0.00           C
ATOM   2935 HD21 LEU A 838      68.390  41.700  52.530  1.00  0.00           H
ATOM   2936 HD22 LEU A 838      70.160  41.670  52.320  1.00  0.00           H
ATOM   2937 HD23 LEU A 838      69.060  40.530  51.420  1.00  0.00           H
ATOM   2938  C   LEU A 838      67.800  44.840  49.000  1.00  0.00           C
ATOM   2939  O   LEU A 838      67.960  44.410  47.870  1.00  0.00           O
ATOM   2940  N   SER A 839      66.560  45.320  49.380  1.00  0.00           N
ATOM   2941  HN  SER A 839      66.260  45.570  50.290  1.00  0.00           H
ATOM   2942  CA  SER A 839      65.370  45.190  48.510  1.00  0.00           C
ATOM   2943  HA  SER A 839      65.390  44.140  48.270  1.00  0.00           H
ATOM   2944  CB  SER A 839      63.980  45.290  49.120  1.00  0.00           C
ATOM   2945  HB1 SER A 839      63.570  44.450  49.730  1.00  0.00           H
ATOM   2946  HB2 SER A 839      63.260  45.500  48.300  1.00  0.00           H
ATOM   2947  OG  SER A 839      64.010  46.480  49.970  1.00  0.00           O
ATOM   2948  HG1 SER A 839      64.400  46.180  50.790  1.00  0.00           H
ATOM   2949  C   SER A 839      65.520  45.910  47.160  1.00  0.00           C
ATOM   2950  O   SER A 839      65.260  45.380  46.090  1.00  0.00           O
ATOM   2951  N   SER A 840      66.110  47.200  47.230  1.00  0.00           N
ATOM   2952  HN  SER A 840      66.280  47.550  48.150  1.00  0.00           H
ATOM   2953  CA  SER A 840      66.450  48.010  46.020  1.00  0.00           C
ATOM   2954  HA  SER A 840      65.660  47.990  45.310  1.00  0.00           H
ATOM   2955  CB  SER A 840      66.700  49.500  46.320  1.00  0.00           C
ATOM   2956  HB1 SER A 840      65.730  49.930  46.660  1.00  0.00           H
ATOM   2957  HB2 SER A 840      67.040  50.010  45.400  1.00  0.00           H
ATOM   2958  OG  SER A 840      67.570  49.800  47.450  1.00  0.00           O
ATOM   2959  HG1 SER A 840      67.270  49.330  48.230  1.00  0.00           H
ATOM   2960  C   SER A 840      67.620  47.450  45.180  1.00  0.00           C
ATOM   2961  O   SER A 840      67.460  47.300  43.960  1.00  0.00           O
ATOM   2962  N   PHE A 841      68.600  46.910  45.790  1.00  0.00           N
ATOM   2963  HN  PHE A 841      68.570  46.970  46.790  1.00  0.00           H
ATOM   2964  CA  PHE A 841      69.680  46.200  45.170  1.00  0.00           C
ATOM   2965  HA  PHE A 841      70.080  46.820  44.370  1.00  0.00           H
ATOM   2966  CB  PHE A 841      70.830  45.850  46.220  1.00  0.00           C
ATOM   2967  HB1 PHE A 841      70.280  45.380  47.070  1.00  0.00           H
ATOM   2968  HB2 PHE A 841      71.200  46.810  46.640  1.00  0.00           H
ATOM   2969  CG  PHE A 841      72.080  45.120  45.710  1.00  0.00           C
ATOM   2970  CD1 PHE A 841      72.890  45.540  44.640  1.00  0.00           C
ATOM   2971  HD1 PHE A 841      72.630  46.420  44.080  1.00  0.00           H
ATOM   2972  CE1 PHE A 841      73.950  44.730  44.210  1.00  0.00           C
ATOM   2973  HE1 PHE A 841      74.580  45.000  43.380  1.00  0.00           H
ATOM   2974  CZ  PHE A 841      74.250  43.530  44.880  1.00  0.00           C
ATOM   2975  HZ  PHE A 841      75.140  42.960  44.650  1.00  0.00           H
ATOM   2976  CD2 PHE A 841      72.450  43.970  46.440  1.00  0.00           C
ATOM   2977  HD2 PHE A 841      71.710  43.570  47.120  1.00  0.00           H
ATOM   2978  CE2 PHE A 841      73.500  43.100  46.000  1.00  0.00           C
ATOM   2979  HE2 PHE A 841      73.820  42.220  46.540  1.00  0.00           H
ATOM   2980  C   PHE A 841      69.230  44.990  44.400  1.00  0.00           C
ATOM   2981  O   PHE A 841      69.690  44.760  43.250  1.00  0.00           O
ATOM   2982  N   LEU A 842      68.320  44.110  44.880  1.00  0.00           N
ATOM   2983  HN  LEU A 842      68.010  44.160  45.820  1.00  0.00           H
ATOM   2984  CA  LEU A 842      67.860  43.010  44.200  1.00  0.00           C
ATOM   2985  HA  LEU A 842      68.680  42.600  43.640  1.00  0.00           H
ATOM   2986  CB  LEU A 842      67.270  41.960  45.130  1.00  0.00           C
ATOM   2987  HB1 LEU A 842      66.830  41.130  44.530  1.00  0.00           H
ATOM   2988  HB2 LEU A 842      66.450  42.330  45.780  1.00  0.00           H
ATOM   2989  CG  LEU A 842      68.290  41.400  46.140  1.00  0.00           C
ATOM   2990  HG  LEU A 842      68.480  42.180  46.910  1.00  0.00           H
ATOM   2991  CD1 LEU A 842      67.780  40.120  46.820  1.00  0.00           C
ATOM   2992 HD11 LEU A 842      68.400  39.910  47.730  1.00  0.00           H
ATOM   2993 HD12 LEU A 842      67.940  39.250  46.140  1.00  0.00           H
ATOM   2994 HD13 LEU A 842      66.780  40.310  47.240  1.00  0.00           H
ATOM   2995  CD2 LEU A 842      69.640  41.050  45.540  1.00  0.00           C
ATOM   2996 HD21 LEU A 842      70.360  40.720  46.320  1.00  0.00           H
ATOM   2997 HD22 LEU A 842      70.100  41.980  45.130  1.00  0.00           H
ATOM   2998 HD23 LEU A 842      69.570  40.230  44.780  1.00  0.00           H
ATOM   2999  C   LEU A 842      66.780  43.320  43.140  1.00  0.00           C
ATOM   3000  O   LEU A 842      66.770  42.720  42.080  1.00  0.00           O
ATOM   3001  N   LYS A 843      65.930  44.360  43.400  1.00  0.00           N
ATOM   3002  HN  LYS A 843      66.020  44.780  44.300  1.00  0.00           H
ATOM   3003  CA  LYS A 843      65.010  44.870  42.450  1.00  0.00           C
ATOM   3004  HA  LYS A 843      64.310  44.080  42.200  1.00  0.00           H
ATOM   3005  CB  LYS A 843      64.250  46.080  43.100  1.00  0.00           C
ATOM   3006  HB1 LYS A 843      64.930  46.950  43.160  1.00  0.00           H
ATOM   3007  HB2 LYS A 843      63.890  45.800  44.110  1.00  0.00           H
ATOM   3008  CG  LYS A 843      63.030  46.510  42.270  1.00  0.00           C
ATOM   3009  HG1 LYS A 843      63.450  46.920  41.310  1.00  0.00           H
ATOM   3010  HG2 LYS A 843      62.440  47.190  42.930  1.00  0.00           H
ATOM   3011  CD  LYS A 843      62.070  45.400  41.980  1.00  0.00           C
ATOM   3012  HD1 LYS A 843      61.900  45.000  43.000  1.00  0.00           H
ATOM   3013  HD2 LYS A 843      62.520  44.570  41.380  1.00  0.00           H
ATOM   3014  CE  LYS A 843      60.730  45.860  41.390  1.00  0.00           C
ATOM   3015  HE1 LYS A 843      60.360  46.680  42.040  1.00  0.00           H
ATOM   3016  HE2 LYS A 843      60.040  44.990  41.520  1.00  0.00           H
ATOM   3017  NZ  LYS A 843      60.780  46.340  39.980  1.00  0.00           N
ATOM   3018  HZ1 LYS A 843      59.810  46.340  39.630  1.00  0.00           H
ATOM   3019  HZ2 LYS A 843      61.480  45.830  39.410  1.00  0.00           H
ATOM   3020  HZ3 LYS A 843      61.120  47.310  40.090  1.00  0.00           H
ATOM   3021  C   LYS A 843      65.720  45.370  41.200  1.00  0.00           C
ATOM   3022  O   LYS A 843      65.280  44.980  40.150  1.00  0.00           O
ATOM   3023  N   GLN A 844      66.860  46.110  41.230  1.00  0.00           N
ATOM   3024  HN  GLN A 844      67.220  46.570  42.040  1.00  0.00           H
ATOM   3025  CA  GLN A 844      67.540  46.640  40.050  1.00  0.00           C
ATOM   3026  HA  GLN A 844      66.800  46.790  39.280  1.00  0.00           H
ATOM   3027  CB  GLN A 844      68.220  47.960  40.430  1.00  0.00           C
ATOM   3028  HB1 GLN A 844      68.660  48.450  39.540  1.00  0.00           H
ATOM   3029  HB2 GLN A 844      69.060  47.840  41.140  1.00  0.00           H
ATOM   3030  CG  GLN A 844      67.250  49.150  40.950  1.00  0.00           C
ATOM   3031  HG1 GLN A 844      67.770  50.100  40.720  1.00  0.00           H
ATOM   3032  HG2 GLN A 844      67.270  49.110  42.060  1.00  0.00           H
ATOM   3033  CD  GLN A 844      65.750  49.180  40.540  1.00  0.00           C
ATOM   3034  OE1 GLN A 844      64.760  49.000  41.230  1.00  0.00           O
ATOM   3035  NE2 GLN A 844      65.560  49.400  39.170  1.00  0.00           N
ATOM   3036 HE21 GLN A 844      64.660  49.300  38.750  1.00  0.00           H
ATOM   3037 HE22 GLN A 844      66.370  49.180  38.630  1.00  0.00           H
ATOM   3038  C   GLN A 844      68.510  45.740  39.470  1.00  0.00           C
ATOM   3039  O   GLN A 844      69.050  46.060  38.400  1.00  0.00           O
ATOM   3040  N   PHE A 845      68.620  44.500  39.950  1.00  0.00           N
ATOM   3041  HN  PHE A 845      68.110  44.310  40.790  1.00  0.00           H
ATOM   3042  CA  PHE A 845      69.650  43.460  39.630  1.00  0.00           C
ATOM   3043  HA  PHE A 845      70.620  43.930  39.720  1.00  0.00           H
ATOM   3044  CB  PHE A 845      69.560  42.180  40.650  1.00  0.00           C
ATOM   3045  HB1 PHE A 845      68.690  41.490  40.550  1.00  0.00           H
ATOM   3046  HB2 PHE A 845      69.460  42.770  41.580  1.00  0.00           H
ATOM   3047  CG  PHE A 845      70.810  41.420  40.750  1.00  0.00           C
ATOM   3048  CD1 PHE A 845      71.840  41.730  41.650  1.00  0.00           C
ATOM   3049  HD1 PHE A 845      71.660  42.450  42.440  1.00  0.00           H
ATOM   3050  CE1 PHE A 845      73.030  41.000  41.570  1.00  0.00           C
ATOM   3051  HE1 PHE A 845      73.890  41.220  42.180  1.00  0.00           H
ATOM   3052  CZ  PHE A 845      73.180  39.900  40.700  1.00  0.00           C
ATOM   3053  HZ  PHE A 845      74.100  39.350  40.750  1.00  0.00           H
ATOM   3054  CD2 PHE A 845      70.900  40.350  39.870  1.00  0.00           C
ATOM   3055  HD2 PHE A 845      70.000  40.130  39.320  1.00  0.00           H
ATOM   3056  CE2 PHE A 845      72.100  39.560  39.820  1.00  0.00           C
ATOM   3057  HE2 PHE A 845      72.060  38.640  39.250  1.00  0.00           H
ATOM   3058  C   PHE A 845      69.610  43.000  38.250  1.00  0.00           C
ATOM   3059  O   PHE A 845      70.660  42.830  37.630  1.00  0.00           O
ATOM   3060  N   LYS A 846      68.450  42.680  37.660  1.00  0.00           N
ATOM   3061  HN  LYS A 846      67.660  42.820  38.260  1.00  0.00           H
ATOM   3062  CA  LYS A 846      68.120  41.960  36.450  1.00  0.00           C
ATOM   3063  HA  LYS A 846      68.590  40.990  36.550  1.00  0.00           H
ATOM   3064  CB  LYS A 846      66.580  41.910  36.290  1.00  0.00           C
ATOM   3065  HB1 LYS A 846      66.200  41.420  37.220  1.00  0.00           H
ATOM   3066  HB2 LYS A 846      66.240  41.290  35.440  1.00  0.00           H
ATOM   3067  CG  LYS A 846      65.690  43.160  36.280  1.00  0.00           C
ATOM   3068  HG1 LYS A 846      66.010  43.870  35.490  1.00  0.00           H
ATOM   3069  HG2 LYS A 846      65.800  43.710  37.240  1.00  0.00           H
ATOM   3070  CD  LYS A 846      64.190  42.960  36.040  1.00  0.00           C
ATOM   3071  HD1 LYS A 846      63.720  43.970  36.030  1.00  0.00           H
ATOM   3072  HD2 LYS A 846      63.830  42.440  36.960  1.00  0.00           H
ATOM   3073  CE  LYS A 846      63.720  42.220  34.800  1.00  0.00           C
ATOM   3074  HE1 LYS A 846      64.280  41.280  34.640  1.00  0.00           H
ATOM   3075  HE2 LYS A 846      63.730  42.810  33.850  1.00  0.00           H
ATOM   3076  NZ  LYS A 846      62.310  41.750  34.940  1.00  0.00           N
ATOM   3077  HZ1 LYS A 846      62.190  41.180  35.810  1.00  0.00           H
ATOM   3078  HZ2 LYS A 846      61.900  41.300  34.100  1.00  0.00           H
ATOM   3079  HZ3 LYS A 846      61.690  42.570  35.080  1.00  0.00           H
ATOM   3080  C   LYS A 846      68.660  42.660  35.170  1.00  0.00           C
ATOM   3081  O   LYS A 846      68.670  42.110  34.080  1.00  0.00           O
ATOM   3082  N   THR A 847      69.060  43.900  35.360  1.00  0.00           N
ATOM   3083  HN  THR A 847      69.100  44.270  36.290  1.00  0.00           H
ATOM   3084  CA  THR A 847      69.600  44.860  34.320  1.00  0.00           C
ATOM   3085  HA  THR A 847      69.110  44.640  33.390  1.00  0.00           H
ATOM   3086  CB  THR A 847      69.490  46.330  34.720  1.00  0.00           C
ATOM   3087  HB  THR A 847      70.110  46.950  34.040  1.00  0.00           H
ATOM   3088  OG1 THR A 847      69.910  46.630  36.050  1.00  0.00           O
ATOM   3089  HG1 THR A 847      69.440  46.090  36.690  1.00  0.00           H
ATOM   3090  CG2 THR A 847      68.100  46.720  34.510  1.00  0.00           C
ATOM   3091 HG21 THR A 847      67.550  46.650  35.470  1.00  0.00           H
ATOM   3092 HG22 THR A 847      67.540  46.190  33.700  1.00  0.00           H
ATOM   3093 HG23 THR A 847      68.040  47.820  34.360  1.00  0.00           H
ATOM   3094  C   THR A 847      71.040  44.510  33.980  1.00  0.00           C
ATOM   3095  O   THR A 847      71.520  44.700  32.890  1.00  0.00           O
ATOM   3096  N   LYS A 848      71.740  44.020  35.070  1.00  0.00           N
ATOM   3097  HN  LYS A 848      71.340  43.760  35.950  1.00  0.00           H
ATOM   3098  CA  LYS A 848      73.110  43.670  34.970  1.00  0.00           C
ATOM   3099  HA  LYS A 848      73.550  44.350  34.260  1.00  0.00           H
ATOM   3100  CB  LYS A 848      73.760  43.740  36.390  1.00  0.00           C
ATOM   3101  HB1 LYS A 848      74.830  43.490  36.470  1.00  0.00           H
ATOM   3102  HB2 LYS A 848      73.180  43.030  37.010  1.00  0.00           H
ATOM   3103  CG  LYS A 848      73.630  45.160  37.100  1.00  0.00           C
ATOM   3104  HG1 LYS A 848      73.480  45.790  36.200  1.00  0.00           H
ATOM   3105  HG2 LYS A 848      74.580  45.500  37.560  1.00  0.00           H
ATOM   3106  CD  LYS A 848      72.580  45.460  38.140  1.00  0.00           C
ATOM   3107  HD1 LYS A 848      72.760  44.900  39.090  1.00  0.00           H
ATOM   3108  HD2 LYS A 848      71.570  45.090  37.880  1.00  0.00           H
ATOM   3109  CE  LYS A 848      72.330  46.970  38.460  1.00  0.00           C
ATOM   3110  HE1 LYS A 848      73.170  47.400  39.030  1.00  0.00           H
ATOM   3111  HE2 LYS A 848      71.400  47.030  39.060  1.00  0.00           H
ATOM   3112  NZ  LYS A 848      72.170  47.870  37.260  1.00  0.00           N
ATOM   3113  HZ1 LYS A 848      73.100  47.980  36.800  1.00  0.00           H
ATOM   3114  HZ2 LYS A 848      71.920  48.780  37.680  1.00  0.00           H
ATOM   3115  HZ3 LYS A 848      71.480  47.470  36.590  1.00  0.00           H
ATOM   3116  C   LYS A 848      73.420  42.280  34.340  1.00  0.00           C
ATOM   3117  O   LYS A 848      72.580  41.450  34.610  1.00  0.00           O
ATOM   3118  N   ARG A 849      74.590  42.080  33.650  1.00  0.00           N
ATOM   3119  HN  ARG A 849      75.180  42.880  33.580  1.00  0.00           H
ATOM   3120  CA  ARG A 849      74.880  40.850  32.960  1.00  0.00           C
ATOM   3121  HA  ARG A 849      73.960  40.330  32.760  1.00  0.00           H
ATOM   3122  CB  ARG A 849      75.650  41.160  31.660  1.00  0.00           C
ATOM   3123  HB1 ARG A 849      76.100  40.260  31.200  1.00  0.00           H
ATOM   3124  HB2 ARG A 849      76.440  41.920  31.800  1.00  0.00           H
ATOM   3125  CG  ARG A 849      74.770  41.730  30.510  1.00  0.00           C
ATOM   3126  HG1 ARG A 849      73.820  41.170  30.400  1.00  0.00           H
ATOM   3127  HG2 ARG A 849      75.290  41.670  29.520  1.00  0.00           H
ATOM   3128  CD  ARG A 849      74.500  43.260  30.790  1.00  0.00           C
ATOM   3129  HD1 ARG A 849      75.440  43.740  31.140  1.00  0.00           H
ATOM   3130  HD2 ARG A 849      73.630  43.330  31.480  1.00  0.00           H
ATOM   3131  NE  ARG A 849      73.980  43.850  29.490  1.00  0.00           N
ATOM   3132  HE  ARG A 849      74.050  43.390  28.590  1.00  0.00           H
ATOM   3133  CZ  ARG A 849      73.490  45.070  29.450  1.00  0.00           C
ATOM   3134  NH1 ARG A 849      72.980  45.470  28.340  1.00  0.00           N
ATOM   3135 HH11 ARG A 849      73.110  44.880  27.560  1.00  0.00           H
ATOM   3136 HH12 ARG A 849      72.460  46.330  28.290  1.00  0.00           H
ATOM   3137  NH2 ARG A 849      73.380  45.900  30.470  1.00  0.00           N
ATOM   3138 HH21 ARG A 849      73.580  45.610  31.410  1.00  0.00           H
ATOM   3139 HH22 ARG A 849      72.860  46.750  30.300  1.00  0.00           H
ATOM   3140  C   ARG A 849      75.600  39.830  33.840  1.00  0.00           C
ATOM   3141  O   ARG A 849      76.840  39.660  33.810  1.00  0.00           O
ATOM   3142  N   TYR A 850      74.830  39.190  34.730  1.00  0.00           N
ATOM   3143  HN  TYR A 850      73.880  39.370  34.500  1.00  0.00           H
ATOM   3144  CA  TYR A 850      75.200  38.240  35.730  1.00  0.00           C
ATOM   3145  HA  TYR A 850      76.050  37.670  35.400  1.00  0.00           H
ATOM   3146  CB  TYR A 850      75.120  38.940  37.120  1.00  0.00           C
ATOM   3147  HB1 TYR A 850      75.190  38.220  37.970  1.00  0.00           H
ATOM   3148  HB2 TYR A 850      74.110  39.370  37.170  1.00  0.00           H
ATOM   3149  CG  TYR A 850      76.110  40.040  37.450  1.00  0.00           C
ATOM   3150  CD1 TYR A 850      77.340  40.010  36.950  1.00  0.00           C
ATOM   3151  HD1 TYR A 850      77.570  39.200  36.290  1.00  0.00           H
ATOM   3152  CE1 TYR A 850      78.340  41.020  37.240  1.00  0.00           C
ATOM   3153  HE1 TYR A 850      79.320  40.930  36.790  1.00  0.00           H
ATOM   3154  CZ  TYR A 850      77.980  42.130  37.980  1.00  0.00           C
ATOM   3155  OH  TYR A 850      78.910  43.180  38.200  1.00  0.00           O
ATOM   3156  HH  TYR A 850      78.540  43.940  38.670  1.00  0.00           H
ATOM   3157  CD2 TYR A 850      75.800  41.180  38.280  1.00  0.00           C
ATOM   3158  HD2 TYR A 850      74.830  41.340  38.700  1.00  0.00           H
ATOM   3159  CE2 TYR A 850      76.700  42.120  38.590  1.00  0.00           C
ATOM   3160  HE2 TYR A 850      76.420  43.000  39.120  1.00  0.00           H
ATOM   3161  C   TYR A 850      74.090  37.250  35.640  1.00  0.00           C
ATOM   3162  O   TYR A 850      72.930  37.680  35.350  1.00  0.00           O
ATOM   3163  N   PHE A 851      74.410  35.930  35.770  1.00  0.00           N
ATOM   3164  HN  PHE A 851      75.370  35.680  35.700  1.00  0.00           H
ATOM   3165  CA  PHE A 851      73.590  34.700  35.700  1.00  0.00           C
ATOM   3166  HA  PHE A 851      74.320  33.930  35.870  1.00  0.00           H
ATOM   3167  CB  PHE A 851      72.600  34.650  36.870  1.00  0.00           C
ATOM   3168  HB1 PHE A 851      72.120  33.650  36.740  1.00  0.00           H
ATOM   3169  HB2 PHE A 851      71.770  35.390  36.790  1.00  0.00           H
ATOM   3170  CG  PHE A 851      73.290  34.760  38.180  1.00  0.00           C
ATOM   3171  CD1 PHE A 851      73.270  35.950  38.880  1.00  0.00           C
ATOM   3172  HD1 PHE A 851      72.680  36.750  38.480  1.00  0.00           H
ATOM   3173  CE1 PHE A 851      74.020  36.050  40.030  1.00  0.00           C
ATOM   3174  HE1 PHE A 851      73.860  36.920  40.640  1.00  0.00           H
ATOM   3175  CZ  PHE A 851      74.810  35.060  40.480  1.00  0.00           C
ATOM   3176  HZ  PHE A 851      75.370  35.100  41.400  1.00  0.00           H
ATOM   3177  CD2 PHE A 851      74.110  33.680  38.570  1.00  0.00           C
ATOM   3178  HD2 PHE A 851      74.090  32.730  38.040  1.00  0.00           H
ATOM   3179  CE2 PHE A 851      74.910  33.880  39.650  1.00  0.00           C
ATOM   3180  HE2 PHE A 851      75.460  33.030  40.010  1.00  0.00           H
ATOM   3181  C   PHE A 851      72.810  34.600  34.400  1.00  0.00           C
ATOM   3182  O   PHE A 851      72.470  35.640  33.840  1.00  0.00           O
ATOM   3183  N   PRO A 852      72.460  33.400  33.840  1.00  0.00           N
ATOM   3184  CD  PRO A 852      73.120  32.110  34.310  1.00  0.00           C
ATOM   3185  HD1 PRO A 852      72.540  31.780  35.210  1.00  0.00           H
ATOM   3186  HD2 PRO A 852      74.220  32.220  34.440  1.00  0.00           H
ATOM   3187  CA  PRO A 852      71.590  33.220  32.690  1.00  0.00           C
ATOM   3188  HA  PRO A 852      72.200  33.450  31.840  1.00  0.00           H
ATOM   3189  CB  PRO A 852      71.330  31.770  32.740  1.00  0.00           C
ATOM   3190  HB1 PRO A 852      70.940  31.240  31.840  1.00  0.00           H
ATOM   3191  HB2 PRO A 852      70.560  31.490  33.500  1.00  0.00           H
ATOM   3192  CG  PRO A 852      72.770  31.210  33.080  1.00  0.00           C
ATOM   3193  HG1 PRO A 852      72.830  30.120  33.290  1.00  0.00           H
ATOM   3194  HG2 PRO A 852      73.420  31.560  32.250  1.00  0.00           H
ATOM   3195  C   PRO A 852      70.320  34.120  32.640  1.00  0.00           C
ATOM   3196  O   PRO A 852      69.790  34.380  33.670  1.00  0.00           O
ATOM   3197  N   THR A 853      69.730  34.410  31.380  1.00  0.00           N
ATOM   3198  HN  THR A 853      70.110  34.080  30.520  1.00  0.00           H
ATOM   3199  CA  THR A 853      68.820  35.500  31.210  1.00  0.00           C
ATOM   3200  HA  THR A 853      69.330  36.430  31.370  1.00  0.00           H
ATOM   3201  CB  THR A 853      68.440  35.710  29.700  1.00  0.00           C
ATOM   3202  HB  THR A 853      67.710  34.920  29.430  1.00  0.00           H
ATOM   3203  OG1 THR A 853      69.520  35.560  28.830  1.00  0.00           O
ATOM   3204  HG1 THR A 853      69.370  34.660  28.530  1.00  0.00           H
ATOM   3205  CG2 THR A 853      67.870  37.090  29.430  1.00  0.00           C
ATOM   3206 HG21 THR A 853      67.490  37.300  28.410  1.00  0.00           H
ATOM   3207 HG22 THR A 853      68.500  37.990  29.600  1.00  0.00           H
ATOM   3208 HG23 THR A 853      66.970  37.330  30.030  1.00  0.00           H
ATOM   3209  C   THR A 853      67.510  35.470  31.990  1.00  0.00           C
ATOM   3210  O   THR A 853      67.090  36.530  32.510  1.00  0.00           O
ATOM   3211  N   LYS A 854      66.840  34.340  32.180  1.00  0.00           N
ATOM   3212  HN  LYS A 854      67.270  33.470  31.930  1.00  0.00           H
ATOM   3213  CA  LYS A 854      65.690  34.210  33.060  1.00  0.00           C
ATOM   3214  HA  LYS A 854      64.890  34.940  32.900  1.00  0.00           H
ATOM   3215  CB  LYS A 854      64.830  32.900  32.910  1.00  0.00           C
ATOM   3216  HB1 LYS A 854      64.100  32.990  33.750  1.00  0.00           H
ATOM   3217  HB2 LYS A 854      65.430  31.980  33.080  1.00  0.00           H
ATOM   3218  CG  LYS A 854      64.070  32.730  31.600  1.00  0.00           C
ATOM   3219  HG1 LYS A 854      63.380  31.920  31.910  1.00  0.00           H
ATOM   3220  HG2 LYS A 854      64.580  32.280  30.710  1.00  0.00           H
ATOM   3221  CD  LYS A 854      63.220  33.950  31.280  1.00  0.00           C
ATOM   3222  HD1 LYS A 854      63.990  34.670  30.910  1.00  0.00           H
ATOM   3223  HD2 LYS A 854      62.620  34.480  32.060  1.00  0.00           H
ATOM   3224  CE  LYS A 854      62.160  33.770  30.160  1.00  0.00           C
ATOM   3225  HE1 LYS A 854      62.570  33.380  29.210  1.00  0.00           H
ATOM   3226  HE2 LYS A 854      61.670  34.750  30.020  1.00  0.00           H
ATOM   3227  NZ  LYS A 854      61.160  32.780  30.590  1.00  0.00           N
ATOM   3228  HZ1 LYS A 854      60.410  32.780  29.870  1.00  0.00           H
ATOM   3229  HZ2 LYS A 854      60.690  33.100  31.450  1.00  0.00           H
ATOM   3230  HZ3 LYS A 854      61.530  31.810  30.720  1.00  0.00           H
ATOM   3231  C   LYS A 854      66.010  34.430  34.560  1.00  0.00           C
ATOM   3232  O   LYS A 854      65.360  35.130  35.310  1.00  0.00           O
ATOM   3233  N   VAL A 855      67.100  33.750  35.000  1.00  0.00           N
ATOM   3234  HN  VAL A 855      67.630  33.250  34.320  1.00  0.00           H
ATOM   3235  CA  VAL A 855      67.590  33.560  36.400  1.00  0.00           C
ATOM   3236  HA  VAL A 855      66.770  33.190  36.990  1.00  0.00           H
ATOM   3237  CB  VAL A 855      68.920  32.780  36.430  1.00  0.00           C
ATOM   3238  HB  VAL A 855      69.720  33.250  35.820  1.00  0.00           H
ATOM   3239  CG1 VAL A 855      69.450  32.600  37.910  1.00  0.00           C
ATOM   3240 HG11 VAL A 855      68.620  32.330  38.590  1.00  0.00           H
ATOM   3241 HG12 VAL A 855      69.970  33.530  38.180  1.00  0.00           H
ATOM   3242 HG13 VAL A 855      70.160  31.750  38.000  1.00  0.00           H
ATOM   3243  CG2 VAL A 855      68.650  31.460  35.660  1.00  0.00           C
ATOM   3244 HG21 VAL A 855      67.680  30.920  35.830  1.00  0.00           H
ATOM   3245 HG22 VAL A 855      69.450  30.750  35.930  1.00  0.00           H
ATOM   3246 HG23 VAL A 855      68.670  31.700  34.580  1.00  0.00           H
ATOM   3247  C   VAL A 855      67.880  34.980  37.010  1.00  0.00           C
ATOM   3248  O   VAL A 855      67.450  35.220  38.170  1.00  0.00           O
ATOM   3249  N   ARG A 856      68.500  35.880  36.240  1.00  0.00           N
ATOM   3250  HN  ARG A 856      69.000  35.630  35.420  1.00  0.00           H
ATOM   3251  CA  ARG A 856      68.600  37.250  36.770  1.00  0.00           C
ATOM   3252  HA  ARG A 856      69.060  37.110  37.730  1.00  0.00           H
ATOM   3253  CB  ARG A 856      69.540  38.130  35.940  1.00  0.00           C
ATOM   3254  HB1 ARG A 856      70.580  37.740  35.930  1.00  0.00           H
ATOM   3255  HB2 ARG A 856      69.650  39.130  36.410  1.00  0.00           H
ATOM   3256  CG  ARG A 856      69.140  38.250  34.460  1.00  0.00           C
ATOM   3257  HG1 ARG A 856      68.230  38.880  34.540  1.00  0.00           H
ATOM   3258  HG2 ARG A 856      68.900  37.280  33.970  1.00  0.00           H
ATOM   3259  CD  ARG A 856      69.980  39.050  33.440  1.00  0.00           C
ATOM   3260  HD1 ARG A 856      70.310  40.000  33.930  1.00  0.00           H
ATOM   3261  HD2 ARG A 856      69.380  39.130  32.520  1.00  0.00           H
ATOM   3262  NE  ARG A 856      71.130  38.160  33.060  1.00  0.00           N
ATOM   3263  HE  ARG A 856      71.510  37.450  33.650  1.00  0.00           H
ATOM   3264  CZ  ARG A 856      71.610  38.170  31.810  1.00  0.00           C
ATOM   3265  NH1 ARG A 856      71.400  39.140  30.990  1.00  0.00           N
ATOM   3266 HH11 ARG A 856      70.930  39.950  31.340  1.00  0.00           H
ATOM   3267 HH12 ARG A 856      71.720  39.070  30.050  1.00  0.00           H
ATOM   3268  NH2 ARG A 856      72.250  37.080  31.540  1.00  0.00           N
ATOM   3269 HH21 ARG A 856      72.920  37.120  30.800  1.00  0.00           H
ATOM   3270 HH22 ARG A 856      72.470  36.570  32.380  1.00  0.00           H
ATOM   3271  C   ARG A 856      67.250  38.020  37.220  1.00  0.00           C
ATOM   3272  O   ARG A 856      67.210  38.750  38.180  1.00  0.00           O
ATOM   3273  N   SER A 857      66.250  37.850  36.390  1.00  0.00           N
ATOM   3274  HN  SER A 857      66.370  37.220  35.630  1.00  0.00           H
ATOM   3275  CA  SER A 857      64.870  38.380  36.490  1.00  0.00           C
ATOM   3276  HA  SER A 857      65.030  39.370  36.880  1.00  0.00           H
ATOM   3277  CB  SER A 857      64.120  38.430  35.110  1.00  0.00           C
ATOM   3278  HB1 SER A 857      63.990  37.390  34.730  1.00  0.00           H
ATOM   3279  HB2 SER A 857      64.800  38.940  34.400  1.00  0.00           H
ATOM   3280  OG  SER A 857      62.870  39.020  35.210  1.00  0.00           O
ATOM   3281  HG1 SER A 857      62.330  38.440  35.750  1.00  0.00           H
ATOM   3282  C   SER A 857      64.140  37.640  37.540  1.00  0.00           C
ATOM   3283  O   SER A 857      63.340  38.120  38.320  1.00  0.00           O
ATOM   3284  N   THR A 858      64.360  36.260  37.620  1.00  0.00           N
ATOM   3285  HN  THR A 858      64.860  35.840  36.870  1.00  0.00           H
ATOM   3286  CA  THR A 858      63.860  35.470  38.740  1.00  0.00           C
ATOM   3287  HA  THR A 858      62.780  35.580  38.750  1.00  0.00           H
ATOM   3288  CB  THR A 858      64.060  33.990  38.640  1.00  0.00           C
ATOM   3289  HB  THR A 858      65.120  33.700  38.810  1.00  0.00           H
ATOM   3290  OG1 THR A 858      63.830  33.710  37.300  1.00  0.00           O
ATOM   3291  HG1 THR A 858      64.240  32.870  37.060  1.00  0.00           H
ATOM   3292  CG2 THR A 858      62.960  33.240  39.530  1.00  0.00           C
ATOM   3293 HG21 THR A 858      63.160  32.160  39.630  1.00  0.00           H
ATOM   3294 HG22 THR A 858      61.970  33.560  39.140  1.00  0.00           H
ATOM   3295 HG23 THR A 858      63.140  33.680  40.540  1.00  0.00           H
ATOM   3296  C   THR A 858      64.400  35.960  40.040  1.00  0.00           C
ATOM   3297  O   THR A 858      63.670  36.160  41.020  1.00  0.00           O
ATOM   3298  N   ILE A 859      65.650  36.280  40.140  1.00  0.00           N
ATOM   3299  HN  ILE A 859      66.240  36.120  39.350  1.00  0.00           H
ATOM   3300  CA  ILE A 859      66.210  36.890  41.320  1.00  0.00           C
ATOM   3301  HA  ILE A 859      65.960  36.120  42.040  1.00  0.00           H
ATOM   3302  CB  ILE A 859      67.780  37.060  41.290  1.00  0.00           C
ATOM   3303  HB  ILE A 859      67.940  37.550  40.310  1.00  0.00           H
ATOM   3304  CG2 ILE A 859      68.370  38.020  42.450  1.00  0.00           C
ATOM   3305 HG21 ILE A 859      69.480  38.120  42.450  1.00  0.00           H
ATOM   3306 HG22 ILE A 859      68.030  37.800  43.480  1.00  0.00           H
ATOM   3307 HG23 ILE A 859      67.920  39.000  42.180  1.00  0.00           H
ATOM   3308  CG1 ILE A 859      68.500  35.720  41.180  1.00  0.00           C
ATOM   3309 HG11 ILE A 859      67.840  35.010  40.640  1.00  0.00           H
ATOM   3310 HG12 ILE A 859      68.670  35.410  42.240  1.00  0.00           H
ATOM   3311  CD  ILE A 859      69.820  35.800  40.440  1.00  0.00           C
ATOM   3312  HD1 ILE A 859      69.630  35.790  39.340  1.00  0.00           H
ATOM   3313  HD2 ILE A 859      70.490  34.960  40.710  1.00  0.00           H
ATOM   3314  HD3 ILE A 859      70.320  36.770  40.680  1.00  0.00           H
ATOM   3315  C   ILE A 859      65.550  38.220  41.620  1.00  0.00           C
ATOM   3316  O   ILE A 859      65.250  38.500  42.750  1.00  0.00           O
ATOM   3317  N   SER A 860      65.260  39.100  40.600  1.00  0.00           N
ATOM   3318  HN  SER A 860      65.410  38.700  39.710  1.00  0.00           H
ATOM   3319  CA  SER A 860      64.630  40.300  40.860  1.00  0.00           C
ATOM   3320  HA  SER A 860      65.120  40.790  41.700  1.00  0.00           H
ATOM   3321  CB  SER A 860      64.750  41.270  39.640  1.00  0.00           C
ATOM   3322  HB1 SER A 860      64.210  42.240  39.750  1.00  0.00           H
ATOM   3323  HB2 SER A 860      64.540  40.750  38.690  1.00  0.00           H
ATOM   3324  OG  SER A 860      66.100  41.630  39.500  1.00  0.00           O
ATOM   3325  HG1 SER A 860      66.240  41.920  40.410  1.00  0.00           H
ATOM   3326  C   SER A 860      63.140  40.270  41.270  1.00  0.00           C
ATOM   3327  O   SER A 860      62.660  41.210  41.920  1.00  0.00           O
ATOM   3328  N   ASP A 861      62.380  39.120  40.970  1.00  0.00           N
ATOM   3329  HN  ASP A 861      62.790  38.520  40.290  1.00  0.00           H
ATOM   3330  CA  ASP A 861      61.080  38.810  41.460  1.00  0.00           C
ATOM   3331  HA  ASP A 861      60.620  39.680  41.910  1.00  0.00           H
ATOM   3332  CB  ASP A 861      60.120  38.270  40.330  1.00  0.00           C
ATOM   3333  HB1 ASP A 861      59.210  37.830  40.800  1.00  0.00           H
ATOM   3334  HB2 ASP A 861      60.550  37.400  39.780  1.00  0.00           H
ATOM   3335  CG  ASP A 861      59.750  39.240  39.230  1.00  0.00           C
ATOM   3336  OD1 ASP A 861      59.950  40.480  39.480  1.00  0.00           O
ATOM   3337  OD2 ASP A 861      59.270  38.890  38.120  1.00  0.00           O
ATOM   3338  C   ASP A 861      61.070  37.830  42.670  1.00  0.00           C
ATOM   3339  O   ASP A 861      60.040  37.360  43.160  1.00  0.00           O
ATOM   3340  N   PHE A 862      62.210  37.430  43.260  1.00  0.00           N
ATOM   3341  HN  PHE A 862      63.060  37.540  42.750  1.00  0.00           H
ATOM   3342  CA  PHE A 862      62.160  36.750  44.470  1.00  0.00           C
ATOM   3343  HA  PHE A 862      61.160  36.450  44.740  1.00  0.00           H
ATOM   3344  CB  PHE A 862      63.120  35.430  44.310  1.00  0.00           C
ATOM   3345  HB1 PHE A 862      64.160  35.740  44.110  1.00  0.00           H
ATOM   3346  HB2 PHE A 862      62.660  34.810  43.510  1.00  0.00           H
ATOM   3347  CG  PHE A 862      63.040  34.610  45.540  1.00  0.00           C
ATOM   3348  CD1 PHE A 862      61.750  34.270  46.010  1.00  0.00           C
ATOM   3349  HD1 PHE A 862      60.830  34.570  45.520  1.00  0.00           H
ATOM   3350  CE1 PHE A 862      61.650  33.370  47.110  1.00  0.00           C
ATOM   3351  HE1 PHE A 862      60.710  33.160  47.580  1.00  0.00           H
ATOM   3352  CZ  PHE A 862      62.810  32.940  47.710  1.00  0.00           C
ATOM   3353  HZ  PHE A 862      62.700  32.240  48.530  1.00  0.00           H
ATOM   3354  CD2 PHE A 862      64.160  34.150  46.180  1.00  0.00           C
ATOM   3355  HD2 PHE A 862      65.110  34.470  45.760  1.00  0.00           H
ATOM   3356  CE2 PHE A 862      64.080  33.330  47.280  1.00  0.00           C
ATOM   3357  HE2 PHE A 862      65.020  32.870  47.550  1.00  0.00           H
ATOM   3358  C   PHE A 862      62.650  37.650  45.660  1.00  0.00           C
ATOM   3359  O   PHE A 862      62.650  37.410  46.880  1.00  0.00           O
ATOM   3360  N   ALA A 863      63.100  38.870  45.160  1.00  0.00           N
ATOM   3361  HN  ALA A 863      63.040  39.070  44.190  1.00  0.00           H
ATOM   3362  CA  ALA A 863      63.800  39.840  45.900  1.00  0.00           C
ATOM   3363  HA  ALA A 863      64.830  39.560  46.120  1.00  0.00           H
ATOM   3364  CB  ALA A 863      63.960  41.060  44.840  1.00  0.00           C
ATOM   3365  HB1 ALA A 863      64.660  40.720  44.040  1.00  0.00           H
ATOM   3366  HB2 ALA A 863      64.310  42.020  45.280  1.00  0.00           H
ATOM   3367  HB3 ALA A 863      63.040  41.320  44.270  1.00  0.00           H
ATOM   3368  C   ALA A 863      63.270  40.370  47.270  1.00  0.00           C
ATOM   3369  O   ALA A 863      64.100  40.430  48.140  1.00  0.00           O
ATOM   3370  N   VAL A 864      61.940  40.650  47.490  1.00  0.00           N
ATOM   3371  HN  VAL A 864      61.250  40.500  46.790  1.00  0.00           H
ATOM   3372  CA  VAL A 864      61.430  41.200  48.720  1.00  0.00           C
ATOM   3373  HA  VAL A 864      62.040  41.960  49.180  1.00  0.00           H
ATOM   3374  CB  VAL A 864      60.080  41.920  48.560  1.00  0.00           C
ATOM   3375  HB  VAL A 864      59.310  41.310  48.050  1.00  0.00           H
ATOM   3376  CG1 VAL A 864      59.510  42.340  49.920  1.00  0.00           C
ATOM   3377 HG11 VAL A 864      58.550  42.820  49.660  1.00  0.00           H
ATOM   3378 HG12 VAL A 864      60.080  43.060  50.530  1.00  0.00           H
ATOM   3379 HG13 VAL A 864      59.430  41.380  50.490  1.00  0.00           H
ATOM   3380  CG2 VAL A 864      60.360  43.180  47.830  1.00  0.00           C
ATOM   3381 HG21 VAL A 864      59.340  43.610  47.740  1.00  0.00           H
ATOM   3382 HG22 VAL A 864      60.820  42.950  46.850  1.00  0.00           H
ATOM   3383 HG23 VAL A 864      61.030  43.870  48.400  1.00  0.00           H
ATOM   3384  C   VAL A 864      61.360  40.000  49.680  1.00  0.00           C
ATOM   3385  O   VAL A 864      61.710  40.140  50.860  1.00  0.00           O
ATOM   3386  N   PHE A 865      60.840  38.800  49.310  1.00  0.00           N
ATOM   3387  HN  PHE A 865      60.690  38.630  48.340  1.00  0.00           H
ATOM   3388  CA  PHE A 865      60.890  37.620  50.240  1.00  0.00           C
ATOM   3389  HA  PHE A 865      60.380  37.860  51.160  1.00  0.00           H
ATOM   3390  CB  PHE A 865      60.280  36.440  49.470  1.00  0.00           C
ATOM   3391  HB1 PHE A 865      60.880  36.120  48.600  1.00  0.00           H
ATOM   3392  HB2 PHE A 865      59.350  36.850  48.990  1.00  0.00           H
ATOM   3393  CG  PHE A 865      59.840  35.270  50.360  1.00  0.00           C
ATOM   3394  CD1 PHE A 865      60.640  34.130  50.450  1.00  0.00           C
ATOM   3395  HD1 PHE A 865      61.570  34.190  49.920  1.00  0.00           H
ATOM   3396  CE1 PHE A 865      60.120  33.000  51.080  1.00  0.00           C
ATOM   3397  HE1 PHE A 865      60.740  32.120  51.100  1.00  0.00           H
ATOM   3398  CZ  PHE A 865      58.930  33.040  51.640  1.00  0.00           C
ATOM   3399  HZ  PHE A 865      58.600  32.100  52.050  1.00  0.00           H
ATOM   3400  CD2 PHE A 865      58.610  35.340  50.950  1.00  0.00           C
ATOM   3401  HD2 PHE A 865      58.070  36.270  50.940  1.00  0.00           H
ATOM   3402  CE2 PHE A 865      58.150  34.160  51.550  1.00  0.00           C
ATOM   3403  HE2 PHE A 865      57.200  34.180  52.050  1.00  0.00           H
ATOM   3404  C   PHE A 865      62.340  37.250  50.650  1.00  0.00           C
ATOM   3405  O   PHE A 865      62.660  37.010  51.830  1.00  0.00           O
ATOM   3406  N   LEU A 866      63.240  37.270  49.710  1.00  0.00           N
ATOM   3407  HN  LEU A 866      62.990  37.270  48.750  1.00  0.00           H
ATOM   3408  CA  LEU A 866      64.660  36.970  49.980  1.00  0.00           C
ATOM   3409  HA  LEU A 866      64.770  35.970  50.390  1.00  0.00           H
ATOM   3410  CB  LEU A 866      65.470  36.890  48.610  1.00  0.00           C
ATOM   3411  HB1 LEU A 866      65.350  37.830  48.040  1.00  0.00           H
ATOM   3412  HB2 LEU A 866      65.140  36.070  47.930  1.00  0.00           H
ATOM   3413  CG  LEU A 866      66.970  36.640  48.660  1.00  0.00           C
ATOM   3414  HG  LEU A 866      67.550  37.480  49.100  1.00  0.00           H
ATOM   3415  CD1 LEU A 866      67.330  35.350  49.330  1.00  0.00           C
ATOM   3416 HD11 LEU A 866      66.970  34.510  48.710  1.00  0.00           H
ATOM   3417 HD12 LEU A 866      66.830  35.260  50.320  1.00  0.00           H
ATOM   3418 HD13 LEU A 866      68.430  35.370  49.480  1.00  0.00           H
ATOM   3419  CD2 LEU A 866      67.670  36.470  47.240  1.00  0.00           C
ATOM   3420 HD21 LEU A 866      66.960  36.340  46.400  1.00  0.00           H
ATOM   3421 HD22 LEU A 866      68.350  35.580  47.300  1.00  0.00           H
ATOM   3422 HD23 LEU A 866      68.250  37.370  46.950  1.00  0.00           H
ATOM   3423  C   LEU A 866      65.190  37.970  50.920  1.00  0.00           C
ATOM   3424  O   LEU A 866      65.860  37.590  51.880  1.00  0.00           O
ATOM   3425  N   THR A 867      64.850  39.260  50.770  1.00  0.00           N
ATOM   3426  HN  THR A 867      64.370  39.620  49.980  1.00  0.00           H
ATOM   3427  CA  THR A 867      65.220  40.280  51.640  1.00  0.00           C
ATOM   3428  HA  THR A 867      66.300  40.190  51.640  1.00  0.00           H
ATOM   3429  CB  THR A 867      64.720  41.770  51.250  1.00  0.00           C
ATOM   3430  HB  THR A 867      63.610  41.870  51.320  1.00  0.00           H
ATOM   3431  OG1 THR A 867      65.080  42.110  49.950  1.00  0.00           O
ATOM   3432  HG1 THR A 867      64.710  41.520  49.290  1.00  0.00           H
ATOM   3433  CG2 THR A 867      65.270  42.800  52.150  1.00  0.00           C
ATOM   3434 HG21 THR A 867      64.840  43.790  51.880  1.00  0.00           H
ATOM   3435 HG22 THR A 867      66.370  42.990  52.160  1.00  0.00           H
ATOM   3436 HG23 THR A 867      65.040  42.750  53.240  1.00  0.00           H
ATOM   3437  C   THR A 867      64.750  40.090  53.120  1.00  0.00           C
ATOM   3438  O   THR A 867      65.530  40.230  54.020  1.00  0.00           O
ATOM   3439  N   ILE A 868      63.500  39.790  53.390  1.00  0.00           N
ATOM   3440  HN  ILE A 868      62.790  39.820  52.680  1.00  0.00           H
ATOM   3441  CA  ILE A 868      63.020  39.410  54.730  1.00  0.00           C
ATOM   3442  HA  ILE A 868      63.380  40.210  55.350  1.00  0.00           H
ATOM   3443  CB  ILE A 868      61.460  39.270  54.850  1.00  0.00           C
ATOM   3444  HB  ILE A 868      61.110  38.660  53.980  1.00  0.00           H
ATOM   3445  CG2 ILE A 868      60.900  38.570  56.180  1.00  0.00           C
ATOM   3446 HG21 ILE A 868      61.120  39.190  57.090  1.00  0.00           H
ATOM   3447 HG22 ILE A 868      61.230  37.510  56.240  1.00  0.00           H
ATOM   3448 HG23 ILE A 868      59.810  38.580  56.040  1.00  0.00           H
ATOM   3449  CG1 ILE A 868      60.960  40.750  54.600  1.00  0.00           C
ATOM   3450 HG11 ILE A 868      61.480  41.220  53.750  1.00  0.00           H
ATOM   3451 HG12 ILE A 868      61.180  41.320  55.530  1.00  0.00           H
ATOM   3452  CD  ILE A 868      59.450  40.720  54.430  1.00  0.00           C
ATOM   3453  HD1 ILE A 868      59.110  39.940  53.730  1.00  0.00           H
ATOM   3454  HD2 ILE A 868      59.130  41.730  54.100  1.00  0.00           H
ATOM   3455  HD3 ILE A 868      59.000  40.560  55.440  1.00  0.00           H
ATOM   3456  C   ILE A 868      63.820  38.180  55.360  1.00  0.00           C
ATOM   3457  O   ILE A 868      64.230  38.350  56.500  1.00  0.00           O
ATOM   3458  N   VAL A 869      64.060  37.080  54.630  1.00  0.00           N
ATOM   3459  HN  VAL A 869      63.630  36.990  53.730  1.00  0.00           H
ATOM   3460  CA  VAL A 869      64.780  35.900  55.030  1.00  0.00           C
ATOM   3461  HA  VAL A 869      64.360  35.480  55.940  1.00  0.00           H
ATOM   3462  CB  VAL A 869      64.660  35.000  53.890  1.00  0.00           C
ATOM   3463  HB  VAL A 869      64.930  35.500  52.920  1.00  0.00           H
ATOM   3464  CG1 VAL A 869      65.540  33.690  54.010  1.00  0.00           C
ATOM   3465 HG11 VAL A 869      65.370  32.960  53.200  1.00  0.00           H
ATOM   3466 HG12 VAL A 869      65.360  33.200  54.990  1.00  0.00           H
ATOM   3467 HG13 VAL A 869      66.640  33.820  53.960  1.00  0.00           H
ATOM   3468  CG2 VAL A 869      63.270  34.400  53.830  1.00  0.00           C
ATOM   3469 HG21 VAL A 869      63.240  33.710  54.690  1.00  0.00           H
ATOM   3470 HG22 VAL A 869      62.970  33.840  52.910  1.00  0.00           H
ATOM   3471 HG23 VAL A 869      62.560  35.240  54.000  1.00  0.00           H
ATOM   3472  C   VAL A 869      66.170  36.270  55.500  1.00  0.00           C
ATOM   3473  O   VAL A 869      66.630  35.810  56.530  1.00  0.00           O
ATOM   3474  N   ILE A 870      66.900  37.100  54.730  1.00  0.00           N
ATOM   3475  HN  ILE A 870      66.460  37.500  53.920  1.00  0.00           H
ATOM   3476  CA  ILE A 870      68.330  37.380  54.980  1.00  0.00           C
ATOM   3477  HA  ILE A 870      68.830  36.440  55.140  1.00  0.00           H
ATOM   3478  CB  ILE A 870      68.840  38.280  53.840  1.00  0.00           C
ATOM   3479  HB  ILE A 870      68.070  39.060  53.680  1.00  0.00           H
ATOM   3480  CG2 ILE A 870      70.110  39.020  54.270  1.00  0.00           C
ATOM   3481 HG21 ILE A 870      69.960  39.880  54.950  1.00  0.00           H
ATOM   3482 HG22 ILE A 870      70.570  39.520  53.380  1.00  0.00           H
ATOM   3483 HG23 ILE A 870      70.820  38.340  54.780  1.00  0.00           H
ATOM   3484  CG1 ILE A 870      69.010  37.440  52.560  1.00  0.00           C
ATOM   3485 HG11 ILE A 870      69.200  38.200  51.780  1.00  0.00           H
ATOM   3486 HG12 ILE A 870      68.060  36.890  52.370  1.00  0.00           H
ATOM   3487  CD  ILE A 870      70.090  36.460  52.610  1.00  0.00           C
ATOM   3488  HD1 ILE A 870      70.090  35.890  53.570  1.00  0.00           H
ATOM   3489  HD2 ILE A 870      71.080  36.970  52.530  1.00  0.00           H
ATOM   3490  HD3 ILE A 870      70.000  35.750  51.760  1.00  0.00           H
ATOM   3491  C   ILE A 870      68.520  37.950  56.290  1.00  0.00           C
ATOM   3492  O   ILE A 870      69.450  37.560  57.010  1.00  0.00           O
ATOM   3493  N   MET A 871      67.610  38.900  56.630  1.00  0.00           N
ATOM   3494  HN  MET A 871      66.930  39.160  55.950  1.00  0.00           H
ATOM   3495  CA  MET A 871      67.740  39.730  57.780  1.00  0.00           C
ATOM   3496  HA  MET A 871      68.770  40.000  57.910  1.00  0.00           H
ATOM   3497  CB  MET A 871      66.800  41.010  57.590  1.00  0.00           C
ATOM   3498  HB1 MET A 871      66.720  41.620  58.520  1.00  0.00           H
ATOM   3499  HB2 MET A 871      65.860  40.630  57.160  1.00  0.00           H
ATOM   3500  CG  MET A 871      67.360  41.930  56.420  1.00  0.00           C
ATOM   3501  HG1 MET A 871      66.590  42.710  56.230  1.00  0.00           H
ATOM   3502  HG2 MET A 871      67.370  41.350  55.470  1.00  0.00           H
ATOM   3503  SD  MET A 871      69.050  42.670  56.810  1.00  0.00           S
ATOM   3504  CE  MET A 871      69.370  43.340  55.180  1.00  0.00           C
ATOM   3505  HE1 MET A 871      69.760  44.380  55.200  1.00  0.00           H
ATOM   3506  HE2 MET A 871      68.370  43.440  54.710  1.00  0.00           H
ATOM   3507  HE3 MET A 871      70.050  42.730  54.540  1.00  0.00           H
ATOM   3508  C   MET A 871      67.270  39.070  59.110  1.00  0.00           C
ATOM   3509  O   MET A 871      67.880  39.260  60.170  1.00  0.00           O
ATOM   3510  N   VAL A 872      66.270  38.140  59.090  1.00  0.00           N
ATOM   3511  HN  VAL A 872      65.720  37.970  58.270  1.00  0.00           H
ATOM   3512  CA  VAL A 872      65.970  37.180  60.170  1.00  0.00           C
ATOM   3513  HA  VAL A 872      65.940  37.780  61.070  1.00  0.00           H
ATOM   3514  CB  VAL A 872      64.710  36.390  60.090  1.00  0.00           C
ATOM   3515  HB  VAL A 872      64.590  35.770  61.010  1.00  0.00           H
ATOM   3516  CG1 VAL A 872      63.590  37.520  60.180  1.00  0.00           C
ATOM   3517 HG11 VAL A 872      63.780  38.300  59.430  1.00  0.00           H
ATOM   3518 HG12 VAL A 872      63.550  37.820  61.250  1.00  0.00           H
ATOM   3519 HG13 VAL A 872      62.590  37.110  59.900  1.00  0.00           H
ATOM   3520  CG2 VAL A 872      64.580  35.580  58.800  1.00  0.00           C
ATOM   3521 HG21 VAL A 872      65.490  35.010  58.570  1.00  0.00           H
ATOM   3522 HG22 VAL A 872      64.320  36.260  57.970  1.00  0.00           H
ATOM   3523 HG23 VAL A 872      63.730  34.870  58.910  1.00  0.00           H
ATOM   3524  C   VAL A 872      67.150  36.190  60.450  1.00  0.00           C
ATOM   3525  O   VAL A 872      67.530  35.910  61.580  1.00  0.00           O
ATOM   3526  N   THR A 873      67.720  35.790  59.400  1.00  0.00           N
ATOM   3527  HN  THR A 873      67.380  36.020  58.490  1.00  0.00           H
ATOM   3528  CA  THR A 873      68.910  34.900  59.450  1.00  0.00           C
ATOM   3529  HA  THR A 873      68.750  34.070  60.110  1.00  0.00           H
ATOM   3530  CB  THR A 873      69.290  34.380  58.050  1.00  0.00           C
ATOM   3531  HB  THR A 873      69.540  35.240  57.400  1.00  0.00           H
ATOM   3532  OG1 THR A 873      68.180  33.620  57.560  1.00  0.00           O
ATOM   3533  HG1 THR A 873      67.660  34.230  57.020  1.00  0.00           H
ATOM   3534  CG2 THR A 873      70.430  33.330  58.220  1.00  0.00           C
ATOM   3535 HG21 THR A 873      70.650  33.060  57.160  1.00  0.00           H
ATOM   3536 HG22 THR A 873      70.050  32.440  58.770  1.00  0.00           H
ATOM   3537 HG23 THR A 873      71.330  33.830  58.630  1.00  0.00           H
ATOM   3538  C   THR A 873      70.160  35.460  60.180  1.00  0.00           C
ATOM   3539  O   THR A 873      70.780  34.760  61.010  1.00  0.00           O
ATOM   3540  N   ILE A 874      70.580  36.730  59.980  1.00  0.00           N
ATOM   3541  HN  ILE A 874      70.170  37.200  59.210  1.00  0.00           H
ATOM   3542  CA  ILE A 874      71.650  37.370  60.740  1.00  0.00           C
ATOM   3543  HA  ILE A 874      72.440  36.630  60.750  1.00  0.00           H
ATOM   3544  CB  ILE A 874      72.390  38.560  60.140  1.00  0.00           C
ATOM   3545  HB  ILE A 874      72.700  38.250  59.120  1.00  0.00           H
ATOM   3546  CG2 ILE A 874      71.350  39.740  59.930  1.00  0.00           C
ATOM   3547 HG21 ILE A 874      71.810  40.730  59.750  1.00  0.00           H
ATOM   3548 HG22 ILE A 874      70.680  39.880  60.810  1.00  0.00           H
ATOM   3549 HG23 ILE A 874      70.730  39.510  59.040  1.00  0.00           H
ATOM   3550  CG1 ILE A 874      73.660  38.930  60.970  1.00  0.00           C
ATOM   3551 HG11 ILE A 874      74.400  38.110  60.900  1.00  0.00           H
ATOM   3552 HG12 ILE A 874      73.250  39.140  61.980  1.00  0.00           H
ATOM   3553  CD  ILE A 874      74.390  40.220  60.600  1.00  0.00           C
ATOM   3554  HD1 ILE A 874      73.780  41.140  60.700  1.00  0.00           H
ATOM   3555  HD2 ILE A 874      74.720  40.100  59.550  1.00  0.00           H
ATOM   3556  HD3 ILE A 874      75.200  40.450  61.320  1.00  0.00           H
ATOM   3557  C   ILE A 874      71.300  37.520  62.200  1.00  0.00           C
ATOM   3558  O   ILE A 874      72.130  37.270  63.100  1.00  0.00           O
ATOM   3559  N   ASP A 875      69.980  37.830  62.510  1.00  0.00           N
ATOM   3560  HN  ASP A 875      69.210  37.830  61.880  1.00  0.00           H
ATOM   3561  CA  ASP A 875      69.450  37.670  63.910  1.00  0.00           C
ATOM   3562  HA  ASP A 875      69.960  38.320  64.590  1.00  0.00           H
ATOM   3563  CB  ASP A 875      68.010  38.220  63.940  1.00  0.00           C
ATOM   3564  HB1 ASP A 875      67.210  37.630  63.450  1.00  0.00           H
ATOM   3565  HB2 ASP A 875      67.990  39.280  63.590  1.00  0.00           H
ATOM   3566  CG  ASP A 875      67.520  38.530  65.430  1.00  0.00           C
ATOM   3567  OD1 ASP A 875      68.430  38.910  66.170  1.00  0.00           O
ATOM   3568  OD2 ASP A 875      66.330  38.670  65.740  1.00  0.00           O
ATOM   3569  C   ASP A 875      69.450  36.250  64.510  1.00  0.00           C
ATOM   3570  O   ASP A 875      69.860  36.080  65.690  1.00  0.00           O
ATOM   3571  N   TYR A 876      68.940  35.170  63.870  1.00  0.00           N
ATOM   3572  HN  TYR A 876      68.510  35.140  62.980  1.00  0.00           H
ATOM   3573  CA  TYR A 876      69.090  33.860  64.470  1.00  0.00           C
ATOM   3574  HA  TYR A 876      68.550  33.800  65.410  1.00  0.00           H
ATOM   3575  CB  TYR A 876      68.350  32.830  63.400  1.00  0.00           C
ATOM   3576  HB1 TYR A 876      68.950  32.860  62.450  1.00  0.00           H
ATOM   3577  HB2 TYR A 876      67.380  33.320  63.200  1.00  0.00           H
ATOM   3578  CG  TYR A 876      68.130  31.460  64.000  1.00  0.00           C
ATOM   3579  CD1 TYR A 876      69.030  30.470  63.750  1.00  0.00           C
ATOM   3580  HD1 TYR A 876      69.980  30.700  63.280  1.00  0.00           H
ATOM   3581  CE1 TYR A 876      68.720  29.120  64.130  1.00  0.00           C
ATOM   3582  HE1 TYR A 876      69.360  28.310  63.820  1.00  0.00           H
ATOM   3583  CZ  TYR A 876      67.440  28.850  64.740  1.00  0.00           C
ATOM   3584  OH  TYR A 876      67.050  27.540  65.090  1.00  0.00           O
ATOM   3585  HH  TYR A 876      67.780  26.960  64.870  1.00  0.00           H
ATOM   3586  CD2 TYR A 876      66.890  31.170  64.670  1.00  0.00           C
ATOM   3587  HD2 TYR A 876      66.340  32.070  64.920  1.00  0.00           H
ATOM   3588  CE2 TYR A 876      66.590  29.920  65.120  1.00  0.00           C
ATOM   3589  HE2 TYR A 876      65.610  29.690  65.520  1.00  0.00           H
ATOM   3590  C   TYR A 876      70.530  33.320  64.750  1.00  0.00           C
ATOM   3591  O   TYR A 876      70.780  32.690  65.770  1.00  0.00           O
ATOM   3592  N   LEU A 877      71.460  33.650  63.860  1.00  0.00           N
ATOM   3593  HN  LEU A 877      71.120  34.150  63.060  1.00  0.00           H
ATOM   3594  CA  LEU A 877      72.880  33.400  63.940  1.00  0.00           C
ATOM   3595  HA  LEU A 877      72.990  32.400  64.330  1.00  0.00           H
ATOM   3596  CB  LEU A 877      73.560  33.470  62.520  1.00  0.00           C
ATOM   3597  HB1 LEU A 877      74.660  33.340  62.570  1.00  0.00           H
ATOM   3598  HB2 LEU A 877      73.350  34.480  62.120  1.00  0.00           H
ATOM   3599  CG  LEU A 877      73.030  32.450  61.470  1.00  0.00           C
ATOM   3600  HG  LEU A 877      71.930  32.380  61.560  1.00  0.00           H
ATOM   3601  CD1 LEU A 877      73.380  32.960  60.070  1.00  0.00           C
ATOM   3602 HD11 LEU A 877      72.900  32.510  59.170  1.00  0.00           H
ATOM   3603 HD12 LEU A 877      74.480  32.880  59.960  1.00  0.00           H
ATOM   3604 HD13 LEU A 877      73.170  34.040  60.170  1.00  0.00           H
ATOM   3605  CD2 LEU A 877      73.720  31.070  61.670  1.00  0.00           C
ATOM   3606 HD21 LEU A 877      73.570  30.480  60.750  1.00  0.00           H
ATOM   3607 HD22 LEU A 877      73.160  30.530  62.460  1.00  0.00           H
ATOM   3608 HD23 LEU A 877      74.810  31.150  61.910  1.00  0.00           H
ATOM   3609  C   LEU A 877      73.680  34.380  64.820  1.00  0.00           C
ATOM   3610  O   LEU A 877      74.280  33.920  65.800  1.00  0.00           O
ATOM   3611  N   VAL A 878      73.890  35.640  64.450  1.00  0.00           N
ATOM   3612  HN  VAL A 878      73.230  35.970  63.780  1.00  0.00           H
ATOM   3613  CA  VAL A 878      74.680  36.680  65.190  1.00  0.00           C
ATOM   3614  HA  VAL A 878      75.420  36.120  65.740  1.00  0.00           H
ATOM   3615  CB  VAL A 878      75.380  37.670  64.260  1.00  0.00           C
ATOM   3616  HB  VAL A 878      74.690  38.180  63.560  1.00  0.00           H
ATOM   3617  CG1 VAL A 878      76.320  38.660  64.950  1.00  0.00           C
ATOM   3618 HG11 VAL A 878      76.880  38.160  65.760  1.00  0.00           H
ATOM   3619 HG12 VAL A 878      75.580  39.370  65.420  1.00  0.00           H
ATOM   3620 HG13 VAL A 878      76.890  39.150  64.140  1.00  0.00           H
ATOM   3621  CG2 VAL A 878      76.330  36.850  63.370  1.00  0.00           C
ATOM   3622 HG21 VAL A 878      77.120  36.370  63.980  1.00  0.00           H
ATOM   3623 HG22 VAL A 878      76.830  37.520  62.640  1.00  0.00           H
ATOM   3624 HG23 VAL A 878      75.710  36.040  62.920  1.00  0.00           H
ATOM   3625  C   VAL A 878      74.020  37.440  66.280  1.00  0.00           C
ATOM   3626  O   VAL A 878      74.580  37.730  67.380  1.00  0.00           O
ATOM   3627  N   GLY A 879      72.770  37.830  65.960  1.00  0.00           N
ATOM   3628  HN  GLY A 879      72.520  37.630  65.010  1.00  0.00           H
ATOM   3629  CA  GLY A 879      71.910  38.440  66.870  1.00  0.00           C
ATOM   3630  HA1 GLY A 879      72.260  38.300  67.880  1.00  0.00           H
ATOM   3631  HA2 GLY A 879      70.890  38.090  66.780  1.00  0.00           H
ATOM   3632  C   GLY A 879      71.780  39.930  66.570  1.00  0.00           C
ATOM   3633  O   GLY A 879      72.750  40.700  66.830  1.00  0.00           O
ATOM   3634  N   VAL A 880      70.700  40.470  66.210  1.00  0.00           N
ATOM   3635  HN  VAL A 880      69.950  39.830  66.060  1.00  0.00           H
ATOM   3636  CA  VAL A 880      70.480  41.870  65.900  1.00  0.00           C
ATOM   3637  HA  VAL A 880      71.460  42.310  66.030  1.00  0.00           H
ATOM   3638  CB  VAL A 880      70.150  42.020  64.480  1.00  0.00           C
ATOM   3639  HB  VAL A 880      69.140  41.710  64.160  1.00  0.00           H
ATOM   3640  CG1 VAL A 880      70.350  43.430  64.070  1.00  0.00           C
ATOM   3641 HG11 VAL A 880      71.310  43.780  64.520  1.00  0.00           H
ATOM   3642 HG12 VAL A 880      69.520  44.070  64.440  1.00  0.00           H
ATOM   3643 HG13 VAL A 880      70.430  43.500  62.960  1.00  0.00           H
ATOM   3644  CG2 VAL A 880      71.120  41.210  63.580  1.00  0.00           C
ATOM   3645 HG21 VAL A 880      72.120  41.310  64.050  1.00  0.00           H
ATOM   3646 HG22 VAL A 880      71.050  41.580  62.530  1.00  0.00           H
ATOM   3647 HG23 VAL A 880      70.970  40.100  63.530  1.00  0.00           H
ATOM   3648  C   VAL A 880      69.480  42.560  66.820  1.00  0.00           C
ATOM   3649  O   VAL A 880      68.360  42.110  66.910  1.00  0.00           O
ATOM   3650  N   PRO A 881      69.890  43.620  67.630  1.00  0.00           N
ATOM   3651  CD  PRO A 881      71.330  43.770  68.070  1.00  0.00           C
ATOM   3652  HD1 PRO A 881      72.000  44.140  67.270  1.00  0.00           H
ATOM   3653  HD2 PRO A 881      71.690  42.820  68.500  1.00  0.00           H
ATOM   3654  CA  PRO A 881      68.950  44.550  68.250  1.00  0.00           C
ATOM   3655  HA  PRO A 881      68.370  44.010  68.990  1.00  0.00           H
ATOM   3656  CB  PRO A 881      69.990  45.580  68.880  1.00  0.00           C
ATOM   3657  HB1 PRO A 881      69.580  46.180  69.720  1.00  0.00           H
ATOM   3658  HB2 PRO A 881      70.280  46.360  68.130  1.00  0.00           H
ATOM   3659  CG  PRO A 881      71.280  44.860  69.140  1.00  0.00           C
ATOM   3660  HG1 PRO A 881      72.180  45.490  69.060  1.00  0.00           H
ATOM   3661  HG2 PRO A 881      71.370  44.320  70.110  1.00  0.00           H
ATOM   3662  C   PRO A 881      67.910  45.130  67.360  1.00  0.00           C
ATOM   3663  O   PRO A 881      68.200  45.650  66.280  1.00  0.00           O
ATOM   3664  N   SER A 882      66.680  45.140  67.810  1.00  0.00           N
ATOM   3665  HN  SER A 882      66.490  44.730  68.700  1.00  0.00           H
ATOM   3666  CA  SER A 882      65.580  45.660  66.970  1.00  0.00           C
ATOM   3667  HA  SER A 882      65.650  46.730  66.930  1.00  0.00           H
ATOM   3668  CB  SER A 882      65.510  45.010  65.530  1.00  0.00           C
ATOM   3669  HB1 SER A 882      64.450  44.900  65.230  1.00  0.00           H
ATOM   3670  HB2 SER A 882      65.900  43.980  65.460  1.00  0.00           H
ATOM   3671  OG  SER A 882      66.060  45.880  64.550  1.00  0.00           O
ATOM   3672  HG1 SER A 882      67.010  45.990  64.680  1.00  0.00           H
ATOM   3673  C   SER A 882      64.310  45.230  67.650  1.00  0.00           C
ATOM   3674  O   SER A 882      64.200  43.990  67.730  1.00  0.00           O
ATOM   3675  N   PRO A 883      63.370  46.010  68.150  1.00  0.00           N
ATOM   3676  CD  PRO A 883      63.340  47.440  67.840  1.00  0.00           C
ATOM   3677  HD1 PRO A 883      63.690  47.680  66.810  1.00  0.00           H
ATOM   3678  HD2 PRO A 883      63.820  48.050  68.630  1.00  0.00           H
ATOM   3679  CA  PRO A 883      62.030  45.580  68.510  1.00  0.00           C
ATOM   3680  HA  PRO A 883      62.110  45.060  69.450  1.00  0.00           H
ATOM   3681  CB  PRO A 883      61.250  46.840  68.760  1.00  0.00           C
ATOM   3682  HB1 PRO A 883      61.300  47.040  69.860  1.00  0.00           H
ATOM   3683  HB2 PRO A 883      60.170  46.680  68.570  1.00  0.00           H
ATOM   3684  CG  PRO A 883      61.860  47.820  67.770  1.00  0.00           C
ATOM   3685  HG1 PRO A 883      61.560  47.640  66.710  1.00  0.00           H
ATOM   3686  HG2 PRO A 883      61.760  48.900  68.020  1.00  0.00           H
ATOM   3687  C   PRO A 883      61.360  44.560  67.510  1.00  0.00           C
ATOM   3688  O   PRO A 883      61.510  44.760  66.270  1.00  0.00           O
ATOM   3689  N   LYS A 884      60.580  43.560  67.980  1.00  0.00           N
ATOM   3690  HN  LYS A 884      60.540  43.500  68.970  1.00  0.00           H
ATOM   3691  CA  LYS A 884      59.850  42.560  67.230  1.00  0.00           C
ATOM   3692  HA  LYS A 884      60.200  42.570  66.210  1.00  0.00           H
ATOM   3693  CB  LYS A 884      60.060  41.200  67.850  1.00  0.00           C
ATOM   3694  HB1 LYS A 884      59.570  40.410  67.250  1.00  0.00           H
ATOM   3695  HB2 LYS A 884      59.540  41.250  68.850  1.00  0.00           H
ATOM   3696  CG  LYS A 884      61.500  40.740  68.160  1.00  0.00           C
ATOM   3697  HG1 LYS A 884      61.420  39.630  68.210  1.00  0.00           H
ATOM   3698  HG2 LYS A 884      61.920  41.150  69.110  1.00  0.00           H
ATOM   3699  CD  LYS A 884      62.520  41.120  67.090  1.00  0.00           C
ATOM   3700  HD1 LYS A 884      62.590  42.230  67.010  1.00  0.00           H
ATOM   3701  HD2 LYS A 884      61.950  40.810  66.200  1.00  0.00           H
ATOM   3702  CE  LYS A 884      63.890  40.440  67.110  1.00  0.00           C
ATOM   3703  HE1 LYS A 884      64.450  40.560  68.060  1.00  0.00           H
ATOM   3704  HE2 LYS A 884      64.410  40.990  66.300  1.00  0.00           H
ATOM   3705  NZ  LYS A 884      63.900  39.040  66.770  1.00  0.00           N
ATOM   3706  HZ1 LYS A 884      63.710  38.380  67.560  1.00  0.00           H
ATOM   3707  HZ2 LYS A 884      64.830  38.880  66.330  1.00  0.00           H
ATOM   3708  HZ3 LYS A 884      63.150  38.890  66.070  1.00  0.00           H
ATOM   3709  C   LYS A 884      58.380  42.890  67.120  1.00  0.00           C
ATOM   3710  O   LYS A 884      57.860  43.800  67.710  1.00  0.00           O
ATOM   3711  N   LEU A 885      57.740  42.120  66.250  1.00  0.00           N
ATOM   3712  HN  LEU A 885      58.150  41.330  65.820  1.00  0.00           H
ATOM   3713  CA  LEU A 885      56.310  42.290  65.950  1.00  0.00           C
ATOM   3714  HA  LEU A 885      55.980  43.300  66.120  1.00  0.00           H
ATOM   3715  CB  LEU A 885      55.920  41.950  64.460  1.00  0.00           C
ATOM   3716  HB1 LEU A 885      56.480  41.000  64.280  1.00  0.00           H
ATOM   3717  HB2 LEU A 885      56.360  42.610  63.680  1.00  0.00           H
ATOM   3718  CG  LEU A 885      54.460  41.830  64.140  1.00  0.00           C
ATOM   3719  HG  LEU A 885      54.010  41.020  64.760  1.00  0.00           H
ATOM   3720  CD1 LEU A 885      53.580  43.100  64.360  1.00  0.00           C
ATOM   3721 HD11 LEU A 885      53.430  43.370  65.420  1.00  0.00           H
ATOM   3722 HD12 LEU A 885      52.590  42.810  63.960  1.00  0.00           H
ATOM   3723 HD13 LEU A 885      53.870  43.960  63.730  1.00  0.00           H
ATOM   3724  CD2 LEU A 885      54.230  41.370  62.700  1.00  0.00           C
ATOM   3725 HD21 LEU A 885      54.650  42.180  62.080  1.00  0.00           H
ATOM   3726 HD22 LEU A 885      53.140  41.380  62.490  1.00  0.00           H
ATOM   3727 HD23 LEU A 885      54.660  40.360  62.540  1.00  0.00           H
ATOM   3728  C   LEU A 885      55.570  41.400  66.940  1.00  0.00           C
ATOM   3729  O   LEU A 885      55.930  40.220  67.010  1.00  0.00           O
ATOM   3730  N   HSD A 886      54.560  41.900  67.680  1.00  0.00           N
ATOM   3731  HN  HSD A 886      54.420  42.880  67.560  1.00  0.00           H
ATOM   3732  CA  HSD A 886      53.760  41.190  68.560  1.00  0.00           C
ATOM   3733  HA  HSD A 886      54.330  40.490  69.150  1.00  0.00           H
ATOM   3734  CB  HSD A 886      53.040  42.180  69.620  1.00  0.00           C
ATOM   3735  HB1 HSD A 886      52.530  42.970  69.030  1.00  0.00           H
ATOM   3736  HB2 HSD A 886      53.830  42.790  70.090  1.00  0.00           H
ATOM   3737  ND1 HSD A 886      52.190  40.290  71.140  1.00  0.00           N
ATOM   3738  HD1 HSD A 886      52.970  39.650  71.090  1.00  0.00           H
ATOM   3739  CG  HSD A 886      52.010  41.520  70.480  1.00  0.00           C
ATOM   3740  CE1 HSD A 886      50.980  39.970  71.620  1.00  0.00           C
ATOM   3741  HE1 HSD A 886      50.660  39.090  72.190  1.00  0.00           H
ATOM   3742  NE2 HSD A 886      50.050  40.860  71.410  1.00  0.00           N
ATOM   3743  CD2 HSD A 886      50.690  41.860  70.610  1.00  0.00           C
ATOM   3744  HD2 HSD A 886      50.140  42.740  70.290  1.00  0.00           H
ATOM   3745  C   HSD A 886      52.730  40.360  67.870  1.00  0.00           C
ATOM   3746  O   HSD A 886      51.780  40.870  67.190  1.00  0.00           O
ATOM   3747  N   VAL A 887      52.860  38.980  67.930  1.00  0.00           N
ATOM   3748  HN  VAL A 887      53.620  38.550  68.420  1.00  0.00           H
ATOM   3749  CA  VAL A 887      51.900  38.120  67.180  1.00  0.00           C
ATOM   3750  HA  VAL A 887      51.200  38.750  66.650  1.00  0.00           H
ATOM   3751  CB  VAL A 887      52.520  37.380  66.070  1.00  0.00           C
ATOM   3752  HB  VAL A 887      53.630  37.290  66.160  1.00  0.00           H
ATOM   3753  CG1 VAL A 887      51.910  36.040  65.760  1.00  0.00           C
ATOM   3754 HG11 VAL A 887      52.310  35.690  64.770  1.00  0.00           H
ATOM   3755 HG12 VAL A 887      50.820  36.030  65.640  1.00  0.00           H
ATOM   3756 HG13 VAL A 887      52.160  35.370  66.610  1.00  0.00           H
ATOM   3757  CG2 VAL A 887      52.380  38.270  64.820  1.00  0.00           C
ATOM   3758 HG21 VAL A 887      52.850  39.260  65.050  1.00  0.00           H
ATOM   3759 HG22 VAL A 887      51.330  38.530  64.570  1.00  0.00           H
ATOM   3760 HG23 VAL A 887      52.700  37.870  63.840  1.00  0.00           H
ATOM   3761  C   VAL A 887      51.150  37.260  68.120  1.00  0.00           C
ATOM   3762  O   VAL A 887      51.820  36.380  68.730  1.00  0.00           O
ATOM   3763  N   PRO A 888      49.900  37.500  68.480  1.00  0.00           N
ATOM   3764  CD  PRO A 888      48.980  38.290  67.710  1.00  0.00           C
ATOM   3765  HD1 PRO A 888      49.170  38.300  66.620  1.00  0.00           H
ATOM   3766  HD2 PRO A 888      49.140  39.340  68.050  1.00  0.00           H
ATOM   3767  CA  PRO A 888      49.100  36.620  69.390  1.00  0.00           C
ATOM   3768  HA  PRO A 888      49.610  36.730  70.330  1.00  0.00           H
ATOM   3769  CB  PRO A 888      47.700  37.170  69.420  1.00  0.00           C
ATOM   3770  HB1 PRO A 888      47.610  38.010  70.130  1.00  0.00           H
ATOM   3771  HB2 PRO A 888      46.940  36.380  69.620  1.00  0.00           H
ATOM   3772  CG  PRO A 888      47.560  37.770  68.020  1.00  0.00           C
ATOM   3773  HG1 PRO A 888      47.240  36.960  67.340  1.00  0.00           H
ATOM   3774  HG2 PRO A 888      46.830  38.610  68.000  1.00  0.00           H
ATOM   3775  C   PRO A 888      49.070  35.140  68.990  1.00  0.00           C
ATOM   3776  O   PRO A 888      49.160  34.820  67.820  1.00  0.00           O
ATOM   3777  N   GLU A 889      48.970  34.180  69.930  1.00  0.00           N
ATOM   3778  HN  GLU A 889      49.010  34.490  70.880  1.00  0.00           H
ATOM   3779  CA  GLU A 889      49.240  32.820  69.720  1.00  0.00           C
ATOM   3780  HA  GLU A 889      49.580  32.680  68.710  1.00  0.00           H
ATOM   3781  CB  GLU A 889      50.320  32.190  70.670  1.00  0.00           C
ATOM   3782  HB1 GLU A 889      50.430  31.130  70.380  1.00  0.00           H
ATOM   3783  HB2 GLU A 889      50.090  32.140  71.750  1.00  0.00           H
ATOM   3784  CG  GLU A 889      51.720  32.830  70.410  1.00  0.00           C
ATOM   3785  HG1 GLU A 889      51.640  33.920  70.550  1.00  0.00           H
ATOM   3786  HG2 GLU A 889      52.170  32.570  69.420  1.00  0.00           H
ATOM   3787  CD  GLU A 889      52.700  32.340  71.430  1.00  0.00           C
ATOM   3788  OE1 GLU A 889      53.870  31.990  71.060  1.00  0.00           O
ATOM   3789  OE2 GLU A 889      52.430  32.250  72.650  1.00  0.00           O
ATOM   3790  C   GLU A 889      48.020  32.000  70.060  1.00  0.00           C
ATOM   3791  O   GLU A 889      47.040  32.420  70.700  1.00  0.00           O
ATOM   3792  N   LYS A 890      48.050  30.730  69.570  1.00  0.00           N
ATOM   3793  HN  LYS A 890      48.770  30.440  68.960  1.00  0.00           H
ATOM   3794  CA  LYS A 890      47.030  29.770  69.920  1.00  0.00           C
ATOM   3795  HA  LYS A 890      47.240  28.870  69.350  1.00  0.00           H
ATOM   3796  CB  LYS A 890      47.000  29.240  71.380  1.00  0.00           C
ATOM   3797  HB1 LYS A 890      46.340  28.370  71.540  1.00  0.00           H
ATOM   3798  HB2 LYS A 890      46.420  29.970  71.980  1.00  0.00           H
ATOM   3799  CG  LYS A 890      48.380  28.860  71.910  1.00  0.00           C
ATOM   3800  HG1 LYS A 890      49.180  29.580  71.630  1.00  0.00           H
ATOM   3801  HG2 LYS A 890      48.620  27.900  71.420  1.00  0.00           H
ATOM   3802  CD  LYS A 890      48.520  28.380  73.410  1.00  0.00           C
ATOM   3803  HD1 LYS A 890      49.560  27.980  73.560  1.00  0.00           H
ATOM   3804  HD2 LYS A 890      47.810  27.530  73.420  1.00  0.00           H
ATOM   3805  CE  LYS A 890      48.050  29.500  74.380  1.00  0.00           C
ATOM   3806  HE1 LYS A 890      47.080  29.990  74.140  1.00  0.00           H
ATOM   3807  HE2 LYS A 890      48.780  30.330  74.240  1.00  0.00           H
ATOM   3808  NZ  LYS A 890      48.110  29.270  75.840  1.00  0.00           N
ATOM   3809  HZ1 LYS A 890      47.710  28.340  76.100  1.00  0.00           H
ATOM   3810  HZ2 LYS A 890      47.650  30.020  76.390  1.00  0.00           H
ATOM   3811  HZ3 LYS A 890      49.120  29.230  76.100  1.00  0.00           H
ATOM   3812  C   LYS A 890      45.680  30.170  69.420  1.00  0.00           C
ATOM   3813  O   LYS A 890      44.610  29.870  70.030  1.00  0.00           O
ATOM   3814  N   PHE A 891      45.640  30.900  68.290  1.00  0.00           N
ATOM   3815  HN  PHE A 891      46.490  31.110  67.800  1.00  0.00           H
ATOM   3816  CA  PHE A 891      44.450  31.480  67.690  1.00  0.00           C
ATOM   3817  HA  PHE A 891      44.880  32.030  66.870  1.00  0.00           H
ATOM   3818  CB  PHE A 891      43.630  30.370  66.990  1.00  0.00           C
ATOM   3819  HB1 PHE A 891      42.900  29.810  67.620  1.00  0.00           H
ATOM   3820  HB2 PHE A 891      44.370  29.760  66.430  1.00  0.00           H
ATOM   3821  CG  PHE A 891      42.790  31.010  65.990  1.00  0.00           C
ATOM   3822  CD1 PHE A 891      41.350  30.910  66.010  1.00  0.00           C
ATOM   3823  HD1 PHE A 891      40.890  30.340  66.820  1.00  0.00           H
ATOM   3824  CE1 PHE A 891      40.590  31.440  64.940  1.00  0.00           C
ATOM   3825  HE1 PHE A 891      39.520  31.390  65.030  1.00  0.00           H
ATOM   3826  CZ  PHE A 891      41.200  32.120  63.880  1.00  0.00           C
ATOM   3827  HZ  PHE A 891      40.640  32.620  63.100  1.00  0.00           H
ATOM   3828  CD2 PHE A 891      43.350  31.700  64.920  1.00  0.00           C
ATOM   3829  HD2 PHE A 891      44.410  31.850  64.790  1.00  0.00           H
ATOM   3830  CE2 PHE A 891      42.590  32.190  63.850  1.00  0.00           C
ATOM   3831  HE2 PHE A 891      43.060  32.680  63.000  1.00  0.00           H
ATOM   3832  C   PHE A 891      43.620  32.460  68.580  1.00  0.00           C
ATOM   3833  O   PHE A 891      42.400  32.340  68.790  1.00  0.00           O
ATOM   3834  N   GLU A 892      44.280  33.590  68.810  1.00  0.00           N
ATOM   3835  HN  GLU A 892      45.240  33.670  68.560  1.00  0.00           H
ATOM   3836  CA  GLU A 892      43.770  34.570  69.700  1.00  0.00           C
ATOM   3837  HA  GLU A 892      42.710  34.380  69.820  1.00  0.00           H
ATOM   3838  CB  GLU A 892      44.510  34.570  71.150  1.00  0.00           C
ATOM   3839  HB1 GLU A 892      44.180  35.490  71.680  1.00  0.00           H
ATOM   3840  HB2 GLU A 892      45.610  34.560  71.010  1.00  0.00           H
ATOM   3841  CG  GLU A 892      44.040  33.400  72.040  1.00  0.00           C
ATOM   3842  HG1 GLU A 892      44.360  32.480  71.510  1.00  0.00           H
ATOM   3843  HG2 GLU A 892      42.960  33.500  72.280  1.00  0.00           H
ATOM   3844  CD  GLU A 892      44.720  33.450  73.440  1.00  0.00           C
ATOM   3845  OE1 GLU A 892      44.600  34.450  74.210  1.00  0.00           O
ATOM   3846  OE2 GLU A 892      45.320  32.440  73.880  1.00  0.00           O
ATOM   3847  C   GLU A 892      43.850  35.930  69.050  1.00  0.00           C
ATOM   3848  O   GLU A 892      44.680  35.980  68.160  1.00  0.00           O
ATOM   3849  N   PRO A 893      43.090  37.000  69.480  1.00  0.00           N
ATOM   3850  CD  PRO A 893      41.910  36.840  70.280  1.00  0.00           C
ATOM   3851  HD1 PRO A 893      42.160  36.680  71.340  1.00  0.00           H
ATOM   3852  HD2 PRO A 893      41.210  36.060  69.940  1.00  0.00           H
ATOM   3853  CA  PRO A 893      43.150  38.280  68.750  1.00  0.00           C
ATOM   3854  HA  PRO A 893      43.460  38.120  67.720  1.00  0.00           H
ATOM   3855  CB  PRO A 893      41.780  38.860  68.930  1.00  0.00           C
ATOM   3856  HB1 PRO A 893      41.230  38.330  68.120  1.00  0.00           H
ATOM   3857  HB2 PRO A 893      41.530  39.930  68.770  1.00  0.00           H
ATOM   3858  CG  PRO A 893      41.330  38.280  70.280  1.00  0.00           C
ATOM   3859  HG1 PRO A 893      41.790  38.790  71.150  1.00  0.00           H
ATOM   3860  HG2 PRO A 893      40.220  38.280  70.410  1.00  0.00           H
ATOM   3861  C   PRO A 893      44.310  39.190  69.330  1.00  0.00           C
ATOM   3862  O   PRO A 893      44.900  38.840  70.370  1.00  0.00           O
ATOM   3863  N   THR A 894      44.780  40.220  68.650  1.00  0.00           N
ATOM   3864  HN  THR A 894      44.380  40.260  67.740  1.00  0.00           H
ATOM   3865  CA  THR A 894      45.680  41.270  69.130  1.00  0.00           C
ATOM   3866  HA  THR A 894      46.600  40.860  69.490  1.00  0.00           H
ATOM   3867  CB  THR A 894      46.080  42.130  67.920  1.00  0.00           C
ATOM   3868  HB  THR A 894      45.200  42.640  67.490  1.00  0.00           H
ATOM   3869  OG1 THR A 894      46.590  41.310  66.880  1.00  0.00           O
ATOM   3870  HG1 THR A 894      45.780  41.000  66.480  1.00  0.00           H
ATOM   3871  CG2 THR A 894      47.200  43.130  68.230  1.00  0.00           C
ATOM   3872 HG21 THR A 894      46.940  43.820  69.060  1.00  0.00           H
ATOM   3873 HG22 THR A 894      47.330  43.730  67.300  1.00  0.00           H
ATOM   3874 HG23 THR A 894      48.120  42.580  68.530  1.00  0.00           H
ATOM   3875  C   THR A 894      45.170  42.150  70.240  1.00  0.00           C
ATOM   3876  O   THR A 894      45.780  42.450  71.240  1.00  0.00           O
ATOM   3877  N   HSD A 895      43.920  42.520  70.090  1.00  0.00           N
ATOM   3878  HN  HSD A 895      43.390  42.110  69.350  1.00  0.00           H
ATOM   3879  CA  HSD A 895      43.060  43.130  71.120  1.00  0.00           C
ATOM   3880  HA  HSD A 895      43.470  44.030  71.550  1.00  0.00           H
ATOM   3881  CB  HSD A 895      41.670  43.370  70.560  1.00  0.00           C
ATOM   3882  HB1 HSD A 895      41.280  42.420  70.140  1.00  0.00           H
ATOM   3883  HB2 HSD A 895      41.800  44.100  69.730  1.00  0.00           H
ATOM   3884  ND1 HSD A 895      40.940  44.980  72.440  1.00  0.00           N
ATOM   3885  HD1 HSD A 895      41.780  45.470  72.660  1.00  0.00           H
ATOM   3886  CG  HSD A 895      40.670  43.970  71.530  1.00  0.00           C
ATOM   3887  CE1 HSD A 895      39.800  45.170  73.090  1.00  0.00           C
ATOM   3888  HE1 HSD A 895      39.760  45.760  74.000  1.00  0.00           H
ATOM   3889  NE2 HSD A 895      38.780  44.480  72.620  1.00  0.00           N
ATOM   3890  CD2 HSD A 895      39.380  43.610  71.700  1.00  0.00           C
ATOM   3891  HD2 HSD A 895      38.850  42.920  71.060  1.00  0.00           H
ATOM   3892  C   HSD A 895      42.920  42.160  72.310  1.00  0.00           C
ATOM   3893  O   HSD A 895      42.400  41.040  72.150  1.00  0.00           O
ATOM   3894  N   PRO A 896      43.330  42.440  73.500  1.00  0.00           N
ATOM   3895  CD  PRO A 896      44.000  43.660  73.860  1.00  0.00           C
ATOM   3896  HD1 PRO A 896      43.340  44.510  74.160  1.00  0.00           H
ATOM   3897  HD2 PRO A 896      44.710  43.970  73.070  1.00  0.00           H
ATOM   3898  CA  PRO A 896      43.440  41.410  74.530  1.00  0.00           C
ATOM   3899  HA  PRO A 896      43.300  40.400  74.180  1.00  0.00           H
ATOM   3900  CB  PRO A 896      44.840  41.680  75.110  1.00  0.00           C
ATOM   3901  HB1 PRO A 896      45.640  41.310  74.440  1.00  0.00           H
ATOM   3902  HB2 PRO A 896      45.120  41.330  76.130  1.00  0.00           H
ATOM   3903  CG  PRO A 896      44.850  43.260  75.070  1.00  0.00           C
ATOM   3904  HG1 PRO A 896      44.270  43.520  75.980  1.00  0.00           H
ATOM   3905  HG2 PRO A 896      45.850  43.720  74.980  1.00  0.00           H
ATOM   3906  C   PRO A 896      42.380  41.590  75.560  1.00  0.00           C
ATOM   3907  O   PRO A 896      42.280  40.680  76.380  1.00  0.00           O
ATOM   3908  N   GLU A 897      41.460  42.620  75.520  1.00  0.00           N
ATOM   3909  HN  GLU A 897      41.460  43.190  74.710  1.00  0.00           H
ATOM   3910  CA  GLU A 897      40.530  42.830  76.600  1.00  0.00           C
ATOM   3911  HA  GLU A 897      41.140  42.680  77.480  1.00  0.00           H
ATOM   3912  CB  GLU A 897      40.040  44.300  76.440  1.00  0.00           C
ATOM   3913  HB1 GLU A 897      39.240  44.560  77.170  1.00  0.00           H
ATOM   3914  HB2 GLU A 897      39.480  44.360  75.490  1.00  0.00           H
ATOM   3915  CG  GLU A 897      40.920  45.480  76.540  1.00  0.00           C
ATOM   3916  HG1 GLU A 897      41.630  45.350  75.690  1.00  0.00           H
ATOM   3917  HG2 GLU A 897      41.590  45.620  77.420  1.00  0.00           H
ATOM   3918  CD  GLU A 897      40.280  46.890  76.190  1.00  0.00           C
ATOM   3919  OE1 GLU A 897      39.380  47.370  77.010  1.00  0.00           O
ATOM   3920  OE2 GLU A 897      40.610  47.520  75.160  1.00  0.00           O
ATOM   3921  C   GLU A 897      39.400  41.840  76.610  1.00  0.00           C
ATOM   3922  O   GLU A 897      38.900  41.450  77.720  1.00  0.00           O
ATOM   3923  N   ARG A 898      39.180  41.270  75.450  1.00  0.00           N
ATOM   3924  HN  ARG A 898      39.290  41.870  74.660  1.00  0.00           H
ATOM   3925  CA  ARG A 898      38.120  40.190  75.280  1.00  0.00           C
ATOM   3926  HA  ARG A 898      38.210  39.550  76.140  1.00  0.00           H
ATOM   3927  CB  ARG A 898      36.670  40.670  75.350  1.00  0.00           C
ATOM   3928  HB1 ARG A 898      36.450  41.100  76.350  1.00  0.00           H
ATOM   3929  HB2 ARG A 898      36.010  39.810  75.110  1.00  0.00           H
ATOM   3930  CG  ARG A 898      36.200  41.780  74.310  1.00  0.00           C
ATOM   3931  HG1 ARG A 898      36.780  42.720  74.360  1.00  0.00           H
ATOM   3932  HG2 ARG A 898      35.190  42.090  74.620  1.00  0.00           H
ATOM   3933  CD  ARG A 898      36.080  41.280  72.860  1.00  0.00           C
ATOM   3934  HD1 ARG A 898      35.270  40.520  72.830  1.00  0.00           H
ATOM   3935  HD2 ARG A 898      37.070  40.880  72.550  1.00  0.00           H
ATOM   3936  NE  ARG A 898      35.740  42.520  71.960  1.00  0.00           N
ATOM   3937  HE  ARG A 898      35.620  43.430  72.350  1.00  0.00           H
ATOM   3938  CZ  ARG A 898      35.750  42.360  70.680  1.00  0.00           C
ATOM   3939  NH1 ARG A 898      35.860  41.250  70.010  1.00  0.00           N
ATOM   3940 HH11 ARG A 898      35.690  41.260  69.030  1.00  0.00           H
ATOM   3941 HH12 ARG A 898      36.000  40.400  70.540  1.00  0.00           H
ATOM   3942  NH2 ARG A 898      35.510  43.410  69.930  1.00  0.00           N
ATOM   3943 HH21 ARG A 898      35.650  43.320  68.950  1.00  0.00           H
ATOM   3944 HH22 ARG A 898      35.260  44.290  70.340  1.00  0.00           H
ATOM   3945  C   ARG A 898      38.430  39.330  74.090  1.00  0.00           C
ATOM   3946  O   ARG A 898      39.250  39.640  73.250  1.00  0.00           O
ATOM   3947  N   GLY A 899      37.860  38.110  73.990  1.00  0.00           N
ATOM   3948  HN  GLY A 899      37.300  37.610  74.650  1.00  0.00           H
ATOM   3949  CA  GLY A 899      37.910  37.190  72.850  1.00  0.00           C
ATOM   3950  HA1 GLY A 899      37.430  36.300  73.220  1.00  0.00           H
ATOM   3951  HA2 GLY A 899      38.960  36.930  72.770  1.00  0.00           H
ATOM   3952  C   GLY A 899      37.500  37.660  71.440  1.00  0.00           C
ATOM   3953  O   GLY A 899      37.230  38.830  71.210  1.00  0.00           O
ATOM   3954  N   TRP A 900      37.380  36.650  70.600  1.00  0.00           N
ATOM   3955  HN  TRP A 900      37.740  35.760  70.860  1.00  0.00           H
ATOM   3956  CA  TRP A 900      36.880  36.800  69.280  1.00  0.00           C
ATOM   3957  HA  TRP A 900      37.520  37.510  68.760  1.00  0.00           H
ATOM   3958  CB  TRP A 900      36.970  35.470  68.530  1.00  0.00           C
ATOM   3959  HB1 TRP A 900      36.380  35.630  67.610  1.00  0.00           H
ATOM   3960  HB2 TRP A 900      36.500  34.610  69.060  1.00  0.00           H
ATOM   3961  CG  TRP A 900      38.280  34.970  68.100  1.00  0.00           C
ATOM   3962  CD1 TRP A 900      38.920  33.840  68.560  1.00  0.00           C
ATOM   3963  HD1 TRP A 900      38.470  33.200  69.310  1.00  0.00           H
ATOM   3964  NE1 TRP A 900      40.140  33.800  67.960  1.00  0.00           N
ATOM   3965  HE1 TRP A 900      40.980  33.380  68.200  1.00  0.00           H
ATOM   3966  CE2 TRP A 900      40.270  34.750  67.020  1.00  0.00           C
ATOM   3967  CD2 TRP A 900      39.140  35.560  67.080  1.00  0.00           C
ATOM   3968  CE3 TRP A 900      39.060  36.750  66.370  1.00  0.00           C
ATOM   3969  HE3 TRP A 900      38.230  37.420  66.540  1.00  0.00           H
ATOM   3970  CZ3 TRP A 900      40.060  37.010  65.490  1.00  0.00           C
ATOM   3971  HZ3 TRP A 900      39.770  37.790  64.800  1.00  0.00           H
ATOM   3972  CZ2 TRP A 900      41.280  35.060  66.160  1.00  0.00           C
ATOM   3973  HZ2 TRP A 900      42.160  34.480  65.960  1.00  0.00           H
ATOM   3974  CH2 TRP A 900      41.160  36.210  65.400  1.00  0.00           C
ATOM   3975  HH2 TRP A 900      41.860  36.350  64.590  1.00  0.00           H
ATOM   3976  C   TRP A 900      35.520  37.350  69.120  1.00  0.00           C
ATOM   3977  O   TRP A 900      35.260  38.130  68.200  1.00  0.00           O
ATOM   3978  N   ILE A 901      34.580  36.880  69.920  1.00  0.00           N
ATOM   3979  HN  ILE A 901      34.670  36.290  70.720  1.00  0.00           H
ATOM   3980  CA  ILE A 901      33.140  37.170  69.620  1.00  0.00           C
ATOM   3981  HA  ILE A 901      33.110  37.090  68.540  1.00  0.00           H
ATOM   3982  CB  ILE A 901      32.310  36.000  70.170  1.00  0.00           C
ATOM   3983  HB  ILE A 901      32.290  36.000  71.290  1.00  0.00           H
ATOM   3984  CG2 ILE A 901      30.930  36.090  69.500  1.00  0.00           C
ATOM   3985 HG21 ILE A 901      30.470  35.070  69.490  1.00  0.00           H
ATOM   3986 HG22 ILE A 901      31.080  36.470  68.480  1.00  0.00           H
ATOM   3987 HG23 ILE A 901      30.230  36.860  69.900  1.00  0.00           H
ATOM   3988  CG1 ILE A 901      32.920  34.630  69.710  1.00  0.00           C
ATOM   3989 HG11 ILE A 901      32.240  33.780  69.950  1.00  0.00           H
ATOM   3990 HG12 ILE A 901      33.830  34.500  70.350  1.00  0.00           H
ATOM   3991  CD  ILE A 901      33.090  34.450  68.160  1.00  0.00           C
ATOM   3992  HD1 ILE A 901      33.480  33.420  68.000  1.00  0.00           H
ATOM   3993  HD2 ILE A 901      33.820  35.170  67.710  1.00  0.00           H
ATOM   3994  HD3 ILE A 901      32.150  34.620  67.600  1.00  0.00           H
ATOM   3995  C   ILE A 901      32.640  38.550  70.030  1.00  0.00           C
ATOM   3996  O   ILE A 901      32.950  39.000  71.120  1.00  0.00           O
ATOM   3997  N   ILE A 902      31.960  39.260  69.150  1.00  0.00           N
ATOM   3998  HN  ILE A 902      31.890  38.740  68.300  1.00  0.00           H
ATOM   3999  CA  ILE A 902      31.270  40.530  69.420  1.00  0.00           C
ATOM   4000  HA  ILE A 902      31.090  40.630  70.480  1.00  0.00           H
ATOM   4001  CB  ILE A 902      32.080  41.760  69.090  1.00  0.00           C
ATOM   4002  HB  ILE A 902      32.900  41.970  69.810  1.00  0.00           H
ATOM   4003  CG2 ILE A 902      32.690  41.560  67.680  1.00  0.00           C
ATOM   4004 HG21 ILE A 902      32.000  41.640  66.820  1.00  0.00           H
ATOM   4005 HG22 ILE A 902      33.110  40.550  67.520  1.00  0.00           H
ATOM   4006 HG23 ILE A 902      33.540  42.270  67.730  1.00  0.00           H
ATOM   4007  CG1 ILE A 902      31.200  43.080  69.140  1.00  0.00           C
ATOM   4008 HG11 ILE A 902      30.770  43.030  70.170  1.00  0.00           H
ATOM   4009 HG12 ILE A 902      30.400  43.060  68.360  1.00  0.00           H
ATOM   4010  CD  ILE A 902      32.000  44.320  68.860  1.00  0.00           C
ATOM   4011  HD1 ILE A 902      31.550  45.290  69.140  1.00  0.00           H
ATOM   4012  HD2 ILE A 902      32.290  44.330  67.790  1.00  0.00           H
ATOM   4013  HD3 ILE A 902      32.970  44.330  69.390  1.00  0.00           H
ATOM   4014  C   ILE A 902      29.920  40.440  68.830  1.00  0.00           C
ATOM   4015  O   ILE A 902      29.640  40.110  67.630  1.00  0.00           O
ATOM   4016  N   SER A 903      28.880  40.720  69.660  1.00  0.00           N
ATOM   4017  HN  SER A 903      28.880  41.000  70.610  1.00  0.00           H
ATOM   4018  CA  SER A 903      27.490  40.700  69.190  1.00  0.00           C
ATOM   4019  HA  SER A 903      27.270  39.670  68.960  1.00  0.00           H
ATOM   4020  CB  SER A 903      26.590  41.070  70.320  1.00  0.00           C
ATOM   4021  HB1 SER A 903      26.660  42.170  70.440  1.00  0.00           H
ATOM   4022  HB2 SER A 903      26.890  40.580  71.280  1.00  0.00           H
ATOM   4023  OG  SER A 903      25.200  40.790  70.230  1.00  0.00           O
ATOM   4024  HG1 SER A 903      25.170  39.830  70.260  1.00  0.00           H
ATOM   4025  C   SER A 903      27.040  41.540  67.980  1.00  0.00           C
ATOM   4026  O   SER A 903      27.330  42.730  67.990  1.00  0.00           O
ATOM   4027  N   PRO A 904      26.460  41.050  66.850  1.00  0.00           N
ATOM   4028  CD  PRO A 904      26.300  39.630  66.510  1.00  0.00           C
ATOM   4029  HD1 PRO A 904      25.340  39.260  66.920  1.00  0.00           H
ATOM   4030  HD2 PRO A 904      27.100  39.030  66.980  1.00  0.00           H
ATOM   4031  CA  PRO A 904      26.460  41.870  65.660  1.00  0.00           C
ATOM   4032  HA  PRO A 904      27.460  42.160  65.350  1.00  0.00           H
ATOM   4033  CB  PRO A 904      25.970  40.920  64.540  1.00  0.00           C
ATOM   4034  HB1 PRO A 904      26.210  41.180  63.500  1.00  0.00           H
ATOM   4035  HB2 PRO A 904      24.880  40.710  64.590  1.00  0.00           H
ATOM   4036  CG  PRO A 904      26.570  39.560  65.010  1.00  0.00           C
ATOM   4037  HG1 PRO A 904      26.070  38.660  64.600  1.00  0.00           H
ATOM   4038  HG2 PRO A 904      27.670  39.500  64.940  1.00  0.00           H
ATOM   4039  C   PRO A 904      25.710  43.150  65.770  1.00  0.00           C
ATOM   4040  O   PRO A 904      24.550  43.130  66.070  1.00  0.00           O
ATOM   4041  N   LEU A 905      26.390  44.290  65.570  1.00  0.00           N
ATOM   4042  HN  LEU A 905      27.360  44.290  65.320  1.00  0.00           H
ATOM   4043  CA  LEU A 905      25.880  45.610  65.760  1.00  0.00           C
ATOM   4044  HA  LEU A 905      26.680  46.180  65.330  1.00  0.00           H
ATOM   4045  CB  LEU A 905      24.760  46.150  64.830  1.00  0.00           C
ATOM   4046  HB1 LEU A 905      24.620  47.250  64.940  1.00  0.00           H
ATOM   4047  HB2 LEU A 905      23.850  45.770  65.330  1.00  0.00           H
ATOM   4048  CG  LEU A 905      24.910  45.780  63.350  1.00  0.00           C
ATOM   4049  HG  LEU A 905      25.650  44.970  63.190  1.00  0.00           H
ATOM   4050  CD1 LEU A 905      23.570  45.130  62.760  1.00  0.00           C
ATOM   4051 HD11 LEU A 905      23.670  44.630  61.770  1.00  0.00           H
ATOM   4052 HD12 LEU A 905      22.790  45.930  62.730  1.00  0.00           H
ATOM   4053 HD13 LEU A 905      23.300  44.290  63.440  1.00  0.00           H
ATOM   4054  CD2 LEU A 905      25.340  47.020  62.600  1.00  0.00           C
ATOM   4055 HD21 LEU A 905      25.720  46.640  61.620  1.00  0.00           H
ATOM   4056 HD22 LEU A 905      26.100  47.490  63.280  1.00  0.00           H
ATOM   4057 HD23 LEU A 905      24.510  47.740  62.550  1.00  0.00           H
ATOM   4058  C   LEU A 905      25.810  46.070  67.200  1.00  0.00           C
ATOM   4059  O   LEU A 905      25.180  47.070  67.600  1.00  0.00           O
ATOM   4060  N   GLY A 906      26.540  45.360  68.090  1.00  0.00           N
ATOM   4061  HN  GLY A 906      26.880  44.460  67.850  1.00  0.00           H
ATOM   4062  CA  GLY A 906      26.930  45.870  69.420  1.00  0.00           C
ATOM   4063  HA1 GLY A 906      27.540  46.750  69.250  1.00  0.00           H
ATOM   4064  HA2 GLY A 906      27.570  45.200  69.980  1.00  0.00           H
ATOM   4065  C   GLY A 906      25.880  46.250  70.340  1.00  0.00           C
ATOM   4066  O   GLY A 906      24.830  45.630  70.540  1.00  0.00           O
ATOM   4067  N   ASP A 907      26.130  47.380  71.090  1.00  0.00           N
ATOM   4068  HN  ASP A 907      26.990  47.900  70.980  1.00  0.00           H
ATOM   4069  CA  ASP A 907      25.200  47.900  72.130  1.00  0.00           C
ATOM   4070  HA  ASP A 907      24.310  47.300  72.250  1.00  0.00           H
ATOM   4071  CB  ASP A 907      25.980  48.050  73.480  1.00  0.00           C
ATOM   4072  HB1 ASP A 907      25.410  48.570  74.280  1.00  0.00           H
ATOM   4073  HB2 ASP A 907      26.950  48.560  73.260  1.00  0.00           H
ATOM   4074  CG  ASP A 907      26.410  46.650  73.970  1.00  0.00           C
ATOM   4075  OD1 ASP A 907      25.570  45.710  73.950  1.00  0.00           O
ATOM   4076  OD2 ASP A 907      27.380  46.530  74.790  1.00  0.00           O
ATOM   4077  C   ASP A 907      24.710  49.220  71.710  1.00  0.00           C
ATOM   4078  O   ASP A 907      24.410  50.130  72.480  1.00  0.00           O
ATOM   4079  N   ASN A 908      24.610  49.420  70.360  1.00  0.00           N
ATOM   4080  HN  ASN A 908      24.820  48.740  69.680  1.00  0.00           H
ATOM   4081  CA  ASN A 908      24.460  50.780  69.740  1.00  0.00           C
ATOM   4082  HA  ASN A 908      25.290  51.380  70.090  1.00  0.00           H
ATOM   4083  CB  ASN A 908      24.380  50.630  68.170  1.00  0.00           C
ATOM   4084  HB1 ASN A 908      24.030  51.530  67.620  1.00  0.00           H
ATOM   4085  HB2 ASN A 908      23.650  49.840  67.890  1.00  0.00           H
ATOM   4086  CG  ASN A 908      25.740  50.280  67.630  1.00  0.00           C
ATOM   4087  OD1 ASN A 908      26.660  50.280  68.450  1.00  0.00           O
ATOM   4088  ND2 ASN A 908      25.890  50.100  66.300  1.00  0.00           N
ATOM   4089 HD21 ASN A 908      26.810  49.860  65.980  1.00  0.00           H
ATOM   4090 HD22 ASN A 908      25.180  50.300  65.630  1.00  0.00           H
ATOM   4091  C   ASN A 908      23.100  51.500  69.950  1.00  0.00           C
ATOM   4092  O   ASN A 908      22.040  50.880  69.720  1.00  0.00           O
ATOM   4093  N   PRO A 909      23.000  52.750  70.370  1.00  0.00           N
ATOM   4094  CD  PRO A 909      24.050  53.470  71.050  1.00  0.00           C
ATOM   4095  HD1 PRO A 909      25.020  53.330  70.520  1.00  0.00           H
ATOM   4096  HD2 PRO A 909      24.160  53.100  72.090  1.00  0.00           H
ATOM   4097  CA  PRO A 909      21.860  53.600  70.040  1.00  0.00           C
ATOM   4098  HA  PRO A 909      20.900  53.170  70.310  1.00  0.00           H
ATOM   4099  CB  PRO A 909      22.100  54.810  70.860  1.00  0.00           C
ATOM   4100  HB1 PRO A 909      21.780  54.550  71.900  1.00  0.00           H
ATOM   4101  HB2 PRO A 909      21.510  55.710  70.580  1.00  0.00           H
ATOM   4102  CG  PRO A 909      23.610  54.960  71.140  1.00  0.00           C
ATOM   4103  HG1 PRO A 909      24.120  55.420  70.260  1.00  0.00           H
ATOM   4104  HG2 PRO A 909      23.820  55.580  72.040  1.00  0.00           H
ATOM   4105  C   PRO A 909      21.790  53.940  68.540  1.00  0.00           C
ATOM   4106  O   PRO A 909      22.750  53.830  67.790  1.00  0.00           O
ATOM   4107  N   TRP A 910      20.610  54.410  68.010  1.00  0.00           N
ATOM   4108  HN  TRP A 910      19.720  54.410  68.470  1.00  0.00           H
ATOM   4109  CA  TRP A 910      20.280  54.540  66.610  1.00  0.00           C
ATOM   4110  HA  TRP A 910      20.590  53.590  66.180  1.00  0.00           H
ATOM   4111  CB  TRP A 910      18.800  54.760  66.420  1.00  0.00           C
ATOM   4112  HB1 TRP A 910      18.550  55.800  66.740  1.00  0.00           H
ATOM   4113  HB2 TRP A 910      18.120  54.110  67.020  1.00  0.00           H
ATOM   4114  CG  TRP A 910      18.320  54.700  64.970  1.00  0.00           C
ATOM   4115  CD1 TRP A 910      18.350  53.650  64.110  1.00  0.00           C
ATOM   4116  HD1 TRP A 910      18.550  52.630  64.390  1.00  0.00           H
ATOM   4117  NE1 TRP A 910      17.880  54.100  62.830  1.00  0.00           N
ATOM   4118  HE1 TRP A 910      17.660  53.570  62.030  1.00  0.00           H
ATOM   4119  CE2 TRP A 910      17.510  55.410  62.930  1.00  0.00           C
ATOM   4120  CD2 TRP A 910      17.790  55.830  64.290  1.00  0.00           C
ATOM   4121  CE3 TRP A 910      17.420  57.060  64.700  1.00  0.00           C
ATOM   4122  HE3 TRP A 910      17.380  57.340  65.750  1.00  0.00           H
ATOM   4123  CZ3 TRP A 910      16.620  57.890  63.840  1.00  0.00           C
ATOM   4124  HZ3 TRP A 910      16.370  58.900  64.110  1.00  0.00           H
ATOM   4125  CZ2 TRP A 910      16.820  56.210  62.080  1.00  0.00           C
ATOM   4126  HZ2 TRP A 910      16.590  55.770  61.110  1.00  0.00           H
ATOM   4127  CH2 TRP A 910      16.340  57.420  62.550  1.00  0.00           C
ATOM   4128  HH2 TRP A 910      15.620  57.960  61.950  1.00  0.00           H
ATOM   4129  C   TRP A 910      21.180  55.570  65.990  1.00  0.00           C
ATOM   4130  O   TRP A 910      21.700  55.340  64.910  1.00  0.00           O
ATOM   4131  N   TRP A 911      21.520  56.650  66.710  1.00  0.00           N
ATOM   4132  HN  TRP A 911      21.180  56.980  67.580  1.00  0.00           H
ATOM   4133  CA  TRP A 911      22.320  57.710  66.100  1.00  0.00           C
ATOM   4134  HA  TRP A 911      21.960  58.080  65.150  1.00  0.00           H
ATOM   4135  CB  TRP A 911      22.320  59.000  66.920  1.00  0.00           C
ATOM   4136  HB1 TRP A 911      21.290  59.380  67.060  1.00  0.00           H
ATOM   4137  HB2 TRP A 911      22.960  59.710  66.380  1.00  0.00           H
ATOM   4138  CG  TRP A 911      22.860  58.880  68.310  1.00  0.00           C
ATOM   4139  CD1 TRP A 911      22.310  58.500  69.510  1.00  0.00           C
ATOM   4140  HD1 TRP A 911      21.300  58.110  69.540  1.00  0.00           H
ATOM   4141  NE1 TRP A 911      23.300  58.440  70.460  1.00  0.00           N
ATOM   4142  HE1 TRP A 911      23.110  58.460  71.410  1.00  0.00           H
ATOM   4143  CE2 TRP A 911      24.520  58.780  69.920  1.00  0.00           C
ATOM   4144  CD2 TRP A 911      24.340  59.080  68.600  1.00  0.00           C
ATOM   4145  CE3 TRP A 911      25.370  59.530  67.810  1.00  0.00           C
ATOM   4146  HE3 TRP A 911      25.110  59.790  66.790  1.00  0.00           H
ATOM   4147  CZ3 TRP A 911      26.640  59.610  68.420  1.00  0.00           C
ATOM   4148  HZ3 TRP A 911      27.370  60.240  67.940  1.00  0.00           H
ATOM   4149  CZ2 TRP A 911      25.770  58.840  70.560  1.00  0.00           C
ATOM   4150  HZ2 TRP A 911      26.000  58.320  71.480  1.00  0.00           H
ATOM   4151  CH2 TRP A 911      26.860  59.190  69.690  1.00  0.00           C
ATOM   4152  HH2 TRP A 911      27.870  59.300  70.070  1.00  0.00           H
ATOM   4153  C   TRP A 911      23.710  57.160  65.840  1.00  0.00           C
ATOM   4154  O   TRP A 911      24.290  57.550  64.810  1.00  0.00           O
ATOM   4155  N   THR A 912      24.220  56.190  66.590  1.00  0.00           N
ATOM   4156  HN  THR A 912      23.700  55.760  67.320  1.00  0.00           H
ATOM   4157  CA  THR A 912      25.480  55.520  66.190  1.00  0.00           C
ATOM   4158  HA  THR A 912      26.230  56.260  65.970  1.00  0.00           H
ATOM   4159  CB  THR A 912      26.070  54.890  67.350  1.00  0.00           C
ATOM   4160  HB  THR A 912      27.100  54.530  67.110  1.00  0.00           H
ATOM   4161  OG1 THR A 912      25.330  53.860  67.950  1.00  0.00           O
ATOM   4162  HG1 THR A 912      24.400  54.060  67.830  1.00  0.00           H
ATOM   4163  CG2 THR A 912      26.370  56.000  68.430  1.00  0.00           C
ATOM   4164 HG21 THR A 912      27.160  56.660  68.020  1.00  0.00           H
ATOM   4165 HG22 THR A 912      26.720  55.480  69.350  1.00  0.00           H
ATOM   4166 HG23 THR A 912      25.580  56.710  68.730  1.00  0.00           H
ATOM   4167  C   THR A 912      25.400  54.660  64.910  1.00  0.00           C
ATOM   4168  O   THR A 912      26.350  54.470  64.120  1.00  0.00           O
ATOM   4169  N   LEU A 913      24.190  54.170  64.590  1.00  0.00           N
ATOM   4170  HN  LEU A 913      23.390  54.230  65.170  1.00  0.00           H
ATOM   4171  CA  LEU A 913      23.850  53.580  63.290  1.00  0.00           C
ATOM   4172  HA  LEU A 913      24.550  52.770  63.080  1.00  0.00           H
ATOM   4173  CB  LEU A 913      22.430  52.950  63.320  1.00  0.00           C
ATOM   4174  HB1 LEU A 913      21.630  53.720  63.380  1.00  0.00           H
ATOM   4175  HB2 LEU A 913      22.320  52.380  64.270  1.00  0.00           H
ATOM   4176  CG  LEU A 913      22.130  52.080  62.010  1.00  0.00           C
ATOM   4177  HG  LEU A 913      22.340  52.760  61.150  1.00  0.00           H
ATOM   4178  CD1 LEU A 913      23.130  50.960  61.800  1.00  0.00           C
ATOM   4179 HD11 LEU A 913      23.100  50.080  62.480  1.00  0.00           H
ATOM   4180 HD12 LEU A 913      24.140  51.420  61.760  1.00  0.00           H
ATOM   4181 HD13 LEU A 913      23.020  50.550  60.790  1.00  0.00           H
ATOM   4182  CD2 LEU A 913      20.660  51.730  61.920  1.00  0.00           C
ATOM   4183 HD21 LEU A 913      20.300  51.130  62.790  1.00  0.00           H
ATOM   4184 HD22 LEU A 913      20.480  51.300  60.920  1.00  0.00           H
ATOM   4185 HD23 LEU A 913      20.130  52.700  61.850  1.00  0.00           H
ATOM   4186  C   LEU A 913      24.090  54.590  62.130  1.00  0.00           C
ATOM   4187  O   LEU A 913      24.700  54.200  61.150  1.00  0.00           O
ATOM   4188  N   LEU A 914      23.650  55.810  62.320  1.00  0.00           N
ATOM   4189  HN  LEU A 914      23.070  55.920  63.110  1.00  0.00           H
ATOM   4190  CA  LEU A 914      23.740  56.830  61.250  1.00  0.00           C
ATOM   4191  HA  LEU A 914      23.580  56.370  60.280  1.00  0.00           H
ATOM   4192  CB  LEU A 914      22.540  57.860  61.640  1.00  0.00           C
ATOM   4193  HB1 LEU A 914      22.670  58.790  61.050  1.00  0.00           H
ATOM   4194  HB2 LEU A 914      22.500  58.100  62.730  1.00  0.00           H
ATOM   4195  CG  LEU A 914      21.140  57.190  61.460  1.00  0.00           C
ATOM   4196  HG  LEU A 914      21.100  56.310  62.130  1.00  0.00           H
ATOM   4197  CD1 LEU A 914      19.990  58.130  62.000  1.00  0.00           C
ATOM   4198 HD11 LEU A 914      19.010  57.630  62.090  1.00  0.00           H
ATOM   4199 HD12 LEU A 914      19.940  59.070  61.410  1.00  0.00           H
ATOM   4200 HD13 LEU A 914      20.190  58.480  63.040  1.00  0.00           H
ATOM   4201  CD2 LEU A 914      20.940  56.690  60.020  1.00  0.00           C
ATOM   4202 HD21 LEU A 914      19.840  56.540  59.920  1.00  0.00           H
ATOM   4203 HD22 LEU A 914      21.540  55.820  59.670  1.00  0.00           H
ATOM   4204 HD23 LEU A 914      21.230  57.570  59.420  1.00  0.00           H
ATOM   4205  C   LEU A 914      25.070  57.580  61.260  1.00  0.00           C
ATOM   4206  O   LEU A 914      25.600  58.000  60.270  1.00  0.00           O
ATOM   4207  N   ILE A 915      25.810  57.540  62.450  1.00  0.00           N
ATOM   4208  HN  ILE A 915      25.440  57.220  63.310  1.00  0.00           H
ATOM   4209  CA  ILE A 915      27.130  57.960  62.470  1.00  0.00           C
ATOM   4210  HA  ILE A 915      27.190  58.840  61.840  1.00  0.00           H
ATOM   4211  CB  ILE A 915      27.560  58.350  63.860  1.00  0.00           C
ATOM   4212  HB  ILE A 915      27.320  57.470  64.500  1.00  0.00           H
ATOM   4213  CG2 ILE A 915      29.090  58.290  64.250  1.00  0.00           C
ATOM   4214 HG21 ILE A 915      29.270  58.770  65.230  1.00  0.00           H
ATOM   4215 HG22 ILE A 915      29.760  58.700  63.460  1.00  0.00           H
ATOM   4216 HG23 ILE A 915      29.510  57.280  64.430  1.00  0.00           H
ATOM   4217  CG1 ILE A 915      27.040  59.730  64.430  1.00  0.00           C
ATOM   4218 HG11 ILE A 915      27.260  59.690  65.520  1.00  0.00           H
ATOM   4219 HG12 ILE A 915      25.930  59.670  64.380  1.00  0.00           H
ATOM   4220  CD  ILE A 915      27.640  60.940  63.650  1.00  0.00           C
ATOM   4221  HD1 ILE A 915      27.290  61.880  64.130  1.00  0.00           H
ATOM   4222  HD2 ILE A 915      27.320  60.860  62.590  1.00  0.00           H
ATOM   4223  HD3 ILE A 915      28.740  60.860  63.500  1.00  0.00           H
ATOM   4224  C   ILE A 915      28.210  57.020  61.900  1.00  0.00           C
ATOM   4225  O   ILE A 915      29.220  57.540  61.350  1.00  0.00           O
ATOM   4226  N   ALA A 916      27.870  55.780  61.950  1.00  0.00           N
ATOM   4227  HN  ALA A 916      27.080  55.500  62.490  1.00  0.00           H
ATOM   4228  CA  ALA A 916      28.590  54.600  61.340  1.00  0.00           C
ATOM   4229  HA  ALA A 916      29.670  54.700  61.400  1.00  0.00           H
ATOM   4230  CB  ALA A 916      28.110  53.250  61.990  1.00  0.00           C
ATOM   4231  HB1 ALA A 916      28.120  53.360  63.100  1.00  0.00           H
ATOM   4232  HB2 ALA A 916      28.910  52.500  61.840  1.00  0.00           H
ATOM   4233  HB3 ALA A 916      27.090  52.960  61.660  1.00  0.00           H
ATOM   4234  C   ALA A 916      28.300  54.590  59.790  1.00  0.00           C
ATOM   4235  O   ALA A 916      29.240  54.330  59.030  1.00  0.00           O
ATOM   4236  N   ALA A 917      27.170  54.970  59.280  1.00  0.00           N
ATOM   4237  HN  ALA A 917      26.400  55.020  59.920  1.00  0.00           H
ATOM   4238  CA  ALA A 917      26.930  55.120  57.920  1.00  0.00           C
ATOM   4239  HA  ALA A 917      26.960  54.120  57.540  1.00  0.00           H
ATOM   4240  CB  ALA A 917      25.470  55.570  57.730  1.00  0.00           C
ATOM   4241  HB1 ALA A 917      25.290  56.530  58.250  1.00  0.00           H
ATOM   4242  HB2 ALA A 917      24.720  54.890  58.220  1.00  0.00           H
ATOM   4243  HB3 ALA A 917      25.250  55.690  56.660  1.00  0.00           H
ATOM   4244  C   ALA A 917      27.830  56.050  57.160  1.00  0.00           C
ATOM   4245  O   ALA A 917      28.310  55.760  56.070  1.00  0.00           O
ATOM   4246  N   ILE A 918      28.090  57.240  57.620  1.00  0.00           N
ATOM   4247  HN  ILE A 918      27.600  57.580  58.420  1.00  0.00           H
ATOM   4248  CA  ILE A 918      28.800  58.170  56.730  1.00  0.00           C
ATOM   4249  HA  ILE A 918      28.200  58.070  55.830  1.00  0.00           H
ATOM   4250  CB  ILE A 918      28.580  59.630  57.090  1.00  0.00           C
ATOM   4251  HB  ILE A 918      29.130  60.000  57.990  1.00  0.00           H
ATOM   4252  CG2 ILE A 918      28.930  60.580  55.870  1.00  0.00           C
ATOM   4253 HG21 ILE A 918      29.950  60.400  55.460  1.00  0.00           H
ATOM   4254 HG22 ILE A 918      28.720  61.670  55.980  1.00  0.00           H
ATOM   4255 HG23 ILE A 918      28.290  60.230  55.030  1.00  0.00           H
ATOM   4256  CG1 ILE A 918      27.130  59.870  57.580  1.00  0.00           C
ATOM   4257 HG11 ILE A 918      27.020  60.970  57.580  1.00  0.00           H
ATOM   4258 HG12 ILE A 918      26.870  59.550  58.620  1.00  0.00           H
ATOM   4259  CD  ILE A 918      26.010  59.290  56.610  1.00  0.00           C
ATOM   4260  HD1 ILE A 918      25.020  59.440  57.100  1.00  0.00           H
ATOM   4261  HD2 ILE A 918      26.170  58.220  56.400  1.00  0.00           H
ATOM   4262  HD3 ILE A 918      26.180  59.880  55.690  1.00  0.00           H
ATOM   4263  C   ILE A 918      30.180  57.880  56.240  1.00  0.00           C
ATOM   4264  O   ILE A 918      30.490  57.940  55.010  1.00  0.00           O
ATOM   4265  N   PRO A 919      31.020  57.570  57.160  1.00  0.00           N
ATOM   4266  CD  PRO A 919      30.900  57.710  58.590  1.00  0.00           C
ATOM   4267  HD1 PRO A 919      30.210  56.930  58.970  1.00  0.00           H
ATOM   4268  HD2 PRO A 919      30.440  58.650  58.970  1.00  0.00           H
ATOM   4269  CA  PRO A 919      32.210  56.760  56.930  1.00  0.00           C
ATOM   4270  HA  PRO A 919      32.750  57.390  56.250  1.00  0.00           H
ATOM   4271  CB  PRO A 919      32.980  56.590  58.240  1.00  0.00           C
ATOM   4272  HB1 PRO A 919      34.050  56.850  58.130  1.00  0.00           H
ATOM   4273  HB2 PRO A 919      32.770  55.590  58.680  1.00  0.00           H
ATOM   4274  CG  PRO A 919      32.260  57.510  59.200  1.00  0.00           C
ATOM   4275  HG1 PRO A 919      32.290  57.110  60.230  1.00  0.00           H
ATOM   4276  HG2 PRO A 919      32.780  58.490  59.300  1.00  0.00           H
ATOM   4277  C   PRO A 919      32.110  55.460  56.050  1.00  0.00           C
ATOM   4278  O   PRO A 919      32.930  55.390  55.080  1.00  0.00           O
ATOM   4279  N   ALA A 920      31.050  54.640  56.250  1.00  0.00           N
ATOM   4280  HN  ALA A 920      30.340  54.840  56.930  1.00  0.00           H
ATOM   4281  CA  ALA A 920      30.780  53.450  55.350  1.00  0.00           C
ATOM   4282  HA  ALA A 920      31.600  52.740  55.420  1.00  0.00           H
ATOM   4283  CB  ALA A 920      29.510  52.740  55.780  1.00  0.00           C
ATOM   4284  HB1 ALA A 920      29.190  51.910  55.100  1.00  0.00           H
ATOM   4285  HB2 ALA A 920      28.680  53.440  55.960  1.00  0.00           H
ATOM   4286  HB3 ALA A 920      29.640  52.160  56.720  1.00  0.00           H
ATOM   4287  C   ALA A 920      30.470  53.830  53.830  1.00  0.00           C
ATOM   4288  O   ALA A 920      30.880  53.160  52.880  1.00  0.00           O
ATOM   4289  N   LEU A 921      29.680  54.850  53.630  1.00  0.00           N
ATOM   4290  HN  LEU A 921      29.350  55.300  54.460  1.00  0.00           H
ATOM   4291  CA  LEU A 921      29.450  55.410  52.340  1.00  0.00           C
ATOM   4292  HA  LEU A 921      29.040  54.630  51.690  1.00  0.00           H
ATOM   4293  CB  LEU A 921      28.340  56.510  52.480  1.00  0.00           C
ATOM   4294  HB1 LEU A 921      28.780  57.260  53.160  1.00  0.00           H
ATOM   4295  HB2 LEU A 921      27.480  56.060  53.020  1.00  0.00           H
ATOM   4296  CG  LEU A 921      27.940  57.100  51.100  1.00  0.00           C
ATOM   4297  HG  LEU A 921      28.840  57.260  50.470  1.00  0.00           H
ATOM   4298  CD1 LEU A 921      26.910  56.280  50.260  1.00  0.00           C
ATOM   4299 HD11 LEU A 921      27.350  55.300  50.000  1.00  0.00           H
ATOM   4300 HD12 LEU A 921      26.690  56.750  49.280  1.00  0.00           H
ATOM   4301 HD13 LEU A 921      25.970  56.020  50.800  1.00  0.00           H
ATOM   4302  CD2 LEU A 921      27.450  58.500  51.470  1.00  0.00           C
ATOM   4303 HD21 LEU A 921      26.890  58.950  50.630  1.00  0.00           H
ATOM   4304 HD22 LEU A 921      28.340  59.100  51.750  1.00  0.00           H
ATOM   4305 HD23 LEU A 921      26.700  58.410  52.300  1.00  0.00           H
ATOM   4306  C   LEU A 921      30.700  55.890  51.630  1.00  0.00           C
ATOM   4307  O   LEU A 921      30.970  55.570  50.430  1.00  0.00           O
ATOM   4308  N   LEU A 922      31.560  56.610  52.290  1.00  0.00           N
ATOM   4309  HN  LEU A 922      31.270  56.880  53.200  1.00  0.00           H
ATOM   4310  CA  LEU A 922      32.890  57.090  51.820  1.00  0.00           C
ATOM   4311  HA  LEU A 922      32.750  57.550  50.850  1.00  0.00           H
ATOM   4312  CB  LEU A 922      33.400  58.080  52.800  1.00  0.00           C
ATOM   4313  HB1 LEU A 922      34.450  58.420  52.670  1.00  0.00           H
ATOM   4314  HB2 LEU A 922      33.430  57.600  53.810  1.00  0.00           H
ATOM   4315  CG  LEU A 922      32.490  59.340  52.940  1.00  0.00           C
ATOM   4316  HG  LEU A 922      31.400  59.150  53.010  1.00  0.00           H
ATOM   4317  CD1 LEU A 922      32.910  60.230  54.130  1.00  0.00           C
ATOM   4318 HD11 LEU A 922      32.240  61.100  54.250  1.00  0.00           H
ATOM   4319 HD12 LEU A 922      33.970  60.520  54.090  1.00  0.00           H
ATOM   4320 HD13 LEU A 922      32.800  59.570  55.030  1.00  0.00           H
ATOM   4321  CD2 LEU A 922      32.640  60.200  51.640  1.00  0.00           C
ATOM   4322 HD21 LEU A 922      33.490  60.920  51.640  1.00  0.00           H
ATOM   4323 HD22 LEU A 922      31.690  60.770  51.600  1.00  0.00           H
ATOM   4324 HD23 LEU A 922      32.590  59.580  50.720  1.00  0.00           H
ATOM   4325  C   LEU A 922      33.840  55.950  51.590  1.00  0.00           C
ATOM   4326  O   LEU A 922      34.560  55.840  50.560  1.00  0.00           O
ATOM   4327  N   CYS A 923      33.830  55.020  52.520  1.00  0.00           N
ATOM   4328  HN  CYS A 923      33.270  55.160  53.330  1.00  0.00           H
ATOM   4329  CA  CYS A 923      34.530  53.790  52.470  1.00  0.00           C
ATOM   4330  HA  CYS A 923      35.560  54.050  52.240  1.00  0.00           H
ATOM   4331  CB  CYS A 923      34.610  53.020  53.810  1.00  0.00           C
ATOM   4332  HB1 CYS A 923      33.610  52.660  54.100  1.00  0.00           H
ATOM   4333  HB2 CYS A 923      34.940  53.730  54.600  1.00  0.00           H
ATOM   4334  SG  CYS A 923      35.700  51.580  53.670  1.00  0.00           S
ATOM   4335  HG1 CYS A 923      35.020  50.920  52.750  1.00  0.00           H
ATOM   4336  C   CYS A 923      34.120  52.930  51.270  1.00  0.00           C
ATOM   4337  O   CYS A 923      34.980  52.270  50.680  1.00  0.00           O
ATOM   4338  N   THR A 924      32.860  52.840  50.920  1.00  0.00           N
ATOM   4339  HN  THR A 924      32.200  53.370  51.460  1.00  0.00           H
ATOM   4340  CA  THR A 924      32.350  52.140  49.780  1.00  0.00           C
ATOM   4341  HA  THR A 924      32.550  51.120  50.070  1.00  0.00           H
ATOM   4342  CB  THR A 924      30.780  52.170  49.600  1.00  0.00           C
ATOM   4343  HB  THR A 924      30.420  53.210  49.480  1.00  0.00           H
ATOM   4344  OG1 THR A 924      30.210  51.580  50.740  1.00  0.00           O
ATOM   4345  HG1 THR A 924      30.470  52.040  51.530  1.00  0.00           H
ATOM   4346  CG2 THR A 924      30.400  51.290  48.370  1.00  0.00           C
ATOM   4347 HG21 THR A 924      29.310  51.200  48.200  1.00  0.00           H
ATOM   4348 HG22 THR A 924      30.850  50.290  48.570  1.00  0.00           H
ATOM   4349 HG23 THR A 924      30.800  51.680  47.400  1.00  0.00           H
ATOM   4350  C   THR A 924      32.980  52.520  48.490  1.00  0.00           C
ATOM   4351  O   THR A 924      33.350  51.690  47.650  1.00  0.00           O
ATOM   4352  N   ILE A 925      33.180  53.870  48.310  1.00  0.00           N
ATOM   4353  HN  ILE A 925      33.000  54.520  49.050  1.00  0.00           H
ATOM   4354  CA  ILE A 925      33.980  54.430  47.170  1.00  0.00           C
ATOM   4355  HA  ILE A 925      33.400  54.130  46.320  1.00  0.00           H
ATOM   4356  CB  ILE A 925      34.170  55.970  47.180  1.00  0.00           C
ATOM   4357  HB  ILE A 925      34.890  56.130  48.020  1.00  0.00           H
ATOM   4358  CG2 ILE A 925      34.540  56.590  45.820  1.00  0.00           C
ATOM   4359 HG21 ILE A 925      35.420  56.130  45.330  1.00  0.00           H
ATOM   4360 HG22 ILE A 925      34.900  57.620  46.020  1.00  0.00           H
ATOM   4361 HG23 ILE A 925      33.730  56.660  45.070  1.00  0.00           H
ATOM   4362  CG1 ILE A 925      32.850  56.560  47.780  1.00  0.00           C
ATOM   4363 HG11 ILE A 925      32.630  56.240  48.820  1.00  0.00           H
ATOM   4364 HG12 ILE A 925      31.960  56.220  47.210  1.00  0.00           H
ATOM   4365  CD  ILE A 925      32.980  58.120  47.780  1.00  0.00           C
ATOM   4366  HD1 ILE A 925      32.900  58.480  46.740  1.00  0.00           H
ATOM   4367  HD2 ILE A 925      33.960  58.450  48.200  1.00  0.00           H
ATOM   4368  HD3 ILE A 925      32.130  58.520  48.380  1.00  0.00           H
ATOM   4369  C   ILE A 925      35.410  53.760  47.020  1.00  0.00           C
ATOM   4370  O   ILE A 925      35.790  53.280  45.940  1.00  0.00           O
ATOM   4371  N   LEU A 926      36.190  53.780  48.130  1.00  0.00           N
ATOM   4372  HN  LEU A 926      35.890  54.270  48.930  1.00  0.00           H
ATOM   4373  CA  LEU A 926      37.530  53.200  48.180  1.00  0.00           C
ATOM   4374  HA  LEU A 926      38.190  53.760  47.530  1.00  0.00           H
ATOM   4375  CB  LEU A 926      38.210  53.280  49.610  1.00  0.00           C
ATOM   4376  HB1 LEU A 926      39.280  52.980  49.510  1.00  0.00           H
ATOM   4377  HB2 LEU A 926      37.610  52.670  50.310  1.00  0.00           H
ATOM   4378  CG  LEU A 926      38.430  54.700  50.330  1.00  0.00           C
ATOM   4379  HG  LEU A 926      37.430  55.120  50.570  1.00  0.00           H
ATOM   4380  CD1 LEU A 926      39.230  54.500  51.570  1.00  0.00           C
ATOM   4381 HD11 LEU A 926      38.820  53.780  52.310  1.00  0.00           H
ATOM   4382 HD12 LEU A 926      39.100  55.340  52.280  1.00  0.00           H
ATOM   4383 HD13 LEU A 926      40.300  54.290  51.350  1.00  0.00           H
ATOM   4384  CD2 LEU A 926      39.070  55.780  49.350  1.00  0.00           C
ATOM   4385 HD21 LEU A 926      39.250  56.700  49.940  1.00  0.00           H
ATOM   4386 HD22 LEU A 926      38.260  56.040  48.630  1.00  0.00           H
ATOM   4387 HD23 LEU A 926      39.970  55.360  48.870  1.00  0.00           H
ATOM   4388  C   LEU A 926      37.590  51.700  47.770  1.00  0.00           C
ATOM   4389  O   LEU A 926      38.390  51.290  46.980  1.00  0.00           O
ATOM   4390  N   ILE A 927      36.500  50.970  48.130  1.00  0.00           N
ATOM   4391  HN  ILE A 927      35.710  51.240  48.670  1.00  0.00           H
ATOM   4392  CA  ILE A 927      36.460  49.610  47.710  1.00  0.00           C
ATOM   4393  HA  ILE A 927      37.430  49.220  48.010  1.00  0.00           H
ATOM   4394  CB  ILE A 927      35.310  48.870  48.400  1.00  0.00           C
ATOM   4395  HB  ILE A 927      34.330  49.300  48.090  1.00  0.00           H
ATOM   4396  CG2 ILE A 927      35.340  47.440  47.760  1.00  0.00           C
ATOM   4397 HG21 ILE A 927      36.390  47.090  47.640  1.00  0.00           H
ATOM   4398 HG22 ILE A 927      34.790  47.550  46.800  1.00  0.00           H
ATOM   4399 HG23 ILE A 927      34.660  46.770  48.350  1.00  0.00           H
ATOM   4400  CG1 ILE A 927      35.340  48.920  49.970  1.00  0.00           C
ATOM   4401 HG11 ILE A 927      34.500  48.230  50.180  1.00  0.00           H
ATOM   4402 HG12 ILE A 927      35.140  49.960  50.300  1.00  0.00           H
ATOM   4403  CD  ILE A 927      36.560  48.420  50.660  1.00  0.00           C
ATOM   4404  HD1 ILE A 927      36.540  47.310  50.540  1.00  0.00           H
ATOM   4405  HD2 ILE A 927      36.570  48.640  51.760  1.00  0.00           H
ATOM   4406  HD3 ILE A 927      37.500  48.820  50.230  1.00  0.00           H
ATOM   4407  C   ILE A 927      36.350  49.500  46.180  1.00  0.00           C
ATOM   4408  O   ILE A 927      37.180  48.870  45.510  1.00  0.00           O
ATOM   4409  N   PHE A 928      35.410  50.280  45.610  1.00  0.00           N
ATOM   4410  HN  PHE A 928      34.740  50.880  46.070  1.00  0.00           H
ATOM   4411  CA  PHE A 928      35.360  50.390  44.170  1.00  0.00           C
ATOM   4412  HA  PHE A 928      35.120  49.450  43.720  1.00  0.00           H
ATOM   4413  CB  PHE A 928      34.180  51.380  43.820  1.00  0.00           C
ATOM   4414  HB1 PHE A 928      34.100  52.180  44.590  1.00  0.00           H
ATOM   4415  HB2 PHE A 928      33.230  50.800  43.890  1.00  0.00           H
ATOM   4416  CG  PHE A 928      34.120  51.970  42.460  1.00  0.00           C
ATOM   4417  CD1 PHE A 928      33.780  51.180  41.330  1.00  0.00           C
ATOM   4418  HD1 PHE A 928      33.630  50.110  41.480  1.00  0.00           H
ATOM   4419  CE1 PHE A 928      33.720  51.780  40.020  1.00  0.00           C
ATOM   4420  HE1 PHE A 928      33.580  51.160  39.150  1.00  0.00           H
ATOM   4421  CZ  PHE A 928      34.220  53.100  39.870  1.00  0.00           C
ATOM   4422  HZ  PHE A 928      34.250  53.660  38.950  1.00  0.00           H
ATOM   4423  CD2 PHE A 928      34.530  53.270  42.320  1.00  0.00           C
ATOM   4424  HD2 PHE A 928      34.780  53.920  43.140  1.00  0.00           H
ATOM   4425  CE2 PHE A 928      34.570  53.830  41.010  1.00  0.00           C
ATOM   4426  HE2 PHE A 928      34.850  54.860  40.820  1.00  0.00           H
ATOM   4427  C   PHE A 928      36.610  50.830  43.420  1.00  0.00           C
ATOM   4428  O   PHE A 928      36.970  50.100  42.460  1.00  0.00           O
ATOM   4429  N   MET A 929      37.310  51.800  43.840  1.00  0.00           N
ATOM   4430  HN  MET A 929      37.000  52.310  44.650  1.00  0.00           H
ATOM   4431  CA  MET A 929      38.550  52.270  43.190  1.00  0.00           C
ATOM   4432  HA  MET A 929      38.290  52.370  42.140  1.00  0.00           H
ATOM   4433  CB  MET A 929      38.950  53.570  43.850  1.00  0.00           C
ATOM   4434  HB1 MET A 929      39.970  53.850  43.500  1.00  0.00           H
ATOM   4435  HB2 MET A 929      38.960  53.450  44.960  1.00  0.00           H
ATOM   4436  CG  MET A 929      38.020  54.750  43.500  1.00  0.00           C
ATOM   4437  HG1 MET A 929      38.180  55.570  44.230  1.00  0.00           H
ATOM   4438  HG2 MET A 929      36.960  54.480  43.730  1.00  0.00           H
ATOM   4439  SD  MET A 929      38.200  55.430  41.870  1.00  0.00           S
ATOM   4440  CE  MET A 929      39.850  56.230  42.020  1.00  0.00           C
ATOM   4441  HE1 MET A 929      39.790  56.840  42.940  1.00  0.00           H
ATOM   4442  HE2 MET A 929      40.090  56.870  41.150  1.00  0.00           H
ATOM   4443  HE3 MET A 929      40.770  55.600  42.080  1.00  0.00           H
ATOM   4444  C   MET A 929      39.730  51.290  43.260  1.00  0.00           C
ATOM   4445  O   MET A 929      40.490  51.200  42.300  1.00  0.00           O
ATOM   4446  N   ASP A 930      39.800  50.490  44.380  1.00  0.00           N
ATOM   4447  HN  ASP A 930      39.330  50.650  45.240  1.00  0.00           H
ATOM   4448  CA  ASP A 930      40.660  49.310  44.380  1.00  0.00           C
ATOM   4449  HA  ASP A 930      41.590  49.750  44.060  1.00  0.00           H
ATOM   4450  CB  ASP A 930      40.970  48.750  45.810  1.00  0.00           C
ATOM   4451  HB1 ASP A 930      41.350  47.730  45.630  1.00  0.00           H
ATOM   4452  HB2 ASP A 930      40.070  48.740  46.480  1.00  0.00           H
ATOM   4453  CG  ASP A 930      42.180  49.570  46.430  1.00  0.00           C
ATOM   4454  OD1 ASP A 930      43.180  49.830  45.700  1.00  0.00           O
ATOM   4455  OD2 ASP A 930      42.200  49.750  47.670  1.00  0.00           O
ATOM   4456  C   ASP A 930      40.380  48.230  43.350  1.00  0.00           C
ATOM   4457  O   ASP A 930      41.310  47.720  42.720  1.00  0.00           O
ATOM   4458  N   GLN A 931      39.160  47.760  43.190  1.00  0.00           N
ATOM   4459  HN  GLN A 931      38.420  48.040  43.790  1.00  0.00           H
ATOM   4460  CA  GLN A 931      38.860  46.790  42.160  1.00  0.00           C
ATOM   4461  HA  GLN A 931      39.550  45.970  42.170  1.00  0.00           H
ATOM   4462  CB  GLN A 931      37.430  46.210  42.330  1.00  0.00           C
ATOM   4463  HB1 GLN A 931      37.330  45.430  41.540  1.00  0.00           H
ATOM   4464  HB2 GLN A 931      36.640  46.980  42.230  1.00  0.00           H
ATOM   4465  CG  GLN A 931      37.020  45.720  43.720  1.00  0.00           C
ATOM   4466  HG1 GLN A 931      35.960  45.400  43.640  1.00  0.00           H
ATOM   4467  HG2 GLN A 931      37.060  46.520  44.490  1.00  0.00           H
ATOM   4468  CD  GLN A 931      37.920  44.570  44.190  1.00  0.00           C
ATOM   4469  OE1 GLN A 931      38.810  44.700  45.000  1.00  0.00           O
ATOM   4470  NE2 GLN A 931      37.720  43.380  43.520  1.00  0.00           N
ATOM   4471 HE21 GLN A 931      38.200  42.580  43.870  1.00  0.00           H
ATOM   4472 HE22 GLN A 931      37.180  43.370  42.670  1.00  0.00           H
ATOM   4473  C   GLN A 931      39.020  47.400  40.750  1.00  0.00           C
ATOM   4474  O   GLN A 931      39.560  46.840  39.840  1.00  0.00           O
ATOM   4475  N   GLN A 932      38.620  48.680  40.600  1.00  0.00           N
ATOM   4476  HN  GLN A 932      38.200  49.190  41.350  1.00  0.00           H
ATOM   4477  CA  GLN A 932      38.670  49.470  39.400  1.00  0.00           C
ATOM   4478  HA  GLN A 932      38.180  48.960  38.580  1.00  0.00           H
ATOM   4479  CB  GLN A 932      37.930  50.770  39.610  1.00  0.00           C
ATOM   4480  HB1 GLN A 932      38.450  51.460  40.300  1.00  0.00           H
ATOM   4481  HB2 GLN A 932      36.950  50.560  40.080  1.00  0.00           H
ATOM   4482  CG  GLN A 932      37.580  51.630  38.360  1.00  0.00           C
ATOM   4483  HG1 GLN A 932      38.460  51.920  37.760  1.00  0.00           H
ATOM   4484  HG2 GLN A 932      37.300  52.650  38.680  1.00  0.00           H
ATOM   4485  CD  GLN A 932      36.530  51.020  37.440  1.00  0.00           C
ATOM   4486  OE1 GLN A 932      35.960  49.930  37.530  1.00  0.00           O
ATOM   4487  NE2 GLN A 932      36.290  51.790  36.360  1.00  0.00           N
ATOM   4488 HE21 GLN A 932      36.830  52.620  36.330  1.00  0.00           H
ATOM   4489 HE22 GLN A 932      35.480  51.760  35.780  1.00  0.00           H
ATOM   4490  C   GLN A 932      40.100  49.780  38.900  1.00  0.00           C
ATOM   4491  O   GLN A 932      40.410  49.660  37.750  1.00  0.00           O
ATOM   4492  N   ILE A 933      41.000  50.180  39.870  1.00  0.00           N
ATOM   4493  HN  ILE A 933      40.850  50.270  40.850  1.00  0.00           H
ATOM   4494  CA  ILE A 933      42.430  50.370  39.610  1.00  0.00           C
ATOM   4495  HA  ILE A 933      42.460  51.080  38.810  1.00  0.00           H
ATOM   4496  CB  ILE A 933      43.110  51.010  40.840  1.00  0.00           C
ATOM   4497  HB  ILE A 933      42.610  50.690  41.770  1.00  0.00           H
ATOM   4498  CG2 ILE A 933      44.620  50.750  40.940  1.00  0.00           C
ATOM   4499 HG21 ILE A 933      44.800  49.680  41.210  1.00  0.00           H
ATOM   4500 HG22 ILE A 933      45.090  51.360  41.740  1.00  0.00           H
ATOM   4501 HG23 ILE A 933      45.130  50.950  39.980  1.00  0.00           H
ATOM   4502  CG1 ILE A 933      42.870  52.570  40.730  1.00  0.00           C
ATOM   4503 HG11 ILE A 933      41.820  52.840  40.490  1.00  0.00           H
ATOM   4504 HG12 ILE A 933      43.640  52.860  39.980  1.00  0.00           H
ATOM   4505  CD  ILE A 933      43.270  53.370  41.980  1.00  0.00           C
ATOM   4506  HD1 ILE A 933      43.300  54.430  41.680  1.00  0.00           H
ATOM   4507  HD2 ILE A 933      44.320  53.110  42.270  1.00  0.00           H
ATOM   4508  HD3 ILE A 933      42.560  53.100  42.790  1.00  0.00           H
ATOM   4509  C   ILE A 933      43.130  49.160  39.090  1.00  0.00           C
ATOM   4510  O   ILE A 933      43.930  49.240  38.160  1.00  0.00           O
ATOM   4511  N   THR A 934      42.760  47.990  39.670  1.00  0.00           N
ATOM   4512  HN  THR A 934      42.100  48.070  40.400  1.00  0.00           H
ATOM   4513  CA  THR A 934      43.200  46.640  39.160  1.00  0.00           C
ATOM   4514  HA  THR A 934      44.240  46.730  38.950  1.00  0.00           H
ATOM   4515  CB  THR A 934      42.920  45.620  40.260  1.00  0.00           C
ATOM   4516  HB  THR A 934      41.900  45.790  40.650  1.00  0.00           H
ATOM   4517  OG1 THR A 934      43.790  45.620  41.400  1.00  0.00           O
ATOM   4518  HG1 THR A 934      43.800  46.500  41.780  1.00  0.00           H
ATOM   4519  CG2 THR A 934      42.930  44.150  39.680  1.00  0.00           C
ATOM   4520 HG21 THR A 934      43.910  43.910  39.220  1.00  0.00           H
ATOM   4521 HG22 THR A 934      42.140  44.050  38.900  1.00  0.00           H
ATOM   4522 HG23 THR A 934      42.730  43.420  40.490  1.00  0.00           H
ATOM   4523  C   THR A 934      42.670  46.240  37.780  1.00  0.00           C
ATOM   4524  O   THR A 934      43.420  45.930  36.860  1.00  0.00           O
ATOM   4525  N   ALA A 935      41.360  46.460  37.530  1.00  0.00           N
ATOM   4526  HN  ALA A 935      40.810  46.860  38.260  1.00  0.00           H
ATOM   4527  CA  ALA A 935      40.560  45.830  36.390  1.00  0.00           C
ATOM   4528  HA  ALA A 935      40.560  44.750  36.400  1.00  0.00           H
ATOM   4529  CB  ALA A 935      39.050  46.380  36.530  1.00  0.00           C
ATOM   4530  HB1 ALA A 935      39.070  47.480  36.540  1.00  0.00           H
ATOM   4531  HB2 ALA A 935      38.630  46.010  37.500  1.00  0.00           H
ATOM   4532  HB3 ALA A 935      38.500  46.050  35.630  1.00  0.00           H
ATOM   4533  C   ALA A 935      41.060  46.200  35.030  1.00  0.00           C
ATOM   4534  O   ALA A 935      41.180  45.350  34.130  1.00  0.00           O
ATOM   4535  N   VAL A 936      41.430  47.500  34.890  1.00  0.00           N
ATOM   4536  HN  VAL A 936      41.420  48.130  35.660  1.00  0.00           H
ATOM   4537  CA  VAL A 936      41.950  48.070  33.700  1.00  0.00           C
ATOM   4538  HA  VAL A 936      41.280  47.960  32.860  1.00  0.00           H
ATOM   4539  CB  VAL A 936      42.050  49.570  33.890  1.00  0.00           C
ATOM   4540  HB  VAL A 936      41.010  49.910  34.070  1.00  0.00           H
ATOM   4541  CG1 VAL A 936      43.010  50.000  34.980  1.00  0.00           C
ATOM   4542 HG11 VAL A 936      42.900  49.230  35.780  1.00  0.00           H
ATOM   4543 HG12 VAL A 936      42.760  51.000  35.380  1.00  0.00           H
ATOM   4544 HG13 VAL A 936      44.090  49.940  34.720  1.00  0.00           H
ATOM   4545  CG2 VAL A 936      42.340  50.160  32.460  1.00  0.00           C
ATOM   4546 HG21 VAL A 936      41.800  49.610  31.660  1.00  0.00           H
ATOM   4547 HG22 VAL A 936      43.360  50.220  32.040  1.00  0.00           H
ATOM   4548 HG23 VAL A 936      42.020  51.220  32.490  1.00  0.00           H
ATOM   4549  C   VAL A 936      43.220  47.500  33.220  1.00  0.00           C
ATOM   4550  O   VAL A 936      43.390  47.450  31.980  1.00  0.00           O
ATOM   4551  N   ILE A 937      44.180  47.140  34.070  1.00  0.00           N
ATOM   4552  HN  ILE A 937      43.970  47.180  35.050  1.00  0.00           H
ATOM   4553  CA  ILE A 937      45.490  46.500  33.630  1.00  0.00           C
ATOM   4554  HA  ILE A 937      45.670  47.020  32.690  1.00  0.00           H
ATOM   4555  CB  ILE A 937      46.750  46.880  34.480  1.00  0.00           C
ATOM   4556  HB  ILE A 937      46.750  47.990  34.510  1.00  0.00           H
ATOM   4557  CG2 ILE A 937      46.670  46.330  35.870  1.00  0.00           C
ATOM   4558 HG21 ILE A 937      46.630  45.220  35.900  1.00  0.00           H
ATOM   4559 HG22 ILE A 937      45.700  46.610  36.340  1.00  0.00           H
ATOM   4560 HG23 ILE A 937      47.420  46.670  36.620  1.00  0.00           H
ATOM   4561  CG1 ILE A 937      48.020  46.380  33.690  1.00  0.00           C
ATOM   4562 HG11 ILE A 937      47.960  45.270  33.710  1.00  0.00           H
ATOM   4563 HG12 ILE A 937      48.840  46.670  34.380  1.00  0.00           H
ATOM   4564  CD  ILE A 937      48.230  47.190  32.370  1.00  0.00           C
ATOM   4565  HD1 ILE A 937      47.370  47.120  31.670  1.00  0.00           H
ATOM   4566  HD2 ILE A 937      49.100  46.650  31.950  1.00  0.00           H
ATOM   4567  HD3 ILE A 937      48.530  48.250  32.540  1.00  0.00           H
ATOM   4568  C   ILE A 937      45.280  45.020  33.280  1.00  0.00           C
ATOM   4569  O   ILE A 937      45.730  44.520  32.260  1.00  0.00           O
ATOM   4570  N   ILE A 938      44.450  44.320  34.050  1.00  0.00           N
ATOM   4571  HN  ILE A 938      43.950  44.780  34.790  1.00  0.00           H
ATOM   4572  CA  ILE A 938      43.990  42.920  33.750  1.00  0.00           C
ATOM   4573  HA  ILE A 938      44.900  42.350  33.650  1.00  0.00           H
ATOM   4574  CB  ILE A 938      43.280  42.260  34.990  1.00  0.00           C
ATOM   4575  HB  ILE A 938      42.370  42.890  35.150  1.00  0.00           H
ATOM   4576  CG2 ILE A 938      42.600  40.900  34.740  1.00  0.00           C
ATOM   4577 HG21 ILE A 938      43.060  40.320  33.900  1.00  0.00           H
ATOM   4578 HG22 ILE A 938      41.550  41.140  34.500  1.00  0.00           H
ATOM   4579 HG23 ILE A 938      42.390  40.250  35.610  1.00  0.00           H
ATOM   4580  CG1 ILE A 938      44.250  42.290  36.240  1.00  0.00           C
ATOM   4581 HG11 ILE A 938      43.600  41.910  37.050  1.00  0.00           H
ATOM   4582 HG12 ILE A 938      44.480  43.340  36.470  1.00  0.00           H
ATOM   4583  CD  ILE A 938      45.540  41.420  36.110  1.00  0.00           C
ATOM   4584  HD1 ILE A 938      45.950  40.980  37.040  1.00  0.00           H
ATOM   4585  HD2 ILE A 938      46.330  41.950  35.550  1.00  0.00           H
ATOM   4586  HD3 ILE A 938      45.390  40.470  35.560  1.00  0.00           H
ATOM   4587  C   ILE A 938      43.260  42.720  32.490  1.00  0.00           C
ATOM   4588  O   ILE A 938      43.560  41.780  31.740  1.00  0.00           O
ATOM   4589  N   ASN A 939      42.280  43.660  32.200  1.00  0.00           N
ATOM   4590  HN  ASN A 939      42.260  44.420  32.840  1.00  0.00           H
ATOM   4591  CA  ASN A 939      41.460  43.710  31.030  1.00  0.00           C
ATOM   4592  HA  ASN A 939      41.090  42.730  30.770  1.00  0.00           H
ATOM   4593  CB  ASN A 939      40.120  44.550  31.250  1.00  0.00           C
ATOM   4594  HB1 ASN A 939      40.400  45.630  31.360  1.00  0.00           H
ATOM   4595  HB2 ASN A 939      39.590  44.330  32.180  1.00  0.00           H
ATOM   4596  CG  ASN A 939      39.100  44.500  30.070  1.00  0.00           C
ATOM   4597  OD1 ASN A 939      39.040  43.590  29.210  1.00  0.00           O
ATOM   4598  ND2 ASN A 939      38.310  45.590  29.960  1.00  0.00           N
ATOM   4599 HD21 ASN A 939      38.530  46.360  30.550  1.00  0.00           H
ATOM   4600 HD22 ASN A 939      37.790  45.690  29.110  1.00  0.00           H
ATOM   4601  C   ASN A 939      42.220  44.380  29.950  1.00  0.00           C
ATOM   4602  O   ASN A 939      42.470  45.570  30.030  1.00  0.00           O
ATOM   4603  N   ARG A 940      42.540  43.720  28.850  1.00  0.00           N
ATOM   4604  HN  ARG A 940      42.400  42.740  28.720  1.00  0.00           H
ATOM   4605  CA  ARG A 940      43.310  44.300  27.770  1.00  0.00           C
ATOM   4606  HA  ARG A 940      43.420  45.340  28.010  1.00  0.00           H
ATOM   4607  CB  ARG A 940      44.700  43.750  27.590  1.00  0.00           C
ATOM   4608  HB1 ARG A 940      45.180  44.330  26.790  1.00  0.00           H
ATOM   4609  HB2 ARG A 940      44.680  42.680  27.290  1.00  0.00           H
ATOM   4610  CG  ARG A 940      45.560  43.850  28.810  1.00  0.00           C
ATOM   4611  HG1 ARG A 940      46.310  43.020  28.810  1.00  0.00           H
ATOM   4612  HG2 ARG A 940      44.980  43.680  29.740  1.00  0.00           H
ATOM   4613  CD  ARG A 940      46.290  45.210  29.030  1.00  0.00           C
ATOM   4614  HD1 ARG A 940      46.840  45.460  28.110  1.00  0.00           H
ATOM   4615  HD2 ARG A 940      47.000  45.130  29.880  1.00  0.00           H
ATOM   4616  NE  ARG A 940      45.330  46.280  29.430  1.00  0.00           N
ATOM   4617  HE  ARG A 940      44.450  45.970  29.770  1.00  0.00           H
ATOM   4618  CZ  ARG A 940      45.540  47.560  29.260  1.00  0.00           C
ATOM   4619  NH1 ARG A 940      44.650  48.310  29.840  1.00  0.00           N
ATOM   4620 HH11 ARG A 940      44.010  47.920  30.500  1.00  0.00           H
ATOM   4621 HH12 ARG A 940      44.670  49.320  29.780  1.00  0.00           H
ATOM   4622  NH2 ARG A 940      46.540  48.150  28.620  1.00  0.00           N
ATOM   4623 HH21 ARG A 940      46.950  47.660  27.850  1.00  0.00           H
ATOM   4624 HH22 ARG A 940      46.300  49.130  28.570  1.00  0.00           H
ATOM   4625  C   ARG A 940      42.500  43.990  26.520  1.00  0.00           C
ATOM   4626  O   ARG A 940      42.340  42.840  26.260  1.00  0.00           O
ATOM   4627  N   LYS A 941      42.190  45.050  25.680  1.00  0.00           N
ATOM   4628  HN  LYS A 941      42.470  45.960  25.970  1.00  0.00           H
ATOM   4629  CA  LYS A 941      41.180  45.020  24.640  1.00  0.00           C
ATOM   4630  HA  LYS A 941      40.240  44.910  25.150  1.00  0.00           H
ATOM   4631  CB  LYS A 941      40.990  46.390  24.000  1.00  0.00           C
ATOM   4632  HB1 LYS A 941      42.000  46.760  23.680  1.00  0.00           H
ATOM   4633  HB2 LYS A 941      40.540  47.150  24.660  1.00  0.00           H
ATOM   4634  CG  LYS A 941      40.220  46.370  22.630  1.00  0.00           C
ATOM   4635  HG1 LYS A 941      39.290  45.820  22.880  1.00  0.00           H
ATOM   4636  HG2 LYS A 941      40.690  45.730  21.860  1.00  0.00           H
ATOM   4637  CD  LYS A 941      39.740  47.730  22.120  1.00  0.00           C
ATOM   4638  HD1 LYS A 941      39.300  48.330  22.940  1.00  0.00           H
ATOM   4639  HD2 LYS A 941      38.960  47.620  21.340  1.00  0.00           H
ATOM   4640  CE  LYS A 941      40.840  48.600  21.520  1.00  0.00           C
ATOM   4641  HE1 LYS A 941      41.340  48.010  20.720  1.00  0.00           H
ATOM   4642  HE2 LYS A 941      41.710  48.670  22.210  1.00  0.00           H
ATOM   4643  NZ  LYS A 941      40.510  49.980  21.100  1.00  0.00           N
ATOM   4644  HZ1 LYS A 941      39.560  50.090  20.660  1.00  0.00           H
ATOM   4645  HZ2 LYS A 941      41.210  50.220  20.370  1.00  0.00           H
ATOM   4646  HZ3 LYS A 941      40.640  50.580  21.940  1.00  0.00           H
ATOM   4647  C   LYS A 941      41.230  43.890  23.650  1.00  0.00           C
ATOM   4648  O   LYS A 941      40.240  43.280  23.300  1.00  0.00           O
ATOM   4649  N   GLU A 942      42.480  43.550  23.240  1.00  0.00           N
ATOM   4650  HN  GLU A 942      43.280  43.880  23.740  1.00  0.00           H
ATOM   4651  CA  GLU A 942      42.780  42.520  22.180  1.00  0.00           C
ATOM   4652  HA  GLU A 942      41.880  42.380  21.600  1.00  0.00           H
ATOM   4653  CB  GLU A 942      43.820  42.940  21.140  1.00  0.00           C
ATOM   4654  HB1 GLU A 942      43.770  42.260  20.260  1.00  0.00           H
ATOM   4655  HB2 GLU A 942      44.810  43.030  21.650  1.00  0.00           H
ATOM   4656  CG  GLU A 942      43.600  44.350  20.580  1.00  0.00           C
ATOM   4657  HG1 GLU A 942      43.670  45.170  21.320  1.00  0.00           H
ATOM   4658  HG2 GLU A 942      42.550  44.330  20.210  1.00  0.00           H
ATOM   4659  CD  GLU A 942      44.620  44.730  19.430  1.00  0.00           C
ATOM   4660  OE1 GLU A 942      45.360  43.870  18.910  1.00  0.00           O
ATOM   4661  OE2 GLU A 942      44.680  45.920  19.080  1.00  0.00           O
ATOM   4662  C   GLU A 942      43.230  41.220  22.740  1.00  0.00           C
ATOM   4663  O   GLU A 942      43.470  40.300  21.990  1.00  0.00           O
ATOM   4664  N   HSD A 943      43.410  40.990  24.060  1.00  0.00           N
ATOM   4665  HN  HSD A 943      43.100  41.680  24.700  1.00  0.00           H
ATOM   4666  CA  HSD A 943      43.980  39.800  24.630  1.00  0.00           C
ATOM   4667  HA  HSD A 943      44.210  39.120  23.820  1.00  0.00           H
ATOM   4668  CB  HSD A 943      45.330  40.240  25.280  1.00  0.00           C
ATOM   4669  HB1 HSD A 943      45.750  39.310  25.720  1.00  0.00           H
ATOM   4670  HB2 HSD A 943      45.270  40.990  26.100  1.00  0.00           H
ATOM   4671  ND1 HSD A 943      47.090  39.880  23.420  1.00  0.00           N
ATOM   4672  HD1 HSD A 943      46.970  38.900  23.240  1.00  0.00           H
ATOM   4673  CG  HSD A 943      46.400  40.690  24.280  1.00  0.00           C
ATOM   4674  CE1 HSD A 943      47.760  40.690  22.460  1.00  0.00           C
ATOM   4675  HE1 HSD A 943      48.430  40.280  21.720  1.00  0.00           H
ATOM   4676  NE2 HSD A 943      47.550  41.940  22.780  1.00  0.00           N
ATOM   4677  CD2 HSD A 943      46.720  41.930  23.940  1.00  0.00           C
ATOM   4678  HD2 HSD A 943      46.230  42.790  24.380  1.00  0.00           H
ATOM   4679  C   HSD A 943      43.080  39.270  25.630  1.00  0.00           C
ATOM   4680  O   HSD A 943      43.450  38.960  26.780  1.00  0.00           O
ATOM   4681  N   LYS A 944      41.750  39.170  25.260  1.00  0.00           N
ATOM   4682  HN  LYS A 944      41.360  39.470  24.400  1.00  0.00           H
ATOM   4683  CA  LYS A 944      40.730  38.760  26.210  1.00  0.00           C
ATOM   4684  HA  LYS A 944      40.690  39.430  27.060  1.00  0.00           H
ATOM   4685  CB  LYS A 944      39.340  38.740  25.540  1.00  0.00           C
ATOM   4686  HB1 LYS A 944      38.630  38.500  26.350  1.00  0.00           H
ATOM   4687  HB2 LYS A 944      39.260  37.990  24.720  1.00  0.00           H
ATOM   4688  CG  LYS A 944      38.870  40.070  24.970  1.00  0.00           C
ATOM   4689  HG1 LYS A 944      37.910  40.040  24.410  1.00  0.00           H
ATOM   4690  HG2 LYS A 944      39.500  40.490  24.160  1.00  0.00           H
ATOM   4691  CD  LYS A 944      38.710  41.170  26.070  1.00  0.00           C
ATOM   4692  HD1 LYS A 944      39.700  41.700  26.160  1.00  0.00           H
ATOM   4693  HD2 LYS A 944      38.550  40.660  27.040  1.00  0.00           H
ATOM   4694  CE  LYS A 944      37.710  42.290  25.770  1.00  0.00           C
ATOM   4695  HE1 LYS A 944      36.720  41.970  25.410  1.00  0.00           H
ATOM   4696  HE2 LYS A 944      38.170  42.820  24.920  1.00  0.00           H
ATOM   4697  NZ  LYS A 944      37.520  43.180  26.900  1.00  0.00           N
ATOM   4698  HZ1 LYS A 944      37.550  44.160  26.560  1.00  0.00           H
ATOM   4699  HZ2 LYS A 944      38.190  43.090  27.690  1.00  0.00           H
ATOM   4700  HZ3 LYS A 944      36.580  43.010  27.330  1.00  0.00           H
ATOM   4701  C   LYS A 944      40.960  37.420  26.780  1.00  0.00           C
ATOM   4702  O   LYS A 944      41.330  36.450  26.120  1.00  0.00           O
ATOM   4703  N   LEU A 945      40.700  37.190  28.090  1.00  0.00           N
ATOM   4704  HN  LEU A 945      40.490  37.880  28.790  1.00  0.00           H
ATOM   4705  CA  LEU A 945      40.730  35.950  28.810  1.00  0.00           C
ATOM   4706  HA  LEU A 945      41.780  35.680  28.830  1.00  0.00           H
ATOM   4707  CB  LEU A 945      40.120  36.190  30.260  1.00  0.00           C
ATOM   4708  HB1 LEU A 945      40.180  35.180  30.730  1.00  0.00           H
ATOM   4709  HB2 LEU A 945      39.040  36.420  30.100  1.00  0.00           H
ATOM   4710  CG  LEU A 945      40.860  37.290  31.050  1.00  0.00           C
ATOM   4711  HG  LEU A 945      40.910  38.240  30.470  1.00  0.00           H
ATOM   4712  CD1 LEU A 945      40.210  37.520  32.460  1.00  0.00           C
ATOM   4713 HD11 LEU A 945      39.160  37.830  32.290  1.00  0.00           H
ATOM   4714 HD12 LEU A 945      40.730  38.340  33.000  1.00  0.00           H
ATOM   4715 HD13 LEU A 945      40.270  36.560  33.010  1.00  0.00           H
ATOM   4716  CD2 LEU A 945      42.320  36.970  31.390  1.00  0.00           C
ATOM   4717 HD21 LEU A 945      42.510  36.270  32.240  1.00  0.00           H
ATOM   4718 HD22 LEU A 945      42.670  37.930  31.800  1.00  0.00           H
ATOM   4719 HD23 LEU A 945      42.920  36.700  30.510  1.00  0.00           H
ATOM   4720  C   LEU A 945      40.040  34.710  28.130  1.00  0.00           C
ATOM   4721  O   LEU A 945      39.150  34.810  27.300  1.00  0.00           O
ATOM   4722  N   LYS A 946      40.430  33.460  28.550  1.00  0.00           N
ATOM   4723  HN  LYS A 946      41.320  33.440  29.000  1.00  0.00           H
ATOM   4724  CA  LYS A 946      39.760  32.220  28.100  1.00  0.00           C
ATOM   4725  HA  LYS A 946      39.110  32.320  27.250  1.00  0.00           H
ATOM   4726  CB  LYS A 946      40.900  31.190  27.950  1.00  0.00           C
ATOM   4727  HB1 LYS A 946      40.640  30.100  28.050  1.00  0.00           H
ATOM   4728  HB2 LYS A 946      41.620  31.300  28.790  1.00  0.00           H
ATOM   4729  CG  LYS A 946      41.700  31.360  26.560  1.00  0.00           C
ATOM   4730  HG1 LYS A 946      42.110  32.390  26.550  1.00  0.00           H
ATOM   4731  HG2 LYS A 946      41.000  31.170  25.720  1.00  0.00           H
ATOM   4732  CD  LYS A 946      42.890  30.380  26.500  1.00  0.00           C
ATOM   4733  HD1 LYS A 946      43.410  30.620  25.550  1.00  0.00           H
ATOM   4734  HD2 LYS A 946      42.450  29.370  26.340  1.00  0.00           H
ATOM   4735  CE  LYS A 946      43.830  30.320  27.720  1.00  0.00           C
ATOM   4736  HE1 LYS A 946      44.650  29.600  27.550  1.00  0.00           H
ATOM   4737  HE2 LYS A 946      43.350  30.050  28.690  1.00  0.00           H
ATOM   4738  NZ  LYS A 946      44.470  31.570  27.950  1.00  0.00           N
ATOM   4739  HZ1 LYS A 946      44.820  32.080  27.100  1.00  0.00           H
ATOM   4740  HZ2 LYS A 946      45.360  31.570  28.500  1.00  0.00           H
ATOM   4741  HZ3 LYS A 946      43.870  32.280  28.420  1.00  0.00           H
ATOM   4742  C   LYS A 946      38.680  31.790  29.070  1.00  0.00           C
ATOM   4743  O   LYS A 946      37.620  31.310  28.690  1.00  0.00           O
ATOM   4744  N   LYS A 947      38.880  32.080  30.390  1.00  0.00           N
ATOM   4745  HN  LYS A 947      39.810  32.350  30.650  1.00  0.00           H
ATOM   4746  CA  LYS A 947      37.970  31.780  31.440  1.00  0.00           C
ATOM   4747  HA  LYS A 947      37.210  31.090  31.090  1.00  0.00           H
ATOM   4748  CB  LYS A 947      38.630  31.060  32.630  1.00  0.00           C
ATOM   4749  HB1 LYS A 947      37.920  30.940  33.470  1.00  0.00           H
ATOM   4750  HB2 LYS A 947      39.480  31.690  32.980  1.00  0.00           H
ATOM   4751  CG  LYS A 947      38.990  29.520  32.470  1.00  0.00           C
ATOM   4752  HG1 LYS A 947      38.040  28.950  32.580  1.00  0.00           H
ATOM   4753  HG2 LYS A 947      39.600  29.290  33.370  1.00  0.00           H
ATOM   4754  CD  LYS A 947      39.880  28.990  31.270  1.00  0.00           C
ATOM   4755  HD1 LYS A 947      40.850  29.530  31.370  1.00  0.00           H
ATOM   4756  HD2 LYS A 947      39.440  29.270  30.280  1.00  0.00           H
ATOM   4757  CE  LYS A 947      40.120  27.570  31.190  1.00  0.00           C
ATOM   4758  HE1 LYS A 947      40.740  27.320  30.310  1.00  0.00           H
ATOM   4759  HE2 LYS A 947      39.220  26.930  31.080  1.00  0.00           H
ATOM   4760  NZ  LYS A 947      40.660  27.100  32.470  1.00  0.00           N
ATOM   4761  HZ1 LYS A 947      40.030  27.100  33.290  1.00  0.00           H
ATOM   4762  HZ2 LYS A 947      41.540  27.620  32.670  1.00  0.00           H
ATOM   4763  HZ3 LYS A 947      40.930  26.110  32.310  1.00  0.00           H
ATOM   4764  C   LYS A 947      37.250  33.050  31.880  1.00  0.00           C
ATOM   4765  O   LYS A 947      36.030  33.180  31.550  1.00  0.00           O
ATOM   4766  N   GLY A 948      37.890  34.020  32.620  1.00  0.00           N
ATOM   4767  HN  GLY A 948      38.840  33.860  32.870  1.00  0.00           H
ATOM   4768  CA  GLY A 948      37.300  35.320  32.980  1.00  0.00           C
ATOM   4769  HA1 GLY A 948      36.850  35.680  32.060  1.00  0.00           H
ATOM   4770  HA2 GLY A 948      38.170  35.860  33.330  1.00  0.00           H
ATOM   4771  C   GLY A 948      36.170  35.290  33.940  1.00  0.00           C
ATOM   4772  O   GLY A 948      35.760  34.230  34.410  1.00  0.00           O
ATOM   4773  N   ALA A 949      35.530  36.400  34.240  1.00  0.00           N
ATOM   4774  HN  ALA A 949      35.880  37.320  34.080  1.00  0.00           H
ATOM   4775  CA  ALA A 949      34.320  36.330  35.030  1.00  0.00           C
ATOM   4776  HA  ALA A 949      33.790  35.470  34.630  1.00  0.00           H
ATOM   4777  CB  ALA A 949      34.580  36.220  36.540  1.00  0.00           C
ATOM   4778  HB1 ALA A 949      35.150  37.120  36.860  1.00  0.00           H
ATOM   4779  HB2 ALA A 949      35.050  35.250  36.790  1.00  0.00           H
ATOM   4780  HB3 ALA A 949      33.630  36.190  37.130  1.00  0.00           H
ATOM   4781  C   ALA A 949      33.540  37.630  34.770  1.00  0.00           C
ATOM   4782  O   ALA A 949      34.070  38.650  34.300  1.00  0.00           O
ATOM   4783  N   GLY A 950      32.200  37.620  35.040  1.00  0.00           N
ATOM   4784  HN  GLY A 950      31.890  36.770  35.450  1.00  0.00           H
ATOM   4785  CA  GLY A 950      31.320  38.760  34.980  1.00  0.00           C
ATOM   4786  HA1 GLY A 950      30.510  38.360  35.550  1.00  0.00           H
ATOM   4787  HA2 GLY A 950      31.010  38.930  33.960  1.00  0.00           H
ATOM   4788  C   GLY A 950      31.770  40.100  35.550  1.00  0.00           C
ATOM   4789  O   GLY A 950      32.660  40.180  36.360  1.00  0.00           O
ATOM   4790  N   TYR A 951      31.120  41.200  35.130  1.00  0.00           N
ATOM   4791  HN  TYR A 951      30.290  41.090  34.610  1.00  0.00           H
ATOM   4792  CA  TYR A 951      31.710  42.580  35.200  1.00  0.00           C
ATOM   4793  HA  TYR A 951      32.740  42.500  34.890  1.00  0.00           H
ATOM   4794  CB  TYR A 951      30.900  43.420  34.170  1.00  0.00           C
ATOM   4795  HB1 TYR A 951      29.990  43.720  34.740  1.00  0.00           H
ATOM   4796  HB2 TYR A 951      30.720  42.820  33.250  1.00  0.00           H
ATOM   4797  CG  TYR A 951      31.570  44.700  33.800  1.00  0.00           C
ATOM   4798  CD1 TYR A 951      30.980  45.910  34.090  1.00  0.00           C
ATOM   4799  HD1 TYR A 951      30.070  46.040  34.660  1.00  0.00           H
ATOM   4800  CE1 TYR A 951      31.480  47.090  33.560  1.00  0.00           C
ATOM   4801  HE1 TYR A 951      31.020  48.030  33.770  1.00  0.00           H
ATOM   4802  CZ  TYR A 951      32.690  47.050  32.750  1.00  0.00           C
ATOM   4803  OH  TYR A 951      33.230  48.250  32.290  1.00  0.00           O
ATOM   4804  HH  TYR A 951      34.200  48.180  32.240  1.00  0.00           H
ATOM   4805  CD2 TYR A 951      32.700  44.690  32.930  1.00  0.00           C
ATOM   4806  HD2 TYR A 951      33.110  43.740  32.620  1.00  0.00           H
ATOM   4807  CE2 TYR A 951      33.350  45.830  32.540  1.00  0.00           C
ATOM   4808  HE2 TYR A 951      34.260  45.740  31.950  1.00  0.00           H
ATOM   4809  C   TYR A 951      31.580  43.150  36.570  1.00  0.00           C
ATOM   4810  O   TYR A 951      32.440  43.810  37.030  1.00  0.00           O
ATOM   4811  N   HSD A 952      30.510  42.810  37.340  1.00  0.00           N
ATOM   4812  HN  HSD A 952      29.860  42.130  37.040  1.00  0.00           H
ATOM   4813  CA  HSD A 952      30.490  43.390  38.680  1.00  0.00           C
ATOM   4814  HA  HSD A 952      31.120  44.250  38.830  1.00  0.00           H
ATOM   4815  CB  HSD A 952      29.120  43.860  39.150  1.00  0.00           C
ATOM   4816  HB1 HSD A 952      28.800  44.640  38.420  1.00  0.00           H
ATOM   4817  HB2 HSD A 952      29.220  44.370  40.130  1.00  0.00           H
ATOM   4818  ND1 HSD A 952      27.070  42.670  38.170  1.00  0.00           N
ATOM   4819  HD1 HSD A 952      26.890  43.350  37.470  1.00  0.00           H
ATOM   4820  CG  HSD A 952      28.010  42.790  39.160  1.00  0.00           C
ATOM   4821  CE1 HSD A 952      26.220  41.700  38.450  1.00  0.00           C
ATOM   4822  HE1 HSD A 952      25.350  41.380  37.880  1.00  0.00           H
ATOM   4823  NE2 HSD A 952      26.540  41.110  39.570  1.00  0.00           N
ATOM   4824  CD2 HSD A 952      27.660  41.780  40.040  1.00  0.00           C
ATOM   4825  HD2 HSD A 952      28.130  41.540  40.990  1.00  0.00           H
ATOM   4826  C   HSD A 952      30.920  42.350  39.770  1.00  0.00           C
ATOM   4827  O   HSD A 952      30.910  42.650  40.950  1.00  0.00           O
ATOM   4828  N   LEU A 953      31.190  41.130  39.350  1.00  0.00           N
ATOM   4829  HN  LEU A 953      31.470  40.950  38.400  1.00  0.00           H
ATOM   4830  CA  LEU A 953      31.270  39.990  40.190  1.00  0.00           C
ATOM   4831  HA  LEU A 953      30.360  39.950  40.770  1.00  0.00           H
ATOM   4832  CB  LEU A 953      31.270  38.640  39.350  1.00  0.00           C
ATOM   4833  HB1 LEU A 953      32.150  38.770  38.690  1.00  0.00           H
ATOM   4834  HB2 LEU A 953      30.430  38.600  38.620  1.00  0.00           H
ATOM   4835  CG  LEU A 953      31.140  37.480  40.310  1.00  0.00           C
ATOM   4836  HG  LEU A 953      31.930  37.360  41.090  1.00  0.00           H
ATOM   4837  CD1 LEU A 953      29.800  37.440  41.010  1.00  0.00           C
ATOM   4838 HD11 LEU A 953      29.070  37.670  40.200  1.00  0.00           H
ATOM   4839 HD12 LEU A 953      29.740  38.210  41.800  1.00  0.00           H
ATOM   4840 HD13 LEU A 953      29.620  36.450  41.460  1.00  0.00           H
ATOM   4841  CD2 LEU A 953      31.450  36.180  39.550  1.00  0.00           C
ATOM   4842 HD21 LEU A 953      30.590  36.110  38.870  1.00  0.00           H
ATOM   4843 HD22 LEU A 953      31.340  35.380  40.310  1.00  0.00           H
ATOM   4844 HD23 LEU A 953      32.370  36.150  38.930  1.00  0.00           H
ATOM   4845  C   LEU A 953      32.370  40.070  41.310  1.00  0.00           C
ATOM   4846  O   LEU A 953      32.100  39.860  42.530  1.00  0.00           O
ATOM   4847  N   ASP A 954      33.550  40.630  40.970  1.00  0.00           N
ATOM   4848  HN  ASP A 954      33.690  40.790  40.000  1.00  0.00           H
ATOM   4849  CA  ASP A 954      34.560  40.980  41.880  1.00  0.00           C
ATOM   4850  HA  ASP A 954      34.680  40.020  42.360  1.00  0.00           H
ATOM   4851  CB  ASP A 954      35.840  41.510  41.120  1.00  0.00           C
ATOM   4852  HB1 ASP A 954      36.030  40.710  40.370  1.00  0.00           H
ATOM   4853  HB2 ASP A 954      36.740  41.570  41.770  1.00  0.00           H
ATOM   4854  CG  ASP A 954      35.660  42.870  40.300  1.00  0.00           C
ATOM   4855  OD1 ASP A 954      34.580  43.210  39.930  1.00  0.00           O
ATOM   4856  OD2 ASP A 954      36.830  43.470  39.880  1.00  0.00           O
ATOM   4857  HD2 ASP A 954      36.690  44.380  39.560  1.00  0.00           H
ATOM   4858  C   ASP A 954      34.240  41.970  42.970  1.00  0.00           C
ATOM   4859  O   ASP A 954      34.500  41.710  44.160  1.00  0.00           O
ATOM   4860  N   LEU A 955      33.520  43.150  42.650  1.00  0.00           N
ATOM   4861  HN  LEU A 955      33.430  43.250  41.660  1.00  0.00           H
ATOM   4862  CA  LEU A 955      32.930  44.070  43.620  1.00  0.00           C
ATOM   4863  HA  LEU A 955      33.760  44.470  44.180  1.00  0.00           H
ATOM   4864  CB  LEU A 955      32.250  45.300  42.830  1.00  0.00           C
ATOM   4865  HB1 LEU A 955      31.320  45.040  42.280  1.00  0.00           H
ATOM   4866  HB2 LEU A 955      32.910  45.640  42.000  1.00  0.00           H
ATOM   4867  CG  LEU A 955      31.680  46.480  43.700  1.00  0.00           C
ATOM   4868  HG  LEU A 955      30.820  45.970  44.180  1.00  0.00           H
ATOM   4869  CD1 LEU A 955      32.660  47.080  44.740  1.00  0.00           C
ATOM   4870 HD11 LEU A 955      32.970  46.150  45.270  1.00  0.00           H
ATOM   4871 HD12 LEU A 955      32.180  47.910  45.290  1.00  0.00           H
ATOM   4872 HD13 LEU A 955      33.520  47.520  44.200  1.00  0.00           H
ATOM   4873  CD2 LEU A 955      31.130  47.550  42.760  1.00  0.00           C
ATOM   4874 HD21 LEU A 955      30.390  48.240  43.240  1.00  0.00           H
ATOM   4875 HD22 LEU A 955      30.530  46.950  42.050  1.00  0.00           H
ATOM   4876 HD23 LEU A 955      31.940  48.080  42.210  1.00  0.00           H
ATOM   4877  C   LEU A 955      31.940  43.400  44.520  1.00  0.00           C
ATOM   4878  O   LEU A 955      31.980  43.500  45.800  1.00  0.00           O
ATOM   4879  N   LEU A 956      31.030  42.570  43.930  1.00  0.00           N
ATOM   4880  HN  LEU A 956      31.080  42.470  42.930  1.00  0.00           H
ATOM   4881  CA  LEU A 956      29.980  41.830  44.610  1.00  0.00           C
ATOM   4882  HA  LEU A 956      29.480  42.510  45.290  1.00  0.00           H
ATOM   4883  CB  LEU A 956      29.010  41.280  43.550  1.00  0.00           C
ATOM   4884  HB1 LEU A 956      29.590  40.610  42.870  1.00  0.00           H
ATOM   4885  HB2 LEU A 956      28.610  42.210  43.090  1.00  0.00           H
ATOM   4886  CG  LEU A 956      27.650  40.620  44.010  1.00  0.00           C
ATOM   4887  HG  LEU A 956      27.030  40.590  43.080  1.00  0.00           H
ATOM   4888  CD1 LEU A 956      27.720  39.190  44.530  1.00  0.00           C
ATOM   4889 HD11 LEU A 956      26.750  38.830  44.920  1.00  0.00           H
ATOM   4890 HD12 LEU A 956      28.400  39.090  45.410  1.00  0.00           H
ATOM   4891 HD13 LEU A 956      28.040  38.440  43.780  1.00  0.00           H
ATOM   4892  CD2 LEU A 956      26.840  41.420  45.050  1.00  0.00           C
ATOM   4893 HD21 LEU A 956      25.780  41.110  45.100  1.00  0.00           H
ATOM   4894 HD22 LEU A 956      26.750  42.480  44.720  1.00  0.00           H
ATOM   4895 HD23 LEU A 956      27.310  41.450  46.060  1.00  0.00           H
ATOM   4896  C   LEU A 956      30.430  40.800  45.590  1.00  0.00           C
ATOM   4897  O   LEU A 956      30.010  40.710  46.750  1.00  0.00           O
ATOM   4898  N   MET A 957      31.430  40.000  45.190  1.00  0.00           N
ATOM   4899  HN  MET A 957      31.760  40.060  44.250  1.00  0.00           H
ATOM   4900  CA  MET A 957      32.060  38.990  45.940  1.00  0.00           C
ATOM   4901  HA  MET A 957      31.220  38.440  46.310  1.00  0.00           H
ATOM   4902  CB  MET A 957      32.920  37.930  45.040  1.00  0.00           C
ATOM   4903  HB1 MET A 957      33.710  37.430  45.630  1.00  0.00           H
ATOM   4904  HB2 MET A 957      33.300  38.560  44.210  1.00  0.00           H
ATOM   4905  CG  MET A 957      31.950  36.880  44.510  1.00  0.00           C
ATOM   4906  HG1 MET A 957      32.570  36.230  43.850  1.00  0.00           H
ATOM   4907  HG2 MET A 957      31.260  37.450  43.840  1.00  0.00           H
ATOM   4908  SD  MET A 957      31.040  35.620  45.480  1.00  0.00           S
ATOM   4909  CE  MET A 957      32.350  35.060  46.520  1.00  0.00           C
ATOM   4910  HE1 MET A 957      32.750  35.720  47.330  1.00  0.00           H
ATOM   4911  HE2 MET A 957      33.290  34.900  45.940  1.00  0.00           H
ATOM   4912  HE3 MET A 957      32.060  34.120  47.030  1.00  0.00           H
ATOM   4913  C   MET A 957      32.840  39.580  47.110  1.00  0.00           C
ATOM   4914  O   MET A 957      32.550  39.170  48.220  1.00  0.00           O
ATOM   4915  N   VAL A 958      33.620  40.600  46.930  1.00  0.00           N
ATOM   4916  HN  VAL A 958      33.940  40.830  46.020  1.00  0.00           H
ATOM   4917  CA  VAL A 958      34.180  41.380  47.990  1.00  0.00           C
ATOM   4918  HA  VAL A 958      34.780  40.730  48.610  1.00  0.00           H
ATOM   4919  CB  VAL A 958      35.130  42.380  47.370  1.00  0.00           C
ATOM   4920  HB  VAL A 958      34.710  42.790  46.430  1.00  0.00           H
ATOM   4921  CG1 VAL A 958      35.340  43.600  48.320  1.00  0.00           C
ATOM   4922 HG11 VAL A 958      35.700  43.270  49.320  1.00  0.00           H
ATOM   4923 HG12 VAL A 958      34.420  44.200  48.450  1.00  0.00           H
ATOM   4924 HG13 VAL A 958      36.200  44.140  47.880  1.00  0.00           H
ATOM   4925  CG2 VAL A 958      36.520  41.870  47.110  1.00  0.00           C
ATOM   4926 HG21 VAL A 958      37.120  42.590  46.520  1.00  0.00           H
ATOM   4927 HG22 VAL A 958      36.370  40.880  46.620  1.00  0.00           H
ATOM   4928 HG23 VAL A 958      37.110  41.900  48.050  1.00  0.00           H
ATOM   4929  C   VAL A 958      33.170  42.030  48.990  1.00  0.00           C
ATOM   4930  O   VAL A 958      33.390  41.960  50.200  1.00  0.00           O
ATOM   4931  N   GLY A 959      32.140  42.640  48.450  1.00  0.00           N
ATOM   4932  HN  GLY A 959      32.020  42.790  47.470  1.00  0.00           H
ATOM   4933  CA  GLY A 959      31.010  43.250  49.260  1.00  0.00           C
ATOM   4934  HA1 GLY A 959      30.290  43.560  48.520  1.00  0.00           H
ATOM   4935  HA2 GLY A 959      31.350  44.040  49.910  1.00  0.00           H
ATOM   4936  C   GLY A 959      30.360  42.290  50.220  1.00  0.00           C
ATOM   4937  O   GLY A 959      30.230  42.610  51.420  1.00  0.00           O
ATOM   4938  N   VAL A 960      29.960  41.080  49.750  1.00  0.00           N
ATOM   4939  HN  VAL A 960      30.100  40.930  48.760  1.00  0.00           H
ATOM   4940  CA  VAL A 960      29.390  39.910  50.520  1.00  0.00           C
ATOM   4941  HA  VAL A 960      28.440  40.250  50.920  1.00  0.00           H
ATOM   4942  CB  VAL A 960      29.160  38.770  49.600  1.00  0.00           C
ATOM   4943  HB  VAL A 960      30.020  38.680  48.910  1.00  0.00           H
ATOM   4944  CG1 VAL A 960      28.730  37.530  50.480  1.00  0.00           C
ATOM   4945 HG11 VAL A 960      29.550  37.210  51.150  1.00  0.00           H
ATOM   4946 HG12 VAL A 960      28.500  36.700  49.760  1.00  0.00           H
ATOM   4947 HG13 VAL A 960      27.810  37.740  51.070  1.00  0.00           H
ATOM   4948  CG2 VAL A 960      27.920  39.130  48.690  1.00  0.00           C
ATOM   4949 HG21 VAL A 960      28.080  40.000  48.020  1.00  0.00           H
ATOM   4950 HG22 VAL A 960      27.000  39.290  49.300  1.00  0.00           H
ATOM   4951 HG23 VAL A 960      27.690  38.260  48.040  1.00  0.00           H
ATOM   4952  C   VAL A 960      30.400  39.620  51.680  1.00  0.00           C
ATOM   4953  O   VAL A 960      30.070  39.510  52.870  1.00  0.00           O
ATOM   4954  N   MET A 961      31.670  39.340  51.260  1.00  0.00           N
ATOM   4955  HN  MET A 961      31.730  39.250  50.280  1.00  0.00           H
ATOM   4956  CA  MET A 961      32.700  38.840  52.120  1.00  0.00           C
ATOM   4957  HA  MET A 961      32.280  38.030  52.700  1.00  0.00           H
ATOM   4958  CB  MET A 961      33.870  38.200  51.290  1.00  0.00           C
ATOM   4959  HB1 MET A 961      34.780  38.070  51.920  1.00  0.00           H
ATOM   4960  HB2 MET A 961      34.220  38.870  50.470  1.00  0.00           H
ATOM   4961  CG  MET A 961      33.410  36.910  50.520  1.00  0.00           C
ATOM   4962  HG1 MET A 961      34.330  36.540  50.030  1.00  0.00           H
ATOM   4963  HG2 MET A 961      32.680  37.280  49.770  1.00  0.00           H
ATOM   4964  SD  MET A 961      32.450  35.590  51.530  1.00  0.00           S
ATOM   4965  CE  MET A 961      33.590  35.480  52.930  1.00  0.00           C
ATOM   4966  HE1 MET A 961      33.350  34.660  53.650  1.00  0.00           H
ATOM   4967  HE2 MET A 961      33.810  36.410  53.480  1.00  0.00           H
ATOM   4968  HE3 MET A 961      34.540  35.160  52.440  1.00  0.00           H
ATOM   4969  C   MET A 961      33.300  39.740  53.150  1.00  0.00           C
ATOM   4970  O   MET A 961      33.820  39.330  54.220  1.00  0.00           O
ATOM   4971  N   LEU A 962      33.270  41.110  52.940  1.00  0.00           N
ATOM   4972  HN  LEU A 962      33.090  41.380  52.000  1.00  0.00           H
ATOM   4973  CA  LEU A 962      33.650  42.130  53.870  1.00  0.00           C
ATOM   4974  HA  LEU A 962      34.570  41.910  54.390  1.00  0.00           H
ATOM   4975  CB  LEU A 962      33.650  43.430  53.080  1.00  0.00           C
ATOM   4976  HB1 LEU A 962      32.650  43.600  52.610  1.00  0.00           H
ATOM   4977  HB2 LEU A 962      34.310  43.260  52.200  1.00  0.00           H
ATOM   4978  CG  LEU A 962      34.130  44.720  53.820  1.00  0.00           C
ATOM   4979  HG  LEU A 962      34.920  44.510  54.560  1.00  0.00           H
ATOM   4980  CD1 LEU A 962      34.780  45.730  52.770  1.00  0.00           C
ATOM   4981 HD11 LEU A 962      35.750  45.370  52.350  1.00  0.00           H
ATOM   4982 HD12 LEU A 962      34.930  46.700  53.290  1.00  0.00           H
ATOM   4983 HD13 LEU A 962      34.160  45.880  51.860  1.00  0.00           H
ATOM   4984  CD2 LEU A 962      32.960  45.390  54.470  1.00  0.00           C
ATOM   4985 HD21 LEU A 962      32.310  44.700  55.070  1.00  0.00           H
ATOM   4986 HD22 LEU A 962      32.210  45.870  53.800  1.00  0.00           H
ATOM   4987 HD23 LEU A 962      33.450  46.170  55.070  1.00  0.00           H
ATOM   4988  C   LEU A 962      32.560  42.220  54.870  1.00  0.00           C
ATOM   4989  O   LEU A 962      32.850  42.430  56.030  1.00  0.00           O
ATOM   4990  N   GLY A 963      31.290  41.930  54.600  1.00  0.00           N
ATOM   4991  HN  GLY A 963      31.050  41.960  53.640  1.00  0.00           H
ATOM   4992  CA  GLY A 963      30.260  41.680  55.650  1.00  0.00           C
ATOM   4993  HA1 GLY A 963      29.400  41.340  55.090  1.00  0.00           H
ATOM   4994  HA2 GLY A 963      30.080  42.630  56.140  1.00  0.00           H
ATOM   4995  C   GLY A 963      30.600  40.490  56.570  1.00  0.00           C
ATOM   4996  O   GLY A 963      30.590  40.610  57.770  1.00  0.00           O
ATOM   4997  N   VAL A 964      30.900  39.360  55.960  1.00  0.00           N
ATOM   4998  HN  VAL A 964      30.950  39.280  54.960  1.00  0.00           H
ATOM   4999  CA  VAL A 964      31.280  38.090  56.650  1.00  0.00           C
ATOM   5000  HA  VAL A 964      30.450  37.840  57.290  1.00  0.00           H
ATOM   5001  CB  VAL A 964      31.410  37.040  55.520  1.00  0.00           C
ATOM   5002  HB  VAL A 964      32.170  37.410  54.790  1.00  0.00           H
ATOM   5003  CG1 VAL A 964      31.780  35.690  56.160  1.00  0.00           C
ATOM   5004 HG11 VAL A 964      31.020  35.180  56.790  1.00  0.00           H
ATOM   5005 HG12 VAL A 964      32.730  35.750  56.730  1.00  0.00           H
ATOM   5006 HG13 VAL A 964      31.940  34.940  55.350  1.00  0.00           H
ATOM   5007  CG2 VAL A 964      29.980  36.830  54.860  1.00  0.00           C
ATOM   5008 HG21 VAL A 964      29.970  35.920  54.210  1.00  0.00           H
ATOM   5009 HG22 VAL A 964      29.570  37.730  54.360  1.00  0.00           H
ATOM   5010 HG23 VAL A 964      29.270  36.610  55.690  1.00  0.00           H
ATOM   5011  C   VAL A 964      32.560  38.300  57.550  1.00  0.00           C
ATOM   5012  O   VAL A 964      32.600  37.990  58.740  1.00  0.00           O
ATOM   5013  N   CYS A 965      33.660  38.970  57.000  1.00  0.00           N
ATOM   5014  HN  CYS A 965      33.540  39.490  56.170  1.00  0.00           H
ATOM   5015  CA  CYS A 965      34.810  39.360  57.810  1.00  0.00           C
ATOM   5016  HA  CYS A 965      35.180  38.520  58.370  1.00  0.00           H
ATOM   5017  CB  CYS A 965      35.950  39.760  56.900  1.00  0.00           C
ATOM   5018  HB1 CYS A 965      36.870  40.120  57.410  1.00  0.00           H
ATOM   5019  HB2 CYS A 965      35.630  40.520  56.150  1.00  0.00           H
ATOM   5020  SG  CYS A 965      36.610  38.250  56.090  1.00  0.00           S
ATOM   5021  HG1 CYS A 965      35.760  38.260  55.080  1.00  0.00           H
ATOM   5022  C   CYS A 965      34.540  40.440  58.940  1.00  0.00           C
ATOM   5023  O   CYS A 965      35.130  40.420  59.990  1.00  0.00           O
ATOM   5024  N   SER A 966      33.630  41.320  58.680  1.00  0.00           N
ATOM   5025  HN  SER A 966      33.090  41.260  57.850  1.00  0.00           H
ATOM   5026  CA  SER A 966      33.130  42.240  59.680  1.00  0.00           C
ATOM   5027  HA  SER A 966      34.060  42.630  60.060  1.00  0.00           H
ATOM   5028  CB  SER A 966      32.290  43.320  59.090  1.00  0.00           C
ATOM   5029  HB1 SER A 966      31.920  44.020  59.870  1.00  0.00           H
ATOM   5030  HB2 SER A 966      31.390  42.890  58.580  1.00  0.00           H
ATOM   5031  OG  SER A 966      33.110  44.090  58.140  1.00  0.00           O
ATOM   5032  HG1 SER A 966      32.920  43.550  57.360  1.00  0.00           H
ATOM   5033  C   SER A 966      32.430  41.690  60.910  1.00  0.00           C
ATOM   5034  O   SER A 966      32.710  42.170  61.980  1.00  0.00           O
ATOM   5035  N   VAL A 967      31.480  40.700  60.760  1.00  0.00           N
ATOM   5036  HN  VAL A 967      31.150  40.360  59.880  1.00  0.00           H
ATOM   5037  CA  VAL A 967      30.960  39.950  61.920  1.00  0.00           C
ATOM   5038  HA  VAL A 967      30.390  40.610  62.550  1.00  0.00           H
ATOM   5039  CB  VAL A 967      29.980  38.840  61.420  1.00  0.00           C
ATOM   5040  HB  VAL A 967      30.370  38.470  60.450  1.00  0.00           H
ATOM   5041  CG1 VAL A 967      29.830  37.610  62.410  1.00  0.00           C
ATOM   5042 HG11 VAL A 967      29.180  36.880  61.860  1.00  0.00           H
ATOM   5043 HG12 VAL A 967      29.240  37.930  63.300  1.00  0.00           H
ATOM   5044 HG13 VAL A 967      30.750  37.050  62.670  1.00  0.00           H
ATOM   5045  CG2 VAL A 967      28.540  39.450  61.060  1.00  0.00           C
ATOM   5046 HG21 VAL A 967      27.860  38.590  60.840  1.00  0.00           H
ATOM   5047 HG22 VAL A 967      28.640  40.030  60.110  1.00  0.00           H
ATOM   5048 HG23 VAL A 967      28.110  40.000  61.920  1.00  0.00           H
ATOM   5049  C   VAL A 967      32.020  39.370  62.960  1.00  0.00           C
ATOM   5050  O   VAL A 967      31.900  39.590  64.130  1.00  0.00           O
ATOM   5051  N   MET A 968      33.110  38.720  62.470  1.00  0.00           N
ATOM   5052  HN  MET A 968      33.080  38.390  61.530  1.00  0.00           H
ATOM   5053  CA  MET A 968      34.370  38.490  63.200  1.00  0.00           C
ATOM   5054  HA  MET A 968      34.050  38.000  64.110  1.00  0.00           H
ATOM   5055  CB  MET A 968      35.310  37.480  62.480  1.00  0.00           C
ATOM   5056  HB1 MET A 968      36.220  37.620  63.110  1.00  0.00           H
ATOM   5057  HB2 MET A 968      35.530  37.800  61.440  1.00  0.00           H
ATOM   5058  CG  MET A 968      34.670  35.990  62.470  1.00  0.00           C
ATOM   5059  HG1 MET A 968      35.440  35.420  61.930  1.00  0.00           H
ATOM   5060  HG2 MET A 968      33.730  36.040  61.900  1.00  0.00           H
[truncated: 6,873,249 more chars]
