# Supplementary material for: CryoEM and computational modeling structural insights into the pH regulator NBCn1
Source: Nat Commun. 2025 Nov 11;16:9932. doi: 10.1038/s41467-025-64868-z (PMC12606367; doi:10.1038/s41467-025-64868-z)
Supplement: Supplementary file 7 — Supplementary Data 5 [file 41467_2025_64868_MOESM7_ESM.zip › 100ns_z_restr_MD_NBCn1_2NaCO3/hNBCn1_IF/z-restr_hNBCn1_IF_2NaCO3_last_step_65.pdb]

REMARK    GENERATED BY TRJCONV
TITLE     Title t= 101000.00000 step= 50500000
REMARK    THIS IS A SIMULATION BOX
CRYST1   95.093   95.093   99.011  90.00  90.00  90.00 P 1           1
MODEL        1
ATOM      1  N   LEU A 585      24.420  36.950  37.330  1.00  0.00           N
ATOM      2  HT1 LEU A 585      24.940  37.580  36.680  1.00  0.00           H
ATOM      3  HT2 LEU A 585      23.430  37.230  37.320  1.00  0.00           H
ATOM      4  HT3 LEU A 585      24.560  36.050  36.820  1.00  0.00           H
ATOM      5  CA  LEU A 585      24.830  36.870  38.780  1.00  0.00           C
ATOM      6  HA  LEU A 585      25.830  37.220  38.900  1.00  0.00           H
ATOM      7  CB  LEU A 585      23.870  37.810  39.640  1.00  0.00           C
ATOM      8  HB1 LEU A 585      24.020  37.640  40.730  1.00  0.00           H
ATOM      9  HB2 LEU A 585      22.820  37.530  39.390  1.00  0.00           H
ATOM     10  CG  LEU A 585      23.970  39.340  39.400  1.00  0.00           C
ATOM     11  HG  LEU A 585      23.820  39.440  38.310  1.00  0.00           H
ATOM     12  CD1 LEU A 585      22.730  39.960  40.090  1.00  0.00           C
ATOM     13 HD11 LEU A 585      22.550  41.030  39.820  1.00  0.00           H
ATOM     14 HD12 LEU A 585      22.790  39.790  41.190  1.00  0.00           H
ATOM     15 HD13 LEU A 585      21.790  39.520  39.680  1.00  0.00           H
ATOM     16  CD2 LEU A 585      25.290  39.970  39.700  1.00  0.00           C
ATOM     17 HD21 LEU A 585      25.280  40.450  40.700  1.00  0.00           H
ATOM     18 HD22 LEU A 585      25.570  40.730  38.940  1.00  0.00           H
ATOM     19 HD23 LEU A 585      26.060  39.180  39.590  1.00  0.00           H
ATOM     20  C   LEU A 585      24.910  35.480  39.380  1.00  0.00           C
ATOM     21  O   LEU A 585      25.910  34.850  39.330  1.00  0.00           O
ATOM     22  N   ILE A 586      23.880  34.900  40.060  1.00  0.00           N
ATOM     23  HN  ILE A 586      23.020  35.380  40.230  1.00  0.00           H
ATOM     24  CA  ILE A 586      24.130  33.670  40.770  1.00  0.00           C
ATOM     25  HA  ILE A 586      25.120  33.650  41.200  1.00  0.00           H
ATOM     26  CB  ILE A 586      23.290  33.600  42.010  1.00  0.00           C
ATOM     27  HB  ILE A 586      22.230  33.430  41.750  1.00  0.00           H
ATOM     28  CG2 ILE A 586      23.900  32.510  43.000  1.00  0.00           C
ATOM     29 HG21 ILE A 586      23.180  32.420  43.840  1.00  0.00           H
ATOM     30 HG22 ILE A 586      24.900  32.810  43.350  1.00  0.00           H
ATOM     31 HG23 ILE A 586      23.870  31.490  42.570  1.00  0.00           H
ATOM     32  CG1 ILE A 586      23.140  34.940  42.790  1.00  0.00           C
ATOM     33 HG11 ILE A 586      22.520  34.580  43.640  1.00  0.00           H
ATOM     34 HG12 ILE A 586      22.470  35.660  42.290  1.00  0.00           H
ATOM     35  CD  ILE A 586      24.410  35.560  43.460  1.00  0.00           C
ATOM     36  HD1 ILE A 586      25.260  35.650  42.750  1.00  0.00           H
ATOM     37  HD2 ILE A 586      24.790  34.840  44.230  1.00  0.00           H
ATOM     38  HD3 ILE A 586      24.110  36.500  43.960  1.00  0.00           H
ATOM     39  C   ILE A 586      24.010  32.360  39.840  1.00  0.00           C
ATOM     40  O   ILE A 586      24.540  31.250  40.180  1.00  0.00           O
ATOM     41  N   LEU A 587      23.400  32.550  38.690  1.00  0.00           N
ATOM     42  HN  LEU A 587      23.140  33.460  38.400  1.00  0.00           H
ATOM     43  CA  LEU A 587      23.230  31.580  37.710  1.00  0.00           C
ATOM     44  HA  LEU A 587      22.820  30.680  38.160  1.00  0.00           H
ATOM     45  CB  LEU A 587      22.320  32.160  36.490  1.00  0.00           C
ATOM     46  HB1 LEU A 587      22.860  33.010  36.010  1.00  0.00           H
ATOM     47  HB2 LEU A 587      21.350  32.510  36.880  1.00  0.00           H
ATOM     48  CG  LEU A 587      22.100  31.280  35.210  1.00  0.00           C
ATOM     49  HG  LEU A 587      23.090  31.040  34.750  1.00  0.00           H
ATOM     50  CD1 LEU A 587      21.610  29.910  35.720  1.00  0.00           C
ATOM     51 HD11 LEU A 587      20.610  29.900  36.190  1.00  0.00           H
ATOM     52 HD12 LEU A 587      22.240  29.400  36.480  1.00  0.00           H
ATOM     53 HD13 LEU A 587      21.550  29.190  34.870  1.00  0.00           H
ATOM     54  CD2 LEU A 587      21.260  32.040  34.110  1.00  0.00           C
ATOM     55 HD21 LEU A 587      20.820  31.350  33.370  1.00  0.00           H
ATOM     56 HD22 LEU A 587      21.940  32.770  33.640  1.00  0.00           H
ATOM     57 HD23 LEU A 587      20.400  32.580  34.580  1.00  0.00           H
ATOM     58  C   LEU A 587      24.540  31.250  37.100  1.00  0.00           C
ATOM     59  O   LEU A 587      24.920  30.060  36.970  1.00  0.00           O
ATOM     60  N   ASP A 588      25.420  32.190  36.790  1.00  0.00           N
ATOM     61  HN  ASP A 588      25.100  33.120  36.970  1.00  0.00           H
ATOM     62  CA  ASP A 588      26.750  32.100  36.210  1.00  0.00           C
ATOM     63  HA  ASP A 588      26.680  31.690  35.210  1.00  0.00           H
ATOM     64  CB  ASP A 588      27.380  33.530  36.330  1.00  0.00           C
ATOM     65  HB1 ASP A 588      28.390  33.520  35.870  1.00  0.00           H
ATOM     66  HB2 ASP A 588      27.440  33.850  37.390  1.00  0.00           H
ATOM     67  CG  ASP A 588      26.600  34.640  35.590  1.00  0.00           C
ATOM     68  OD1 ASP A 588      27.230  35.360  34.760  1.00  0.00           O
ATOM     69  OD2 ASP A 588      25.440  34.930  35.930  1.00  0.00           O
ATOM     70  C   ASP A 588      27.610  31.140  36.980  1.00  0.00           C
ATOM     71  O   ASP A 588      28.230  30.250  36.430  1.00  0.00           O
ATOM     72  N   ILE A 589      27.580  31.320  38.320  1.00  0.00           N
ATOM     73  HN  ILE A 589      26.910  31.830  38.850  1.00  0.00           H
ATOM     74  CA  ILE A 589      28.330  30.430  39.270  1.00  0.00           C
ATOM     75  HA  ILE A 589      29.380  30.510  39.000  1.00  0.00           H
ATOM     76  CB  ILE A 589      28.250  31.010  40.680  1.00  0.00           C
ATOM     77  HB  ILE A 589      27.230  30.810  41.080  1.00  0.00           H
ATOM     78  CG2 ILE A 589      29.290  30.290  41.590  1.00  0.00           C
ATOM     79 HG21 ILE A 589      29.150  29.190  41.670  1.00  0.00           H
ATOM     80 HG22 ILE A 589      29.210  30.680  42.630  1.00  0.00           H
ATOM     81 HG23 ILE A 589      30.250  30.540  41.090  1.00  0.00           H
ATOM     82  CG1 ILE A 589      28.410  32.520  40.880  1.00  0.00           C
ATOM     83 HG11 ILE A 589      27.860  33.100  40.120  1.00  0.00           H
ATOM     84 HG12 ILE A 589      29.470  32.780  40.610  1.00  0.00           H
ATOM     85  CD  ILE A 589      27.930  33.070  42.210  1.00  0.00           C
ATOM     86  HD1 ILE A 589      26.830  32.900  42.220  1.00  0.00           H
ATOM     87  HD2 ILE A 589      28.090  34.170  42.180  1.00  0.00           H
ATOM     88  HD3 ILE A 589      28.340  32.570  43.110  1.00  0.00           H
ATOM     89  C   ILE A 589      27.940  28.910  39.200  1.00  0.00           C
ATOM     90  O   ILE A 589      28.790  28.020  39.230  1.00  0.00           O
ATOM     91  N   LYS A 590      26.620  28.590  39.200  1.00  0.00           N
ATOM     92  HN  LYS A 590      25.950  29.270  39.450  1.00  0.00           H
ATOM     93  CA  LYS A 590      26.070  27.230  39.040  1.00  0.00           C
ATOM     94  HA  LYS A 590      26.360  26.780  39.970  1.00  0.00           H
ATOM     95  CB  LYS A 590      24.540  27.230  39.230  1.00  0.00           C
ATOM     96  HB1 LYS A 590      24.130  27.970  38.520  1.00  0.00           H
ATOM     97  HB2 LYS A 590      24.350  27.700  40.220  1.00  0.00           H
ATOM     98  CG  LYS A 590      23.730  25.850  39.130  1.00  0.00           C
ATOM     99  HG1 LYS A 590      24.220  25.190  39.880  1.00  0.00           H
ATOM    100  HG2 LYS A 590      23.980  25.400  38.140  1.00  0.00           H
ATOM    101  CD  LYS A 590      22.270  25.980  39.470  1.00  0.00           C
ATOM    102  HD1 LYS A 590      22.290  26.320  40.530  1.00  0.00           H
ATOM    103  HD2 LYS A 590      21.800  24.980  39.410  1.00  0.00           H
ATOM    104  CE  LYS A 590      21.420  26.880  38.580  1.00  0.00           C
ATOM    105  HE1 LYS A 590      21.480  26.620  37.500  1.00  0.00           H
ATOM    106  HE2 LYS A 590      21.750  27.930  38.710  1.00  0.00           H
ATOM    107  NZ  LYS A 590      20.030  26.710  39.050  1.00  0.00           N
ATOM    108  HZ1 LYS A 590      19.790  25.690  39.110  1.00  0.00           H
ATOM    109  HZ2 LYS A 590      19.340  27.110  38.390  1.00  0.00           H
ATOM    110  HZ3 LYS A 590      19.830  27.180  39.950  1.00  0.00           H
ATOM    111  C   LYS A 590      26.470  26.610  37.730  1.00  0.00           C
ATOM    112  O   LYS A 590      26.750  25.390  37.620  1.00  0.00           O
ATOM    113  N   ARG A 591      26.560  27.450  36.630  1.00  0.00           N
ATOM    114  HN  ARG A 591      26.510  28.450  36.700  1.00  0.00           H
ATOM    115  CA  ARG A 591      26.830  26.930  35.320  1.00  0.00           C
ATOM    116  HA  ARG A 591      26.170  26.090  35.130  1.00  0.00           H
ATOM    117  CB  ARG A 591      26.340  27.950  34.300  1.00  0.00           C
ATOM    118  HB1 ARG A 591      26.660  27.590  33.300  1.00  0.00           H
ATOM    119  HB2 ARG A 591      26.710  28.990  34.440  1.00  0.00           H
ATOM    120  CG  ARG A 591      24.850  28.110  34.130  1.00  0.00           C
ATOM    121  HG1 ARG A 591      24.370  28.500  35.060  1.00  0.00           H
ATOM    122  HG2 ARG A 591      24.420  27.110  33.890  1.00  0.00           H
ATOM    123  CD  ARG A 591      24.490  29.120  33.020  1.00  0.00           C
ATOM    124  HD1 ARG A 591      25.210  29.020  32.190  1.00  0.00           H
ATOM    125  HD2 ARG A 591      24.630  30.170  33.340  1.00  0.00           H
ATOM    126  NE  ARG A 591      23.050  28.800  32.640  1.00  0.00           N
ATOM    127  HE  ARG A 591      22.670  27.990  33.060  1.00  0.00           H
ATOM    128  CZ  ARG A 591      22.380  29.380  31.610  1.00  0.00           C
ATOM    129  NH1 ARG A 591      22.790  30.250  30.720  1.00  0.00           N
ATOM    130 HH11 ARG A 591      23.690  30.660  30.820  1.00  0.00           H
ATOM    131 HH12 ARG A 591      22.270  30.630  29.950  1.00  0.00           H
ATOM    132  NH2 ARG A 591      21.180  28.930  31.370  1.00  0.00           N
ATOM    133 HH21 ARG A 591      20.810  29.200  30.480  1.00  0.00           H
ATOM    134 HH22 ARG A 591      20.760  28.150  31.830  1.00  0.00           H
ATOM    135  C   ARG A 591      28.260  26.460  35.120  1.00  0.00           C
ATOM    136  O   ARG A 591      28.540  25.640  34.240  1.00  0.00           O
ATOM    137  N   LYS A 592      29.180  27.070  35.900  1.00  0.00           N
ATOM    138  HN  LYS A 592      28.830  27.850  36.410  1.00  0.00           H
ATOM    139  CA  LYS A 592      30.590  26.750  35.960  1.00  0.00           C
ATOM    140  HA  LYS A 592      30.810  26.080  35.140  1.00  0.00           H
ATOM    141  CB  LYS A 592      31.390  28.050  35.990  1.00  0.00           C
ATOM    142  HB1 LYS A 592      32.460  27.850  36.190  1.00  0.00           H
ATOM    143  HB2 LYS A 592      31.050  28.580  36.900  1.00  0.00           H
ATOM    144  CG  LYS A 592      31.040  28.930  34.850  1.00  0.00           C
ATOM    145  HG1 LYS A 592      29.950  28.950  34.690  1.00  0.00           H
ATOM    146  HG2 LYS A 592      31.420  28.580  33.860  1.00  0.00           H
ATOM    147  CD  LYS A 592      31.520  30.310  35.150  1.00  0.00           C
ATOM    148  HD1 LYS A 592      32.630  30.330  35.120  1.00  0.00           H
ATOM    149  HD2 LYS A 592      31.260  30.530  36.210  1.00  0.00           H
ATOM    150  CE  LYS A 592      30.910  31.420  34.200  1.00  0.00           C
ATOM    151  HE1 LYS A 592      31.350  32.440  34.310  1.00  0.00           H
ATOM    152  HE2 LYS A 592      29.860  31.400  34.580  1.00  0.00           H
ATOM    153  NZ  LYS A 592      31.010  31.020  32.810  1.00  0.00           N
ATOM    154  HZ1 LYS A 592      30.290  30.310  32.610  1.00  0.00           H
ATOM    155  HZ2 LYS A 592      31.960  30.800  32.430  1.00  0.00           H
ATOM    156  HZ3 LYS A 592      30.700  31.800  32.200  1.00  0.00           H
ATOM    157  C   LYS A 592      30.960  25.910  37.280  1.00  0.00           C
ATOM    158  O   LYS A 592      32.170  25.800  37.500  1.00  0.00           O
ATOM    159  N   ALA A 593      30.000  25.340  38.030  1.00  0.00           N
ATOM    160  HN  ALA A 593      29.130  25.770  37.840  1.00  0.00           H
ATOM    161  CA  ALA A 593      30.140  24.350  39.020  1.00  0.00           C
ATOM    162  HA  ALA A 593      30.990  24.690  39.600  1.00  0.00           H
ATOM    163  CB  ALA A 593      28.930  24.310  39.970  1.00  0.00           C
ATOM    164  HB1 ALA A 593      29.010  23.460  40.680  1.00  0.00           H
ATOM    165  HB2 ALA A 593      27.980  24.060  39.460  1.00  0.00           H
ATOM    166  HB3 ALA A 593      28.900  25.310  40.450  1.00  0.00           H
ATOM    167  C   ALA A 593      30.640  22.970  38.520  1.00  0.00           C
ATOM    168  O   ALA A 593      31.530  22.510  39.190  1.00  0.00           O
ATOM    169  N   PRO A 594      30.230  22.230  37.480  1.00  0.00           N
ATOM    170  CD  PRO A 594      28.990  22.370  36.730  1.00  0.00           C
ATOM    171  HD1 PRO A 594      28.910  23.380  36.260  1.00  0.00           H
ATOM    172  HD2 PRO A 594      28.180  22.210  37.470  1.00  0.00           H
ATOM    173  CA  PRO A 594      30.860  20.900  37.190  1.00  0.00           C
ATOM    174  HA  PRO A 594      30.920  20.370  38.140  1.00  0.00           H
ATOM    175  CB  PRO A 594      29.900  20.210  36.280  1.00  0.00           C
ATOM    176  HB1 PRO A 594      29.240  19.630  36.960  1.00  0.00           H
ATOM    177  HB2 PRO A 594      30.370  19.560  35.510  1.00  0.00           H
ATOM    178  CG  PRO A 594      29.060  21.350  35.660  1.00  0.00           C
ATOM    179  HG1 PRO A 594      29.560  21.840  34.800  1.00  0.00           H
ATOM    180  HG2 PRO A 594      28.060  20.910  35.440  1.00  0.00           H
ATOM    181  C   PRO A 594      32.230  21.160  36.660  1.00  0.00           C
ATOM    182  O   PRO A 594      33.100  20.240  36.610  1.00  0.00           O
ATOM    183  N   PHE A 595      32.470  22.390  36.160  1.00  0.00           N
ATOM    184  HN  PHE A 595      31.750  23.070  36.130  1.00  0.00           H
ATOM    185  CA  PHE A 595      33.680  22.860  35.470  1.00  0.00           C
ATOM    186  HA  PHE A 595      34.040  22.050  34.840  1.00  0.00           H
ATOM    187  CB  PHE A 595      33.390  24.030  34.480  1.00  0.00           C
ATOM    188  HB1 PHE A 595      34.290  24.360  33.920  1.00  0.00           H
ATOM    189  HB2 PHE A 595      32.900  24.860  35.040  1.00  0.00           H
ATOM    190  CG  PHE A 595      32.410  23.730  33.420  1.00  0.00           C
ATOM    191  CD1 PHE A 595      31.810  24.860  32.820  1.00  0.00           C
ATOM    192  HD1 PHE A 595      32.000  25.830  33.250  1.00  0.00           H
ATOM    193  CE1 PHE A 595      30.950  24.690  31.770  1.00  0.00           C
ATOM    194  HE1 PHE A 595      30.330  25.490  31.380  1.00  0.00           H
ATOM    195  CZ  PHE A 595      30.570  23.420  31.300  1.00  0.00           C
ATOM    196  HZ  PHE A 595      29.840  23.210  30.550  1.00  0.00           H
ATOM    197  CD2 PHE A 595      32.100  22.420  33.010  1.00  0.00           C
ATOM    198  HD2 PHE A 595      32.510  21.520  33.430  1.00  0.00           H
ATOM    199  CE2 PHE A 595      31.060  22.320  32.070  1.00  0.00           C
ATOM    200  HE2 PHE A 595      30.650  21.380  31.720  1.00  0.00           H
ATOM    201  C   PHE A 595      34.800  23.220  36.320  1.00  0.00           C
ATOM    202  O   PHE A 595      35.930  23.480  35.920  1.00  0.00           O
ATOM    203  N   PHE A 596      34.540  23.200  37.640  1.00  0.00           N
ATOM    204  HN  PHE A 596      33.680  22.790  37.940  1.00  0.00           H
ATOM    205  CA  PHE A 596      35.560  23.210  38.610  1.00  0.00           C
ATOM    206  HA  PHE A 596      36.210  24.080  38.510  1.00  0.00           H
ATOM    207  CB  PHE A 596      34.810  23.360  39.980  1.00  0.00           C
ATOM    208  HB1 PHE A 596      34.140  22.480  40.150  1.00  0.00           H
ATOM    209  HB2 PHE A 596      34.220  24.280  39.850  1.00  0.00           H
ATOM    210  CG  PHE A 596      35.660  23.480  41.170  1.00  0.00           C
ATOM    211  CD1 PHE A 596      35.430  22.730  42.330  1.00  0.00           C
ATOM    212  HD1 PHE A 596      34.500  22.160  42.390  1.00  0.00           H
ATOM    213  CE1 PHE A 596      36.320  22.630  43.320  1.00  0.00           C
ATOM    214  HE1 PHE A 596      36.150  21.840  44.050  1.00  0.00           H
ATOM    215  CZ  PHE A 596      37.500  23.280  43.290  1.00  0.00           C
ATOM    216  HZ  PHE A 596      38.230  23.300  44.080  1.00  0.00           H
ATOM    217  CD2 PHE A 596      36.840  24.290  41.170  1.00  0.00           C
ATOM    218  HD2 PHE A 596      37.030  24.770  40.220  1.00  0.00           H
ATOM    219  CE2 PHE A 596      37.760  24.170  42.170  1.00  0.00           C
ATOM    220  HE2 PHE A 596      38.640  24.800  42.170  1.00  0.00           H
ATOM    221  C   PHE A 596      36.530  22.030  38.570  1.00  0.00           C
ATOM    222  O   PHE A 596      37.720  22.140  38.690  1.00  0.00           O
ATOM    223  N   LEU A 597      36.040  20.830  38.200  1.00  0.00           N
ATOM    224  HN  LEU A 597      35.060  20.700  38.060  1.00  0.00           H
ATOM    225  CA  LEU A 597      36.800  19.650  37.820  1.00  0.00           C
ATOM    226  HA  LEU A 597      37.470  19.330  38.610  1.00  0.00           H
ATOM    227  CB  LEU A 597      35.710  18.510  37.390  1.00  0.00           C
ATOM    228  HB1 LEU A 597      35.300  18.920  36.440  1.00  0.00           H
ATOM    229  HB2 LEU A 597      35.030  18.470  38.260  1.00  0.00           H
ATOM    230  CG  LEU A 597      36.210  17.130  37.080  1.00  0.00           C
ATOM    231  HG  LEU A 597      36.930  17.160  36.230  1.00  0.00           H
ATOM    232  CD1 LEU A 597      36.910  16.610  38.300  1.00  0.00           C
ATOM    233 HD11 LEU A 597      37.920  17.050  38.340  1.00  0.00           H
ATOM    234 HD12 LEU A 597      36.880  15.510  38.450  1.00  0.00           H
ATOM    235 HD13 LEU A 597      36.210  16.760  39.150  1.00  0.00           H
ATOM    236  CD2 LEU A 597      35.070  16.160  36.620  1.00  0.00           C
ATOM    237 HD21 LEU A 597      34.550  16.590  35.730  1.00  0.00           H
ATOM    238 HD22 LEU A 597      34.440  16.060  37.520  1.00  0.00           H
ATOM    239 HD23 LEU A 597      35.510  15.190  36.320  1.00  0.00           H
ATOM    240  C   LEU A 597      37.680  19.840  36.660  1.00  0.00           C
ATOM    241  O   LEU A 597      38.870  19.440  36.530  1.00  0.00           O
ATOM    242  N   SER A 598      37.240  20.570  35.620  1.00  0.00           N
ATOM    243  HN  SER A 598      36.270  20.820  35.550  1.00  0.00           H
ATOM    244  CA  SER A 598      37.980  21.070  34.470  1.00  0.00           C
ATOM    245  HA  SER A 598      38.500  20.240  34.020  1.00  0.00           H
ATOM    246  CB  SER A 598      37.070  21.740  33.400  1.00  0.00           C
ATOM    247  HB1 SER A 598      37.810  22.130  32.670  1.00  0.00           H
ATOM    248  HB2 SER A 598      36.500  22.580  33.880  1.00  0.00           H
ATOM    249  OG  SER A 598      36.080  20.830  32.910  1.00  0.00           O
ATOM    250  HG1 SER A 598      35.730  21.290  32.150  1.00  0.00           H
ATOM    251  C   SER A 598      39.110  22.000  34.820  1.00  0.00           C
ATOM    252  O   SER A 598      40.140  21.770  34.310  1.00  0.00           O
ATOM    253  N   ASP A 599      38.930  22.980  35.740  1.00  0.00           N
ATOM    254  HN  ASP A 599      38.020  23.130  36.140  1.00  0.00           H
ATOM    255  CA  ASP A 599      39.960  23.880  36.210  1.00  0.00           C
ATOM    256  HA  ASP A 599      40.500  24.330  35.380  1.00  0.00           H
ATOM    257  CB  ASP A 599      39.300  24.910  37.180  1.00  0.00           C
ATOM    258  HB1 ASP A 599      39.970  25.420  37.900  1.00  0.00           H
ATOM    259  HB2 ASP A 599      38.450  24.380  37.660  1.00  0.00           H
ATOM    260  CG  ASP A 599      38.580  26.060  36.390  1.00  0.00           C
ATOM    261  OD1 ASP A 599      38.800  26.230  35.140  1.00  0.00           O
ATOM    262  OD2 ASP A 599      38.060  26.970  37.060  1.00  0.00           O
ATOM    263  C   ASP A 599      41.070  23.140  36.970  1.00  0.00           C
ATOM    264  O   ASP A 599      42.290  23.440  36.810  1.00  0.00           O
ATOM    265  N   PHE A 600      40.770  22.130  37.790  1.00  0.00           N
ATOM    266  HN  PHE A 600      39.830  22.000  38.110  1.00  0.00           H
ATOM    267  CA  PHE A 600      41.770  21.250  38.290  1.00  0.00           C
ATOM    268  HA  PHE A 600      42.510  21.870  38.790  1.00  0.00           H
ATOM    269  CB  PHE A 600      41.090  20.290  39.350  1.00  0.00           C
ATOM    270  HB1 PHE A 600      40.200  19.790  38.900  1.00  0.00           H
ATOM    271  HB2 PHE A 600      40.570  20.930  40.100  1.00  0.00           H
ATOM    272  CG  PHE A 600      41.920  19.190  40.050  1.00  0.00           C
ATOM    273  CD1 PHE A 600      42.530  19.320  41.350  1.00  0.00           C
ATOM    274  HD1 PHE A 600      42.370  20.240  41.890  1.00  0.00           H
ATOM    275  CE1 PHE A 600      43.180  18.280  42.000  1.00  0.00           C
ATOM    276  HE1 PHE A 600      43.630  18.550  42.950  1.00  0.00           H
ATOM    277  CZ  PHE A 600      43.220  17.010  41.410  1.00  0.00           C
ATOM    278  HZ  PHE A 600      43.580  16.130  41.910  1.00  0.00           H
ATOM    279  CD2 PHE A 600      42.190  17.940  39.400  1.00  0.00           C
ATOM    280  HD2 PHE A 600      41.750  17.740  38.430  1.00  0.00           H
ATOM    281  CE2 PHE A 600      42.740  16.860  40.100  1.00  0.00           C
ATOM    282  HE2 PHE A 600      42.800  15.870  39.650  1.00  0.00           H
ATOM    283  C   PHE A 600      42.540  20.390  37.240  1.00  0.00           C
ATOM    284  O   PHE A 600      43.750  20.340  37.330  1.00  0.00           O
ATOM    285  N   LYS A 601      41.920  19.890  36.220  1.00  0.00           N
ATOM    286  HN  LYS A 601      40.940  20.030  36.120  1.00  0.00           H
ATOM    287  CA  LYS A 601      42.630  19.180  35.200  1.00  0.00           C
ATOM    288  HA  LYS A 601      43.300  18.470  35.670  1.00  0.00           H
ATOM    289  CB  LYS A 601      41.700  18.240  34.340  1.00  0.00           C
ATOM    290  HB1 LYS A 601      42.260  17.860  33.460  1.00  0.00           H
ATOM    291  HB2 LYS A 601      40.880  18.860  33.930  1.00  0.00           H
ATOM    292  CG  LYS A 601      41.060  16.990  35.070  1.00  0.00           C
ATOM    293  HG1 LYS A 601      40.460  17.470  35.860  1.00  0.00           H
ATOM    294  HG2 LYS A 601      41.970  16.570  35.560  1.00  0.00           H
ATOM    295  CD  LYS A 601      40.380  15.990  34.180  1.00  0.00           C
ATOM    296  HD1 LYS A 601      40.420  15.040  34.760  1.00  0.00           H
ATOM    297  HD2 LYS A 601      41.030  15.810  33.300  1.00  0.00           H
ATOM    298  CE  LYS A 601      38.960  16.310  33.870  1.00  0.00           C
ATOM    299  HE1 LYS A 601      38.780  17.360  33.590  1.00  0.00           H
ATOM    300  HE2 LYS A 601      38.340  16.150  34.790  1.00  0.00           H
ATOM    301  NZ  LYS A 601      38.390  15.410  32.850  1.00  0.00           N
ATOM    302  HZ1 LYS A 601      38.650  15.750  31.890  1.00  0.00           H
ATOM    303  HZ2 LYS A 601      37.360  15.360  32.900  1.00  0.00           H
ATOM    304  HZ3 LYS A 601      38.770  14.440  32.950  1.00  0.00           H
ATOM    305  C   LYS A 601      43.510  20.120  34.360  1.00  0.00           C
ATOM    306  O   LYS A 601      44.510  19.630  33.850  1.00  0.00           O
ATOM    307  N   ASP A 602      43.140  21.430  34.160  1.00  0.00           N
ATOM    308  HN  ASP A 602      42.260  21.660  34.550  1.00  0.00           H
ATOM    309  CA  ASP A 602      43.920  22.440  33.420  1.00  0.00           C
ATOM    310  HA  ASP A 602      44.220  21.940  32.510  1.00  0.00           H
ATOM    311  CB  ASP A 602      43.000  23.690  33.050  1.00  0.00           C
ATOM    312  HB1 ASP A 602      43.560  24.610  32.750  1.00  0.00           H
ATOM    313  HB2 ASP A 602      42.380  24.080  33.880  1.00  0.00           H
ATOM    314  CG  ASP A 602      42.200  23.430  31.760  1.00  0.00           C
ATOM    315  OD1 ASP A 602      40.980  23.740  31.700  1.00  0.00           O
ATOM    316  OD2 ASP A 602      42.860  22.980  30.780  1.00  0.00           O
ATOM    317  C   ASP A 602      45.160  22.940  34.250  1.00  0.00           C
ATOM    318  O   ASP A 602      46.120  23.400  33.760  1.00  0.00           O
ATOM    319  N   ALA A 603      45.130  22.650  35.530  1.00  0.00           N
ATOM    320  HN  ALA A 603      44.310  22.250  35.900  1.00  0.00           H
ATOM    321  CA  ALA A 603      46.140  22.980  36.510  1.00  0.00           C
ATOM    322  HA  ALA A 603      46.630  23.850  36.100  1.00  0.00           H
ATOM    323  CB  ALA A 603      45.400  23.440  37.850  1.00  0.00           C
ATOM    324  HB1 ALA A 603      44.820  22.550  38.180  1.00  0.00           H
ATOM    325  HB2 ALA A 603      44.810  24.320  37.520  1.00  0.00           H
ATOM    326  HB3 ALA A 603      45.990  23.690  38.740  1.00  0.00           H
ATOM    327  C   ALA A 603      47.180  21.810  36.770  1.00  0.00           C
ATOM    328  O   ALA A 603      48.110  21.890  37.590  1.00  0.00           O
ATOM    329  N   LEU A 604      47.100  20.630  36.140  1.00  0.00           N
ATOM    330  HN  LEU A 604      46.390  20.440  35.470  1.00  0.00           H
ATOM    331  CA  LEU A 604      48.030  19.510  36.360  1.00  0.00           C
ATOM    332  HA  LEU A 604      48.180  19.400  37.430  1.00  0.00           H
ATOM    333  CB  LEU A 604      47.460  18.150  35.830  1.00  0.00           C
ATOM    334  HB1 LEU A 604      48.130  17.360  36.220  1.00  0.00           H
ATOM    335  HB2 LEU A 604      47.350  18.090  34.730  1.00  0.00           H
ATOM    336  CG  LEU A 604      46.100  17.800  36.420  1.00  0.00           C
ATOM    337  HG  LEU A 604      45.390  18.660  36.380  1.00  0.00           H
ATOM    338  CD1 LEU A 604      45.460  16.740  35.550  1.00  0.00           C
ATOM    339 HD11 LEU A 604      44.600  16.340  36.130  1.00  0.00           H
ATOM    340 HD12 LEU A 604      46.130  15.870  35.390  1.00  0.00           H
ATOM    341 HD13 LEU A 604      45.110  17.170  34.590  1.00  0.00           H
ATOM    342  CD2 LEU A 604      46.280  17.420  37.900  1.00  0.00           C
ATOM    343 HD21 LEU A 604      47.070  16.690  38.140  1.00  0.00           H
ATOM    344 HD22 LEU A 604      45.390  16.810  38.170  1.00  0.00           H
ATOM    345 HD23 LEU A 604      46.240  18.220  38.670  1.00  0.00           H
ATOM    346  C   LEU A 604      49.350  19.790  35.630  1.00  0.00           C
ATOM    347  O   LEU A 604      49.710  19.170  34.650  1.00  0.00           O
ATOM    348  N   SER A 605      50.170  20.700  36.190  1.00  0.00           N
ATOM    349  HN  SER A 605      49.860  21.170  37.010  1.00  0.00           H
ATOM    350  CA  SER A 605      51.600  20.810  35.730  1.00  0.00           C
ATOM    351  HA  SER A 605      51.890  19.800  35.460  1.00  0.00           H
ATOM    352  CB  SER A 605      51.900  21.800  34.500  1.00  0.00           C
ATOM    353  HB1 SER A 605      51.360  21.380  33.620  1.00  0.00           H
ATOM    354  HB2 SER A 605      52.980  21.860  34.250  1.00  0.00           H
ATOM    355  OG  SER A 605      51.450  23.120  34.680  1.00  0.00           O
ATOM    356  HG1 SER A 605      50.500  23.150  34.590  1.00  0.00           H
ATOM    357  C   SER A 605      52.550  21.180  36.780  1.00  0.00           C
ATOM    358  O   SER A 605      52.160  21.690  37.820  1.00  0.00           O
ATOM    359  N   LEU A 606      53.830  20.830  36.610  1.00  0.00           N
ATOM    360  HN  LEU A 606      54.110  20.250  35.850  1.00  0.00           H
ATOM    361  CA  LEU A 606      54.870  21.260  37.560  1.00  0.00           C
ATOM    362  HA  LEU A 606      54.770  21.000  38.600  1.00  0.00           H
ATOM    363  CB  LEU A 606      56.130  20.600  37.070  1.00  0.00           C
ATOM    364  HB1 LEU A 606      56.400  20.930  36.050  1.00  0.00           H
ATOM    365  HB2 LEU A 606      55.930  19.510  36.950  1.00  0.00           H
ATOM    366  CG  LEU A 606      57.460  20.720  37.830  1.00  0.00           C
ATOM    367  HG  LEU A 606      57.860  21.760  37.830  1.00  0.00           H
ATOM    368  CD1 LEU A 606      57.320  20.250  39.270  1.00  0.00           C
ATOM    369 HD11 LEU A 606      56.990  21.090  39.910  1.00  0.00           H
ATOM    370 HD12 LEU A 606      58.260  19.750  39.620  1.00  0.00           H
ATOM    371 HD13 LEU A 606      56.500  19.520  39.350  1.00  0.00           H
ATOM    372  CD2 LEU A 606      58.520  19.880  37.210  1.00  0.00           C
ATOM    373 HD21 LEU A 606      58.670  20.250  36.170  1.00  0.00           H
ATOM    374 HD22 LEU A 606      58.150  18.830  37.260  1.00  0.00           H
ATOM    375 HD23 LEU A 606      59.360  19.830  37.940  1.00  0.00           H
ATOM    376  C   LEU A 606      55.010  22.780  37.590  1.00  0.00           C
ATOM    377  O   LEU A 606      55.240  23.350  38.650  1.00  0.00           O
ATOM    378  N   GLN A 607      54.870  23.450  36.490  1.00  0.00           N
ATOM    379  HN  GLN A 607      54.750  22.970  35.620  1.00  0.00           H
ATOM    380  CA  GLN A 607      54.810  24.870  36.420  1.00  0.00           C
ATOM    381  HA  GLN A 607      55.710  25.200  36.920  1.00  0.00           H
ATOM    382  CB  GLN A 607      54.830  25.370  34.900  1.00  0.00           C
ATOM    383  HB1 GLN A 607      54.090  24.780  34.330  1.00  0.00           H
ATOM    384  HB2 GLN A 607      55.830  25.210  34.450  1.00  0.00           H
ATOM    385  CG  GLN A 607      54.580  26.870  34.770  1.00  0.00           C
ATOM    386  HG1 GLN A 607      55.240  27.310  35.550  1.00  0.00           H
ATOM    387  HG2 GLN A 607      53.530  27.120  35.030  1.00  0.00           H
ATOM    388  CD  GLN A 607      54.970  27.520  33.440  1.00  0.00           C
ATOM    389  OE1 GLN A 607      54.140  27.330  32.500  1.00  0.00           O
ATOM    390  NE2 GLN A 607      56.140  28.140  33.330  1.00  0.00           N
ATOM    391 HE21 GLN A 607      56.460  28.270  32.390  1.00  0.00           H
ATOM    392 HE22 GLN A 607      56.860  28.110  34.010  1.00  0.00           H
ATOM    393  C   GLN A 607      53.610  25.480  37.160  1.00  0.00           C
ATOM    394  O   GLN A 607      53.720  26.470  37.860  1.00  0.00           O
ATOM    395  N   CYS A 608      52.410  24.950  37.060  1.00  0.00           N
ATOM    396  HN  CYS A 608      52.280  24.110  36.550  1.00  0.00           H
ATOM    397  CA  CYS A 608      51.300  25.360  37.890  1.00  0.00           C
ATOM    398  HA  CYS A 608      51.200  26.410  37.690  1.00  0.00           H
ATOM    399  CB  CYS A 608      50.010  24.540  37.500  1.00  0.00           C
ATOM    400  HB1 CYS A 608      49.280  24.440  38.340  1.00  0.00           H
ATOM    401  HB2 CYS A 608      50.320  23.500  37.270  1.00  0.00           H
ATOM    402  SG  CYS A 608      49.260  25.320  36.120  1.00  0.00           S
ATOM    403  HG1 CYS A 608      50.110  24.640  35.360  1.00  0.00           H
ATOM    404  C   CYS A 608      51.680  25.080  39.350  1.00  0.00           C
ATOM    405  O   CYS A 608      51.570  26.010  40.140  1.00  0.00           O
ATOM    406  N   LEU A 609      52.080  23.820  39.640  1.00  0.00           N
ATOM    407  HN  LEU A 609      52.220  23.180  38.880  1.00  0.00           H
ATOM    408  CA  LEU A 609      52.570  23.490  41.010  1.00  0.00           C
ATOM    409  HA  LEU A 609      51.680  23.470  41.610  1.00  0.00           H
ATOM    410  CB  LEU A 609      53.150  22.050  41.050  1.00  0.00           C
ATOM    411  HB1 LEU A 609      53.940  21.960  40.280  1.00  0.00           H
ATOM    412  HB2 LEU A 609      52.210  21.450  40.990  1.00  0.00           H
ATOM    413  CG  LEU A 609      53.820  21.540  42.330  1.00  0.00           C
ATOM    414  HG  LEU A 609      54.680  22.160  42.660  1.00  0.00           H
ATOM    415  CD1 LEU A 609      52.770  21.390  43.480  1.00  0.00           C
ATOM    416 HD11 LEU A 609      52.200  22.310  43.730  1.00  0.00           H
ATOM    417 HD12 LEU A 609      53.230  20.920  44.370  1.00  0.00           H
ATOM    418 HD13 LEU A 609      52.050  20.570  43.260  1.00  0.00           H
ATOM    419  CD2 LEU A 609      54.340  20.130  42.130  1.00  0.00           C
ATOM    420 HD21 LEU A 609      54.710  19.650  43.060  1.00  0.00           H
ATOM    421 HD22 LEU A 609      55.190  20.090  41.420  1.00  0.00           H
ATOM    422 HD23 LEU A 609      53.460  19.550  41.760  1.00  0.00           H
ATOM    423  C   LEU A 609      53.600  24.530  41.640  1.00  0.00           C
ATOM    424  O   LEU A 609      53.460  25.030  42.740  1.00  0.00           O
ATOM    425  N   ALA A 610      54.590  24.860  40.830  1.00  0.00           N
ATOM    426  HN  ALA A 610      54.660  24.340  39.970  1.00  0.00           H
ATOM    427  CA  ALA A 610      55.600  25.900  41.150  1.00  0.00           C
ATOM    428  HA  ALA A 610      55.980  25.850  42.160  1.00  0.00           H
ATOM    429  CB  ALA A 610      56.680  25.910  40.140  1.00  0.00           C
ATOM    430  HB1 ALA A 610      57.420  26.710  40.340  1.00  0.00           H
ATOM    431  HB2 ALA A 610      56.120  26.030  39.180  1.00  0.00           H
ATOM    432  HB3 ALA A 610      57.090  24.880  40.030  1.00  0.00           H
ATOM    433  C   ALA A 610      55.040  27.310  41.230  1.00  0.00           C
ATOM    434  O   ALA A 610      55.490  27.970  42.090  1.00  0.00           O
ATOM    435  N   SER A 611      54.080  27.740  40.350  1.00  0.00           N
ATOM    436  HN  SER A 611      53.740  27.110  39.660  1.00  0.00           H
ATOM    437  CA  SER A 611      53.460  29.070  40.410  1.00  0.00           C
ATOM    438  HA  SER A 611      54.210  29.850  40.430  1.00  0.00           H
ATOM    439  CB  SER A 611      52.470  29.230  39.220  1.00  0.00           C
ATOM    440  HB1 SER A 611      52.020  30.240  39.270  1.00  0.00           H
ATOM    441  HB2 SER A 611      51.580  28.580  39.340  1.00  0.00           H
ATOM    442  OG  SER A 611      53.030  29.000  37.920  1.00  0.00           O
ATOM    443  HG1 SER A 611      53.350  28.090  37.980  1.00  0.00           H
ATOM    444  C   SER A 611      52.670  29.260  41.700  1.00  0.00           C
ATOM    445  O   SER A 611      52.500  30.320  42.240  1.00  0.00           O
ATOM    446  N   ILE A 612      52.030  28.200  42.240  1.00  0.00           N
ATOM    447  HN  ILE A 612      51.780  27.410  41.680  1.00  0.00           H
ATOM    448  CA  ILE A 612      51.410  28.270  43.500  1.00  0.00           C
ATOM    449  HA  ILE A 612      50.680  29.050  43.430  1.00  0.00           H
ATOM    450  CB  ILE A 612      50.630  26.930  43.860  1.00  0.00           C
ATOM    451  HB  ILE A 612      51.380  26.140  43.750  1.00  0.00           H
ATOM    452  CG2 ILE A 612      50.190  26.800  45.350  1.00  0.00           C
ATOM    453 HG21 ILE A 612      49.850  27.750  45.810  1.00  0.00           H
ATOM    454 HG22 ILE A 612      51.090  26.680  45.980  1.00  0.00           H
ATOM    455 HG23 ILE A 612      49.460  26.040  45.700  1.00  0.00           H
ATOM    456  CG1 ILE A 612      49.400  26.810  42.880  1.00  0.00           C
ATOM    457 HG11 ILE A 612      49.700  27.240  41.900  1.00  0.00           H
ATOM    458 HG12 ILE A 612      48.550  27.420  43.270  1.00  0.00           H
ATOM    459  CD  ILE A 612      49.010  25.360  42.580  1.00  0.00           C
ATOM    460  HD1 ILE A 612      48.270  25.410  41.750  1.00  0.00           H
ATOM    461  HD2 ILE A 612      48.590  24.830  43.460  1.00  0.00           H
ATOM    462  HD3 ILE A 612      49.800  24.680  42.190  1.00  0.00           H
ATOM    463  C   ILE A 612      52.400  28.590  44.560  1.00  0.00           C
ATOM    464  O   ILE A 612      52.180  29.500  45.400  1.00  0.00           O
ATOM    465  N   LEU A 613      53.550  27.890  44.640  1.00  0.00           N
ATOM    466  HN  LEU A 613      53.710  27.260  43.890  1.00  0.00           H
ATOM    467  CA  LEU A 613      54.640  28.070  45.590  1.00  0.00           C
ATOM    468  HA  LEU A 613      54.180  28.020  46.560  1.00  0.00           H
ATOM    469  CB  LEU A 613      55.600  26.820  45.410  1.00  0.00           C
ATOM    470  HB1 LEU A 613      56.060  26.800  44.410  1.00  0.00           H
ATOM    471  HB2 LEU A 613      55.050  25.860  45.490  1.00  0.00           H
ATOM    472  CG  LEU A 613      56.690  26.770  46.480  1.00  0.00           C
ATOM    473  HG  LEU A 613      57.070  27.770  46.760  1.00  0.00           H
ATOM    474  CD1 LEU A 613      56.180  26.200  47.790  1.00  0.00           C
ATOM    475 HD11 LEU A 613      55.340  26.870  48.100  1.00  0.00           H
ATOM    476 HD12 LEU A 613      56.950  26.180  48.580  1.00  0.00           H
ATOM    477 HD13 LEU A 613      55.820  25.150  47.650  1.00  0.00           H
ATOM    478  CD2 LEU A 613      57.880  25.970  45.860  1.00  0.00           C
ATOM    479 HD21 LEU A 613      58.840  25.860  46.430  1.00  0.00           H
ATOM    480 HD22 LEU A 613      58.230  26.260  44.840  1.00  0.00           H
ATOM    481 HD23 LEU A 613      57.530  24.940  45.650  1.00  0.00           H
ATOM    482  C   LEU A 613      55.290  29.470  45.470  1.00  0.00           C
ATOM    483  O   LEU A 613      55.290  30.220  46.420  1.00  0.00           O
ATOM    484  N   PHE A 614      55.640  29.790  44.220  1.00  0.00           N
ATOM    485  HN  PHE A 614      55.400  29.230  43.430  1.00  0.00           H
ATOM    486  CA  PHE A 614      56.230  31.100  43.850  1.00  0.00           C
ATOM    487  HA  PHE A 614      57.100  31.260  44.480  1.00  0.00           H
ATOM    488  CB  PHE A 614      56.660  30.980  42.340  1.00  0.00           C
ATOM    489  HB1 PHE A 614      55.860  30.540  41.710  1.00  0.00           H
ATOM    490  HB2 PHE A 614      57.490  30.260  42.190  1.00  0.00           H
ATOM    491  CG  PHE A 614      57.060  32.390  41.670  1.00  0.00           C
ATOM    492  CD1 PHE A 614      56.150  32.780  40.550  1.00  0.00           C
ATOM    493  HD1 PHE A 614      55.330  32.170  40.170  1.00  0.00           H
ATOM    494  CE1 PHE A 614      56.300  34.070  40.070  1.00  0.00           C
ATOM    495  HE1 PHE A 614      55.610  34.460  39.340  1.00  0.00           H
ATOM    496  CZ  PHE A 614      57.430  34.810  40.470  1.00  0.00           C
ATOM    497  HZ  PHE A 614      57.600  35.730  39.940  1.00  0.00           H
ATOM    498  CD2 PHE A 614      58.080  33.200  42.190  1.00  0.00           C
ATOM    499  HD2 PHE A 614      58.680  32.820  43.000  1.00  0.00           H
ATOM    500  CE2 PHE A 614      58.310  34.420  41.540  1.00  0.00           C
ATOM    501  HE2 PHE A 614      59.140  35.090  41.740  1.00  0.00           H
ATOM    502  C   PHE A 614      55.340  32.280  44.120  1.00  0.00           C
ATOM    503  O   PHE A 614      55.750  33.270  44.760  1.00  0.00           O
ATOM    504  N   LEU A 615      54.040  32.190  43.750  1.00  0.00           N
ATOM    505  HN  LEU A 615      53.530  31.510  43.210  1.00  0.00           H
ATOM    506  CA  LEU A 615      53.160  33.300  43.950  1.00  0.00           C
ATOM    507  HA  LEU A 615      53.650  34.260  43.820  1.00  0.00           H
ATOM    508  CB  LEU A 615      52.010  33.420  42.970  1.00  0.00           C
ATOM    509  HB1 LEU A 615      51.510  34.390  43.190  1.00  0.00           H
ATOM    510  HB2 LEU A 615      51.320  32.560  43.130  1.00  0.00           H
ATOM    511  CG  LEU A 615      52.360  33.470  41.470  1.00  0.00           C
ATOM    512  HG  LEU A 615      53.250  32.870  41.200  1.00  0.00           H
ATOM    513  CD1 LEU A 615      51.190  33.090  40.540  1.00  0.00           C
ATOM    514 HD11 LEU A 615      50.300  33.640  40.900  1.00  0.00           H
ATOM    515 HD12 LEU A 615      50.830  32.060  40.740  1.00  0.00           H
ATOM    516 HD13 LEU A 615      51.510  33.300  39.490  1.00  0.00           H
ATOM    517  CD2 LEU A 615      52.780  34.920  41.110  1.00  0.00           C
ATOM    518 HD21 LEU A 615      51.950  35.560  41.470  1.00  0.00           H
ATOM    519 HD22 LEU A 615      52.830  35.170  40.030  1.00  0.00           H
ATOM    520 HD23 LEU A 615      53.730  35.210  41.620  1.00  0.00           H
ATOM    521  C   LEU A 615      52.570  33.410  45.360  1.00  0.00           C
ATOM    522  O   LEU A 615      52.190  34.450  45.900  1.00  0.00           O
ATOM    523  N   TYR A 616      52.550  32.280  46.110  1.00  0.00           N
ATOM    524  HN  TYR A 616      52.800  31.380  45.760  1.00  0.00           H
ATOM    525  CA  TYR A 616      52.220  32.250  47.560  1.00  0.00           C
ATOM    526  HA  TYR A 616      51.310  32.800  47.740  1.00  0.00           H
ATOM    527  CB  TYR A 616      52.360  30.780  48.140  1.00  0.00           C
ATOM    528  HB1 TYR A 616      53.150  30.250  47.560  1.00  0.00           H
ATOM    529  HB2 TYR A 616      51.420  30.260  47.850  1.00  0.00           H
ATOM    530  CG  TYR A 616      52.580  30.570  49.620  1.00  0.00           C
ATOM    531  CD1 TYR A 616      53.620  29.730  50.030  1.00  0.00           C
ATOM    532  HD1 TYR A 616      54.350  29.270  49.380  1.00  0.00           H
ATOM    533  CE1 TYR A 616      53.910  29.540  51.430  1.00  0.00           C
ATOM    534  HE1 TYR A 616      54.770  28.950  51.660  1.00  0.00           H
ATOM    535  CZ  TYR A 616      53.070  30.130  52.370  1.00  0.00           C
ATOM    536  OH  TYR A 616      53.370  30.030  53.730  1.00  0.00           O
ATOM    537  HH  TYR A 616      52.590  30.400  54.160  1.00  0.00           H
ATOM    538  CD2 TYR A 616      51.800  31.180  50.600  1.00  0.00           C
ATOM    539  HD2 TYR A 616      51.010  31.800  50.200  1.00  0.00           H
ATOM    540  CE2 TYR A 616      51.990  30.990  51.950  1.00  0.00           C
ATOM    541  HE2 TYR A 616      51.510  31.550  52.730  1.00  0.00           H
ATOM    542  C   TYR A 616      53.100  33.210  48.420  1.00  0.00           C
ATOM    543  O   TYR A 616      52.650  34.130  49.090  1.00  0.00           O
ATOM    544  N   CYS A 617      54.440  33.110  48.210  1.00  0.00           N
ATOM    545  HN  CYS A 617      54.600  32.350  47.580  1.00  0.00           H
ATOM    546  CA  CYS A 617      55.480  33.990  48.780  1.00  0.00           C
ATOM    547  HA  CYS A 617      55.440  34.010  49.850  1.00  0.00           H
ATOM    548  CB  CYS A 617      56.810  33.430  48.320  1.00  0.00           C
ATOM    549  HB1 CYS A 617      57.700  33.950  48.760  1.00  0.00           H
ATOM    550  HB2 CYS A 617      57.020  33.690  47.250  1.00  0.00           H
ATOM    551  SG  CYS A 617      57.100  31.640  48.660  1.00  0.00           S
ATOM    552  HG1 CYS A 617      56.350  31.390  47.590  1.00  0.00           H
ATOM    553  C   CYS A 617      55.350  35.450  48.350  1.00  0.00           C
ATOM    554  O   CYS A 617      55.640  36.410  49.090  1.00  0.00           O
ATOM    555  N   ALA A 618      54.970  35.580  47.090  1.00  0.00           N
ATOM    556  HN  ALA A 618      54.880  34.840  46.430  1.00  0.00           H
ATOM    557  CA  ALA A 618      54.670  36.830  46.500  1.00  0.00           C
ATOM    558  HA  ALA A 618      55.490  37.520  46.670  1.00  0.00           H
ATOM    559  CB  ALA A 618      54.390  36.710  44.930  1.00  0.00           C
ATOM    560  HB1 ALA A 618      55.280  36.310  44.410  1.00  0.00           H
ATOM    561  HB2 ALA A 618      54.240  37.730  44.540  1.00  0.00           H
ATOM    562  HB3 ALA A 618      53.430  36.160  44.800  1.00  0.00           H
ATOM    563  C   ALA A 618      53.520  37.600  47.040  1.00  0.00           C
ATOM    564  O   ALA A 618      53.680  38.750  47.210  1.00  0.00           O
ATOM    565  N   CYS A 619      52.440  36.900  47.410  1.00  0.00           N
ATOM    566  HN  CYS A 619      52.320  35.930  47.190  1.00  0.00           H
ATOM    567  CA  CYS A 619      51.180  37.450  47.880  1.00  0.00           C
ATOM    568  HA  CYS A 619      51.120  38.460  47.540  1.00  0.00           H
ATOM    569  CB  CYS A 619      49.970  36.550  47.400  1.00  0.00           C
ATOM    570  HB1 CYS A 619      48.980  36.960  47.660  1.00  0.00           H
ATOM    571  HB2 CYS A 619      50.100  35.500  47.780  1.00  0.00           H
ATOM    572  SG  CYS A 619      49.770  36.360  45.600  1.00  0.00           S
ATOM    573  HG1 CYS A 619      51.030  36.280  45.210  1.00  0.00           H
ATOM    574  C   CYS A 619      51.250  37.560  49.400  1.00  0.00           C
ATOM    575  O   CYS A 619      50.680  38.460  49.990  1.00  0.00           O
ATOM    576  N   MET A 620      51.990  36.660  50.000  1.00  0.00           N
ATOM    577  HN  MET A 620      52.570  36.070  49.420  1.00  0.00           H
ATOM    578  CA  MET A 620      52.100  36.490  51.450  1.00  0.00           C
ATOM    579  HA  MET A 620      51.090  36.650  51.810  1.00  0.00           H
ATOM    580  CB  MET A 620      52.500  35.080  51.890  1.00  0.00           C
ATOM    581  HB1 MET A 620      53.460  34.830  51.400  1.00  0.00           H
ATOM    582  HB2 MET A 620      51.820  34.330  51.440  1.00  0.00           H
ATOM    583  CG  MET A 620      52.660  34.770  53.380  1.00  0.00           C
ATOM    584  HG1 MET A 620      52.500  33.680  53.460  1.00  0.00           H
ATOM    585  HG2 MET A 620      51.970  35.370  54.010  1.00  0.00           H
ATOM    586  SD  MET A 620      54.230  35.200  54.160  1.00  0.00           S
ATOM    587  CE  MET A 620      54.150  34.150  55.640  1.00  0.00           C
ATOM    588  HE1 MET A 620      53.150  34.110  56.120  1.00  0.00           H
ATOM    589  HE2 MET A 620      54.840  34.560  56.410  1.00  0.00           H
ATOM    590  HE3 MET A 620      54.530  33.130  55.420  1.00  0.00           H
ATOM    591  C   MET A 620      52.950  37.490  52.130  1.00  0.00           C
ATOM    592  O   MET A 620      52.690  38.080  53.110  1.00  0.00           O
ATOM    593  N   SER A 621      54.140  37.810  51.530  1.00  0.00           N
ATOM    594  HN  SER A 621      54.390  37.430  50.640  1.00  0.00           H
ATOM    595  CA  SER A 621      55.010  38.890  52.060  1.00  0.00           C
ATOM    596  HA  SER A 621      55.000  38.730  53.120  1.00  0.00           H
ATOM    597  CB  SER A 621      56.400  38.810  51.520  1.00  0.00           C
ATOM    598  HB1 SER A 621      56.770  37.830  51.900  1.00  0.00           H
ATOM    599  HB2 SER A 621      57.030  39.670  51.880  1.00  0.00           H
ATOM    600  OG  SER A 621      56.410  38.780  50.080  1.00  0.00           O
ATOM    601  HG1 SER A 621      56.430  37.850  49.830  1.00  0.00           H
ATOM    602  C   SER A 621      54.420  40.300  52.140  1.00  0.00           C
ATOM    603  O   SER A 621      54.590  40.890  53.200  1.00  0.00           O
ATOM    604  N   PRO A 622      53.620  40.850  51.230  1.00  0.00           N
ATOM    605  CD  PRO A 622      53.430  40.460  49.770  1.00  0.00           C
ATOM    606  HD1 PRO A 622      53.220  39.370  49.800  1.00  0.00           H
ATOM    607  HD2 PRO A 622      54.430  40.550  49.300  1.00  0.00           H
ATOM    608  CA  PRO A 622      52.900  42.040  51.440  1.00  0.00           C
ATOM    609  HA  PRO A 622      53.540  42.780  51.900  1.00  0.00           H
ATOM    610  CB  PRO A 622      52.420  42.570  50.030  1.00  0.00           C
ATOM    611  HB1 PRO A 622      53.090  43.370  49.660  1.00  0.00           H
ATOM    612  HB2 PRO A 622      51.410  43.050  50.000  1.00  0.00           H
ATOM    613  CG  PRO A 622      52.320  41.370  49.180  1.00  0.00           C
ATOM    614  HG1 PRO A 622      51.320  40.880  49.260  1.00  0.00           H
ATOM    615  HG2 PRO A 622      52.450  41.560  48.090  1.00  0.00           H
ATOM    616  C   PRO A 622      51.740  41.950  52.420  1.00  0.00           C
ATOM    617  O   PRO A 622      51.620  42.860  53.230  1.00  0.00           O
ATOM    618  N   VAL A 623      50.830  40.890  52.400  1.00  0.00           N
ATOM    619  HN  VAL A 623      51.050  40.180  51.740  1.00  0.00           H
ATOM    620  CA  VAL A 623      49.710  40.710  53.330  1.00  0.00           C
ATOM    621  HA  VAL A 623      49.110  41.600  53.320  1.00  0.00           H
ATOM    622  CB  VAL A 623      48.880  39.430  53.040  1.00  0.00           C
ATOM    623  HB  VAL A 623      49.590  38.640  52.730  1.00  0.00           H
ATOM    624  CG1 VAL A 623      47.810  39.070  54.110  1.00  0.00           C
ATOM    625 HG11 VAL A 623      47.300  39.990  54.450  1.00  0.00           H
ATOM    626 HG12 VAL A 623      48.220  38.510  54.980  1.00  0.00           H
ATOM    627 HG13 VAL A 623      46.980  38.460  53.670  1.00  0.00           H
ATOM    628  CG2 VAL A 623      48.200  39.830  51.710  1.00  0.00           C
ATOM    629 HG21 VAL A 623      47.520  40.700  51.890  1.00  0.00           H
ATOM    630 HG22 VAL A 623      47.630  38.970  51.300  1.00  0.00           H
ATOM    631 HG23 VAL A 623      48.970  40.090  50.950  1.00  0.00           H
ATOM    632  C   VAL A 623      50.190  40.840  54.780  1.00  0.00           C
ATOM    633  O   VAL A 623      49.570  41.490  55.640  1.00  0.00           O
ATOM    634  N   ILE A 624      51.290  40.180  55.200  1.00  0.00           N
ATOM    635  HN  ILE A 624      51.900  39.670  54.600  1.00  0.00           H
ATOM    636  CA  ILE A 624      51.810  40.220  56.500  1.00  0.00           C
ATOM    637  HA  ILE A 624      50.910  40.080  57.080  1.00  0.00           H
ATOM    638  CB  ILE A 624      52.760  39.070  56.840  1.00  0.00           C
ATOM    639  HB  ILE A 624      52.910  39.090  57.950  1.00  0.00           H
ATOM    640  CG2 ILE A 624      52.040  37.740  56.530  1.00  0.00           C
ATOM    641 HG21 ILE A 624      52.710  36.860  56.690  1.00  0.00           H
ATOM    642 HG22 ILE A 624      51.690  37.720  55.470  1.00  0.00           H
ATOM    643 HG23 ILE A 624      51.060  37.640  57.050  1.00  0.00           H
ATOM    644  CG1 ILE A 624      54.180  39.100  56.160  1.00  0.00           C
ATOM    645 HG11 ILE A 624      54.800  39.950  56.490  1.00  0.00           H
ATOM    646 HG12 ILE A 624      54.020  39.070  55.060  1.00  0.00           H
ATOM    647  CD  ILE A 624      55.030  37.880  56.510  1.00  0.00           C
ATOM    648  HD1 ILE A 624      54.930  37.640  57.590  1.00  0.00           H
ATOM    649  HD2 ILE A 624      56.100  38.160  56.400  1.00  0.00           H
ATOM    650  HD3 ILE A 624      54.680  37.050  55.870  1.00  0.00           H
ATOM    651  C   ILE A 624      52.380  41.620  56.770  1.00  0.00           C
ATOM    652  O   ILE A 624      52.160  41.980  57.950  1.00  0.00           O
ATOM    653  N   THR A 625      52.930  42.350  55.760  1.00  0.00           N
ATOM    654  HN  THR A 625      53.000  41.890  54.880  1.00  0.00           H
ATOM    655  CA  THR A 625      53.460  43.690  56.050  1.00  0.00           C
ATOM    656  HA  THR A 625      54.160  43.580  56.880  1.00  0.00           H
ATOM    657  CB  THR A 625      54.290  44.220  54.850  1.00  0.00           C
ATOM    658  HB  THR A 625      53.740  44.270  53.890  1.00  0.00           H
ATOM    659  OG1 THR A 625      55.370  43.320  54.620  1.00  0.00           O
ATOM    660  HG1 THR A 625      55.020  42.600  54.090  1.00  0.00           H
ATOM    661  CG2 THR A 625      54.840  45.630  55.100  1.00  0.00           C
ATOM    662 HG21 THR A 625      55.220  45.760  56.140  1.00  0.00           H
ATOM    663 HG22 THR A 625      54.010  46.360  54.960  1.00  0.00           H
ATOM    664 HG23 THR A 625      55.760  45.880  54.530  1.00  0.00           H
ATOM    665  C   THR A 625      52.430  44.760  56.340  1.00  0.00           C
ATOM    666  O   THR A 625      52.520  45.500  57.330  1.00  0.00           O
ATOM    667  N   PHE A 626      51.260  44.810  55.620  1.00  0.00           N
ATOM    668  HN  PHE A 626      51.100  44.150  54.880  1.00  0.00           H
ATOM    669  CA  PHE A 626      50.200  45.760  55.920  1.00  0.00           C
ATOM    670  HA  PHE A 626      50.780  46.620  56.220  1.00  0.00           H
ATOM    671  CB  PHE A 626      49.460  46.190  54.680  1.00  0.00           C
ATOM    672  HB1 PHE A 626      48.710  46.950  54.970  1.00  0.00           H
ATOM    673  HB2 PHE A 626      48.920  45.300  54.280  1.00  0.00           H
ATOM    674  CG  PHE A 626      50.260  46.790  53.600  1.00  0.00           C
ATOM    675  CD1 PHE A 626      50.790  48.120  53.660  1.00  0.00           C
ATOM    676  HD1 PHE A 626      50.600  48.750  54.510  1.00  0.00           H
ATOM    677  CE1 PHE A 626      51.570  48.630  52.570  1.00  0.00           C
ATOM    678  HE1 PHE A 626      51.940  49.630  52.750  1.00  0.00           H
ATOM    679  CZ  PHE A 626      51.930  47.840  51.470  1.00  0.00           C
ATOM    680  HZ  PHE A 626      52.560  48.160  50.650  1.00  0.00           H
ATOM    681  CD2 PHE A 626      50.580  46.010  52.440  1.00  0.00           C
ATOM    682  HD2 PHE A 626      50.220  45.000  52.370  1.00  0.00           H
ATOM    683  CE2 PHE A 626      51.340  46.560  51.370  1.00  0.00           C
ATOM    684  HE2 PHE A 626      51.460  45.970  50.470  1.00  0.00           H
ATOM    685  C   PHE A 626      49.350  45.400  57.130  1.00  0.00           C
ATOM    686  O   PHE A 626      48.720  46.310  57.670  1.00  0.00           O
ATOM    687  N   GLY A 627      49.370  44.170  57.580  1.00  0.00           N
ATOM    688  HN  GLY A 627      49.830  43.450  57.070  1.00  0.00           H
ATOM    689  CA  GLY A 627      48.740  43.680  58.780  1.00  0.00           C
ATOM    690  HA1 GLY A 627      48.960  42.610  58.790  1.00  0.00           H
ATOM    691  HA2 GLY A 627      47.710  43.990  58.720  1.00  0.00           H
ATOM    692  C   GLY A 627      49.380  44.280  59.930  1.00  0.00           C
ATOM    693  O   GLY A 627      48.670  44.690  60.880  1.00  0.00           O
ATOM    694  N   GLY A 628      50.680  44.100  60.010  1.00  0.00           N
ATOM    695  HN  GLY A 628      51.140  43.600  59.290  1.00  0.00           H
ATOM    696  CA  GLY A 628      51.530  44.710  61.070  1.00  0.00           C
ATOM    697  HA1 GLY A 628      52.540  44.490  60.740  1.00  0.00           H
ATOM    698  HA2 GLY A 628      51.290  44.250  62.010  1.00  0.00           H
ATOM    699  C   GLY A 628      51.570  46.250  61.100  1.00  0.00           C
ATOM    700  O   GLY A 628      51.400  46.740  62.180  1.00  0.00           O
ATOM    701  N   LEU A 629      51.650  46.910  59.960  1.00  0.00           N
ATOM    702  HN  LEU A 629      51.990  46.460  59.130  1.00  0.00           H
ATOM    703  CA  LEU A 629      51.420  48.350  59.870  1.00  0.00           C
ATOM    704  HA  LEU A 629      52.200  48.730  60.500  1.00  0.00           H
ATOM    705  CB  LEU A 629      51.420  48.830  58.400  1.00  0.00           C
ATOM    706  HB1 LEU A 629      51.020  49.840  58.150  1.00  0.00           H
ATOM    707  HB2 LEU A 629      50.890  48.070  57.780  1.00  0.00           H
ATOM    708  CG  LEU A 629      52.890  48.880  57.840  1.00  0.00           C
ATOM    709  HG  LEU A 629      53.430  47.940  58.110  1.00  0.00           H
ATOM    710  CD1 LEU A 629      52.870  48.940  56.310  1.00  0.00           C
ATOM    711 HD11 LEU A 629      53.850  48.920  55.800  1.00  0.00           H
ATOM    712 HD12 LEU A 629      52.310  49.850  55.980  1.00  0.00           H
ATOM    713 HD13 LEU A 629      52.260  48.070  56.010  1.00  0.00           H
ATOM    714  CD2 LEU A 629      53.670  49.990  58.440  1.00  0.00           C
ATOM    715 HD21 LEU A 629      54.740  49.950  58.110  1.00  0.00           H
ATOM    716 HD22 LEU A 629      53.700  49.900  59.550  1.00  0.00           H
ATOM    717 HD23 LEU A 629      53.220  50.980  58.250  1.00  0.00           H
ATOM    718  C   LEU A 629      50.070  48.830  60.440  1.00  0.00           C
ATOM    719  O   LEU A 629      50.010  49.820  61.210  1.00  0.00           O
ATOM    720  N   LEU A 630      48.980  48.140  60.120  1.00  0.00           N
ATOM    721  HN  LEU A 630      48.970  47.480  59.360  1.00  0.00           H
ATOM    722  CA  LEU A 630      47.630  48.440  60.700  1.00  0.00           C
ATOM    723  HA  LEU A 630      47.320  49.460  60.520  1.00  0.00           H
ATOM    724  CB  LEU A 630      46.690  47.420  60.010  1.00  0.00           C
ATOM    725  HB1 LEU A 630      46.860  46.390  60.400  1.00  0.00           H
ATOM    726  HB2 LEU A 630      46.790  47.470  58.900  1.00  0.00           H
ATOM    727  CG  LEU A 630      45.180  47.790  60.310  1.00  0.00           C
ATOM    728  HG  LEU A 630      44.940  47.700  61.390  1.00  0.00           H
ATOM    729  CD1 LEU A 630      44.690  49.160  59.900  1.00  0.00           C
ATOM    730 HD11 LEU A 630      44.560  49.190  58.800  1.00  0.00           H
ATOM    731 HD12 LEU A 630      45.420  49.970  60.090  1.00  0.00           H
ATOM    732 HD13 LEU A 630      43.720  49.340  60.430  1.00  0.00           H
ATOM    733  CD2 LEU A 630      44.250  46.730  59.750  1.00  0.00           C
ATOM    734 HD21 LEU A 630      44.240  46.990  58.660  1.00  0.00           H
ATOM    735 HD22 LEU A 630      43.240  46.890  60.170  1.00  0.00           H
ATOM    736 HD23 LEU A 630      44.680  45.770  60.110  1.00  0.00           H
ATOM    737  C   LEU A 630      47.620  48.130  62.170  1.00  0.00           C
ATOM    738  O   LEU A 630      46.870  48.730  62.920  1.00  0.00           O
ATOM    739  N   GLY A 631      48.450  47.200  62.730  1.00  0.00           N
ATOM    740  HN  GLY A 631      49.040  46.570  62.220  1.00  0.00           H
ATOM    741  CA  GLY A 631      48.570  47.060  64.180  1.00  0.00           C
ATOM    742  HA1 GLY A 631      49.130  46.170  64.430  1.00  0.00           H
ATOM    743  HA2 GLY A 631      47.550  47.130  64.540  1.00  0.00           H
ATOM    744  C   GLY A 631      49.150  48.370  64.820  1.00  0.00           C
ATOM    745  O   GLY A 631      48.680  48.900  65.820  1.00  0.00           O
ATOM    746  N   GLU A 632      50.160  48.920  64.240  1.00  0.00           N
ATOM    747  HN  GLU A 632      50.560  48.520  63.420  1.00  0.00           H
ATOM    748  CA  GLU A 632      50.850  50.160  64.660  1.00  0.00           C
ATOM    749  HA  GLU A 632      51.170  50.030  65.680  1.00  0.00           H
ATOM    750  CB  GLU A 632      52.070  50.550  63.720  1.00  0.00           C
ATOM    751  HB1 GLU A 632      52.310  51.630  63.910  1.00  0.00           H
ATOM    752  HB2 GLU A 632      51.830  50.340  62.660  1.00  0.00           H
ATOM    753  CG  GLU A 632      53.410  49.710  63.930  1.00  0.00           C
ATOM    754  HG1 GLU A 632      54.210  50.330  63.460  1.00  0.00           H
ATOM    755  HG2 GLU A 632      53.270  48.770  63.370  1.00  0.00           H
ATOM    756  CD  GLU A 632      53.770  49.360  65.390  1.00  0.00           C
ATOM    757  OE1 GLU A 632      54.780  49.890  65.890  1.00  0.00           O
ATOM    758  OE2 GLU A 632      53.120  48.460  66.020  1.00  0.00           O
ATOM    759  C   GLU A 632      49.970  51.340  64.710  1.00  0.00           C
ATOM    760  O   GLU A 632      50.030  52.230  65.600  1.00  0.00           O
ATOM    761  N   ALA A 633      49.190  51.440  63.710  1.00  0.00           N
ATOM    762  HN  ALA A 633      49.430  50.780  63.000  1.00  0.00           H
ATOM    763  CA  ALA A 633      48.150  52.440  63.430  1.00  0.00           C
ATOM    764  HA  ALA A 633      48.740  53.310  63.650  1.00  0.00           H
ATOM    765  CB  ALA A 633      47.740  52.360  61.990  1.00  0.00           C
ATOM    766  HB1 ALA A 633      47.220  53.310  61.720  1.00  0.00           H
ATOM    767  HB2 ALA A 633      47.130  51.430  61.930  1.00  0.00           H
ATOM    768  HB3 ALA A 633      48.620  52.190  61.340  1.00  0.00           H
ATOM    769  C   ALA A 633      47.080  52.500  64.490  1.00  0.00           C
ATOM    770  O   ALA A 633      46.820  53.620  65.010  1.00  0.00           O
ATOM    771  N   THR A 634      46.510  51.340  64.930  1.00  0.00           N
ATOM    772  HN  THR A 634      46.900  50.510  64.540  1.00  0.00           H
ATOM    773  CA  THR A 634      45.460  51.080  65.900  1.00  0.00           C
ATOM    774  HA  THR A 634      44.850  51.970  66.010  1.00  0.00           H
ATOM    775  CB  THR A 634      44.610  49.990  65.430  1.00  0.00           C
ATOM    776  HB  THR A 634      43.690  49.890  66.040  1.00  0.00           H
ATOM    777  OG1 THR A 634      45.310  48.800  65.230  1.00  0.00           O
ATOM    778  HG1 THR A 634      45.630  48.810  64.330  1.00  0.00           H
ATOM    779  CG2 THR A 634      44.010  50.380  64.050  1.00  0.00           C
ATOM    780 HG21 THR A 634      44.780  50.310  63.260  1.00  0.00           H
ATOM    781 HG22 THR A 634      43.550  51.390  64.090  1.00  0.00           H
ATOM    782 HG23 THR A 634      43.260  49.640  63.730  1.00  0.00           H
ATOM    783  C   THR A 634      46.100  50.680  67.200  1.00  0.00           C
ATOM    784  O   THR A 634      45.450  50.250  68.120  1.00  0.00           O
ATOM    785  N   GLU A 635      47.400  50.890  67.380  1.00  0.00           N
ATOM    786  HN  GLU A 635      47.960  51.160  66.600  1.00  0.00           H
ATOM    787  CA  GLU A 635      48.230  50.630  68.590  1.00  0.00           C
ATOM    788  HA  GLU A 635      49.260  50.600  68.220  1.00  0.00           H
ATOM    789  CB  GLU A 635      48.320  51.850  69.560  1.00  0.00           C
ATOM    790  HB1 GLU A 635      48.780  51.610  70.540  1.00  0.00           H
ATOM    791  HB2 GLU A 635      47.300  52.150  69.890  1.00  0.00           H
ATOM    792  CG  GLU A 635      49.130  53.060  69.040  1.00  0.00           C
ATOM    793  HG1 GLU A 635      48.970  53.160  67.940  1.00  0.00           H
ATOM    794  HG2 GLU A 635      50.230  52.980  69.160  1.00  0.00           H
ATOM    795  CD  GLU A 635      48.630  54.290  69.650  1.00  0.00           C
ATOM    796  OE1 GLU A 635      47.670  54.980  69.130  1.00  0.00           O
ATOM    797  OE2 GLU A 635      49.300  54.810  70.500  1.00  0.00           O
ATOM    798  C   GLU A 635      48.040  49.350  69.390  1.00  0.00           C
ATOM    799  O   GLU A 635      47.550  49.360  70.480  1.00  0.00           O
ATOM    800  N   GLY A 636      48.320  48.250  68.700  1.00  0.00           N
ATOM    801  HN  GLY A 636      48.600  48.410  67.760  1.00  0.00           H
ATOM    802  CA  GLY A 636      48.350  46.890  69.210  1.00  0.00           C
ATOM    803  HA1 GLY A 636      48.680  46.900  70.240  1.00  0.00           H
ATOM    804  HA2 GLY A 636      49.140  46.380  68.670  1.00  0.00           H
ATOM    805  C   GLY A 636      47.110  46.160  69.210  1.00  0.00           C
ATOM    806  O   GLY A 636      46.970  45.110  69.870  1.00  0.00           O
ATOM    807  N   ARG A 637      46.120  46.640  68.430  1.00  0.00           N
ATOM    808  HN  ARG A 637      46.240  47.480  67.890  1.00  0.00           H
ATOM    809  CA  ARG A 637      44.760  46.050  68.420  1.00  0.00           C
ATOM    810  HA  ARG A 637      44.640  45.520  69.340  1.00  0.00           H
ATOM    811  CB  ARG A 637      43.710  47.180  68.380  1.00  0.00           C
ATOM    812  HB1 ARG A 637      42.710  46.690  68.340  1.00  0.00           H
ATOM    813  HB2 ARG A 637      43.820  47.900  67.540  1.00  0.00           H
ATOM    814  CG  ARG A 637      43.780  47.980  69.770  1.00  0.00           C
ATOM    815  HG1 ARG A 637      44.800  48.400  69.840  1.00  0.00           H
ATOM    816  HG2 ARG A 637      43.720  47.200  70.550  1.00  0.00           H
ATOM    817  CD  ARG A 637      42.850  49.130  69.830  1.00  0.00           C
ATOM    818  HD1 ARG A 637      43.200  49.910  69.120  1.00  0.00           H
ATOM    819  HD2 ARG A 637      42.850  49.560  70.860  1.00  0.00           H
ATOM    820  NE  ARG A 637      41.450  48.670  69.540  1.00  0.00           N
ATOM    821  HE  ARG A 637      41.310  48.250  68.640  1.00  0.00           H
ATOM    822  CZ  ARG A 637      40.360  48.840  70.300  1.00  0.00           C
ATOM    823  NH1 ARG A 637      39.230  48.590  69.730  1.00  0.00           N
ATOM    824 HH11 ARG A 637      39.280  48.160  68.820  1.00  0.00           H
ATOM    825 HH12 ARG A 637      38.440  48.510  70.360  1.00  0.00           H
ATOM    826  NH2 ARG A 637      40.490  49.250  71.520  1.00  0.00           N
ATOM    827 HH21 ARG A 637      41.380  49.450  71.920  1.00  0.00           H
ATOM    828 HH22 ARG A 637      39.660  49.110  72.060  1.00  0.00           H
ATOM    829  C   ARG A 637      44.580  45.110  67.280  1.00  0.00           C
ATOM    830  O   ARG A 637      43.580  44.360  67.300  1.00  0.00           O
ATOM    831  N   ILE A 638      45.500  44.930  66.360  1.00  0.00           N
ATOM    832  HN  ILE A 638      46.340  45.450  66.510  1.00  0.00           H
ATOM    833  CA  ILE A 638      45.360  44.060  65.230  1.00  0.00           C
ATOM    834  HA  ILE A 638      44.890  43.270  65.790  1.00  0.00           H
ATOM    835  CB  ILE A 638      44.520  44.720  64.090  1.00  0.00           C
ATOM    836  HB  ILE A 638      43.570  45.100  64.540  1.00  0.00           H
ATOM    837  CG2 ILE A 638      45.220  45.820  63.320  1.00  0.00           C
ATOM    838 HG21 ILE A 638      45.880  45.570  62.470  1.00  0.00           H
ATOM    839 HG22 ILE A 638      45.650  46.620  63.970  1.00  0.00           H
ATOM    840 HG23 ILE A 638      44.320  46.290  62.850  1.00  0.00           H
ATOM    841  CG1 ILE A 638      44.120  43.570  63.090  1.00  0.00           C
ATOM    842 HG11 ILE A 638      44.020  42.620  63.670  1.00  0.00           H
ATOM    843 HG12 ILE A 638      44.920  43.540  62.330  1.00  0.00           H
ATOM    844  CD  ILE A 638      42.770  43.900  62.460  1.00  0.00           C
ATOM    845  HD1 ILE A 638      42.150  43.040  62.150  1.00  0.00           H
ATOM    846  HD2 ILE A 638      42.890  44.530  61.560  1.00  0.00           H
ATOM    847  HD3 ILE A 638      42.120  44.420  63.200  1.00  0.00           H
ATOM    848  C   ILE A 638      46.790  43.730  64.870  1.00  0.00           C
ATOM    849  O   ILE A 638      47.770  44.270  65.280  1.00  0.00           O
ATOM    850  N   SER A 639      47.000  42.760  63.990  1.00  0.00           N
ATOM    851  HN  SER A 639      46.260  42.160  63.700  1.00  0.00           H
ATOM    852  CA  SER A 639      48.250  42.390  63.450  1.00  0.00           C
ATOM    853  HA  SER A 639      48.630  43.260  62.950  1.00  0.00           H
ATOM    854  CB  SER A 639      49.340  41.810  64.480  1.00  0.00           C
ATOM    855  HB1 SER A 639      49.070  40.770  64.720  1.00  0.00           H
ATOM    856  HB2 SER A 639      49.310  42.290  65.490  1.00  0.00           H
ATOM    857  OG  SER A 639      50.700  41.870  63.960  1.00  0.00           O
ATOM    858  HG1 SER A 639      51.250  41.360  64.550  1.00  0.00           H
ATOM    859  C   SER A 639      48.150  41.480  62.180  1.00  0.00           C
ATOM    860  O   SER A 639      47.020  41.200  61.750  1.00  0.00           O
ATOM    861  N   ALA A 640      49.250  40.990  61.650  1.00  0.00           N
ATOM    862  HN  ALA A 640      50.080  41.300  62.110  1.00  0.00           H
ATOM    863  CA  ALA A 640      49.540  40.220  60.520  1.00  0.00           C
ATOM    864  HA  ALA A 640      49.250  40.820  59.660  1.00  0.00           H
ATOM    865  CB  ALA A 640      51.080  40.130  60.360  1.00  0.00           C
ATOM    866  HB1 ALA A 640      51.560  39.620  61.220  1.00  0.00           H
ATOM    867  HB2 ALA A 640      51.560  41.120  60.210  1.00  0.00           H
ATOM    868  HB3 ALA A 640      51.270  39.590  59.400  1.00  0.00           H
ATOM    869  C   ALA A 640      48.880  38.810  60.410  1.00  0.00           C
ATOM    870  O   ALA A 640      48.480  38.440  59.270  1.00  0.00           O
ATOM    871  N   ILE A 641      48.720  37.990  61.490  1.00  0.00           N
ATOM    872  HN  ILE A 641      49.130  38.160  62.380  1.00  0.00           H
ATOM    873  CA  ILE A 641      47.840  36.770  61.530  1.00  0.00           C
ATOM    874  HA  ILE A 641      48.060  36.150  60.680  1.00  0.00           H
ATOM    875  CB  ILE A 641      48.110  36.010  62.850  1.00  0.00           C
ATOM    876  HB  ILE A 641      47.670  36.600  63.680  1.00  0.00           H
ATOM    877  CG2 ILE A 641      47.460  34.610  62.840  1.00  0.00           C
ATOM    878 HG21 ILE A 641      46.350  34.600  62.850  1.00  0.00           H
ATOM    879 HG22 ILE A 641      47.740  34.030  63.740  1.00  0.00           H
ATOM    880 HG23 ILE A 641      47.850  33.960  62.020  1.00  0.00           H
ATOM    881  CG1 ILE A 641      49.670  36.010  63.140  1.00  0.00           C
ATOM    882 HG11 ILE A 641      49.740  35.240  63.940  1.00  0.00           H
ATOM    883 HG12 ILE A 641      50.090  36.990  63.450  1.00  0.00           H
ATOM    884  CD  ILE A 641      50.660  35.520  62.110  1.00  0.00           C
ATOM    885  HD1 ILE A 641      50.300  34.600  61.590  1.00  0.00           H
ATOM    886  HD2 ILE A 641      51.640  35.240  62.560  1.00  0.00           H
ATOM    887  HD3 ILE A 641      50.790  36.270  61.300  1.00  0.00           H
ATOM    888  C   ILE A 641      46.390  37.060  61.210  1.00  0.00           C
ATOM    889  O   ILE A 641      45.840  36.410  60.310  1.00  0.00           O
ATOM    890  N   GLU A 642      45.820  38.130  61.680  1.00  0.00           N
ATOM    891  HN  GLU A 642      46.190  38.700  62.410  1.00  0.00           H
ATOM    892  CA  GLU A 642      44.450  38.460  61.290  1.00  0.00           C
ATOM    893  HA  GLU A 642      43.790  37.590  61.340  1.00  0.00           H
ATOM    894  CB  GLU A 642      43.820  39.460  62.300  1.00  0.00           C
ATOM    895  HB1 GLU A 642      43.150  40.120  61.700  1.00  0.00           H
ATOM    896  HB2 GLU A 642      44.660  40.150  62.530  1.00  0.00           H
ATOM    897  CG  GLU A 642      43.200  39.020  63.640  1.00  0.00           C
ATOM    898  HG1 GLU A 642      43.820  38.220  64.120  1.00  0.00           H
ATOM    899  HG2 GLU A 642      42.170  38.630  63.520  1.00  0.00           H
ATOM    900  CD  GLU A 642      43.090  40.190  64.610  1.00  0.00           C
ATOM    901  OE1 GLU A 642      42.120  40.950  64.380  1.00  0.00           O
ATOM    902  OE2 GLU A 642      43.870  40.400  65.600  1.00  0.00           O
ATOM    903  C   GLU A 642      44.350  38.850  59.770  1.00  0.00           C
ATOM    904  O   GLU A 642      43.360  38.540  59.090  1.00  0.00           O
ATOM    905  N   SER A 643      45.400  39.460  59.320  1.00  0.00           N
ATOM    906  HN  SER A 643      46.050  39.890  59.940  1.00  0.00           H
ATOM    907  CA  SER A 643      45.520  39.760  57.820  1.00  0.00           C
ATOM    908  HA  SER A 643      44.580  40.230  57.560  1.00  0.00           H
ATOM    909  CB  SER A 643      46.640  40.710  57.640  1.00  0.00           C
ATOM    910  HB1 SER A 643      47.580  40.140  57.800  1.00  0.00           H
ATOM    911  HB2 SER A 643      46.650  41.540  58.390  1.00  0.00           H
ATOM    912  OG  SER A 643      46.760  41.270  56.330  1.00  0.00           O
ATOM    913  HG1 SER A 643      47.680  41.090  56.080  1.00  0.00           H
ATOM    914  C   SER A 643      45.630  38.550  56.910  1.00  0.00           C
ATOM    915  O   SER A 643      44.930  38.500  55.970  1.00  0.00           O
ATOM    916  N   LEU A 644      46.490  37.600  57.320  1.00  0.00           N
ATOM    917  HN  LEU A 644      47.070  37.730  58.120  1.00  0.00           H
ATOM    918  CA  LEU A 644      46.520  36.280  56.690  1.00  0.00           C
ATOM    919  HA  LEU A 644      46.800  36.460  55.670  1.00  0.00           H
ATOM    920  CB  LEU A 644      47.500  35.370  57.390  1.00  0.00           C
ATOM    921  HB1 LEU A 644      47.240  34.310  57.170  1.00  0.00           H
ATOM    922  HB2 LEU A 644      47.480  35.640  58.470  1.00  0.00           H
ATOM    923  CG  LEU A 644      48.960  35.550  56.930  1.00  0.00           C
ATOM    924  HG  LEU A 644      49.170  36.630  57.110  1.00  0.00           H
ATOM    925  CD1 LEU A 644      49.870  34.760  57.860  1.00  0.00           C
ATOM    926 HD11 LEU A 644      49.630  33.690  57.940  1.00  0.00           H
ATOM    927 HD12 LEU A 644      49.800  35.280  58.840  1.00  0.00           H
ATOM    928 HD13 LEU A 644      50.950  34.810  57.590  1.00  0.00           H
ATOM    929  CD2 LEU A 644      49.300  35.100  55.510  1.00  0.00           C
ATOM    930 HD21 LEU A 644      50.360  35.290  55.270  1.00  0.00           H
ATOM    931 HD22 LEU A 644      48.620  35.650  54.820  1.00  0.00           H
ATOM    932 HD23 LEU A 644      49.170  34.000  55.490  1.00  0.00           H
ATOM    933  C   LEU A 644      45.200  35.560  56.690  1.00  0.00           C
ATOM    934  O   LEU A 644      44.860  35.010  55.600  1.00  0.00           O
ATOM    935  N   PHE A 645      44.430  35.670  57.820  1.00  0.00           N
ATOM    936  HN  PHE A 645      44.770  36.080  58.660  1.00  0.00           H
ATOM    937  CA  PHE A 645      43.140  35.180  57.880  1.00  0.00           C
ATOM    938  HA  PHE A 645      43.090  34.110  57.720  1.00  0.00           H
ATOM    939  CB  PHE A 645      42.720  35.360  59.360  1.00  0.00           C
ATOM    940  HB1 PHE A 645      42.760  36.410  59.700  1.00  0.00           H
ATOM    941  HB2 PHE A 645      43.480  34.910  60.030  1.00  0.00           H
ATOM    942  CG  PHE A 645      41.410  34.670  59.790  1.00  0.00           C
ATOM    943  CD1 PHE A 645      40.170  34.510  59.110  1.00  0.00           C
ATOM    944  HD1 PHE A 645      40.060  34.850  58.090  1.00  0.00           H
ATOM    945  CE1 PHE A 645      39.120  33.840  59.640  1.00  0.00           C
ATOM    946  HE1 PHE A 645      38.250  33.680  59.030  1.00  0.00           H
ATOM    947  CZ  PHE A 645      39.180  33.300  60.900  1.00  0.00           C
ATOM    948  HZ  PHE A 645      38.320  32.790  61.310  1.00  0.00           H
ATOM    949  CD2 PHE A 645      41.380  34.250  61.160  1.00  0.00           C
ATOM    950  HD2 PHE A 645      42.230  34.520  61.770  1.00  0.00           H
ATOM    951  CE2 PHE A 645      40.320  33.500  61.710  1.00  0.00           C
ATOM    952  HE2 PHE A 645      40.310  33.080  62.700  1.00  0.00           H
ATOM    953  C   PHE A 645      42.130  35.760  56.940  1.00  0.00           C
ATOM    954  O   PHE A 645      41.440  35.090  56.160  1.00  0.00           O
ATOM    955  N   GLY A 646      41.980  37.160  57.000  1.00  0.00           N
ATOM    956  HN  GLY A 646      42.310  37.700  57.770  1.00  0.00           H
ATOM    957  CA  GLY A 646      41.000  37.980  56.150  1.00  0.00           C
ATOM    958  HA1 GLY A 646      41.180  39.020  56.310  1.00  0.00           H
ATOM    959  HA2 GLY A 646      39.970  37.650  56.230  1.00  0.00           H
ATOM    960  C   GLY A 646      41.240  37.770  54.620  1.00  0.00           C
ATOM    961  O   GLY A 646      40.330  37.630  53.810  1.00  0.00           O
ATOM    962  N   ALA A 647      42.460  37.830  54.150  1.00  0.00           N
ATOM    963  HN  ALA A 647      43.190  38.110  54.780  1.00  0.00           H
ATOM    964  CA  ALA A 647      42.940  37.570  52.820  1.00  0.00           C
ATOM    965  HA  ALA A 647      42.440  38.230  52.130  1.00  0.00           H
ATOM    966  CB  ALA A 647      44.510  37.770  52.910  1.00  0.00           C
ATOM    967  HB1 ALA A 647      44.930  37.170  53.750  1.00  0.00           H
ATOM    968  HB2 ALA A 647      44.740  38.850  53.070  1.00  0.00           H
ATOM    969  HB3 ALA A 647      45.140  37.570  52.020  1.00  0.00           H
ATOM    970  C   ALA A 647      42.630  36.190  52.420  1.00  0.00           C
ATOM    971  O   ALA A 647      42.060  36.010  51.370  1.00  0.00           O
ATOM    972  N   SER A 648      42.820  35.070  53.230  1.00  0.00           N
ATOM    973  HN  SER A 648      43.170  35.260  54.140  1.00  0.00           H
ATOM    974  CA  SER A 648      42.600  33.650  52.810  1.00  0.00           C
ATOM    975  HA  SER A 648      42.870  33.550  51.770  1.00  0.00           H
ATOM    976  CB  SER A 648      43.300  32.570  53.630  1.00  0.00           C
ATOM    977  HB1 SER A 648      44.370  32.540  53.380  1.00  0.00           H
ATOM    978  HB2 SER A 648      42.780  31.620  53.380  1.00  0.00           H
ATOM    979  OG  SER A 648      43.130  32.710  55.040  1.00  0.00           O
ATOM    980  HG1 SER A 648      43.530  33.560  55.270  1.00  0.00           H
ATOM    981  C   SER A 648      41.090  33.440  52.820  1.00  0.00           C
ATOM    982  O   SER A 648      40.630  32.830  51.880  1.00  0.00           O
ATOM    983  N   LEU A 649      40.300  33.940  53.790  1.00  0.00           N
ATOM    984  HN  LEU A 649      40.660  34.450  54.570  1.00  0.00           H
ATOM    985  CA  LEU A 649      38.830  33.700  53.780  1.00  0.00           C
ATOM    986  HA  LEU A 649      38.610  32.640  53.870  1.00  0.00           H
ATOM    987  CB  LEU A 649      38.260  34.470  55.010  1.00  0.00           C
ATOM    988  HB1 LEU A 649      38.320  35.570  54.880  1.00  0.00           H
ATOM    989  HB2 LEU A 649      38.900  34.260  55.890  1.00  0.00           H
ATOM    990  CG  LEU A 649      36.880  34.010  55.580  1.00  0.00           C
ATOM    991  HG  LEU A 649      36.140  34.050  54.740  1.00  0.00           H
ATOM    992  CD1 LEU A 649      36.900  32.590  56.170  1.00  0.00           C
ATOM    993 HD11 LEU A 649      37.680  32.610  56.960  1.00  0.00           H
ATOM    994 HD12 LEU A 649      37.290  31.850  55.430  1.00  0.00           H
ATOM    995 HD13 LEU A 649      35.950  32.280  56.660  1.00  0.00           H
ATOM    996  CD2 LEU A 649      36.270  34.970  56.630  1.00  0.00           C
ATOM    997 HD21 LEU A 649      35.230  34.570  56.720  1.00  0.00           H
ATOM    998 HD22 LEU A 649      36.180  36.030  56.290  1.00  0.00           H
ATOM    999 HD23 LEU A 649      36.850  34.910  57.560  1.00  0.00           H
ATOM   1000  C   LEU A 649      38.130  34.260  52.580  1.00  0.00           C
ATOM   1001  O   LEU A 649      37.500  33.580  51.780  1.00  0.00           O
ATOM   1002  N   THR A 650      38.470  35.520  52.320  1.00  0.00           N
ATOM   1003  HN  THR A 650      39.150  35.990  52.890  1.00  0.00           H
ATOM   1004  CA  THR A 650      38.000  36.250  51.090  1.00  0.00           C
ATOM   1005  HA  THR A 650      36.940  36.130  50.980  1.00  0.00           H
ATOM   1006  CB  THR A 650      38.540  37.710  50.930  1.00  0.00           C
ATOM   1007  HB  THR A 650      39.650  37.670  50.820  1.00  0.00           H
ATOM   1008  OG1 THR A 650      38.300  38.450  52.110  1.00  0.00           O
ATOM   1009  HG1 THR A 650      39.070  38.310  52.650  1.00  0.00           H
ATOM   1010  CG2 THR A 650      37.950  38.470  49.830  1.00  0.00           C
ATOM   1011 HG21 THR A 650      36.870  38.680  49.930  1.00  0.00           H
ATOM   1012 HG22 THR A 650      38.150  37.900  48.890  1.00  0.00           H
ATOM   1013 HG23 THR A 650      38.500  39.430  49.770  1.00  0.00           H
ATOM   1014  C   THR A 650      38.520  35.540  49.890  1.00  0.00           C
ATOM   1015  O   THR A 650      37.700  35.060  49.080  1.00  0.00           O
ATOM   1016  N   GLY A 651      39.870  35.260  49.760  1.00  0.00           N
ATOM   1017  HN  GLY A 651      40.500  35.490  50.500  1.00  0.00           H
ATOM   1018  CA  GLY A 651      40.400  34.560  48.590  1.00  0.00           C
ATOM   1019  HA1 GLY A 651      41.430  34.430  48.860  1.00  0.00           H
ATOM   1020  HA2 GLY A 651      40.330  35.210  47.720  1.00  0.00           H
ATOM   1021  C   GLY A 651      39.880  33.220  48.340  1.00  0.00           C
ATOM   1022  O   GLY A 651      39.430  32.940  47.220  1.00  0.00           O
ATOM   1023  N   ILE A 652      39.670  32.360  49.350  1.00  0.00           N
ATOM   1024  HN  ILE A 652      40.030  32.620  50.240  1.00  0.00           H
ATOM   1025  CA  ILE A 652      39.100  31.010  49.070  1.00  0.00           C
ATOM   1026  HA  ILE A 652      39.800  30.690  48.300  1.00  0.00           H
ATOM   1027  CB  ILE A 652      39.230  30.110  50.260  1.00  0.00           C
ATOM   1028  HB  ILE A 652      38.900  30.730  51.120  1.00  0.00           H
ATOM   1029  CG2 ILE A 652      38.370  28.860  50.070  1.00  0.00           C
ATOM   1030 HG21 ILE A 652      38.690  28.230  49.200  1.00  0.00           H
ATOM   1031 HG22 ILE A 652      37.280  29.090  49.970  1.00  0.00           H
ATOM   1032 HG23 ILE A 652      38.460  28.220  50.970  1.00  0.00           H
ATOM   1033  CG1 ILE A 652      40.740  29.760  50.520  1.00  0.00           C
ATOM   1034 HG11 ILE A 652      41.330  30.690  50.410  1.00  0.00           H
ATOM   1035 HG12 ILE A 652      41.200  29.110  49.740  1.00  0.00           H
ATOM   1036  CD  ILE A 652      40.980  29.180  51.890  1.00  0.00           C
ATOM   1037  HD1 ILE A 652      42.040  28.950  52.140  1.00  0.00           H
ATOM   1038  HD2 ILE A 652      40.270  28.320  51.970  1.00  0.00           H
ATOM   1039  HD3 ILE A 652      40.730  29.890  52.710  1.00  0.00           H
ATOM   1040  C   ILE A 652      37.720  31.020  48.380  1.00  0.00           C
ATOM   1041  O   ILE A 652      37.500  30.330  47.400  1.00  0.00           O
ATOM   1042  N   ALA A 653      36.830  31.840  48.940  1.00  0.00           N
ATOM   1043  HN  ALA A 653      37.180  32.520  49.570  1.00  0.00           H
ATOM   1044  CA  ALA A 653      35.500  31.990  48.410  1.00  0.00           C
ATOM   1045  HA  ALA A 653      35.100  30.990  48.390  1.00  0.00           H
ATOM   1046  CB  ALA A 653      34.790  32.830  49.490  1.00  0.00           C
ATOM   1047  HB1 ALA A 653      34.990  32.310  50.460  1.00  0.00           H
ATOM   1048  HB2 ALA A 653      33.690  32.840  49.280  1.00  0.00           H
ATOM   1049  HB3 ALA A 653      35.270  33.830  49.480  1.00  0.00           H
ATOM   1050  C   ALA A 653      35.500  32.740  47.050  1.00  0.00           C
ATOM   1051  O   ALA A 653      34.850  32.170  46.160  1.00  0.00           O
ATOM   1052  N   TYR A 654      36.260  33.850  46.830  1.00  0.00           N
ATOM   1053  HN  TYR A 654      36.710  34.110  47.680  1.00  0.00           H
ATOM   1054  CA  TYR A 654      36.450  34.650  45.620  1.00  0.00           C
ATOM   1055  HA  TYR A 654      35.490  35.120  45.460  1.00  0.00           H
ATOM   1056  CB  TYR A 654      37.160  35.980  46.030  1.00  0.00           C
ATOM   1057  HB1 TYR A 654      38.170  35.740  46.400  1.00  0.00           H
ATOM   1058  HB2 TYR A 654      36.720  36.360  46.970  1.00  0.00           H
ATOM   1059  CG  TYR A 654      37.390  37.020  44.870  1.00  0.00           C
ATOM   1060  CD1 TYR A 654      36.650  38.160  44.790  1.00  0.00           C
ATOM   1061  HD1 TYR A 654      35.800  38.390  45.410  1.00  0.00           H
ATOM   1062  CE1 TYR A 654      37.030  39.110  43.800  1.00  0.00           C
ATOM   1063  HE1 TYR A 654      36.530  40.060  43.680  1.00  0.00           H
ATOM   1064  CZ  TYR A 654      38.150  38.940  43.070  1.00  0.00           C
ATOM   1065  OH  TYR A 654      38.610  39.850  42.040  1.00  0.00           O
ATOM   1066  HH  TYR A 654      39.070  39.350  41.370  1.00  0.00           H
ATOM   1067  CD2 TYR A 654      38.600  36.810  44.150  1.00  0.00           C
ATOM   1068  HD2 TYR A 654      39.240  35.970  44.370  1.00  0.00           H
ATOM   1069  CE2 TYR A 654      38.940  37.770  43.200  1.00  0.00           C
ATOM   1070  HE2 TYR A 654      39.890  37.660  42.700  1.00  0.00           H
ATOM   1071  C   TYR A 654      37.050  33.840  44.500  1.00  0.00           C
ATOM   1072  O   TYR A 654      36.900  34.240  43.350  1.00  0.00           O
ATOM   1073  N   SER A 655      37.830  32.840  44.860  1.00  0.00           N
ATOM   1074  HN  SER A 655      37.860  32.700  45.850  1.00  0.00           H
ATOM   1075  CA  SER A 655      38.530  32.070  43.880  1.00  0.00           C
ATOM   1076  HA  SER A 655      38.570  32.720  43.010  1.00  0.00           H
ATOM   1077  CB  SER A 655      40.070  31.860  44.260  1.00  0.00           C
ATOM   1078  HB1 SER A 655      40.460  32.890  44.410  1.00  0.00           H
ATOM   1079  HB2 SER A 655      40.600  31.350  43.430  1.00  0.00           H
ATOM   1080  OG  SER A 655      40.300  31.130  45.430  1.00  0.00           O
ATOM   1081  HG1 SER A 655      40.020  31.690  46.150  1.00  0.00           H
ATOM   1082  C   SER A 655      37.810  30.770  43.460  1.00  0.00           C
ATOM   1083  O   SER A 655      37.560  30.570  42.240  1.00  0.00           O
ATOM   1084  N   LEU A 656      37.240  30.050  44.490  1.00  0.00           N
ATOM   1085  HN  LEU A 656      37.450  30.370  45.400  1.00  0.00           H
ATOM   1086  CA  LEU A 656      36.400  28.810  44.300  1.00  0.00           C
ATOM   1087  HA  LEU A 656      36.980  28.040  43.820  1.00  0.00           H
ATOM   1088  CB  LEU A 656      35.950  28.480  45.740  1.00  0.00           C
ATOM   1089  HB1 LEU A 656      35.380  29.340  46.130  1.00  0.00           H
ATOM   1090  HB2 LEU A 656      36.900  28.290  46.280  1.00  0.00           H
ATOM   1091  CG  LEU A 656      35.110  27.210  45.930  1.00  0.00           C
ATOM   1092  HG  LEU A 656      34.090  27.260  45.490  1.00  0.00           H
ATOM   1093  CD1 LEU A 656      35.670  25.980  45.370  1.00  0.00           C
ATOM   1094 HD11 LEU A 656      35.620  25.980  44.260  1.00  0.00           H
ATOM   1095 HD12 LEU A 656      35.050  25.150  45.770  1.00  0.00           H
ATOM   1096 HD13 LEU A 656      36.710  25.840  45.720  1.00  0.00           H
ATOM   1097  CD2 LEU A 656      34.840  27.060  47.400  1.00  0.00           C
ATOM   1098 HD21 LEU A 656      34.360  27.990  47.750  1.00  0.00           H
ATOM   1099 HD22 LEU A 656      35.780  26.970  48.000  1.00  0.00           H
ATOM   1100 HD23 LEU A 656      34.140  26.200  47.480  1.00  0.00           H
ATOM   1101  C   LEU A 656      35.140  29.180  43.460  1.00  0.00           C
ATOM   1102  O   LEU A 656      34.890  28.360  42.590  1.00  0.00           O
ATOM   1103  N   PHE A 657      34.440  30.350  43.610  1.00  0.00           N
ATOM   1104  HN  PHE A 657      34.590  30.880  44.440  1.00  0.00           H
ATOM   1105  CA  PHE A 657      33.260  30.620  42.780  1.00  0.00           C
ATOM   1106  HA  PHE A 657      32.920  29.680  42.370  1.00  0.00           H
ATOM   1107  CB  PHE A 657      32.170  31.300  43.650  1.00  0.00           C
ATOM   1108  HB1 PHE A 657      31.310  31.440  42.950  1.00  0.00           H
ATOM   1109  HB2 PHE A 657      32.550  32.310  43.900  1.00  0.00           H
ATOM   1110  CG  PHE A 657      31.800  30.390  44.780  1.00  0.00           C
ATOM   1111  CD1 PHE A 657      31.130  29.280  44.460  1.00  0.00           C
ATOM   1112  HD1 PHE A 657      30.790  29.030  43.460  1.00  0.00           H
ATOM   1113  CE1 PHE A 657      30.710  28.420  45.450  1.00  0.00           C
ATOM   1114  HE1 PHE A 657      30.160  27.560  45.100  1.00  0.00           H
ATOM   1115  CZ  PHE A 657      31.040  28.650  46.770  1.00  0.00           C
ATOM   1116  HZ  PHE A 657      30.830  27.960  47.560  1.00  0.00           H
ATOM   1117  CD2 PHE A 657      32.100  30.650  46.110  1.00  0.00           C
ATOM   1118  HD2 PHE A 657      32.600  31.590  46.300  1.00  0.00           H
ATOM   1119  CE2 PHE A 657      31.830  29.760  47.130  1.00  0.00           C
ATOM   1120  HE2 PHE A 657      32.080  30.030  48.150  1.00  0.00           H
ATOM   1121  C   PHE A 657      33.570  31.430  41.570  1.00  0.00           C
ATOM   1122  O   PHE A 657      32.620  31.770  40.840  1.00  0.00           O
ATOM   1123  N   ALA A 658      34.860  31.770  41.290  1.00  0.00           N
ATOM   1124  HN  ALA A 658      35.480  31.370  41.970  1.00  0.00           H
ATOM   1125  CA  ALA A 658      35.470  32.390  40.100  1.00  0.00           C
ATOM   1126  HA  ALA A 658      36.000  33.190  40.590  1.00  0.00           H
ATOM   1127  CB  ALA A 658      36.390  31.460  39.210  1.00  0.00           C
ATOM   1128  HB1 ALA A 658      37.010  30.740  39.780  1.00  0.00           H
ATOM   1129  HB2 ALA A 658      36.970  32.130  38.560  1.00  0.00           H
ATOM   1130  HB3 ALA A 658      35.750  30.910  38.480  1.00  0.00           H
ATOM   1131  C   ALA A 658      34.620  33.270  39.220  1.00  0.00           C
ATOM   1132  O   ALA A 658      34.040  32.880  38.240  1.00  0.00           O
ATOM   1133  N   GLY A 659      34.610  34.600  39.630  1.00  0.00           N
ATOM   1134  HN  GLY A 659      35.150  35.020  40.350  1.00  0.00           H
ATOM   1135  CA  GLY A 659      33.960  35.590  38.840  1.00  0.00           C
ATOM   1136  HA1 GLY A 659      33.520  36.320  39.480  1.00  0.00           H
ATOM   1137  HA2 GLY A 659      33.170  35.230  38.190  1.00  0.00           H
ATOM   1138  C   GLY A 659      35.000  36.260  37.910  1.00  0.00           C
ATOM   1139  O   GLY A 659      34.650  37.060  36.980  1.00  0.00           O
ATOM   1140  N   GLN A 660      36.290  36.030  38.230  1.00  0.00           N
ATOM   1141  HN  GLN A 660      36.590  35.450  38.970  1.00  0.00           H
ATOM   1142  CA  GLN A 660      37.330  36.530  37.360  1.00  0.00           C
ATOM   1143  HA  GLN A 660      37.010  36.370  36.340  1.00  0.00           H
ATOM   1144  CB  GLN A 660      37.430  38.100  37.610  1.00  0.00           C
ATOM   1145  HB1 GLN A 660      37.880  38.280  38.610  1.00  0.00           H
ATOM   1146  HB2 GLN A 660      36.400  38.520  37.520  1.00  0.00           H
ATOM   1147  CG  GLN A 660      38.390  38.840  36.560  1.00  0.00           C
ATOM   1148  HG1 GLN A 660      39.440  38.470  36.670  1.00  0.00           H
ATOM   1149  HG2 GLN A 660      38.340  39.930  36.790  1.00  0.00           H
ATOM   1150  CD  GLN A 660      38.000  38.540  35.120  1.00  0.00           C
ATOM   1151  OE1 GLN A 660      38.770  37.990  34.440  1.00  0.00           O
ATOM   1152  NE2 GLN A 660      36.840  39.120  34.630  1.00  0.00           N
ATOM   1153 HE21 GLN A 660      36.850  39.250  33.640  1.00  0.00           H
ATOM   1154 HE22 GLN A 660      36.290  39.730  35.190  1.00  0.00           H
ATOM   1155  C   GLN A 660      38.580  35.820  37.730  1.00  0.00           C
ATOM   1156  O   GLN A 660      39.230  36.240  38.730  1.00  0.00           O
ATOM   1157  N   PRO A 661      38.920  34.750  36.990  1.00  0.00           N
ATOM   1158  CD  PRO A 661      38.190  34.250  35.800  1.00  0.00           C
ATOM   1159  HD1 PRO A 661      38.650  34.650  34.870  1.00  0.00           H
ATOM   1160  HD2 PRO A 661      37.090  34.400  35.750  1.00  0.00           H
ATOM   1161  CA  PRO A 661      39.700  33.690  37.660  1.00  0.00           C
ATOM   1162  HA  PRO A 661      39.120  33.290  38.470  1.00  0.00           H
ATOM   1163  CB  PRO A 661      39.770  32.600  36.600  1.00  0.00           C
ATOM   1164  HB1 PRO A 661      39.950  31.620  37.080  1.00  0.00           H
ATOM   1165  HB2 PRO A 661      40.560  32.840  35.840  1.00  0.00           H
ATOM   1166  CG  PRO A 661      38.500  32.750  35.810  1.00  0.00           C
ATOM   1167  HG1 PRO A 661      38.790  32.200  34.870  1.00  0.00           H
ATOM   1168  HG2 PRO A 661      37.710  32.240  36.400  1.00  0.00           H
ATOM   1169  C   PRO A 661      41.080  34.040  38.170  1.00  0.00           C
ATOM   1170  O   PRO A 661      41.390  33.400  39.190  1.00  0.00           O
ATOM   1171  N   LEU A 662      41.920  34.810  37.340  1.00  0.00           N
ATOM   1172  HN  LEU A 662      41.610  34.980  36.410  1.00  0.00           H
ATOM   1173  CA  LEU A 662      43.330  35.010  37.700  1.00  0.00           C
ATOM   1174  HA  LEU A 662      43.670  34.200  38.310  1.00  0.00           H
ATOM   1175  CB  LEU A 662      44.260  34.820  36.460  1.00  0.00           C
ATOM   1176  HB1 LEU A 662      45.320  34.750  36.790  1.00  0.00           H
ATOM   1177  HB2 LEU A 662      44.200  35.650  35.730  1.00  0.00           H
ATOM   1178  CG  LEU A 662      44.070  33.530  35.600  1.00  0.00           C
ATOM   1179  HG  LEU A 662      43.020  33.390  35.280  1.00  0.00           H
ATOM   1180  CD1 LEU A 662      45.010  33.550  34.400  1.00  0.00           C
ATOM   1181 HD11 LEU A 662      46.070  33.720  34.680  1.00  0.00           H
ATOM   1182 HD12 LEU A 662      44.710  34.370  33.720  1.00  0.00           H
ATOM   1183 HD13 LEU A 662      44.860  32.660  33.750  1.00  0.00           H
ATOM   1184  CD2 LEU A 662      44.320  32.180  36.370  1.00  0.00           C
ATOM   1185 HD21 LEU A 662      43.530  31.860  37.080  1.00  0.00           H
ATOM   1186 HD22 LEU A 662      45.340  32.230  36.810  1.00  0.00           H
ATOM   1187 HD23 LEU A 662      44.550  31.330  35.680  1.00  0.00           H
ATOM   1188  C   LEU A 662      43.530  36.260  38.460  1.00  0.00           C
ATOM   1189  O   LEU A 662      44.650  36.560  38.850  1.00  0.00           O
ATOM   1190  N   THR A 663      42.440  36.950  38.890  1.00  0.00           N
ATOM   1191  HN  THR A 663      41.530  36.700  38.570  1.00  0.00           H
ATOM   1192  CA  THR A 663      42.550  38.080  39.870  1.00  0.00           C
ATOM   1193  HA  THR A 663      43.340  38.680  39.430  1.00  0.00           H
ATOM   1194  CB  THR A 663      41.300  38.970  40.000  1.00  0.00           C
ATOM   1195  HB  THR A 663      41.500  39.750  40.770  1.00  0.00           H
ATOM   1196  OG1 THR A 663      40.110  38.290  40.260  1.00  0.00           O
ATOM   1197  HG1 THR A 663      40.090  37.520  39.690  1.00  0.00           H
ATOM   1198  CG2 THR A 663      41.100  39.730  38.670  1.00  0.00           C
ATOM   1199 HG21 THR A 663      40.050  39.930  38.380  1.00  0.00           H
ATOM   1200 HG22 THR A 663      41.690  39.230  37.860  1.00  0.00           H
ATOM   1201 HG23 THR A 663      41.550  40.720  38.850  1.00  0.00           H
ATOM   1202  C   THR A 663      42.970  37.750  41.270  1.00  0.00           C
ATOM   1203  O   THR A 663      42.720  36.680  41.840  1.00  0.00           O
ATOM   1204  N   ILE A 664      43.690  38.580  41.930  1.00  0.00           N
ATOM   1205  HN  ILE A 664      43.950  39.400  41.430  1.00  0.00           H
ATOM   1206  CA  ILE A 664      44.270  38.290  43.240  1.00  0.00           C
ATOM   1207  HA  ILE A 664      43.870  37.360  43.620  1.00  0.00           H
ATOM   1208  CB  ILE A 664      45.800  38.050  43.140  1.00  0.00           C
ATOM   1209  HB  ILE A 664      46.250  38.930  42.620  1.00  0.00           H
ATOM   1210  CG2 ILE A 664      46.450  37.880  44.500  1.00  0.00           C
ATOM   1211 HG21 ILE A 664      47.550  37.740  44.420  1.00  0.00           H
ATOM   1212 HG22 ILE A 664      45.900  37.170  45.170  1.00  0.00           H
ATOM   1213 HG23 ILE A 664      46.360  38.850  45.050  1.00  0.00           H
ATOM   1214  CG1 ILE A 664      46.070  36.830  42.190  1.00  0.00           C
ATOM   1215 HG11 ILE A 664      47.080  37.000  41.750  1.00  0.00           H
ATOM   1216 HG12 ILE A 664      45.450  36.870  41.260  1.00  0.00           H
ATOM   1217  CD  ILE A 664      45.870  35.450  42.760  1.00  0.00           C
ATOM   1218  HD1 ILE A 664      44.820  35.200  43.030  1.00  0.00           H
ATOM   1219  HD2 ILE A 664      46.490  35.310  43.670  1.00  0.00           H
ATOM   1220  HD3 ILE A 664      46.120  34.700  41.970  1.00  0.00           H
ATOM   1221  C   ILE A 664      43.970  39.450  44.190  1.00  0.00           C
ATOM   1222  O   ILE A 664      44.300  40.550  43.920  1.00  0.00           O
ATOM   1223  N   LEU A 665      43.490  39.080  45.390  1.00  0.00           N
ATOM   1224  HN  LEU A 665      43.340  38.120  45.650  1.00  0.00           H
ATOM   1225  CA  LEU A 665      43.300  39.950  46.530  1.00  0.00           C
ATOM   1226  HA  LEU A 665      42.860  40.830  46.060  1.00  0.00           H
ATOM   1227  CB  LEU A 665      42.490  39.300  47.640  1.00  0.00           C
ATOM   1228  HB1 LEU A 665      42.450  39.950  48.540  1.00  0.00           H
ATOM   1229  HB2 LEU A 665      43.060  38.390  47.930  1.00  0.00           H
ATOM   1230  CG  LEU A 665      40.970  38.920  47.320  1.00  0.00           C
ATOM   1231  HG  LEU A 665      40.650  38.460  48.280  1.00  0.00           H
ATOM   1232  CD1 LEU A 665      40.070  40.150  46.960  1.00  0.00           C
ATOM   1233 HD11 LEU A 665      39.850  40.760  47.850  1.00  0.00           H
ATOM   1234 HD12 LEU A 665      39.080  39.920  46.510  1.00  0.00           H
ATOM   1235 HD13 LEU A 665      40.590  40.800  46.210  1.00  0.00           H
ATOM   1236  CD2 LEU A 665      40.730  37.840  46.270  1.00  0.00           C
ATOM   1237 HD21 LEU A 665      39.700  37.490  46.470  1.00  0.00           H
ATOM   1238 HD22 LEU A 665      41.320  36.910  46.440  1.00  0.00           H
ATOM   1239 HD23 LEU A 665      40.760  38.190  45.220  1.00  0.00           H
ATOM   1240  C   LEU A 665      44.620  40.520  47.120  1.00  0.00           C
ATOM   1241  O   LEU A 665      45.640  39.840  47.170  1.00  0.00           O
ATOM   1242  N   GLY A 666      44.640  41.840  47.600  1.00  0.00           N
ATOM   1243  HN  GLY A 666      43.740  42.260  47.660  1.00  0.00           H
ATOM   1244  CA  GLY A 666      45.810  42.380  48.270  1.00  0.00           C
ATOM   1245  HA1 GLY A 666      46.420  42.720  47.440  1.00  0.00           H
ATOM   1246  HA2 GLY A 666      46.180  41.600  48.910  1.00  0.00           H
ATOM   1247  C   GLY A 666      45.440  43.610  49.030  1.00  0.00           C
ATOM   1248  O   GLY A 666      44.300  44.080  49.010  1.00  0.00           O
ATOM   1249  N   SER A 667      46.380  44.130  49.790  1.00  0.00           N
ATOM   1250  HN  SER A 667      47.180  43.530  49.780  1.00  0.00           H
ATOM   1251  CA  SER A 667      46.080  45.040  50.900  1.00  0.00           C
ATOM   1252  HA  SER A 667      45.190  44.730  51.440  1.00  0.00           H
ATOM   1253  CB  SER A 667      47.270  45.080  51.930  1.00  0.00           C
ATOM   1254  HB1 SER A 667      46.940  45.660  52.820  1.00  0.00           H
ATOM   1255  HB2 SER A 667      48.090  45.550  51.340  1.00  0.00           H
ATOM   1256  OG  SER A 667      47.660  43.740  52.370  1.00  0.00           O
ATOM   1257  HG1 SER A 667      47.040  43.660  53.090  1.00  0.00           H
ATOM   1258  C   SER A 667      45.800  46.390  50.380  1.00  0.00           C
ATOM   1259  O   SER A 667      46.680  46.880  49.650  1.00  0.00           O
ATOM   1260  N   THR A 668      44.640  46.940  50.770  1.00  0.00           N
ATOM   1261  HN  THR A 668      43.990  46.530  51.400  1.00  0.00           H
ATOM   1262  CA  THR A 668      44.300  48.320  50.370  1.00  0.00           C
ATOM   1263  HA  THR A 668      44.810  48.580  49.450  1.00  0.00           H
ATOM   1264  CB  THR A 668      42.780  48.600  50.310  1.00  0.00           C
ATOM   1265  HB  THR A 668      42.570  48.520  49.220  1.00  0.00           H
ATOM   1266  OG1 THR A 668      42.290  49.910  50.720  1.00  0.00           O
ATOM   1267  HG1 THR A 668      41.460  50.030  50.260  1.00  0.00           H
ATOM   1268  CG2 THR A 668      41.940  47.520  51.070  1.00  0.00           C
ATOM   1269 HG21 THR A 668      40.870  47.530  50.770  1.00  0.00           H
ATOM   1270 HG22 THR A 668      42.150  47.650  52.150  1.00  0.00           H
ATOM   1271 HG23 THR A 668      42.240  46.480  50.810  1.00  0.00           H
ATOM   1272  C   THR A 668      44.930  49.320  51.350  1.00  0.00           C
ATOM   1273  O   THR A 668      44.630  49.400  52.570  1.00  0.00           O
ATOM   1274  N   GLY A 669      45.840  50.250  50.910  1.00  0.00           N
ATOM   1275  HN  GLY A 669      46.160  50.080  49.990  1.00  0.00           H
ATOM   1276  CA  GLY A 669      46.290  51.530  51.490  1.00  0.00           C
ATOM   1277  HA1 GLY A 669      46.980  51.920  50.770  1.00  0.00           H
ATOM   1278  HA2 GLY A 669      46.790  51.230  52.400  1.00  0.00           H
ATOM   1279  C   GLY A 669      45.270  52.480  51.880  1.00  0.00           C
ATOM   1280  O   GLY A 669      45.410  53.090  52.930  1.00  0.00           O
ATOM   1281  N   PRO A 670      44.160  52.650  51.090  1.00  0.00           N
ATOM   1282  CD  PRO A 670      44.230  52.650  49.620  1.00  0.00           C
ATOM   1283  HD1 PRO A 670      44.000  51.640  49.240  1.00  0.00           H
ATOM   1284  HD2 PRO A 670      45.220  52.870  49.180  1.00  0.00           H
ATOM   1285  CA  PRO A 670      43.150  53.670  51.520  1.00  0.00           C
ATOM   1286  HA  PRO A 670      43.550  54.630  51.780  1.00  0.00           H
ATOM   1287  CB  PRO A 670      42.270  53.930  50.270  1.00  0.00           C
ATOM   1288  HB1 PRO A 670      41.880  54.970  50.210  1.00  0.00           H
ATOM   1289  HB2 PRO A 670      41.390  53.250  50.320  1.00  0.00           H
ATOM   1290  CG  PRO A 670      43.100  53.490  49.060  1.00  0.00           C
ATOM   1291  HG1 PRO A 670      42.480  52.920  48.340  1.00  0.00           H
ATOM   1292  HG2 PRO A 670      43.580  54.360  48.550  1.00  0.00           H
ATOM   1293  C   PRO A 670      42.470  53.240  52.840  1.00  0.00           C
ATOM   1294  O   PRO A 670      42.400  54.030  53.750  1.00  0.00           O
ATOM   1295  N   VAL A 671      42.080  51.950  52.930  1.00  0.00           N
ATOM   1296  HN  VAL A 671      42.260  51.310  52.190  1.00  0.00           H
ATOM   1297  CA  VAL A 671      41.600  51.330  54.160  1.00  0.00           C
ATOM   1298  HA  VAL A 671      40.760  51.920  54.510  1.00  0.00           H
ATOM   1299  CB  VAL A 671      41.060  49.940  54.080  1.00  0.00           C
ATOM   1300  HB  VAL A 671      41.820  49.230  53.700  1.00  0.00           H
ATOM   1301  CG1 VAL A 671      40.590  49.570  55.500  1.00  0.00           C
ATOM   1302 HG11 VAL A 671      41.400  49.580  56.270  1.00  0.00           H
ATOM   1303 HG12 VAL A 671      40.130  48.560  55.620  1.00  0.00           H
ATOM   1304 HG13 VAL A 671      39.910  50.360  55.850  1.00  0.00           H
ATOM   1305  CG2 VAL A 671      39.860  49.890  53.080  1.00  0.00           C
ATOM   1306 HG21 VAL A 671      39.460  48.860  53.020  1.00  0.00           H
ATOM   1307 HG22 VAL A 671      40.110  50.320  52.090  1.00  0.00           H
ATOM   1308 HG23 VAL A 671      39.050  50.600  53.390  1.00  0.00           H
ATOM   1309  C   VAL A 671      42.550  51.470  55.340  1.00  0.00           C
ATOM   1310  O   VAL A 671      42.160  51.860  56.450  1.00  0.00           O
ATOM   1311  N   LEU A 672      43.850  51.330  55.060  1.00  0.00           N
ATOM   1312  HN  LEU A 672      44.170  51.120  54.140  1.00  0.00           H
ATOM   1313  CA  LEU A 672      44.890  51.420  56.080  1.00  0.00           C
ATOM   1314  HA  LEU A 672      44.490  50.810  56.870  1.00  0.00           H
ATOM   1315  CB  LEU A 672      46.260  50.950  55.540  1.00  0.00           C
ATOM   1316  HB1 LEU A 672      46.480  51.470  54.590  1.00  0.00           H
ATOM   1317  HB2 LEU A 672      46.140  49.910  55.140  1.00  0.00           H
ATOM   1318  CG  LEU A 672      47.530  51.110  56.420  1.00  0.00           C
ATOM   1319  HG  LEU A 672      47.650  52.140  56.810  1.00  0.00           H
ATOM   1320  CD1 LEU A 672      47.360  50.120  57.610  1.00  0.00           C
ATOM   1321 HD11 LEU A 672      48.310  50.220  58.180  1.00  0.00           H
ATOM   1322 HD12 LEU A 672      47.120  49.130  57.160  1.00  0.00           H
ATOM   1323 HD13 LEU A 672      46.550  50.560  58.230  1.00  0.00           H
ATOM   1324  CD2 LEU A 672      48.750  50.770  55.650  1.00  0.00           C
ATOM   1325 HD21 LEU A 672      48.900  51.440  54.780  1.00  0.00           H
ATOM   1326 HD22 LEU A 672      48.670  49.730  55.290  1.00  0.00           H
ATOM   1327 HD23 LEU A 672      49.710  50.880  56.180  1.00  0.00           H
ATOM   1328  C   LEU A 672      45.020  52.820  56.750  1.00  0.00           C
ATOM   1329  O   LEU A 672      45.240  52.890  57.950  1.00  0.00           O
ATOM   1330  N   VAL A 673      45.000  53.970  55.950  1.00  0.00           N
ATOM   1331  HN  VAL A 673      44.930  53.850  54.970  1.00  0.00           H
ATOM   1332  CA  VAL A 673      44.920  55.290  56.530  1.00  0.00           C
ATOM   1333  HA  VAL A 673      45.720  55.510  57.220  1.00  0.00           H
ATOM   1334  CB  VAL A 673      45.040  56.330  55.410  1.00  0.00           C
ATOM   1335  HB  VAL A 673      44.210  56.210  54.680  1.00  0.00           H
ATOM   1336  CG1 VAL A 673      45.000  57.690  56.080  1.00  0.00           C
ATOM   1337 HG11 VAL A 673      44.890  58.530  55.370  1.00  0.00           H
ATOM   1338 HG12 VAL A 673      45.940  57.970  56.600  1.00  0.00           H
ATOM   1339 HG13 VAL A 673      44.250  57.840  56.900  1.00  0.00           H
ATOM   1340  CG2 VAL A 673      46.290  56.180  54.490  1.00  0.00           C
ATOM   1341 HG21 VAL A 673      47.150  55.630  54.930  1.00  0.00           H
ATOM   1342 HG22 VAL A 673      46.660  57.140  54.110  1.00  0.00           H
ATOM   1343 HG23 VAL A 673      45.990  55.500  53.660  1.00  0.00           H
ATOM   1344  C   VAL A 673      43.590  55.390  57.280  1.00  0.00           C
ATOM   1345  O   VAL A 673      43.590  55.860  58.420  1.00  0.00           O
ATOM   1346  N   PHE A 674      42.520  54.960  56.590  1.00  0.00           N
ATOM   1347  HN  PHE A 674      42.510  54.680  55.640  1.00  0.00           H
ATOM   1348  CA  PHE A 674      41.170  55.110  57.110  1.00  0.00           C
ATOM   1349  HA  PHE A 674      41.050  56.170  57.310  1.00  0.00           H
ATOM   1350  CB  PHE A 674      40.170  54.610  56.010  1.00  0.00           C
ATOM   1351  HB1 PHE A 674      40.420  53.540  55.840  1.00  0.00           H
ATOM   1352  HB2 PHE A 674      40.460  55.130  55.070  1.00  0.00           H
ATOM   1353  CG  PHE A 674      38.670  54.710  56.380  1.00  0.00           C
ATOM   1354  CD1 PHE A 674      38.090  53.740  57.190  1.00  0.00           C
ATOM   1355  HD1 PHE A 674      38.640  52.970  57.700  1.00  0.00           H
ATOM   1356  CE1 PHE A 674      36.690  53.690  57.340  1.00  0.00           C
ATOM   1357  HE1 PHE A 674      36.300  52.810  57.810  1.00  0.00           H
ATOM   1358  CZ  PHE A 674      35.900  54.670  56.700  1.00  0.00           C
ATOM   1359  HZ  PHE A 674      34.840  54.500  56.880  1.00  0.00           H
ATOM   1360  CD2 PHE A 674      37.850  55.760  55.810  1.00  0.00           C
ATOM   1361  HD2 PHE A 674      38.200  56.530  55.140  1.00  0.00           H
ATOM   1362  CE2 PHE A 674      36.490  55.730  56.010  1.00  0.00           C
ATOM   1363  HE2 PHE A 674      35.770  56.400  55.550  1.00  0.00           H
ATOM   1364  C   PHE A 674      40.860  54.560  58.490  1.00  0.00           C
ATOM   1365  O   PHE A 674      40.230  55.200  59.300  1.00  0.00           O
ATOM   1366  N   GLU A 675      41.340  53.370  58.750  1.00  0.00           N
ATOM   1367  HN  GLU A 675      41.880  52.750  58.170  1.00  0.00           H
ATOM   1368  CA  GLU A 675      41.200  52.780  60.060  1.00  0.00           C
ATOM   1369  HA  GLU A 675      40.180  52.630  60.340  1.00  0.00           H
ATOM   1370  CB  GLU A 675      41.940  51.450  59.960  1.00  0.00           C
ATOM   1371  HB1 GLU A 675      42.260  51.060  60.960  1.00  0.00           H
ATOM   1372  HB2 GLU A 675      42.840  51.690  59.360  1.00  0.00           H
ATOM   1373  CG  GLU A 675      41.270  50.260  59.200  1.00  0.00           C
ATOM   1374  HG1 GLU A 675      42.020  49.820  58.500  1.00  0.00           H
ATOM   1375  HG2 GLU A 675      40.530  50.770  58.550  1.00  0.00           H
ATOM   1376  CD  GLU A 675      40.650  49.130  59.960  1.00  0.00           C
ATOM   1377  OE1 GLU A 675      40.990  47.870  59.700  1.00  0.00           O
ATOM   1378  OE2 GLU A 675      39.760  49.410  60.800  1.00  0.00           O
ATOM   1379  C   GLU A 675      41.780  53.580  61.180  1.00  0.00           C
ATOM   1380  O   GLU A 675      41.100  53.770  62.120  1.00  0.00           O
ATOM   1381  N   LYS A 676      42.990  54.110  60.960  1.00  0.00           N
ATOM   1382  HN  LYS A 676      43.350  54.010  60.040  1.00  0.00           H
ATOM   1383  CA  LYS A 676      43.640  55.010  61.900  1.00  0.00           C
ATOM   1384  HA  LYS A 676      43.740  54.540  62.880  1.00  0.00           H
ATOM   1385  CB  LYS A 676      45.100  55.340  61.370  1.00  0.00           C
ATOM   1386  HB1 LYS A 676      45.090  55.860  60.390  1.00  0.00           H
ATOM   1387  HB2 LYS A 676      45.520  54.320  61.230  1.00  0.00           H
ATOM   1388  CG  LYS A 676      45.910  56.240  62.310  1.00  0.00           C
ATOM   1389  HG1 LYS A 676      45.860  55.780  63.330  1.00  0.00           H
ATOM   1390  HG2 LYS A 676      45.550  57.280  62.290  1.00  0.00           H
ATOM   1391  CD  LYS A 676      47.390  56.300  61.790  1.00  0.00           C
ATOM   1392  HD1 LYS A 676      47.220  56.680  60.770  1.00  0.00           H
ATOM   1393  HD2 LYS A 676      47.910  55.330  61.890  1.00  0.00           H
ATOM   1394  CE  LYS A 676      48.240  57.230  62.680  1.00  0.00           C
ATOM   1395  HE1 LYS A 676      48.080  57.150  63.770  1.00  0.00           H
ATOM   1396  HE2 LYS A 676      47.890  58.290  62.610  1.00  0.00           H
ATOM   1397  NZ  LYS A 676      49.710  57.230  62.420  1.00  0.00           N
ATOM   1398  HZ1 LYS A 676      49.850  57.170  61.400  1.00  0.00           H
ATOM   1399  HZ2 LYS A 676      50.120  56.330  62.740  1.00  0.00           H
ATOM   1400  HZ3 LYS A 676      50.190  58.070  62.820  1.00  0.00           H
ATOM   1401  C   LYS A 676      42.750  56.240  62.110  1.00  0.00           C
ATOM   1402  O   LYS A 676      42.430  56.630  63.210  1.00  0.00           O
ATOM   1403  N   ILE A 677      42.280  56.950  61.050  1.00  0.00           N
ATOM   1404  HN  ILE A 677      42.620  56.740  60.130  1.00  0.00           H
ATOM   1405  CA  ILE A 677      41.480  58.070  61.350  1.00  0.00           C
ATOM   1406  HA  ILE A 677      42.000  58.770  61.980  1.00  0.00           H
ATOM   1407  CB  ILE A 677      41.000  58.850  60.070  1.00  0.00           C
ATOM   1408  HB  ILE A 677      40.470  58.080  59.470  1.00  0.00           H
ATOM   1409  CG2 ILE A 677      40.230  60.160  60.410  1.00  0.00           C
ATOM   1410 HG21 ILE A 677      40.120  60.760  59.490  1.00  0.00           H
ATOM   1411 HG22 ILE A 677      40.650  60.870  61.150  1.00  0.00           H
ATOM   1412 HG23 ILE A 677      39.200  59.860  60.710  1.00  0.00           H
ATOM   1413  CG1 ILE A 677      42.270  59.320  59.300  1.00  0.00           C
ATOM   1414 HG11 ILE A 677      43.190  58.710  59.330  1.00  0.00           H
ATOM   1415 HG12 ILE A 677      42.490  60.320  59.720  1.00  0.00           H
ATOM   1416  CD  ILE A 677      42.090  59.310  57.770  1.00  0.00           C
ATOM   1417  HD1 ILE A 677      41.180  59.840  57.410  1.00  0.00           H
ATOM   1418  HD2 ILE A 677      42.110  58.300  57.330  1.00  0.00           H
ATOM   1419  HD3 ILE A 677      43.030  59.660  57.280  1.00  0.00           H
ATOM   1420  C   ILE A 677      40.150  57.790  62.080  1.00  0.00           C
ATOM   1421  O   ILE A 677      39.820  58.650  62.910  1.00  0.00           O
ATOM   1422  N   LEU A 678      39.500  56.700  61.860  1.00  0.00           N
ATOM   1423  HN  LEU A 678      39.830  56.160  61.080  1.00  0.00           H
ATOM   1424  CA  LEU A 678      38.330  56.150  62.530  1.00  0.00           C
ATOM   1425  HA  LEU A 678      37.590  56.920  62.390  1.00  0.00           H
ATOM   1426  CB  LEU A 678      37.880  54.910  61.640  1.00  0.00           C
ATOM   1427  HB1 LEU A 678      38.720  54.190  61.480  1.00  0.00           H
ATOM   1428  HB2 LEU A 678      37.540  55.210  60.630  1.00  0.00           H
ATOM   1429  CG  LEU A 678      36.760  54.050  62.230  1.00  0.00           C
ATOM   1430  HG  LEU A 678      37.100  53.530  63.150  1.00  0.00           H
ATOM   1431  CD1 LEU A 678      35.620  54.990  62.640  1.00  0.00           C
ATOM   1432 HD11 LEU A 678      34.770  54.420  63.090  1.00  0.00           H
ATOM   1433 HD12 LEU A 678      35.130  55.440  61.760  1.00  0.00           H
ATOM   1434 HD13 LEU A 678      35.870  55.830  63.310  1.00  0.00           H
ATOM   1435  CD2 LEU A 678      36.410  53.000  61.210  1.00  0.00           C
ATOM   1436 HD21 LEU A 678      36.300  53.490  60.220  1.00  0.00           H
ATOM   1437 HD22 LEU A 678      35.460  52.470  61.430  1.00  0.00           H
ATOM   1438 HD23 LEU A 678      37.230  52.260  61.090  1.00  0.00           H
ATOM   1439  C   LEU A 678      38.570  55.750  63.970  1.00  0.00           C
ATOM   1440  O   LEU A 678      37.850  56.140  64.850  1.00  0.00           O
ATOM   1441  N   TYR A 679      39.710  55.140  64.210  1.00  0.00           N
ATOM   1442  HN  TYR A 679      40.180  54.670  63.470  1.00  0.00           H
ATOM   1443  CA  TYR A 679      40.290  54.800  65.550  1.00  0.00           C
ATOM   1444  HA  TYR A 679      39.570  54.230  66.120  1.00  0.00           H
ATOM   1445  CB  TYR A 679      41.560  53.870  65.370  1.00  0.00           C
ATOM   1446  HB1 TYR A 679      42.020  54.060  64.370  1.00  0.00           H
ATOM   1447  HB2 TYR A 679      41.210  52.820  65.290  1.00  0.00           H
ATOM   1448  CG  TYR A 679      42.580  53.980  66.490  1.00  0.00           C
ATOM   1449  CD1 TYR A 679      42.280  53.390  67.720  1.00  0.00           C
ATOM   1450  HD1 TYR A 679      41.340  52.880  67.860  1.00  0.00           H
ATOM   1451  CE1 TYR A 679      43.220  53.390  68.710  1.00  0.00           C
ATOM   1452  HE1 TYR A 679      42.970  52.940  69.660  1.00  0.00           H
ATOM   1453  CZ  TYR A 679      44.510  53.980  68.510  1.00  0.00           C
ATOM   1454  OH  TYR A 679      45.370  54.100  69.620  1.00  0.00           O
ATOM   1455  HH  TYR A 679      46.220  54.460  69.360  1.00  0.00           H
ATOM   1456  CD2 TYR A 679      43.760  54.730  66.310  1.00  0.00           C
ATOM   1457  HD2 TYR A 679      43.960  55.180  65.360  1.00  0.00           H
ATOM   1458  CE2 TYR A 679      44.810  54.630  67.280  1.00  0.00           C
ATOM   1459  HE2 TYR A 679      45.770  55.060  67.080  1.00  0.00           H
ATOM   1460  C   TYR A 679      40.620  56.070  66.370  1.00  0.00           C
ATOM   1461  O   TYR A 679      40.370  56.210  67.540  1.00  0.00           O
ATOM   1462  N   LYS A 680      41.260  57.060  65.740  1.00  0.00           N
ATOM   1463  HN  LYS A 680      41.600  56.890  64.810  1.00  0.00           H
ATOM   1464  CA  LYS A 680      41.660  58.350  66.400  1.00  0.00           C
ATOM   1465  HA  LYS A 680      42.110  58.230  67.380  1.00  0.00           H
ATOM   1466  CB  LYS A 680      42.550  59.290  65.460  1.00  0.00           C
ATOM   1467  HB1 LYS A 680      42.610  60.300  65.920  1.00  0.00           H
ATOM   1468  HB2 LYS A 680      41.960  59.350  64.520  1.00  0.00           H
ATOM   1469  CG  LYS A 680      44.000  58.710  65.300  1.00  0.00           C
ATOM   1470  HG1 LYS A 680      44.450  59.360  64.530  1.00  0.00           H
ATOM   1471  HG2 LYS A 680      43.920  57.700  64.860  1.00  0.00           H
ATOM   1472  CD  LYS A 680      44.800  58.640  66.600  1.00  0.00           C
ATOM   1473  HD1 LYS A 680      45.840  58.410  66.300  1.00  0.00           H
ATOM   1474  HD2 LYS A 680      44.540  57.680  67.100  1.00  0.00           H
ATOM   1475  CE  LYS A 680      44.920  59.970  67.370  1.00  0.00           C
ATOM   1476  HE1 LYS A 680      43.870  60.320  67.530  1.00  0.00           H
ATOM   1477  HE2 LYS A 680      45.510  60.690  66.770  1.00  0.00           H
ATOM   1478  NZ  LYS A 680      45.570  59.750  68.690  1.00  0.00           N
ATOM   1479  HZ1 LYS A 680      44.970  59.060  69.210  1.00  0.00           H
ATOM   1480  HZ2 LYS A 680      45.500  60.590  69.310  1.00  0.00           H
ATOM   1481  HZ3 LYS A 680      46.530  59.400  68.510  1.00  0.00           H
ATOM   1482  C   LYS A 680      40.460  59.210  66.780  1.00  0.00           C
ATOM   1483  O   LYS A 680      40.280  59.710  67.890  1.00  0.00           O
ATOM   1484  N   PHE A 681      39.530  59.280  65.790  1.00  0.00           N
ATOM   1485  HN  PHE A 681      39.870  58.950  64.900  1.00  0.00           H
ATOM   1486  CA  PHE A 681      38.220  60.000  65.920  1.00  0.00           C
ATOM   1487  HA  PHE A 681      38.490  61.040  66.040  1.00  0.00           H
ATOM   1488  CB  PHE A 681      37.370  59.760  64.630  1.00  0.00           C
ATOM   1489  HB1 PHE A 681      37.090  58.700  64.530  1.00  0.00           H
ATOM   1490  HB2 PHE A 681      37.930  60.080  63.720  1.00  0.00           H
ATOM   1491  CG  PHE A 681      36.010  60.450  64.670  1.00  0.00           C
ATOM   1492  CD1 PHE A 681      35.940  61.850  64.500  1.00  0.00           C
ATOM   1493  HD1 PHE A 681      36.820  62.330  64.100  1.00  0.00           H
ATOM   1494  CE1 PHE A 681      34.830  62.630  64.890  1.00  0.00           C
ATOM   1495  HE1 PHE A 681      34.900  63.700  64.920  1.00  0.00           H
ATOM   1496  CZ  PHE A 681      33.680  61.860  65.280  1.00  0.00           C
ATOM   1497  HZ  PHE A 681      32.760  62.360  65.530  1.00  0.00           H
ATOM   1498  CD2 PHE A 681      34.870  59.770  65.140  1.00  0.00           C
ATOM   1499  HD2 PHE A 681      34.870  58.690  65.150  1.00  0.00           H
ATOM   1500  CE2 PHE A 681      33.740  60.500  65.480  1.00  0.00           C
ATOM   1501  HE2 PHE A 681      32.830  59.960  65.700  1.00  0.00           H
ATOM   1502  C   PHE A 681      37.460  59.460  67.180  1.00  0.00           C
ATOM   1503  O   PHE A 681      37.060  60.190  68.070  1.00  0.00           O
ATOM   1504  N   CYS A 682      37.370  58.120  67.290  1.00  0.00           N
ATOM   1505  HN  CYS A 682      37.820  57.590  66.570  1.00  0.00           H
ATOM   1506  CA  CYS A 682      36.910  57.360  68.430  1.00  0.00           C
ATOM   1507  HA  CYS A 682      35.960  57.740  68.770  1.00  0.00           H
ATOM   1508  CB  CYS A 682      36.830  55.800  68.140  1.00  0.00           C
ATOM   1509  HB1 CYS A 682      36.770  55.240  69.090  1.00  0.00           H
ATOM   1510  HB2 CYS A 682      37.820  55.520  67.740  1.00  0.00           H
ATOM   1511  SG  CYS A 682      35.560  55.520  66.930  1.00  0.00           S
ATOM   1512  HG1 CYS A 682      36.350  55.780  65.900  1.00  0.00           H
ATOM   1513  C   CYS A 682      37.650  57.500  69.750  1.00  0.00           C
ATOM   1514  O   CYS A 682      37.000  57.700  70.790  1.00  0.00           O
ATOM   1515  N   ARG A 683      39.000  57.600  69.780  1.00  0.00           N
ATOM   1516  HN  ARG A 683      39.540  57.460  68.940  1.00  0.00           H
ATOM   1517  CA  ARG A 683      39.750  57.870  70.900  1.00  0.00           C
ATOM   1518  HA  ARG A 683      39.480  57.180  71.690  1.00  0.00           H
ATOM   1519  CB  ARG A 683      41.280  57.750  70.660  1.00  0.00           C
ATOM   1520  HB1 ARG A 683      41.810  58.300  71.460  1.00  0.00           H
ATOM   1521  HB2 ARG A 683      41.420  58.170  69.640  1.00  0.00           H
ATOM   1522  CG  ARG A 683      41.670  56.210  70.560  1.00  0.00           C
ATOM   1523  HG1 ARG A 683      42.450  56.150  69.780  1.00  0.00           H
ATOM   1524  HG2 ARG A 683      40.820  55.590  70.180  1.00  0.00           H
ATOM   1525  CD  ARG A 683      42.450  55.680  71.790  1.00  0.00           C
ATOM   1526  HD1 ARG A 683      43.380  56.270  71.950  1.00  0.00           H
ATOM   1527  HD2 ARG A 683      42.690  54.630  71.530  1.00  0.00           H
ATOM   1528  NE  ARG A 683      41.400  55.680  72.880  1.00  0.00           N
ATOM   1529  HE  ARG A 683      40.420  55.780  72.720  1.00  0.00           H
ATOM   1530  CZ  ARG A 683      41.670  55.330  74.150  1.00  0.00           C
ATOM   1531  NH1 ARG A 683      40.670  55.400  74.950  1.00  0.00           N
ATOM   1532 HH11 ARG A 683      40.800  55.190  75.920  1.00  0.00           H
ATOM   1533 HH12 ARG A 683      39.830  55.850  74.620  1.00  0.00           H
ATOM   1534  NH2 ARG A 683      42.780  54.950  74.730  1.00  0.00           N
ATOM   1535 HH21 ARG A 683      43.600  54.660  74.230  1.00  0.00           H
ATOM   1536 HH22 ARG A 683      42.850  54.790  75.720  1.00  0.00           H
ATOM   1537  C   ARG A 683      39.360  59.280  71.450  1.00  0.00           C
ATOM   1538  O   ARG A 683      38.960  59.380  72.580  1.00  0.00           O
ATOM   1539  N   ASP A 684      39.330  60.260  70.540  1.00  0.00           N
ATOM   1540  HN  ASP A 684      39.380  60.030  69.580  1.00  0.00           H
ATOM   1541  CA  ASP A 684      38.940  61.640  70.940  1.00  0.00           C
ATOM   1542  HA  ASP A 684      39.500  61.840  71.850  1.00  0.00           H
ATOM   1543  CB  ASP A 684      39.430  62.650  69.830  1.00  0.00           C
ATOM   1544  HB1 ASP A 684      38.990  63.670  69.950  1.00  0.00           H
ATOM   1545  HB2 ASP A 684      39.060  62.360  68.830  1.00  0.00           H
ATOM   1546  CG  ASP A 684      40.910  62.720  69.900  1.00  0.00           C
ATOM   1547  OD1 ASP A 684      41.600  62.600  68.830  1.00  0.00           O
ATOM   1548  OD2 ASP A 684      41.460  63.070  70.960  1.00  0.00           O
ATOM   1549  C   ASP A 684      37.520  61.920  71.350  1.00  0.00           C
ATOM   1550  O   ASP A 684      37.290  62.710  72.230  1.00  0.00           O
ATOM   1551  N   TYR A 685      36.520  61.240  70.810  1.00  0.00           N
ATOM   1552  HN  TYR A 685      36.720  60.590  70.090  1.00  0.00           H
ATOM   1553  CA  TYR A 685      35.090  61.550  71.100  1.00  0.00           C
ATOM   1554  HA  TYR A 685      35.040  62.450  71.660  1.00  0.00           H
ATOM   1555  CB  TYR A 685      34.210  61.750  69.770  1.00  0.00           C
ATOM   1556  HB1 TYR A 685      33.170  61.860  70.120  1.00  0.00           H
ATOM   1557  HB2 TYR A 685      34.270  60.920  69.040  1.00  0.00           H
ATOM   1558  CG  TYR A 685      34.600  63.050  69.030  1.00  0.00           C
ATOM   1559  CD1 TYR A 685      33.680  64.170  69.170  1.00  0.00           C
ATOM   1560  HD1 TYR A 685      32.860  64.250  69.860  1.00  0.00           H
ATOM   1561  CE1 TYR A 685      33.940  65.330  68.460  1.00  0.00           C
ATOM   1562  HE1 TYR A 685      33.330  66.230  68.500  1.00  0.00           H
ATOM   1563  CZ  TYR A 685      35.070  65.470  67.680  1.00  0.00           C
ATOM   1564  OH  TYR A 685      35.290  66.660  66.950  1.00  0.00           O
ATOM   1565  HH  TYR A 685      36.120  66.500  66.480  1.00  0.00           H
ATOM   1566  CD2 TYR A 685      35.660  63.160  68.170  1.00  0.00           C
ATOM   1567  HD2 TYR A 685      36.350  62.360  68.000  1.00  0.00           H
ATOM   1568  CE2 TYR A 685      35.910  64.390  67.470  1.00  0.00           C
ATOM   1569  HE2 TYR A 685      36.720  64.460  66.760  1.00  0.00           H
ATOM   1570  C   TYR A 685      34.540  60.520  72.140  1.00  0.00           C
ATOM   1571  O   TYR A 685      33.380  60.460  72.500  1.00  0.00           O
ATOM   1572  N   GLN A 686      35.430  59.580  72.620  1.00  0.00           N
ATOM   1573  HN  GLN A 686      36.380  59.480  72.310  1.00  0.00           H
ATOM   1574  CA  GLN A 686      35.030  58.660  73.580  1.00  0.00           C
ATOM   1575  HA  GLN A 686      35.940  58.130  73.820  1.00  0.00           H
ATOM   1576  CB  GLN A 686      34.510  59.230  74.930  1.00  0.00           C
ATOM   1577  HB1 GLN A 686      34.590  58.370  75.630  1.00  0.00           H
ATOM   1578  HB2 GLN A 686      33.430  59.500  74.900  1.00  0.00           H
ATOM   1579  CG  GLN A 686      35.320  60.300  75.620  1.00  0.00           C
ATOM   1580  HG1 GLN A 686      35.160  60.440  76.710  1.00  0.00           H
ATOM   1581  HG2 GLN A 686      34.970  61.200  75.070  1.00  0.00           H
ATOM   1582  CD  GLN A 686      36.830  60.320  75.410  1.00  0.00           C
ATOM   1583  OE1 GLN A 686      37.530  59.350  75.800  1.00  0.00           O
ATOM   1584  NE2 GLN A 686      37.450  61.440  74.980  1.00  0.00           N
ATOM   1585 HE21 GLN A 686      38.440  61.380  74.810  1.00  0.00           H
ATOM   1586 HE22 GLN A 686      36.930  62.290  74.850  1.00  0.00           H
ATOM   1587  C   GLN A 686      34.150  57.520  73.120  1.00  0.00           C
ATOM   1588  O   GLN A 686      33.450  56.870  73.910  1.00  0.00           O
ATOM   1589  N   LEU A 687      34.130  57.250  71.760  1.00  0.00           N
ATOM   1590  HN  LEU A 687      34.640  57.730  71.050  1.00  0.00           H
ATOM   1591  CA  LEU A 687      33.420  56.060  71.190  1.00  0.00           C
ATOM   1592  HA  LEU A 687      32.490  56.000  71.750  1.00  0.00           H
ATOM   1593  CB  LEU A 687      33.030  56.140  69.720  1.00  0.00           C
ATOM   1594  HB1 LEU A 687      32.410  55.230  69.560  1.00  0.00           H
ATOM   1595  HB2 LEU A 687      33.870  56.160  69.000  1.00  0.00           H
ATOM   1596  CG  LEU A 687      32.020  57.310  69.420  1.00  0.00           C
ATOM   1597  HG  LEU A 687      31.570  57.710  70.370  1.00  0.00           H
ATOM   1598  CD1 LEU A 687      32.880  58.420  68.830  1.00  0.00           C
ATOM   1599 HD11 LEU A 687      32.320  59.300  68.450  1.00  0.00           H
ATOM   1600 HD12 LEU A 687      33.310  57.890  67.940  1.00  0.00           H
ATOM   1601 HD13 LEU A 687      33.650  58.810  69.530  1.00  0.00           H
ATOM   1602  CD2 LEU A 687      30.970  56.990  68.360  1.00  0.00           C
ATOM   1603 HD21 LEU A 687      31.420  56.790  67.360  1.00  0.00           H
ATOM   1604 HD22 LEU A 687      30.300  57.850  68.120  1.00  0.00           H
ATOM   1605 HD23 LEU A 687      30.380  56.100  68.650  1.00  0.00           H
ATOM   1606  C   LEU A 687      34.360  54.820  71.350  1.00  0.00           C
ATOM   1607  O   LEU A 687      35.560  54.980  71.590  1.00  0.00           O
ATOM   1608  N   SER A 688      33.830  53.620  71.330  1.00  0.00           N
ATOM   1609  HN  SER A 688      32.900  53.450  71.010  1.00  0.00           H
ATOM   1610  CA  SER A 688      34.710  52.460  71.260  1.00  0.00           C
ATOM   1611  HA  SER A 688      35.650  52.670  71.750  1.00  0.00           H
ATOM   1612  CB  SER A 688      34.060  51.340  72.020  1.00  0.00           C
ATOM   1613  HB1 SER A 688      33.410  50.850  71.270  1.00  0.00           H
ATOM   1614  HB2 SER A 688      33.550  51.660  72.950  1.00  0.00           H
ATOM   1615  OG  SER A 688      34.960  50.310  72.390  1.00  0.00           O
ATOM   1616  HG1 SER A 688      35.310  50.590  73.240  1.00  0.00           H
ATOM   1617  C   SER A 688      34.870  52.050  69.780  1.00  0.00           C
ATOM   1618  O   SER A 688      33.980  51.950  68.980  1.00  0.00           O
ATOM   1619  N   TYR A 689      36.130  52.030  69.400  1.00  0.00           N
ATOM   1620  HN  TYR A 689      36.870  52.250  70.020  1.00  0.00           H
ATOM   1621  CA  TYR A 689      36.530  51.850  68.050  1.00  0.00           C
ATOM   1622  HA  TYR A 689      35.980  52.570  67.470  1.00  0.00           H
ATOM   1623  CB  TYR A 689      38.090  52.060  67.900  1.00  0.00           C
ATOM   1624  HB1 TYR A 689      38.600  51.570  68.760  1.00  0.00           H
ATOM   1625  HB2 TYR A 689      38.380  53.120  67.850  1.00  0.00           H
ATOM   1626  CG  TYR A 689      38.720  51.600  66.600  1.00  0.00           C
ATOM   1627  CD1 TYR A 689      40.000  51.030  66.790  1.00  0.00           C
ATOM   1628  HD1 TYR A 689      40.360  50.820  67.780  1.00  0.00           H
ATOM   1629  CE1 TYR A 689      40.590  50.370  65.730  1.00  0.00           C
ATOM   1630  HE1 TYR A 689      41.500  49.820  65.940  1.00  0.00           H
ATOM   1631  CZ  TYR A 689      39.940  50.410  64.460  1.00  0.00           C
ATOM   1632  OH  TYR A 689      40.430  49.610  63.360  1.00  0.00           O
ATOM   1633  HH  TYR A 689      40.110  49.800  62.470  1.00  0.00           H
ATOM   1634  CD2 TYR A 689      38.150  51.720  65.370  1.00  0.00           C
ATOM   1635  HD2 TYR A 689      37.260  52.220  65.050  1.00  0.00           H
ATOM   1636  CE2 TYR A 689      38.840  51.210  64.290  1.00  0.00           C
ATOM   1637  HE2 TYR A 689      38.520  51.230  63.260  1.00  0.00           H
ATOM   1638  C   TYR A 689      36.070  50.470  67.490  1.00  0.00           C
ATOM   1639  O   TYR A 689      35.590  50.500  66.330  1.00  0.00           O
ATOM   1640  N   LEU A 690      36.090  49.270  68.170  1.00  0.00           N
ATOM   1641  HN  LEU A 690      36.300  49.300  69.140  1.00  0.00           H
ATOM   1642  CA  LEU A 690      35.860  48.020  67.550  1.00  0.00           C
ATOM   1643  HA  LEU A 690      36.460  48.000  66.660  1.00  0.00           H
ATOM   1644  CB  LEU A 690      36.220  46.780  68.420  1.00  0.00           C
ATOM   1645  HB1 LEU A 690      35.620  46.770  69.350  1.00  0.00           H
ATOM   1646  HB2 LEU A 690      37.240  46.850  68.860  1.00  0.00           H
ATOM   1647  CG  LEU A 690      36.120  45.520  67.680  1.00  0.00           C
ATOM   1648  HG  LEU A 690      35.090  45.430  67.290  1.00  0.00           H
ATOM   1649  CD1 LEU A 690      37.030  45.430  66.440  1.00  0.00           C
ATOM   1650 HD11 LEU A 690      37.040  44.360  66.150  1.00  0.00           H
ATOM   1651 HD12 LEU A 690      38.050  45.670  66.800  1.00  0.00           H
ATOM   1652 HD13 LEU A 690      36.670  46.070  65.610  1.00  0.00           H
ATOM   1653  CD2 LEU A 690      36.530  44.440  68.710  1.00  0.00           C
ATOM   1654 HD21 LEU A 690      36.200  43.440  68.340  1.00  0.00           H
ATOM   1655 HD22 LEU A 690      36.040  44.660  69.670  1.00  0.00           H
ATOM   1656 HD23 LEU A 690      37.610  44.480  68.980  1.00  0.00           H
ATOM   1657  C   LEU A 690      34.420  47.890  67.130  1.00  0.00           C
ATOM   1658  O   LEU A 690      34.120  47.330  66.050  1.00  0.00           O
ATOM   1659  N   SER A 691      33.390  48.350  67.880  1.00  0.00           N
ATOM   1660  HN  SER A 691      33.640  48.630  68.800  1.00  0.00           H
ATOM   1661  CA  SER A 691      32.020  48.150  67.500  1.00  0.00           C
ATOM   1662  HA  SER A 691      31.930  47.130  67.160  1.00  0.00           H
ATOM   1663  CB  SER A 691      30.920  48.360  68.660  1.00  0.00           C
ATOM   1664  HB1 SER A 691      30.930  47.400  69.210  1.00  0.00           H
ATOM   1665  HB2 SER A 691      29.890  48.480  68.240  1.00  0.00           H
ATOM   1666  OG  SER A 691      31.340  49.400  69.530  1.00  0.00           O
ATOM   1667  HG1 SER A 691      32.080  49.100  70.060  1.00  0.00           H
ATOM   1668  C   SER A 691      31.590  49.110  66.420  1.00  0.00           C
ATOM   1669  O   SER A 691      30.830  48.730  65.560  1.00  0.00           O
ATOM   1670  N   LEU A 692      32.120  50.350  66.420  1.00  0.00           N
ATOM   1671  HN  LEU A 692      32.610  50.680  67.220  1.00  0.00           H
ATOM   1672  CA  LEU A 692      31.670  51.370  65.370  1.00  0.00           C
ATOM   1673  HA  LEU A 692      30.600  51.350  65.340  1.00  0.00           H
ATOM   1674  CB  LEU A 692      32.170  52.760  65.780  1.00  0.00           C
ATOM   1675  HB1 LEU A 692      33.290  52.850  65.800  1.00  0.00           H
ATOM   1676  HB2 LEU A 692      31.890  52.950  66.840  1.00  0.00           H
ATOM   1677  CG  LEU A 692      31.650  53.890  64.870  1.00  0.00           C
ATOM   1678  HG  LEU A 692      31.800  53.500  63.830  1.00  0.00           H
ATOM   1679  CD1 LEU A 692      30.160  54.050  65.170  1.00  0.00           C
ATOM   1680 HD11 LEU A 692      29.810  55.010  64.750  1.00  0.00           H
ATOM   1681 HD12 LEU A 692      30.020  54.170  66.270  1.00  0.00           H
ATOM   1682 HD13 LEU A 692      29.630  53.110  64.880  1.00  0.00           H
ATOM   1683  CD2 LEU A 692      32.310  55.250  65.010  1.00  0.00           C
ATOM   1684 HD21 LEU A 692      32.360  55.530  66.090  1.00  0.00           H
ATOM   1685 HD22 LEU A 692      31.790  56.090  64.520  1.00  0.00           H
ATOM   1686 HD23 LEU A 692      33.350  55.140  64.610  1.00  0.00           H
ATOM   1687  C   LEU A 692      32.330  51.020  63.970  1.00  0.00           C
ATOM   1688  O   LEU A 692      31.640  51.080  62.970  1.00  0.00           O
ATOM   1689  N   ARG A 693      33.590  50.540  63.950  1.00  0.00           N
ATOM   1690  HN  ARG A 693      34.130  50.570  64.780  1.00  0.00           H
ATOM   1691  CA  ARG A 693      34.190  49.970  62.750  1.00  0.00           C
ATOM   1692  HA  ARG A 693      34.100  50.680  61.940  1.00  0.00           H
ATOM   1693  CB  ARG A 693      35.710  49.780  63.140  1.00  0.00           C
ATOM   1694  HB1 ARG A 693      35.930  49.180  64.050  1.00  0.00           H
ATOM   1695  HB2 ARG A 693      36.100  50.780  63.440  1.00  0.00           H
ATOM   1696  CG  ARG A 693      36.640  49.180  62.070  1.00  0.00           C
ATOM   1697  HG1 ARG A 693      37.670  49.430  62.380  1.00  0.00           H
ATOM   1698  HG2 ARG A 693      36.450  49.660  61.090  1.00  0.00           H
ATOM   1699  CD  ARG A 693      36.580  47.610  61.900  1.00  0.00           C
ATOM   1700  HD1 ARG A 693      35.660  47.320  61.350  1.00  0.00           H
ATOM   1701  HD2 ARG A 693      36.580  47.140  62.900  1.00  0.00           H
ATOM   1702  NE  ARG A 693      37.810  47.190  61.130  1.00  0.00           N
ATOM   1703  HE  ARG A 693      38.390  47.960  60.880  1.00  0.00           H
ATOM   1704  CZ  ARG A 693      38.010  46.020  60.590  1.00  0.00           C
ATOM   1705  NH1 ARG A 693      37.240  44.970  60.790  1.00  0.00           N
ATOM   1706 HH11 ARG A 693      36.520  45.060  61.490  1.00  0.00           H
ATOM   1707 HH12 ARG A 693      37.550  44.180  60.280  1.00  0.00           H
ATOM   1708  NH2 ARG A 693      39.070  45.890  59.830  1.00  0.00           N
ATOM   1709 HH21 ARG A 693      39.590  46.720  59.720  1.00  0.00           H
ATOM   1710 HH22 ARG A 693      39.250  45.090  59.250  1.00  0.00           H
ATOM   1711  C   ARG A 693      33.530  48.690  62.320  1.00  0.00           C
ATOM   1712  O   ARG A 693      33.380  48.400  61.130  1.00  0.00           O
ATOM   1713  N   THR A 694      33.090  47.840  63.190  1.00  0.00           N
ATOM   1714  HN  THR A 694      33.260  47.880  64.170  1.00  0.00           H
ATOM   1715  CA  THR A 694      32.200  46.770  62.800  1.00  0.00           C
ATOM   1716  HA  THR A 694      32.740  46.230  62.040  1.00  0.00           H
ATOM   1717  CB  THR A 694      31.820  45.890  64.010  1.00  0.00           C
ATOM   1718  HB  THR A 694      31.490  46.400  64.940  1.00  0.00           H
ATOM   1719  OG1 THR A 694      32.990  45.230  64.450  1.00  0.00           O
ATOM   1720  HG1 THR A 694      33.400  45.780  65.100  1.00  0.00           H
ATOM   1721  CG2 THR A 694      30.850  44.770  63.520  1.00  0.00           C
ATOM   1722 HG21 THR A 694      31.150  44.330  62.540  1.00  0.00           H
ATOM   1723 HG22 THR A 694      29.910  45.330  63.360  1.00  0.00           H
ATOM   1724 HG23 THR A 694      30.580  43.990  64.270  1.00  0.00           H
ATOM   1725  C   THR A 694      30.910  47.170  62.160  1.00  0.00           C
ATOM   1726  O   THR A 694      30.590  46.710  61.090  1.00  0.00           O
ATOM   1727  N   SER A 695      30.190  48.230  62.680  1.00  0.00           N
ATOM   1728  HN  SER A 695      30.550  48.550  63.550  1.00  0.00           H
ATOM   1729  CA  SER A 695      28.950  48.720  62.210  1.00  0.00           C
ATOM   1730  HA  SER A 695      28.220  47.920  62.190  1.00  0.00           H
ATOM   1731  CB  SER A 695      28.320  49.870  63.160  1.00  0.00           C
ATOM   1732  HB1 SER A 695      27.280  49.950  62.770  1.00  0.00           H
ATOM   1733  HB2 SER A 695      28.760  50.890  63.130  1.00  0.00           H
ATOM   1734  OG  SER A 695      28.260  49.340  64.430  1.00  0.00           O
ATOM   1735  HG1 SER A 695      28.080  50.040  65.050  1.00  0.00           H
ATOM   1736  C   SER A 695      29.110  49.370  60.850  1.00  0.00           C
ATOM   1737  O   SER A 695      28.320  49.140  59.920  1.00  0.00           O
ATOM   1738  N   ILE A 696      30.120  50.250  60.570  1.00  0.00           N
ATOM   1739  HN  ILE A 696      30.780  50.400  61.310  1.00  0.00           H
ATOM   1740  CA  ILE A 696      30.300  51.000  59.320  1.00  0.00           C
ATOM   1741  HA  ILE A 696      29.350  51.480  59.150  1.00  0.00           H
ATOM   1742  CB  ILE A 696      31.430  52.050  59.480  1.00  0.00           C
ATOM   1743  HB  ILE A 696      32.340  51.510  59.850  1.00  0.00           H
ATOM   1744  CG2 ILE A 696      31.730  52.760  58.140  1.00  0.00           C
ATOM   1745 HG21 ILE A 696      30.850  53.410  57.930  1.00  0.00           H
ATOM   1746 HG22 ILE A 696      31.960  51.970  57.380  1.00  0.00           H
ATOM   1747 HG23 ILE A 696      32.650  53.340  58.300  1.00  0.00           H
ATOM   1748  CG1 ILE A 696      31.080  53.060  60.610  1.00  0.00           C
ATOM   1749 HG11 ILE A 696      30.820  52.610  61.600  1.00  0.00           H
ATOM   1750 HG12 ILE A 696      30.270  53.750  60.310  1.00  0.00           H
ATOM   1751  CD  ILE A 696      32.380  53.840  60.920  1.00  0.00           C
ATOM   1752  HD1 ILE A 696      32.940  54.470  60.190  1.00  0.00           H
ATOM   1753  HD2 ILE A 696      33.080  53.100  61.370  1.00  0.00           H
ATOM   1754  HD3 ILE A 696      32.220  54.550  61.760  1.00  0.00           H
ATOM   1755  C   ILE A 696      30.730  49.960  58.160  1.00  0.00           C
ATOM   1756  O   ILE A 696      30.400  50.130  57.000  1.00  0.00           O
ATOM   1757  N   GLY A 697      31.370  48.830  58.560  1.00  0.00           N
ATOM   1758  HN  GLY A 697      31.680  48.830  59.510  1.00  0.00           H
ATOM   1759  CA  GLY A 697      31.780  47.640  57.700  1.00  0.00           C
ATOM   1760  HA1 GLY A 697      32.260  46.860  58.260  1.00  0.00           H
ATOM   1761  HA2 GLY A 697      32.510  48.010  57.010  1.00  0.00           H
ATOM   1762  C   GLY A 697      30.600  46.910  57.100  1.00  0.00           C
ATOM   1763  O   GLY A 697      30.590  46.800  55.910  1.00  0.00           O
ATOM   1764  N   LEU A 698      29.610  46.570  57.980  1.00  0.00           N
ATOM   1765  HN  LEU A 698      29.680  46.780  58.940  1.00  0.00           H
ATOM   1766  CA  LEU A 698      28.400  45.930  57.560  1.00  0.00           C
ATOM   1767  HA  LEU A 698      28.740  45.080  57.010  1.00  0.00           H
ATOM   1768  CB  LEU A 698      27.730  45.550  58.920  1.00  0.00           C
ATOM   1769  HB1 LEU A 698      26.670  45.270  58.670  1.00  0.00           H
ATOM   1770  HB2 LEU A 698      27.610  46.540  59.430  1.00  0.00           H
ATOM   1771  CG  LEU A 698      28.450  44.480  59.750  1.00  0.00           C
ATOM   1772  HG  LEU A 698      29.550  44.630  59.700  1.00  0.00           H
ATOM   1773  CD1 LEU A 698      27.940  44.460  61.200  1.00  0.00           C
ATOM   1774 HD11 LEU A 698      28.570  43.640  61.600  1.00  0.00           H
ATOM   1775 HD12 LEU A 698      26.830  44.410  61.190  1.00  0.00           H
ATOM   1776 HD13 LEU A 698      28.210  45.440  61.680  1.00  0.00           H
ATOM   1777  CD2 LEU A 698      28.260  43.020  59.140  1.00  0.00           C
ATOM   1778 HD21 LEU A 698      27.210  42.690  58.980  1.00  0.00           H
ATOM   1779 HD22 LEU A 698      28.800  42.300  59.810  1.00  0.00           H
ATOM   1780 HD23 LEU A 698      28.780  42.810  58.180  1.00  0.00           H
ATOM   1781  C   LEU A 698      27.610  46.960  56.660  1.00  0.00           C
ATOM   1782  O   LEU A 698      27.130  46.570  55.580  1.00  0.00           O
ATOM   1783  N   TRP A 699      27.450  48.250  57.050  1.00  0.00           N
ATOM   1784  HN  TRP A 699      27.850  48.580  57.910  1.00  0.00           H
ATOM   1785  CA  TRP A 699      26.940  49.300  56.220  1.00  0.00           C
ATOM   1786  HA  TRP A 699      25.870  49.150  56.200  1.00  0.00           H
ATOM   1787  CB  TRP A 699      27.280  50.670  56.910  1.00  0.00           C
ATOM   1788  HB1 TRP A 699      28.020  51.240  56.330  1.00  0.00           H
ATOM   1789  HB2 TRP A 699      27.880  50.470  57.830  1.00  0.00           H
ATOM   1790  CG  TRP A 699      26.150  51.530  57.370  1.00  0.00           C
ATOM   1791  CD1 TRP A 699      26.030  52.220  58.600  1.00  0.00           C
ATOM   1792  HD1 TRP A 699      26.690  52.270  59.450  1.00  0.00           H
ATOM   1793  NE1 TRP A 699      24.760  52.760  58.580  1.00  0.00           N
ATOM   1794  HE1 TRP A 699      24.290  53.370  59.190  1.00  0.00           H
ATOM   1795  CE2 TRP A 699      24.080  52.510  57.420  1.00  0.00           C
ATOM   1796  CD2 TRP A 699      24.940  51.710  56.590  1.00  0.00           C
ATOM   1797  CE3 TRP A 699      24.540  51.430  55.280  1.00  0.00           C
ATOM   1798  HE3 TRP A 699      25.240  50.970  54.590  1.00  0.00           H
ATOM   1799  CZ3 TRP A 699      23.170  51.600  54.930  1.00  0.00           C
ATOM   1800  HZ3 TRP A 699      22.770  51.360  53.970  1.00  0.00           H
ATOM   1801  CZ2 TRP A 699      22.730  52.730  57.010  1.00  0.00           C
ATOM   1802  HZ2 TRP A 699      22.100  53.390  57.600  1.00  0.00           H
ATOM   1803  CH2 TRP A 699      22.280  52.210  55.840  1.00  0.00           C
ATOM   1804  HH2 TRP A 699      21.260  52.320  55.510  1.00  0.00           H
ATOM   1805  C   TRP A 699      27.470  49.300  54.770  1.00  0.00           C
ATOM   1806  O   TRP A 699      26.780  49.080  53.790  1.00  0.00           O
ATOM   1807  N   THR A 700      28.850  49.400  54.730  1.00  0.00           N
ATOM   1808  HN  THR A 700      29.380  49.460  55.570  1.00  0.00           H
ATOM   1809  CA  THR A 700      29.660  49.310  53.530  1.00  0.00           C
ATOM   1810  HA  THR A 700      29.360  50.170  52.960  1.00  0.00           H
ATOM   1811  CB  THR A 700      31.180  49.390  53.780  1.00  0.00           C
ATOM   1812  HB  THR A 700      31.490  48.530  54.410  1.00  0.00           H
ATOM   1813  OG1 THR A 700      31.560  50.510  54.540  1.00  0.00           O
ATOM   1814  HG1 THR A 700      31.300  50.380  55.460  1.00  0.00           H
ATOM   1815  CG2 THR A 700      32.030  49.400  52.420  1.00  0.00           C
ATOM   1816 HG21 THR A 700      33.060  49.830  52.500  1.00  0.00           H
ATOM   1817 HG22 THR A 700      31.480  50.010  51.680  1.00  0.00           H
ATOM   1818 HG23 THR A 700      32.070  48.400  51.930  1.00  0.00           H
ATOM   1819  C   THR A 700      29.410  48.040  52.690  1.00  0.00           C
ATOM   1820  O   THR A 700      29.320  48.060  51.460  1.00  0.00           O
ATOM   1821  N   SER A 701      29.250  46.890  53.320  1.00  0.00           N
ATOM   1822  HN  SER A 701      29.400  46.780  54.300  1.00  0.00           H
ATOM   1823  CA  SER A 701      28.830  45.580  52.640  1.00  0.00           C
ATOM   1824  HA  SER A 701      29.570  45.340  51.900  1.00  0.00           H
ATOM   1825  CB  SER A 701      28.870  44.330  53.600  1.00  0.00           C
ATOM   1826  HB1 SER A 701      28.220  44.560  54.470  1.00  0.00           H
ATOM   1827  HB2 SER A 701      29.900  44.250  54.010  1.00  0.00           H
ATOM   1828  OG  SER A 701      28.490  43.070  53.020  1.00  0.00           O
ATOM   1829  HG1 SER A 701      29.130  42.820  52.350  1.00  0.00           H
ATOM   1830  C   SER A 701      27.500  45.580  52.000  1.00  0.00           C
ATOM   1831  O   SER A 701      27.340  45.250  50.830  1.00  0.00           O
ATOM   1832  N   PHE A 702      26.400  45.980  52.680  1.00  0.00           N
ATOM   1833  HN  PHE A 702      26.460  46.100  53.660  1.00  0.00           H
ATOM   1834  CA  PHE A 702      25.000  46.280  52.140  1.00  0.00           C
ATOM   1835  HA  PHE A 702      24.770  45.310  51.720  1.00  0.00           H
ATOM   1836  CB  PHE A 702      24.060  46.630  53.340  1.00  0.00           C
ATOM   1837  HB1 PHE A 702      24.510  47.290  54.120  1.00  0.00           H
ATOM   1838  HB2 PHE A 702      23.790  45.660  53.800  1.00  0.00           H
ATOM   1839  CG  PHE A 702      22.700  47.170  52.910  1.00  0.00           C
ATOM   1840  CD1 PHE A 702      21.640  46.310  52.600  1.00  0.00           C
ATOM   1841  HD1 PHE A 702      21.870  45.260  52.530  1.00  0.00           H
ATOM   1842  CE1 PHE A 702      20.360  46.910  52.420  1.00  0.00           C
ATOM   1843  HE1 PHE A 702      19.470  46.360  52.120  1.00  0.00           H
ATOM   1844  CZ  PHE A 702      20.140  48.300  52.450  1.00  0.00           C
ATOM   1845  HZ  PHE A 702      19.170  48.750  52.510  1.00  0.00           H
ATOM   1846  CD2 PHE A 702      22.430  48.510  52.990  1.00  0.00           C
ATOM   1847  HD2 PHE A 702      23.330  49.090  53.190  1.00  0.00           H
ATOM   1848  CE2 PHE A 702      21.220  49.080  52.810  1.00  0.00           C
ATOM   1849  HE2 PHE A 702      21.130  50.160  52.770  1.00  0.00           H
ATOM   1850  C   PHE A 702      25.100  47.360  51.000  1.00  0.00           C
ATOM   1851  O   PHE A 702      24.540  47.140  49.910  1.00  0.00           O
ATOM   1852  N   LEU A 703      25.980  48.370  51.140  1.00  0.00           N
ATOM   1853  HN  LEU A 703      26.520  48.570  51.960  1.00  0.00           H
ATOM   1854  CA  LEU A 703      26.230  49.450  50.200  1.00  0.00           C
ATOM   1855  HA  LEU A 703      25.260  49.650  49.760  1.00  0.00           H
ATOM   1856  CB  LEU A 703      27.040  50.650  50.710  1.00  0.00           C
ATOM   1857  HB1 LEU A 703      27.260  51.400  49.910  1.00  0.00           H
ATOM   1858  HB2 LEU A 703      27.950  50.270  51.230  1.00  0.00           H
ATOM   1859  CG  LEU A 703      26.200  51.510  51.650  1.00  0.00           C
ATOM   1860  HG  LEU A 703      25.870  50.760  52.410  1.00  0.00           H
ATOM   1861  CD1 LEU A 703      26.990  52.620  52.340  1.00  0.00           C
ATOM   1862 HD11 LEU A 703      27.900  52.090  52.690  1.00  0.00           H
ATOM   1863 HD12 LEU A 703      26.480  53.180  53.150  1.00  0.00           H
ATOM   1864 HD13 LEU A 703      27.240  53.340  51.540  1.00  0.00           H
ATOM   1865  CD2 LEU A 703      24.940  52.150  51.030  1.00  0.00           C
ATOM   1866 HD21 LEU A 703      24.210  52.600  51.740  1.00  0.00           H
ATOM   1867 HD22 LEU A 703      24.320  51.340  50.590  1.00  0.00           H
ATOM   1868 HD23 LEU A 703      25.230  52.870  50.240  1.00  0.00           H
ATOM   1869  C   LEU A 703      26.920  48.900  48.960  1.00  0.00           C
ATOM   1870  O   LEU A 703      26.500  49.250  47.880  1.00  0.00           O
ATOM   1871  N   CYS A 704      27.920  48.090  49.110  1.00  0.00           N
ATOM   1872  HN  CYS A 704      28.340  47.970  49.990  1.00  0.00           H
ATOM   1873  CA  CYS A 704      28.480  47.360  47.980  1.00  0.00           C
ATOM   1874  HA  CYS A 704      28.800  48.020  47.180  1.00  0.00           H
ATOM   1875  CB  CYS A 704      29.790  46.690  48.550  1.00  0.00           C
ATOM   1876  HB1 CYS A 704      29.590  45.900  49.310  1.00  0.00           H
ATOM   1877  HB2 CYS A 704      30.220  47.520  49.160  1.00  0.00           H
ATOM   1878  SG  CYS A 704      30.990  46.140  47.290  1.00  0.00           S
ATOM   1879  HG1 CYS A 704      30.450  44.970  46.970  1.00  0.00           H
ATOM   1880  C   CYS A 704      27.580  46.440  47.260  1.00  0.00           C
ATOM   1881  O   CYS A 704      27.510  46.500  46.000  1.00  0.00           O
ATOM   1882  N   ILE A 705      26.700  45.680  47.970  1.00  0.00           N
ATOM   1883  HN  ILE A 705      26.600  45.770  48.960  1.00  0.00           H
ATOM   1884  CA  ILE A 705      25.620  44.940  47.380  1.00  0.00           C
ATOM   1885  HA  ILE A 705      26.030  44.290  46.630  1.00  0.00           H
ATOM   1886  CB  ILE A 705      25.000  44.110  48.530  1.00  0.00           C
ATOM   1887  HB  ILE A 705      24.710  44.800  49.360  1.00  0.00           H
ATOM   1888  CG2 ILE A 705      23.600  43.470  48.110  1.00  0.00           C
ATOM   1889 HG21 ILE A 705      23.130  42.940  48.960  1.00  0.00           H
ATOM   1890 HG22 ILE A 705      23.870  42.810  47.260  1.00  0.00           H
ATOM   1891 HG23 ILE A 705      22.830  44.200  47.750  1.00  0.00           H
ATOM   1892  CG1 ILE A 705      25.990  43.010  48.920  1.00  0.00           C
ATOM   1893 HG11 ILE A 705      27.040  43.390  48.860  1.00  0.00           H
ATOM   1894 HG12 ILE A 705      25.980  42.070  48.330  1.00  0.00           H
ATOM   1895  CD  ILE A 705      25.850  42.520  50.350  1.00  0.00           C
ATOM   1896  HD1 ILE A 705      25.870  43.300  51.160  1.00  0.00           H
ATOM   1897  HD2 ILE A 705      26.750  41.990  50.740  1.00  0.00           H
ATOM   1898  HD3 ILE A 705      24.930  41.910  50.470  1.00  0.00           H
ATOM   1899  C   ILE A 705      24.530  45.770  46.670  1.00  0.00           C
ATOM   1900  O   ILE A 705      24.020  45.500  45.580  1.00  0.00           O
ATOM   1901  N   VAL A 706      24.110  46.830  47.320  1.00  0.00           N
ATOM   1902  HN  VAL A 706      24.340  46.970  48.270  1.00  0.00           H
ATOM   1903  CA  VAL A 706      23.190  47.720  46.650  1.00  0.00           C
ATOM   1904  HA  VAL A 706      22.380  47.130  46.250  1.00  0.00           H
ATOM   1905  CB  VAL A 706      22.670  48.750  47.680  1.00  0.00           C
ATOM   1906  HB  VAL A 706      23.580  49.210  48.110  1.00  0.00           H
ATOM   1907  CG1 VAL A 706      21.870  49.850  47.090  1.00  0.00           C
ATOM   1908 HG11 VAL A 706      22.410  50.540  46.390  1.00  0.00           H
ATOM   1909 HG12 VAL A 706      21.420  50.530  47.850  1.00  0.00           H
ATOM   1910 HG13 VAL A 706      21.110  49.400  46.420  1.00  0.00           H
ATOM   1911  CG2 VAL A 706      21.810  48.090  48.800  1.00  0.00           C
ATOM   1912 HG21 VAL A 706      21.650  48.790  49.650  1.00  0.00           H
ATOM   1913 HG22 VAL A 706      22.190  47.220  49.370  1.00  0.00           H
ATOM   1914 HG23 VAL A 706      20.880  47.850  48.240  1.00  0.00           H
ATOM   1915  C   VAL A 706      23.840  48.470  45.460  1.00  0.00           C
ATOM   1916  O   VAL A 706      23.150  48.800  44.510  1.00  0.00           O
ATOM   1917  N   LEU A 707      25.080  48.800  45.510  1.00  0.00           N
ATOM   1918  HN  LEU A 707      25.680  48.640  46.290  1.00  0.00           H
ATOM   1919  CA  LEU A 707      25.800  49.340  44.350  1.00  0.00           C
ATOM   1920  HA  LEU A 707      25.340  50.240  43.970  1.00  0.00           H
ATOM   1921  CB  LEU A 707      27.250  49.690  44.860  1.00  0.00           C
ATOM   1922  HB1 LEU A 707      27.680  48.780  45.330  1.00  0.00           H
ATOM   1923  HB2 LEU A 707      27.300  50.440  45.680  1.00  0.00           H
ATOM   1924  CG  LEU A 707      28.380  50.100  43.830  1.00  0.00           C
ATOM   1925  HG  LEU A 707      28.500  49.280  43.090  1.00  0.00           H
ATOM   1926  CD1 LEU A 707      28.000  51.440  43.110  1.00  0.00           C
ATOM   1927 HD11 LEU A 707      27.350  51.220  42.220  1.00  0.00           H
ATOM   1928 HD12 LEU A 707      28.870  52.080  42.880  1.00  0.00           H
ATOM   1929 HD13 LEU A 707      27.360  52.110  43.700  1.00  0.00           H
ATOM   1930  CD2 LEU A 707      29.800  50.240  44.450  1.00  0.00           C
ATOM   1931 HD21 LEU A 707      30.640  50.340  43.730  1.00  0.00           H
ATOM   1932 HD22 LEU A 707      29.900  49.270  44.980  1.00  0.00           H
ATOM   1933 HD23 LEU A 707      29.760  51.070  45.180  1.00  0.00           H
ATOM   1934  C   LEU A 707      25.950  48.230  43.230  1.00  0.00           C
ATOM   1935  O   LEU A 707      25.950  48.590  42.040  1.00  0.00           O
ATOM   1936  N   VAL A 708      26.020  46.910  43.490  1.00  0.00           N
ATOM   1937  HN  VAL A 708      26.320  46.570  44.370  1.00  0.00           H
ATOM   1938  CA  VAL A 708      25.850  45.860  42.460  1.00  0.00           C
ATOM   1939  HA  VAL A 708      26.610  45.950  41.690  1.00  0.00           H
ATOM   1940  CB  VAL A 708      26.150  44.420  42.980  1.00  0.00           C
ATOM   1941  HB  VAL A 708      25.600  44.260  43.920  1.00  0.00           H
ATOM   1942  CG1 VAL A 708      25.800  43.280  41.870  1.00  0.00           C
ATOM   1943 HG11 VAL A 708      26.330  43.340  40.900  1.00  0.00           H
ATOM   1944 HG12 VAL A 708      24.730  43.200  41.580  1.00  0.00           H
ATOM   1945 HG13 VAL A 708      26.030  42.310  42.370  1.00  0.00           H
ATOM   1946  CG2 VAL A 708      27.680  44.420  43.340  1.00  0.00           C
ATOM   1947 HG21 VAL A 708      28.360  44.370  42.470  1.00  0.00           H
ATOM   1948 HG22 VAL A 708      28.040  43.540  43.910  1.00  0.00           H
ATOM   1949 HG23 VAL A 708      27.960  45.350  43.890  1.00  0.00           H
ATOM   1950  C   VAL A 708      24.470  45.870  41.830  1.00  0.00           C
ATOM   1951  O   VAL A 708      24.220  45.630  40.640  1.00  0.00           O
ATOM   1952  N   ALA A 709      23.420  46.050  42.680  1.00  0.00           N
ATOM   1953  HN  ALA A 709      23.560  45.940  43.650  1.00  0.00           H
ATOM   1954  CA  ALA A 709      22.140  46.020  42.060  1.00  0.00           C
ATOM   1955  HA  ALA A 709      22.050  45.140  41.430  1.00  0.00           H
ATOM   1956  CB  ALA A 709      20.940  45.840  43.070  1.00  0.00           C
ATOM   1957  HB1 ALA A 709      20.000  45.850  42.500  1.00  0.00           H
ATOM   1958  HB2 ALA A 709      21.050  46.630  43.850  1.00  0.00           H
ATOM   1959  HB3 ALA A 709      21.150  44.980  43.750  1.00  0.00           H
ATOM   1960  C   ALA A 709      21.790  47.230  41.190  1.00  0.00           C
ATOM   1961  O   ALA A 709      21.110  47.210  40.170  1.00  0.00           O
ATOM   1962  N   THR A 710      22.240  48.400  41.640  1.00  0.00           N
ATOM   1963  HN  THR A 710      22.770  48.440  42.490  1.00  0.00           H
ATOM   1964  CA  THR A 710      22.040  49.680  41.050  1.00  0.00           C
ATOM   1965  HA  THR A 710      20.970  49.770  40.910  1.00  0.00           H
ATOM   1966  CB  THR A 710      22.560  50.860  41.910  1.00  0.00           C
ATOM   1967  HB  THR A 710      23.670  50.810  41.990  1.00  0.00           H
ATOM   1968  OG1 THR A 710      22.080  50.960  43.220  1.00  0.00           O
ATOM   1969  HG1 THR A 710      22.430  50.290  43.800  1.00  0.00           H
ATOM   1970  CG2 THR A 710      22.260  52.200  41.210  1.00  0.00           C
ATOM   1971 HG21 THR A 710      21.250  52.120  40.730  1.00  0.00           H
ATOM   1972 HG22 THR A 710      22.970  52.380  40.380  1.00  0.00           H
ATOM   1973 HG23 THR A 710      22.380  53.070  41.900  1.00  0.00           H
ATOM   1974  C   THR A 710      22.690  49.690  39.690  1.00  0.00           C
ATOM   1975  O   THR A 710      22.120  50.120  38.670  1.00  0.00           O
ATOM   1976  N   ASP A 711      23.890  49.090  39.540  1.00  0.00           N
ATOM   1977  HN  ASP A 711      24.260  48.580  40.310  1.00  0.00           H
ATOM   1978  CA  ASP A 711      24.720  49.220  38.310  1.00  0.00           C
ATOM   1979  HA  ASP A 711      25.510  48.550  38.600  1.00  0.00           H
ATOM   1980  CB  ASP A 711      24.070  48.770  36.980  1.00  0.00           C
ATOM   1981  HB1 ASP A 711      23.070  49.230  36.780  1.00  0.00           H
ATOM   1982  HB2 ASP A 711      23.900  47.670  37.030  1.00  0.00           H
ATOM   1983  CG  ASP A 711      24.810  48.960  35.730  1.00  0.00           C
ATOM   1984  OD1 ASP A 711      25.690  49.900  35.540  1.00  0.00           O
ATOM   1985  OD2 ASP A 711      24.390  48.350  34.710  1.00  0.00           O
ATOM   1986  C   ASP A 711      25.430  50.580  38.290  1.00  0.00           C
ATOM   1987  O   ASP A 711      24.940  51.650  38.680  1.00  0.00           O
ATOM   1988  N   ALA A 712      26.730  50.630  38.030  1.00  0.00           N
ATOM   1989  HN  ALA A 712      27.140  49.810  37.650  1.00  0.00           H
ATOM   1990  CA  ALA A 712      27.660  51.720  38.220  1.00  0.00           C
ATOM   1991  HA  ALA A 712      27.280  52.620  38.690  1.00  0.00           H
ATOM   1992  CB  ALA A 712      28.820  51.270  39.100  1.00  0.00           C
ATOM   1993  HB1 ALA A 712      29.510  50.590  38.550  1.00  0.00           H
ATOM   1994  HB2 ALA A 712      28.420  50.930  40.070  1.00  0.00           H
ATOM   1995  HB3 ALA A 712      29.290  52.260  39.270  1.00  0.00           H
ATOM   1996  C   ALA A 712      28.210  52.330  36.920  1.00  0.00           C
ATOM   1997  O   ALA A 712      29.170  53.120  36.880  1.00  0.00           O
ATOM   1998  N   SER A 713      27.520  52.010  35.790  1.00  0.00           N
ATOM   1999  HN  SER A 713      26.680  51.480  35.870  1.00  0.00           H
ATOM   2000  CA  SER A 713      27.910  52.350  34.420  1.00  0.00           C
ATOM   2001  HA  SER A 713      28.780  51.730  34.270  1.00  0.00           H
ATOM   2002  CB  SER A 713      26.970  51.900  33.300  1.00  0.00           C
ATOM   2003  HB1 SER A 713      27.200  52.140  32.250  1.00  0.00           H
ATOM   2004  HB2 SER A 713      25.930  52.180  33.550  1.00  0.00           H
ATOM   2005  OG  SER A 713      26.950  50.470  33.300  1.00  0.00           O
ATOM   2006  HG1 SER A 713      26.430  50.230  34.080  1.00  0.00           H
ATOM   2007  C   SER A 713      28.360  53.790  34.110  1.00  0.00           C
ATOM   2008  O   SER A 713      29.410  53.950  33.440  1.00  0.00           O
ATOM   2009  N   SER A 714      27.610  54.830  34.610  1.00  0.00           N
ATOM   2010  HN  SER A 714      26.650  54.660  34.830  1.00  0.00           H
ATOM   2011  CA  SER A 714      28.070  56.190  34.610  1.00  0.00           C
ATOM   2012  HA  SER A 714      28.570  56.460  33.690  1.00  0.00           H
ATOM   2013  CB  SER A 714      26.930  57.280  34.800  1.00  0.00           C
ATOM   2014  HB1 SER A 714      26.190  57.150  33.990  1.00  0.00           H
ATOM   2015  HB2 SER A 714      27.160  58.350  34.590  1.00  0.00           H
ATOM   2016  OG  SER A 714      26.180  57.190  36.060  1.00  0.00           O
ATOM   2017  HG1 SER A 714      26.210  58.080  36.440  1.00  0.00           H
ATOM   2018  C   SER A 714      29.180  56.560  35.670  1.00  0.00           C
ATOM   2019  O   SER A 714      30.090  57.350  35.390  1.00  0.00           O
ATOM   2020  N   LEU A 715      29.150  55.950  36.840  1.00  0.00           N
ATOM   2021  HN  LEU A 715      28.420  55.320  37.060  1.00  0.00           H
ATOM   2022  CA  LEU A 715      30.130  56.260  37.910  1.00  0.00           C
ATOM   2023  HA  LEU A 715      30.140  57.330  37.980  1.00  0.00           H
ATOM   2024  CB  LEU A 715      29.720  55.590  39.290  1.00  0.00           C
ATOM   2025  HB1 LEU A 715      30.410  55.910  40.100  1.00  0.00           H
ATOM   2026  HB2 LEU A 715      29.820  54.490  39.270  1.00  0.00           H
ATOM   2027  CG  LEU A 715      28.260  55.870  39.770  1.00  0.00           C
ATOM   2028  HG  LEU A 715      27.560  55.530  38.980  1.00  0.00           H
ATOM   2029  CD1 LEU A 715      27.870  55.130  41.030  1.00  0.00           C
ATOM   2030 HD11 LEU A 715      26.810  54.790  41.010  1.00  0.00           H
ATOM   2031 HD12 LEU A 715      28.120  55.770  41.910  1.00  0.00           H
ATOM   2032 HD13 LEU A 715      28.450  54.180  41.160  1.00  0.00           H
ATOM   2033  CD2 LEU A 715      28.000  57.310  39.970  1.00  0.00           C
ATOM   2034 HD21 LEU A 715      28.640  57.810  40.730  1.00  0.00           H
ATOM   2035 HD22 LEU A 715      26.930  57.420  40.240  1.00  0.00           H
ATOM   2036 HD23 LEU A 715      28.190  57.800  38.990  1.00  0.00           H
ATOM   2037  C   LEU A 715      31.570  55.880  37.430  1.00  0.00           C
ATOM   2038  O   LEU A 715      32.530  56.600  37.660  1.00  0.00           O
ATOM   2039  N   VAL A 716      31.700  54.740  36.670  1.00  0.00           N
ATOM   2040  HN  VAL A 716      30.910  54.130  36.590  1.00  0.00           H
ATOM   2041  CA  VAL A 716      32.980  54.340  36.000  1.00  0.00           C
ATOM   2042  HA  VAL A 716      33.750  54.550  36.720  1.00  0.00           H
ATOM   2043  CB  VAL A 716      33.020  52.880  35.660  1.00  0.00           C
ATOM   2044  HB  VAL A 716      34.040  52.570  35.330  1.00  0.00           H
ATOM   2045  CG1 VAL A 716      32.660  51.950  36.840  1.00  0.00           C
ATOM   2046 HG11 VAL A 716      31.670  52.220  37.260  1.00  0.00           H
ATOM   2047 HG12 VAL A 716      33.440  52.140  37.610  1.00  0.00           H
ATOM   2048 HG13 VAL A 716      32.620  50.850  36.680  1.00  0.00           H
ATOM   2049  CG2 VAL A 716      32.160  52.490  34.500  1.00  0.00           C
ATOM   2050 HG21 VAL A 716      31.080  52.680  34.720  1.00  0.00           H
ATOM   2051 HG22 VAL A 716      32.250  51.390  34.350  1.00  0.00           H
ATOM   2052 HG23 VAL A 716      32.410  53.070  33.580  1.00  0.00           H
ATOM   2053  C   VAL A 716      33.440  55.200  34.830  1.00  0.00           C
ATOM   2054  O   VAL A 716      34.630  55.370  34.630  1.00  0.00           O
ATOM   2055  N   CYS A 717      32.450  55.890  34.100  1.00  0.00           N
ATOM   2056  HN  CYS A 717      31.500  55.850  34.380  1.00  0.00           H
ATOM   2057  CA  CYS A 717      32.640  56.960  33.230  1.00  0.00           C
ATOM   2058  HA  CYS A 717      33.380  56.750  32.470  1.00  0.00           H
ATOM   2059  CB  CYS A 717      31.400  57.370  32.440  1.00  0.00           C
ATOM   2060  HB1 CYS A 717      31.780  58.260  31.890  1.00  0.00           H
ATOM   2061  HB2 CYS A 717      30.470  57.650  32.970  1.00  0.00           H
ATOM   2062  SG  CYS A 717      30.860  56.060  31.300  1.00  0.00           S
ATOM   2063  HG1 CYS A 717      30.420  55.170  32.190  1.00  0.00           H
ATOM   2064  C   CYS A 717      33.280  58.210  33.880  1.00  0.00           C
ATOM   2065  O   CYS A 717      33.970  58.910  33.140  1.00  0.00           O
ATOM   2066  N   TYR A 718      33.070  58.490  35.210  1.00  0.00           N
ATOM   2067  HN  TYR A 718      32.460  57.920  35.740  1.00  0.00           H
ATOM   2068  CA  TYR A 718      33.570  59.680  35.790  1.00  0.00           C
ATOM   2069  HA  TYR A 718      33.650  60.410  34.990  1.00  0.00           H
ATOM   2070  CB  TYR A 718      32.650  60.340  36.900  1.00  0.00           C
ATOM   2071  HB1 TYR A 718      33.070  61.300  37.270  1.00  0.00           H
ATOM   2072  HB2 TYR A 718      32.840  59.700  37.800  1.00  0.00           H
ATOM   2073  CG  TYR A 718      31.210  60.550  36.480  1.00  0.00           C
ATOM   2074  CD1 TYR A 718      30.210  60.370  37.400  1.00  0.00           C
ATOM   2075  HD1 TYR A 718      30.520  59.950  38.350  1.00  0.00           H
ATOM   2076  CE1 TYR A 718      28.850  60.540  37.140  1.00  0.00           C
ATOM   2077  HE1 TYR A 718      28.030  60.250  37.770  1.00  0.00           H
ATOM   2078  CZ  TYR A 718      28.520  60.980  35.880  1.00  0.00           C
ATOM   2079  OH  TYR A 718      27.170  60.830  35.490  1.00  0.00           O
ATOM   2080  HH  TYR A 718      26.570  60.680  36.230  1.00  0.00           H
ATOM   2081  CD2 TYR A 718      30.860  61.200  35.250  1.00  0.00           C
ATOM   2082  HD2 TYR A 718      31.660  61.530  34.610  1.00  0.00           H
ATOM   2083  CE2 TYR A 718      29.570  61.400  35.000  1.00  0.00           C
ATOM   2084  HE2 TYR A 718      29.350  62.000  34.130  1.00  0.00           H
ATOM   2085  C   TYR A 718      34.910  59.450  36.360  1.00  0.00           C
ATOM   2086  O   TYR A 718      35.630  60.350  36.700  1.00  0.00           O
ATOM   2087  N   ILE A 719      35.440  58.180  36.480  1.00  0.00           N
ATOM   2088  HN  ILE A 719      34.910  57.360  36.270  1.00  0.00           H
ATOM   2089  CA  ILE A 719      36.750  57.880  36.920  1.00  0.00           C
ATOM   2090  HA  ILE A 719      36.970  58.550  37.730  1.00  0.00           H
ATOM   2091  CB  ILE A 719      36.870  56.430  37.330  1.00  0.00           C
ATOM   2092  HB  ILE A 719      36.880  55.800  36.430  1.00  0.00           H
ATOM   2093  CG2 ILE A 719      38.210  56.320  38.060  1.00  0.00           C
ATOM   2094 HG21 ILE A 719      38.610  55.320  38.340  1.00  0.00           H
ATOM   2095 HG22 ILE A 719      38.110  56.780  39.070  1.00  0.00           H
ATOM   2096 HG23 ILE A 719      39.080  56.900  37.700  1.00  0.00           H
ATOM   2097  CG1 ILE A 719      35.830  55.970  38.320  1.00  0.00           C
ATOM   2098 HG11 ILE A 719      34.820  56.020  37.860  1.00  0.00           H
ATOM   2099 HG12 ILE A 719      35.730  56.560  39.250  1.00  0.00           H
ATOM   2100  CD  ILE A 719      36.010  54.500  38.710  1.00  0.00           C
ATOM   2101  HD1 ILE A 719      35.790  53.790  37.880  1.00  0.00           H
ATOM   2102  HD2 ILE A 719      35.260  54.170  39.460  1.00  0.00           H
ATOM   2103  HD3 ILE A 719      37.040  54.320  39.070  1.00  0.00           H
ATOM   2104  C   ILE A 719      37.770  58.330  35.860  1.00  0.00           C
ATOM   2105  O   ILE A 719      37.840  57.930  34.710  1.00  0.00           O
ATOM   2106  N   THR A 720      38.590  59.280  36.280  1.00  0.00           N
ATOM   2107  HN  THR A 720      38.700  59.480  37.250  1.00  0.00           H
ATOM   2108  CA  THR A 720      39.560  59.990  35.520  1.00  0.00           C
ATOM   2109  HA  THR A 720      39.540  59.780  34.460  1.00  0.00           H
ATOM   2110  CB  THR A 720      39.240  61.500  35.430  1.00  0.00           C
ATOM   2111  HB  THR A 720      38.400  61.760  34.760  1.00  0.00           H
ATOM   2112  OG1 THR A 720      40.400  62.230  35.000  1.00  0.00           O
ATOM   2113  HG1 THR A 720      40.610  61.880  34.120  1.00  0.00           H
ATOM   2114  CG2 THR A 720      38.840  61.970  36.820  1.00  0.00           C
ATOM   2115 HG21 THR A 720      39.510  61.670  37.650  1.00  0.00           H
ATOM   2116 HG22 THR A 720      37.820  61.670  37.150  1.00  0.00           H
ATOM   2117 HG23 THR A 720      38.850  63.070  36.960  1.00  0.00           H
ATOM   2118  C   THR A 720      40.850  59.520  36.110  1.00  0.00           C
ATOM   2119  O   THR A 720      40.920  59.310  37.330  1.00  0.00           O
ATOM   2120  N   ARG A 721      41.920  59.330  35.270  1.00  0.00           N
ATOM   2121  HN  ARG A 721      41.840  59.590  34.300  1.00  0.00           H
ATOM   2122  CA  ARG A 721      43.250  59.050  35.720  1.00  0.00           C
ATOM   2123  HA  ARG A 721      43.000  58.250  36.390  1.00  0.00           H
ATOM   2124  CB  ARG A 721      44.160  58.680  34.530  1.00  0.00           C
ATOM   2125  HB1 ARG A 721      45.140  58.470  35.020  1.00  0.00           H
ATOM   2126  HB2 ARG A 721      44.310  59.590  33.920  1.00  0.00           H
ATOM   2127  CG  ARG A 721      43.750  57.500  33.710  1.00  0.00           C
ATOM   2128  HG1 ARG A 721      44.620  57.260  33.070  1.00  0.00           H
ATOM   2129  HG2 ARG A 721      42.790  57.670  33.150  1.00  0.00           H
ATOM   2130  CD  ARG A 721      43.620  56.160  34.610  1.00  0.00           C
ATOM   2131  HD1 ARG A 721      43.310  55.350  33.910  1.00  0.00           H
ATOM   2132  HD2 ARG A 721      42.790  56.420  35.310  1.00  0.00           H
ATOM   2133  NE  ARG A 721      44.930  55.940  35.260  1.00  0.00           N
ATOM   2134  HE  ARG A 721      45.670  56.010  34.600  1.00  0.00           H
ATOM   2135  CZ  ARG A 721      45.130  55.040  36.260  1.00  0.00           C
ATOM   2136  NH1 ARG A 721      44.160  54.390  36.890  1.00  0.00           N
ATOM   2137 HH11 ARG A 721      43.260  54.790  36.840  1.00  0.00           H
ATOM   2138 HH12 ARG A 721      44.330  53.770  37.650  1.00  0.00           H
ATOM   2139  NH2 ARG A 721      46.380  54.810  36.630  1.00  0.00           N
ATOM   2140 HH21 ARG A 721      47.150  55.120  36.070  1.00  0.00           H
ATOM   2141 HH22 ARG A 721      46.480  53.980  37.180  1.00  0.00           H
ATOM   2142  C   ARG A 721      43.840  60.240  36.460  1.00  0.00           C
ATOM   2143  O   ARG A 721      44.650  60.220  37.370  1.00  0.00           O
ATOM   2144  N   PHE A 722      43.520  61.570  36.120  1.00  0.00           N
ATOM   2145  HN  PHE A 722      43.150  61.680  35.200  1.00  0.00           H
ATOM   2146  CA  PHE A 722      43.680  62.700  36.980  1.00  0.00           C
ATOM   2147  HA  PHE A 722      44.750  62.880  36.910  1.00  0.00           H
ATOM   2148  CB  PHE A 722      43.040  63.930  36.380  1.00  0.00           C
ATOM   2149  HB1 PHE A 722      41.980  63.660  36.220  1.00  0.00           H
ATOM   2150  HB2 PHE A 722      43.510  64.270  35.440  1.00  0.00           H
ATOM   2151  CG  PHE A 722      42.990  65.210  37.260  1.00  0.00           C
ATOM   2152  CD1 PHE A 722      43.980  66.220  37.030  1.00  0.00           C
ATOM   2153  HD1 PHE A 722      44.770  66.050  36.320  1.00  0.00           H
ATOM   2154  CE1 PHE A 722      43.910  67.420  37.770  1.00  0.00           C
ATOM   2155  HE1 PHE A 722      44.700  68.150  37.670  1.00  0.00           H
ATOM   2156  CZ  PHE A 722      42.780  67.660  38.620  1.00  0.00           C
ATOM   2157  HZ  PHE A 722      42.740  68.600  39.130  1.00  0.00           H
ATOM   2158  CD2 PHE A 722      41.890  65.440  38.070  1.00  0.00           C
ATOM   2159  HD2 PHE A 722      41.030  64.810  38.240  1.00  0.00           H
ATOM   2160  CE2 PHE A 722      41.760  66.690  38.780  1.00  0.00           C
ATOM   2161  HE2 PHE A 722      40.930  66.830  39.450  1.00  0.00           H
ATOM   2162  C   PHE A 722      43.420  62.440  38.470  1.00  0.00           C
ATOM   2163  O   PHE A 722      44.310  62.670  39.310  1.00  0.00           O
ATOM   2164  N   THR A 723      42.200  62.040  38.820  1.00  0.00           N
ATOM   2165  HN  THR A 723      41.550  61.930  38.070  1.00  0.00           H
ATOM   2166  CA  THR A 723      41.790  61.790  40.180  1.00  0.00           C
ATOM   2167  HA  THR A 723      42.050  62.670  40.770  1.00  0.00           H
ATOM   2168  CB  THR A 723      40.320  61.480  40.370  1.00  0.00           C
ATOM   2169  HB  THR A 723      40.030  60.580  39.770  1.00  0.00           H
ATOM   2170  OG1 THR A 723      39.540  62.620  39.960  1.00  0.00           O
ATOM   2171  HG1 THR A 723      38.720  62.660  40.450  1.00  0.00           H
ATOM   2172  CG2 THR A 723      40.060  61.200  41.850  1.00  0.00           C
ATOM   2173 HG21 THR A 723      40.580  61.870  42.560  1.00  0.00           H
ATOM   2174 HG22 THR A 723      40.180  60.100  41.990  1.00  0.00           H
ATOM   2175 HG23 THR A 723      38.950  61.280  41.960  1.00  0.00           H
ATOM   2176  C   THR A 723      42.550  60.640  40.770  1.00  0.00           C
ATOM   2177  O   THR A 723      43.110  60.690  41.880  1.00  0.00           O
ATOM   2178  N   GLU A 724      42.560  59.510  40.050  1.00  0.00           N
ATOM   2179  HN  GLU A 724      42.090  59.530  39.180  1.00  0.00           H
ATOM   2180  CA  GLU A 724      43.320  58.330  40.420  1.00  0.00           C
ATOM   2181  HA  GLU A 724      42.880  57.980  41.350  1.00  0.00           H
ATOM   2182  CB  GLU A 724      43.130  57.140  39.380  1.00  0.00           C
ATOM   2183  HB1 GLU A 724      43.650  56.280  39.850  1.00  0.00           H
ATOM   2184  HB2 GLU A 724      43.620  57.400  38.410  1.00  0.00           H
ATOM   2185  CG  GLU A 724      41.670  56.710  39.170  1.00  0.00           C
ATOM   2186  HG1 GLU A 724      41.190  57.380  38.420  1.00  0.00           H
ATOM   2187  HG2 GLU A 724      41.120  56.720  40.140  1.00  0.00           H
ATOM   2188  CD  GLU A 724      41.640  55.350  38.580  1.00  0.00           C
ATOM   2189  OE1 GLU A 724      41.590  55.190  37.320  1.00  0.00           O
ATOM   2190  OE2 GLU A 724      41.780  54.420  39.420  1.00  0.00           O
ATOM   2191  C   GLU A 724      44.820  58.400  40.790  1.00  0.00           C
ATOM   2192  O   GLU A 724      45.310  57.990  41.860  1.00  0.00           O
ATOM   2193  N   GLU A 725      45.580  59.120  39.900  1.00  0.00           N
ATOM   2194  HN  GLU A 725      45.240  59.650  39.130  1.00  0.00           H
ATOM   2195  CA  GLU A 725      47.040  59.280  40.150  1.00  0.00           C
ATOM   2196  HA  GLU A 725      47.330  58.330  40.600  1.00  0.00           H
ATOM   2197  CB  GLU A 725      47.790  59.650  38.850  1.00  0.00           C
ATOM   2198  HB1 GLU A 725      48.880  59.780  39.030  1.00  0.00           H
ATOM   2199  HB2 GLU A 725      47.310  60.580  38.510  1.00  0.00           H
ATOM   2200  CG  GLU A 725      47.790  58.430  37.800  1.00  0.00           C
ATOM   2201  HG1 GLU A 725      46.740  58.180  37.530  1.00  0.00           H
ATOM   2202  HG2 GLU A 725      48.170  57.530  38.310  1.00  0.00           H
ATOM   2203  CD  GLU A 725      48.630  58.790  36.590  1.00  0.00           C
ATOM   2204  OE1 GLU A 725      48.460  59.850  35.950  1.00  0.00           O
ATOM   2205  OE2 GLU A 725      49.560  58.020  36.180  1.00  0.00           O
ATOM   2206  C   GLU A 725      47.340  60.130  41.350  1.00  0.00           C
ATOM   2207  O   GLU A 725      48.230  59.780  42.150  1.00  0.00           O
ATOM   2208  N   ALA A 726      46.580  61.250  41.490  1.00  0.00           N
ATOM   2209  HN  ALA A 726      45.910  61.430  40.770  1.00  0.00           H
ATOM   2210  CA  ALA A 726      46.670  62.180  42.690  1.00  0.00           C
ATOM   2211  HA  ALA A 726      47.700  62.480  42.630  1.00  0.00           H
ATOM   2212  CB  ALA A 726      45.810  63.370  42.470  1.00  0.00           C
ATOM   2213  HB1 ALA A 726      45.990  64.030  43.330  1.00  0.00           H
ATOM   2214  HB2 ALA A 726      44.780  62.970  42.380  1.00  0.00           H
ATOM   2215  HB3 ALA A 726      46.050  63.980  41.570  1.00  0.00           H
ATOM   2216  C   ALA A 726      46.350  61.560  44.020  1.00  0.00           C
ATOM   2217  O   ALA A 726      47.030  61.700  45.020  1.00  0.00           O
ATOM   2218  N   PHE A 727      45.240  60.700  44.010  1.00  0.00           N
ATOM   2219  HN  PHE A 727      44.770  60.700  43.130  1.00  0.00           H
ATOM   2220  CA  PHE A 727      44.820  59.830  45.090  1.00  0.00           C
ATOM   2221  HA  PHE A 727      44.810  60.390  46.000  1.00  0.00           H
ATOM   2222  CB  PHE A 727      43.400  59.410  44.960  1.00  0.00           C
ATOM   2223  HB1 PHE A 727      43.320  58.710  44.110  1.00  0.00           H
ATOM   2224  HB2 PHE A 727      42.890  60.370  44.740  1.00  0.00           H
ATOM   2225  CG  PHE A 727      42.810  58.810  46.170  1.00  0.00           C
ATOM   2226  CD1 PHE A 727      42.640  57.400  46.100  1.00  0.00           C
ATOM   2227  HD1 PHE A 727      42.940  56.860  45.210  1.00  0.00           H
ATOM   2228  CE1 PHE A 727      41.880  56.730  47.130  1.00  0.00           C
ATOM   2229  HE1 PHE A 727      41.870  55.650  47.060  1.00  0.00           H
ATOM   2230  CZ  PHE A 727      41.300  57.510  48.150  1.00  0.00           C
ATOM   2231  HZ  PHE A 727      40.700  57.020  48.910  1.00  0.00           H
ATOM   2232  CD2 PHE A 727      42.250  59.550  47.210  1.00  0.00           C
ATOM   2233  HD2 PHE A 727      42.360  60.630  47.270  1.00  0.00           H
ATOM   2234  CE2 PHE A 727      41.390  58.880  48.160  1.00  0.00           C
ATOM   2235  HE2 PHE A 727      40.890  59.520  48.870  1.00  0.00           H
ATOM   2236  C   PHE A 727      45.910  58.720  45.340  1.00  0.00           C
ATOM   2237  O   PHE A 727      46.360  58.520  46.460  1.00  0.00           O
ATOM   2238  N   ALA A 728      46.500  58.080  44.370  1.00  0.00           N
ATOM   2239  HN  ALA A 728      46.150  58.290  43.450  1.00  0.00           H
ATOM   2240  CA  ALA A 728      47.580  57.180  44.440  1.00  0.00           C
ATOM   2241  HA  ALA A 728      47.200  56.450  45.140  1.00  0.00           H
ATOM   2242  CB  ALA A 728      47.920  56.590  43.100  1.00  0.00           C
ATOM   2243  HB1 ALA A 728      48.380  57.390  42.500  1.00  0.00           H
ATOM   2244  HB2 ALA A 728      46.950  56.320  42.640  1.00  0.00           H
ATOM   2245  HB3 ALA A 728      48.550  55.670  43.090  1.00  0.00           H
ATOM   2246  C   ALA A 728      48.930  57.660  45.080  1.00  0.00           C
ATOM   2247  O   ALA A 728      49.600  56.920  45.830  1.00  0.00           O
ATOM   2248  N   ALA A 729      49.380  58.930  44.790  1.00  0.00           N
ATOM   2249  HN  ALA A 729      48.930  59.460  44.080  1.00  0.00           H
ATOM   2250  CA  ALA A 729      50.520  59.590  45.300  1.00  0.00           C
ATOM   2251  HA  ALA A 729      51.340  58.880  45.330  1.00  0.00           H
ATOM   2252  CB  ALA A 729      50.830  60.760  44.370  1.00  0.00           C
ATOM   2253  HB1 ALA A 729      50.990  60.450  43.320  1.00  0.00           H
ATOM   2254  HB2 ALA A 729      51.730  61.270  44.770  1.00  0.00           H
ATOM   2255  HB3 ALA A 729      50.040  61.540  44.430  1.00  0.00           H
ATOM   2256  C   ALA A 729      50.210  60.130  46.670  1.00  0.00           C
ATOM   2257  O   ALA A 729      51.090  60.090  47.520  1.00  0.00           O
ATOM   2258  N   LEU A 730      48.940  60.600  46.920  1.00  0.00           N
ATOM   2259  HN  LEU A 730      48.280  60.710  46.190  1.00  0.00           H
ATOM   2260  CA  LEU A 730      48.520  60.900  48.310  1.00  0.00           C
ATOM   2261  HA  LEU A 730      49.330  61.490  48.730  1.00  0.00           H
ATOM   2262  CB  LEU A 730      47.090  61.530  48.230  1.00  0.00           C
ATOM   2263  HB1 LEU A 730      46.460  60.820  47.640  1.00  0.00           H
ATOM   2264  HB2 LEU A 730      47.050  62.530  47.770  1.00  0.00           H
ATOM   2265  CG  LEU A 730      46.380  61.700  49.530  1.00  0.00           C
ATOM   2266  HG  LEU A 730      46.390  60.760  50.110  1.00  0.00           H
ATOM   2267  CD1 LEU A 730      47.090  62.740  50.440  1.00  0.00           C
ATOM   2268 HD11 LEU A 730      46.710  62.610  51.470  1.00  0.00           H
ATOM   2269 HD12 LEU A 730      46.850  63.770  50.090  1.00  0.00           H
ATOM   2270 HD13 LEU A 730      48.190  62.590  50.470  1.00  0.00           H
ATOM   2271  CD2 LEU A 730      44.930  61.910  49.410  1.00  0.00           C
ATOM   2272 HD21 LEU A 730      44.330  60.990  49.230  1.00  0.00           H
ATOM   2273 HD22 LEU A 730      44.720  62.700  48.650  1.00  0.00           H
ATOM   2274 HD23 LEU A 730      44.420  62.270  50.330  1.00  0.00           H
ATOM   2275  C   LEU A 730      48.660  59.710  49.160  1.00  0.00           C
ATOM   2276  O   LEU A 730      49.200  59.850  50.280  1.00  0.00           O
ATOM   2277  N   ILE A 731      48.170  58.460  48.730  1.00  0.00           N
ATOM   2278  HN  ILE A 731      47.600  58.410  47.920  1.00  0.00           H
ATOM   2279  CA  ILE A 731      48.450  57.190  49.490  1.00  0.00           C
ATOM   2280  HA  ILE A 731      48.010  57.360  50.470  1.00  0.00           H
ATOM   2281  CB  ILE A 731      47.770  55.990  48.820  1.00  0.00           C
ATOM   2282  HB  ILE A 731      48.010  56.100  47.740  1.00  0.00           H
ATOM   2283  CG2 ILE A 731      48.230  54.590  49.370  1.00  0.00           C
ATOM   2284 HG21 ILE A 731      48.310  54.680  50.470  1.00  0.00           H
ATOM   2285 HG22 ILE A 731      49.220  54.330  48.930  1.00  0.00           H
ATOM   2286 HG23 ILE A 731      47.450  53.920  48.950  1.00  0.00           H
ATOM   2287  CG1 ILE A 731      46.230  56.150  49.040  1.00  0.00           C
ATOM   2288 HG11 ILE A 731      45.840  55.290  48.490  1.00  0.00           H
ATOM   2289 HG12 ILE A 731      45.810  56.990  48.460  1.00  0.00           H
ATOM   2290  CD  ILE A 731      45.730  56.240  50.490  1.00  0.00           C
ATOM   2291  HD1 ILE A 731      45.950  55.360  51.140  1.00  0.00           H
ATOM   2292  HD2 ILE A 731      44.630  56.330  50.620  1.00  0.00           H
ATOM   2293  HD3 ILE A 731      46.060  57.200  50.950  1.00  0.00           H
ATOM   2294  C   ILE A 731      49.980  57.000  49.800  1.00  0.00           C
ATOM   2295  O   ILE A 731      50.250  56.740  51.010  1.00  0.00           O
ATOM   2296  N   CYS A 732      50.900  57.230  48.860  1.00  0.00           N
ATOM   2297  HN  CYS A 732      50.610  57.520  47.950  1.00  0.00           H
ATOM   2298  CA  CYS A 732      52.320  57.160  49.100  1.00  0.00           C
ATOM   2299  HA  CYS A 732      52.660  56.220  49.530  1.00  0.00           H
ATOM   2300  CB  CYS A 732      52.990  57.180  47.740  1.00  0.00           C
ATOM   2301  HB1 CYS A 732      54.090  57.080  47.850  1.00  0.00           H
ATOM   2302  HB2 CYS A 732      52.730  58.160  47.300  1.00  0.00           H
ATOM   2303  SG  CYS A 732      52.390  55.870  46.680  1.00  0.00           S
ATOM   2304  HG1 CYS A 732      53.440  55.110  47.020  1.00  0.00           H
ATOM   2305  C   CYS A 732      52.880  58.240  50.000  1.00  0.00           C
ATOM   2306  O   CYS A 732      53.780  57.920  50.790  1.00  0.00           O
ATOM   2307  N   ILE A 733      52.410  59.510  49.910  1.00  0.00           N
ATOM   2308  HN  ILE A 733      51.820  59.720  49.130  1.00  0.00           H
ATOM   2309  CA  ILE A 733      52.670  60.510  50.900  1.00  0.00           C
ATOM   2310  HA  ILE A 733      53.750  60.630  50.950  1.00  0.00           H
ATOM   2311  CB  ILE A 733      52.120  61.870  50.490  1.00  0.00           C
ATOM   2312  HB  ILE A 733      51.060  61.670  50.250  1.00  0.00           H
ATOM   2313  CG2 ILE A 733      51.940  62.900  51.650  1.00  0.00           C
ATOM   2314 HG21 ILE A 733      51.440  62.420  52.510  1.00  0.00           H
ATOM   2315 HG22 ILE A 733      51.290  63.750  51.340  1.00  0.00           H
ATOM   2316 HG23 ILE A 733      52.960  63.220  51.960  1.00  0.00           H
ATOM   2317  CG1 ILE A 733      52.900  62.520  49.280  1.00  0.00           C
ATOM   2318 HG11 ILE A 733      53.290  61.750  48.580  1.00  0.00           H
ATOM   2319 HG12 ILE A 733      53.760  63.090  49.670  1.00  0.00           H
ATOM   2320  CD  ILE A 733      51.980  63.400  48.390  1.00  0.00           C
ATOM   2321  HD1 ILE A 733      51.010  62.870  48.270  1.00  0.00           H
ATOM   2322  HD2 ILE A 733      52.520  63.450  47.420  1.00  0.00           H
ATOM   2323  HD3 ILE A 733      51.770  64.380  48.890  1.00  0.00           H
ATOM   2324  C   ILE A 733      52.310  60.170  52.260  1.00  0.00           C
ATOM   2325  O   ILE A 733      53.090  60.450  53.180  1.00  0.00           O
ATOM   2326  N   ILE A 734      51.090  59.680  52.500  1.00  0.00           N
ATOM   2327  HN  ILE A 734      50.520  59.450  51.710  1.00  0.00           H
ATOM   2328  CA  ILE A 734      50.610  59.310  53.860  1.00  0.00           C
ATOM   2329  HA  ILE A 734      50.800  60.080  54.590  1.00  0.00           H
ATOM   2330  CB  ILE A 734      49.160  59.130  53.910  1.00  0.00           C
ATOM   2331  HB  ILE A 734      48.780  58.390  53.180  1.00  0.00           H
ATOM   2332  CG2 ILE A 734      48.880  58.710  55.350  1.00  0.00           C
ATOM   2333 HG21 ILE A 734      47.810  58.740  55.590  1.00  0.00           H
ATOM   2334 HG22 ILE A 734      49.420  59.320  56.100  1.00  0.00           H
ATOM   2335 HG23 ILE A 734      49.210  57.660  55.510  1.00  0.00           H
ATOM   2336  CG1 ILE A 734      48.470  60.510  53.620  1.00  0.00           C
ATOM   2337 HG11 ILE A 734      49.100  61.110  52.920  1.00  0.00           H
ATOM   2338 HG12 ILE A 734      48.520  60.980  54.620  1.00  0.00           H
ATOM   2339  CD  ILE A 734      46.940  60.420  53.350  1.00  0.00           C
ATOM   2340  HD1 ILE A 734      46.530  61.460  53.390  1.00  0.00           H
ATOM   2341  HD2 ILE A 734      46.450  59.990  54.260  1.00  0.00           H
ATOM   2342  HD3 ILE A 734      46.680  59.850  52.440  1.00  0.00           H
ATOM   2343  C   ILE A 734      51.370  58.060  54.330  1.00  0.00           C
ATOM   2344  O   ILE A 734      51.880  58.020  55.450  1.00  0.00           O
ATOM   2345  N   PHE A 735      51.700  57.080  53.480  1.00  0.00           N
ATOM   2346  HN  PHE A 735      51.120  56.980  52.660  1.00  0.00           H
ATOM   2347  CA  PHE A 735      52.660  55.980  53.670  1.00  0.00           C
ATOM   2348  HA  PHE A 735      52.390  55.520  54.610  1.00  0.00           H
ATOM   2349  CB  PHE A 735      52.840  55.080  52.370  1.00  0.00           C
ATOM   2350  HB1 PHE A 735      53.810  54.570  52.500  1.00  0.00           H
ATOM   2351  HB2 PHE A 735      52.940  55.800  51.530  1.00  0.00           H
ATOM   2352  CG  PHE A 735      51.870  53.980  52.020  1.00  0.00           C
ATOM   2353  CD1 PHE A 735      50.580  54.020  52.560  1.00  0.00           C
ATOM   2354  HD1 PHE A 735      50.200  54.810  53.200  1.00  0.00           H
ATOM   2355  CE1 PHE A 735      49.660  52.870  52.280  1.00  0.00           C
ATOM   2356  HE1 PHE A 735      48.650  52.870  52.670  1.00  0.00           H
ATOM   2357  CZ  PHE A 735      49.990  51.960  51.200  1.00  0.00           C
ATOM   2358  HZ  PHE A 735      49.310  51.230  50.790  1.00  0.00           H
ATOM   2359  CD2 PHE A 735      52.210  52.970  51.080  1.00  0.00           C
ATOM   2360  HD2 PHE A 735      53.210  53.000  50.670  1.00  0.00           H
ATOM   2361  CE2 PHE A 735      51.280  52.040  50.680  1.00  0.00           C
ATOM   2362  HE2 PHE A 735      51.540  51.440  49.810  1.00  0.00           H
ATOM   2363  C   PHE A 735      54.030  56.470  54.130  1.00  0.00           C
ATOM   2364  O   PHE A 735      54.700  55.900  54.950  1.00  0.00           O
ATOM   2365  N   ILE A 736      54.580  57.570  53.520  1.00  0.00           N
ATOM   2366  HN  ILE A 736      53.990  58.070  52.880  1.00  0.00           H
ATOM   2367  CA  ILE A 736      55.830  58.130  53.840  1.00  0.00           C
ATOM   2368  HA  ILE A 736      56.480  57.280  54.060  1.00  0.00           H
ATOM   2369  CB  ILE A 736      56.540  58.880  52.730  1.00  0.00           C
ATOM   2370  HB  ILE A 736      55.870  59.620  52.250  1.00  0.00           H
ATOM   2371  CG2 ILE A 736      57.720  59.680  53.360  1.00  0.00           C
ATOM   2372 HG21 ILE A 736      58.210  59.080  54.160  1.00  0.00           H
ATOM   2373 HG22 ILE A 736      57.300  60.570  53.870  1.00  0.00           H
ATOM   2374 HG23 ILE A 736      58.440  60.040  52.590  1.00  0.00           H
ATOM   2375  CG1 ILE A 736      56.930  57.970  51.560  1.00  0.00           C
ATOM   2376 HG11 ILE A 736      56.090  57.310  51.220  1.00  0.00           H
ATOM   2377 HG12 ILE A 736      57.620  57.240  52.040  1.00  0.00           H
ATOM   2378  CD  ILE A 736      57.570  58.710  50.380  1.00  0.00           C
ATOM   2379  HD1 ILE A 736      58.600  58.920  50.690  1.00  0.00           H
ATOM   2380  HD2 ILE A 736      57.000  59.620  50.090  1.00  0.00           H
ATOM   2381  HD3 ILE A 736      57.610  58.050  49.480  1.00  0.00           H
ATOM   2382  C   ILE A 736      55.830  58.870  55.210  1.00  0.00           C
ATOM   2383  O   ILE A 736      56.710  58.700  56.060  1.00  0.00           O
ATOM   2384  N   TYR A 737      54.720  59.530  55.610  1.00  0.00           N
ATOM   2385  HN  TYR A 737      53.980  59.670  54.970  1.00  0.00           H
ATOM   2386  CA  TYR A 737      54.390  60.040  56.970  1.00  0.00           C
ATOM   2387  HA  TYR A 737      55.240  60.630  57.280  1.00  0.00           H
ATOM   2388  CB  TYR A 737      53.090  60.940  56.950  1.00  0.00           C
ATOM   2389  HB1 TYR A 737      52.620  61.010  57.960  1.00  0.00           H
ATOM   2390  HB2 TYR A 737      52.400  60.470  56.220  1.00  0.00           H
ATOM   2391  CG  TYR A 737      53.400  62.360  56.580  1.00  0.00           C
ATOM   2392  CD1 TYR A 737      52.940  62.890  55.320  1.00  0.00           C
ATOM   2393  HD1 TYR A 737      52.520  62.260  54.550  1.00  0.00           H
ATOM   2394  CE1 TYR A 737      52.950  64.220  55.100  1.00  0.00           C
ATOM   2395  HE1 TYR A 737      52.430  64.590  54.230  1.00  0.00           H
ATOM   2396  CZ  TYR A 737      53.430  65.080  56.030  1.00  0.00           C
ATOM   2397  OH  TYR A 737      53.360  66.490  55.970  1.00  0.00           O
ATOM   2398  HH  TYR A 737      53.450  66.820  56.870  1.00  0.00           H
ATOM   2399  CD2 TYR A 737      54.000  63.240  57.480  1.00  0.00           C
ATOM   2400  HD2 TYR A 737      54.210  62.710  58.400  1.00  0.00           H
ATOM   2401  CE2 TYR A 737      53.890  64.600  57.290  1.00  0.00           C
ATOM   2402  HE2 TYR A 737      54.200  65.300  58.050  1.00  0.00           H
ATOM   2403  C   TYR A 737      54.220  58.960  58.000  1.00  0.00           C
ATOM   2404  O   TYR A 737      54.680  59.070  59.110  1.00  0.00           O
ATOM   2405  N   GLU A 738      53.610  57.870  57.650  1.00  0.00           N
ATOM   2406  HN  GLU A 738      53.060  57.850  56.820  1.00  0.00           H
ATOM   2407  CA  GLU A 738      53.650  56.650  58.530  1.00  0.00           C
ATOM   2408  HA  GLU A 738      53.400  56.920  59.560  1.00  0.00           H
ATOM   2409  CB  GLU A 738      52.570  55.670  58.040  1.00  0.00           C
ATOM   2410  HB1 GLU A 738      52.810  54.670  58.470  1.00  0.00           H
ATOM   2411  HB2 GLU A 738      52.840  55.580  56.970  1.00  0.00           H
ATOM   2412  CG  GLU A 738      51.080  56.100  58.110  1.00  0.00           C
ATOM   2413  HG1 GLU A 738      50.390  55.310  57.730  1.00  0.00           H
ATOM   2414  HG2 GLU A 738      50.900  57.070  57.610  1.00  0.00           H
ATOM   2415  CD  GLU A 738      50.730  56.450  59.540  1.00  0.00           C
ATOM   2416  OE1 GLU A 738      50.000  57.450  59.720  1.00  0.00           O
ATOM   2417  OE2 GLU A 738      50.870  55.610  60.420  1.00  0.00           O
ATOM   2418  C   GLU A 738      54.960  56.040  58.760  1.00  0.00           C
ATOM   2419  O   GLU A 738      55.200  55.680  59.920  1.00  0.00           O
ATOM   2420  N   ALA A 739      55.870  55.910  57.750  1.00  0.00           N
ATOM   2421  HN  ALA A 739      55.670  56.270  56.850  1.00  0.00           H
ATOM   2422  CA  ALA A 739      57.280  55.500  57.960  1.00  0.00           C
ATOM   2423  HA  ALA A 739      57.350  54.510  58.390  1.00  0.00           H
ATOM   2424  CB  ALA A 739      57.790  55.390  56.520  1.00  0.00           C
ATOM   2425  HB1 ALA A 739      57.490  56.320  55.990  1.00  0.00           H
ATOM   2426  HB2 ALA A 739      57.280  54.550  56.030  1.00  0.00           H
ATOM   2427  HB3 ALA A 739      58.890  55.290  56.450  1.00  0.00           H
ATOM   2428  C   ALA A 739      58.130  56.490  58.760  1.00  0.00           C
ATOM   2429  O   ALA A 739      58.770  56.070  59.790  1.00  0.00           O
ATOM   2430  N   LEU A 740      57.990  57.790  58.430  1.00  0.00           N
ATOM   2431  HN  LEU A 740      57.390  58.110  57.710  1.00  0.00           H
ATOM   2432  CA  LEU A 740      58.560  58.890  59.240  1.00  0.00           C
ATOM   2433  HA  LEU A 740      59.620  58.700  59.140  1.00  0.00           H
ATOM   2434  CB  LEU A 740      58.310  60.300  58.720  1.00  0.00           C
ATOM   2435  HB1 LEU A 740      58.570  61.090  59.460  1.00  0.00           H
ATOM   2436  HB2 LEU A 740      57.210  60.360  58.550  1.00  0.00           H
ATOM   2437  CG  LEU A 740      59.070  60.660  57.500  1.00  0.00           C
ATOM   2438  HG  LEU A 740      58.920  59.770  56.860  1.00  0.00           H
ATOM   2439  CD1 LEU A 740      58.500  61.880  56.760  1.00  0.00           C
ATOM   2440 HD11 LEU A 740      58.710  62.760  57.410  1.00  0.00           H
ATOM   2441 HD12 LEU A 740      57.410  61.810  56.610  1.00  0.00           H
ATOM   2442 HD13 LEU A 740      58.960  61.960  55.750  1.00  0.00           H
ATOM   2443  CD2 LEU A 740      60.550  60.890  57.830  1.00  0.00           C
ATOM   2444 HD21 LEU A 740      61.010  59.950  58.190  1.00  0.00           H
ATOM   2445 HD22 LEU A 740      60.720  61.710  58.570  1.00  0.00           H
ATOM   2446 HD23 LEU A 740      61.110  61.140  56.910  1.00  0.00           H
ATOM   2447  C   LEU A 740      58.210  58.900  60.710  1.00  0.00           C
ATOM   2448  O   LEU A 740      59.070  58.960  61.560  1.00  0.00           O
ATOM   2449  N   GLU A 741      56.880  58.860  61.000  1.00  0.00           N
ATOM   2450  HN  GLU A 741      56.210  58.830  60.260  1.00  0.00           H
ATOM   2451  CA  GLU A 741      56.310  58.720  62.300  1.00  0.00           C
ATOM   2452  HA  GLU A 741      56.510  59.640  62.840  1.00  0.00           H
ATOM   2453  CB  GLU A 741      54.760  58.520  62.340  1.00  0.00           C
ATOM   2454  HB1 GLU A 741      54.470  57.690  61.670  1.00  0.00           H
ATOM   2455  HB2 GLU A 741      54.280  59.380  61.820  1.00  0.00           H
ATOM   2456  CG  GLU A 741      54.130  58.250  63.750  1.00  0.00           C
ATOM   2457  HG1 GLU A 741      54.340  59.180  64.320  1.00  0.00           H
ATOM   2458  HG2 GLU A 741      54.670  57.450  64.320  1.00  0.00           H
ATOM   2459  CD  GLU A 741      52.680  57.980  63.790  1.00  0.00           C
ATOM   2460  OE1 GLU A 741      52.300  56.960  64.390  1.00  0.00           O
ATOM   2461  OE2 GLU A 741      51.870  58.800  63.280  1.00  0.00           O
ATOM   2462  C   GLU A 741      56.990  57.560  63.120  1.00  0.00           C
ATOM   2463  O   GLU A 741      57.510  57.690  64.240  1.00  0.00           O
ATOM   2464  N   LYS A 742      57.080  56.360  62.490  1.00  0.00           N
ATOM   2465  HN  LYS A 742      56.640  56.220  61.610  1.00  0.00           H
ATOM   2466  CA  LYS A 742      57.780  55.210  63.130  1.00  0.00           C
ATOM   2467  HA  LYS A 742      57.310  55.040  64.090  1.00  0.00           H
ATOM   2468  CB  LYS A 742      57.500  53.860  62.410  1.00  0.00           C
ATOM   2469  HB1 LYS A 742      58.140  53.150  62.980  1.00  0.00           H
ATOM   2470  HB2 LYS A 742      57.770  53.880  61.340  1.00  0.00           H
ATOM   2471  CG  LYS A 742      56.070  53.410  62.390  1.00  0.00           C
ATOM   2472  HG1 LYS A 742      56.050  52.400  61.950  1.00  0.00           H
ATOM   2473  HG2 LYS A 742      55.610  54.120  61.660  1.00  0.00           H
ATOM   2474  CD  LYS A 742      55.290  53.530  63.770  1.00  0.00           C
ATOM   2475  HD1 LYS A 742      54.270  53.130  63.660  1.00  0.00           H
ATOM   2476  HD2 LYS A 742      55.330  54.630  63.930  1.00  0.00           H
ATOM   2477  CE  LYS A 742      55.990  52.770  64.910  1.00  0.00           C
ATOM   2478  HE1 LYS A 742      57.060  52.990  65.100  1.00  0.00           H
ATOM   2479  HE2 LYS A 742      55.810  51.690  64.710  1.00  0.00           H
ATOM   2480  NZ  LYS A 742      55.240  53.030  66.170  1.00  0.00           N
ATOM   2481  HZ1 LYS A 742      55.960  53.000  66.920  1.00  0.00           H
ATOM   2482  HZ2 LYS A 742      54.530  52.280  66.280  1.00  0.00           H
ATOM   2483  HZ3 LYS A 742      54.870  54.010  66.170  1.00  0.00           H
ATOM   2484  C   LYS A 742      59.280  55.430  63.450  1.00  0.00           C
ATOM   2485  O   LYS A 742      59.770  55.070  64.500  1.00  0.00           O
ATOM   2486  N   LEU A 743      60.010  55.970  62.490  1.00  0.00           N
ATOM   2487  HN  LEU A 743      59.630  56.190  61.600  1.00  0.00           H
ATOM   2488  CA  LEU A 743      61.430  56.380  62.590  1.00  0.00           C
ATOM   2489  HA  LEU A 743      62.030  55.530  62.910  1.00  0.00           H
ATOM   2490  CB  LEU A 743      61.970  56.830  61.210  1.00  0.00           C
ATOM   2491  HB1 LEU A 743      62.950  57.320  61.390  1.00  0.00           H
ATOM   2492  HB2 LEU A 743      61.180  57.550  60.890  1.00  0.00           H
ATOM   2493  CG  LEU A 743      62.060  55.580  60.320  1.00  0.00           C
ATOM   2494  HG  LEU A 743      61.190  54.910  60.440  1.00  0.00           H
ATOM   2495  CD1 LEU A 743      62.060  55.970  58.880  1.00  0.00           C
ATOM   2496 HD11 LEU A 743      61.220  56.670  58.690  1.00  0.00           H
ATOM   2497 HD12 LEU A 743      61.850  55.050  58.320  1.00  0.00           H
ATOM   2498 HD13 LEU A 743      63.050  56.340  58.530  1.00  0.00           H
ATOM   2499  CD2 LEU A 743      63.340  54.630  60.540  1.00  0.00           C
ATOM   2500 HD21 LEU A 743      62.960  53.750  61.100  1.00  0.00           H
ATOM   2501 HD22 LEU A 743      64.140  55.070  61.180  1.00  0.00           H
ATOM   2502 HD23 LEU A 743      63.720  54.180  59.600  1.00  0.00           H
ATOM   2503  C   LEU A 743      61.660  57.440  63.680  1.00  0.00           C
ATOM   2504  O   LEU A 743      62.560  57.250  64.520  1.00  0.00           O
ATOM   2505  N   PHE A 744      60.830  58.570  63.790  1.00  0.00           N
ATOM   2506  HN  PHE A 744      60.060  58.770  63.180  1.00  0.00           H
ATOM   2507  CA  PHE A 744      60.920  59.400  64.970  1.00  0.00           C
ATOM   2508  HA  PHE A 744      61.970  59.650  65.070  1.00  0.00           H
ATOM   2509  CB  PHE A 744      60.100  60.670  64.840  1.00  0.00           C
ATOM   2510  HB1 PHE A 744      59.930  61.050  65.870  1.00  0.00           H
ATOM   2511  HB2 PHE A 744      59.070  60.400  64.510  1.00  0.00           H
ATOM   2512  CG  PHE A 744      60.660  61.740  63.990  1.00  0.00           C
ATOM   2513  CD1 PHE A 744      61.610  62.540  64.620  1.00  0.00           C
ATOM   2514  HD1 PHE A 744      61.890  62.330  65.650  1.00  0.00           H
ATOM   2515  CE1 PHE A 744      62.160  63.690  64.000  1.00  0.00           C
ATOM   2516  HE1 PHE A 744      62.900  64.240  64.550  1.00  0.00           H
ATOM   2517  CZ  PHE A 744      61.880  63.780  62.600  1.00  0.00           C
ATOM   2518  HZ  PHE A 744      62.280  64.640  62.080  1.00  0.00           H
ATOM   2519  CD2 PHE A 744      60.300  61.950  62.650  1.00  0.00           C
ATOM   2520  HD2 PHE A 744      59.530  61.320  62.230  1.00  0.00           H
ATOM   2521  CE2 PHE A 744      60.820  63.040  62.050  1.00  0.00           C
ATOM   2522  HE2 PHE A 744      60.580  63.080  61.000  1.00  0.00           H
ATOM   2523  C   PHE A 744      60.550  58.730  66.270  1.00  0.00           C
ATOM   2524  O   PHE A 744      61.160  59.080  67.310  1.00  0.00           O
ATOM   2525  N   ASP A 745      59.450  57.840  66.320  1.00  0.00           N
ATOM   2526  HN  ASP A 745      58.930  57.530  65.520  1.00  0.00           H
ATOM   2527  CA  ASP A 745      59.110  57.080  67.570  1.00  0.00           C
ATOM   2528  HA  ASP A 745      58.860  57.670  68.450  1.00  0.00           H
ATOM   2529  CB  ASP A 745      57.980  56.180  67.180  1.00  0.00           C
ATOM   2530  HB1 ASP A 745      58.190  55.490  66.350  1.00  0.00           H
ATOM   2531  HB2 ASP A 745      57.190  56.920  66.900  1.00  0.00           H
ATOM   2532  CG  ASP A 745      57.350  55.430  68.370  1.00  0.00           C
ATOM   2533  OD1 ASP A 745      57.150  56.060  69.450  1.00  0.00           O
ATOM   2534  OD2 ASP A 745      56.970  54.290  68.120  1.00  0.00           O
ATOM   2535  C   ASP A 745      60.280  56.180  68.010  1.00  0.00           C
ATOM   2536  O   ASP A 745      60.600  56.120  69.220  1.00  0.00           O
ATOM   2537  N   LEU A 746      60.980  55.510  67.040  1.00  0.00           N
ATOM   2538  HN  LEU A 746      60.600  55.530  66.120  1.00  0.00           H
ATOM   2539  CA  LEU A 746      62.090  54.650  67.170  1.00  0.00           C
ATOM   2540  HA  LEU A 746      61.850  53.770  67.770  1.00  0.00           H
ATOM   2541  CB  LEU A 746      62.450  54.230  65.740  1.00  0.00           C
ATOM   2542  HB1 LEU A 746      62.620  55.160  65.160  1.00  0.00           H
ATOM   2543  HB2 LEU A 746      61.560  53.720  65.300  1.00  0.00           H
ATOM   2544  CG  LEU A 746      63.520  53.140  65.560  1.00  0.00           C
ATOM   2545  HG  LEU A 746      64.400  53.460  66.170  1.00  0.00           H
ATOM   2546  CD1 LEU A 746      62.870  51.770  65.950  1.00  0.00           C
ATOM   2547 HD11 LEU A 746      61.950  51.500  65.370  1.00  0.00           H
ATOM   2548 HD12 LEU A 746      62.580  51.850  67.020  1.00  0.00           H
ATOM   2549 HD13 LEU A 746      63.650  50.980  65.950  1.00  0.00           H
ATOM   2550  CD2 LEU A 746      64.030  53.050  64.130  1.00  0.00           C
ATOM   2551 HD21 LEU A 746      63.140  52.620  63.620  1.00  0.00           H
ATOM   2552 HD22 LEU A 746      64.870  52.330  64.130  1.00  0.00           H
ATOM   2553 HD23 LEU A 746      64.260  54.060  63.750  1.00  0.00           H
ATOM   2554  C   LEU A 746      63.270  55.420  67.770  1.00  0.00           C
ATOM   2555  O   LEU A 746      63.950  55.050  68.720  1.00  0.00           O
ATOM   2556  N   GLY A 747      63.510  56.580  67.170  1.00  0.00           N
ATOM   2557  HN  GLY A 747      63.070  56.850  66.310  1.00  0.00           H
ATOM   2558  CA  GLY A 747      64.530  57.520  67.530  1.00  0.00           C
ATOM   2559  HA1 GLY A 747      64.590  58.340  66.830  1.00  0.00           H
ATOM   2560  HA2 GLY A 747      65.460  56.980  67.590  1.00  0.00           H
ATOM   2561  C   GLY A 747      64.350  58.190  68.860  1.00  0.00           C
ATOM   2562  O   GLY A 747      65.230  58.220  69.630  1.00  0.00           O
ATOM   2563  N   GLU A 748      63.150  58.610  69.220  1.00  0.00           N
ATOM   2564  HN  GLU A 748      62.410  58.660  68.540  1.00  0.00           H
ATOM   2565  CA  GLU A 748      62.930  58.970  70.600  1.00  0.00           C
ATOM   2566  HA  GLU A 748      63.740  59.670  70.740  1.00  0.00           H
ATOM   2567  CB  GLU A 748      61.550  59.850  70.840  1.00  0.00           C
ATOM   2568  HB1 GLU A 748      61.280  59.820  71.930  1.00  0.00           H
ATOM   2569  HB2 GLU A 748      60.800  59.330  70.210  1.00  0.00           H
ATOM   2570  CG  GLU A 748      61.620  61.360  70.330  1.00  0.00           C
ATOM   2571  HG1 GLU A 748      61.510  61.460  69.230  1.00  0.00           H
ATOM   2572  HG2 GLU A 748      62.640  61.780  70.470  1.00  0.00           H
ATOM   2573  CD  GLU A 748      60.650  62.210  71.020  1.00  0.00           C
ATOM   2574  OE1 GLU A 748      61.130  63.220  71.700  1.00  0.00           O
ATOM   2575  OE2 GLU A 748      59.400  61.950  70.960  1.00  0.00           O
ATOM   2576  C   GLU A 748      63.040  57.800  71.650  1.00  0.00           C
ATOM   2577  O   GLU A 748      63.520  57.970  72.780  1.00  0.00           O
ATOM   2578  N   THR A 749      62.670  56.590  71.250  1.00  0.00           N
ATOM   2579  HN  THR A 749      62.380  56.660  70.290  1.00  0.00           H
ATOM   2580  CA  THR A 749      62.780  55.280  72.010  1.00  0.00           C
ATOM   2581  HA  THR A 749      62.390  55.560  72.980  1.00  0.00           H
ATOM   2582  CB  THR A 749      61.910  54.250  71.330  1.00  0.00           C
ATOM   2583  HB  THR A 749      62.130  54.120  70.240  1.00  0.00           H
ATOM   2584  OG1 THR A 749      60.510  54.580  71.390  1.00  0.00           O
ATOM   2585  HG1 THR A 749      60.380  55.340  70.830  1.00  0.00           H
ATOM   2586  CG2 THR A 749      61.990  52.920  72.060  1.00  0.00           C
ATOM   2587 HG21 THR A 749      61.790  53.000  73.150  1.00  0.00           H
ATOM   2588 HG22 THR A 749      63.020  52.510  72.000  1.00  0.00           H
ATOM   2589 HG23 THR A 749      61.370  52.180  71.500  1.00  0.00           H
ATOM   2590  C   THR A 749      64.260  54.800  72.370  1.00  0.00           C
ATOM   2591  O   THR A 749      64.430  54.180  73.410  1.00  0.00           O
ATOM   2592  N   TYR A 750      65.190  55.050  71.470  1.00  0.00           N
ATOM   2593  HN  TYR A 750      65.060  55.700  70.720  1.00  0.00           H
ATOM   2594  CA  TYR A 750      66.430  54.330  71.440  1.00  0.00           C
ATOM   2595  HA  TYR A 750      66.610  53.780  72.350  1.00  0.00           H
ATOM   2596  CB  TYR A 750      66.480  53.320  70.250  1.00  0.00           C
ATOM   2597  HB1 TYR A 750      67.460  52.790  70.290  1.00  0.00           H
ATOM   2598  HB2 TYR A 750      66.200  53.730  69.260  1.00  0.00           H
ATOM   2599  CG  TYR A 750      65.460  52.240  70.510  1.00  0.00           C
ATOM   2600  CD1 TYR A 750      64.630  51.690  69.570  1.00  0.00           C
ATOM   2601  HD1 TYR A 750      64.590  52.120  68.580  1.00  0.00           H
ATOM   2602  CE1 TYR A 750      63.820  50.550  69.830  1.00  0.00           C
ATOM   2603  HE1 TYR A 750      63.070  50.310  69.080  1.00  0.00           H
ATOM   2604  CZ  TYR A 750      63.970  49.780  70.990  1.00  0.00           C
ATOM   2605  OH  TYR A 750      63.120  48.730  71.300  1.00  0.00           O
ATOM   2606  HH  TYR A 750      62.230  49.040  71.080  1.00  0.00           H
ATOM   2607  CD2 TYR A 750      65.570  51.440  71.740  1.00  0.00           C
ATOM   2608  HD2 TYR A 750      66.270  51.730  72.510  1.00  0.00           H
ATOM   2609  CE2 TYR A 750      64.780  50.310  71.990  1.00  0.00           C
ATOM   2610  HE2 TYR A 750      64.880  49.680  72.860  1.00  0.00           H
ATOM   2611  C   TYR A 750      67.680  55.220  71.310  1.00  0.00           C
ATOM   2612  O   TYR A 750      67.730  56.070  70.390  1.00  0.00           O
ATOM   2613  N   ALA A 751      68.630  54.990  72.210  1.00  0.00           N
ATOM   2614  HN  ALA A 751      68.460  54.310  72.920  1.00  0.00           H
ATOM   2615  CA  ALA A 751      69.940  55.540  72.200  1.00  0.00           C
ATOM   2616  HA  ALA A 751      69.770  56.600  72.260  1.00  0.00           H
ATOM   2617  CB  ALA A 751      70.690  54.970  73.400  1.00  0.00           C
ATOM   2618  HB1 ALA A 751      71.670  55.500  73.410  1.00  0.00           H
ATOM   2619  HB2 ALA A 751      70.900  53.880  73.250  1.00  0.00           H
ATOM   2620  HB3 ALA A 751      70.200  55.040  74.400  1.00  0.00           H
ATOM   2621  C   ALA A 751      70.840  55.300  71.000  1.00  0.00           C
ATOM   2622  O   ALA A 751      70.880  54.170  70.450  1.00  0.00           O
ATOM   2623  N   PHE A 752      71.560  56.320  70.610  1.00  0.00           N
ATOM   2624  HN  PHE A 752      71.600  57.160  71.140  1.00  0.00           H
ATOM   2625  CA  PHE A 752      72.470  56.380  69.440  1.00  0.00           C
ATOM   2626  HA  PHE A 752      72.220  55.530  68.820  1.00  0.00           H
ATOM   2627  CB  PHE A 752      72.030  57.630  68.530  1.00  0.00           C
ATOM   2628  HB1 PHE A 752      72.050  58.510  69.210  1.00  0.00           H
ATOM   2629  HB2 PHE A 752      71.000  57.570  68.140  1.00  0.00           H
ATOM   2630  CG  PHE A 752      72.810  57.780  67.240  1.00  0.00           C
ATOM   2631  CD1 PHE A 752      72.380  57.170  66.020  1.00  0.00           C
ATOM   2632  HD1 PHE A 752      71.390  56.720  66.050  1.00  0.00           H
ATOM   2633  CE1 PHE A 752      73.180  57.020  64.970  1.00  0.00           C
ATOM   2634  HE1 PHE A 752      73.020  56.510  64.020  1.00  0.00           H
ATOM   2635  CZ  PHE A 752      74.440  57.660  65.010  1.00  0.00           C
ATOM   2636  HZ  PHE A 752      75.110  57.460  64.200  1.00  0.00           H
ATOM   2637  CD2 PHE A 752      74.020  58.540  67.250  1.00  0.00           C
ATOM   2638  HD2 PHE A 752      74.270  58.970  68.210  1.00  0.00           H
ATOM   2639  CE2 PHE A 752      74.820  58.510  66.160  1.00  0.00           C
ATOM   2640  HE2 PHE A 752      75.800  58.930  66.310  1.00  0.00           H
ATOM   2641  C   PHE A 752      73.980  56.320  69.880  1.00  0.00           C
ATOM   2642  O   PHE A 752      74.240  56.990  70.910  1.00  0.00           O
ATOM   2643  N   PRO A 822      74.840  55.670  69.250  1.00  0.00           N
ATOM   2644  CD  PRO A 822      76.280  55.790  69.420  1.00  0.00           C
ATOM   2645  HD1 PRO A 822      76.590  55.010  70.130  1.00  0.00           H
ATOM   2646  HD2 PRO A 822      76.550  56.790  69.820  1.00  0.00           H
ATOM   2647  CA  PRO A 822      74.640  54.790  68.150  1.00  0.00           C
ATOM   2648  HA  PRO A 822      73.840  55.240  67.580  1.00  0.00           H
ATOM   2649  CB  PRO A 822      75.990  54.660  67.420  1.00  0.00           C
ATOM   2650  HB1 PRO A 822      75.940  54.900  66.350  1.00  0.00           H
ATOM   2651  HB2 PRO A 822      76.360  53.640  67.640  1.00  0.00           H
ATOM   2652  CG  PRO A 822      76.940  55.640  68.160  1.00  0.00           C
ATOM   2653  HG1 PRO A 822      77.970  55.220  68.270  1.00  0.00           H
ATOM   2654  HG2 PRO A 822      76.990  56.550  67.540  1.00  0.00           H
ATOM   2655  C   PRO A 822      74.160  53.440  68.630  1.00  0.00           C
ATOM   2656  O   PRO A 822      73.590  52.660  67.790  1.00  0.00           O
ATOM   2657  N   ASP A 823      74.420  52.980  69.870  1.00  0.00           N
ATOM   2658  HN  ASP A 823      75.020  53.530  70.440  1.00  0.00           H
ATOM   2659  CA  ASP A 823      73.970  51.870  70.670  1.00  0.00           C
ATOM   2660  HA  ASP A 823      74.840  51.290  70.970  1.00  0.00           H
ATOM   2661  CB  ASP A 823      73.380  52.320  72.040  1.00  0.00           C
ATOM   2662  HB1 ASP A 823      73.150  51.350  72.530  1.00  0.00           H
ATOM   2663  HB2 ASP A 823      72.360  52.770  72.040  1.00  0.00           H
ATOM   2664  CG  ASP A 823      74.390  53.150  72.910  1.00  0.00           C
ATOM   2665  OD1 ASP A 823      75.550  53.280  72.510  1.00  0.00           O
ATOM   2666  OD2 ASP A 823      74.000  53.780  73.960  1.00  0.00           O
ATOM   2667  C   ASP A 823      73.050  50.900  69.980  1.00  0.00           C
ATOM   2668  O   ASP A 823      73.370  49.840  69.400  1.00  0.00           O
ATOM   2669  N   VAL A 824      71.750  51.180  70.040  1.00  0.00           N
ATOM   2670  HN  VAL A 824      71.470  52.060  70.420  1.00  0.00           H
ATOM   2671  CA  VAL A 824      70.700  50.270  69.550  1.00  0.00           C
ATOM   2672  HA  VAL A 824      71.170  49.310  69.360  1.00  0.00           H
ATOM   2673  CB  VAL A 824      69.550  49.980  70.470  1.00  0.00           C
ATOM   2674  HB  VAL A 824      69.170  50.910  70.950  1.00  0.00           H
ATOM   2675  CG1 VAL A 824      68.330  49.250  69.870  1.00  0.00           C
ATOM   2676 HG11 VAL A 824      67.590  48.910  70.620  1.00  0.00           H
ATOM   2677 HG12 VAL A 824      68.720  48.400  69.280  1.00  0.00           H
ATOM   2678 HG13 VAL A 824      67.870  49.820  69.040  1.00  0.00           H
ATOM   2679  CG2 VAL A 824      70.030  49.020  71.540  1.00  0.00           C
ATOM   2680 HG21 VAL A 824      69.210  48.990  72.290  1.00  0.00           H
ATOM   2681 HG22 VAL A 824      70.910  49.450  72.060  1.00  0.00           H
ATOM   2682 HG23 VAL A 824      70.290  48.100  70.990  1.00  0.00           H
ATOM   2683  C   VAL A 824      70.170  51.010  68.220  1.00  0.00           C
ATOM   2684  O   VAL A 824      69.970  50.360  67.140  1.00  0.00           O
ATOM   2685  N   LEU A 825      70.010  52.350  68.200  1.00  0.00           N
ATOM   2686  HN  LEU A 825      70.220  52.830  69.050  1.00  0.00           H
ATOM   2687  CA  LEU A 825      69.330  53.040  67.140  1.00  0.00           C
ATOM   2688  HA  LEU A 825      68.340  52.640  67.060  1.00  0.00           H
ATOM   2689  CB  LEU A 825      69.020  54.470  67.590  1.00  0.00           C
ATOM   2690  HB1 LEU A 825      69.970  55.010  67.770  1.00  0.00           H
ATOM   2691  HB2 LEU A 825      68.520  54.630  68.570  1.00  0.00           H
ATOM   2692  CG  LEU A 825      68.250  55.380  66.520  1.00  0.00           C
ATOM   2693  HG  LEU A 825      68.750  55.220  65.540  1.00  0.00           H
ATOM   2694  CD1 LEU A 825      66.800  54.850  66.340  1.00  0.00           C
ATOM   2695 HD11 LEU A 825      66.840  53.820  65.920  1.00  0.00           H
ATOM   2696 HD12 LEU A 825      66.310  55.510  65.590  1.00  0.00           H
ATOM   2697 HD13 LEU A 825      66.330  54.790  67.340  1.00  0.00           H
ATOM   2698  CD2 LEU A 825      68.350  56.880  66.990  1.00  0.00           C
ATOM   2699 HD21 LEU A 825      68.040  56.980  68.060  1.00  0.00           H
ATOM   2700 HD22 LEU A 825      67.600  57.470  66.410  1.00  0.00           H
ATOM   2701 HD23 LEU A 825      69.400  57.210  66.940  1.00  0.00           H
ATOM   2702  C   LEU A 825      70.020  53.020  65.790  1.00  0.00           C
ATOM   2703  O   LEU A 825      69.370  52.930  64.700  1.00  0.00           O
ATOM   2704  N   PHE A 826      71.380  52.990  65.690  1.00  0.00           N
ATOM   2705  HN  PHE A 826      71.950  53.080  66.500  1.00  0.00           H
ATOM   2706  CA  PHE A 826      72.080  52.930  64.430  1.00  0.00           C
ATOM   2707  HA  PHE A 826      71.580  53.670  63.810  1.00  0.00           H
ATOM   2708  CB  PHE A 826      73.600  53.240  64.660  1.00  0.00           C
ATOM   2709  HB1 PHE A 826      74.060  52.530  65.380  1.00  0.00           H
ATOM   2710  HB2 PHE A 826      73.640  54.250  65.110  1.00  0.00           H
ATOM   2711  CG  PHE A 826      74.410  53.250  63.430  1.00  0.00           C
ATOM   2712  CD1 PHE A 826      75.220  52.100  63.250  1.00  0.00           C
ATOM   2713  HD1 PHE A 826      75.310  51.310  63.980  1.00  0.00           H
ATOM   2714  CE1 PHE A 826      75.960  51.940  62.080  1.00  0.00           C
ATOM   2715  HE1 PHE A 826      76.550  51.040  62.130  1.00  0.00           H
ATOM   2716  CZ  PHE A 826      76.000  52.970  61.130  1.00  0.00           C
ATOM   2717  HZ  PHE A 826      76.630  52.810  60.260  1.00  0.00           H
ATOM   2718  CD2 PHE A 826      74.340  54.220  62.390  1.00  0.00           C
ATOM   2719  HD2 PHE A 826      73.720  55.110  62.420  1.00  0.00           H
ATOM   2720  CE2 PHE A 826      75.150  54.060  61.250  1.00  0.00           C
ATOM   2721  HE2 PHE A 826      75.180  54.790  60.460  1.00  0.00           H
ATOM   2722  C   PHE A 826      71.860  51.520  63.790  1.00  0.00           C
ATOM   2723  O   PHE A 826      71.660  51.510  62.580  1.00  0.00           O
ATOM   2724  N   TRP A 827      71.850  50.370  64.500  1.00  0.00           N
ATOM   2725  HN  TRP A 827      72.060  50.460  65.460  1.00  0.00           H
ATOM   2726  CA  TRP A 827      71.510  49.040  63.990  1.00  0.00           C
ATOM   2727  HA  TRP A 827      72.160  48.790  63.170  1.00  0.00           H
ATOM   2728  CB  TRP A 827      71.700  47.850  64.990  1.00  0.00           C
ATOM   2729  HB1 TRP A 827      71.520  46.950  64.370  1.00  0.00           H
ATOM   2730  HB2 TRP A 827      70.970  47.840  65.830  1.00  0.00           H
ATOM   2731  CG  TRP A 827      73.100  47.920  65.630  1.00  0.00           C
ATOM   2732  CD1 TRP A 827      73.330  47.790  66.990  1.00  0.00           C
ATOM   2733  HD1 TRP A 827      72.610  47.810  67.800  1.00  0.00           H
ATOM   2734  NE1 TRP A 827      74.700  47.740  67.170  1.00  0.00           N
ATOM   2735  HE1 TRP A 827      75.250  47.430  67.920  1.00  0.00           H
ATOM   2736  CE2 TRP A 827      75.390  47.760  66.010  1.00  0.00           C
ATOM   2737  CD2 TRP A 827      74.400  47.750  64.990  1.00  0.00           C
ATOM   2738  CE3 TRP A 827      74.870  47.640  63.690  1.00  0.00           C
ATOM   2739  HE3 TRP A 827      74.190  47.580  62.850  1.00  0.00           H
ATOM   2740  CZ3 TRP A 827      76.270  47.620  63.450  1.00  0.00           C
ATOM   2741  HZ3 TRP A 827      76.660  47.620  62.440  1.00  0.00           H
ATOM   2742  CZ2 TRP A 827      76.770  47.620  65.780  1.00  0.00           C
ATOM   2743  HZ2 TRP A 827      77.540  47.550  66.540  1.00  0.00           H
ATOM   2744  CH2 TRP A 827      77.170  47.500  64.510  1.00  0.00           C
ATOM   2745  HH2 TRP A 827      78.230  47.420  64.330  1.00  0.00           H
ATOM   2746  C   TRP A 827      70.130  49.030  63.480  1.00  0.00           C
ATOM   2747  O   TRP A 827      69.910  48.480  62.390  1.00  0.00           O
ATOM   2748  N   CYS A 828      69.110  49.630  64.210  1.00  0.00           N
ATOM   2749  HN  CYS A 828      69.410  50.130  65.020  1.00  0.00           H
ATOM   2750  CA  CYS A 828      67.740  49.720  63.740  1.00  0.00           C
ATOM   2751  HA  CYS A 828      67.380  48.720  63.550  1.00  0.00           H
ATOM   2752  CB  CYS A 828      66.930  50.420  64.890  1.00  0.00           C
ATOM   2753  HB1 CYS A 828      65.880  50.660  64.650  1.00  0.00           H
ATOM   2754  HB2 CYS A 828      67.460  51.380  65.100  1.00  0.00           H
ATOM   2755  SG  CYS A 828      66.910  49.370  66.450  1.00  0.00           S
ATOM   2756  HG1 CYS A 828      67.830  50.040  67.150  1.00  0.00           H
ATOM   2757  C   CYS A 828      67.570  50.520  62.470  1.00  0.00           C
ATOM   2758  O   CYS A 828      66.900  50.110  61.520  1.00  0.00           O
ATOM   2759  N   VAL A 829      68.280  51.720  62.360  1.00  0.00           N
ATOM   2760  HN  VAL A 829      68.950  51.960  63.060  1.00  0.00           H
ATOM   2761  CA  VAL A 829      68.320  52.510  61.090  1.00  0.00           C
ATOM   2762  HA  VAL A 829      67.280  52.570  60.820  1.00  0.00           H
ATOM   2763  CB  VAL A 829      68.670  54.000  61.450  1.00  0.00           C
ATOM   2764  HB  VAL A 829      69.630  54.000  61.990  1.00  0.00           H
ATOM   2765  CG1 VAL A 829      68.840  54.900  60.240  1.00  0.00           C
ATOM   2766 HG11 VAL A 829      69.650  54.540  59.560  1.00  0.00           H
ATOM   2767 HG12 VAL A 829      69.170  55.890  60.620  1.00  0.00           H
ATOM   2768 HG13 VAL A 829      67.860  54.970  59.720  1.00  0.00           H
ATOM   2769  CG2 VAL A 829      67.560  54.660  62.330  1.00  0.00           C
ATOM   2770 HG21 VAL A 829      67.820  55.730  62.460  1.00  0.00           H
ATOM   2771 HG22 VAL A 829      67.450  54.000  63.220  1.00  0.00           H
ATOM   2772 HG23 VAL A 829      66.580  54.680  61.800  1.00  0.00           H
ATOM   2773  C   VAL A 829      69.020  51.900  59.960  1.00  0.00           C
ATOM   2774  O   VAL A 829      68.620  52.020  58.750  1.00  0.00           O
ATOM   2775  N   ILE A 830      70.090  51.170  60.240  1.00  0.00           N
ATOM   2776  HN  ILE A 830      70.330  51.000  61.200  1.00  0.00           H
ATOM   2777  CA  ILE A 830      70.820  50.410  59.240  1.00  0.00           C
ATOM   2778  HA  ILE A 830      71.010  50.980  58.340  1.00  0.00           H
ATOM   2779  CB  ILE A 830      72.160  49.970  59.790  1.00  0.00           C
ATOM   2780  HB  ILE A 830      71.980  49.780  60.860  1.00  0.00           H
ATOM   2781  CG2 ILE A 830      72.720  48.700  59.090  1.00  0.00           C
ATOM   2782 HG21 ILE A 830      73.040  48.910  58.050  1.00  0.00           H
ATOM   2783 HG22 ILE A 830      72.020  47.830  59.140  1.00  0.00           H
ATOM   2784 HG23 ILE A 830      73.680  48.450  59.590  1.00  0.00           H
ATOM   2785  CG1 ILE A 830      73.120  51.120  59.740  1.00  0.00           C
ATOM   2786 HG11 ILE A 830      73.930  50.810  60.440  1.00  0.00           H
ATOM   2787 HG12 ILE A 830      72.720  51.930  60.380  1.00  0.00           H
ATOM   2788  CD  ILE A 830      73.660  51.510  58.300  1.00  0.00           C
ATOM   2789  HD1 ILE A 830      74.410  52.330  58.340  1.00  0.00           H
ATOM   2790  HD2 ILE A 830      72.760  51.680  57.700  1.00  0.00           H
ATOM   2791  HD3 ILE A 830      74.090  50.610  57.800  1.00  0.00           H
ATOM   2792  C   ILE A 830      70.030  49.290  58.670  1.00  0.00           C
ATOM   2793  O   ILE A 830      69.900  49.260  57.450  1.00  0.00           O
ATOM   2794  N   LEU A 831      69.270  48.550  59.590  1.00  0.00           N
ATOM   2795  HN  LEU A 831      69.310  48.650  60.570  1.00  0.00           H
ATOM   2796  CA  LEU A 831      68.420  47.460  59.180  1.00  0.00           C
ATOM   2797  HA  LEU A 831      69.070  46.770  58.670  1.00  0.00           H
ATOM   2798  CB  LEU A 831      67.920  46.600  60.410  1.00  0.00           C
ATOM   2799  HB1 LEU A 831      67.160  47.210  60.950  1.00  0.00           H
ATOM   2800  HB2 LEU A 831      68.770  46.390  61.090  1.00  0.00           H
ATOM   2801  CG  LEU A 831      67.260  45.240  60.090  1.00  0.00           C
ATOM   2802  HG  LEU A 831      66.340  45.380  59.480  1.00  0.00           H
ATOM   2803  CD1 LEU A 831      68.190  44.240  59.320  1.00  0.00           C
ATOM   2804 HD11 LEU A 831      67.680  43.260  59.150  1.00  0.00           H
ATOM   2805 HD12 LEU A 831      69.120  44.030  59.890  1.00  0.00           H
ATOM   2806 HD13 LEU A 831      68.330  44.720  58.330  1.00  0.00           H
ATOM   2807  CD2 LEU A 831      66.760  44.520  61.410  1.00  0.00           C
ATOM   2808 HD21 LEU A 831      66.380  43.490  61.260  1.00  0.00           H
ATOM   2809 HD22 LEU A 831      66.020  45.060  62.030  1.00  0.00           H
ATOM   2810 HD23 LEU A 831      67.640  44.430  62.090  1.00  0.00           H
ATOM   2811  C   LEU A 831      67.260  47.870  58.220  1.00  0.00           C
ATOM   2812  O   LEU A 831      66.920  47.180  57.290  1.00  0.00           O
ATOM   2813  N   PHE A 832      66.740  49.090  58.570  1.00  0.00           N
ATOM   2814  HN  PHE A 832      67.120  49.670  59.290  1.00  0.00           H
ATOM   2815  CA  PHE A 832      65.730  49.800  57.760  1.00  0.00           C
ATOM   2816  HA  PHE A 832      64.870  49.180  57.570  1.00  0.00           H
ATOM   2817  CB  PHE A 832      65.300  51.070  58.480  1.00  0.00           C
ATOM   2818  HB1 PHE A 832      66.150  51.620  58.940  1.00  0.00           H
ATOM   2819  HB2 PHE A 832      64.660  50.730  59.320  1.00  0.00           H
ATOM   2820  CG  PHE A 832      64.560  52.180  57.670  1.00  0.00           C
ATOM   2821  CD1 PHE A 832      65.120  53.450  57.610  1.00  0.00           C
ATOM   2822  HD1 PHE A 832      66.050  53.670  58.090  1.00  0.00           H
ATOM   2823  CE1 PHE A 832      64.510  54.430  56.840  1.00  0.00           C
ATOM   2824  HE1 PHE A 832      64.930  55.420  56.820  1.00  0.00           H
ATOM   2825  CZ  PHE A 832      63.390  54.160  56.030  1.00  0.00           C
ATOM   2826  HZ  PHE A 832      62.890  54.910  55.430  1.00  0.00           H
ATOM   2827  CD2 PHE A 832      63.360  51.880  56.950  1.00  0.00           C
ATOM   2828  HD2 PHE A 832      62.860  50.930  56.980  1.00  0.00           H
ATOM   2829  CE2 PHE A 832      62.820  52.880  56.110  1.00  0.00           C
ATOM   2830  HE2 PHE A 832      61.900  52.610  55.600  1.00  0.00           H
ATOM   2831  C   PHE A 832      66.300  50.090  56.390  1.00  0.00           C
ATOM   2832  O   PHE A 832      65.870  49.480  55.400  1.00  0.00           O
ATOM   2833  N   PHE A 833      67.290  50.960  56.260  1.00  0.00           N
ATOM   2834  HN  PHE A 833      67.810  51.340  57.040  1.00  0.00           H
ATOM   2835  CA  PHE A 833      67.820  51.310  54.980  1.00  0.00           C
ATOM   2836  HA  PHE A 833      66.940  51.660  54.470  1.00  0.00           H
ATOM   2837  CB  PHE A 833      68.920  52.470  54.970  1.00  0.00           C
ATOM   2838  HB1 PHE A 833      69.260  52.590  53.930  1.00  0.00           H
ATOM   2839  HB2 PHE A 833      69.760  52.290  55.670  1.00  0.00           H
ATOM   2840  CG  PHE A 833      68.200  53.740  55.380  1.00  0.00           C
ATOM   2841  CD1 PHE A 833      68.590  54.380  56.570  1.00  0.00           C
ATOM   2842  HD1 PHE A 833      69.300  53.960  57.260  1.00  0.00           H
ATOM   2843  CE1 PHE A 833      68.040  55.630  56.840  1.00  0.00           C
ATOM   2844  HE1 PHE A 833      68.420  56.220  57.660  1.00  0.00           H
ATOM   2845  CZ  PHE A 833      67.350  56.350  55.850  1.00  0.00           C
ATOM   2846  HZ  PHE A 833      67.070  57.370  56.080  1.00  0.00           H
ATOM   2847  CD2 PHE A 833      67.410  54.470  54.430  1.00  0.00           C
ATOM   2848  HD2 PHE A 833      67.320  54.000  53.460  1.00  0.00           H
ATOM   2849  CE2 PHE A 833      66.910  55.730  54.660  1.00  0.00           C
ATOM   2850  HE2 PHE A 833      66.270  56.240  53.970  1.00  0.00           H
ATOM   2851  C   PHE A 833      68.430  50.210  54.160  1.00  0.00           C
ATOM   2852  O   PHE A 833      68.330  50.240  52.920  1.00  0.00           O
ATOM   2853  N   THR A 834      69.230  49.340  54.690  1.00  0.00           N
ATOM   2854  HN  THR A 834      69.440  49.320  55.670  1.00  0.00           H
ATOM   2855  CA  THR A 834      69.690  48.170  53.950  1.00  0.00           C
ATOM   2856  HA  THR A 834      70.020  48.550  52.990  1.00  0.00           H
ATOM   2857  CB  THR A 834      70.710  47.360  54.750  1.00  0.00           C
ATOM   2858  HB  THR A 834      71.000  46.500  54.120  1.00  0.00           H
ATOM   2859  OG1 THR A 834      70.220  46.990  56.000  1.00  0.00           O
ATOM   2860  HG1 THR A 834      70.120  47.770  56.550  1.00  0.00           H
ATOM   2861  CG2 THR A 834      72.010  48.220  54.840  1.00  0.00           C
ATOM   2862 HG21 THR A 834      71.830  49.180  55.360  1.00  0.00           H
ATOM   2863 HG22 THR A 834      72.560  48.420  53.900  1.00  0.00           H
ATOM   2864 HG23 THR A 834      72.750  47.680  55.470  1.00  0.00           H
ATOM   2865  C   THR A 834      68.530  47.250  53.530  1.00  0.00           C
ATOM   2866  O   THR A 834      68.640  46.630  52.450  1.00  0.00           O
ATOM   2867  N   THR A 835      67.350  47.040  54.260  1.00  0.00           N
ATOM   2868  HN  THR A 835      67.210  47.400  55.170  1.00  0.00           H
ATOM   2869  CA  THR A 835      66.230  46.250  53.700  1.00  0.00           C
ATOM   2870  HA  THR A 835      66.590  45.250  53.510  1.00  0.00           H
ATOM   2871  CB  THR A 835      65.070  46.040  54.710  1.00  0.00           C
ATOM   2872  HB  THR A 835      64.910  47.020  55.210  1.00  0.00           H
ATOM   2873  OG1 THR A 835      65.420  45.060  55.700  1.00  0.00           O
ATOM   2874  HG1 THR A 835      65.960  45.520  56.340  1.00  0.00           H
ATOM   2875  CG2 THR A 835      63.820  45.640  53.990  1.00  0.00           C
ATOM   2876 HG21 THR A 835      63.440  46.280  53.170  1.00  0.00           H
ATOM   2877 HG22 THR A 835      63.100  45.590  54.830  1.00  0.00           H
ATOM   2878 HG23 THR A 835      63.890  44.630  53.550  1.00  0.00           H
ATOM   2879  C   THR A 835      65.790  46.830  52.440  1.00  0.00           C
ATOM   2880  O   THR A 835      65.690  46.150  51.440  1.00  0.00           O
ATOM   2881  N   PHE A 836      65.620  48.170  52.420  1.00  0.00           N
ATOM   2882  HN  PHE A 836      65.660  48.660  53.280  1.00  0.00           H
ATOM   2883  CA  PHE A 836      65.250  48.960  51.270  1.00  0.00           C
ATOM   2884  HA  PHE A 836      64.330  48.470  50.950  1.00  0.00           H
ATOM   2885  CB  PHE A 836      65.030  50.410  51.840  1.00  0.00           C
ATOM   2886  HB1 PHE A 836      65.940  50.620  52.440  1.00  0.00           H
ATOM   2887  HB2 PHE A 836      64.180  50.400  52.560  1.00  0.00           H
ATOM   2888  CG  PHE A 836      64.780  51.420  50.770  1.00  0.00           C
ATOM   2889  CD1 PHE A 836      63.490  51.540  50.300  1.00  0.00           C
ATOM   2890  HD1 PHE A 836      62.740  50.870  50.690  1.00  0.00           H
ATOM   2891  CE1 PHE A 836      63.170  52.540  49.350  1.00  0.00           C
ATOM   2892  HE1 PHE A 836      62.190  52.510  48.900  1.00  0.00           H
ATOM   2893  CZ  PHE A 836      64.170  53.380  48.860  1.00  0.00           C
ATOM   2894  HZ  PHE A 836      63.870  54.190  48.220  1.00  0.00           H
ATOM   2895  CD2 PHE A 836      65.760  52.270  50.340  1.00  0.00           C
ATOM   2896  HD2 PHE A 836      66.660  52.200  50.930  1.00  0.00           H
ATOM   2897  CE2 PHE A 836      65.480  53.300  49.380  1.00  0.00           C
ATOM   2898  HE2 PHE A 836      66.230  54.040  49.130  1.00  0.00           H
ATOM   2899  C   PHE A 836      66.320  48.780  50.180  1.00  0.00           C
ATOM   2900  O   PHE A 836      65.980  48.460  49.010  1.00  0.00           O
ATOM   2901  N   PHE A 837      67.660  48.890  50.430  1.00  0.00           N
ATOM   2902  HN  PHE A 837      67.910  49.100  51.370  1.00  0.00           H
ATOM   2903  CA  PHE A 837      68.700  48.550  49.450  1.00  0.00           C
ATOM   2904  HA  PHE A 837      68.410  49.080  48.560  1.00  0.00           H
ATOM   2905  CB  PHE A 837      70.140  49.010  49.880  1.00  0.00           C
ATOM   2906  HB1 PHE A 837      70.820  48.650  49.090  1.00  0.00           H
ATOM   2907  HB2 PHE A 837      70.320  48.640  50.910  1.00  0.00           H
ATOM   2908  CG  PHE A 837      70.370  50.480  49.870  1.00  0.00           C
ATOM   2909  CD1 PHE A 837      71.660  50.970  50.220  1.00  0.00           C
ATOM   2910  HD1 PHE A 837      72.430  50.250  50.500  1.00  0.00           H
ATOM   2911  CE1 PHE A 837      72.050  52.310  50.210  1.00  0.00           C
ATOM   2912  HE1 PHE A 837      73.070  52.540  50.500  1.00  0.00           H
ATOM   2913  CZ  PHE A 837      71.190  53.240  49.730  1.00  0.00           C
ATOM   2914  HZ  PHE A 837      71.620  54.210  49.590  1.00  0.00           H
ATOM   2915  CD2 PHE A 837      69.460  51.510  49.540  1.00  0.00           C
ATOM   2916  HD2 PHE A 837      68.440  51.340  49.210  1.00  0.00           H
ATOM   2917  CE2 PHE A 837      69.890  52.870  49.360  1.00  0.00           C
ATOM   2918  HE2 PHE A 837      69.240  53.600  48.880  1.00  0.00           H
ATOM   2919  C   PHE A 837      68.770  47.150  48.860  1.00  0.00           C
ATOM   2920  O   PHE A 837      69.120  47.040  47.650  1.00  0.00           O
ATOM   2921  N   LEU A 838      68.640  46.110  49.710  1.00  0.00           N
ATOM   2922  HN  LEU A 838      68.600  46.310  50.680  1.00  0.00           H
ATOM   2923  CA  LEU A 838      68.450  44.720  49.360  1.00  0.00           C
ATOM   2924  HA  LEU A 838      69.180  44.500  48.600  1.00  0.00           H
ATOM   2925  CB  LEU A 838      68.800  43.820  50.620  1.00  0.00           C
ATOM   2926  HB1 LEU A 838      68.170  44.060  51.500  1.00  0.00           H
ATOM   2927  HB2 LEU A 838      69.880  43.920  50.870  1.00  0.00           H
ATOM   2928  CG  LEU A 838      68.600  42.290  50.380  1.00  0.00           C
ATOM   2929  HG  LEU A 838      67.570  42.020  50.040  1.00  0.00           H
ATOM   2930  CD1 LEU A 838      69.600  41.810  49.260  1.00  0.00           C
ATOM   2931 HD11 LEU A 838      69.180  42.140  48.270  1.00  0.00           H
ATOM   2932 HD12 LEU A 838      69.810  40.730  49.180  1.00  0.00           H
ATOM   2933 HD13 LEU A 838      70.550  42.380  49.290  1.00  0.00           H
ATOM   2934  CD2 LEU A 838      68.950  41.520  51.620  1.00  0.00           C
ATOM   2935 HD21 LEU A 838      68.120  41.540  52.360  1.00  0.00           H
ATOM   2936 HD22 LEU A 838      69.850  41.920  52.130  1.00  0.00           H
ATOM   2937 HD23 LEU A 838      69.190  40.500  51.270  1.00  0.00           H
ATOM   2938  C   LEU A 838      67.170  44.330  48.550  1.00  0.00           C
ATOM   2939  O   LEU A 838      67.260  43.840  47.400  1.00  0.00           O
ATOM   2940  N   SER A 839      65.930  44.760  48.980  1.00  0.00           N
ATOM   2941  HN  SER A 839      65.940  45.050  49.940  1.00  0.00           H
ATOM   2942  CA  SER A 839      64.730  44.640  48.150  1.00  0.00           C
ATOM   2943  HA  SER A 839      64.580  43.600  47.900  1.00  0.00           H
ATOM   2944  CB  SER A 839      63.300  44.930  48.840  1.00  0.00           C
ATOM   2945  HB1 SER A 839      63.110  44.120  49.590  1.00  0.00           H
ATOM   2946  HB2 SER A 839      62.380  44.950  48.220  1.00  0.00           H
ATOM   2947  OG  SER A 839      63.320  46.100  49.730  1.00  0.00           O
ATOM   2948  HG1 SER A 839      64.030  45.980  50.360  1.00  0.00           H
ATOM   2949  C   SER A 839      64.790  45.400  46.790  1.00  0.00           C
ATOM   2950  O   SER A 839      64.420  44.900  45.750  1.00  0.00           O
ATOM   2951  N   SER A 840      65.350  46.630  46.790  1.00  0.00           N
ATOM   2952  HN  SER A 840      65.530  47.110  47.630  1.00  0.00           H
ATOM   2953  CA  SER A 840      65.690  47.390  45.620  1.00  0.00           C
ATOM   2954  HA  SER A 840      64.830  47.470  44.990  1.00  0.00           H
ATOM   2955  CB  SER A 840      66.340  48.740  45.930  1.00  0.00           C
ATOM   2956  HB1 SER A 840      67.310  48.590  46.440  1.00  0.00           H
ATOM   2957  HB2 SER A 840      65.840  49.310  46.760  1.00  0.00           H
ATOM   2958  OG  SER A 840      66.300  49.590  44.750  1.00  0.00           O
ATOM   2959  HG1 SER A 840      65.740  49.110  44.130  1.00  0.00           H
ATOM   2960  C   SER A 840      66.730  46.550  44.730  1.00  0.00           C
ATOM   2961  O   SER A 840      66.600  46.320  43.480  1.00  0.00           O
ATOM   2962  N   PHE A 841      67.810  45.970  45.400  1.00  0.00           N
ATOM   2963  HN  PHE A 841      68.050  46.110  46.360  1.00  0.00           H
ATOM   2964  CA  PHE A 841      68.820  45.200  44.740  1.00  0.00           C
ATOM   2965  HA  PHE A 841      69.240  45.820  43.970  1.00  0.00           H
ATOM   2966  CB  PHE A 841      70.050  44.970  45.620  1.00  0.00           C
ATOM   2967  HB1 PHE A 841      69.640  44.470  46.530  1.00  0.00           H
ATOM   2968  HB2 PHE A 841      70.520  45.930  45.950  1.00  0.00           H
ATOM   2969  CG  PHE A 841      71.070  44.100  45.060  1.00  0.00           C
ATOM   2970  CD1 PHE A 841      71.110  42.690  45.370  1.00  0.00           C
ATOM   2971  HD1 PHE A 841      70.420  42.370  46.130  1.00  0.00           H
ATOM   2972  CE1 PHE A 841      72.060  41.830  44.690  1.00  0.00           C
ATOM   2973  HE1 PHE A 841      72.110  40.780  44.890  1.00  0.00           H
ATOM   2974  CZ  PHE A 841      73.010  42.410  43.840  1.00  0.00           C
ATOM   2975  HZ  PHE A 841      73.760  41.710  43.500  1.00  0.00           H
ATOM   2976  CD2 PHE A 841      72.010  44.610  44.210  1.00  0.00           C
ATOM   2977  HD2 PHE A 841      72.070  45.670  44.040  1.00  0.00           H
ATOM   2978  CE2 PHE A 841      73.040  43.810  43.690  1.00  0.00           C
ATOM   2979  HE2 PHE A 841      73.860  44.320  43.210  1.00  0.00           H
ATOM   2980  C   PHE A 841      68.350  43.950  44.040  1.00  0.00           C
ATOM   2981  O   PHE A 841      68.690  43.820  42.870  1.00  0.00           O
ATOM   2982  N   LEU A 842      67.570  43.090  44.760  1.00  0.00           N
ATOM   2983  HN  LEU A 842      67.370  43.330  45.710  1.00  0.00           H
ATOM   2984  CA  LEU A 842      66.910  42.020  44.150  1.00  0.00           C
ATOM   2985  HA  LEU A 842      67.550  41.330  43.630  1.00  0.00           H
ATOM   2986  CB  LEU A 842      66.300  41.110  45.250  1.00  0.00           C
ATOM   2987  HB1 LEU A 842      65.640  40.440  44.650  1.00  0.00           H
ATOM   2988  HB2 LEU A 842      65.660  41.650  45.980  1.00  0.00           H
ATOM   2989  CG  LEU A 842      67.330  40.280  46.110  1.00  0.00           C
ATOM   2990  HG  LEU A 842      68.070  40.960  46.610  1.00  0.00           H
ATOM   2991  CD1 LEU A 842      66.540  39.460  47.130  1.00  0.00           C
ATOM   2992 HD11 LEU A 842      67.280  38.920  47.770  1.00  0.00           H
ATOM   2993 HD12 LEU A 842      65.860  38.730  46.640  1.00  0.00           H
ATOM   2994 HD13 LEU A 842      65.940  40.120  47.790  1.00  0.00           H
ATOM   2995  CD2 LEU A 842      68.240  39.410  45.130  1.00  0.00           C
ATOM   2996 HD21 LEU A 842      68.880  40.110  44.550  1.00  0.00           H
ATOM   2997 HD22 LEU A 842      67.620  38.810  44.440  1.00  0.00           H
ATOM   2998 HD23 LEU A 842      68.890  38.710  45.690  1.00  0.00           H
ATOM   2999  C   LEU A 842      65.900  42.330  43.110  1.00  0.00           C
ATOM   3000  O   LEU A 842      65.870  41.640  42.030  1.00  0.00           O
ATOM   3001  N   LYS A 843      64.970  43.290  43.270  1.00  0.00           N
ATOM   3002  HN  LYS A 843      64.900  43.870  44.080  1.00  0.00           H
ATOM   3003  CA  LYS A 843      64.070  43.710  42.220  1.00  0.00           C
ATOM   3004  HA  LYS A 843      63.490  42.830  41.990  1.00  0.00           H
ATOM   3005  CB  LYS A 843      63.050  44.840  42.610  1.00  0.00           C
ATOM   3006  HB1 LYS A 843      63.600  45.780  42.820  1.00  0.00           H
ATOM   3007  HB2 LYS A 843      62.490  44.560  43.520  1.00  0.00           H
ATOM   3008  CG  LYS A 843      62.020  45.280  41.560  1.00  0.00           C
ATOM   3009  HG1 LYS A 843      62.510  45.870  40.750  1.00  0.00           H
ATOM   3010  HG2 LYS A 843      61.260  45.970  41.980  1.00  0.00           H
ATOM   3011  CD  LYS A 843      61.130  44.180  40.810  1.00  0.00           C
ATOM   3012  HD1 LYS A 843      61.790  43.410  40.370  1.00  0.00           H
ATOM   3013  HD2 LYS A 843      60.580  44.660  39.970  1.00  0.00           H
ATOM   3014  CE  LYS A 843      60.160  43.430  41.640  1.00  0.00           C
ATOM   3015  HE1 LYS A 843      59.300  43.960  42.090  1.00  0.00           H
ATOM   3016  HE2 LYS A 843      60.720  42.960  42.480  1.00  0.00           H
ATOM   3017  NZ  LYS A 843      59.620  42.250  40.930  1.00  0.00           N
ATOM   3018  HZ1 LYS A 843      59.200  42.620  40.040  1.00  0.00           H
ATOM   3019  HZ2 LYS A 843      58.860  41.710  41.390  1.00  0.00           H
ATOM   3020  HZ3 LYS A 843      60.390  41.590  40.690  1.00  0.00           H
ATOM   3021  C   LYS A 843      64.770  44.230  40.970  1.00  0.00           C
ATOM   3022  O   LYS A 843      64.440  43.960  39.780  1.00  0.00           O
ATOM   3023  N   GLN A 844      65.900  44.940  41.060  1.00  0.00           N
ATOM   3024  HN  GLN A 844      66.200  45.360  41.920  1.00  0.00           H
ATOM   3025  CA  GLN A 844      66.800  45.230  39.960  1.00  0.00           C
ATOM   3026  HA  GLN A 844      66.260  45.320  39.030  1.00  0.00           H
ATOM   3027  CB  GLN A 844      67.400  46.740  40.250  1.00  0.00           C
ATOM   3028  HB1 GLN A 844      68.150  47.100  39.520  1.00  0.00           H
ATOM   3029  HB2 GLN A 844      67.970  46.770  41.200  1.00  0.00           H
ATOM   3030  CG  GLN A 844      66.310  47.870  40.430  1.00  0.00           C
ATOM   3031  HG1 GLN A 844      66.800  48.800  40.800  1.00  0.00           H
ATOM   3032  HG2 GLN A 844      65.660  47.650  41.310  1.00  0.00           H
ATOM   3033  CD  GLN A 844      65.380  47.960  39.250  1.00  0.00           C
ATOM   3034  OE1 GLN A 844      64.160  47.700  39.270  1.00  0.00           O
ATOM   3035  NE2 GLN A 844      66.040  48.430  38.110  1.00  0.00           N
ATOM   3036 HE21 GLN A 844      65.500  48.360  37.270  1.00  0.00           H
ATOM   3037 HE22 GLN A 844      66.940  48.860  38.070  1.00  0.00           H
ATOM   3038  C   GLN A 844      67.830  44.190  39.700  1.00  0.00           C
ATOM   3039  O   GLN A 844      68.920  44.530  39.300  1.00  0.00           O
ATOM   3040  N   PHE A 845      67.550  42.850  40.010  1.00  0.00           N
ATOM   3041  HN  PHE A 845      66.720  42.720  40.530  1.00  0.00           H
ATOM   3042  CA  PHE A 845      68.300  41.780  39.540  1.00  0.00           C
ATOM   3043  HA  PHE A 845      69.330  42.120  39.480  1.00  0.00           H
ATOM   3044  CB  PHE A 845      68.250  40.530  40.540  1.00  0.00           C
ATOM   3045  HB1 PHE A 845      67.240  40.070  40.530  1.00  0.00           H
ATOM   3046  HB2 PHE A 845      68.350  41.020  41.540  1.00  0.00           H
ATOM   3047  CG  PHE A 845      69.320  39.450  40.350  1.00  0.00           C
ATOM   3048  CD1 PHE A 845      69.120  38.310  39.530  1.00  0.00           C
ATOM   3049  HD1 PHE A 845      68.190  38.160  38.980  1.00  0.00           H
ATOM   3050  CE1 PHE A 845      70.250  37.360  39.250  1.00  0.00           C
ATOM   3051  HE1 PHE A 845      70.070  36.570  38.550  1.00  0.00           H
ATOM   3052  CZ  PHE A 845      71.440  37.650  39.950  1.00  0.00           C
ATOM   3053  HZ  PHE A 845      72.340  37.070  39.860  1.00  0.00           H
ATOM   3054  CD2 PHE A 845      70.540  39.570  41.050  1.00  0.00           C
ATOM   3055  HD2 PHE A 845      70.590  40.420  41.700  1.00  0.00           H
ATOM   3056  CE2 PHE A 845      71.570  38.700  40.870  1.00  0.00           C
ATOM   3057  HE2 PHE A 845      72.520  38.920  41.320  1.00  0.00           H
ATOM   3058  C   PHE A 845      67.940  41.390  38.100  1.00  0.00           C
ATOM   3059  O   PHE A 845      68.680  40.810  37.290  1.00  0.00           O
ATOM   3060  N   LYS A 846      66.730  41.800  37.760  1.00  0.00           N
ATOM   3061  HN  LYS A 846      66.260  42.500  38.290  1.00  0.00           H
ATOM   3062  CA  LYS A 846      66.210  41.590  36.480  1.00  0.00           C
ATOM   3063  HA  LYS A 846      66.510  40.600  36.190  1.00  0.00           H
ATOM   3064  CB  LYS A 846      64.620  41.810  36.470  1.00  0.00           C
ATOM   3065  HB1 LYS A 846      64.290  42.830  36.780  1.00  0.00           H
ATOM   3066  HB2 LYS A 846      64.190  40.950  37.030  1.00  0.00           H
ATOM   3067  CG  LYS A 846      64.010  41.530  35.070  1.00  0.00           C
ATOM   3068  HG1 LYS A 846      64.280  42.370  34.400  1.00  0.00           H
ATOM   3069  HG2 LYS A 846      62.920  41.480  35.300  1.00  0.00           H
ATOM   3070  CD  LYS A 846      64.400  40.090  34.470  1.00  0.00           C
ATOM   3071  HD1 LYS A 846      64.380  39.270  35.220  1.00  0.00           H
ATOM   3072  HD2 LYS A 846      65.470  40.200  34.140  1.00  0.00           H
ATOM   3073  CE  LYS A 846      63.650  39.640  33.220  1.00  0.00           C
ATOM   3074  HE1 LYS A 846      62.610  39.420  33.510  1.00  0.00           H
ATOM   3075  HE2 LYS A 846      63.980  38.690  32.740  1.00  0.00           H
ATOM   3076  NZ  LYS A 846      63.650  40.620  32.130  1.00  0.00           N
ATOM   3077  HZ1 LYS A 846      63.180  41.510  32.430  1.00  0.00           H
ATOM   3078  HZ2 LYS A 846      63.180  40.330  31.250  1.00  0.00           H
ATOM   3079  HZ3 LYS A 846      64.620  40.810  31.810  1.00  0.00           H
ATOM   3080  C   LYS A 846      66.960  42.420  35.380  1.00  0.00           C
ATOM   3081  O   LYS A 846      67.110  41.930  34.260  1.00  0.00           O
ATOM   3082  N   THR A 847      67.430  43.630  35.700  1.00  0.00           N
ATOM   3083  HN  THR A 847      67.110  44.110  36.520  1.00  0.00           H
ATOM   3084  CA  THR A 847      67.990  44.680  34.800  1.00  0.00           C
ATOM   3085  HA  THR A 847      67.440  44.660  33.860  1.00  0.00           H
ATOM   3086  CB  THR A 847      68.100  46.070  35.400  1.00  0.00           C
ATOM   3087  HB  THR A 847      68.760  46.730  34.800  1.00  0.00           H
ATOM   3088  OG1 THR A 847      68.280  45.980  36.800  1.00  0.00           O
ATOM   3089  HG1 THR A 847      69.090  46.450  37.010  1.00  0.00           H
ATOM   3090  CG2 THR A 847      66.690  46.750  35.220  1.00  0.00           C
ATOM   3091 HG21 THR A 847      66.330  46.780  34.170  1.00  0.00           H
ATOM   3092 HG22 THR A 847      66.650  47.820  35.520  1.00  0.00           H
ATOM   3093 HG23 THR A 847      65.950  46.260  35.880  1.00  0.00           H
ATOM   3094  C   THR A 847      69.450  44.320  34.510  1.00  0.00           C
ATOM   3095  O   THR A 847      70.090  44.750  33.540  1.00  0.00           O
ATOM   3096  N   LYS A 848      69.940  43.460  35.410  1.00  0.00           N
ATOM   3097  HN  LYS A 848      69.230  43.150  36.040  1.00  0.00           H
ATOM   3098  CA  LYS A 848      71.140  42.780  35.230  1.00  0.00           C
ATOM   3099  HA  LYS A 848      71.820  43.580  34.960  1.00  0.00           H
ATOM   3100  CB  LYS A 848      71.600  42.130  36.540  1.00  0.00           C
ATOM   3101  HB1 LYS A 848      72.670  41.880  36.450  1.00  0.00           H
ATOM   3102  HB2 LYS A 848      71.180  41.110  36.620  1.00  0.00           H
ATOM   3103  CG  LYS A 848      71.410  43.080  37.730  1.00  0.00           C
ATOM   3104  HG1 LYS A 848      71.580  42.470  38.650  1.00  0.00           H
ATOM   3105  HG2 LYS A 848      70.410  43.560  37.800  1.00  0.00           H
ATOM   3106  CD  LYS A 848      72.550  44.200  37.700  1.00  0.00           C
ATOM   3107  HD1 LYS A 848      72.420  45.030  36.970  1.00  0.00           H
ATOM   3108  HD2 LYS A 848      73.550  43.820  37.450  1.00  0.00           H
ATOM   3109  CE  LYS A 848      72.760  44.940  38.990  1.00  0.00           C
ATOM   3110  HE1 LYS A 848      73.660  45.560  38.790  1.00  0.00           H
ATOM   3111  HE2 LYS A 848      73.010  44.430  39.950  1.00  0.00           H
ATOM   3112  NZ  LYS A 848      71.610  45.730  39.290  1.00  0.00           N
ATOM   3113  HZ1 LYS A 848      71.110  46.110  38.460  1.00  0.00           H
ATOM   3114  HZ2 LYS A 848      71.890  46.590  39.800  1.00  0.00           H
ATOM   3115  HZ3 LYS A 848      70.960  45.110  39.800  1.00  0.00           H
ATOM   3116  C   LYS A 848      71.090  41.720  34.070  1.00  0.00           C
ATOM   3117  O   LYS A 848      70.040  41.270  33.680  1.00  0.00           O
ATOM   3118  N   ARG A 849      72.240  41.450  33.420  1.00  0.00           N
ATOM   3119  HN  ARG A 849      73.020  41.990  33.720  1.00  0.00           H
ATOM   3120  CA  ARG A 849      72.230  40.630  32.380  1.00  0.00           C
ATOM   3121  HA  ARG A 849      71.280  40.490  31.880  1.00  0.00           H
ATOM   3122  CB  ARG A 849      73.170  41.210  31.320  1.00  0.00           C
ATOM   3123  HB1 ARG A 849      73.310  40.490  30.500  1.00  0.00           H
ATOM   3124  HB2 ARG A 849      74.200  41.320  31.730  1.00  0.00           H
ATOM   3125  CG  ARG A 849      72.650  42.570  30.730  1.00  0.00           C
ATOM   3126  HG1 ARG A 849      73.430  42.670  29.940  1.00  0.00           H
ATOM   3127  HG2 ARG A 849      72.660  43.400  31.460  1.00  0.00           H
ATOM   3128  CD  ARG A 849      71.250  42.590  30.030  1.00  0.00           C
ATOM   3129  HD1 ARG A 849      70.990  43.570  29.570  1.00  0.00           H
ATOM   3130  HD2 ARG A 849      70.450  42.380  30.760  1.00  0.00           H
ATOM   3131  NE  ARG A 849      71.350  41.450  29.020  1.00  0.00           N
ATOM   3132  HE  ARG A 849      72.270  41.110  28.800  1.00  0.00           H
ATOM   3133  CZ  ARG A 849      70.340  40.670  28.790  1.00  0.00           C
ATOM   3134  NH1 ARG A 849      70.570  39.540  28.100  1.00  0.00           N
ATOM   3135 HH11 ARG A 849      71.300  39.660  27.430  1.00  0.00           H
ATOM   3136 HH12 ARG A 849      69.830  38.900  27.870  1.00  0.00           H
ATOM   3137  NH2 ARG A 849      69.120  40.840  29.270  1.00  0.00           N
ATOM   3138 HH21 ARG A 849      69.040  41.600  29.900  1.00  0.00           H
ATOM   3139 HH22 ARG A 849      68.440  40.130  29.110  1.00  0.00           H
ATOM   3140  C   ARG A 849      72.620  39.210  32.680  1.00  0.00           C
ATOM   3141  O   ARG A 849      72.240  38.260  31.970  1.00  0.00           O
ATOM   3142  N   TYR A 850      73.400  38.950  33.780  1.00  0.00           N
ATOM   3143  HN  TYR A 850      73.890  39.590  34.360  1.00  0.00           H
ATOM   3144  CA  TYR A 850      73.870  37.570  34.130  1.00  0.00           C
ATOM   3145  HA  TYR A 850      74.360  37.170  33.260  1.00  0.00           H
ATOM   3146  CB  TYR A 850      74.920  37.720  35.270  1.00  0.00           C
ATOM   3147  HB1 TYR A 850      75.940  37.580  34.830  1.00  0.00           H
ATOM   3148  HB2 TYR A 850      74.790  36.820  35.900  1.00  0.00           H
ATOM   3149  CG  TYR A 850      74.750  38.910  36.100  1.00  0.00           C
ATOM   3150  CD1 TYR A 850      75.700  39.960  36.090  1.00  0.00           C
ATOM   3151  HD1 TYR A 850      76.400  40.130  35.280  1.00  0.00           H
ATOM   3152  CE1 TYR A 850      75.650  41.000  36.990  1.00  0.00           C
ATOM   3153  HE1 TYR A 850      76.280  41.860  36.820  1.00  0.00           H
ATOM   3154  CZ  TYR A 850      74.780  40.950  38.010  1.00  0.00           C
ATOM   3155  OH  TYR A 850      74.710  41.950  39.040  1.00  0.00           O
ATOM   3156  HH  TYR A 850      75.510  42.460  38.980  1.00  0.00           H
ATOM   3157  CD2 TYR A 850      73.880  38.830  37.160  1.00  0.00           C
ATOM   3158  HD2 TYR A 850      73.160  38.030  37.210  1.00  0.00           H
ATOM   3159  CE2 TYR A 850      73.860  39.880  38.140  1.00  0.00           C
ATOM   3160  HE2 TYR A 850      73.180  39.850  38.980  1.00  0.00           H
ATOM   3161  C   TYR A 850      72.750  36.590  34.610  1.00  0.00           C
ATOM   3162  O   TYR A 850      71.820  36.980  35.360  1.00  0.00           O
ATOM   3163  N   PHE A 851      72.860  35.300  34.230  1.00  0.00           N
ATOM   3164  HN  PHE A 851      73.610  35.070  33.610  1.00  0.00           H
ATOM   3165  CA  PHE A 851      71.870  34.300  34.250  1.00  0.00           C
ATOM   3166  HA  PHE A 851      72.380  33.420  33.880  1.00  0.00           H
ATOM   3167  CB  PHE A 851      71.120  34.010  35.520  1.00  0.00           C
ATOM   3168  HB1 PHE A 851      70.280  33.270  35.530  1.00  0.00           H
ATOM   3169  HB2 PHE A 851      70.710  34.960  35.910  1.00  0.00           H
ATOM   3170  CG  PHE A 851      72.100  33.370  36.500  1.00  0.00           C
ATOM   3171  CD1 PHE A 851      72.660  32.050  36.340  1.00  0.00           C
ATOM   3172  HD1 PHE A 851      72.360  31.530  35.440  1.00  0.00           H
ATOM   3173  CE1 PHE A 851      73.500  31.440  37.210  1.00  0.00           C
ATOM   3174  HE1 PHE A 851      73.890  30.500  36.850  1.00  0.00           H
ATOM   3175  CZ  PHE A 851      73.890  32.270  38.290  1.00  0.00           C
ATOM   3176  HZ  PHE A 851      74.720  32.000  38.940  1.00  0.00           H
ATOM   3177  CD2 PHE A 851      72.500  34.070  37.660  1.00  0.00           C
ATOM   3178  HD2 PHE A 851      72.110  35.070  37.820  1.00  0.00           H
ATOM   3179  CE2 PHE A 851      73.430  33.520  38.520  1.00  0.00           C
ATOM   3180  HE2 PHE A 851      73.790  34.170  39.300  1.00  0.00           H
ATOM   3181  C   PHE A 851      70.830  34.490  33.150  1.00  0.00           C
ATOM   3182  O   PHE A 851      70.460  35.630  32.860  1.00  0.00           O
ATOM   3183  N   PRO A 852      70.250  33.340  32.710  1.00  0.00           N
ATOM   3184  CD  PRO A 852      70.790  31.960  32.740  1.00  0.00           C
ATOM   3185  HD1 PRO A 852      70.530  31.620  33.780  1.00  0.00           H
ATOM   3186  HD2 PRO A 852      71.870  31.760  32.590  1.00  0.00           H
ATOM   3187  CA  PRO A 852      68.940  33.280  31.970  1.00  0.00           C
ATOM   3188  HA  PRO A 852      68.960  33.630  30.950  1.00  0.00           H
ATOM   3189  CB  PRO A 852      68.610  31.890  31.790  1.00  0.00           C
ATOM   3190  HB1 PRO A 852      68.000  31.780  30.880  1.00  0.00           H
ATOM   3191  HB2 PRO A 852      68.080  31.410  32.660  1.00  0.00           H
ATOM   3192  CG  PRO A 852      70.010  31.170  31.650  1.00  0.00           C
ATOM   3193  HG1 PRO A 852      70.020  30.080  31.890  1.00  0.00           H
ATOM   3194  HG2 PRO A 852      70.450  31.450  30.670  1.00  0.00           H
ATOM   3195  C   PRO A 852      67.890  34.220  32.460  1.00  0.00           C
ATOM   3196  O   PRO A 852      67.810  34.640  33.620  1.00  0.00           O
ATOM   3197  N   THR A 853      67.030  34.780  31.540  1.00  0.00           N
ATOM   3198  HN  THR A 853      67.230  34.690  30.560  1.00  0.00           H
ATOM   3199  CA  THR A 853      65.910  35.730  31.800  1.00  0.00           C
ATOM   3200  HA  THR A 853      66.290  36.570  32.370  1.00  0.00           H
ATOM   3201  CB  THR A 853      65.320  36.390  30.560  1.00  0.00           C
ATOM   3202  HB  THR A 853      66.070  36.710  29.790  1.00  0.00           H
ATOM   3203  OG1 THR A 853      64.300  37.380  30.780  1.00  0.00           O
ATOM   3204  HG1 THR A 853      64.460  38.190  30.290  1.00  0.00           H
ATOM   3205  CG2 THR A 853      64.530  35.260  29.840  1.00  0.00           C
ATOM   3206 HG21 THR A 853      63.930  35.610  28.980  1.00  0.00           H
ATOM   3207 HG22 THR A 853      63.810  34.830  30.550  1.00  0.00           H
ATOM   3208 HG23 THR A 853      65.190  34.440  29.450  1.00  0.00           H
ATOM   3209  C   THR A 853      64.970  35.280  32.880  1.00  0.00           C
ATOM   3210  O   THR A 853      64.600  36.100  33.710  1.00  0.00           O
ATOM   3211  N   LYS A 854      64.600  33.960  32.890  1.00  0.00           N
ATOM   3212  HN  LYS A 854      64.810  33.330  32.150  1.00  0.00           H
ATOM   3213  CA  LYS A 854      63.590  33.430  33.810  1.00  0.00           C
ATOM   3214  HA  LYS A 854      62.870  34.210  33.970  1.00  0.00           H
ATOM   3215  CB  LYS A 854      62.890  32.180  33.160  1.00  0.00           C
ATOM   3216  HB1 LYS A 854      62.160  31.800  33.890  1.00  0.00           H
ATOM   3217  HB2 LYS A 854      63.630  31.390  32.950  1.00  0.00           H
ATOM   3218  CG  LYS A 854      62.100  32.550  31.900  1.00  0.00           C
ATOM   3219  HG1 LYS A 854      62.800  32.800  31.070  1.00  0.00           H
ATOM   3220  HG2 LYS A 854      61.500  33.460  32.130  1.00  0.00           H
ATOM   3221  CD  LYS A 854      61.090  31.450  31.390  1.00  0.00           C
ATOM   3222  HD1 LYS A 854      60.620  31.950  30.520  1.00  0.00           H
ATOM   3223  HD2 LYS A 854      60.420  31.220  32.240  1.00  0.00           H
ATOM   3224  CE  LYS A 854      61.780  30.230  30.860  1.00  0.00           C
ATOM   3225  HE1 LYS A 854      62.340  29.720  31.670  1.00  0.00           H
ATOM   3226  HE2 LYS A 854      62.450  30.450  29.990  1.00  0.00           H
ATOM   3227  NZ  LYS A 854      60.720  29.280  30.310  1.00  0.00           N
ATOM   3228  HZ1 LYS A 854      59.870  29.830  30.070  1.00  0.00           H
ATOM   3229  HZ2 LYS A 854      60.430  28.610  31.050  1.00  0.00           H
ATOM   3230  HZ3 LYS A 854      61.040  28.750  29.480  1.00  0.00           H
ATOM   3231  C   LYS A 854      64.130  33.140  35.180  1.00  0.00           C
ATOM   3232  O   LYS A 854      63.390  33.040  36.170  1.00  0.00           O
ATOM   3233  N   VAL A 855      65.480  32.890  35.340  1.00  0.00           N
ATOM   3234  HN  VAL A 855      66.050  32.830  34.530  1.00  0.00           H
ATOM   3235  CA  VAL A 855      66.180  32.780  36.640  1.00  0.00           C
ATOM   3236  HA  VAL A 855      65.580  32.040  37.160  1.00  0.00           H
ATOM   3237  CB  VAL A 855      67.600  32.380  36.390  1.00  0.00           C
ATOM   3238  HB  VAL A 855      67.970  32.950  35.510  1.00  0.00           H
ATOM   3239  CG1 VAL A 855      68.560  32.580  37.560  1.00  0.00           C
ATOM   3240 HG11 VAL A 855      68.130  32.160  38.490  1.00  0.00           H
ATOM   3241 HG12 VAL A 855      68.860  33.620  37.750  1.00  0.00           H
ATOM   3242 HG13 VAL A 855      69.490  31.960  37.500  1.00  0.00           H
ATOM   3243  CG2 VAL A 855      67.690  30.940  35.950  1.00  0.00           C
ATOM   3244 HG21 VAL A 855      68.710  30.550  35.790  1.00  0.00           H
ATOM   3245 HG22 VAL A 855      67.080  30.750  35.040  1.00  0.00           H
ATOM   3246 HG23 VAL A 855      67.210  30.310  36.730  1.00  0.00           H
ATOM   3247  C   VAL A 855      66.160  34.190  37.280  1.00  0.00           C
ATOM   3248  O   VAL A 855      65.820  34.320  38.460  1.00  0.00           O
ATOM   3249  N   ARG A 856      66.490  35.210  36.460  1.00  0.00           N
ATOM   3250  HN  ARG A 856      66.790  35.110  35.520  1.00  0.00           H
ATOM   3251  CA  ARG A 856      66.590  36.580  36.970  1.00  0.00           C
ATOM   3252  HA  ARG A 856      67.140  36.600  37.900  1.00  0.00           H
ATOM   3253  CB  ARG A 856      67.230  37.470  35.840  1.00  0.00           C
ATOM   3254  HB1 ARG A 856      67.050  38.530  36.110  1.00  0.00           H
ATOM   3255  HB2 ARG A 856      66.830  37.210  34.840  1.00  0.00           H
ATOM   3256  CG  ARG A 856      68.760  37.490  35.820  1.00  0.00           C
ATOM   3257  HG1 ARG A 856      69.060  36.430  35.690  1.00  0.00           H
ATOM   3258  HG2 ARG A 856      69.050  37.840  36.840  1.00  0.00           H
ATOM   3259  CD  ARG A 856      69.380  38.400  34.790  1.00  0.00           C
ATOM   3260  HD1 ARG A 856      70.470  38.600  34.910  1.00  0.00           H
ATOM   3261  HD2 ARG A 856      68.820  39.340  35.010  1.00  0.00           H
ATOM   3262  NE  ARG A 856      69.160  37.950  33.400  1.00  0.00           N
ATOM   3263  HE  ARG A 856      69.630  37.120  33.090  1.00  0.00           H
ATOM   3264  CZ  ARG A 856      68.320  38.500  32.520  1.00  0.00           C
ATOM   3265  NH1 ARG A 856      67.550  39.540  32.870  1.00  0.00           N
ATOM   3266 HH11 ARG A 856      67.790  40.050  33.680  1.00  0.00           H
ATOM   3267 HH12 ARG A 856      67.140  40.050  32.110  1.00  0.00           H
ATOM   3268  NH2 ARG A 856      68.470  38.120  31.250  1.00  0.00           N
ATOM   3269 HH21 ARG A 856      67.960  38.620  30.550  1.00  0.00           H
ATOM   3270 HH22 ARG A 856      69.170  37.450  31.020  1.00  0.00           H
ATOM   3271  C   ARG A 856      65.130  37.040  37.220  1.00  0.00           C
ATOM   3272  O   ARG A 856      64.930  37.800  38.120  1.00  0.00           O
ATOM   3273  N   SER A 857      64.200  36.650  36.380  1.00  0.00           N
ATOM   3274  HN  SER A 857      64.560  36.260  35.550  1.00  0.00           H
ATOM   3275  CA  SER A 857      62.810  37.020  36.570  1.00  0.00           C
ATOM   3276  HA  SER A 857      62.720  38.100  36.670  1.00  0.00           H
ATOM   3277  CB  SER A 857      61.930  36.520  35.320  1.00  0.00           C
ATOM   3278  HB1 SER A 857      61.810  35.410  35.340  1.00  0.00           H
ATOM   3279  HB2 SER A 857      62.370  36.900  34.370  1.00  0.00           H
ATOM   3280  OG  SER A 857      60.550  36.960  35.530  1.00  0.00           O
ATOM   3281  HG1 SER A 857      60.030  36.600  34.820  1.00  0.00           H
ATOM   3282  C   SER A 857      62.240  36.380  37.860  1.00  0.00           C
ATOM   3283  O   SER A 857      61.530  37.070  38.580  1.00  0.00           O
ATOM   3284  N   THR A 858      62.520  35.120  38.090  1.00  0.00           N
ATOM   3285  HN  THR A 858      63.030  34.630  37.390  1.00  0.00           H
ATOM   3286  CA  THR A 858      62.110  34.470  39.300  1.00  0.00           C
ATOM   3287  HA  THR A 858      61.060  34.680  39.420  1.00  0.00           H
ATOM   3288  CB  THR A 858      62.230  32.900  39.340  1.00  0.00           C
ATOM   3289  HB  THR A 858      63.280  32.540  39.230  1.00  0.00           H
ATOM   3290  OG1 THR A 858      61.580  32.400  38.180  1.00  0.00           O
ATOM   3291  HG1 THR A 858      62.140  32.620  37.440  1.00  0.00           H
ATOM   3292  CG2 THR A 858      61.470  32.380  40.490  1.00  0.00           C
ATOM   3293 HG21 THR A 858      61.730  32.760  41.500  1.00  0.00           H
ATOM   3294 HG22 THR A 858      61.640  31.280  40.480  1.00  0.00           H
ATOM   3295 HG23 THR A 858      60.390  32.550  40.310  1.00  0.00           H
ATOM   3296  C   THR A 858      62.720  35.120  40.540  1.00  0.00           C
ATOM   3297  O   THR A 858      62.040  35.520  41.440  1.00  0.00           O
ATOM   3298  N   ILE A 859      64.030  35.380  40.620  1.00  0.00           N
ATOM   3299  HN  ILE A 859      64.590  34.930  39.920  1.00  0.00           H
ATOM   3300  CA  ILE A 859      64.760  36.050  41.720  1.00  0.00           C
ATOM   3301  HA  ILE A 859      64.590  35.540  42.660  1.00  0.00           H
ATOM   3302  CB  ILE A 859      66.310  36.140  41.550  1.00  0.00           C
ATOM   3303  HB  ILE A 859      66.460  36.780  40.650  1.00  0.00           H
ATOM   3304  CG2 ILE A 859      66.870  36.940  42.730  1.00  0.00           C
ATOM   3305 HG21 ILE A 859      66.500  37.990  42.770  1.00  0.00           H
ATOM   3306 HG22 ILE A 859      67.980  37.060  42.810  1.00  0.00           H
ATOM   3307 HG23 ILE A 859      66.570  36.420  43.680  1.00  0.00           H
ATOM   3308  CG1 ILE A 859      67.090  34.830  41.480  1.00  0.00           C
ATOM   3309 HG11 ILE A 859      68.180  34.990  41.530  1.00  0.00           H
ATOM   3310 HG12 ILE A 859      67.090  34.300  40.500  1.00  0.00           H
ATOM   3311  CD  ILE A 859      66.590  33.830  42.470  1.00  0.00           C
ATOM   3312  HD1 ILE A 859      66.630  34.160  43.520  1.00  0.00           H
ATOM   3313  HD2 ILE A 859      67.160  32.890  42.310  1.00  0.00           H
ATOM   3314  HD3 ILE A 859      65.550  33.560  42.170  1.00  0.00           H
ATOM   3315  C   ILE A 859      64.170  37.460  42.020  1.00  0.00           C
ATOM   3316  O   ILE A 859      63.900  37.920  43.150  1.00  0.00           O
ATOM   3317  N   SER A 860      63.790  38.130  40.900  1.00  0.00           N
ATOM   3318  HN  SER A 860      64.010  37.710  40.040  1.00  0.00           H
ATOM   3319  CA  SER A 860      63.300  39.510  40.880  1.00  0.00           C
ATOM   3320  HA  SER A 860      63.990  40.180  41.360  1.00  0.00           H
ATOM   3321  CB  SER A 860      63.280  40.070  39.500  1.00  0.00           C
ATOM   3322  HB1 SER A 860      62.700  39.410  38.830  1.00  0.00           H
ATOM   3323  HB2 SER A 860      64.330  40.190  39.150  1.00  0.00           H
ATOM   3324  OG  SER A 860      62.620  41.290  39.380  1.00  0.00           O
ATOM   3325  HG1 SER A 860      62.040  41.340  38.630  1.00  0.00           H
ATOM   3326  C   SER A 860      61.930  39.610  41.500  1.00  0.00           C
ATOM   3327  O   SER A 860      61.620  40.550  42.270  1.00  0.00           O
ATOM   3328  N   ASP A 861      60.930  38.710  41.230  1.00  0.00           N
ATOM   3329  HN  ASP A 861      61.100  38.250  40.360  1.00  0.00           H
ATOM   3330  CA  ASP A 861      59.650  38.670  41.830  1.00  0.00           C
ATOM   3331  HA  ASP A 861      59.340  39.690  41.920  1.00  0.00           H
ATOM   3332  CB  ASP A 861      58.630  37.990  40.880  1.00  0.00           C
ATOM   3333  HB1 ASP A 861      57.660  37.830  41.410  1.00  0.00           H
ATOM   3334  HB2 ASP A 861      59.120  37.050  40.550  1.00  0.00           H
ATOM   3335  CG  ASP A 861      58.340  38.720  39.590  1.00  0.00           C
ATOM   3336  OD1 ASP A 861      58.420  39.980  39.500  1.00  0.00           O
ATOM   3337  OD2 ASP A 861      57.900  38.030  38.640  1.00  0.00           O
ATOM   3338  C   ASP A 861      59.680  38.140  43.240  1.00  0.00           C
ATOM   3339  O   ASP A 861      58.880  38.570  44.090  1.00  0.00           O
ATOM   3340  N   PHE A 862      60.700  37.270  43.490  1.00  0.00           N
ATOM   3341  HN  PHE A 862      61.300  36.880  42.800  1.00  0.00           H
ATOM   3342  CA  PHE A 862      60.920  36.550  44.760  1.00  0.00           C
ATOM   3343  HA  PHE A 862      59.960  36.370  45.220  1.00  0.00           H
ATOM   3344  CB  PHE A 862      61.750  35.270  44.540  1.00  0.00           C
ATOM   3345  HB1 PHE A 862      62.750  35.580  44.150  1.00  0.00           H
ATOM   3346  HB2 PHE A 862      61.320  34.640  43.740  1.00  0.00           H
ATOM   3347  CG  PHE A 862      61.780  34.300  45.770  1.00  0.00           C
ATOM   3348  CD1 PHE A 862      60.530  33.950  46.330  1.00  0.00           C
ATOM   3349  HD1 PHE A 862      59.690  34.310  45.750  1.00  0.00           H
ATOM   3350  CE1 PHE A 862      60.380  33.050  47.410  1.00  0.00           C
ATOM   3351  HE1 PHE A 862      59.380  32.870  47.770  1.00  0.00           H
ATOM   3352  CZ  PHE A 862      61.590  32.510  47.980  1.00  0.00           C
ATOM   3353  HZ  PHE A 862      61.470  31.770  48.760  1.00  0.00           H
ATOM   3354  CD2 PHE A 862      62.960  33.760  46.280  1.00  0.00           C
ATOM   3355  HD2 PHE A 862      63.940  34.000  45.870  1.00  0.00           H
ATOM   3356  CE2 PHE A 862      62.810  32.790  47.350  1.00  0.00           C
ATOM   3357  HE2 PHE A 862      63.710  32.380  47.790  1.00  0.00           H
ATOM   3358  C   PHE A 862      61.690  37.490  45.750  1.00  0.00           C
ATOM   3359  O   PHE A 862      62.050  37.060  46.840  1.00  0.00           O
ATOM   3360  N   ALA A 863      61.940  38.750  45.300  1.00  0.00           N
ATOM   3361  HN  ALA A 863      61.740  39.020  44.350  1.00  0.00           H
ATOM   3362  CA  ALA A 863      62.880  39.680  45.930  1.00  0.00           C
ATOM   3363  HA  ALA A 863      63.820  39.160  45.860  1.00  0.00           H
ATOM   3364  CB  ALA A 863      62.910  41.040  45.150  1.00  0.00           C
ATOM   3365  HB1 ALA A 863      63.270  41.930  45.700  1.00  0.00           H
ATOM   3366  HB2 ALA A 863      61.860  41.320  44.910  1.00  0.00           H
ATOM   3367  HB3 ALA A 863      63.500  40.910  44.210  1.00  0.00           H
ATOM   3368  C   ALA A 863      62.600  40.030  47.370  1.00  0.00           C
ATOM   3369  O   ALA A 863      63.540  40.040  48.170  1.00  0.00           O
ATOM   3370  N   VAL A 864      61.370  40.340  47.780  1.00  0.00           N
ATOM   3371  HN  VAL A 864      60.640  40.470  47.110  1.00  0.00           H
ATOM   3372  CA  VAL A 864      61.090  40.710  49.170  1.00  0.00           C
ATOM   3373  HA  VAL A 864      61.750  41.460  49.580  1.00  0.00           H
ATOM   3374  CB  VAL A 864      59.790  41.500  49.090  1.00  0.00           C
ATOM   3375  HB  VAL A 864      59.090  40.910  48.460  1.00  0.00           H
ATOM   3376  CG1 VAL A 864      59.040  41.630  50.440  1.00  0.00           C
ATOM   3377 HG11 VAL A 864      58.200  42.360  50.390  1.00  0.00           H
ATOM   3378 HG12 VAL A 864      59.780  41.880  51.230  1.00  0.00           H
ATOM   3379 HG13 VAL A 864      58.640  40.620  50.670  1.00  0.00           H
ATOM   3380  CG2 VAL A 864      60.150  42.920  48.470  1.00  0.00           C
ATOM   3381 HG21 VAL A 864      59.280  43.630  48.470  1.00  0.00           H
ATOM   3382 HG22 VAL A 864      60.500  42.720  47.430  1.00  0.00           H
ATOM   3383 HG23 VAL A 864      60.980  43.450  48.980  1.00  0.00           H
ATOM   3384  C   VAL A 864      60.990  39.490  50.090  1.00  0.00           C
ATOM   3385  O   VAL A 864      61.430  39.450  51.260  1.00  0.00           O
ATOM   3386  N   PHE A 865      60.410  38.330  49.580  1.00  0.00           N
ATOM   3387  HN  PHE A 865      59.890  38.310  48.730  1.00  0.00           H
ATOM   3388  CA  PHE A 865      60.460  37.150  50.480  1.00  0.00           C
ATOM   3389  HA  PHE A 865      59.940  37.410  51.390  1.00  0.00           H
ATOM   3390  CB  PHE A 865      59.610  36.020  49.830  1.00  0.00           C
ATOM   3391  HB1 PHE A 865      60.300  35.410  49.210  1.00  0.00           H
ATOM   3392  HB2 PHE A 865      58.740  36.460  49.310  1.00  0.00           H
ATOM   3393  CG  PHE A 865      59.100  35.060  50.900  1.00  0.00           C
ATOM   3394  CD1 PHE A 865      59.960  34.000  51.270  1.00  0.00           C
ATOM   3395  HD1 PHE A 865      60.970  34.050  50.850  1.00  0.00           H
ATOM   3396  CE1 PHE A 865      59.580  33.010  52.170  1.00  0.00           C
ATOM   3397  HE1 PHE A 865      60.310  32.240  52.370  1.00  0.00           H
ATOM   3398  CZ  PHE A 865      58.310  33.020  52.700  1.00  0.00           C
ATOM   3399  HZ  PHE A 865      58.030  32.220  53.370  1.00  0.00           H
ATOM   3400  CD2 PHE A 865      57.740  34.980  51.310  1.00  0.00           C
ATOM   3401  HD2 PHE A 865      57.050  35.740  50.970  1.00  0.00           H
ATOM   3402  CE2 PHE A 865      57.340  33.990  52.260  1.00  0.00           C
ATOM   3403  HE2 PHE A 865      56.310  33.970  52.570  1.00  0.00           H
ATOM   3404  C   PHE A 865      61.860  36.730  50.840  1.00  0.00           C
ATOM   3405  O   PHE A 865      62.190  36.420  51.990  1.00  0.00           O
ATOM   3406  N   LEU A 866      62.740  36.810  49.780  1.00  0.00           N
ATOM   3407  HN  LEU A 866      62.330  37.120  48.940  1.00  0.00           H
ATOM   3408  CA  LEU A 866      64.140  36.470  49.850  1.00  0.00           C
ATOM   3409  HA  LEU A 866      64.150  35.580  50.450  1.00  0.00           H
ATOM   3410  CB  LEU A 866      64.710  36.220  48.400  1.00  0.00           C
ATOM   3411  HB1 LEU A 866      64.480  37.160  47.840  1.00  0.00           H
ATOM   3412  HB2 LEU A 866      64.040  35.400  48.080  1.00  0.00           H
ATOM   3413  CG  LEU A 866      66.200  35.910  48.240  1.00  0.00           C
ATOM   3414  HG  LEU A 866      66.750  36.830  48.510  1.00  0.00           H
ATOM   3415  CD1 LEU A 866      66.650  34.870  49.220  1.00  0.00           C
ATOM   3416 HD11 LEU A 866      66.770  35.250  50.260  1.00  0.00           H
ATOM   3417 HD12 LEU A 866      67.620  34.380  48.970  1.00  0.00           H
ATOM   3418 HD13 LEU A 866      65.900  34.060  49.360  1.00  0.00           H
ATOM   3419  CD2 LEU A 866      66.550  35.520  46.860  1.00  0.00           C
ATOM   3420 HD21 LEU A 866      66.310  36.350  46.160  1.00  0.00           H
ATOM   3421 HD22 LEU A 866      66.050  34.610  46.480  1.00  0.00           H
ATOM   3422 HD23 LEU A 866      67.650  35.390  46.850  1.00  0.00           H
ATOM   3423  C   LEU A 866      64.900  37.450  50.730  1.00  0.00           C
ATOM   3424  O   LEU A 866      65.670  37.020  51.540  1.00  0.00           O
ATOM   3425  N   THR A 867      64.550  38.750  50.710  1.00  0.00           N
ATOM   3426  HN  THR A 867      64.020  38.960  49.890  1.00  0.00           H
ATOM   3427  CA  THR A 867      65.070  39.870  51.550  1.00  0.00           C
ATOM   3428  HA  THR A 867      66.150  39.880  51.440  1.00  0.00           H
ATOM   3429  CB  THR A 867      64.490  41.220  51.200  1.00  0.00           C
ATOM   3430  HB  THR A 867      63.400  41.030  51.270  1.00  0.00           H
ATOM   3431  OG1 THR A 867      65.020  41.730  50.020  1.00  0.00           O
ATOM   3432  HG1 THR A 867      64.670  41.190  49.320  1.00  0.00           H
ATOM   3433  CG2 THR A 867      65.010  42.300  52.110  1.00  0.00           C
ATOM   3434 HG21 THR A 867      64.640  42.250  53.160  1.00  0.00           H
ATOM   3435 HG22 THR A 867      64.710  43.320  51.760  1.00  0.00           H
ATOM   3436 HG23 THR A 867      66.120  42.280  52.100  1.00  0.00           H
ATOM   3437  C   THR A 867      64.780  39.650  53.010  1.00  0.00           C
ATOM   3438  O   THR A 867      65.630  39.740  53.830  1.00  0.00           O
ATOM   3439  N   ILE A 868      63.510  39.220  53.340  1.00  0.00           N
ATOM   3440  HN  ILE A 868      62.940  39.050  52.540  1.00  0.00           H
ATOM   3441  CA  ILE A 868      63.060  38.890  54.770  1.00  0.00           C
ATOM   3442  HA  ILE A 868      63.500  39.710  55.330  1.00  0.00           H
ATOM   3443  CB  ILE A 868      61.520  38.950  55.000  1.00  0.00           C
ATOM   3444  HB  ILE A 868      60.950  38.180  54.440  1.00  0.00           H
ATOM   3445  CG2 ILE A 868      61.140  38.620  56.510  1.00  0.00           C
ATOM   3446 HG21 ILE A 868      60.070  38.640  56.790  1.00  0.00           H
ATOM   3447 HG22 ILE A 868      61.720  39.290  57.180  1.00  0.00           H
ATOM   3448 HG23 ILE A 868      61.440  37.580  56.780  1.00  0.00           H
ATOM   3449  CG1 ILE A 868      60.900  40.310  54.490  1.00  0.00           C
ATOM   3450 HG11 ILE A 868      61.480  40.550  53.580  1.00  0.00           H
ATOM   3451 HG12 ILE A 868      61.180  41.160  55.160  1.00  0.00           H
ATOM   3452  CD  ILE A 868      59.370  40.380  54.180  1.00  0.00           C
ATOM   3453  HD1 ILE A 868      59.170  41.400  53.800  1.00  0.00           H
ATOM   3454  HD2 ILE A 868      58.730  40.240  55.080  1.00  0.00           H
ATOM   3455  HD3 ILE A 868      59.080  39.590  53.460  1.00  0.00           H
ATOM   3456  C   ILE A 868      63.830  37.700  55.270  1.00  0.00           C
ATOM   3457  O   ILE A 868      64.390  37.760  56.340  1.00  0.00           O
ATOM   3458  N   VAL A 869      63.890  36.630  54.490  1.00  0.00           N
ATOM   3459  HN  VAL A 869      63.390  36.470  53.640  1.00  0.00           H
ATOM   3460  CA  VAL A 869      64.660  35.400  54.830  1.00  0.00           C
ATOM   3461  HA  VAL A 869      64.300  35.120  55.810  1.00  0.00           H
ATOM   3462  CB  VAL A 869      64.390  34.260  53.800  1.00  0.00           C
ATOM   3463  HB  VAL A 869      64.650  34.590  52.770  1.00  0.00           H
ATOM   3464  CG1 VAL A 869      65.330  33.010  54.000  1.00  0.00           C
ATOM   3465 HG11 VAL A 869      65.170  32.490  54.980  1.00  0.00           H
ATOM   3466 HG12 VAL A 869      66.380  33.340  53.890  1.00  0.00           H
ATOM   3467 HG13 VAL A 869      65.090  32.360  53.140  1.00  0.00           H
ATOM   3468  CG2 VAL A 869      62.960  33.740  53.860  1.00  0.00           C
ATOM   3469 HG21 VAL A 869      62.320  34.640  53.790  1.00  0.00           H
ATOM   3470 HG22 VAL A 869      62.710  33.190  54.790  1.00  0.00           H
ATOM   3471 HG23 VAL A 869      62.600  33.030  53.080  1.00  0.00           H
ATOM   3472  C   VAL A 869      66.080  35.630  54.920  1.00  0.00           C
ATOM   3473  O   VAL A 869      66.760  35.170  55.810  1.00  0.00           O
ATOM   3474  N   ILE A 870      66.680  36.500  54.080  1.00  0.00           N
ATOM   3475  HN  ILE A 870      66.180  36.800  53.270  1.00  0.00           H
ATOM   3476  CA  ILE A 870      68.050  36.930  54.320  1.00  0.00           C
ATOM   3477  HA  ILE A 870      68.760  36.130  54.360  1.00  0.00           H
ATOM   3478  CB  ILE A 870      68.600  37.720  53.150  1.00  0.00           C
ATOM   3479  HB  ILE A 870      67.800  38.370  52.750  1.00  0.00           H
ATOM   3480  CG2 ILE A 870      69.810  38.600  53.590  1.00  0.00           C
ATOM   3481 HG21 ILE A 870      70.660  38.030  54.030  1.00  0.00           H
ATOM   3482 HG22 ILE A 870      69.440  39.430  54.230  1.00  0.00           H
ATOM   3483 HG23 ILE A 870      70.250  39.050  52.690  1.00  0.00           H
ATOM   3484  CG1 ILE A 870      69.030  36.770  52.010  1.00  0.00           C
ATOM   3485 HG11 ILE A 870      68.290  35.940  51.940  1.00  0.00           H
ATOM   3486 HG12 ILE A 870      69.970  36.260  52.270  1.00  0.00           H
ATOM   3487  CD  ILE A 870      69.180  37.500  50.710  1.00  0.00           C
ATOM   3488  HD1 ILE A 870      69.030  36.780  49.890  1.00  0.00           H
ATOM   3489  HD2 ILE A 870      70.150  38.060  50.630  1.00  0.00           H
ATOM   3490  HD3 ILE A 870      68.400  38.280  50.540  1.00  0.00           H
ATOM   3491  C   ILE A 870      68.270  37.570  55.600  1.00  0.00           C
ATOM   3492  O   ILE A 870      69.100  37.160  56.430  1.00  0.00           O
ATOM   3493  N   MET A 871      67.380  38.590  55.890  1.00  0.00           N
ATOM   3494  HN  MET A 871      66.680  38.940  55.270  1.00  0.00           H
ATOM   3495  CA  MET A 871      67.560  39.370  57.070  1.00  0.00           C
ATOM   3496  HA  MET A 871      68.590  39.690  57.120  1.00  0.00           H
ATOM   3497  CB  MET A 871      66.610  40.520  57.120  1.00  0.00           C
ATOM   3498  HB1 MET A 871      66.680  41.010  58.110  1.00  0.00           H
ATOM   3499  HB2 MET A 871      65.530  40.310  56.960  1.00  0.00           H
ATOM   3500  CG  MET A 871      67.040  41.640  56.080  1.00  0.00           C
ATOM   3501  HG1 MET A 871      66.160  42.320  56.070  1.00  0.00           H
ATOM   3502  HG2 MET A 871      67.020  41.150  55.080  1.00  0.00           H
ATOM   3503  SD  MET A 871      68.690  42.450  56.470  1.00  0.00           S
ATOM   3504  CE  MET A 871      68.700  43.370  54.920  1.00  0.00           C
ATOM   3505  HE1 MET A 871      68.570  42.680  54.060  1.00  0.00           H
ATOM   3506  HE2 MET A 871      69.570  44.040  54.800  1.00  0.00           H
ATOM   3507  HE3 MET A 871      67.730  43.920  54.800  1.00  0.00           H
ATOM   3508  C   MET A 871      67.340  38.650  58.430  1.00  0.00           C
ATOM   3509  O   MET A 871      68.050  38.950  59.390  1.00  0.00           O
ATOM   3510  N   VAL A 872      66.370  37.750  58.540  1.00  0.00           N
ATOM   3511  HN  VAL A 872      65.620  37.720  57.880  1.00  0.00           H
ATOM   3512  CA  VAL A 872      66.140  36.970  59.720  1.00  0.00           C
ATOM   3513  HA  VAL A 872      66.210  37.540  60.640  1.00  0.00           H
ATOM   3514  CB  VAL A 872      64.770  36.310  59.740  1.00  0.00           C
ATOM   3515  HB  VAL A 872      64.660  35.700  60.670  1.00  0.00           H
ATOM   3516  CG1 VAL A 872      63.580  37.290  59.730  1.00  0.00           C
ATOM   3517 HG11 VAL A 872      63.920  38.050  60.470  1.00  0.00           H
ATOM   3518 HG12 VAL A 872      62.630  36.790  59.950  1.00  0.00           H
ATOM   3519 HG13 VAL A 872      63.470  37.650  58.680  1.00  0.00           H
ATOM   3520  CG2 VAL A 872      64.540  35.310  58.560  1.00  0.00           C
ATOM   3521 HG21 VAL A 872      63.430  35.290  58.420  1.00  0.00           H
ATOM   3522 HG22 VAL A 872      64.820  34.260  58.780  1.00  0.00           H
ATOM   3523 HG23 VAL A 872      65.050  35.660  57.620  1.00  0.00           H
ATOM   3524  C   VAL A 872      67.200  35.940  59.940  1.00  0.00           C
ATOM   3525  O   VAL A 872      67.580  35.610  61.080  1.00  0.00           O
ATOM   3526  N   THR A 873      67.810  35.370  58.870  1.00  0.00           N
ATOM   3527  HN  THR A 873      67.480  35.620  57.970  1.00  0.00           H
ATOM   3528  CA  THR A 873      68.960  34.460  58.940  1.00  0.00           C
ATOM   3529  HA  THR A 873      68.750  33.680  59.650  1.00  0.00           H
ATOM   3530  CB  THR A 873      69.270  33.760  57.560  1.00  0.00           C
ATOM   3531  HB  THR A 873      69.620  34.410  56.730  1.00  0.00           H
ATOM   3532  OG1 THR A 873      68.170  32.990  57.090  1.00  0.00           O
ATOM   3533  HG1 THR A 873      67.600  33.670  56.710  1.00  0.00           H
ATOM   3534  CG2 THR A 873      70.440  32.720  57.660  1.00  0.00           C
ATOM   3535 HG21 THR A 873      70.650  32.200  56.700  1.00  0.00           H
ATOM   3536 HG22 THR A 873      70.210  31.950  58.430  1.00  0.00           H
ATOM   3537 HG23 THR A 873      71.330  33.220  58.100  1.00  0.00           H
ATOM   3538  C   THR A 873      70.140  35.160  59.530  1.00  0.00           C
ATOM   3539  O   THR A 873      70.840  34.630  60.400  1.00  0.00           O
ATOM   3540  N   ILE A 874      70.340  36.340  59.120  1.00  0.00           N
ATOM   3541  HN  ILE A 874      69.820  36.760  58.380  1.00  0.00           H
ATOM   3542  CA  ILE A 874      71.460  37.180  59.620  1.00  0.00           C
ATOM   3543  HA  ILE A 874      72.400  36.710  59.380  1.00  0.00           H
ATOM   3544  CB  ILE A 874      71.550  38.530  58.960  1.00  0.00           C
ATOM   3545  HB  ILE A 874      70.560  39.030  59.070  1.00  0.00           H
ATOM   3546  CG2 ILE A 874      72.630  39.340  59.640  1.00  0.00           C
ATOM   3547 HG21 ILE A 874      73.570  38.740  59.610  1.00  0.00           H
ATOM   3548 HG22 ILE A 874      72.440  39.630  60.690  1.00  0.00           H
ATOM   3549 HG23 ILE A 874      72.690  40.320  59.110  1.00  0.00           H
ATOM   3550  CG1 ILE A 874      71.780  38.440  57.420  1.00  0.00           C
ATOM   3551 HG11 ILE A 874      71.150  37.640  56.950  1.00  0.00           H
ATOM   3552 HG12 ILE A 874      72.850  38.160  57.410  1.00  0.00           H
ATOM   3553  CD  ILE A 874      71.610  39.680  56.600  1.00  0.00           C
ATOM   3554  HD1 ILE A 874      71.840  40.620  57.140  1.00  0.00           H
ATOM   3555  HD2 ILE A 874      70.600  39.580  56.130  1.00  0.00           H
ATOM   3556  HD3 ILE A 874      72.310  39.520  55.760  1.00  0.00           H
ATOM   3557  C   ILE A 874      71.340  37.340  61.170  1.00  0.00           C
ATOM   3558  O   ILE A 874      72.320  37.250  61.910  1.00  0.00           O
ATOM   3559  N   ASP A 875      70.090  37.660  61.660  1.00  0.00           N
ATOM   3560  HN  ASP A 875      69.370  37.650  60.960  1.00  0.00           H
ATOM   3561  CA  ASP A 875      69.700  37.620  62.980  1.00  0.00           C
ATOM   3562  HA  ASP A 875      70.400  38.370  63.310  1.00  0.00           H
ATOM   3563  CB  ASP A 875      68.210  38.070  63.230  1.00  0.00           C
ATOM   3564  HB1 ASP A 875      67.440  37.320  62.990  1.00  0.00           H
ATOM   3565  HB2 ASP A 875      67.950  38.930  62.570  1.00  0.00           H
ATOM   3566  CG  ASP A 875      67.920  38.660  64.590  1.00  0.00           C
ATOM   3567  OD1 ASP A 875      66.790  39.160  64.900  1.00  0.00           O
ATOM   3568  OD2 ASP A 875      68.710  38.550  65.530  1.00  0.00           O
ATOM   3569  C   ASP A 875      70.010  36.310  63.690  1.00  0.00           C
ATOM   3570  O   ASP A 875      70.720  36.320  64.690  1.00  0.00           O
ATOM   3571  N   TYR A 876      69.560  35.140  63.090  1.00  0.00           N
ATOM   3572  HN  TYR A 876      69.120  35.100  62.200  1.00  0.00           H
ATOM   3573  CA  TYR A 876      69.800  33.820  63.720  1.00  0.00           C
ATOM   3574  HA  TYR A 876      69.350  33.910  64.710  1.00  0.00           H
ATOM   3575  CB  TYR A 876      69.030  32.620  63.020  1.00  0.00           C
ATOM   3576  HB1 TYR A 876      69.190  32.830  61.940  1.00  0.00           H
ATOM   3577  HB2 TYR A 876      67.930  32.760  63.030  1.00  0.00           H
ATOM   3578  CG  TYR A 876      69.410  31.240  63.460  1.00  0.00           C
ATOM   3579  CD1 TYR A 876      70.060  30.330  62.530  1.00  0.00           C
ATOM   3580  HD1 TYR A 876      70.110  30.630  61.500  1.00  0.00           H
ATOM   3581  CE1 TYR A 876      70.340  29.080  62.940  1.00  0.00           C
ATOM   3582  HE1 TYR A 876      70.730  28.320  62.270  1.00  0.00           H
ATOM   3583  CZ  TYR A 876      70.160  28.670  64.260  1.00  0.00           C
ATOM   3584  OH  TYR A 876      70.160  27.280  64.460  1.00  0.00           O
ATOM   3585  HH  TYR A 876      70.020  27.160  65.390  1.00  0.00           H
ATOM   3586  CD2 TYR A 876      69.050  30.780  64.730  1.00  0.00           C
ATOM   3587  HD2 TYR A 876      68.510  31.450  65.380  1.00  0.00           H
ATOM   3588  CE2 TYR A 876      69.520  29.520  65.100  1.00  0.00           C
ATOM   3589  HE2 TYR A 876      69.260  29.140  66.070  1.00  0.00           H
ATOM   3590  C   TYR A 876      71.290  33.610  63.980  1.00  0.00           C
ATOM   3591  O   TYR A 876      71.670  33.290  65.140  1.00  0.00           O
ATOM   3592  N   LEU A 877      72.140  33.900  62.980  1.00  0.00           N
ATOM   3593  HN  LEU A 877      71.780  34.380  62.180  1.00  0.00           H
ATOM   3594  CA  LEU A 877      73.620  33.860  63.130  1.00  0.00           C
ATOM   3595  HA  LEU A 877      73.830  32.920  63.590  1.00  0.00           H
ATOM   3596  CB  LEU A 877      74.340  33.760  61.780  1.00  0.00           C
ATOM   3597  HB1 LEU A 877      75.400  33.450  61.980  1.00  0.00           H
ATOM   3598  HB2 LEU A 877      74.290  34.690  61.170  1.00  0.00           H
ATOM   3599  CG  LEU A 877      73.870  32.580  60.800  1.00  0.00           C
ATOM   3600  HG  LEU A 877      72.990  32.820  60.160  1.00  0.00           H
ATOM   3601  CD1 LEU A 877      75.000  32.470  59.740  1.00  0.00           C
ATOM   3602 HD11 LEU A 877      76.030  32.100  59.960  1.00  0.00           H
ATOM   3603 HD12 LEU A 877      75.070  33.470  59.250  1.00  0.00           H
ATOM   3604 HD13 LEU A 877      74.730  31.720  58.970  1.00  0.00           H
ATOM   3605  CD2 LEU A 877      73.520  31.300  61.630  1.00  0.00           C
ATOM   3606 HD21 LEU A 877      74.360  31.030  62.300  1.00  0.00           H
ATOM   3607 HD22 LEU A 877      73.400  30.360  61.050  1.00  0.00           H
ATOM   3608 HD23 LEU A 877      72.690  31.450  62.360  1.00  0.00           H
ATOM   3609  C   LEU A 877      74.210  34.910  64.140  1.00  0.00           C
ATOM   3610  O   LEU A 877      74.900  34.420  64.940  1.00  0.00           O
ATOM   3611  N   VAL A 878      73.820  36.200  64.000  1.00  0.00           N
ATOM   3612  HN  VAL A 878      73.070  36.500  63.410  1.00  0.00           H
ATOM   3613  CA  VAL A 878      74.490  37.240  64.740  1.00  0.00           C
ATOM   3614  HA  VAL A 878      75.420  36.800  65.100  1.00  0.00           H
ATOM   3615  CB  VAL A 878      74.950  38.320  63.730  1.00  0.00           C
ATOM   3616  HB  VAL A 878      75.040  37.960  62.690  1.00  0.00           H
ATOM   3617  CG1 VAL A 878      74.030  39.500  63.580  1.00  0.00           C
ATOM   3618 HG11 VAL A 878      73.880  40.160  64.460  1.00  0.00           H
ATOM   3619 HG12 VAL A 878      73.050  39.090  63.260  1.00  0.00           H
ATOM   3620 HG13 VAL A 878      74.420  40.240  62.830  1.00  0.00           H
ATOM   3621  CG2 VAL A 878      76.320  38.780  64.290  1.00  0.00           C
ATOM   3622 HG21 VAL A 878      77.080  37.980  64.290  1.00  0.00           H
ATOM   3623 HG22 VAL A 878      76.220  39.120  65.340  1.00  0.00           H
ATOM   3624 HG23 VAL A 878      76.680  39.680  63.750  1.00  0.00           H
ATOM   3625  C   VAL A 878      73.860  37.790  65.960  1.00  0.00           C
ATOM   3626  O   VAL A 878      74.580  38.180  66.930  1.00  0.00           O
ATOM   3627  N   GLY A 879      72.510  37.890  66.040  1.00  0.00           N
ATOM   3628  HN  GLY A 879      72.090  37.360  65.310  1.00  0.00           H
ATOM   3629  CA  GLY A 879      71.750  38.560  67.060  1.00  0.00           C
ATOM   3630  HA1 GLY A 879      72.260  38.420  68.000  1.00  0.00           H
ATOM   3631  HA2 GLY A 879      70.740  38.180  66.940  1.00  0.00           H
ATOM   3632  C   GLY A 879      71.850  40.030  66.740  1.00  0.00           C
ATOM   3633  O   GLY A 879      72.750  40.790  67.200  1.00  0.00           O
ATOM   3634  N   VAL A 880      70.840  40.520  65.980  1.00  0.00           N
ATOM   3635  HN  VAL A 880      70.060  39.970  65.700  1.00  0.00           H
ATOM   3636  CA  VAL A 880      70.810  41.930  65.500  1.00  0.00           C
ATOM   3637  HA  VAL A 880      71.780  42.410  65.510  1.00  0.00           H
ATOM   3638  CB  VAL A 880      70.160  42.070  64.080  1.00  0.00           C
ATOM   3639  HB  VAL A 880      69.210  41.490  64.040  1.00  0.00           H
ATOM   3640  CG1 VAL A 880      69.690  43.440  63.640  1.00  0.00           C
ATOM   3641 HG11 VAL A 880      70.520  44.120  63.370  1.00  0.00           H
ATOM   3642 HG12 VAL A 880      69.040  43.950  64.390  1.00  0.00           H
ATOM   3643 HG13 VAL A 880      69.220  43.320  62.640  1.00  0.00           H
ATOM   3644  CG2 VAL A 880      71.030  41.390  62.980  1.00  0.00           C
ATOM   3645 HG21 VAL A 880      71.170  40.310  63.190  1.00  0.00           H
ATOM   3646 HG22 VAL A 880      72.000  41.930  62.860  1.00  0.00           H
ATOM   3647 HG23 VAL A 880      70.430  41.390  62.050  1.00  0.00           H
ATOM   3648  C   VAL A 880      69.870  42.620  66.450  1.00  0.00           C
ATOM   3649  O   VAL A 880      68.720  42.200  66.650  1.00  0.00           O
ATOM   3650  N   PRO A 881      70.140  43.700  67.250  1.00  0.00           N
ATOM   3651  CD  PRO A 881      71.530  44.170  67.530  1.00  0.00           C
ATOM   3652  HD1 PRO A 881      71.900  44.870  66.750  1.00  0.00           H
ATOM   3653  HD2 PRO A 881      72.320  43.420  67.660  1.00  0.00           H
ATOM   3654  CA  PRO A 881      69.170  44.290  68.130  1.00  0.00           C
ATOM   3655  HA  PRO A 881      68.630  43.600  68.770  1.00  0.00           H
ATOM   3656  CB  PRO A 881      69.930  45.320  68.890  1.00  0.00           C
ATOM   3657  HB1 PRO A 881      69.640  45.580  69.930  1.00  0.00           H
ATOM   3658  HB2 PRO A 881      70.090  46.280  68.370  1.00  0.00           H
ATOM   3659  CG  PRO A 881      71.420  44.760  68.930  1.00  0.00           C
ATOM   3660  HG1 PRO A 881      72.020  45.680  69.140  1.00  0.00           H
ATOM   3661  HG2 PRO A 881      71.640  44.080  69.780  1.00  0.00           H
ATOM   3662  C   PRO A 881      68.090  45.060  67.360  1.00  0.00           C
ATOM   3663  O   PRO A 881      68.520  46.050  66.760  1.00  0.00           O
ATOM   3664  N   SER A 882      66.800  44.650  67.330  1.00  0.00           N
ATOM   3665  HN  SER A 882      66.480  43.920  67.920  1.00  0.00           H
ATOM   3666  CA  SER A 882      65.720  45.300  66.630  1.00  0.00           C
ATOM   3667  HA  SER A 882      65.940  46.360  66.610  1.00  0.00           H
ATOM   3668  CB  SER A 882      65.770  45.040  65.130  1.00  0.00           C
ATOM   3669  HB1 SER A 882      64.790  45.350  64.710  1.00  0.00           H
ATOM   3670  HB2 SER A 882      65.880  43.970  64.860  1.00  0.00           H
ATOM   3671  OG  SER A 882      66.770  45.790  64.520  1.00  0.00           O
ATOM   3672  HG1 SER A 882      67.600  45.680  64.990  1.00  0.00           H
ATOM   3673  C   SER A 882      64.420  44.970  67.170  1.00  0.00           C
ATOM   3674  O   SER A 882      64.210  43.810  67.500  1.00  0.00           O
ATOM   3675  N   PRO A 883      63.440  45.820  67.360  1.00  0.00           N
ATOM   3676  CD  PRO A 883      63.560  47.230  67.680  1.00  0.00           C
ATOM   3677  HD1 PRO A 883      63.980  47.770  66.800  1.00  0.00           H
ATOM   3678  HD2 PRO A 883      64.190  47.520  68.550  1.00  0.00           H
ATOM   3679  CA  PRO A 883      62.020  45.460  67.490  1.00  0.00           C
ATOM   3680  HA  PRO A 883      61.850  44.980  68.450  1.00  0.00           H
ATOM   3681  CB  PRO A 883      61.350  46.750  67.270  1.00  0.00           C
ATOM   3682  HB1 PRO A 883      60.270  46.730  67.530  1.00  0.00           H
ATOM   3683  HB2 PRO A 883      61.300  47.120  66.220  1.00  0.00           H
ATOM   3684  CG  PRO A 883      62.190  47.730  68.040  1.00  0.00           C
ATOM   3685  HG1 PRO A 883      61.980  48.770  67.730  1.00  0.00           H
ATOM   3686  HG2 PRO A 883      61.840  47.750  69.090  1.00  0.00           H
ATOM   3687  C   PRO A 883      61.530  44.380  66.500  1.00  0.00           C
ATOM   3688  O   PRO A 883      61.990  44.400  65.350  1.00  0.00           O
ATOM   3689  N   LYS A 884      60.620  43.500  66.950  1.00  0.00           N
ATOM   3690  HN  LYS A 884      60.360  43.560  67.910  1.00  0.00           H
ATOM   3691  CA  LYS A 884      60.030  42.350  66.170  1.00  0.00           C
ATOM   3692  HA  LYS A 884      60.340  42.360  65.130  1.00  0.00           H
ATOM   3693  CB  LYS A 884      60.340  41.020  66.920  1.00  0.00           C
ATOM   3694  HB1 LYS A 884      59.560  40.280  66.650  1.00  0.00           H
ATOM   3695  HB2 LYS A 884      60.220  41.120  68.020  1.00  0.00           H
ATOM   3696  CG  LYS A 884      61.640  40.380  66.410  1.00  0.00           C
ATOM   3697  HG1 LYS A 884      61.580  40.520  65.310  1.00  0.00           H
ATOM   3698  HG2 LYS A 884      61.620  39.300  66.640  1.00  0.00           H
ATOM   3699  CD  LYS A 884      62.790  41.190  67.010  1.00  0.00           C
ATOM   3700  HD1 LYS A 884      62.510  41.530  68.030  1.00  0.00           H
ATOM   3701  HD2 LYS A 884      62.980  42.080  66.370  1.00  0.00           H
ATOM   3702  CE  LYS A 884      64.000  40.290  67.080  1.00  0.00           C
ATOM   3703  HE1 LYS A 884      64.250  39.800  66.120  1.00  0.00           H
ATOM   3704  HE2 LYS A 884      63.860  39.470  67.800  1.00  0.00           H
ATOM   3705  NZ  LYS A 884      65.200  41.040  67.360  1.00  0.00           N
ATOM   3706  HZ1 LYS A 884      65.670  41.430  66.530  1.00  0.00           H
ATOM   3707  HZ2 LYS A 884      65.940  40.400  67.700  1.00  0.00           H
ATOM   3708  HZ3 LYS A 884      65.100  41.800  68.060  1.00  0.00           H
ATOM   3709  C   LYS A 884      58.500  42.420  66.020  1.00  0.00           C
ATOM   3710  O   LYS A 884      57.860  43.150  66.820  1.00  0.00           O
ATOM   3711  N   LEU A 885      57.970  41.770  65.030  1.00  0.00           N
ATOM   3712  HN  LEU A 885      58.570  41.420  64.310  1.00  0.00           H
ATOM   3713  CA  LEU A 885      56.530  41.680  64.800  1.00  0.00           C
ATOM   3714  HA  LEU A 885      56.230  42.690  64.550  1.00  0.00           H
ATOM   3715  CB  LEU A 885      56.440  40.630  63.640  1.00  0.00           C
ATOM   3716  HB1 LEU A 885      56.860  39.650  63.930  1.00  0.00           H
ATOM   3717  HB2 LEU A 885      57.140  41.010  62.870  1.00  0.00           H
ATOM   3718  CG  LEU A 885      55.100  40.340  62.890  1.00  0.00           C
ATOM   3719  HG  LEU A 885      54.290  39.950  63.550  1.00  0.00           H
ATOM   3720  CD1 LEU A 885      54.540  41.670  62.280  1.00  0.00           C
ATOM   3721 HD11 LEU A 885      54.430  42.420  63.090  1.00  0.00           H
ATOM   3722 HD12 LEU A 885      53.520  41.550  61.860  1.00  0.00           H
ATOM   3723 HD13 LEU A 885      55.220  42.070  61.510  1.00  0.00           H
ATOM   3724  CD2 LEU A 885      55.400  39.310  61.850  1.00  0.00           C
ATOM   3725 HD21 LEU A 885      55.640  38.350  62.350  1.00  0.00           H
ATOM   3726 HD22 LEU A 885      56.150  39.420  61.050  1.00  0.00           H
ATOM   3727 HD23 LEU A 885      54.480  39.270  61.230  1.00  0.00           H
ATOM   3728  C   LEU A 885      55.650  41.100  65.930  1.00  0.00           C
ATOM   3729  O   LEU A 885      56.160  40.250  66.730  1.00  0.00           O
ATOM   3730  N   HSD A 886      54.440  41.640  66.130  1.00  0.00           N
ATOM   3731  HN  HSD A 886      54.030  42.390  65.610  1.00  0.00           H
ATOM   3732  CA  HSD A 886      53.620  41.060  67.110  1.00  0.00           C
ATOM   3733  HA  HSD A 886      54.200  40.730  67.950  1.00  0.00           H
ATOM   3734  CB  HSD A 886      52.510  42.010  67.660  1.00  0.00           C
ATOM   3735  HB1 HSD A 886      52.010  42.500  66.800  1.00  0.00           H
ATOM   3736  HB2 HSD A 886      53.010  42.810  68.240  1.00  0.00           H
ATOM   3737  ND1 HSD A 886      51.900  40.260  69.510  1.00  0.00           N
ATOM   3738  HD1 HSD A 886      52.560  39.520  69.360  1.00  0.00           H
ATOM   3739  CG  HSD A 886      51.590  41.410  68.760  1.00  0.00           C
ATOM   3740  CE1 HSD A 886      50.970  40.090  70.420  1.00  0.00           C
ATOM   3741  HE1 HSD A 886      51.010  39.330  71.200  1.00  0.00           H
ATOM   3742  NE2 HSD A 886      50.090  41.090  70.450  1.00  0.00           N
ATOM   3743  CD2 HSD A 886      50.490  41.930  69.380  1.00  0.00           C
ATOM   3744  HD2 HSD A 886      49.990  42.880  69.250  1.00  0.00           H
ATOM   3745  C   HSD A 886      52.920  39.860  66.440  1.00  0.00           C
ATOM   3746  O   HSD A 886      52.170  40.040  65.480  1.00  0.00           O
ATOM   3747  N   VAL A 887      53.290  38.640  66.880  1.00  0.00           N
ATOM   3748  HN  VAL A 887      54.070  38.630  67.520  1.00  0.00           H
ATOM   3749  CA  VAL A 887      52.640  37.460  66.550  1.00  0.00           C
ATOM   3750  HA  VAL A 887      51.940  37.640  65.760  1.00  0.00           H
ATOM   3751  CB  VAL A 887      53.590  36.440  66.000  1.00  0.00           C
ATOM   3752  HB  VAL A 887      54.380  36.240  66.770  1.00  0.00           H
ATOM   3753  CG1 VAL A 887      52.780  35.090  65.680  1.00  0.00           C
ATOM   3754 HG11 VAL A 887      51.800  35.300  65.220  1.00  0.00           H
ATOM   3755 HG12 VAL A 887      52.680  34.530  66.630  1.00  0.00           H
ATOM   3756 HG13 VAL A 887      53.250  34.440  64.910  1.00  0.00           H
ATOM   3757  CG2 VAL A 887      54.240  36.960  64.700  1.00  0.00           C
ATOM   3758 HG21 VAL A 887      54.660  37.950  64.940  1.00  0.00           H
ATOM   3759 HG22 VAL A 887      53.490  36.980  63.880  1.00  0.00           H
ATOM   3760 HG23 VAL A 887      54.990  36.200  64.410  1.00  0.00           H
ATOM   3761  C   VAL A 887      51.920  36.870  67.790  1.00  0.00           C
ATOM   3762  O   VAL A 887      52.540  36.350  68.680  1.00  0.00           O
ATOM   3763  N   PRO A 888      50.610  36.960  68.020  1.00  0.00           N
ATOM   3764  CD  PRO A 888      49.750  37.910  67.330  1.00  0.00           C
ATOM   3765  HD1 PRO A 888      49.300  37.360  66.470  1.00  0.00           H
ATOM   3766  HD2 PRO A 888      50.150  38.880  66.970  1.00  0.00           H
ATOM   3767  CA  PRO A 888      49.780  36.250  69.050  1.00  0.00           C
ATOM   3768  HA  PRO A 888      50.170  36.400  70.050  1.00  0.00           H
ATOM   3769  CB  PRO A 888      48.420  36.850  68.770  1.00  0.00           C
ATOM   3770  HB1 PRO A 888      47.680  36.770  69.610  1.00  0.00           H
ATOM   3771  HB2 PRO A 888      48.020  36.230  67.940  1.00  0.00           H
ATOM   3772  CG  PRO A 888      48.600  38.200  68.270  1.00  0.00           C
ATOM   3773  HG1 PRO A 888      47.790  38.610  67.620  1.00  0.00           H
ATOM   3774  HG2 PRO A 888      48.820  38.920  69.080  1.00  0.00           H
ATOM   3775  C   PRO A 888      49.930  34.770  68.690  1.00  0.00           C
ATOM   3776  O   PRO A 888      49.750  34.400  67.450  1.00  0.00           O
ATOM   3777  N   GLU A 889      50.220  33.890  69.680  1.00  0.00           N
ATOM   3778  HN  GLU A 889      50.070  34.260  70.590  1.00  0.00           H
ATOM   3779  CA  GLU A 889      50.340  32.430  69.350  1.00  0.00           C
ATOM   3780  HA  GLU A 889      50.570  32.330  68.300  1.00  0.00           H
ATOM   3781  CB  GLU A 889      51.540  31.980  70.260  1.00  0.00           C
ATOM   3782  HB1 GLU A 889      51.690  30.890  70.210  1.00  0.00           H
ATOM   3783  HB2 GLU A 889      51.420  32.390  71.280  1.00  0.00           H
ATOM   3784  CG  GLU A 889      52.870  32.560  69.650  1.00  0.00           C
ATOM   3785  HG1 GLU A 889      52.830  33.670  69.630  1.00  0.00           H
ATOM   3786  HG2 GLU A 889      52.850  32.240  68.590  1.00  0.00           H
ATOM   3787  CD  GLU A 889      54.080  32.140  70.420  1.00  0.00           C
ATOM   3788  OE1 GLU A 889      54.420  32.970  71.370  1.00  0.00           O
ATOM   3789  OE2 GLU A 889      54.760  31.130  70.060  1.00  0.00           O
ATOM   3790  C   GLU A 889      49.030  31.710  69.700  1.00  0.00           C
ATOM   3791  O   GLU A 889      48.200  32.080  70.490  1.00  0.00           O
ATOM   3792  N   LYS A 890      48.880  30.510  69.080  1.00  0.00           N
ATOM   3793  HN  LYS A 890      49.700  30.190  68.590  1.00  0.00           H
ATOM   3794  CA  LYS A 890      47.850  29.490  69.350  1.00  0.00           C
ATOM   3795  HA  LYS A 890      48.120  28.620  68.760  1.00  0.00           H
ATOM   3796  CB  LYS A 890      47.990  28.930  70.760  1.00  0.00           C
ATOM   3797  HB1 LYS A 890      47.220  28.140  70.890  1.00  0.00           H
ATOM   3798  HB2 LYS A 890      47.930  29.710  71.550  1.00  0.00           H
ATOM   3799  CG  LYS A 890      49.340  28.320  71.050  1.00  0.00           C
ATOM   3800  HG1 LYS A 890      49.320  27.930  72.090  1.00  0.00           H
ATOM   3801  HG2 LYS A 890      50.050  29.170  71.220  1.00  0.00           H
ATOM   3802  CD  LYS A 890      49.890  27.220  70.110  1.00  0.00           C
ATOM   3803  HD1 LYS A 890      50.950  27.450  69.900  1.00  0.00           H
ATOM   3804  HD2 LYS A 890      49.380  27.120  69.140  1.00  0.00           H
ATOM   3805  CE  LYS A 890      49.850  25.820  70.780  1.00  0.00           C
ATOM   3806  HE1 LYS A 890      48.860  25.530  71.220  1.00  0.00           H
ATOM   3807  HE2 LYS A 890      50.630  25.780  71.570  1.00  0.00           H
ATOM   3808  NZ  LYS A 890      50.180  24.750  69.780  1.00  0.00           N
ATOM   3809  HZ1 LYS A 890      51.100  24.770  69.320  1.00  0.00           H
ATOM   3810  HZ2 LYS A 890      49.380  24.760  69.110  1.00  0.00           H
ATOM   3811  HZ3 LYS A 890      50.130  23.820  70.260  1.00  0.00           H
ATOM   3812  C   LYS A 890      46.400  29.850  69.010  1.00  0.00           C
ATOM   3813  O   LYS A 890      45.480  29.190  69.530  1.00  0.00           O
ATOM   3814  N   PHE A 891      46.260  30.750  68.060  1.00  0.00           N
ATOM   3815  HN  PHE A 891      47.110  31.120  67.690  1.00  0.00           H
ATOM   3816  CA  PHE A 891      45.060  31.130  67.490  1.00  0.00           C
ATOM   3817  HA  PHE A 891      45.260  31.750  66.620  1.00  0.00           H
ATOM   3818  CB  PHE A 891      44.340  29.910  66.820  1.00  0.00           C
ATOM   3819  HB1 PHE A 891      44.040  29.170  67.590  1.00  0.00           H
ATOM   3820  HB2 PHE A 891      45.030  29.460  66.080  1.00  0.00           H
ATOM   3821  CG  PHE A 891      43.130  30.320  66.130  1.00  0.00           C
ATOM   3822  CD1 PHE A 891      43.270  31.180  65.030  1.00  0.00           C
ATOM   3823  HD1 PHE A 891      44.200  31.710  64.870  1.00  0.00           H
ATOM   3824  CE1 PHE A 891      42.140  31.580  64.340  1.00  0.00           C
ATOM   3825  HE1 PHE A 891      42.130  32.420  63.650  1.00  0.00           H
ATOM   3826  CZ  PHE A 891      40.870  31.070  64.670  1.00  0.00           C
ATOM   3827  HZ  PHE A 891      40.000  31.460  64.170  1.00  0.00           H
ATOM   3828  CD2 PHE A 891      41.900  29.750  66.430  1.00  0.00           C
ATOM   3829  HD2 PHE A 891      41.860  28.980  67.190  1.00  0.00           H
ATOM   3830  CE2 PHE A 891      40.750  30.120  65.640  1.00  0.00           C
ATOM   3831  HE2 PHE A 891      39.830  29.580  65.770  1.00  0.00           H
ATOM   3832  C   PHE A 891      44.240  32.000  68.410  1.00  0.00           C
ATOM   3833  O   PHE A 891      43.400  31.550  69.200  1.00  0.00           O
ATOM   3834  N   GLU A 892      44.570  33.270  68.520  1.00  0.00           N
ATOM   3835  HN  GLU A 892      45.330  33.580  67.960  1.00  0.00           H
ATOM   3836  CA  GLU A 892      43.960  34.210  69.380  1.00  0.00           C
ATOM   3837  HA  GLU A 892      42.940  33.860  69.470  1.00  0.00           H
ATOM   3838  CB  GLU A 892      44.610  34.090  70.770  1.00  0.00           C
ATOM   3839  HB1 GLU A 892      44.660  33.020  71.040  1.00  0.00           H
ATOM   3840  HB2 GLU A 892      43.840  34.570  71.410  1.00  0.00           H
ATOM   3841  CG  GLU A 892      46.010  34.590  71.030  1.00  0.00           C
ATOM   3842  HG1 GLU A 892      45.890  35.690  70.910  1.00  0.00           H
ATOM   3843  HG2 GLU A 892      46.800  34.160  70.400  1.00  0.00           H
ATOM   3844  CD  GLU A 892      46.570  34.540  72.460  1.00  0.00           C
ATOM   3845  OE1 GLU A 892      45.910  35.040  73.410  1.00  0.00           O
ATOM   3846  OE2 GLU A 892      47.680  34.030  72.650  1.00  0.00           O
ATOM   3847  C   GLU A 892      43.950  35.640  68.780  1.00  0.00           C
ATOM   3848  O   GLU A 892      44.970  36.090  68.360  1.00  0.00           O
ATOM   3849  N   PRO A 893      42.750  36.300  68.700  1.00  0.00           N
ATOM   3850  CD  PRO A 893      41.560  36.030  69.520  1.00  0.00           C
ATOM   3851  HD1 PRO A 893      41.770  35.330  70.360  1.00  0.00           H
ATOM   3852  HD2 PRO A 893      40.770  35.490  68.950  1.00  0.00           H
ATOM   3853  CA  PRO A 893      42.580  37.710  68.370  1.00  0.00           C
ATOM   3854  HA  PRO A 893      42.680  37.680  67.290  1.00  0.00           H
ATOM   3855  CB  PRO A 893      41.140  38.140  68.840  1.00  0.00           C
ATOM   3856  HB1 PRO A 893      40.340  37.870  68.120  1.00  0.00           H
ATOM   3857  HB2 PRO A 893      41.210  39.240  68.960  1.00  0.00           H
ATOM   3858  CG  PRO A 893      41.030  37.330  70.120  1.00  0.00           C
ATOM   3859  HG1 PRO A 893      41.750  37.670  70.910  1.00  0.00           H
ATOM   3860  HG2 PRO A 893      40.030  37.170  70.550  1.00  0.00           H
ATOM   3861  C   PRO A 893      43.710  38.590  68.940  1.00  0.00           C
ATOM   3862  O   PRO A 893      44.130  38.440  70.070  1.00  0.00           O
ATOM   3863  N   THR A 894      44.290  39.560  68.270  1.00  0.00           N
ATOM   3864  HN  THR A 894      43.890  39.890  67.420  1.00  0.00           H
ATOM   3865  CA  THR A 894      45.410  40.360  68.760  1.00  0.00           C
ATOM   3866  HA  THR A 894      46.150  39.650  69.110  1.00  0.00           H
ATOM   3867  CB  THR A 894      45.870  41.320  67.620  1.00  0.00           C
ATOM   3868  HB  THR A 894      45.030  41.980  67.320  1.00  0.00           H
ATOM   3869  OG1 THR A 894      46.300  40.530  66.520  1.00  0.00           O
ATOM   3870  HG1 THR A 894      45.460  40.470  66.050  1.00  0.00           H
ATOM   3871  CG2 THR A 894      47.050  42.090  68.180  1.00  0.00           C
ATOM   3872 HG21 THR A 894      47.570  41.340  68.820  1.00  0.00           H
ATOM   3873 HG22 THR A 894      46.690  42.930  68.810  1.00  0.00           H
ATOM   3874 HG23 THR A 894      47.720  42.480  67.390  1.00  0.00           H
ATOM   3875  C   THR A 894      44.970  41.310  69.920  1.00  0.00           C
ATOM   3876  O   THR A 894      45.730  41.470  70.910  1.00  0.00           O
ATOM   3877  N   HSD A 895      43.760  41.940  69.730  1.00  0.00           N
ATOM   3878  HN  HSD A 895      43.130  41.720  69.000  1.00  0.00           H
ATOM   3879  CA  HSD A 895      43.010  42.640  70.730  1.00  0.00           C
ATOM   3880  HA  HSD A 895      43.690  43.340  71.210  1.00  0.00           H
ATOM   3881  CB  HSD A 895      41.890  43.430  70.100  1.00  0.00           C
ATOM   3882  HB1 HSD A 895      41.300  42.750  69.450  1.00  0.00           H
ATOM   3883  HB2 HSD A 895      42.380  44.180  69.460  1.00  0.00           H
ATOM   3884  ND1 HSD A 895      41.500  45.150  72.040  1.00  0.00           N
ATOM   3885  HD1 HSD A 895      42.450  45.450  72.070  1.00  0.00           H
ATOM   3886  CG  HSD A 895      41.030  44.310  71.040  1.00  0.00           C
ATOM   3887  CE1 HSD A 895      40.430  45.740  72.640  1.00  0.00           C
ATOM   3888  HE1 HSD A 895      40.510  46.530  73.410  1.00  0.00           H
ATOM   3889  NE2 HSD A 895      39.310  45.310  72.150  1.00  0.00           N
ATOM   3890  CD2 HSD A 895      39.680  44.440  71.120  1.00  0.00           C
ATOM   3891  HD2 HSD A 895      38.990  44.010  70.400  1.00  0.00           H
ATOM   3892  C   HSD A 895      42.520  41.690  71.830  1.00  0.00           C
ATOM   3893  O   HSD A 895      41.610  40.900  71.570  1.00  0.00           O
ATOM   3894  N   PRO A 896      42.890  41.630  73.150  1.00  0.00           N
ATOM   3895  CD  PRO A 896      43.890  42.560  73.710  1.00  0.00           C
ATOM   3896  HD1 PRO A 896      43.590  43.610  73.450  1.00  0.00           H
ATOM   3897  HD2 PRO A 896      44.880  42.270  73.300  1.00  0.00           H
ATOM   3898  CA  PRO A 896      42.350  40.630  74.070  1.00  0.00           C
ATOM   3899  HA  PRO A 896      42.450  39.620  73.690  1.00  0.00           H
ATOM   3900  CB  PRO A 896      43.370  40.840  75.260  1.00  0.00           C
ATOM   3901  HB1 PRO A 896      44.220  40.200  74.950  1.00  0.00           H
ATOM   3902  HB2 PRO A 896      43.060  40.580  76.300  1.00  0.00           H
ATOM   3903  CG  PRO A 896      43.790  42.260  75.190  1.00  0.00           C
ATOM   3904  HG1 PRO A 896      42.950  42.770  75.710  1.00  0.00           H
ATOM   3905  HG2 PRO A 896      44.690  42.390  75.830  1.00  0.00           H
ATOM   3906  C   PRO A 896      40.910  40.850  74.560  1.00  0.00           C
ATOM   3907  O   PRO A 896      40.370  40.050  75.310  1.00  0.00           O
ATOM   3908  N   GLU A 897      40.270  41.990  74.210  1.00  0.00           N
ATOM   3909  HN  GLU A 897      40.770  42.620  73.630  1.00  0.00           H
ATOM   3910  CA  GLU A 897      39.000  42.400  74.750  1.00  0.00           C
ATOM   3911  HA  GLU A 897      38.720  41.740  75.570  1.00  0.00           H
ATOM   3912  CB  GLU A 897      38.900  43.880  75.210  1.00  0.00           C
ATOM   3913  HB1 GLU A 897      37.930  43.990  75.730  1.00  0.00           H
ATOM   3914  HB2 GLU A 897      38.830  44.560  74.340  1.00  0.00           H
ATOM   3915  CG  GLU A 897      40.060  44.280  76.090  1.00  0.00           C
ATOM   3916  HG1 GLU A 897      40.870  44.360  75.340  1.00  0.00           H
ATOM   3917  HG2 GLU A 897      40.330  43.580  76.920  1.00  0.00           H
ATOM   3918  CD  GLU A 897      40.060  45.560  76.830  1.00  0.00           C
ATOM   3919  OE1 GLU A 897      39.190  45.850  77.680  1.00  0.00           O
ATOM   3920  OE2 GLU A 897      40.990  46.280  76.480  1.00  0.00           O
ATOM   3921  C   GLU A 897      37.930  42.220  73.690  1.00  0.00           C
ATOM   3922  O   GLU A 897      36.790  42.840  73.700  1.00  0.00           O
ATOM   3923  N   ARG A 898      38.200  41.190  72.820  1.00  0.00           N
ATOM   3924  HN  ARG A 898      39.100  40.760  72.810  1.00  0.00           H
ATOM   3925  CA  ARG A 898      37.270  40.630  71.810  1.00  0.00           C
ATOM   3926  HA  ARG A 898      36.240  40.870  71.990  1.00  0.00           H
ATOM   3927  CB  ARG A 898      37.410  41.250  70.390  1.00  0.00           C
ATOM   3928  HB1 ARG A 898      37.420  42.340  70.530  1.00  0.00           H
ATOM   3929  HB2 ARG A 898      36.480  41.010  69.840  1.00  0.00           H
ATOM   3930  CG  ARG A 898      38.640  40.760  69.520  1.00  0.00           C
ATOM   3931  HG1 ARG A 898      38.650  39.650  69.490  1.00  0.00           H
ATOM   3932  HG2 ARG A 898      39.460  41.100  70.170  1.00  0.00           H
ATOM   3933  CD  ARG A 898      38.630  41.480  68.300  1.00  0.00           C
ATOM   3934  HD1 ARG A 898      38.980  42.540  68.380  1.00  0.00           H
ATOM   3935  HD2 ARG A 898      37.640  41.520  67.800  1.00  0.00           H
ATOM   3936  NE  ARG A 898      39.520  40.690  67.330  1.00  0.00           N
ATOM   3937  HE  ARG A 898      40.370  41.140  67.020  1.00  0.00           H
ATOM   3938  CZ  ARG A 898      38.990  39.980  66.310  1.00  0.00           C
ATOM   3939  NH1 ARG A 898      37.800  39.420  66.380  1.00  0.00           N
ATOM   3940 HH11 ARG A 898      37.290  39.150  65.560  1.00  0.00           H
ATOM   3941 HH12 ARG A 898      37.440  39.380  67.300  1.00  0.00           H
ATOM   3942  NH2 ARG A 898      39.660  39.750  65.210  1.00  0.00           N
ATOM   3943 HH21 ARG A 898      39.140  39.150  64.600  1.00  0.00           H
ATOM   3944 HH22 ARG A 898      40.550  40.140  65.000  1.00  0.00           H
ATOM   3945  C   ARG A 898      37.370  39.140  71.660  1.00  0.00           C
ATOM   3946  O   ARG A 898      38.460  38.540  71.780  1.00  0.00           O
ATOM   3947  N   GLY A 899      36.230  38.460  71.510  1.00  0.00           N
ATOM   3948  HN  GLY A 899      35.330  38.910  71.510  1.00  0.00           H
ATOM   3949  CA  GLY A 899      36.280  37.200  70.780  1.00  0.00           C
ATOM   3950  HA1 GLY A 899      35.260  36.860  70.690  1.00  0.00           H
ATOM   3951  HA2 GLY A 899      36.940  36.550  71.320  1.00  0.00           H
ATOM   3952  C   GLY A 899      36.690  37.250  69.320  1.00  0.00           C
ATOM   3953  O   GLY A 899      36.870  38.260  68.690  1.00  0.00           O
ATOM   3954  N   TRP A 900      36.950  36.060  68.760  1.00  0.00           N
ATOM   3955  HN  TRP A 900      36.970  35.210  69.270  1.00  0.00           H
ATOM   3956  CA  TRP A 900      37.120  35.990  67.320  1.00  0.00           C
ATOM   3957  HA  TRP A 900      37.940  36.640  67.040  1.00  0.00           H
ATOM   3958  CB  TRP A 900      37.390  34.520  66.930  1.00  0.00           C
ATOM   3959  HB1 TRP A 900      37.060  34.270  65.890  1.00  0.00           H
ATOM   3960  HB2 TRP A 900      36.800  33.890  67.630  1.00  0.00           H
ATOM   3961  CG  TRP A 900      38.880  34.250  66.920  1.00  0.00           C
ATOM   3962  CD1 TRP A 900      39.490  33.290  67.650  1.00  0.00           C
ATOM   3963  HD1 TRP A 900      38.940  32.640  68.300  1.00  0.00           H
ATOM   3964  NE1 TRP A 900      40.880  33.300  67.310  1.00  0.00           N
ATOM   3965  HE1 TRP A 900      41.430  32.510  67.440  1.00  0.00           H
ATOM   3966  CE2 TRP A 900      41.180  34.220  66.320  1.00  0.00           C
ATOM   3967  CD2 TRP A 900      39.890  34.820  66.060  1.00  0.00           C
ATOM   3968  CE3 TRP A 900      39.760  35.800  64.980  1.00  0.00           C
ATOM   3969  HE3 TRP A 900      38.790  36.240  64.790  1.00  0.00           H
ATOM   3970  CZ3 TRP A 900      40.960  36.150  64.390  1.00  0.00           C
ATOM   3971  HZ3 TRP A 900      40.920  36.930  63.640  1.00  0.00           H
ATOM   3972  CZ2 TRP A 900      42.350  34.680  65.650  1.00  0.00           C
ATOM   3973  HZ2 TRP A 900      43.310  34.270  65.940  1.00  0.00           H
ATOM   3974  CH2 TRP A 900      42.220  35.720  64.760  1.00  0.00           C
ATOM   3975  HH2 TRP A 900      43.040  36.070  64.160  1.00  0.00           H
ATOM   3976  C   TRP A 900      35.910  36.500  66.440  1.00  0.00           C
ATOM   3977  O   TRP A 900      36.130  37.060  65.430  1.00  0.00           O
ATOM   3978  N   ILE A 901      34.680  36.220  66.950  1.00  0.00           N
ATOM   3979  HN  ILE A 901      34.560  35.630  67.750  1.00  0.00           H
ATOM   3980  CA  ILE A 901      33.400  36.710  66.320  1.00  0.00           C
ATOM   3981  HA  ILE A 901      33.650  37.170  65.380  1.00  0.00           H
ATOM   3982  CB  ILE A 901      32.380  35.660  66.070  1.00  0.00           C
ATOM   3983  HB  ILE A 901      32.240  35.060  67.000  1.00  0.00           H
ATOM   3984  CG2 ILE A 901      30.970  36.260  65.840  1.00  0.00           C
ATOM   3985 HG21 ILE A 901      30.270  35.450  65.560  1.00  0.00           H
ATOM   3986 HG22 ILE A 901      30.940  36.950  64.960  1.00  0.00           H
ATOM   3987 HG23 ILE A 901      30.600  36.920  66.640  1.00  0.00           H
ATOM   3988  CG1 ILE A 901      32.840  34.690  64.920  1.00  0.00           C
ATOM   3989 HG11 ILE A 901      33.580  35.240  64.280  1.00  0.00           H
ATOM   3990 HG12 ILE A 901      31.940  34.520  64.300  1.00  0.00           H
ATOM   3991  CD  ILE A 901      33.400  33.360  65.400  1.00  0.00           C
ATOM   3992  HD1 ILE A 901      34.300  33.570  66.000  1.00  0.00           H
ATOM   3993  HD2 ILE A 901      33.560  32.620  64.590  1.00  0.00           H
ATOM   3994  HD3 ILE A 901      32.550  33.000  66.040  1.00  0.00           H
ATOM   3995  C   ILE A 901      32.930  37.910  67.220  1.00  0.00           C
ATOM   3996  O   ILE A 901      33.070  37.830  68.420  1.00  0.00           O
ATOM   3997  N   ILE A 902      32.460  39.020  66.730  1.00  0.00           N
ATOM   3998  HN  ILE A 902      32.360  38.980  65.740  1.00  0.00           H
ATOM   3999  CA  ILE A 902      31.990  40.130  67.480  1.00  0.00           C
ATOM   4000  HA  ILE A 902      32.270  40.070  68.520  1.00  0.00           H
ATOM   4001  CB  ILE A 902      32.660  41.430  67.000  1.00  0.00           C
ATOM   4002  HB  ILE A 902      32.440  41.500  65.910  1.00  0.00           H
ATOM   4003  CG2 ILE A 902      32.160  42.720  67.670  1.00  0.00           C
ATOM   4004 HG21 ILE A 902      31.060  42.730  67.780  1.00  0.00           H
ATOM   4005 HG22 ILE A 902      32.520  43.640  67.170  1.00  0.00           H
ATOM   4006 HG23 ILE A 902      32.600  42.700  68.690  1.00  0.00           H
ATOM   4007  CG1 ILE A 902      34.140  41.330  67.170  1.00  0.00           C
ATOM   4008 HG11 ILE A 902      34.510  40.290  67.210  1.00  0.00           H
ATOM   4009 HG12 ILE A 902      34.430  41.700  68.180  1.00  0.00           H
ATOM   4010  CD  ILE A 902      34.940  42.100  66.180  1.00  0.00           C
ATOM   4011  HD1 ILE A 902      34.670  41.810  65.140  1.00  0.00           H
ATOM   4012  HD2 ILE A 902      36.030  42.110  66.400  1.00  0.00           H
ATOM   4013  HD3 ILE A 902      34.560  43.140  66.240  1.00  0.00           H
ATOM   4014  C   ILE A 902      30.470  40.210  67.300  1.00  0.00           C
ATOM   4015  O   ILE A 902      29.890  39.770  66.260  1.00  0.00           O
ATOM   4016  N   SER A 903      29.650  40.660  68.320  1.00  0.00           N
ATOM   4017  HN  SER A 903      30.150  41.010  69.100  1.00  0.00           H
ATOM   4018  CA  SER A 903      28.170  40.700  68.270  1.00  0.00           C
ATOM   4019  HA  SER A 903      27.960  39.810  67.690  1.00  0.00           H
ATOM   4020  CB  SER A 903      27.550  40.450  69.610  1.00  0.00           C
ATOM   4021  HB1 SER A 903      27.860  41.220  70.340  1.00  0.00           H
ATOM   4022  HB2 SER A 903      27.930  39.460  69.930  1.00  0.00           H
ATOM   4023  OG  SER A 903      26.130  40.350  69.530  1.00  0.00           O
ATOM   4024  HG1 SER A 903      25.640  41.140  69.330  1.00  0.00           H
ATOM   4025  C   SER A 903      27.710  42.000  67.570  1.00  0.00           C
ATOM   4026  O   SER A 903      27.890  43.080  68.210  1.00  0.00           O
ATOM   4027  N   PRO A 904      27.140  42.200  66.360  1.00  0.00           N
ATOM   4028  CD  PRO A 904      26.840  41.190  65.400  1.00  0.00           C
ATOM   4029  HD1 PRO A 904      26.020  40.640  65.920  1.00  0.00           H
ATOM   4030  HD2 PRO A 904      27.800  40.630  65.350  1.00  0.00           H
ATOM   4031  CA  PRO A 904      27.050  43.450  65.700  1.00  0.00           C
ATOM   4032  HA  PRO A 904      27.920  44.040  65.930  1.00  0.00           H
ATOM   4033  CB  PRO A 904      27.130  43.220  64.210  1.00  0.00           C
ATOM   4034  HB1 PRO A 904      28.160  43.010  63.840  1.00  0.00           H
ATOM   4035  HB2 PRO A 904      26.560  43.820  63.470  1.00  0.00           H
ATOM   4036  CG  PRO A 904      26.390  41.850  64.150  1.00  0.00           C
ATOM   4037  HG1 PRO A 904      25.280  41.910  64.180  1.00  0.00           H
ATOM   4038  HG2 PRO A 904      26.630  41.280  63.220  1.00  0.00           H
ATOM   4039  C   PRO A 904      25.870  44.290  65.970  1.00  0.00           C
ATOM   4040  O   PRO A 904      24.840  43.890  66.360  1.00  0.00           O
ATOM   4041  N   LEU A 905      26.080  45.630  65.730  1.00  0.00           N
ATOM   4042  HN  LEU A 905      27.030  45.900  65.640  1.00  0.00           H
ATOM   4043  CA  LEU A 905      25.130  46.740  65.560  1.00  0.00           C
ATOM   4044  HA  LEU A 905      25.740  47.600  65.390  1.00  0.00           H
ATOM   4045  CB  LEU A 905      24.200  46.500  64.270  1.00  0.00           C
ATOM   4046  HB1 LEU A 905      23.500  47.350  64.160  1.00  0.00           H
ATOM   4047  HB2 LEU A 905      23.650  45.550  64.500  1.00  0.00           H
ATOM   4048  CG  LEU A 905      24.830  46.400  62.810  1.00  0.00           C
ATOM   4049  HG  LEU A 905      25.710  45.740  62.940  1.00  0.00           H
ATOM   4050  CD1 LEU A 905      23.910  45.760  61.830  1.00  0.00           C
ATOM   4051 HD11 LEU A 905      22.950  46.310  61.850  1.00  0.00           H
ATOM   4052 HD12 LEU A 905      23.720  44.690  62.050  1.00  0.00           H
ATOM   4053 HD13 LEU A 905      24.290  45.710  60.780  1.00  0.00           H
ATOM   4054  CD2 LEU A 905      25.310  47.760  62.330  1.00  0.00           C
ATOM   4055 HD21 LEU A 905      24.490  48.490  62.180  1.00  0.00           H
ATOM   4056 HD22 LEU A 905      25.830  47.740  61.340  1.00  0.00           H
ATOM   4057 HD23 LEU A 905      26.030  48.210  63.040  1.00  0.00           H
ATOM   4058  C   LEU A 905      24.180  46.960  66.810  1.00  0.00           C
ATOM   4059  O   LEU A 905      23.100  47.560  66.730  1.00  0.00           O
ATOM   4060  N   GLY A 906      24.610  46.540  67.970  1.00  0.00           N
ATOM   4061  HN  GLY A 906      25.490  46.070  68.000  1.00  0.00           H
ATOM   4062  CA  GLY A 906      24.020  46.750  69.240  1.00  0.00           C
ATOM   4063  HA1 GLY A 906      24.400  46.010  69.920  1.00  0.00           H
ATOM   4064  HA2 GLY A 906      22.960  46.530  69.280  1.00  0.00           H
ATOM   4065  C   GLY A 906      24.230  48.060  69.880  1.00  0.00           C
ATOM   4066  O   GLY A 906      23.270  48.590  70.450  1.00  0.00           O
ATOM   4067  N   ASP A 907      25.480  48.530  69.880  1.00  0.00           N
ATOM   4068  HN  ASP A 907      26.260  48.040  69.530  1.00  0.00           H
ATOM   4069  CA  ASP A 907      26.020  49.720  70.520  1.00  0.00           C
ATOM   4070  HA  ASP A 907      25.610  49.770  71.530  1.00  0.00           H
ATOM   4071  CB  ASP A 907      27.570  49.820  70.470  1.00  0.00           C
ATOM   4072  HB1 ASP A 907      27.940  50.800  70.850  1.00  0.00           H
ATOM   4073  HB2 ASP A 907      27.840  49.710  69.400  1.00  0.00           H
ATOM   4074  CG  ASP A 907      28.240  48.710  71.200  1.00  0.00           C
ATOM   4075  OD1 ASP A 907      28.960  48.980  72.220  1.00  0.00           O
ATOM   4076  OD2 ASP A 907      28.050  47.550  70.870  1.00  0.00           O
ATOM   4077  C   ASP A 907      25.440  50.980  69.900  1.00  0.00           C
ATOM   4078  O   ASP A 907      25.260  51.940  70.630  1.00  0.00           O
ATOM   4079  N   ASN A 908      25.100  51.060  68.590  1.00  0.00           N
ATOM   4080  HN  ASN A 908      25.360  50.230  68.100  1.00  0.00           H
ATOM   4081  CA  ASN A 908      24.640  52.360  68.020  1.00  0.00           C
ATOM   4082  HA  ASN A 908      25.090  53.120  68.630  1.00  0.00           H
ATOM   4083  CB  ASN A 908      25.230  52.500  66.650  1.00  0.00           C
ATOM   4084  HB1 ASN A 908      24.920  53.450  66.150  1.00  0.00           H
ATOM   4085  HB2 ASN A 908      24.740  51.680  66.080  1.00  0.00           H
ATOM   4086  CG  ASN A 908      26.730  52.270  66.650  1.00  0.00           C
ATOM   4087  OD1 ASN A 908      27.280  51.540  65.810  1.00  0.00           O
ATOM   4088  ND2 ASN A 908      27.470  52.850  67.580  1.00  0.00           N
ATOM   4089 HD21 ASN A 908      28.470  52.760  67.540  1.00  0.00           H
ATOM   4090 HD22 ASN A 908      27.010  53.340  68.330  1.00  0.00           H
ATOM   4091  C   ASN A 908      23.090  52.610  67.950  1.00  0.00           C
ATOM   4092  O   ASN A 908      22.390  51.800  67.350  1.00  0.00           O
ATOM   4093  N   PRO A 909      22.550  53.730  68.470  1.00  0.00           N
ATOM   4094  CD  PRO A 909      23.320  54.790  69.270  1.00  0.00           C
ATOM   4095  HD1 PRO A 909      23.850  55.440  68.550  1.00  0.00           H
ATOM   4096  HD2 PRO A 909      24.000  54.260  69.980  1.00  0.00           H
ATOM   4097  CA  PRO A 909      21.240  54.360  68.140  1.00  0.00           C
ATOM   4098  HA  PRO A 909      20.560  53.550  68.330  1.00  0.00           H
ATOM   4099  CB  PRO A 909      21.120  55.640  69.010  1.00  0.00           C
ATOM   4100  HB1 PRO A 909      20.120  55.790  69.480  1.00  0.00           H
ATOM   4101  HB2 PRO A 909      21.310  56.570  68.440  1.00  0.00           H
ATOM   4102  CG  PRO A 909      22.240  55.570  70.050  1.00  0.00           C
ATOM   4103  HG1 PRO A 909      22.490  56.520  70.560  1.00  0.00           H
ATOM   4104  HG2 PRO A 909      21.870  54.820  70.790  1.00  0.00           H
ATOM   4105  C   PRO A 909      21.120  54.650  66.650  1.00  0.00           C
ATOM   4106  O   PRO A 909      22.110  54.860  65.940  1.00  0.00           O
ATOM   4107  N   TRP A 910      19.860  54.730  66.190  1.00  0.00           N
ATOM   4108  HN  TRP A 910      19.160  54.710  66.910  1.00  0.00           H
ATOM   4109  CA  TRP A 910      19.340  54.920  64.870  1.00  0.00           C
ATOM   4110  HA  TRP A 910      19.800  54.130  64.280  1.00  0.00           H
ATOM   4111  CB  TRP A 910      17.820  54.920  64.790  1.00  0.00           C
ATOM   4112  HB1 TRP A 910      17.460  55.010  63.730  1.00  0.00           H
ATOM   4113  HB2 TRP A 910      17.430  55.800  65.330  1.00  0.00           H
ATOM   4114  CG  TRP A 910      17.230  53.640  65.260  1.00  0.00           C
ATOM   4115  CD1 TRP A 910      16.700  53.310  66.540  1.00  0.00           C
ATOM   4116  HD1 TRP A 910      16.590  54.020  67.360  1.00  0.00           H
ATOM   4117  NE1 TRP A 910      16.390  52.000  66.600  1.00  0.00           N
ATOM   4118  HE1 TRP A 910      16.240  51.490  67.420  1.00  0.00           H
ATOM   4119  CE2 TRP A 910      16.700  51.390  65.430  1.00  0.00           C
ATOM   4120  CD2 TRP A 910      17.250  52.410  64.560  1.00  0.00           C
ATOM   4121  CE3 TRP A 910      17.660  52.020  63.300  1.00  0.00           C
ATOM   4122  HE3 TRP A 910      18.050  52.850  62.730  1.00  0.00           H
ATOM   4123  CZ3 TRP A 910      17.570  50.720  62.950  1.00  0.00           C
ATOM   4124  HZ3 TRP A 910      17.850  50.440  61.950  1.00  0.00           H
ATOM   4125  CZ2 TRP A 910      16.450  50.040  64.990  1.00  0.00           C
ATOM   4126  HZ2 TRP A 910      15.990  49.320  65.630  1.00  0.00           H
ATOM   4127  CH2 TRP A 910      16.950  49.740  63.740  1.00  0.00           C
ATOM   4128  HH2 TRP A 910      16.890  48.770  63.280  1.00  0.00           H
ATOM   4129  C   TRP A 910      19.830  56.240  64.160  1.00  0.00           C
ATOM   4130  O   TRP A 910      20.150  56.280  62.970  1.00  0.00           O
ATOM   4131  N   TRP A 911      19.970  57.340  64.940  1.00  0.00           N
ATOM   4132  HN  TRP A 911      19.690  57.300  65.900  1.00  0.00           H
ATOM   4133  CA  TRP A 911      20.630  58.590  64.500  1.00  0.00           C
ATOM   4134  HA  TRP A 911      20.170  58.950  63.590  1.00  0.00           H
ATOM   4135  CB  TRP A 911      20.230  59.550  65.630  1.00  0.00           C
ATOM   4136  HB1 TRP A 911      20.170  59.080  66.640  1.00  0.00           H
ATOM   4137  HB2 TRP A 911      19.140  59.770  65.480  1.00  0.00           H
ATOM   4138  CG  TRP A 911      21.030  60.850  65.810  1.00  0.00           C
ATOM   4139  CD1 TRP A 911      21.940  61.110  66.820  1.00  0.00           C
ATOM   4140  HD1 TRP A 911      22.130  60.560  67.730  1.00  0.00           H
ATOM   4141  NE1 TRP A 911      22.430  62.380  66.610  1.00  0.00           N
ATOM   4142  HE1 TRP A 911      23.200  62.810  67.030  1.00  0.00           H
ATOM   4143  CE2 TRP A 911      21.920  62.860  65.440  1.00  0.00           C
ATOM   4144  CD2 TRP A 911      21.050  61.880  64.850  1.00  0.00           C
ATOM   4145  CE3 TRP A 911      20.370  62.160  63.690  1.00  0.00           C
ATOM   4146  HE3 TRP A 911      19.660  61.460  63.280  1.00  0.00           H
ATOM   4147  CZ3 TRP A 911      20.840  63.240  62.940  1.00  0.00           C
ATOM   4148  HZ3 TRP A 911      20.450  63.350  61.940  1.00  0.00           H
ATOM   4149  CZ2 TRP A 911      22.180  64.060  64.810  1.00  0.00           C
ATOM   4150  HZ2 TRP A 911      22.760  64.860  65.240  1.00  0.00           H
ATOM   4151  CH2 TRP A 911      21.670  64.160  63.480  1.00  0.00           C
ATOM   4152  HH2 TRP A 911      21.840  65.050  62.890  1.00  0.00           H
ATOM   4153  C   TRP A 911      22.110  58.420  64.170  1.00  0.00           C
ATOM   4154  O   TRP A 911      22.610  59.060  63.230  1.00  0.00           O
ATOM   4155  N   THR A 912      22.820  57.550  64.920  1.00  0.00           N
ATOM   4156  HN  THR A 912      22.490  57.090  65.750  1.00  0.00           H
ATOM   4157  CA  THR A 912      24.210  57.210  64.640  1.00  0.00           C
ATOM   4158  HA  THR A 912      24.800  58.100  64.430  1.00  0.00           H
ATOM   4159  CB  THR A 912      24.910  56.660  65.840  1.00  0.00           C
ATOM   4160  HB  THR A 912      24.480  55.790  66.370  1.00  0.00           H
ATOM   4161  OG1 THR A 912      25.000  57.720  66.790  1.00  0.00           O
ATOM   4162  HG1 THR A 912      25.510  57.340  67.500  1.00  0.00           H
ATOM   4163  CG2 THR A 912      26.430  56.320  65.560  1.00  0.00           C
ATOM   4164 HG21 THR A 912      26.930  56.000  66.500  1.00  0.00           H
ATOM   4165 HG22 THR A 912      26.960  57.140  65.020  1.00  0.00           H
ATOM   4166 HG23 THR A 912      26.240  55.390  64.980  1.00  0.00           H
ATOM   4167  C   THR A 912      24.330  56.220  63.540  1.00  0.00           C
ATOM   4168  O   THR A 912      25.260  56.350  62.700  1.00  0.00           O
ATOM   4169  N   LEU A 913      23.440  55.210  63.390  1.00  0.00           N
ATOM   4170  HN  LEU A 913      22.840  54.920  64.130  1.00  0.00           H
ATOM   4171  CA  LEU A 913      23.330  54.450  62.190  1.00  0.00           C
ATOM   4172  HA  LEU A 913      24.300  54.010  62.020  1.00  0.00           H
ATOM   4173  CB  LEU A 913      22.420  53.260  62.440  1.00  0.00           C
ATOM   4174  HB1 LEU A 913      22.350  52.810  61.420  1.00  0.00           H
ATOM   4175  HB2 LEU A 913      21.410  53.430  62.890  1.00  0.00           H
ATOM   4176  CG  LEU A 913      23.080  52.280  63.400  1.00  0.00           C
ATOM   4177  HG  LEU A 913      23.050  52.760  64.400  1.00  0.00           H
ATOM   4178  CD1 LEU A 913      22.150  51.080  63.450  1.00  0.00           C
ATOM   4179 HD11 LEU A 913      22.480  50.490  64.340  1.00  0.00           H
ATOM   4180 HD12 LEU A 913      22.290  50.410  62.590  1.00  0.00           H
ATOM   4181 HD13 LEU A 913      21.090  51.400  63.580  1.00  0.00           H
ATOM   4182  CD2 LEU A 913      24.520  51.830  63.160  1.00  0.00           C
ATOM   4183 HD21 LEU A 913      24.610  51.740  62.060  1.00  0.00           H
ATOM   4184 HD22 LEU A 913      24.750  50.880  63.690  1.00  0.00           H
ATOM   4185 HD23 LEU A 913      25.160  52.650  63.580  1.00  0.00           H
ATOM   4186  C   LEU A 913      22.940  55.250  60.890  1.00  0.00           C
ATOM   4187  O   LEU A 913      23.490  55.010  59.820  1.00  0.00           O
ATOM   4188  N   LEU A 914      22.110  56.280  60.900  1.00  0.00           N
ATOM   4189  HN  LEU A 914      21.560  56.450  61.710  1.00  0.00           H
ATOM   4190  CA  LEU A 914      22.000  57.280  59.890  1.00  0.00           C
ATOM   4191  HA  LEU A 914      21.850  56.730  58.990  1.00  0.00           H
ATOM   4192  CB  LEU A 914      20.810  58.210  60.320  1.00  0.00           C
ATOM   4193  HB1 LEU A 914      20.930  58.610  61.340  1.00  0.00           H
ATOM   4194  HB2 LEU A 914      19.890  57.590  60.340  1.00  0.00           H
ATOM   4195  CG  LEU A 914      20.410  59.360  59.420  1.00  0.00           C
ATOM   4196  HG  LEU A 914      21.310  59.970  59.240  1.00  0.00           H
ATOM   4197  CD1 LEU A 914      19.830  58.800  58.110  1.00  0.00           C
ATOM   4198 HD11 LEU A 914      19.590  59.700  57.510  1.00  0.00           H
ATOM   4199 HD12 LEU A 914      18.980  58.130  58.330  1.00  0.00           H
ATOM   4200 HD13 LEU A 914      20.480  58.190  57.450  1.00  0.00           H
ATOM   4201  CD2 LEU A 914      19.370  60.210  60.220  1.00  0.00           C
ATOM   4202 HD21 LEU A 914      18.570  59.510  60.590  1.00  0.00           H
ATOM   4203 HD22 LEU A 914      19.000  61.120  59.700  1.00  0.00           H
ATOM   4204 HD23 LEU A 914      19.890  60.530  61.140  1.00  0.00           H
ATOM   4205  C   LEU A 914      23.260  58.100  59.630  1.00  0.00           C
ATOM   4206  O   LEU A 914      23.690  58.090  58.450  1.00  0.00           O
ATOM   4207  N   ILE A 915      23.960  58.600  60.600  1.00  0.00           N
ATOM   4208  HN  ILE A 915      23.660  58.540  61.560  1.00  0.00           H
ATOM   4209  CA  ILE A 915      25.180  59.400  60.430  1.00  0.00           C
ATOM   4210  HA  ILE A 915      25.020  60.060  59.580  1.00  0.00           H
ATOM   4211  CB  ILE A 915      25.390  60.260  61.670  1.00  0.00           C
ATOM   4212  HB  ILE A 915      25.220  59.600  62.550  1.00  0.00           H
ATOM   4213  CG2 ILE A 915      26.800  60.900  61.710  1.00  0.00           C
ATOM   4214 HG21 ILE A 915      26.820  61.630  62.550  1.00  0.00           H
ATOM   4215 HG22 ILE A 915      27.060  61.450  60.770  1.00  0.00           H
ATOM   4216 HG23 ILE A 915      27.580  60.110  61.780  1.00  0.00           H
ATOM   4217  CG1 ILE A 915      24.260  61.380  61.810  1.00  0.00           C
ATOM   4218 HG11 ILE A 915      24.560  61.920  62.740  1.00  0.00           H
ATOM   4219 HG12 ILE A 915      23.210  61.030  61.900  1.00  0.00           H
ATOM   4220  CD  ILE A 915      24.260  62.400  60.660  1.00  0.00           C
ATOM   4221  HD1 ILE A 915      23.770  61.980  59.750  1.00  0.00           H
ATOM   4222  HD2 ILE A 915      25.210  62.720  60.190  1.00  0.00           H
ATOM   4223  HD3 ILE A 915      23.640  63.290  60.940  1.00  0.00           H
ATOM   4224  C   ILE A 915      26.450  58.590  60.060  1.00  0.00           C
ATOM   4225  O   ILE A 915      27.380  59.120  59.370  1.00  0.00           O
ATOM   4226  N   ALA A 916      26.470  57.300  60.460  1.00  0.00           N
ATOM   4227  HN  ALA A 916      25.740  56.970  61.050  1.00  0.00           H
ATOM   4228  CA  ALA A 916      27.380  56.330  60.010  1.00  0.00           C
ATOM   4229  HA  ALA A 916      28.400  56.670  59.980  1.00  0.00           H
ATOM   4230  CB  ALA A 916      27.290  55.020  60.820  1.00  0.00           C
ATOM   4231  HB1 ALA A 916      28.140  54.330  60.630  1.00  0.00           H
ATOM   4232  HB2 ALA A 916      26.330  54.470  60.790  1.00  0.00           H
ATOM   4233  HB3 ALA A 916      27.330  55.430  61.850  1.00  0.00           H
ATOM   4234  C   ALA A 916      27.190  55.860  58.590  1.00  0.00           C
ATOM   4235  O   ALA A 916      28.080  55.210  58.050  1.00  0.00           O
ATOM   4236  N   ALA A 917      26.030  56.120  57.900  1.00  0.00           N
ATOM   4237  HN  ALA A 917      25.250  56.580  58.290  1.00  0.00           H
ATOM   4238  CA  ALA A 917      25.950  55.960  56.470  1.00  0.00           C
ATOM   4239  HA  ALA A 917      26.280  54.970  56.180  1.00  0.00           H
ATOM   4240  CB  ALA A 917      24.520  56.200  55.960  1.00  0.00           C
ATOM   4241  HB1 ALA A 917      24.100  57.110  56.430  1.00  0.00           H
ATOM   4242  HB2 ALA A 917      23.930  55.280  56.160  1.00  0.00           H
ATOM   4243  HB3 ALA A 917      24.400  56.320  54.860  1.00  0.00           H
ATOM   4244  C   ALA A 917      26.910  56.920  55.660  1.00  0.00           C
ATOM   4245  O   ALA A 917      27.380  56.610  54.560  1.00  0.00           O
ATOM   4246  N   ILE A 918      27.160  58.160  56.240  1.00  0.00           N
ATOM   4247  HN  ILE A 918      26.690  58.370  57.080  1.00  0.00           H
ATOM   4248  CA  ILE A 918      27.900  59.250  55.580  1.00  0.00           C
ATOM   4249  HA  ILE A 918      27.420  59.440  54.630  1.00  0.00           H
ATOM   4250  CB  ILE A 918      27.750  60.610  56.180  1.00  0.00           C
ATOM   4251  HB  ILE A 918      28.310  60.570  57.130  1.00  0.00           H
ATOM   4252  CG2 ILE A 918      28.390  61.750  55.390  1.00  0.00           C
ATOM   4253 HG21 ILE A 918      28.200  62.780  55.780  1.00  0.00           H
ATOM   4254 HG22 ILE A 918      28.050  61.740  54.330  1.00  0.00           H
ATOM   4255 HG23 ILE A 918      29.490  61.610  55.450  1.00  0.00           H
ATOM   4256  CG1 ILE A 918      26.260  60.910  56.530  1.00  0.00           C
ATOM   4257 HG11 ILE A 918      26.240  61.930  56.980  1.00  0.00           H
ATOM   4258 HG12 ILE A 918      25.830  60.180  57.260  1.00  0.00           H
ATOM   4259  CD  ILE A 918      25.340  60.990  55.280  1.00  0.00           C
ATOM   4260  HD1 ILE A 918      24.320  61.390  55.490  1.00  0.00           H
ATOM   4261  HD2 ILE A 918      25.190  60.000  54.810  1.00  0.00           H
ATOM   4262  HD3 ILE A 918      25.700  61.610  54.430  1.00  0.00           H
ATOM   4263  C   ILE A 918      29.360  58.890  55.180  1.00  0.00           C
ATOM   4264  O   ILE A 918      29.740  58.980  54.020  1.00  0.00           O
ATOM   4265  N   PRO A 919      30.110  58.300  56.120  1.00  0.00           N
ATOM   4266  CD  PRO A 919      30.020  58.590  57.560  1.00  0.00           C
ATOM   4267  HD1 PRO A 919      29.070  58.180  57.970  1.00  0.00           H
ATOM   4268  HD2 PRO A 919      30.070  59.680  57.760  1.00  0.00           H
ATOM   4269  CA  PRO A 919      31.450  57.790  55.740  1.00  0.00           C
ATOM   4270  HA  PRO A 919      31.960  58.410  55.010  1.00  0.00           H
ATOM   4271  CB  PRO A 919      32.260  57.770  57.090  1.00  0.00           C
ATOM   4272  HB1 PRO A 919      32.840  58.710  57.120  1.00  0.00           H
ATOM   4273  HB2 PRO A 919      32.920  56.880  57.040  1.00  0.00           H
ATOM   4274  CG  PRO A 919      31.160  57.720  58.140  1.00  0.00           C
ATOM   4275  HG1 PRO A 919      30.820  56.660  58.210  1.00  0.00           H
ATOM   4276  HG2 PRO A 919      31.410  57.990  59.190  1.00  0.00           H
ATOM   4277  C   PRO A 919      31.340  56.450  55.010  1.00  0.00           C
ATOM   4278  O   PRO A 919      32.140  56.170  54.080  1.00  0.00           O
ATOM   4279  N   ALA A 920      30.330  55.540  55.320  1.00  0.00           N
ATOM   4280  HN  ALA A 920      29.740  55.690  56.120  1.00  0.00           H
ATOM   4281  CA  ALA A 920      30.190  54.250  54.590  1.00  0.00           C
ATOM   4282  HA  ALA A 920      31.020  53.600  54.790  1.00  0.00           H
ATOM   4283  CB  ALA A 920      28.960  53.520  55.210  1.00  0.00           C
ATOM   4284  HB1 ALA A 920      28.100  54.200  55.150  1.00  0.00           H
ATOM   4285  HB2 ALA A 920      29.200  53.350  56.280  1.00  0.00           H
ATOM   4286  HB3 ALA A 920      28.760  52.540  54.710  1.00  0.00           H
ATOM   4287  C   ALA A 920      29.980  54.360  53.040  1.00  0.00           C
ATOM   4288  O   ALA A 920      30.660  53.660  52.260  1.00  0.00           O
ATOM   4289  N   LEU A 921      29.170  55.360  52.570  1.00  0.00           N
ATOM   4290  HN  LEU A 921      28.790  56.010  53.230  1.00  0.00           H
ATOM   4291  CA  LEU A 921      29.070  55.670  51.180  1.00  0.00           C
ATOM   4292  HA  LEU A 921      28.730  54.810  50.610  1.00  0.00           H
ATOM   4293  CB  LEU A 921      27.990  56.850  51.070  1.00  0.00           C
ATOM   4294  HB1 LEU A 921      28.000  57.200  50.020  1.00  0.00           H
ATOM   4295  HB2 LEU A 921      28.410  57.630  51.750  1.00  0.00           H
ATOM   4296  CG  LEU A 921      26.550  56.430  51.450  1.00  0.00           C
ATOM   4297  HG  LEU A 921      26.530  55.710  52.300  1.00  0.00           H
ATOM   4298  CD1 LEU A 921      25.840  57.730  51.960  1.00  0.00           C
ATOM   4299 HD11 LEU A 921      25.400  58.080  51.000  1.00  0.00           H
ATOM   4300 HD12 LEU A 921      26.420  58.510  52.500  1.00  0.00           H
ATOM   4301 HD13 LEU A 921      25.040  57.540  52.710  1.00  0.00           H
ATOM   4302  CD2 LEU A 921      25.800  55.750  50.310  1.00  0.00           C
ATOM   4303 HD21 LEU A 921      25.560  56.510  49.530  1.00  0.00           H
ATOM   4304 HD22 LEU A 921      24.870  55.310  50.730  1.00  0.00           H
ATOM   4305 HD23 LEU A 921      26.380  54.890  49.920  1.00  0.00           H
ATOM   4306  C   LEU A 921      30.370  56.040  50.440  1.00  0.00           C
ATOM   4307  O   LEU A 921      30.750  55.500  49.450  1.00  0.00           O
ATOM   4308  N   LEU A 922      31.140  56.960  51.060  1.00  0.00           N
ATOM   4309  HN  LEU A 922      30.830  57.490  51.850  1.00  0.00           H
ATOM   4310  CA  LEU A 922      32.380  57.430  50.530  1.00  0.00           C
ATOM   4311  HA  LEU A 922      32.240  57.790  49.520  1.00  0.00           H
ATOM   4312  CB  LEU A 922      32.950  58.610  51.350  1.00  0.00           C
ATOM   4313  HB1 LEU A 922      33.840  58.820  50.710  1.00  0.00           H
ATOM   4314  HB2 LEU A 922      33.260  58.320  52.380  1.00  0.00           H
ATOM   4315  CG  LEU A 922      31.920  59.860  51.480  1.00  0.00           C
ATOM   4316  HG  LEU A 922      30.890  59.480  51.640  1.00  0.00           H
ATOM   4317  CD1 LEU A 922      32.280  60.750  52.700  1.00  0.00           C
ATOM   4318 HD11 LEU A 922      32.350  60.100  53.590  1.00  0.00           H
ATOM   4319 HD12 LEU A 922      31.370  61.300  53.020  1.00  0.00           H
ATOM   4320 HD13 LEU A 922      33.220  61.340  52.650  1.00  0.00           H
ATOM   4321  CD2 LEU A 922      32.030  60.790  50.280  1.00  0.00           C
ATOM   4322 HD21 LEU A 922      31.430  61.720  50.430  1.00  0.00           H
ATOM   4323 HD22 LEU A 922      31.780  60.140  49.420  1.00  0.00           H
ATOM   4324 HD23 LEU A 922      33.070  61.160  50.260  1.00  0.00           H
ATOM   4325  C   LEU A 922      33.460  56.340  50.550  1.00  0.00           C
ATOM   4326  O   LEU A 922      34.230  56.250  49.580  1.00  0.00           O
ATOM   4327  N   CYS A 923      33.500  55.490  51.620  1.00  0.00           N
ATOM   4328  HN  CYS A 923      32.820  55.620  52.330  1.00  0.00           H
ATOM   4329  CA  CYS A 923      34.410  54.360  51.740  1.00  0.00           C
ATOM   4330  HA  CYS A 923      35.410  54.730  51.600  1.00  0.00           H
ATOM   4331  CB  CYS A 923      34.090  53.850  53.120  1.00  0.00           C
ATOM   4332  HB1 CYS A 923      33.240  53.130  53.270  1.00  0.00           H
ATOM   4333  HB2 CYS A 923      34.120  54.750  53.760  1.00  0.00           H
ATOM   4334  SG  CYS A 923      35.450  52.940  53.770  1.00  0.00           S
ATOM   4335  HG1 CYS A 923      35.310  51.820  53.070  1.00  0.00           H
ATOM   4336  C   CYS A 923      34.130  53.320  50.760  1.00  0.00           C
ATOM   4337  O   CYS A 923      34.930  52.680  50.130  1.00  0.00           O
ATOM   4338  N   THR A 924      32.810  53.170  50.380  1.00  0.00           N
ATOM   4339  HN  THR A 924      32.080  53.410  51.020  1.00  0.00           H
ATOM   4340  CA  THR A 924      32.350  52.170  49.390  1.00  0.00           C
ATOM   4341  HA  THR A 924      32.610  51.140  49.590  1.00  0.00           H
ATOM   4342  CB  THR A 924      30.830  52.200  49.190  1.00  0.00           C
ATOM   4343  HB  THR A 924      30.590  53.240  48.910  1.00  0.00           H
ATOM   4344  OG1 THR A 924      30.070  51.930  50.380  1.00  0.00           O
ATOM   4345  HG1 THR A 924      30.430  52.460  51.100  1.00  0.00           H
ATOM   4346  CG2 THR A 924      30.320  51.240  48.150  1.00  0.00           C
ATOM   4347 HG21 THR A 924      30.680  50.210  48.340  1.00  0.00           H
ATOM   4348 HG22 THR A 924      30.610  51.620  47.140  1.00  0.00           H
ATOM   4349 HG23 THR A 924      29.210  51.170  48.120  1.00  0.00           H
ATOM   4350  C   THR A 924      32.950  52.480  47.950  1.00  0.00           C
ATOM   4351  O   THR A 924      33.290  51.630  47.160  1.00  0.00           O
ATOM   4352  N   ILE A 925      33.170  53.810  47.660  1.00  0.00           N
ATOM   4353  HN  ILE A 925      32.980  54.600  48.260  1.00  0.00           H
ATOM   4354  CA  ILE A 925      33.820  54.280  46.480  1.00  0.00           C
ATOM   4355  HA  ILE A 925      33.400  53.990  45.530  1.00  0.00           H
ATOM   4356  CB  ILE A 925      33.710  55.840  46.380  1.00  0.00           C
ATOM   4357  HB  ILE A 925      34.150  56.290  47.300  1.00  0.00           H
ATOM   4358  CG2 ILE A 925      34.540  56.290  45.110  1.00  0.00           C
ATOM   4359 HG21 ILE A 925      35.620  56.100  45.280  1.00  0.00           H
ATOM   4360 HG22 ILE A 925      34.430  57.380  44.960  1.00  0.00           H
ATOM   4361 HG23 ILE A 925      34.340  55.830  44.110  1.00  0.00           H
ATOM   4362  CG1 ILE A 925      32.230  56.230  46.260  1.00  0.00           C
ATOM   4363 HG11 ILE A 925      31.590  55.680  46.990  1.00  0.00           H
ATOM   4364 HG12 ILE A 925      31.920  55.950  45.240  1.00  0.00           H
ATOM   4365  CD  ILE A 925      32.010  57.700  46.520  1.00  0.00           C
ATOM   4366  HD1 ILE A 925      31.990  58.000  47.590  1.00  0.00           H
ATOM   4367  HD2 ILE A 925      30.990  57.980  46.200  1.00  0.00           H
ATOM   4368  HD3 ILE A 925      32.730  58.290  45.910  1.00  0.00           H
ATOM   4369  C   ILE A 925      35.270  53.820  46.380  1.00  0.00           C
ATOM   4370  O   ILE A 925      35.720  53.240  45.350  1.00  0.00           O
ATOM   4371  N   LEU A 926      36.030  54.010  47.480  1.00  0.00           N
ATOM   4372  HN  LEU A 926      35.650  54.370  48.330  1.00  0.00           H
ATOM   4373  CA  LEU A 926      37.380  53.560  47.480  1.00  0.00           C
ATOM   4374  HA  LEU A 926      37.910  54.070  46.690  1.00  0.00           H
ATOM   4375  CB  LEU A 926      38.090  53.950  48.810  1.00  0.00           C
ATOM   4376  HB1 LEU A 926      39.190  53.820  48.640  1.00  0.00           H
ATOM   4377  HB2 LEU A 926      37.810  53.160  49.540  1.00  0.00           H
ATOM   4378  CG  LEU A 926      37.850  55.340  49.410  1.00  0.00           C
ATOM   4379  HG  LEU A 926      36.910  55.440  50.010  1.00  0.00           H
ATOM   4380  CD1 LEU A 926      38.840  55.590  50.520  1.00  0.00           C
ATOM   4381 HD11 LEU A 926      38.610  55.010  51.450  1.00  0.00           H
ATOM   4382 HD12 LEU A 926      38.910  56.640  50.850  1.00  0.00           H
ATOM   4383 HD13 LEU A 926      39.800  55.150  50.200  1.00  0.00           H
ATOM   4384  CD2 LEU A 926      37.950  56.420  48.380  1.00  0.00           C
ATOM   4385 HD21 LEU A 926      37.940  57.410  48.890  1.00  0.00           H
ATOM   4386 HD22 LEU A 926      37.080  56.390  47.690  1.00  0.00           H
ATOM   4387 HD23 LEU A 926      38.910  56.300  47.840  1.00  0.00           H
ATOM   4388  C   LEU A 926      37.660  52.070  47.130  1.00  0.00           C
ATOM   4389  O   LEU A 926      38.630  51.730  46.430  1.00  0.00           O
ATOM   4390  N   ILE A 927      36.870  51.140  47.660  1.00  0.00           N
ATOM   4391  HN  ILE A 927      36.100  51.450  48.210  1.00  0.00           H
ATOM   4392  CA  ILE A 927      36.810  49.760  47.290  1.00  0.00           C
ATOM   4393  HA  ILE A 927      37.810  49.370  47.390  1.00  0.00           H
ATOM   4394  CB  ILE A 927      35.860  49.040  48.340  1.00  0.00           C
ATOM   4395  HB  ILE A 927      34.880  49.580  48.380  1.00  0.00           H
ATOM   4396  CG2 ILE A 927      35.520  47.590  48.040  1.00  0.00           C
ATOM   4397 HG21 ILE A 927      36.370  46.870  48.040  1.00  0.00           H
ATOM   4398 HG22 ILE A 927      34.920  47.370  47.140  1.00  0.00           H
ATOM   4399 HG23 ILE A 927      34.840  47.220  48.840  1.00  0.00           H
ATOM   4400  CG1 ILE A 927      36.540  49.240  49.720  1.00  0.00           C
ATOM   4401 HG11 ILE A 927      35.780  49.070  50.500  1.00  0.00           H
ATOM   4402 HG12 ILE A 927      36.870  50.280  49.930  1.00  0.00           H
ATOM   4403  CD  ILE A 927      37.620  48.260  50.110  1.00  0.00           C
ATOM   4404  HD1 ILE A 927      38.200  48.600  50.990  1.00  0.00           H
ATOM   4405  HD2 ILE A 927      38.360  48.340  49.280  1.00  0.00           H
ATOM   4406  HD3 ILE A 927      37.300  47.240  50.340  1.00  0.00           H
ATOM   4407  C   ILE A 927      36.470  49.320  45.910  1.00  0.00           C
ATOM   4408  O   ILE A 927      37.090  48.430  45.340  1.00  0.00           O
ATOM   4409  N   PHE A 928      35.420  49.930  45.360  1.00  0.00           N
ATOM   4410  HN  PHE A 928      34.870  50.620  45.820  1.00  0.00           H
ATOM   4411  CA  PHE A 928      35.010  49.780  43.980  1.00  0.00           C
ATOM   4412  HA  PHE A 928      34.700  48.750  43.830  1.00  0.00           H
ATOM   4413  CB  PHE A 928      33.700  50.670  44.020  1.00  0.00           C
ATOM   4414  HB1 PHE A 928      33.730  51.310  44.940  1.00  0.00           H
ATOM   4415  HB2 PHE A 928      32.860  49.980  44.260  1.00  0.00           H
ATOM   4416  CG  PHE A 928      33.250  51.390  42.780  1.00  0.00           C
ATOM   4417  CD1 PHE A 928      32.550  50.740  41.790  1.00  0.00           C
ATOM   4418  HD1 PHE A 928      32.330  49.670  41.760  1.00  0.00           H
ATOM   4419  CE1 PHE A 928      32.100  51.490  40.650  1.00  0.00           C
ATOM   4420  HE1 PHE A 928      31.570  51.020  39.820  1.00  0.00           H
ATOM   4421  CZ  PHE A 928      32.420  52.880  40.520  1.00  0.00           C
ATOM   4422  HZ  PHE A 928      32.120  53.360  39.610  1.00  0.00           H
ATOM   4423  CD2 PHE A 928      33.370  52.830  42.770  1.00  0.00           C
ATOM   4424  HD2 PHE A 928      33.750  53.280  43.670  1.00  0.00           H
ATOM   4425  CE2 PHE A 928      32.990  53.520  41.640  1.00  0.00           C
ATOM   4426  HE2 PHE A 928      33.220  54.580  41.690  1.00  0.00           H
ATOM   4427  C   PHE A 928      35.980  50.090  42.930  1.00  0.00           C
ATOM   4428  O   PHE A 928      36.150  49.380  42.000  1.00  0.00           O
ATOM   4429  N   MET A 929      36.720  51.140  43.150  1.00  0.00           N
ATOM   4430  HN  MET A 929      36.440  51.740  43.910  1.00  0.00           H
ATOM   4431  CA  MET A 929      37.750  51.610  42.220  1.00  0.00           C
ATOM   4432  HA  MET A 929      37.300  51.680  41.240  1.00  0.00           H
ATOM   4433  CB  MET A 929      38.330  52.940  42.720  1.00  0.00           C
ATOM   4434  HB1 MET A 929      39.360  53.120  42.340  1.00  0.00           H
ATOM   4435  HB2 MET A 929      38.320  53.000  43.830  1.00  0.00           H
ATOM   4436  CG  MET A 929      37.480  54.080  42.290  1.00  0.00           C
ATOM   4437  HG1 MET A 929      36.400  53.830  42.310  1.00  0.00           H
ATOM   4438  HG2 MET A 929      37.760  54.290  41.220  1.00  0.00           H
ATOM   4439  SD  MET A 929      37.820  55.560  43.210  1.00  0.00           S
ATOM   4440  CE  MET A 929      39.510  55.800  42.630  1.00  0.00           C
ATOM   4441  HE1 MET A 929      39.750  56.850  42.900  1.00  0.00           H
ATOM   4442  HE2 MET A 929      39.750  55.850  41.540  1.00  0.00           H
ATOM   4443  HE3 MET A 929      40.180  55.040  43.110  1.00  0.00           H
ATOM   4444  C   MET A 929      38.900  50.640  42.000  1.00  0.00           C
ATOM   4445  O   MET A 929      39.490  50.530  40.930  1.00  0.00           O
ATOM   4446  N   ASP A 930      39.230  49.960  43.160  1.00  0.00           N
ATOM   4447  HN  ASP A 930      38.760  50.170  44.020  1.00  0.00           H
ATOM   4448  CA  ASP A 930      40.350  49.080  43.240  1.00  0.00           C
ATOM   4449  HA  ASP A 930      41.070  49.470  42.530  1.00  0.00           H
ATOM   4450  CB  ASP A 930      40.970  49.010  44.620  1.00  0.00           C
ATOM   4451  HB1 ASP A 930      41.320  48.020  44.980  1.00  0.00           H
ATOM   4452  HB2 ASP A 930      40.280  49.320  45.430  1.00  0.00           H
ATOM   4453  CG  ASP A 930      42.210  49.970  44.940  1.00  0.00           C
ATOM   4454  OD1 ASP A 930      42.860  50.480  43.980  1.00  0.00           O
ATOM   4455  OD2 ASP A 930      42.420  50.250  46.090  1.00  0.00           O
ATOM   4456  C   ASP A 930      39.900  47.670  42.710  1.00  0.00           C
ATOM   4457  O   ASP A 930      40.670  47.010  42.070  1.00  0.00           O
ATOM   4458  N   GLN A 931      38.600  47.270  42.920  1.00  0.00           N
ATOM   4459  HN  GLN A 931      38.030  47.810  43.540  1.00  0.00           H
ATOM   4460  CA  GLN A 931      38.030  46.260  41.950  1.00  0.00           C
ATOM   4461  HA  GLN A 931      38.630  45.360  42.050  1.00  0.00           H
ATOM   4462  CB  GLN A 931      36.570  45.910  42.360  1.00  0.00           C
ATOM   4463  HB1 GLN A 931      36.200  45.140  41.670  1.00  0.00           H
ATOM   4464  HB2 GLN A 931      36.040  46.880  42.270  1.00  0.00           H
ATOM   4465  CG  GLN A 931      36.290  45.300  43.740  1.00  0.00           C
ATOM   4466  HG1 GLN A 931      35.310  44.780  43.760  1.00  0.00           H
ATOM   4467  HG2 GLN A 931      36.240  46.020  44.580  1.00  0.00           H
ATOM   4468  CD  GLN A 931      37.330  44.160  44.010  1.00  0.00           C
ATOM   4469  OE1 GLN A 931      38.240  44.220  44.850  1.00  0.00           O
ATOM   4470  NE2 GLN A 931      37.260  43.130  43.040  1.00  0.00           N
ATOM   4471 HE21 GLN A 931      37.910  42.380  43.070  1.00  0.00           H
ATOM   4472 HE22 GLN A 931      36.630  43.170  42.270  1.00  0.00           H
ATOM   4473  C   GLN A 931      38.020  46.630  40.470  1.00  0.00           C
ATOM   4474  O   GLN A 931      38.520  45.860  39.660  1.00  0.00           O
ATOM   4475  N   GLN A 932      37.540  47.870  40.120  1.00  0.00           N
ATOM   4476  HN  GLN A 932      37.230  48.520  40.820  1.00  0.00           H
ATOM   4477  CA  GLN A 932      37.290  48.330  38.760  1.00  0.00           C
ATOM   4478  HA  GLN A 932      36.720  47.540  38.320  1.00  0.00           H
ATOM   4479  CB  GLN A 932      36.670  49.770  38.850  1.00  0.00           C
ATOM   4480  HB1 GLN A 932      37.140  50.470  39.560  1.00  0.00           H
ATOM   4481  HB2 GLN A 932      35.610  49.660  39.150  1.00  0.00           H
ATOM   4482  CG  GLN A 932      36.670  50.590  37.590  1.00  0.00           C
ATOM   4483  HG1 GLN A 932      37.690  50.840  37.220  1.00  0.00           H
ATOM   4484  HG2 GLN A 932      36.240  51.610  37.740  1.00  0.00           H
ATOM   4485  CD  GLN A 932      35.850  50.080  36.480  1.00  0.00           C
ATOM   4486  OE1 GLN A 932      34.870  49.300  36.630  1.00  0.00           O
ATOM   4487  NE2 GLN A 932      36.240  50.570  35.270  1.00  0.00           N
ATOM   4488 HE21 GLN A 932      36.900  51.320  35.200  1.00  0.00           H
ATOM   4489 HE22 GLN A 932      35.830  50.190  34.440  1.00  0.00           H
ATOM   4490  C   GLN A 932      38.540  48.370  37.880  1.00  0.00           C
ATOM   4491  O   GLN A 932      38.580  47.770  36.830  1.00  0.00           O
ATOM   4492  N   ILE A 933      39.690  48.970  38.410  1.00  0.00           N
ATOM   4493  HN  ILE A 933      39.740  49.350  39.330  1.00  0.00           H
ATOM   4494  CA  ILE A 933      40.940  48.910  37.650  1.00  0.00           C
ATOM   4495  HA  ILE A 933      40.770  49.080  36.590  1.00  0.00           H
ATOM   4496  CB  ILE A 933      42.000  49.930  38.090  1.00  0.00           C
ATOM   4497  HB  ILE A 933      41.490  50.910  38.040  1.00  0.00           H
ATOM   4498  CG2 ILE A 933      42.570  49.670  39.570  1.00  0.00           C
ATOM   4499 HG21 ILE A 933      43.300  50.430  39.900  1.00  0.00           H
ATOM   4500 HG22 ILE A 933      43.210  48.760  39.580  1.00  0.00           H
ATOM   4501 HG23 ILE A 933      41.850  49.540  40.390  1.00  0.00           H
ATOM   4502  CG1 ILE A 933      43.250  50.190  37.210  1.00  0.00           C
ATOM   4503 HG11 ILE A 933      43.990  49.390  37.420  1.00  0.00           H
ATOM   4504 HG12 ILE A 933      43.710  51.140  37.590  1.00  0.00           H
ATOM   4505  CD  ILE A 933      42.950  50.260  35.720  1.00  0.00           C
ATOM   4506  HD1 ILE A 933      42.620  49.290  35.280  1.00  0.00           H
ATOM   4507  HD2 ILE A 933      43.850  50.560  35.130  1.00  0.00           H
ATOM   4508  HD3 ILE A 933      42.180  51.040  35.580  1.00  0.00           H
ATOM   4509  C   ILE A 933      41.590  47.530  37.530  1.00  0.00           C
ATOM   4510  O   ILE A 933      42.030  47.110  36.420  1.00  0.00           O
ATOM   4511  N   THR A 934      41.440  46.720  38.530  1.00  0.00           N
ATOM   4512  HN  THR A 934      41.050  47.040  39.400  1.00  0.00           H
ATOM   4513  CA  THR A 934      41.750  45.300  38.500  1.00  0.00           C
ATOM   4514  HA  THR A 934      42.780  45.200  38.170  1.00  0.00           H
ATOM   4515  CB  THR A 934      41.700  44.670  39.850  1.00  0.00           C
ATOM   4516  HB  THR A 934      40.720  44.640  40.360  1.00  0.00           H
ATOM   4517  OG1 THR A 934      42.570  45.360  40.720  1.00  0.00           O
ATOM   4518  HG1 THR A 934      42.060  46.080  41.090  1.00  0.00           H
ATOM   4519  CG2 THR A 934      42.190  43.200  39.700  1.00  0.00           C
ATOM   4520 HG21 THR A 934      42.490  42.800  40.690  1.00  0.00           H
ATOM   4521 HG22 THR A 934      43.150  43.180  39.140  1.00  0.00           H
ATOM   4522 HG23 THR A 934      41.390  42.600  39.190  1.00  0.00           H
ATOM   4523  C   THR A 934      40.940  44.420  37.470  1.00  0.00           C
ATOM   4524  O   THR A 934      41.510  43.710  36.680  1.00  0.00           O
ATOM   4525  N   ALA A 935      39.640  44.560  37.370  1.00  0.00           N
ATOM   4526  HN  ALA A 935      39.210  45.130  38.060  1.00  0.00           H
ATOM   4527  CA  ALA A 935      38.810  43.950  36.340  1.00  0.00           C
ATOM   4528  HA  ALA A 935      38.880  42.880  36.260  1.00  0.00           H
ATOM   4529  CB  ALA A 935      37.320  44.240  36.760  1.00  0.00           C
ATOM   4530  HB1 ALA A 935      37.290  44.110  37.860  1.00  0.00           H
ATOM   4531  HB2 ALA A 935      36.630  43.540  36.250  1.00  0.00           H
ATOM   4532  HB3 ALA A 935      36.960  45.270  36.510  1.00  0.00           H
ATOM   4533  C   ALA A 935      39.090  44.440  34.990  1.00  0.00           C
ATOM   4534  O   ALA A 935      39.200  43.660  34.040  1.00  0.00           O
ATOM   4535  N   VAL A 936      39.240  45.780  34.880  1.00  0.00           N
ATOM   4536  HN  VAL A 936      39.000  46.330  35.680  1.00  0.00           H
ATOM   4537  CA  VAL A 936      39.600  46.520  33.670  1.00  0.00           C
ATOM   4538  HA  VAL A 936      38.790  46.510  32.950  1.00  0.00           H
ATOM   4539  CB  VAL A 936      39.750  48.020  33.770  1.00  0.00           C
ATOM   4540  HB  VAL A 936      40.370  48.430  34.590  1.00  0.00           H
ATOM   4541  CG1 VAL A 936      40.440  48.600  32.500  1.00  0.00           C
ATOM   4542 HG11 VAL A 936      40.570  49.680  32.690  1.00  0.00           H
ATOM   4543 HG12 VAL A 936      39.750  48.340  31.670  1.00  0.00           H
ATOM   4544 HG13 VAL A 936      41.430  48.190  32.200  1.00  0.00           H
ATOM   4545  CG2 VAL A 936      38.260  48.630  33.810  1.00  0.00           C
ATOM   4546 HG21 VAL A 936      37.670  48.190  34.650  1.00  0.00           H
ATOM   4547 HG22 VAL A 936      37.710  48.580  32.840  1.00  0.00           H
ATOM   4548 HG23 VAL A 936      38.430  49.700  34.020  1.00  0.00           H
ATOM   4549  C   VAL A 936      40.900  45.990  33.010  1.00  0.00           C
ATOM   4550  O   VAL A 936      40.870  45.490  31.870  1.00  0.00           O
ATOM   4551  N   ILE A 937      42.030  45.940  33.810  1.00  0.00           N
ATOM   4552  HN  ILE A 937      41.960  46.290  34.740  1.00  0.00           H
ATOM   4553  CA  ILE A 937      43.310  45.400  33.370  1.00  0.00           C
ATOM   4554  HA  ILE A 937      43.600  45.930  32.480  1.00  0.00           H
ATOM   4555  CB  ILE A 937      44.390  45.700  34.400  1.00  0.00           C
ATOM   4556  HB  ILE A 937      43.960  45.560  35.410  1.00  0.00           H
ATOM   4557  CG2 ILE A 937      45.690  44.940  34.270  1.00  0.00           C
ATOM   4558 HG21 ILE A 937      46.500  45.410  34.870  1.00  0.00           H
ATOM   4559 HG22 ILE A 937      45.990  44.730  33.220  1.00  0.00           H
ATOM   4560 HG23 ILE A 937      45.610  43.920  34.700  1.00  0.00           H
ATOM   4561  CG1 ILE A 937      44.820  47.200  34.310  1.00  0.00           C
ATOM   4562 HG11 ILE A 937      45.280  47.540  35.250  1.00  0.00           H
ATOM   4563 HG12 ILE A 937      43.830  47.730  34.300  1.00  0.00           H
ATOM   4564  CD  ILE A 937      45.720  47.560  33.130  1.00  0.00           C
ATOM   4565  HD1 ILE A 937      46.770  47.420  33.440  1.00  0.00           H
ATOM   4566  HD2 ILE A 937      45.610  48.590  32.720  1.00  0.00           H
ATOM   4567  HD3 ILE A 937      45.370  46.970  32.260  1.00  0.00           H
ATOM   4568  C   ILE A 937      43.200  43.940  32.940  1.00  0.00           C
ATOM   4569  O   ILE A 937      43.720  43.450  31.930  1.00  0.00           O
ATOM   4570  N   ILE A 938      42.390  43.150  33.560  1.00  0.00           N
ATOM   4571  HN  ILE A 938      41.890  43.540  34.350  1.00  0.00           H
ATOM   4572  CA  ILE A 938      42.320  41.670  33.290  1.00  0.00           C
ATOM   4573  HA  ILE A 938      43.200  41.230  32.850  1.00  0.00           H
ATOM   4574  CB  ILE A 938      42.140  40.930  34.630  1.00  0.00           C
ATOM   4575  HB  ILE A 938      41.310  41.510  35.090  1.00  0.00           H
ATOM   4576  CG2 ILE A 938      41.620  39.470  34.440  1.00  0.00           C
ATOM   4577 HG21 ILE A 938      42.390  38.860  33.920  1.00  0.00           H
ATOM   4578 HG22 ILE A 938      40.660  39.590  33.900  1.00  0.00           H
ATOM   4579 HG23 ILE A 938      41.560  39.070  35.480  1.00  0.00           H
ATOM   4580  CG1 ILE A 938      43.350  41.030  35.520  1.00  0.00           C
ATOM   4581 HG11 ILE A 938      43.240  40.430  36.440  1.00  0.00           H
ATOM   4582 HG12 ILE A 938      43.440  42.080  35.860  1.00  0.00           H
ATOM   4583  CD  ILE A 938      44.690  40.550  34.910  1.00  0.00           C
ATOM   4584  HD1 ILE A 938      44.570  39.540  34.480  1.00  0.00           H
ATOM   4585  HD2 ILE A 938      45.440  40.470  35.720  1.00  0.00           H
ATOM   4586  HD3 ILE A 938      45.100  41.320  34.220  1.00  0.00           H
ATOM   4587  C   ILE A 938      41.360  41.290  32.210  1.00  0.00           C
ATOM   4588  O   ILE A 938      41.530  40.240  31.550  1.00  0.00           O
ATOM   4589  N   ASN A 939      40.360  42.110  31.870  1.00  0.00           N
ATOM   4590  HN  ASN A 939      40.290  42.920  32.460  1.00  0.00           H
ATOM   4591  CA  ASN A 939      39.530  41.940  30.680  1.00  0.00           C
ATOM   4592  HA  ASN A 939      39.360  40.910  30.410  1.00  0.00           H
ATOM   4593  CB  ASN A 939      38.130  42.460  30.990  1.00  0.00           C
ATOM   4594  HB1 ASN A 939      37.530  42.370  30.070  1.00  0.00           H
ATOM   4595  HB2 ASN A 939      37.990  43.480  31.390  1.00  0.00           H
ATOM   4596  CG  ASN A 939      37.410  41.420  31.950  1.00  0.00           C
ATOM   4597  OD1 ASN A 939      37.250  40.230  31.660  1.00  0.00           O
ATOM   4598  ND2 ASN A 939      36.890  42.020  33.050  1.00  0.00           N
ATOM   4599 HD21 ASN A 939      37.090  42.960  33.350  1.00  0.00           H
ATOM   4600 HD22 ASN A 939      36.350  41.470  33.680  1.00  0.00           H
ATOM   4601  C   ASN A 939      40.060  42.660  29.470  1.00  0.00           C
ATOM   4602  O   ASN A 939      39.600  42.410  28.320  1.00  0.00           O
ATOM   4603  N   ARG A 940      41.170  43.400  29.590  1.00  0.00           N
ATOM   4604  HN  ARG A 940      41.530  43.670  30.480  1.00  0.00           H
ATOM   4605  CA  ARG A 940      41.900  43.660  28.310  1.00  0.00           C
ATOM   4606  HA  ARG A 940      41.270  44.220  27.640  1.00  0.00           H
ATOM   4607  CB  ARG A 940      43.180  44.580  28.500  1.00  0.00           C
ATOM   4608  HB1 ARG A 940      43.670  44.590  27.510  1.00  0.00           H
ATOM   4609  HB2 ARG A 940      43.840  44.160  29.280  1.00  0.00           H
ATOM   4610  CG  ARG A 940      42.880  46.030  28.860  1.00  0.00           C
ATOM   4611  HG1 ARG A 940      42.360  46.110  29.830  1.00  0.00           H
ATOM   4612  HG2 ARG A 940      42.260  46.480  28.050  1.00  0.00           H
ATOM   4613  CD  ARG A 940      44.210  46.700  29.180  1.00  0.00           C
ATOM   4614  HD1 ARG A 940      44.910  46.240  28.440  1.00  0.00           H
ATOM   4615  HD2 ARG A 940      44.690  46.500  30.170  1.00  0.00           H
ATOM   4616  NE  ARG A 940      44.060  48.240  29.040  1.00  0.00           N
ATOM   4617  HE  ARG A 940      43.140  48.630  29.080  1.00  0.00           H
ATOM   4618  CZ  ARG A 940      45.110  49.060  28.960  1.00  0.00           C
ATOM   4619  NH1 ARG A 940      45.000  50.410  28.940  1.00  0.00           N
ATOM   4620 HH11 ARG A 940      44.080  50.800  28.960  1.00  0.00           H
ATOM   4621 HH12 ARG A 940      45.850  50.950  28.980  1.00  0.00           H
ATOM   4622  NH2 ARG A 940      46.350  48.670  28.690  1.00  0.00           N
ATOM   4623 HH21 ARG A 940      46.600  47.700  28.750  1.00  0.00           H
ATOM   4624 HH22 ARG A 940      47.070  49.330  28.550  1.00  0.00           H
ATOM   4625  C   ARG A 940      42.430  42.340  27.630  1.00  0.00           C
ATOM   4626  O   ARG A 940      42.480  41.330  28.210  1.00  0.00           O
ATOM   4627  N   LYS A 941      42.940  42.450  26.340  1.00  0.00           N
ATOM   4628  HN  LYS A 941      42.810  43.240  25.730  1.00  0.00           H
ATOM   4629  CA  LYS A 941      43.430  41.350  25.600  1.00  0.00           C
ATOM   4630  HA  LYS A 941      43.210  40.430  26.120  1.00  0.00           H
ATOM   4631  CB  LYS A 941      42.810  41.470  24.150  1.00  0.00           C
ATOM   4632  HB1 LYS A 941      43.320  40.760  23.460  1.00  0.00           H
ATOM   4633  HB2 LYS A 941      42.950  42.470  23.720  1.00  0.00           H
ATOM   4634  CG  LYS A 941      41.310  41.140  23.920  1.00  0.00           C
ATOM   4635  HG1 LYS A 941      41.300  40.030  23.830  1.00  0.00           H
ATOM   4636  HG2 LYS A 941      41.190  41.610  22.910  1.00  0.00           H
ATOM   4637  CD  LYS A 941      40.260  41.590  24.900  1.00  0.00           C
ATOM   4638  HD1 LYS A 941      40.540  42.640  25.140  1.00  0.00           H
ATOM   4639  HD2 LYS A 941      40.340  40.900  25.770  1.00  0.00           H
ATOM   4640  CE  LYS A 941      38.850  41.710  24.260  1.00  0.00           C
ATOM   4641  HE1 LYS A 941      38.890  42.490  23.480  1.00  0.00           H
ATOM   4642  HE2 LYS A 941      37.960  41.830  24.930  1.00  0.00           H
ATOM   4643  NZ  LYS A 941      38.600  40.370  23.550  1.00  0.00           N
ATOM   4644  HZ1 LYS A 941      38.840  40.400  22.540  1.00  0.00           H
ATOM   4645  HZ2 LYS A 941      37.580  40.170  23.620  1.00  0.00           H
ATOM   4646  HZ3 LYS A 941      39.110  39.570  23.980  1.00  0.00           H
ATOM   4647  C   LYS A 941      44.970  41.330  25.530  1.00  0.00           C
ATOM   4648  O   LYS A 941      45.500  40.570  24.740  1.00  0.00           O
ATOM   4649  N   GLU A 942      45.700  42.210  26.240  1.00  0.00           N
ATOM   4650  HN  GLU A 942      45.170  42.650  26.950  1.00  0.00           H
ATOM   4651  CA  GLU A 942      47.100  42.440  26.090  1.00  0.00           C
ATOM   4652  HA  GLU A 942      47.320  42.720  25.070  1.00  0.00           H
ATOM   4653  CB  GLU A 942      47.660  43.470  27.050  1.00  0.00           C
ATOM   4654  HB1 GLU A 942      48.770  43.450  27.080  1.00  0.00           H
ATOM   4655  HB2 GLU A 942      47.400  43.150  28.080  1.00  0.00           H
ATOM   4656  CG  GLU A 942      47.170  44.880  26.530  1.00  0.00           C
ATOM   4657  HG1 GLU A 942      46.070  44.900  26.670  1.00  0.00           H
ATOM   4658  HG2 GLU A 942      47.480  44.930  25.460  1.00  0.00           H
ATOM   4659  CD  GLU A 942      47.790  46.050  27.280  1.00  0.00           C
ATOM   4660  OE1 GLU A 942      48.400  46.940  26.610  1.00  0.00           O
ATOM   4661  OE2 GLU A 942      47.520  46.200  28.490  1.00  0.00           O
ATOM   4662  C   GLU A 942      47.960  41.220  26.380  1.00  0.00           C
ATOM   4663  O   GLU A 942      49.080  41.220  25.960  1.00  0.00           O
ATOM   4664  N   HSD A 943      47.430  40.250  27.170  1.00  0.00           N
ATOM   4665  HN  HSD A 943      46.500  40.330  27.520  1.00  0.00           H
ATOM   4666  CA  HSD A 943      48.240  39.060  27.570  1.00  0.00           C
ATOM   4667  HA  HSD A 943      49.220  39.000  27.120  1.00  0.00           H
ATOM   4668  CB  HSD A 943      48.550  39.130  29.190  1.00  0.00           C
ATOM   4669  HB1 HSD A 943      49.320  38.370  29.490  1.00  0.00           H
ATOM   4670  HB2 HSD A 943      47.710  38.870  29.870  1.00  0.00           H
ATOM   4671  ND1 HSD A 943      48.330  41.480  30.120  1.00  0.00           N
ATOM   4672  HD1 HSD A 943      47.350  41.400  30.320  1.00  0.00           H
ATOM   4673  CG  HSD A 943      49.080  40.520  29.580  1.00  0.00           C
ATOM   4674  CE1 HSD A 943      49.090  42.380  30.690  1.00  0.00           C
ATOM   4675  HE1 HSD A 943      48.690  43.230  31.250  1.00  0.00           H
ATOM   4676  NE2 HSD A 943      50.390  42.080  30.560  1.00  0.00           N
ATOM   4677  CD2 HSD A 943      50.380  40.900  29.810  1.00  0.00           C
ATOM   4678  HD2 HSD A 943      51.300  40.330  29.760  1.00  0.00           H
ATOM   4679  C   HSD A 943      47.650  37.720  27.200  1.00  0.00           C
ATOM   4680  O   HSD A 943      47.880  36.730  27.940  1.00  0.00           O
ATOM   4681  N   LYS A 944      46.840  37.710  26.150  1.00  0.00           N
ATOM   4682  HN  LYS A 944      46.610  38.500  25.590  1.00  0.00           H
ATOM   4683  CA  LYS A 944      46.260  36.490  25.620  1.00  0.00           C
ATOM   4684  HA  LYS A 944      45.850  36.880  24.700  1.00  0.00           H
ATOM   4685  CB  LYS A 944      47.270  35.390  25.230  1.00  0.00           C
ATOM   4686  HB1 LYS A 944      46.760  34.480  24.830  1.00  0.00           H
ATOM   4687  HB2 LYS A 944      47.790  35.170  26.180  1.00  0.00           H
ATOM   4688  CG  LYS A 944      48.350  35.760  24.050  1.00  0.00           C
ATOM   4689  HG1 LYS A 944      48.910  34.790  24.020  1.00  0.00           H
ATOM   4690  HG2 LYS A 944      48.950  36.610  24.450  1.00  0.00           H
ATOM   4691  CD  LYS A 944      47.790  36.020  22.690  1.00  0.00           C
ATOM   4692  HD1 LYS A 944      47.610  37.120  22.720  1.00  0.00           H
ATOM   4693  HD2 LYS A 944      46.950  35.320  22.490  1.00  0.00           H
ATOM   4694  CE  LYS A 944      48.820  35.830  21.570  1.00  0.00           C
ATOM   4695  HE1 LYS A 944      48.870  34.750  21.330  1.00  0.00           H
ATOM   4696  HE2 LYS A 944      49.830  36.160  21.910  1.00  0.00           H
ATOM   4697  NZ  LYS A 944      48.310  36.480  20.280  1.00  0.00           N
ATOM   4698  HZ1 LYS A 944      47.620  37.220  20.500  1.00  0.00           H
ATOM   4699  HZ2 LYS A 944      47.850  35.850  19.590  1.00  0.00           H
ATOM   4700  HZ3 LYS A 944      49.170  36.930  19.920  1.00  0.00           H
ATOM   4701  C   LYS A 944      45.100  35.910  26.430  1.00  0.00           C
ATOM   4702  O   LYS A 944      44.520  34.970  25.990  1.00  0.00           O
ATOM   4703  N   LEU A 945      44.670  36.540  27.530  1.00  0.00           N
ATOM   4704  HN  LEU A 945      45.090  37.420  27.750  1.00  0.00           H
ATOM   4705  CA  LEU A 945      43.480  36.110  28.290  1.00  0.00           C
ATOM   4706  HA  LEU A 945      43.540  35.100  28.660  1.00  0.00           H
ATOM   4707  CB  LEU A 945      43.220  37.120  29.400  1.00  0.00           C
ATOM   4708  HB1 LEU A 945      42.250  36.870  29.910  1.00  0.00           H
ATOM   4709  HB2 LEU A 945      43.240  38.160  29.020  1.00  0.00           H
ATOM   4710  CG  LEU A 945      44.300  37.200  30.570  1.00  0.00           C
ATOM   4711  HG  LEU A 945      45.280  37.400  30.100  1.00  0.00           H
ATOM   4712  CD1 LEU A 945      43.930  38.270  31.570  1.00  0.00           C
ATOM   4713 HD11 LEU A 945      44.810  38.370  32.240  1.00  0.00           H
ATOM   4714 HD12 LEU A 945      43.080  37.930  32.220  1.00  0.00           H
ATOM   4715 HD13 LEU A 945      43.810  39.230  31.030  1.00  0.00           H
ATOM   4716  CD2 LEU A 945      44.550  35.860  31.350  1.00  0.00           C
ATOM   4717 HD21 LEU A 945      44.010  35.970  32.320  1.00  0.00           H
ATOM   4718 HD22 LEU A 945      45.610  35.700  31.660  1.00  0.00           H
ATOM   4719 HD23 LEU A 945      44.100  35.000  30.820  1.00  0.00           H
ATOM   4720  C   LEU A 945      42.210  36.020  27.470  1.00  0.00           C
ATOM   4721  O   LEU A 945      41.980  36.740  26.490  1.00  0.00           O
ATOM   4722  N   LYS A 946      41.300  35.170  28.010  1.00  0.00           N
ATOM   4723  HN  LYS A 946      41.620  34.570  28.730  1.00  0.00           H
ATOM   4724  CA  LYS A 946      40.000  35.030  27.400  1.00  0.00           C
ATOM   4725  HA  LYS A 946      39.590  36.030  27.390  1.00  0.00           H
ATOM   4726  CB  LYS A 946      40.130  34.500  25.900  1.00  0.00           C
ATOM   4727  HB1 LYS A 946      40.580  35.360  25.370  1.00  0.00           H
ATOM   4728  HB2 LYS A 946      39.150  34.320  25.420  1.00  0.00           H
ATOM   4729  CG  LYS A 946      41.060  33.360  25.560  1.00  0.00           C
ATOM   4730  HG1 LYS A 946      42.130  33.530  25.790  1.00  0.00           H
ATOM   4731  HG2 LYS A 946      40.920  33.130  24.480  1.00  0.00           H
ATOM   4732  CD  LYS A 946      40.490  32.110  26.200  1.00  0.00           C
ATOM   4733  HD1 LYS A 946      39.440  31.970  25.900  1.00  0.00           H
ATOM   4734  HD2 LYS A 946      40.430  32.230  27.300  1.00  0.00           H
ATOM   4735  CE  LYS A 946      41.200  30.850  25.780  1.00  0.00           C
ATOM   4736  HE1 LYS A 946      41.180  30.530  24.720  1.00  0.00           H
ATOM   4737  HE2 LYS A 946      40.860  29.960  26.350  1.00  0.00           H
ATOM   4738  NZ  LYS A 946      42.660  31.050  26.120  1.00  0.00           N
ATOM   4739  HZ1 LYS A 946      42.730  31.450  27.080  1.00  0.00           H
ATOM   4740  HZ2 LYS A 946      43.100  31.690  25.420  1.00  0.00           H
ATOM   4741  HZ3 LYS A 946      43.220  30.180  26.200  1.00  0.00           H
ATOM   4742  C   LYS A 946      38.930  34.240  28.280  1.00  0.00           C
ATOM   4743  O   LYS A 946      37.790  34.050  27.790  1.00  0.00           O
ATOM   4744  N   LYS A 947      39.190  33.850  29.570  1.00  0.00           N
ATOM   4745  HN  LYS A 947      40.140  33.830  29.890  1.00  0.00           H
ATOM   4746  CA  LYS A 947      38.260  33.150  30.440  1.00  0.00           C
ATOM   4747  HA  LYS A 947      37.440  33.010  29.750  1.00  0.00           H
ATOM   4748  CB  LYS A 947      38.910  31.890  31.060  1.00  0.00           C
ATOM   4749  HB1 LYS A 947      38.090  31.380  31.630  1.00  0.00           H
ATOM   4750  HB2 LYS A 947      39.830  32.140  31.620  1.00  0.00           H
ATOM   4751  CG  LYS A 947      39.250  30.840  29.960  1.00  0.00           C
ATOM   4752  HG1 LYS A 947      39.370  29.910  30.560  1.00  0.00           H
ATOM   4753  HG2 LYS A 947      40.230  31.050  29.480  1.00  0.00           H
ATOM   4754  CD  LYS A 947      38.300  30.610  28.730  1.00  0.00           C
ATOM   4755  HD1 LYS A 947      38.820  29.840  28.130  1.00  0.00           H
ATOM   4756  HD2 LYS A 947      38.200  31.540  28.120  1.00  0.00           H
ATOM   4757  CE  LYS A 947      36.940  30.130  29.190  1.00  0.00           C
ATOM   4758  HE1 LYS A 947      36.440  30.650  30.030  1.00  0.00           H
ATOM   4759  HE2 LYS A 947      37.040  29.040  29.430  1.00  0.00           H
ATOM   4760  NZ  LYS A 947      36.020  30.140  28.040  1.00  0.00           N
ATOM   4761  HZ1 LYS A 947      36.000  31.120  27.710  1.00  0.00           H
ATOM   4762  HZ2 LYS A 947      35.050  29.820  28.260  1.00  0.00           H
ATOM   4763  HZ3 LYS A 947      36.260  29.470  27.280  1.00  0.00           H
ATOM   4764  C   LYS A 947      37.730  34.050  31.520  1.00  0.00           C
ATOM   4765  O   LYS A 947      37.330  33.530  32.570  1.00  0.00           O
ATOM   4766  N   GLY A 948      37.680  35.340  31.360  1.00  0.00           N
ATOM   4767  HN  GLY A 948      38.140  35.650  30.540  1.00  0.00           H
ATOM   4768  CA  GLY A 948      37.090  36.330  32.230  1.00  0.00           C
ATOM   4769  HA1 GLY A 948      37.390  37.290  31.830  1.00  0.00           H
ATOM   4770  HA2 GLY A 948      37.370  36.120  33.250  1.00  0.00           H
ATOM   4771  C   GLY A 948      35.580  36.300  32.020  1.00  0.00           C
ATOM   4772  O   GLY A 948      34.960  35.390  31.510  1.00  0.00           O
ATOM   4773  N   ALA A 949      34.960  37.400  32.560  1.00  0.00           N
ATOM   4774  HN  ALA A 949      35.420  38.180  32.990  1.00  0.00           H
ATOM   4775  CA  ALA A 949      33.600  37.580  32.670  1.00  0.00           C
ATOM   4776  HA  ALA A 949      33.100  37.340  31.740  1.00  0.00           H
ATOM   4777  CB  ALA A 949      33.150  36.870  33.960  1.00  0.00           C
ATOM   4778  HB1 ALA A 949      32.040  36.930  34.100  1.00  0.00           H
ATOM   4779  HB2 ALA A 949      33.560  37.330  34.880  1.00  0.00           H
ATOM   4780  HB3 ALA A 949      33.320  35.780  33.880  1.00  0.00           H
ATOM   4781  C   ALA A 949      33.430  39.100  32.760  1.00  0.00           C
ATOM   4782  O   ALA A 949      34.360  39.900  32.900  1.00  0.00           O
ATOM   4783  N   GLY A 950      32.130  39.480  33.010  1.00  0.00           N
ATOM   4784  HN  GLY A 950      31.370  38.830  32.980  1.00  0.00           H
ATOM   4785  CA  GLY A 950      31.700  40.890  33.270  1.00  0.00           C
ATOM   4786  HA1 GLY A 950      30.620  40.940  33.220  1.00  0.00           H
ATOM   4787  HA2 GLY A 950      32.130  41.450  32.450  1.00  0.00           H
ATOM   4788  C   GLY A 950      32.140  41.440  34.560  1.00  0.00           C
ATOM   4789  O   GLY A 950      32.800  40.800  35.380  1.00  0.00           O
ATOM   4790  N   TYR A 951      31.790  42.750  34.760  1.00  0.00           N
ATOM   4791  HN  TYR A 951      31.290  43.370  34.160  1.00  0.00           H
ATOM   4792  CA  TYR A 951      32.280  43.420  35.940  1.00  0.00           C
ATOM   4793  HA  TYR A 951      33.330  43.180  36.060  1.00  0.00           H
ATOM   4794  CB  TYR A 951      32.100  44.930  35.510  1.00  0.00           C
ATOM   4795  HB1 TYR A 951      32.280  45.660  36.320  1.00  0.00           H
ATOM   4796  HB2 TYR A 951      31.050  45.030  35.150  1.00  0.00           H
ATOM   4797  CG  TYR A 951      33.140  45.300  34.390  1.00  0.00           C
ATOM   4798  CD1 TYR A 951      34.490  45.280  34.670  1.00  0.00           C
ATOM   4799  HD1 TYR A 951      34.750  45.110  35.710  1.00  0.00           H
ATOM   4800  CE1 TYR A 951      35.360  45.760  33.640  1.00  0.00           C
ATOM   4801  HE1 TYR A 951      36.340  46.010  34.000  1.00  0.00           H
ATOM   4802  CZ  TYR A 951      34.930  46.070  32.370  1.00  0.00           C
ATOM   4803  OH  TYR A 951      35.860  46.570  31.480  1.00  0.00           O
ATOM   4804  HH  TYR A 951      35.850  46.180  30.600  1.00  0.00           H
ATOM   4805  CD2 TYR A 951      32.640  45.640  33.040  1.00  0.00           C
ATOM   4806  HD2 TYR A 951      31.610  45.440  32.800  1.00  0.00           H
ATOM   4807  CE2 TYR A 951      33.550  45.980  32.040  1.00  0.00           C
ATOM   4808  HE2 TYR A 951      33.160  46.180  31.050  1.00  0.00           H
ATOM   4809  C   TYR A 951      31.560  43.260  37.270  1.00  0.00           C
ATOM   4810  O   TYR A 951      32.030  43.690  38.350  1.00  0.00           O
ATOM   4811  N   HSD A 952      30.290  42.870  37.250  1.00  0.00           N
ATOM   4812  HN  HSD A 952      29.850  42.460  36.460  1.00  0.00           H
ATOM   4813  CA  HSD A 952      29.540  42.690  38.530  1.00  0.00           C
ATOM   4814  HA  HSD A 952      29.580  43.520  39.220  1.00  0.00           H
ATOM   4815  CB  HSD A 952      28.000  42.660  38.250  1.00  0.00           C
ATOM   4816  HB1 HSD A 952      27.460  42.320  39.170  1.00  0.00           H
ATOM   4817  HB2 HSD A 952      27.840  41.920  37.440  1.00  0.00           H
ATOM   4818  ND1 HSD A 952      25.930  44.050  37.670  1.00  0.00           N
ATOM   4819  HD1 HSD A 952      25.270  43.290  37.670  1.00  0.00           H
ATOM   4820  CG  HSD A 952      27.320  43.920  37.740  1.00  0.00           C
ATOM   4821  CE1 HSD A 952      25.660  45.350  37.450  1.00  0.00           C
ATOM   4822  HE1 HSD A 952      24.630  45.650  37.240  1.00  0.00           H
ATOM   4823  NE2 HSD A 952      26.740  46.130  37.430  1.00  0.00           N
ATOM   4824  CD2 HSD A 952      27.770  45.210  37.610  1.00  0.00           C
ATOM   4825  HD2 HSD A 952      28.760  45.630  37.780  1.00  0.00           H
ATOM   4826  C   HSD A 952      29.970  41.620  39.570  1.00  0.00           C
ATOM   4827  O   HSD A 952      30.060  41.900  40.740  1.00  0.00           O
ATOM   4828  N   LEU A 953      30.260  40.340  39.200  1.00  0.00           N
ATOM   4829  HN  LEU A 953      30.410  40.110  38.250  1.00  0.00           H
ATOM   4830  CA  LEU A 953      30.330  39.290  40.260  1.00  0.00           C
ATOM   4831  HA  LEU A 953      29.480  39.240  40.920  1.00  0.00           H
ATOM   4832  CB  LEU A 953      30.280  37.880  39.510  1.00  0.00           C
ATOM   4833  HB1 LEU A 953      31.100  37.870  38.770  1.00  0.00           H
ATOM   4834  HB2 LEU A 953      29.280  37.850  39.010  1.00  0.00           H
ATOM   4835  CG  LEU A 953      30.450  36.630  40.440  1.00  0.00           C
ATOM   4836  HG  LEU A 953      31.500  36.590  40.840  1.00  0.00           H
ATOM   4837  CD1 LEU A 953      29.440  36.690  41.590  1.00  0.00           C
ATOM   4838 HD11 LEU A 953      29.340  37.680  42.110  1.00  0.00           H
ATOM   4839 HD12 LEU A 953      29.710  35.960  42.370  1.00  0.00           H
ATOM   4840 HD13 LEU A 953      28.430  36.350  41.230  1.00  0.00           H
ATOM   4841  CD2 LEU A 953      30.140  35.430  39.550  1.00  0.00           C
ATOM   4842 HD21 LEU A 953      30.490  35.620  38.520  1.00  0.00           H
ATOM   4843 HD22 LEU A 953      29.030  35.320  39.560  1.00  0.00           H
ATOM   4844 HD23 LEU A 953      30.600  34.540  40.020  1.00  0.00           H
ATOM   4845  C   LEU A 953      31.570  39.450  41.210  1.00  0.00           C
ATOM   4846  O   LEU A 953      31.510  39.210  42.410  1.00  0.00           O
ATOM   4847  N   ASP A 954      32.730  39.860  40.650  1.00  0.00           N
ATOM   4848  HN  ASP A 954      32.700  39.770  39.660  1.00  0.00           H
ATOM   4849  CA  ASP A 954      33.950  40.180  41.350  1.00  0.00           C
ATOM   4850  HA  ASP A 954      34.320  39.320  41.880  1.00  0.00           H
ATOM   4851  CB  ASP A 954      35.220  40.440  40.470  1.00  0.00           C
ATOM   4852  HB1 ASP A 954      35.330  39.720  39.620  1.00  0.00           H
ATOM   4853  HB2 ASP A 954      36.100  40.580  41.140  1.00  0.00           H
ATOM   4854  CG  ASP A 954      35.250  41.750  39.650  1.00  0.00           C
ATOM   4855  OD1 ASP A 954      35.250  41.840  38.410  1.00  0.00           O
ATOM   4856  OD2 ASP A 954      35.350  42.930  40.320  1.00  0.00           O
ATOM   4857  HD2 ASP A 954      35.300  43.650  39.690  1.00  0.00           H
ATOM   4858  C   ASP A 954      33.680  41.330  42.440  1.00  0.00           C
ATOM   4859  O   ASP A 954      34.000  41.150  43.630  1.00  0.00           O
ATOM   4860  N   LEU A 955      32.900  42.410  42.100  1.00  0.00           N
ATOM   4861  HN  LEU A 955      32.410  42.540  41.230  1.00  0.00           H
ATOM   4862  CA  LEU A 955      32.440  43.310  43.070  1.00  0.00           C
ATOM   4863  HA  LEU A 955      33.340  43.610  43.590  1.00  0.00           H
ATOM   4864  CB  LEU A 955      31.830  44.450  42.310  1.00  0.00           C
ATOM   4865  HB1 LEU A 955      30.900  44.250  41.730  1.00  0.00           H
ATOM   4866  HB2 LEU A 955      32.570  44.880  41.600  1.00  0.00           H
ATOM   4867  CG  LEU A 955      31.310  45.660  43.270  1.00  0.00           C
ATOM   4868  HG  LEU A 955      30.710  45.230  44.090  1.00  0.00           H
ATOM   4869  CD1 LEU A 955      32.480  46.440  43.770  1.00  0.00           C
ATOM   4870 HD11 LEU A 955      32.840  47.160  43.000  1.00  0.00           H
ATOM   4871 HD12 LEU A 955      33.350  45.830  44.100  1.00  0.00           H
ATOM   4872 HD13 LEU A 955      32.220  47.050  44.660  1.00  0.00           H
ATOM   4873  CD2 LEU A 955      30.460  46.630  42.420  1.00  0.00           C
ATOM   4874 HD21 LEU A 955      30.130  47.500  43.020  1.00  0.00           H
ATOM   4875 HD22 LEU A 955      29.580  46.070  42.020  1.00  0.00           H
ATOM   4876 HD23 LEU A 955      31.070  47.000  41.570  1.00  0.00           H
ATOM   4877  C   LEU A 955      31.500  42.620  44.050  1.00  0.00           C
ATOM   4878  O   LEU A 955      31.730  42.980  45.220  1.00  0.00           O
ATOM   4879  N   LEU A 956      30.440  41.870  43.650  1.00  0.00           N
ATOM   4880  HN  LEU A 956      30.280  41.630  42.700  1.00  0.00           H
ATOM   4881  CA  LEU A 956      29.630  41.110  44.610  1.00  0.00           C
ATOM   4882  HA  LEU A 956      29.140  41.880  45.190  1.00  0.00           H
ATOM   4883  CB  LEU A 956      28.620  40.240  43.830  1.00  0.00           C
ATOM   4884  HB1 LEU A 956      29.080  39.470  43.170  1.00  0.00           H
ATOM   4885  HB2 LEU A 956      28.150  41.010  43.190  1.00  0.00           H
ATOM   4886  CG  LEU A 956      27.480  39.650  44.660  1.00  0.00           C
ATOM   4887  HG  LEU A 956      28.040  38.960  45.330  1.00  0.00           H
ATOM   4888  CD1 LEU A 956      26.750  40.740  45.430  1.00  0.00           C
ATOM   4889 HD11 LEU A 956      26.250  41.490  44.780  1.00  0.00           H
ATOM   4890 HD12 LEU A 956      27.440  41.270  46.130  1.00  0.00           H
ATOM   4891 HD13 LEU A 956      25.980  40.230  46.040  1.00  0.00           H
ATOM   4892  CD2 LEU A 956      26.580  38.950  43.710  1.00  0.00           C
ATOM   4893 HD21 LEU A 956      25.760  38.460  44.290  1.00  0.00           H
ATOM   4894 HD22 LEU A 956      27.010  38.110  43.130  1.00  0.00           H
ATOM   4895 HD23 LEU A 956      26.030  39.630  43.030  1.00  0.00           H
ATOM   4896  C   LEU A 956      30.350  40.280  45.680  1.00  0.00           C
ATOM   4897  O   LEU A 956      30.130  40.450  46.860  1.00  0.00           O
ATOM   4898  N   MET A 957      31.310  39.480  45.250  1.00  0.00           N
ATOM   4899  HN  MET A 957      31.610  39.320  44.310  1.00  0.00           H
ATOM   4900  CA  MET A 957      32.120  38.710  46.240  1.00  0.00           C
ATOM   4901  HA  MET A 957      31.360  38.110  46.710  1.00  0.00           H
ATOM   4902  CB  MET A 957      32.890  37.600  45.500  1.00  0.00           C
ATOM   4903  HB1 MET A 957      33.710  37.090  46.060  1.00  0.00           H
ATOM   4904  HB2 MET A 957      33.450  38.110  44.670  1.00  0.00           H
ATOM   4905  CG  MET A 957      32.040  36.530  44.810  1.00  0.00           C
ATOM   4906  HG1 MET A 957      31.620  36.770  43.810  1.00  0.00           H
ATOM   4907  HG2 MET A 957      31.230  36.210  45.500  1.00  0.00           H
ATOM   4908  SD  MET A 957      32.880  34.970  44.480  1.00  0.00           S
ATOM   4909  CE  MET A 957      33.550  35.370  42.880  1.00  0.00           C
ATOM   4910  HE1 MET A 957      32.720  35.820  42.310  1.00  0.00           H
ATOM   4911  HE2 MET A 957      34.030  34.570  42.280  1.00  0.00           H
ATOM   4912  HE3 MET A 957      34.260  36.220  42.870  1.00  0.00           H
ATOM   4913  C   MET A 957      32.990  39.460  47.150  1.00  0.00           C
ATOM   4914  O   MET A 957      33.020  39.200  48.340  1.00  0.00           O
ATOM   4915  N   VAL A 958      33.600  40.550  46.730  1.00  0.00           N
ATOM   4916  HN  VAL A 958      33.560  40.680  45.750  1.00  0.00           H
ATOM   4917  CA  VAL A 958      34.350  41.520  47.540  1.00  0.00           C
ATOM   4918  HA  VAL A 958      34.990  40.910  48.150  1.00  0.00           H
ATOM   4919  CB  VAL A 958      35.300  42.390  46.700  1.00  0.00           C
ATOM   4920  HB  VAL A 958      34.790  42.770  45.780  1.00  0.00           H
ATOM   4921  CG1 VAL A 958      35.940  43.650  47.460  1.00  0.00           C
ATOM   4922 HG11 VAL A 958      36.690  43.300  48.200  1.00  0.00           H
ATOM   4923 HG12 VAL A 958      35.200  44.160  48.110  1.00  0.00           H
ATOM   4924 HG13 VAL A 958      36.350  44.350  46.720  1.00  0.00           H
ATOM   4925  CG2 VAL A 958      36.490  41.480  46.280  1.00  0.00           C
ATOM   4926 HG21 VAL A 958      37.110  42.010  45.520  1.00  0.00           H
ATOM   4927 HG22 VAL A 958      36.020  40.580  45.830  1.00  0.00           H
ATOM   4928 HG23 VAL A 958      37.130  41.330  47.170  1.00  0.00           H
ATOM   4929  C   VAL A 958      33.440  42.290  48.530  1.00  0.00           C
ATOM   4930  O   VAL A 958      33.830  42.410  49.720  1.00  0.00           O
ATOM   4931  N   GLY A 959      32.290  42.750  48.080  1.00  0.00           N
ATOM   4932  HN  GLY A 959      32.180  42.800  47.100  1.00  0.00           H
ATOM   4933  CA  GLY A 959      31.240  43.290  48.950  1.00  0.00           C
ATOM   4934  HA1 GLY A 959      30.440  43.510  48.270  1.00  0.00           H
ATOM   4935  HA2 GLY A 959      31.660  44.160  49.430  1.00  0.00           H
ATOM   4936  C   GLY A 959      30.620  42.400  50.090  1.00  0.00           C
ATOM   4937  O   GLY A 959      30.580  42.870  51.240  1.00  0.00           O
ATOM   4938  N   VAL A 960      30.180  41.120  49.810  1.00  0.00           N
ATOM   4939  HN  VAL A 960      30.200  40.730  48.890  1.00  0.00           H
ATOM   4940  CA  VAL A 960      29.900  40.170  50.840  1.00  0.00           C
ATOM   4941  HA  VAL A 960      29.030  40.480  51.420  1.00  0.00           H
ATOM   4942  CB  VAL A 960      29.380  38.890  50.170  1.00  0.00           C
ATOM   4943  HB  VAL A 960      30.050  38.510  49.350  1.00  0.00           H
ATOM   4944  CG1 VAL A 960      29.280  37.880  51.250  1.00  0.00           C
ATOM   4945 HG11 VAL A 960      30.290  37.490  51.540  1.00  0.00           H
ATOM   4946 HG12 VAL A 960      28.630  37.030  50.950  1.00  0.00           H
ATOM   4947 HG13 VAL A 960      28.800  38.310  52.150  1.00  0.00           H
ATOM   4948  CG2 VAL A 960      28.040  39.150  49.390  1.00  0.00           C
ATOM   4949 HG21 VAL A 960      28.150  40.040  48.740  1.00  0.00           H
ATOM   4950 HG22 VAL A 960      27.160  39.110  50.080  1.00  0.00           H
ATOM   4951 HG23 VAL A 960      27.900  38.290  48.700  1.00  0.00           H
ATOM   4952  C   VAL A 960      31.110  39.890  51.720  1.00  0.00           C
ATOM   4953  O   VAL A 960      31.060  40.060  52.940  1.00  0.00           O
ATOM   4954  N   MET A 961      32.300  39.550  51.200  1.00  0.00           N
ATOM   4955  HN  MET A 961      32.410  39.410  50.230  1.00  0.00           H
ATOM   4956  CA  MET A 961      33.470  39.280  52.070  1.00  0.00           C
ATOM   4957  HA  MET A 961      33.140  38.530  52.770  1.00  0.00           H
ATOM   4958  CB  MET A 961      34.570  38.550  51.280  1.00  0.00           C
ATOM   4959  HB1 MET A 961      35.560  38.370  51.750  1.00  0.00           H
ATOM   4960  HB2 MET A 961      34.780  39.190  50.400  1.00  0.00           H
ATOM   4961  CG  MET A 961      34.180  37.200  50.570  1.00  0.00           C
ATOM   4962  HG1 MET A 961      35.020  36.870  49.930  1.00  0.00           H
ATOM   4963  HG2 MET A 961      33.400  37.400  49.810  1.00  0.00           H
ATOM   4964  SD  MET A 961      33.580  35.820  51.680  1.00  0.00           S
ATOM   4965  CE  MET A 961      34.950  35.920  52.970  1.00  0.00           C
ATOM   4966  HE1 MET A 961      35.560  35.000  52.820  1.00  0.00           H
ATOM   4967  HE2 MET A 961      34.590  36.000  54.020  1.00  0.00           H
ATOM   4968  HE3 MET A 961      35.630  36.740  52.670  1.00  0.00           H
ATOM   4969  C   MET A 961      33.940  40.400  52.980  1.00  0.00           C
ATOM   4970  O   MET A 961      34.480  40.150  54.060  1.00  0.00           O
ATOM   4971  N   LEU A 962      33.660  41.600  52.530  1.00  0.00           N
ATOM   4972  HN  LEU A 962      33.240  41.640  51.630  1.00  0.00           H
ATOM   4973  CA  LEU A 962      33.870  42.820  53.300  1.00  0.00           C
ATOM   4974  HA  LEU A 962      34.900  42.810  53.620  1.00  0.00           H
ATOM   4975  CB  LEU A 962      33.700  44.080  52.360  1.00  0.00           C
ATOM   4976  HB1 LEU A 962      32.690  44.190  51.890  1.00  0.00           H
ATOM   4977  HB2 LEU A 962      34.360  44.000  51.470  1.00  0.00           H
ATOM   4978  CG  LEU A 962      34.120  45.430  53.010  1.00  0.00           C
ATOM   4979  HG  LEU A 962      35.000  45.260  53.670  1.00  0.00           H
ATOM   4980  CD1 LEU A 962      34.600  46.490  52.050  1.00  0.00           C
ATOM   4981 HD11 LEU A 962      34.790  47.440  52.590  1.00  0.00           H
ATOM   4982 HD12 LEU A 962      33.850  46.730  51.260  1.00  0.00           H
ATOM   4983 HD13 LEU A 962      35.540  46.170  51.560  1.00  0.00           H
ATOM   4984  CD2 LEU A 962      33.060  46.110  53.940  1.00  0.00           C
ATOM   4985 HD21 LEU A 962      33.440  47.100  54.250  1.00  0.00           H
ATOM   4986 HD22 LEU A 962      32.840  45.520  54.850  1.00  0.00           H
ATOM   4987 HD23 LEU A 962      32.150  46.340  53.350  1.00  0.00           H
ATOM   4988  C   LEU A 962      33.050  42.870  54.560  1.00  0.00           C
ATOM   4989  O   LEU A 962      33.550  43.160  55.630  1.00  0.00           O
ATOM   4990  N   GLY A 963      31.760  42.490  54.500  1.00  0.00           N
ATOM   4991  HN  GLY A 963      31.380  42.090  53.670  1.00  0.00           H
ATOM   4992  CA  GLY A 963      30.970  42.290  55.690  1.00  0.00           C
ATOM   4993  HA1 GLY A 963      29.930  42.450  55.420  1.00  0.00           H
ATOM   4994  HA2 GLY A 963      31.180  43.140  56.330  1.00  0.00           H
ATOM   4995  C   GLY A 963      31.200  41.000  56.550  1.00  0.00           C
ATOM   4996  O   GLY A 963      31.080  41.050  57.740  1.00  0.00           O
ATOM   4997  N   VAL A 964      31.590  39.910  55.930  1.00  0.00           N
ATOM   4998  HN  VAL A 964      31.680  39.860  54.940  1.00  0.00           H
ATOM   4999  CA  VAL A 964      32.020  38.710  56.630  1.00  0.00           C
ATOM   5000  HA  VAL A 964      31.280  38.420  57.350  1.00  0.00           H
ATOM   5001  CB  VAL A 964      32.250  37.460  55.700  1.00  0.00           C
ATOM   5002  HB  VAL A 964      32.960  37.770  54.900  1.00  0.00           H
ATOM   5003  CG1 VAL A 964      32.810  36.300  56.480  1.00  0.00           C
ATOM   5004 HG11 VAL A 964      33.870  36.550  56.740  1.00  0.00           H
ATOM   5005 HG12 VAL A 964      32.860  35.320  55.970  1.00  0.00           H
ATOM   5006 HG13 VAL A 964      32.140  36.130  57.350  1.00  0.00           H
ATOM   5007  CG2 VAL A 964      30.990  37.150  54.900  1.00  0.00           C
ATOM   5008 HG21 VAL A 964      30.800  38.060  54.300  1.00  0.00           H
ATOM   5009 HG22 VAL A 964      30.090  37.070  55.540  1.00  0.00           H
ATOM   5010 HG23 VAL A 964      31.070  36.280  54.210  1.00  0.00           H
ATOM   5011  C   VAL A 964      33.250  39.000  57.410  1.00  0.00           C
ATOM   5012  O   VAL A 964      33.390  38.540  58.530  1.00  0.00           O
ATOM   5013  N   CYS A 965      34.220  39.680  56.840  1.00  0.00           N
ATOM   5014  HN  CYS A 965      34.290  39.910  55.870  1.00  0.00           H
ATOM   5015  CA  CYS A 965      35.420  40.230  57.600  1.00  0.00           C
ATOM   5016  HA  CYS A 965      35.960  39.340  57.930  1.00  0.00           H
ATOM   5017  CB  CYS A 965      36.340  41.010  56.640  1.00  0.00           C
ATOM   5018  HB1 CYS A 965      37.120  41.600  57.190  1.00  0.00           H
ATOM   5019  HB2 CYS A 965      35.800  41.710  55.980  1.00  0.00           H
ATOM   5020  SG  CYS A 965      37.170  39.710  55.580  1.00  0.00           S
ATOM   5021  HG1 CYS A 965      36.000  39.440  55.010  1.00  0.00           H
ATOM   5022  C   CYS A 965      35.210  41.090  58.810  1.00  0.00           C
ATOM   5023  O   CYS A 965      35.950  41.020  59.810  1.00  0.00           O
ATOM   5024  N   SER A 966      34.110  41.840  58.790  1.00  0.00           N
ATOM   5025  HN  SER A 966      33.540  41.900  57.970  1.00  0.00           H
ATOM   5026  CA  SER A 966      33.840  42.880  59.760  1.00  0.00           C
ATOM   5027  HA  SER A 966      34.730  43.350  60.140  1.00  0.00           H
ATOM   5028  CB  SER A 966      32.990  44.010  59.130  1.00  0.00           C
ATOM   5029  HB1 SER A 966      32.760  44.760  59.910  1.00  0.00           H
ATOM   5030  HB2 SER A 966      32.040  43.630  58.710  1.00  0.00           H
ATOM   5031  OG  SER A 966      33.690  44.690  58.070  1.00  0.00           O
ATOM   5032  HG1 SER A 966      33.530  44.260  57.230  1.00  0.00           H
ATOM   5033  C   SER A 966      33.120  42.230  60.940  1.00  0.00           C
ATOM   5034  O   SER A 966      33.380  42.590  62.050  1.00  0.00           O
ATOM   5035  N   VAL A 967      32.270  41.160  60.720  1.00  0.00           N
ATOM   5036  HN  VAL A 967      31.940  40.980  59.790  1.00  0.00           H
ATOM   5037  CA  VAL A 967      31.870  40.310  61.820  1.00  0.00           C
ATOM   5038  HA  VAL A 967      31.430  40.960  62.560  1.00  0.00           H
ATOM   5039  CB  VAL A 967      30.660  39.330  61.610  1.00  0.00           C
ATOM   5040  HB  VAL A 967      30.400  39.000  62.640  1.00  0.00           H
ATOM   5041  CG1 VAL A 967      29.460  39.980  60.980  1.00  0.00           C
ATOM   5042 HG11 VAL A 967      28.540  39.350  60.930  1.00  0.00           H
ATOM   5043 HG12 VAL A 967      29.730  40.370  59.970  1.00  0.00           H
ATOM   5044 HG13 VAL A 967      29.150  40.940  61.420  1.00  0.00           H
ATOM   5045  CG2 VAL A 967      30.940  37.930  60.870  1.00  0.00           C
ATOM   5046 HG21 VAL A 967      29.990  37.340  60.830  1.00  0.00           H
ATOM   5047 HG22 VAL A 967      31.700  37.320  61.400  1.00  0.00           H
ATOM   5048 HG23 VAL A 967      31.420  38.110  59.880  1.00  0.00           H
ATOM   5049  C   VAL A 967      32.920  39.520  62.520  1.00  0.00           C
ATOM   5050  O   VAL A 967      32.730  39.290  63.730  1.00  0.00           O
ATOM   5051  N   MET A 968      34.050  39.200  61.880  1.00  0.00           N
ATOM   5052  HN  MET A 968      34.110  39.360  60.890  1.00  0.00           H
ATOM   5053  CA  MET A 968      35.250  38.640  62.490  1.00  0.00           C
ATOM   5054  HA  MET A 968      34.940  38.120  63.370  1.00  0.00           H
ATOM   5055  CB  MET A 968      35.830  37.480  61.670  1.00  0.00           C
ATOM   5056  HB1 MET A 968      36.840  37.140  62.000  1.00  0.00           H
ATOM   5057  HB2 MET A 968      36.000  37.930  60.670  1.00  0.00           H
ATOM   5058  CG  MET A 968      34.920  36.240  61.580  1.00  0.00           C
ATOM   5059  HG1 MET A 968      33.860  36.550  61.410  1.00  0.00           H
ATOM   5060  HG2 MET A 968      34.850  35.720  62.560  1.00  0.00           H
[truncated: 6,873,249 more chars]
