# Supplementary material for: CryoEM and computational modeling structural insights into the pH regulator NBCn1
Source: Nat Commun. 2025 Nov 11;16:9932. doi: 10.1038/s41467-025-64868-z (PMC12606367; doi:10.1038/s41467-025-64868-z)
Supplement: Supplementary file 7 — Supplementary Data 5 [file 41467_2025_64868_MOESM7_ESM.zip › 100ns_z_restr_MD_NBCn1_2NaCO3/hNBCn1_IF/z-restr_hNBCn1_IF_2NaCO3_last_step_68.pdb]

REMARK    GENERATED BY TRJCONV
TITLE     Title t= 101000.00000 step= 50500000
REMARK    THIS IS A SIMULATION BOX
CRYST1   93.303   93.303  102.999  90.00  90.00  90.00 P 1           1
MODEL        1
ATOM      1  N   LEU A 585      26.240  29.760  38.510  1.00  0.00           N
ATOM      2  HT1 LEU A 585      25.960  30.470  37.790  1.00  0.00           H
ATOM      3  HT2 LEU A 585      25.350  29.380  38.890  1.00  0.00           H
ATOM      4  HT3 LEU A 585      26.870  29.040  38.100  1.00  0.00           H
ATOM      5  CA  LEU A 585      27.040  30.480  39.540  1.00  0.00           C
ATOM      6  HA  LEU A 585      27.990  30.710  39.060  1.00  0.00           H
ATOM      7  CB  LEU A 585      26.510  31.840  39.900  1.00  0.00           C
ATOM      8  HB1 LEU A 585      25.610  31.790  40.550  1.00  0.00           H
ATOM      9  HB2 LEU A 585      26.150  32.380  38.990  1.00  0.00           H
ATOM     10  CG  LEU A 585      27.550  32.760  40.560  1.00  0.00           C
ATOM     11  HG  LEU A 585      28.120  32.210  41.330  1.00  0.00           H
ATOM     12  CD1 LEU A 585      28.610  33.070  39.420  1.00  0.00           C
ATOM     13 HD11 LEU A 585      29.070  34.050  39.640  1.00  0.00           H
ATOM     14 HD12 LEU A 585      28.220  33.190  38.390  1.00  0.00           H
ATOM     15 HD13 LEU A 585      29.390  32.290  39.390  1.00  0.00           H
ATOM     16  CD2 LEU A 585      26.810  34.030  41.190  1.00  0.00           C
ATOM     17 HD21 LEU A 585      27.420  34.930  41.380  1.00  0.00           H
ATOM     18 HD22 LEU A 585      26.320  33.710  42.140  1.00  0.00           H
ATOM     19 HD23 LEU A 585      26.060  34.280  40.420  1.00  0.00           H
ATOM     20  C   LEU A 585      27.370  29.540  40.710  1.00  0.00           C
ATOM     21  O   LEU A 585      28.370  28.870  40.650  1.00  0.00           O
ATOM     22  N   ILE A 586      26.650  29.580  41.840  1.00  0.00           N
ATOM     23  HN  ILE A 586      25.770  30.070  41.870  1.00  0.00           H
ATOM     24  CA  ILE A 586      27.200  28.940  43.070  1.00  0.00           C
ATOM     25  HA  ILE A 586      28.260  29.160  43.130  1.00  0.00           H
ATOM     26  CB  ILE A 586      26.360  29.350  44.360  1.00  0.00           C
ATOM     27  HB  ILE A 586      25.280  29.360  44.140  1.00  0.00           H
ATOM     28  CG2 ILE A 586      26.570  28.470  45.550  1.00  0.00           C
ATOM     29 HG21 ILE A 586      26.100  28.870  46.480  1.00  0.00           H
ATOM     30 HG22 ILE A 586      27.640  28.500  45.840  1.00  0.00           H
ATOM     31 HG23 ILE A 586      26.310  27.400  45.390  1.00  0.00           H
ATOM     32  CG1 ILE A 586      26.490  30.840  44.640  1.00  0.00           C
ATOM     33 HG11 ILE A 586      25.930  31.150  45.540  1.00  0.00           H
ATOM     34 HG12 ILE A 586      26.210  31.360  43.700  1.00  0.00           H
ATOM     35  CD  ILE A 586      27.920  31.360  44.880  1.00  0.00           C
ATOM     36  HD1 ILE A 586      28.520  31.230  43.950  1.00  0.00           H
ATOM     37  HD2 ILE A 586      28.410  30.870  45.750  1.00  0.00           H
ATOM     38  HD3 ILE A 586      28.040  32.450  45.070  1.00  0.00           H
ATOM     39  C   ILE A 586      27.220  27.400  42.930  1.00  0.00           C
ATOM     40  O   ILE A 586      28.010  26.640  43.480  1.00  0.00           O
ATOM     41  N   LEU A 587      26.270  26.960  42.030  1.00  0.00           N
ATOM     42  HN  LEU A 587      25.700  27.660  41.630  1.00  0.00           H
ATOM     43  CA  LEU A 587      26.160  25.560  41.700  1.00  0.00           C
ATOM     44  HA  LEU A 587      26.560  25.000  42.540  1.00  0.00           H
ATOM     45  CB  LEU A 587      24.730  25.040  41.510  1.00  0.00           C
ATOM     46  HB1 LEU A 587      24.810  23.930  41.460  1.00  0.00           H
ATOM     47  HB2 LEU A 587      24.380  25.400  40.520  1.00  0.00           H
ATOM     48  CG  LEU A 587      23.660  25.380  42.610  1.00  0.00           C
ATOM     49  HG  LEU A 587      23.450  26.470  42.470  1.00  0.00           H
ATOM     50  CD1 LEU A 587      22.390  24.630  42.500  1.00  0.00           C
ATOM     51 HD11 LEU A 587      21.840  25.010  41.610  1.00  0.00           H
ATOM     52 HD12 LEU A 587      21.760  24.780  43.410  1.00  0.00           H
ATOM     53 HD13 LEU A 587      22.410  23.520  42.440  1.00  0.00           H
ATOM     54  CD2 LEU A 587      24.250  25.280  44.010  1.00  0.00           C
ATOM     55 HD21 LEU A 587      24.840  26.220  44.060  1.00  0.00           H
ATOM     56 HD22 LEU A 587      24.980  24.460  44.160  1.00  0.00           H
ATOM     57 HD23 LEU A 587      23.480  25.420  44.800  1.00  0.00           H
ATOM     58  C   LEU A 587      27.030  25.180  40.520  1.00  0.00           C
ATOM     59  O   LEU A 587      26.960  23.970  40.210  1.00  0.00           O
ATOM     60  N   ASP A 588      27.930  26.040  39.920  1.00  0.00           N
ATOM     61  HN  ASP A 588      27.990  27.010  40.130  1.00  0.00           H
ATOM     62  CA  ASP A 588      28.880  25.680  38.870  1.00  0.00           C
ATOM     63  HA  ASP A 588      28.360  25.170  38.100  1.00  0.00           H
ATOM     64  CB  ASP A 588      29.670  26.880  38.380  1.00  0.00           C
ATOM     65  HB1 ASP A 588      30.590  26.670  37.810  1.00  0.00           H
ATOM     66  HB2 ASP A 588      29.980  27.410  39.300  1.00  0.00           H
ATOM     67  CG  ASP A 588      28.890  27.830  37.570  1.00  0.00           C
ATOM     68  OD1 ASP A 588      27.670  27.710  37.410  1.00  0.00           O
ATOM     69  OD2 ASP A 588      29.470  28.820  37.080  1.00  0.00           O
ATOM     70  C   ASP A 588      29.870  24.630  39.290  1.00  0.00           C
ATOM     71  O   ASP A 588      30.150  23.740  38.510  1.00  0.00           O
ATOM     72  N   ILE A 589      30.430  24.680  40.530  1.00  0.00           N
ATOM     73  HN  ILE A 589      30.210  25.470  41.100  1.00  0.00           H
ATOM     74  CA  ILE A 589      31.600  23.820  40.810  1.00  0.00           C
ATOM     75  HA  ILE A 589      32.320  23.880  40.010  1.00  0.00           H
ATOM     76  CB  ILE A 589      32.240  24.440  42.010  1.00  0.00           C
ATOM     77  HB  ILE A 589      33.060  23.810  42.420  1.00  0.00           H
ATOM     78  CG2 ILE A 589      32.980  25.710  41.560  1.00  0.00           C
ATOM     79 HG21 ILE A 589      33.670  25.330  40.770  1.00  0.00           H
ATOM     80 HG22 ILE A 589      33.550  26.110  42.420  1.00  0.00           H
ATOM     81 HG23 ILE A 589      32.310  26.440  41.060  1.00  0.00           H
ATOM     82  CG1 ILE A 589      31.240  24.890  43.200  1.00  0.00           C
ATOM     83 HG11 ILE A 589      30.590  23.990  43.250  1.00  0.00           H
ATOM     84 HG12 ILE A 589      30.540  25.720  42.970  1.00  0.00           H
ATOM     85  CD  ILE A 589      31.840  25.220  44.570  1.00  0.00           C
ATOM     86  HD1 ILE A 589      32.230  26.260  44.470  1.00  0.00           H
ATOM     87  HD2 ILE A 589      32.710  24.590  44.830  1.00  0.00           H
ATOM     88  HD3 ILE A 589      31.140  25.210  45.440  1.00  0.00           H
ATOM     89  C   ILE A 589      31.220  22.370  40.940  1.00  0.00           C
ATOM     90  O   ILE A 589      32.040  21.450  40.700  1.00  0.00           O
ATOM     91  N   LYS A 590      29.910  22.180  41.230  1.00  0.00           N
ATOM     92  HN  LYS A 590      29.390  23.030  41.260  1.00  0.00           H
ATOM     93  CA  LYS A 590      29.190  20.930  41.240  1.00  0.00           C
ATOM     94  HA  LYS A 590      29.730  20.140  41.760  1.00  0.00           H
ATOM     95  CB  LYS A 590      27.830  21.030  41.930  1.00  0.00           C
ATOM     96  HB1 LYS A 590      27.510  22.000  41.470  1.00  0.00           H
ATOM     97  HB2 LYS A 590      27.920  21.230  43.010  1.00  0.00           H
ATOM     98  CG  LYS A 590      26.750  19.960  41.650  1.00  0.00           C
ATOM     99  HG1 LYS A 590      26.660  19.800  40.550  1.00  0.00           H
ATOM    100  HG2 LYS A 590      25.780  20.190  42.130  1.00  0.00           H
ATOM    101  CD  LYS A 590      27.230  18.520  42.090  1.00  0.00           C
ATOM    102  HD1 LYS A 590      27.420  18.570  43.170  1.00  0.00           H
ATOM    103  HD2 LYS A 590      28.110  18.230  41.490  1.00  0.00           H
ATOM    104  CE  LYS A 590      26.130  17.380  41.990  1.00  0.00           C
ATOM    105  HE1 LYS A 590      25.150  17.800  42.300  1.00  0.00           H
ATOM    106  HE2 LYS A 590      26.480  16.520  42.590  1.00  0.00           H
ATOM    107  NZ  LYS A 590      25.850  16.980  40.630  1.00  0.00           N
ATOM    108  HZ1 LYS A 590      25.150  16.220  40.570  1.00  0.00           H
ATOM    109  HZ2 LYS A 590      26.680  16.710  40.080  1.00  0.00           H
ATOM    110  HZ3 LYS A 590      25.320  17.740  40.170  1.00  0.00           H
ATOM    111  C   LYS A 590      29.090  20.400  39.800  1.00  0.00           C
ATOM    112  O   LYS A 590      29.220  19.250  39.410  1.00  0.00           O
ATOM    113  N   ARG A 591      28.650  21.320  38.940  1.00  0.00           N
ATOM    114  HN  ARG A 591      28.510  22.300  39.100  1.00  0.00           H
ATOM    115  CA  ARG A 591      28.320  20.930  37.620  1.00  0.00           C
ATOM    116  HA  ARG A 591      27.690  20.050  37.610  1.00  0.00           H
ATOM    117  CB  ARG A 591      27.410  22.040  37.050  1.00  0.00           C
ATOM    118  HB1 ARG A 591      27.410  22.010  35.940  1.00  0.00           H
ATOM    119  HB2 ARG A 591      27.990  22.940  37.310  1.00  0.00           H
ATOM    120  CG  ARG A 591      26.030  22.050  37.670  1.00  0.00           C
ATOM    121  HG1 ARG A 591      26.160  21.990  38.780  1.00  0.00           H
ATOM    122  HG2 ARG A 591      25.450  21.130  37.440  1.00  0.00           H
ATOM    123  CD  ARG A 591      25.290  23.340  37.390  1.00  0.00           C
ATOM    124  HD1 ARG A 591      24.980  23.390  36.320  1.00  0.00           H
ATOM    125  HD2 ARG A 591      25.820  24.180  37.890  1.00  0.00           H
ATOM    126  NE  ARG A 591      23.920  23.210  38.000  1.00  0.00           N
ATOM    127  HE  ARG A 591      23.730  22.280  38.350  1.00  0.00           H
ATOM    128  CZ  ARG A 591      23.170  24.270  38.340  1.00  0.00           C
ATOM    129  NH1 ARG A 591      23.480  25.520  38.050  1.00  0.00           N
ATOM    130 HH11 ARG A 591      24.180  25.710  37.350  1.00  0.00           H
ATOM    131 HH12 ARG A 591      23.050  26.330  38.450  1.00  0.00           H
ATOM    132  NH2 ARG A 591      22.030  24.080  39.040  1.00  0.00           N
ATOM    133 HH21 ARG A 591      21.370  24.820  39.100  1.00  0.00           H
ATOM    134 HH22 ARG A 591      21.730  23.150  39.230  1.00  0.00           H
ATOM    135  C   ARG A 591      29.490  20.590  36.750  1.00  0.00           C
ATOM    136  O   ARG A 591      29.440  19.660  35.940  1.00  0.00           O
ATOM    137  N   LYS A 592      30.630  21.350  36.860  1.00  0.00           N
ATOM    138  HN  LYS A 592      30.590  22.090  37.510  1.00  0.00           H
ATOM    139  CA  LYS A 592      31.700  21.500  35.960  1.00  0.00           C
ATOM    140  HA  LYS A 592      31.170  21.260  35.040  1.00  0.00           H
ATOM    141  CB  LYS A 592      32.330  22.880  35.930  1.00  0.00           C
ATOM    142  HB1 LYS A 592      33.220  22.820  35.270  1.00  0.00           H
ATOM    143  HB2 LYS A 592      32.770  23.190  36.890  1.00  0.00           H
ATOM    144  CG  LYS A 592      31.380  23.870  35.250  1.00  0.00           C
ATOM    145  HG1 LYS A 592      30.470  23.940  35.900  1.00  0.00           H
ATOM    146  HG2 LYS A 592      31.120  23.540  34.230  1.00  0.00           H
ATOM    147  CD  LYS A 592      31.850  25.340  35.150  1.00  0.00           C
ATOM    148  HD1 LYS A 592      32.020  25.760  36.170  1.00  0.00           H
ATOM    149  HD2 LYS A 592      31.060  26.000  34.740  1.00  0.00           H
ATOM    150  CE  LYS A 592      33.130  25.630  34.370  1.00  0.00           C
ATOM    151  HE1 LYS A 592      33.960  24.940  34.630  1.00  0.00           H
ATOM    152  HE2 LYS A 592      33.360  26.700  34.530  1.00  0.00           H
ATOM    153  NZ  LYS A 592      32.880  25.470  32.920  1.00  0.00           N
ATOM    154  HZ1 LYS A 592      33.830  25.580  32.520  1.00  0.00           H
ATOM    155  HZ2 LYS A 592      32.320  26.250  32.510  1.00  0.00           H
ATOM    156  HZ3 LYS A 592      32.540  24.510  32.710  1.00  0.00           H
ATOM    157  C   LYS A 592      32.770  20.460  36.370  1.00  0.00           C
ATOM    158  O   LYS A 592      33.940  20.570  35.990  1.00  0.00           O
ATOM    159  N   ALA A 593      32.480  19.470  37.200  1.00  0.00           N
ATOM    160  HN  ALA A 593      31.560  19.320  37.540  1.00  0.00           H
ATOM    161  CA  ALA A 593      33.500  18.600  37.930  1.00  0.00           C
ATOM    162  HA  ALA A 593      33.940  19.290  38.620  1.00  0.00           H
ATOM    163  CB  ALA A 593      32.700  17.490  38.690  1.00  0.00           C
ATOM    164  HB1 ALA A 593      33.360  17.140  39.500  1.00  0.00           H
ATOM    165  HB2 ALA A 593      32.480  16.580  38.090  1.00  0.00           H
ATOM    166  HB3 ALA A 593      31.740  17.810  39.150  1.00  0.00           H
ATOM    167  C   ALA A 593      34.630  17.880  37.040  1.00  0.00           C
ATOM    168  O   ALA A 593      35.790  17.930  37.520  1.00  0.00           O
ATOM    169  N   PRO A 594      34.440  17.330  35.820  1.00  0.00           N
ATOM    170  CD  PRO A 594      33.190  17.050  35.150  1.00  0.00           C
ATOM    171  HD1 PRO A 594      32.500  17.910  35.120  1.00  0.00           H
ATOM    172  HD2 PRO A 594      32.760  16.210  35.740  1.00  0.00           H
ATOM    173  CA  PRO A 594      35.600  16.710  35.070  1.00  0.00           C
ATOM    174  HA  PRO A 594      36.140  16.090  35.780  1.00  0.00           H
ATOM    175  CB  PRO A 594      34.980  15.970  33.860  1.00  0.00           C
ATOM    176  HB1 PRO A 594      34.910  14.900  34.150  1.00  0.00           H
ATOM    177  HB2 PRO A 594      35.620  16.030  32.970  1.00  0.00           H
ATOM    178  CG  PRO A 594      33.550  16.600  33.690  1.00  0.00           C
ATOM    179  HG1 PRO A 594      33.470  17.480  33.020  1.00  0.00           H
ATOM    180  HG2 PRO A 594      32.770  15.890  33.330  1.00  0.00           H
ATOM    181  C   PRO A 594      36.610  17.780  34.710  1.00  0.00           C
ATOM    182  O   PRO A 594      37.810  17.550  34.840  1.00  0.00           O
ATOM    183  N   PHE A 595      36.090  18.960  34.280  1.00  0.00           N
ATOM    184  HN  PHE A 595      35.120  19.180  34.410  1.00  0.00           H
ATOM    185  CA  PHE A 595      36.860  20.080  33.760  1.00  0.00           C
ATOM    186  HA  PHE A 595      37.590  19.770  33.010  1.00  0.00           H
ATOM    187  CB  PHE A 595      35.890  21.090  33.060  1.00  0.00           C
ATOM    188  HB1 PHE A 595      36.450  21.900  32.550  1.00  0.00           H
ATOM    189  HB2 PHE A 595      35.210  21.660  33.730  1.00  0.00           H
ATOM    190  CG  PHE A 595      35.110  20.370  32.000  1.00  0.00           C
ATOM    191  CD1 PHE A 595      35.690  20.060  30.740  1.00  0.00           C
ATOM    192  HD1 PHE A 595      36.730  20.310  30.630  1.00  0.00           H
ATOM    193  CE1 PHE A 595      34.930  19.510  29.690  1.00  0.00           C
ATOM    194  HE1 PHE A 595      35.210  19.520  28.650  1.00  0.00           H
ATOM    195  CZ  PHE A 595      33.510  19.290  29.910  1.00  0.00           C
ATOM    196  HZ  PHE A 595      33.000  18.990  29.000  1.00  0.00           H
ATOM    197  CD2 PHE A 595      33.710  20.170  32.220  1.00  0.00           C
ATOM    198  HD2 PHE A 595      33.280  20.320  33.200  1.00  0.00           H
ATOM    199  CE2 PHE A 595      32.960  19.580  31.170  1.00  0.00           C
ATOM    200  HE2 PHE A 595      31.920  19.420  31.390  1.00  0.00           H
ATOM    201  C   PHE A 595      37.530  20.770  34.890  1.00  0.00           C
ATOM    202  O   PHE A 595      38.630  21.280  34.710  1.00  0.00           O
ATOM    203  N   PHE A 596      36.760  20.960  35.990  1.00  0.00           N
ATOM    204  HN  PHE A 596      35.790  20.770  35.960  1.00  0.00           H
ATOM    205  CA  PHE A 596      37.220  21.530  37.220  1.00  0.00           C
ATOM    206  HA  PHE A 596      37.680  22.470  37.010  1.00  0.00           H
ATOM    207  CB  PHE A 596      35.940  21.830  38.080  1.00  0.00           C
ATOM    208  HB1 PHE A 596      35.320  20.900  38.240  1.00  0.00           H
ATOM    209  HB2 PHE A 596      35.290  22.530  37.530  1.00  0.00           H
ATOM    210  CG  PHE A 596      36.200  22.470  39.380  1.00  0.00           C
ATOM    211  CD1 PHE A 596      37.230  23.490  39.480  1.00  0.00           C
ATOM    212  HD1 PHE A 596      37.920  23.580  38.650  1.00  0.00           H
ATOM    213  CE1 PHE A 596      37.490  24.200  40.650  1.00  0.00           C
ATOM    214  HE1 PHE A 596      38.250  24.960  40.760  1.00  0.00           H
ATOM    215  CZ  PHE A 596      36.650  24.060  41.730  1.00  0.00           C
ATOM    216  HZ  PHE A 596      36.740  24.590  42.660  1.00  0.00           H
ATOM    217  CD2 PHE A 596      35.340  22.350  40.530  1.00  0.00           C
ATOM    218  HD2 PHE A 596      34.560  21.600  40.620  1.00  0.00           H
ATOM    219  CE2 PHE A 596      35.570  23.150  41.690  1.00  0.00           C
ATOM    220  HE2 PHE A 596      34.950  22.930  42.560  1.00  0.00           H
ATOM    221  C   PHE A 596      38.280  20.760  37.850  1.00  0.00           C
ATOM    222  O   PHE A 596      39.280  21.330  38.300  1.00  0.00           O
ATOM    223  N   LEU A 597      38.170  19.350  37.760  1.00  0.00           N
ATOM    224  HN  LEU A 597      37.300  18.900  37.600  1.00  0.00           H
ATOM    225  CA  LEU A 597      39.240  18.450  38.220  1.00  0.00           C
ATOM    226  HA  LEU A 597      39.560  18.730  39.210  1.00  0.00           H
ATOM    227  CB  LEU A 597      38.710  17.030  38.360  1.00  0.00           C
ATOM    228  HB1 LEU A 597      38.490  16.460  37.430  1.00  0.00           H
ATOM    229  HB2 LEU A 597      37.780  17.180  38.930  1.00  0.00           H
ATOM    230  CG  LEU A 597      39.560  16.050  39.190  1.00  0.00           C
ATOM    231  HG  LEU A 597      40.450  15.730  38.610  1.00  0.00           H
ATOM    232  CD1 LEU A 597      40.010  16.620  40.620  1.00  0.00           C
ATOM    233 HD11 LEU A 597      39.200  16.740  41.380  1.00  0.00           H
ATOM    234 HD12 LEU A 597      40.630  17.540  40.600  1.00  0.00           H
ATOM    235 HD13 LEU A 597      40.660  15.810  41.010  1.00  0.00           H
ATOM    236  CD2 LEU A 597      38.770  14.700  39.400  1.00  0.00           C
ATOM    237 HD21 LEU A 597      39.070  14.010  40.210  1.00  0.00           H
ATOM    238 HD22 LEU A 597      38.920  14.060  38.490  1.00  0.00           H
ATOM    239 HD23 LEU A 597      37.690  14.900  39.570  1.00  0.00           H
ATOM    240  C   LEU A 597      40.440  18.430  37.380  1.00  0.00           C
ATOM    241  O   LEU A 597      41.560  18.310  37.890  1.00  0.00           O
ATOM    242  N   SER A 598      40.340  18.610  36.030  1.00  0.00           N
ATOM    243  HN  SER A 598      39.420  18.500  35.670  1.00  0.00           H
ATOM    244  CA  SER A 598      41.410  18.990  35.140  1.00  0.00           C
ATOM    245  HA  SER A 598      42.190  18.270  35.310  1.00  0.00           H
ATOM    246  CB  SER A 598      41.030  19.140  33.630  1.00  0.00           C
ATOM    247  HB1 SER A 598      41.960  19.290  33.040  1.00  0.00           H
ATOM    248  HB2 SER A 598      40.460  20.080  33.420  1.00  0.00           H
ATOM    249  OG  SER A 598      40.420  17.950  33.140  1.00  0.00           O
ATOM    250  HG1 SER A 598      39.510  17.840  33.420  1.00  0.00           H
ATOM    251  C   SER A 598      42.180  20.270  35.400  1.00  0.00           C
ATOM    252  O   SER A 598      43.360  20.290  35.240  1.00  0.00           O
ATOM    253  N   ASP A 599      41.470  21.280  36.000  1.00  0.00           N
ATOM    254  HN  ASP A 599      40.500  21.280  36.260  1.00  0.00           H
ATOM    255  CA  ASP A 599      42.110  22.530  36.260  1.00  0.00           C
ATOM    256  HA  ASP A 599      42.950  22.700  35.610  1.00  0.00           H
ATOM    257  CB  ASP A 599      41.010  23.650  36.210  1.00  0.00           C
ATOM    258  HB1 ASP A 599      41.500  24.620  36.470  1.00  0.00           H
ATOM    259  HB2 ASP A 599      40.120  23.540  36.860  1.00  0.00           H
ATOM    260  CG  ASP A 599      40.440  23.880  34.850  1.00  0.00           C
ATOM    261  OD1 ASP A 599      41.110  23.560  33.790  1.00  0.00           O
ATOM    262  OD2 ASP A 599      39.350  24.500  34.790  1.00  0.00           O
ATOM    263  C   ASP A 599      42.750  22.470  37.650  1.00  0.00           C
ATOM    264  O   ASP A 599      43.890  22.940  37.920  1.00  0.00           O
ATOM    265  N   PHE A 600      42.220  21.520  38.470  1.00  0.00           N
ATOM    266  HN  PHE A 600      41.270  21.230  38.330  1.00  0.00           H
ATOM    267  CA  PHE A 600      42.860  21.040  39.700  1.00  0.00           C
ATOM    268  HA  PHE A 600      43.070  21.870  40.360  1.00  0.00           H
ATOM    269  CB  PHE A 600      42.000  20.120  40.590  1.00  0.00           C
ATOM    270  HB1 PHE A 600      42.530  19.380  41.250  1.00  0.00           H
ATOM    271  HB2 PHE A 600      41.280  19.490  40.030  1.00  0.00           H
ATOM    272  CG  PHE A 600      41.050  20.920  41.470  1.00  0.00           C
ATOM    273  CD1 PHE A 600      39.670  20.950  41.380  1.00  0.00           C
ATOM    274  HD1 PHE A 600      39.080  20.320  40.730  1.00  0.00           H
ATOM    275  CE1 PHE A 600      38.920  21.680  42.310  1.00  0.00           C
ATOM    276  HE1 PHE A 600      37.840  21.680  42.350  1.00  0.00           H
ATOM    277  CZ  PHE A 600      39.520  22.210  43.490  1.00  0.00           C
ATOM    278  HZ  PHE A 600      38.960  22.730  44.250  1.00  0.00           H
ATOM    279  CD2 PHE A 600      41.660  21.500  42.600  1.00  0.00           C
ATOM    280  HD2 PHE A 600      42.740  21.510  42.620  1.00  0.00           H
ATOM    281  CE2 PHE A 600      40.910  22.170  43.600  1.00  0.00           C
ATOM    282  HE2 PHE A 600      41.460  22.510  44.470  1.00  0.00           H
ATOM    283  C   PHE A 600      44.160  20.310  39.390  1.00  0.00           C
ATOM    284  O   PHE A 600      45.220  20.640  40.000  1.00  0.00           O
ATOM    285  N   LYS A 601      44.130  19.420  38.390  1.00  0.00           N
ATOM    286  HN  LYS A 601      43.290  19.010  38.050  1.00  0.00           H
ATOM    287  CA  LYS A 601      45.290  18.790  37.930  1.00  0.00           C
ATOM    288  HA  LYS A 601      45.710  18.470  38.870  1.00  0.00           H
ATOM    289  CB  LYS A 601      44.930  17.560  37.100  1.00  0.00           C
ATOM    290  HB1 LYS A 601      45.830  17.290  36.500  1.00  0.00           H
ATOM    291  HB2 LYS A 601      44.130  17.810  36.370  1.00  0.00           H
ATOM    292  CG  LYS A 601      44.270  16.400  37.860  1.00  0.00           C
ATOM    293  HG1 LYS A 601      43.460  16.870  38.460  1.00  0.00           H
ATOM    294  HG2 LYS A 601      45.160  16.060  38.430  1.00  0.00           H
ATOM    295  CD  LYS A 601      43.650  15.350  36.960  1.00  0.00           C
ATOM    296  HD1 LYS A 601      42.830  15.770  36.330  1.00  0.00           H
ATOM    297  HD2 LYS A 601      43.050  14.640  37.570  1.00  0.00           H
ATOM    298  CE  LYS A 601      44.680  14.630  36.000  1.00  0.00           C
ATOM    299  HE1 LYS A 601      45.190  13.790  36.500  1.00  0.00           H
ATOM    300  HE2 LYS A 601      45.360  15.420  35.620  1.00  0.00           H
ATOM    301  NZ  LYS A 601      44.050  13.960  34.850  1.00  0.00           N
ATOM    302  HZ1 LYS A 601      43.180  13.450  35.080  1.00  0.00           H
ATOM    303  HZ2 LYS A 601      44.620  13.210  34.400  1.00  0.00           H
ATOM    304  HZ3 LYS A 601      43.850  14.640  34.080  1.00  0.00           H
ATOM    305  C   LYS A 601      46.340  19.760  37.290  1.00  0.00           C
ATOM    306  O   LYS A 601      47.550  19.720  37.580  1.00  0.00           O
ATOM    307  N   ASP A 602      45.950  20.690  36.440  1.00  0.00           N
ATOM    308  HN  ASP A 602      44.980  20.860  36.340  1.00  0.00           H
ATOM    309  CA  ASP A 602      46.880  21.710  35.880  1.00  0.00           C
ATOM    310  HA  ASP A 602      47.670  21.140  35.410  1.00  0.00           H
ATOM    311  CB  ASP A 602      46.100  22.560  34.860  1.00  0.00           C
ATOM    312  HB1 ASP A 602      46.740  23.470  34.730  1.00  0.00           H
ATOM    313  HB2 ASP A 602      45.140  23.010  35.190  1.00  0.00           H
ATOM    314  CG  ASP A 602      45.910  21.930  33.480  1.00  0.00           C
ATOM    315  OD1 ASP A 602      44.900  22.400  32.780  1.00  0.00           O
ATOM    316  OD2 ASP A 602      46.610  21.050  32.960  1.00  0.00           O
ATOM    317  C   ASP A 602      47.610  22.570  36.930  1.00  0.00           C
ATOM    318  O   ASP A 602      48.780  22.800  36.790  1.00  0.00           O
ATOM    319  N   ALA A 603      46.950  22.870  38.120  1.00  0.00           N
ATOM    320  HN  ALA A 603      45.980  22.680  38.230  1.00  0.00           H
ATOM    321  CA  ALA A 603      47.540  23.700  39.130  1.00  0.00           C
ATOM    322  HA  ALA A 603      47.960  24.620  38.770  1.00  0.00           H
ATOM    323  CB  ALA A 603      46.330  24.230  39.930  1.00  0.00           C
ATOM    324  HB1 ALA A 603      45.820  23.350  40.380  1.00  0.00           H
ATOM    325  HB2 ALA A 603      45.690  24.790  39.210  1.00  0.00           H
ATOM    326  HB3 ALA A 603      46.670  25.000  40.660  1.00  0.00           H
ATOM    327  C   ALA A 603      48.560  22.860  40.010  1.00  0.00           C
ATOM    328  O   ALA A 603      49.430  23.540  40.580  1.00  0.00           O
ATOM    329  N   LEU A 604      48.570  21.540  39.940  1.00  0.00           N
ATOM    330  HN  LEU A 604      47.850  21.150  39.400  1.00  0.00           H
ATOM    331  CA  LEU A 604      49.540  20.670  40.610  1.00  0.00           C
ATOM    332  HA  LEU A 604      50.080  21.270  41.330  1.00  0.00           H
ATOM    333  CB  LEU A 604      48.910  19.520  41.450  1.00  0.00           C
ATOM    334  HB1 LEU A 604      49.600  18.650  41.420  1.00  0.00           H
ATOM    335  HB2 LEU A 604      47.930  19.200  41.000  1.00  0.00           H
ATOM    336  CG  LEU A 604      48.630  19.930  42.920  1.00  0.00           C
ATOM    337  HG  LEU A 604      49.640  20.240  43.260  1.00  0.00           H
ATOM    338  CD1 LEU A 604      47.650  21.100  43.060  1.00  0.00           C
ATOM    339 HD11 LEU A 604      46.620  20.730  42.920  1.00  0.00           H
ATOM    340 HD12 LEU A 604      47.850  21.920  42.340  1.00  0.00           H
ATOM    341 HD13 LEU A 604      47.650  21.490  44.100  1.00  0.00           H
ATOM    342  CD2 LEU A 604      48.290  18.620  43.690  1.00  0.00           C
ATOM    343 HD21 LEU A 604      49.130  17.880  43.700  1.00  0.00           H
ATOM    344 HD22 LEU A 604      47.270  18.360  43.340  1.00  0.00           H
ATOM    345 HD23 LEU A 604      48.250  18.840  44.790  1.00  0.00           H
ATOM    346  C   LEU A 604      50.710  20.260  39.650  1.00  0.00           C
ATOM    347  O   LEU A 604      51.590  19.400  40.010  1.00  0.00           O
ATOM    348  N   SER A 605      50.750  20.890  38.510  1.00  0.00           N
ATOM    349  HN  SER A 605      49.990  21.460  38.230  1.00  0.00           H
ATOM    350  CA  SER A 605      51.860  20.970  37.650  1.00  0.00           C
ATOM    351  HA  SER A 605      52.340  20.010  37.610  1.00  0.00           H
ATOM    352  CB  SER A 605      51.500  21.320  36.180  1.00  0.00           C
ATOM    353  HB1 SER A 605      50.650  20.710  35.820  1.00  0.00           H
ATOM    354  HB2 SER A 605      52.340  21.100  35.490  1.00  0.00           H
ATOM    355  OG  SER A 605      51.230  22.710  35.920  1.00  0.00           O
ATOM    356  HG1 SER A 605      50.340  22.990  36.180  1.00  0.00           H
ATOM    357  C   SER A 605      52.990  21.910  38.150  1.00  0.00           C
ATOM    358  O   SER A 605      52.740  23.000  38.660  1.00  0.00           O
ATOM    359  N   LEU A 606      54.260  21.520  37.790  1.00  0.00           N
ATOM    360  HN  LEU A 606      54.550  20.810  37.160  1.00  0.00           H
ATOM    361  CA  LEU A 606      55.430  22.190  38.400  1.00  0.00           C
ATOM    362  HA  LEU A 606      55.270  22.210  39.470  1.00  0.00           H
ATOM    363  CB  LEU A 606      56.690  21.510  37.950  1.00  0.00           C
ATOM    364  HB1 LEU A 606      56.800  21.410  36.850  1.00  0.00           H
ATOM    365  HB2 LEU A 606      56.620  20.480  38.340  1.00  0.00           H
ATOM    366  CG  LEU A 606      58.110  22.010  38.480  1.00  0.00           C
ATOM    367  HG  LEU A 606      58.310  23.080  38.240  1.00  0.00           H
ATOM    368  CD1 LEU A 606      57.980  21.940  40.000  1.00  0.00           C
ATOM    369 HD11 LEU A 606      58.960  22.100  40.500  1.00  0.00           H
ATOM    370 HD12 LEU A 606      57.560  20.930  40.220  1.00  0.00           H
ATOM    371 HD13 LEU A 606      57.270  22.720  40.390  1.00  0.00           H
ATOM    372  CD2 LEU A 606      59.350  21.150  38.040  1.00  0.00           C
ATOM    373 HD21 LEU A 606      59.690  21.260  36.980  1.00  0.00           H
ATOM    374 HD22 LEU A 606      59.110  20.070  38.110  1.00  0.00           H
ATOM    375 HD23 LEU A 606      60.250  21.390  38.620  1.00  0.00           H
ATOM    376  C   LEU A 606      55.560  23.660  38.010  1.00  0.00           C
ATOM    377  O   LEU A 606      55.710  24.510  38.890  1.00  0.00           O
ATOM    378  N   GLN A 607      55.390  24.060  36.730  1.00  0.00           N
ATOM    379  HN  GLN A 607      55.320  23.460  35.930  1.00  0.00           H
ATOM    380  CA  GLN A 607      55.400  25.470  36.360  1.00  0.00           C
ATOM    381  HA  GLN A 607      56.190  25.920  36.950  1.00  0.00           H
ATOM    382  CB  GLN A 607      55.450  25.670  34.840  1.00  0.00           C
ATOM    383  HB1 GLN A 607      55.250  26.740  34.640  1.00  0.00           H
ATOM    384  HB2 GLN A 607      54.630  25.100  34.360  1.00  0.00           H
ATOM    385  CG  GLN A 607      56.740  25.240  34.070  1.00  0.00           C
ATOM    386  HG1 GLN A 607      57.140  24.260  34.410  1.00  0.00           H
ATOM    387  HG2 GLN A 607      57.570  25.960  34.230  1.00  0.00           H
ATOM    388  CD  GLN A 607      56.440  25.130  32.590  1.00  0.00           C
ATOM    389  OE1 GLN A 607      56.340  26.160  31.910  1.00  0.00           O
ATOM    390  NE2 GLN A 607      56.400  23.890  32.040  1.00  0.00           N
ATOM    391 HE21 GLN A 607      56.540  23.820  31.040  1.00  0.00           H
ATOM    392 HE22 GLN A 607      56.520  23.070  32.600  1.00  0.00           H
ATOM    393  C   GLN A 607      54.180  26.260  36.890  1.00  0.00           C
ATOM    394  O   GLN A 607      54.270  27.460  37.060  1.00  0.00           O
ATOM    395  N   CYS A 608      53.040  25.610  37.180  1.00  0.00           N
ATOM    396  HN  CYS A 608      52.910  24.640  36.960  1.00  0.00           H
ATOM    397  CA  CYS A 608      52.010  26.160  38.070  1.00  0.00           C
ATOM    398  HA  CYS A 608      51.770  27.190  37.840  1.00  0.00           H
ATOM    399  CB  CYS A 608      50.640  25.570  37.930  1.00  0.00           C
ATOM    400  HB1 CYS A 608      49.910  25.920  38.700  1.00  0.00           H
ATOM    401  HB2 CYS A 608      50.650  24.470  38.060  1.00  0.00           H
ATOM    402  SG  CYS A 608      49.830  26.060  36.390  1.00  0.00           S
ATOM    403  HG1 CYS A 608      50.660  25.810  35.390  1.00  0.00           H
ATOM    404  C   CYS A 608      52.360  26.410  39.510  1.00  0.00           C
ATOM    405  O   CYS A 608      52.140  27.530  40.020  1.00  0.00           O
ATOM    406  N   LEU A 609      53.090  25.450  40.160  1.00  0.00           N
ATOM    407  HN  LEU A 609      53.280  24.640  39.600  1.00  0.00           H
ATOM    408  CA  LEU A 609      53.410  25.520  41.580  1.00  0.00           C
ATOM    409  HA  LEU A 609      52.520  25.900  42.050  1.00  0.00           H
ATOM    410  CB  LEU A 609      53.800  24.190  42.260  1.00  0.00           C
ATOM    411  HB1 LEU A 609      53.980  24.430  43.330  1.00  0.00           H
ATOM    412  HB2 LEU A 609      54.660  23.710  41.760  1.00  0.00           H
ATOM    413  CG  LEU A 609      52.640  23.220  42.240  1.00  0.00           C
ATOM    414  HG  LEU A 609      51.950  23.250  41.380  1.00  0.00           H
ATOM    415  CD1 LEU A 609      53.030  21.800  42.180  1.00  0.00           C
ATOM    416 HD11 LEU A 609      52.190  21.120  42.420  1.00  0.00           H
ATOM    417 HD12 LEU A 609      53.790  21.480  42.920  1.00  0.00           H
ATOM    418 HD13 LEU A 609      53.400  21.580  41.160  1.00  0.00           H
ATOM    419  CD2 LEU A 609      51.690  23.510  43.400  1.00  0.00           C
ATOM    420 HD21 LEU A 609      51.100  22.620  43.690  1.00  0.00           H
ATOM    421 HD22 LEU A 609      51.000  24.310  43.080  1.00  0.00           H
ATOM    422 HD23 LEU A 609      52.260  23.780  44.310  1.00  0.00           H
ATOM    423  C   LEU A 609      54.500  26.580  41.770  1.00  0.00           C
ATOM    424  O   LEU A 609      54.560  27.310  42.750  1.00  0.00           O
ATOM    425  N   ALA A 610      55.440  26.730  40.810  1.00  0.00           N
ATOM    426  HN  ALA A 610      55.340  26.250  39.930  1.00  0.00           H
ATOM    427  CA  ALA A 610      56.150  27.960  40.570  1.00  0.00           C
ATOM    428  HA  ALA A 610      56.840  28.000  41.400  1.00  0.00           H
ATOM    429  CB  ALA A 610      56.940  27.890  39.280  1.00  0.00           C
ATOM    430  HB1 ALA A 610      57.420  28.890  39.130  1.00  0.00           H
ATOM    431  HB2 ALA A 610      56.240  27.830  38.410  1.00  0.00           H
ATOM    432  HB3 ALA A 610      57.660  27.060  39.150  1.00  0.00           H
ATOM    433  C   ALA A 610      55.500  29.270  40.630  1.00  0.00           C
ATOM    434  O   ALA A 610      56.000  30.180  41.290  1.00  0.00           O
ATOM    435  N   SER A 611      54.420  29.500  39.890  1.00  0.00           N
ATOM    436  HN  SER A 611      54.080  28.860  39.200  1.00  0.00           H
ATOM    437  CA  SER A 611      53.530  30.660  39.950  1.00  0.00           C
ATOM    438  HA  SER A 611      54.150  31.530  39.790  1.00  0.00           H
ATOM    439  CB  SER A 611      52.430  30.530  38.870  1.00  0.00           C
ATOM    440  HB1 SER A 611      51.680  31.350  38.840  1.00  0.00           H
ATOM    441  HB2 SER A 611      51.960  29.550  39.120  1.00  0.00           H
ATOM    442  OG  SER A 611      53.040  30.340  37.620  1.00  0.00           O
ATOM    443  HG1 SER A 611      53.600  31.100  37.480  1.00  0.00           H
ATOM    444  C   SER A 611      52.810  30.790  41.280  1.00  0.00           C
ATOM    445  O   SER A 611      52.740  31.890  41.870  1.00  0.00           O
ATOM    446  N   ILE A 612      52.270  29.690  41.840  1.00  0.00           N
ATOM    447  HN  ILE A 612      52.260  28.910  41.230  1.00  0.00           H
ATOM    448  CA  ILE A 612      51.590  29.680  43.140  1.00  0.00           C
ATOM    449  HA  ILE A 612      50.790  30.400  43.180  1.00  0.00           H
ATOM    450  CB  ILE A 612      50.940  28.380  43.460  1.00  0.00           C
ATOM    451  HB  ILE A 612      51.840  27.730  43.490  1.00  0.00           H
ATOM    452  CG2 ILE A 612      50.330  28.330  44.820  1.00  0.00           C
ATOM    453 HG21 ILE A 612      51.000  28.590  45.670  1.00  0.00           H
ATOM    454 HG22 ILE A 612      49.940  27.300  44.930  1.00  0.00           H
ATOM    455 HG23 ILE A 612      49.450  29.020  44.770  1.00  0.00           H
ATOM    456  CG1 ILE A 612      49.930  28.020  42.370  1.00  0.00           C
ATOM    457 HG11 ILE A 612      50.340  28.330  41.390  1.00  0.00           H
ATOM    458 HG12 ILE A 612      49.000  28.600  42.570  1.00  0.00           H
ATOM    459  CD  ILE A 612      49.730  26.530  42.160  1.00  0.00           C
ATOM    460  HD1 ILE A 612      49.870  26.000  43.130  1.00  0.00           H
ATOM    461  HD2 ILE A 612      50.610  26.140  41.600  1.00  0.00           H
ATOM    462  HD3 ILE A 612      48.840  26.080  41.670  1.00  0.00           H
ATOM    463  C   ILE A 612      52.510  30.100  44.300  1.00  0.00           C
ATOM    464  O   ILE A 612      52.140  30.970  45.060  1.00  0.00           O
ATOM    465  N   LEU A 613      53.790  29.670  44.230  1.00  0.00           N
ATOM    466  HN  LEU A 613      54.110  28.990  43.580  1.00  0.00           H
ATOM    467  CA  LEU A 613      54.830  29.980  45.170  1.00  0.00           C
ATOM    468  HA  LEU A 613      54.510  29.690  46.150  1.00  0.00           H
ATOM    469  CB  LEU A 613      56.090  29.080  44.810  1.00  0.00           C
ATOM    470  HB1 LEU A 613      56.490  29.280  43.790  1.00  0.00           H
ATOM    471  HB2 LEU A 613      55.830  28.010  44.890  1.00  0.00           H
ATOM    472  CG  LEU A 613      57.110  29.270  45.940  1.00  0.00           C
ATOM    473  HG  LEU A 613      57.510  30.300  46.010  1.00  0.00           H
ATOM    474  CD1 LEU A 613      56.660  28.980  47.400  1.00  0.00           C
ATOM    475 HD11 LEU A 613      55.810  29.580  47.770  1.00  0.00           H
ATOM    476 HD12 LEU A 613      57.540  29.120  48.060  1.00  0.00           H
ATOM    477 HD13 LEU A 613      56.430  27.890  47.540  1.00  0.00           H
ATOM    478  CD2 LEU A 613      58.280  28.410  45.520  1.00  0.00           C
ATOM    479 HD21 LEU A 613      58.950  28.180  46.370  1.00  0.00           H
ATOM    480 HD22 LEU A 613      58.840  28.870  44.670  1.00  0.00           H
ATOM    481 HD23 LEU A 613      57.970  27.400  45.170  1.00  0.00           H
ATOM    482  C   LEU A 613      55.250  31.520  45.110  1.00  0.00           C
ATOM    483  O   LEU A 613      55.430  32.240  46.100  1.00  0.00           O
ATOM    484  N   PHE A 614      55.460  31.960  43.840  1.00  0.00           N
ATOM    485  HN  PHE A 614      55.460  31.270  43.130  1.00  0.00           H
ATOM    486  CA  PHE A 614      55.900  33.350  43.510  1.00  0.00           C
ATOM    487  HA  PHE A 614      56.800  33.580  44.050  1.00  0.00           H
ATOM    488  CB  PHE A 614      56.340  33.380  42.030  1.00  0.00           C
ATOM    489  HB1 PHE A 614      55.750  32.650  41.440  1.00  0.00           H
ATOM    490  HB2 PHE A 614      57.400  33.070  41.940  1.00  0.00           H
ATOM    491  CG  PHE A 614      56.260  34.710  41.360  1.00  0.00           C
ATOM    492  CD1 PHE A 614      55.180  35.020  40.550  1.00  0.00           C
ATOM    493  HD1 PHE A 614      54.320  34.400  40.400  1.00  0.00           H
ATOM    494  CE1 PHE A 614      55.090  36.310  40.030  1.00  0.00           C
ATOM    495  HE1 PHE A 614      54.230  36.570  39.430  1.00  0.00           H
ATOM    496  CZ  PHE A 614      56.090  37.210  40.310  1.00  0.00           C
ATOM    497  HZ  PHE A 614      56.020  38.200  39.870  1.00  0.00           H
ATOM    498  CD2 PHE A 614      57.390  35.600  41.460  1.00  0.00           C
ATOM    499  HD2 PHE A 614      58.270  35.230  41.970  1.00  0.00           H
ATOM    500  CE2 PHE A 614      57.280  36.910  40.990  1.00  0.00           C
ATOM    501  HE2 PHE A 614      58.010  37.700  41.090  1.00  0.00           H
ATOM    502  C   PHE A 614      54.850  34.420  43.850  1.00  0.00           C
ATOM    503  O   PHE A 614      55.140  35.590  44.150  1.00  0.00           O
ATOM    504  N   LEU A 615      53.560  33.990  43.910  1.00  0.00           N
ATOM    505  HN  LEU A 615      53.430  33.080  43.540  1.00  0.00           H
ATOM    506  CA  LEU A 615      52.480  34.860  44.370  1.00  0.00           C
ATOM    507  HA  LEU A 615      52.800  35.890  44.300  1.00  0.00           H
ATOM    508  CB  LEU A 615      51.340  34.780  43.320  1.00  0.00           C
ATOM    509  HB1 LEU A 615      50.380  35.260  43.610  1.00  0.00           H
ATOM    510  HB2 LEU A 615      51.150  33.710  43.120  1.00  0.00           H
ATOM    511  CG  LEU A 615      51.700  35.430  42.000  1.00  0.00           C
ATOM    512  HG  LEU A 615      52.760  35.240  41.760  1.00  0.00           H
ATOM    513  CD1 LEU A 615      50.810  34.830  40.800  1.00  0.00           C
ATOM    514 HD11 LEU A 615      50.780  33.720  40.870  1.00  0.00           H
ATOM    515 HD12 LEU A 615      51.260  34.980  39.800  1.00  0.00           H
ATOM    516 HD13 LEU A 615      49.770  35.200  40.920  1.00  0.00           H
ATOM    517  CD2 LEU A 615      51.470  36.910  42.110  1.00  0.00           C
ATOM    518 HD21 LEU A 615      50.400  37.220  42.060  1.00  0.00           H
ATOM    519 HD22 LEU A 615      52.020  37.430  41.290  1.00  0.00           H
ATOM    520 HD23 LEU A 615      51.850  37.360  43.050  1.00  0.00           H
ATOM    521  C   LEU A 615      51.970  34.650  45.740  1.00  0.00           C
ATOM    522  O   LEU A 615      51.480  35.600  46.300  1.00  0.00           O
ATOM    523  N   TYR A 616      52.260  33.470  46.390  1.00  0.00           N
ATOM    524  HN  TYR A 616      52.540  32.620  45.950  1.00  0.00           H
ATOM    525  CA  TYR A 616      52.210  33.330  47.820  1.00  0.00           C
ATOM    526  HA  TYR A 616      51.220  33.620  48.150  1.00  0.00           H
ATOM    527  CB  TYR A 616      52.320  31.870  48.250  1.00  0.00           C
ATOM    528  HB1 TYR A 616      53.170  31.510  47.630  1.00  0.00           H
ATOM    529  HB2 TYR A 616      51.370  31.320  48.080  1.00  0.00           H
ATOM    530  CG  TYR A 616      52.560  31.670  49.720  1.00  0.00           C
ATOM    531  CD1 TYR A 616      53.820  31.290  50.120  1.00  0.00           C
ATOM    532  HD1 TYR A 616      54.610  31.140  49.400  1.00  0.00           H
ATOM    533  CE1 TYR A 616      54.120  31.090  51.500  1.00  0.00           C
ATOM    534  HE1 TYR A 616      55.130  30.750  51.700  1.00  0.00           H
ATOM    535  CZ  TYR A 616      53.150  31.230  52.470  1.00  0.00           C
ATOM    536  OH  TYR A 616      53.510  31.140  53.860  1.00  0.00           O
ATOM    537  HH  TYR A 616      52.660  30.970  54.270  1.00  0.00           H
ATOM    538  CD2 TYR A 616      51.570  31.850  50.680  1.00  0.00           C
ATOM    539  HD2 TYR A 616      50.530  31.940  50.390  1.00  0.00           H
ATOM    540  CE2 TYR A 616      51.850  31.620  52.050  1.00  0.00           C
ATOM    541  HE2 TYR A 616      51.060  31.830  52.740  1.00  0.00           H
ATOM    542  C   TYR A 616      53.160  34.280  48.530  1.00  0.00           C
ATOM    543  O   TYR A 616      52.770  35.070  49.390  1.00  0.00           O
ATOM    544  N   CYS A 617      54.430  34.360  48.050  1.00  0.00           N
ATOM    545  HN  CYS A 617      54.740  33.680  47.400  1.00  0.00           H
ATOM    546  CA  CYS A 617      55.510  35.320  48.430  1.00  0.00           C
ATOM    547  HA  CYS A 617      55.630  35.190  49.500  1.00  0.00           H
ATOM    548  CB  CYS A 617      56.780  34.910  47.620  1.00  0.00           C
ATOM    549  HB1 CYS A 617      57.520  35.730  47.450  1.00  0.00           H
ATOM    550  HB2 CYS A 617      56.530  34.690  46.570  1.00  0.00           H
ATOM    551  SG  CYS A 617      57.640  33.430  48.330  1.00  0.00           S
ATOM    552  HG1 CYS A 617      56.630  32.700  47.890  1.00  0.00           H
ATOM    553  C   CYS A 617      55.110  36.770  48.130  1.00  0.00           C
ATOM    554  O   CYS A 617      55.330  37.680  48.920  1.00  0.00           O
ATOM    555  N   ALA A 618      54.580  37.090  46.890  1.00  0.00           N
ATOM    556  HN  ALA A 618      54.680  36.510  46.080  1.00  0.00           H
ATOM    557  CA  ALA A 618      54.180  38.410  46.520  1.00  0.00           C
ATOM    558  HA  ALA A 618      54.900  39.080  46.960  1.00  0.00           H
ATOM    559  CB  ALA A 618      54.060  38.660  45.000  1.00  0.00           C
ATOM    560  HB1 ALA A 618      53.530  37.860  44.450  1.00  0.00           H
ATOM    561  HB2 ALA A 618      55.070  38.700  44.540  1.00  0.00           H
ATOM    562  HB3 ALA A 618      53.600  39.650  44.820  1.00  0.00           H
ATOM    563  C   ALA A 618      52.950  38.970  47.140  1.00  0.00           C
ATOM    564  O   ALA A 618      52.860  40.220  47.270  1.00  0.00           O
ATOM    565  N   CYS A 619      51.970  38.150  47.440  1.00  0.00           N
ATOM    566  HN  CYS A 619      52.070  37.170  47.270  1.00  0.00           H
ATOM    567  CA  CYS A 619      50.840  38.460  48.270  1.00  0.00           C
ATOM    568  HA  CYS A 619      50.590  39.470  48.010  1.00  0.00           H
ATOM    569  CB  CYS A 619      49.630  37.610  47.900  1.00  0.00           C
ATOM    570  HB1 CYS A 619      49.610  36.590  48.350  1.00  0.00           H
ATOM    571  HB2 CYS A 619      49.540  37.480  46.800  1.00  0.00           H
ATOM    572  SG  CYS A 619      48.080  38.360  48.590  1.00  0.00           S
ATOM    573  HG1 CYS A 619      47.900  39.140  47.540  1.00  0.00           H
ATOM    574  C   CYS A 619      51.130  38.430  49.820  1.00  0.00           C
ATOM    575  O   CYS A 619      50.850  39.350  50.590  1.00  0.00           O
ATOM    576  N   MET A 620      51.780  37.410  50.410  1.00  0.00           N
ATOM    577  HN  MET A 620      51.860  36.550  49.890  1.00  0.00           H
ATOM    578  CA  MET A 620      52.270  37.370  51.790  1.00  0.00           C
ATOM    579  HA  MET A 620      51.390  37.410  52.410  1.00  0.00           H
ATOM    580  CB  MET A 620      53.090  36.110  52.110  1.00  0.00           C
ATOM    581  HB1 MET A 620      53.980  36.040  51.450  1.00  0.00           H
ATOM    582  HB2 MET A 620      52.420  35.250  51.920  1.00  0.00           H
ATOM    583  CG  MET A 620      53.680  36.020  53.570  1.00  0.00           C
ATOM    584  HG1 MET A 620      54.280  36.910  53.820  1.00  0.00           H
ATOM    585  HG2 MET A 620      54.340  35.150  53.680  1.00  0.00           H
ATOM    586  SD  MET A 620      52.290  36.010  54.780  1.00  0.00           S
ATOM    587  CE  MET A 620      51.880  34.270  54.520  1.00  0.00           C
ATOM    588  HE1 MET A 620      52.390  33.660  55.300  1.00  0.00           H
ATOM    589  HE2 MET A 620      52.000  33.920  53.470  1.00  0.00           H
ATOM    590  HE3 MET A 620      50.800  34.150  54.770  1.00  0.00           H
ATOM    591  C   MET A 620      53.080  38.590  52.170  1.00  0.00           C
ATOM    592  O   MET A 620      52.890  39.120  53.280  1.00  0.00           O
ATOM    593  N   SER A 621      53.950  39.040  51.270  1.00  0.00           N
ATOM    594  HN  SER A 621      54.000  38.770  50.320  1.00  0.00           H
ATOM    595  CA  SER A 621      54.860  40.120  51.640  1.00  0.00           C
ATOM    596  HA  SER A 621      55.300  39.820  52.580  1.00  0.00           H
ATOM    597  CB  SER A 621      56.100  40.430  50.670  1.00  0.00           C
ATOM    598  HB1 SER A 621      56.750  39.530  50.670  1.00  0.00           H
ATOM    599  HB2 SER A 621      56.660  41.380  50.740  1.00  0.00           H
ATOM    600  OG  SER A 621      55.660  40.380  49.330  1.00  0.00           O
ATOM    601  HG1 SER A 621      55.710  39.460  49.060  1.00  0.00           H
ATOM    602  C   SER A 621      54.180  41.490  51.960  1.00  0.00           C
ATOM    603  O   SER A 621      54.490  42.110  52.960  1.00  0.00           O
ATOM    604  N   PRO A 622      53.190  42.060  51.250  1.00  0.00           N
ATOM    605  CD  PRO A 622      52.970  41.810  49.850  1.00  0.00           C
ATOM    606  HD1 PRO A 622      52.720  40.740  49.690  1.00  0.00           H
ATOM    607  HD2 PRO A 622      53.880  42.120  49.280  1.00  0.00           H
ATOM    608  CA  PRO A 622      52.300  43.170  51.790  1.00  0.00           C
ATOM    609  HA  PRO A 622      52.910  43.910  52.260  1.00  0.00           H
ATOM    610  CB  PRO A 622      51.640  43.700  50.500  1.00  0.00           C
ATOM    611  HB1 PRO A 622      52.270  44.540  50.170  1.00  0.00           H
ATOM    612  HB2 PRO A 622      50.580  44.040  50.630  1.00  0.00           H
ATOM    613  CG  PRO A 622      51.680  42.620  49.470  1.00  0.00           C
ATOM    614  HG1 PRO A 622      50.810  41.970  49.710  1.00  0.00           H
ATOM    615  HG2 PRO A 622      51.620  43.090  48.470  1.00  0.00           H
ATOM    616  C   PRO A 622      51.330  42.710  52.800  1.00  0.00           C
ATOM    617  O   PRO A 622      51.120  43.470  53.750  1.00  0.00           O
ATOM    618  N   VAL A 623      50.750  41.530  52.770  1.00  0.00           N
ATOM    619  HN  VAL A 623      51.020  40.850  52.100  1.00  0.00           H
ATOM    620  CA  VAL A 623      49.750  41.040  53.770  1.00  0.00           C
ATOM    621  HA  VAL A 623      49.090  41.900  53.790  1.00  0.00           H
ATOM    622  CB  VAL A 623      48.860  39.840  53.340  1.00  0.00           C
ATOM    623  HB  VAL A 623      49.470  38.950  53.100  1.00  0.00           H
ATOM    624  CG1 VAL A 623      47.890  39.450  54.450  1.00  0.00           C
ATOM    625 HG11 VAL A 623      47.200  38.690  54.050  1.00  0.00           H
ATOM    626 HG12 VAL A 623      47.420  40.390  54.840  1.00  0.00           H
ATOM    627 HG13 VAL A 623      48.360  38.960  55.330  1.00  0.00           H
ATOM    628  CG2 VAL A 623      48.050  40.440  52.090  1.00  0.00           C
ATOM    629 HG21 VAL A 623      47.440  41.300  52.450  1.00  0.00           H
ATOM    630 HG22 VAL A 623      47.340  39.720  51.640  1.00  0.00           H
ATOM    631 HG23 VAL A 623      48.660  40.760  51.220  1.00  0.00           H
ATOM    632  C   VAL A 623      50.360  40.980  55.270  1.00  0.00           C
ATOM    633  O   VAL A 623      49.660  41.450  56.200  1.00  0.00           O
ATOM    634  N   ILE A 624      51.600  40.440  55.440  1.00  0.00           N
ATOM    635  HN  ILE A 624      52.060  40.000  54.670  1.00  0.00           H
ATOM    636  CA  ILE A 624      52.370  40.440  56.620  1.00  0.00           C
ATOM    637  HA  ILE A 624      51.730  40.080  57.400  1.00  0.00           H
ATOM    638  CB  ILE A 624      53.530  39.480  56.590  1.00  0.00           C
ATOM    639  HB  ILE A 624      53.110  38.530  56.180  1.00  0.00           H
ATOM    640  CG2 ILE A 624      54.770  39.920  55.790  1.00  0.00           C
ATOM    641 HG21 ILE A 624      55.480  39.070  55.750  1.00  0.00           H
ATOM    642 HG22 ILE A 624      55.230  40.850  56.190  1.00  0.00           H
ATOM    643 HG23 ILE A 624      54.510  40.140  54.730  1.00  0.00           H
ATOM    644  CG1 ILE A 624      53.960  39.130  58.040  1.00  0.00           C
ATOM    645 HG11 ILE A 624      54.290  39.980  58.660  1.00  0.00           H
ATOM    646 HG12 ILE A 624      54.890  38.530  57.950  1.00  0.00           H
ATOM    647  CD  ILE A 624      53.060  38.180  58.850  1.00  0.00           C
ATOM    648  HD1 ILE A 624      53.440  38.060  59.890  1.00  0.00           H
ATOM    649  HD2 ILE A 624      53.090  37.140  58.470  1.00  0.00           H
ATOM    650  HD3 ILE A 624      52.040  38.610  58.900  1.00  0.00           H
ATOM    651  C   ILE A 624      52.760  41.870  57.080  1.00  0.00           C
ATOM    652  O   ILE A 624      52.840  42.150  58.300  1.00  0.00           O
ATOM    653  N   THR A 625      53.170  42.730  56.100  1.00  0.00           N
ATOM    654  HN  THR A 625      53.060  42.430  55.160  1.00  0.00           H
ATOM    655  CA  THR A 625      53.760  44.030  56.440  1.00  0.00           C
ATOM    656  HA  THR A 625      54.440  43.940  57.270  1.00  0.00           H
ATOM    657  CB  THR A 625      54.450  44.760  55.210  1.00  0.00           C
ATOM    658  HB  THR A 625      53.810  44.980  54.340  1.00  0.00           H
ATOM    659  OG1 THR A 625      55.490  43.990  54.700  1.00  0.00           O
ATOM    660  HG1 THR A 625      55.060  43.450  54.040  1.00  0.00           H
ATOM    661  CG2 THR A 625      55.080  46.070  55.730  1.00  0.00           C
ATOM    662 HG21 THR A 625      54.180  46.660  56.030  1.00  0.00           H
ATOM    663 HG22 THR A 625      55.580  46.450  54.820  1.00  0.00           H
ATOM    664 HG23 THR A 625      55.770  45.870  56.590  1.00  0.00           H
ATOM    665  C   THR A 625      52.650  44.930  57.020  1.00  0.00           C
ATOM    666  O   THR A 625      52.790  45.560  58.070  1.00  0.00           O
ATOM    667  N   PHE A 626      51.470  44.900  56.330  1.00  0.00           N
ATOM    668  HN  PHE A 626      51.370  44.250  55.580  1.00  0.00           H
ATOM    669  CA  PHE A 626      50.220  45.570  56.520  1.00  0.00           C
ATOM    670  HA  PHE A 626      50.400  46.630  56.590  1.00  0.00           H
ATOM    671  CB  PHE A 626      49.280  45.460  55.280  1.00  0.00           C
ATOM    672  HB1 PHE A 626      49.290  44.430  54.870  1.00  0.00           H
ATOM    673  HB2 PHE A 626      49.670  46.140  54.490  1.00  0.00           H
ATOM    674  CG  PHE A 626      47.880  45.770  55.630  1.00  0.00           C
ATOM    675  CD1 PHE A 626      46.790  44.810  55.660  1.00  0.00           C
ATOM    676  HD1 PHE A 626      47.040  43.770  55.580  1.00  0.00           H
ATOM    677  CE1 PHE A 626      45.460  45.150  56.000  1.00  0.00           C
ATOM    678  HE1 PHE A 626      44.680  44.430  55.980  1.00  0.00           H
ATOM    679  CZ  PHE A 626      45.220  46.550  56.280  1.00  0.00           C
ATOM    680  HZ  PHE A 626      44.300  46.880  56.750  1.00  0.00           H
ATOM    681  CD2 PHE A 626      47.500  47.100  55.690  1.00  0.00           C
ATOM    682  HD2 PHE A 626      48.200  47.910  55.530  1.00  0.00           H
ATOM    683  CE2 PHE A 626      46.220  47.510  56.010  1.00  0.00           C
ATOM    684  HE2 PHE A 626      46.030  48.550  56.260  1.00  0.00           H
ATOM    685  C   PHE A 626      49.680  45.090  57.910  1.00  0.00           C
ATOM    686  O   PHE A 626      49.360  45.930  58.760  1.00  0.00           O
ATOM    687  N   GLY A 627      49.590  43.790  58.230  1.00  0.00           N
ATOM    688  HN  GLY A 627      49.760  43.030  57.600  1.00  0.00           H
ATOM    689  CA  GLY A 627      49.310  43.350  59.560  1.00  0.00           C
ATOM    690  HA1 GLY A 627      49.030  42.310  59.520  1.00  0.00           H
ATOM    691  HA2 GLY A 627      48.460  43.950  59.840  1.00  0.00           H
ATOM    692  C   GLY A 627      50.230  43.700  60.690  1.00  0.00           C
ATOM    693  O   GLY A 627      49.760  43.820  61.810  1.00  0.00           O
ATOM    694  N   GLY A 628      51.570  43.920  60.420  1.00  0.00           N
ATOM    695  HN  GLY A 628      51.830  43.770  59.480  1.00  0.00           H
ATOM    696  CA  GLY A 628      52.480  44.550  61.380  1.00  0.00           C
ATOM    697  HA1 GLY A 628      53.460  44.550  60.940  1.00  0.00           H
ATOM    698  HA2 GLY A 628      52.540  44.030  62.330  1.00  0.00           H
ATOM    699  C   GLY A 628      52.020  46.040  61.650  1.00  0.00           C
ATOM    700  O   GLY A 628      51.810  46.530  62.760  1.00  0.00           O
ATOM    701  N   LEU A 629      51.900  46.860  60.570  1.00  0.00           N
ATOM    702  HN  LEU A 629      51.910  46.400  59.680  1.00  0.00           H
ATOM    703  CA  LEU A 629      51.630  48.240  60.470  1.00  0.00           C
ATOM    704  HA  LEU A 629      52.390  48.810  61.000  1.00  0.00           H
ATOM    705  CB  LEU A 629      51.620  48.810  59.030  1.00  0.00           C
ATOM    706  HB1 LEU A 629      51.180  49.830  58.940  1.00  0.00           H
ATOM    707  HB2 LEU A 629      50.940  48.150  58.450  1.00  0.00           H
ATOM    708  CG  LEU A 629      53.030  48.870  58.380  1.00  0.00           C
ATOM    709  HG  LEU A 629      53.480  47.870  58.600  1.00  0.00           H
ATOM    710  CD1 LEU A 629      52.720  49.030  56.870  1.00  0.00           C
ATOM    711 HD11 LEU A 629      53.660  49.170  56.290  1.00  0.00           H
ATOM    712 HD12 LEU A 629      52.140  49.960  56.700  1.00  0.00           H
ATOM    713 HD13 LEU A 629      52.200  48.100  56.550  1.00  0.00           H
ATOM    714  CD2 LEU A 629      53.950  50.070  58.780  1.00  0.00           C
ATOM    715 HD21 LEU A 629      54.170  49.900  59.850  1.00  0.00           H
ATOM    716 HD22 LEU A 629      53.450  51.050  58.690  1.00  0.00           H
ATOM    717 HD23 LEU A 629      54.910  49.900  58.260  1.00  0.00           H
ATOM    718  C   LEU A 629      50.260  48.610  61.040  1.00  0.00           C
ATOM    719  O   LEU A 629      50.060  49.600  61.800  1.00  0.00           O
ATOM    720  N   LEU A 630      49.230  47.770  60.820  1.00  0.00           N
ATOM    721  HN  LEU A 630      49.300  46.970  60.220  1.00  0.00           H
ATOM    722  CA  LEU A 630      47.900  47.870  61.420  1.00  0.00           C
ATOM    723  HA  LEU A 630      47.450  48.830  61.160  1.00  0.00           H
ATOM    724  CB  LEU A 630      47.000  46.730  60.790  1.00  0.00           C
ATOM    725  HB1 LEU A 630      47.360  45.700  60.960  1.00  0.00           H
ATOM    726  HB2 LEU A 630      47.160  46.850  59.700  1.00  0.00           H
ATOM    727  CG  LEU A 630      45.520  46.710  61.100  1.00  0.00           C
ATOM    728  HG  LEU A 630      45.400  46.470  62.170  1.00  0.00           H
ATOM    729  CD1 LEU A 630      44.900  48.140  60.900  1.00  0.00           C
ATOM    730 HD11 LEU A 630      43.890  48.110  61.370  1.00  0.00           H
ATOM    731 HD12 LEU A 630      44.770  48.290  59.800  1.00  0.00           H
ATOM    732 HD13 LEU A 630      45.500  48.940  61.380  1.00  0.00           H
ATOM    733  CD2 LEU A 630      44.860  45.790  60.170  1.00  0.00           C
ATOM    734 HD21 LEU A 630      45.240  44.740  60.210  1.00  0.00           H
ATOM    735 HD22 LEU A 630      44.890  46.140  59.120  1.00  0.00           H
ATOM    736 HD23 LEU A 630      43.770  45.640  60.280  1.00  0.00           H
ATOM    737  C   LEU A 630      47.940  47.800  62.910  1.00  0.00           C
ATOM    738  O   LEU A 630      47.150  48.510  63.590  1.00  0.00           O
ATOM    739  N   GLY A 631      48.850  46.880  63.470  1.00  0.00           N
ATOM    740  HN  GLY A 631      49.340  46.430  62.720  1.00  0.00           H
ATOM    741  CA  GLY A 631      49.350  46.740  64.840  1.00  0.00           C
ATOM    742  HA1 GLY A 631      50.220  46.110  64.730  1.00  0.00           H
ATOM    743  HA2 GLY A 631      48.640  46.310  65.530  1.00  0.00           H
ATOM    744  C   GLY A 631      49.800  48.040  65.400  1.00  0.00           C
ATOM    745  O   GLY A 631      49.430  48.560  66.450  1.00  0.00           O
ATOM    746  N   GLU A 632      50.860  48.600  64.760  1.00  0.00           N
ATOM    747  HN  GLU A 632      51.450  48.040  64.180  1.00  0.00           H
ATOM    748  CA  GLU A 632      51.230  50.050  65.000  1.00  0.00           C
ATOM    749  HA  GLU A 632      51.530  50.190  66.030  1.00  0.00           H
ATOM    750  CB  GLU A 632      52.500  50.350  64.220  1.00  0.00           C
ATOM    751  HB1 GLU A 632      52.680  51.410  63.920  1.00  0.00           H
ATOM    752  HB2 GLU A 632      52.470  49.910  63.200  1.00  0.00           H
ATOM    753  CG  GLU A 632      53.760  49.740  64.890  1.00  0.00           C
ATOM    754  HG1 GLU A 632      54.650  49.750  64.230  1.00  0.00           H
ATOM    755  HG2 GLU A 632      53.510  48.660  65.010  1.00  0.00           H
ATOM    756  CD  GLU A 632      54.110  50.170  66.240  1.00  0.00           C
ATOM    757  OE1 GLU A 632      54.900  51.220  66.360  1.00  0.00           O
ATOM    758  OE2 GLU A 632      53.730  49.550  67.260  1.00  0.00           O
ATOM    759  C   GLU A 632      50.140  51.110  64.840  1.00  0.00           C
ATOM    760  O   GLU A 632      50.120  52.080  65.650  1.00  0.00           O
ATOM    761  N   ALA A 633      49.240  51.030  63.820  1.00  0.00           N
ATOM    762  HN  ALA A 633      49.370  50.220  63.240  1.00  0.00           H
ATOM    763  CA  ALA A 633      48.280  52.070  63.540  1.00  0.00           C
ATOM    764  HA  ALA A 633      48.830  52.990  63.430  1.00  0.00           H
ATOM    765  CB  ALA A 633      47.610  51.720  62.200  1.00  0.00           C
ATOM    766  HB1 ALA A 633      46.950  52.530  61.840  1.00  0.00           H
ATOM    767  HB2 ALA A 633      46.900  50.880  62.370  1.00  0.00           H
ATOM    768  HB3 ALA A 633      48.390  51.580  61.420  1.00  0.00           H
ATOM    769  C   ALA A 633      47.180  52.270  64.480  1.00  0.00           C
ATOM    770  O   ALA A 633      47.080  53.430  64.740  1.00  0.00           O
ATOM    771  N   THR A 634      46.510  51.260  65.000  1.00  0.00           N
ATOM    772  HN  THR A 634      46.610  50.350  64.590  1.00  0.00           H
ATOM    773  CA  THR A 634      45.360  51.480  65.870  1.00  0.00           C
ATOM    774  HA  THR A 634      45.310  52.560  66.000  1.00  0.00           H
ATOM    775  CB  THR A 634      44.050  50.950  65.300  1.00  0.00           C
ATOM    776  HB  THR A 634      43.290  51.100  66.100  1.00  0.00           H
ATOM    777  OG1 THR A 634      44.090  49.560  64.870  1.00  0.00           O
ATOM    778  HG1 THR A 634      43.200  49.380  64.550  1.00  0.00           H
ATOM    779  CG2 THR A 634      43.610  51.830  64.080  1.00  0.00           C
ATOM    780 HG21 THR A 634      42.520  51.760  63.870  1.00  0.00           H
ATOM    781 HG22 THR A 634      44.210  51.630  63.160  1.00  0.00           H
ATOM    782 HG23 THR A 634      43.920  52.900  64.170  1.00  0.00           H
ATOM    783  C   THR A 634      45.610  50.840  67.190  1.00  0.00           C
ATOM    784  O   THR A 634      44.800  50.920  68.090  1.00  0.00           O
ATOM    785  N   GLU A 635      46.880  50.330  67.450  1.00  0.00           N
ATOM    786  HN  GLU A 635      47.540  50.200  66.710  1.00  0.00           H
ATOM    787  CA  GLU A 635      47.280  49.980  68.740  1.00  0.00           C
ATOM    788  HA  GLU A 635      48.360  49.890  68.640  1.00  0.00           H
ATOM    789  CB  GLU A 635      46.970  50.920  69.980  1.00  0.00           C
ATOM    790  HB1 GLU A 635      47.230  50.560  71.000  1.00  0.00           H
ATOM    791  HB2 GLU A 635      45.900  51.240  69.990  1.00  0.00           H
ATOM    792  CG  GLU A 635      47.910  52.160  69.860  1.00  0.00           C
ATOM    793  HG1 GLU A 635      47.960  52.620  68.860  1.00  0.00           H
ATOM    794  HG2 GLU A 635      48.940  51.760  69.940  1.00  0.00           H
ATOM    795  CD  GLU A 635      47.600  53.170  70.900  1.00  0.00           C
ATOM    796  OE1 GLU A 635      48.380  53.260  71.910  1.00  0.00           O
ATOM    797  OE2 GLU A 635      46.670  54.050  70.820  1.00  0.00           O
ATOM    798  C   GLU A 635      46.970  48.520  69.220  1.00  0.00           C
ATOM    799  O   GLU A 635      46.650  48.240  70.350  1.00  0.00           O
ATOM    800  N   GLY A 636      47.150  47.520  68.320  1.00  0.00           N
ATOM    801  HN  GLY A 636      47.290  47.780  67.360  1.00  0.00           H
ATOM    802  CA  GLY A 636      47.150  46.110  68.650  1.00  0.00           C
ATOM    803  HA1 GLY A 636      47.690  46.000  69.580  1.00  0.00           H
ATOM    804  HA2 GLY A 636      47.660  45.650  67.820  1.00  0.00           H
ATOM    805  C   GLY A 636      45.790  45.460  68.800  1.00  0.00           C
ATOM    806  O   GLY A 636      45.610  44.530  69.580  1.00  0.00           O
ATOM    807  N   ARG A 637      44.830  46.070  68.080  1.00  0.00           N
ATOM    808  HN  ARG A 637      44.990  46.890  67.540  1.00  0.00           H
ATOM    809  CA  ARG A 637      43.540  45.540  68.110  1.00  0.00           C
ATOM    810  HA  ARG A 637      43.480  44.760  68.850  1.00  0.00           H
ATOM    811  CB  ARG A 637      42.490  46.610  68.530  1.00  0.00           C
ATOM    812  HB1 ARG A 637      41.510  46.200  68.240  1.00  0.00           H
ATOM    813  HB2 ARG A 637      42.690  47.580  68.030  1.00  0.00           H
ATOM    814  CG  ARG A 637      42.270  46.830  70.000  1.00  0.00           C
ATOM    815  HG1 ARG A 637      42.030  45.880  70.510  1.00  0.00           H
ATOM    816  HG2 ARG A 637      41.370  47.490  70.040  1.00  0.00           H
ATOM    817  CD  ARG A 637      43.420  47.500  70.730  1.00  0.00           C
ATOM    818  HD1 ARG A 637      43.580  48.410  70.130  1.00  0.00           H
ATOM    819  HD2 ARG A 637      44.350  46.900  70.710  1.00  0.00           H
ATOM    820  NE  ARG A 637      43.060  47.890  72.160  1.00  0.00           N
ATOM    821  HE  ARG A 637      42.260  47.470  72.580  1.00  0.00           H
ATOM    822  CZ  ARG A 637      43.710  48.710  72.990  1.00  0.00           C
ATOM    823  NH1 ARG A 637      43.130  49.150  74.110  1.00  0.00           N
ATOM    824 HH11 ARG A 637      42.240  48.710  74.280  1.00  0.00           H
ATOM    825 HH12 ARG A 637      43.670  49.700  74.740  1.00  0.00           H
ATOM    826  NH2 ARG A 637      44.860  49.140  72.670  1.00  0.00           N
ATOM    827 HH21 ARG A 637      45.390  49.440  73.460  1.00  0.00           H
ATOM    828 HH22 ARG A 637      45.360  48.760  71.890  1.00  0.00           H
ATOM    829  C   ARG A 637      43.200  44.780  66.820  1.00  0.00           C
ATOM    830  O   ARG A 637      42.360  43.920  66.800  1.00  0.00           O
ATOM    831  N   ILE A 638      44.000  44.950  65.730  1.00  0.00           N
ATOM    832  HN  ILE A 638      44.670  45.680  65.620  1.00  0.00           H
ATOM    833  CA  ILE A 638      43.800  44.100  64.480  1.00  0.00           C
ATOM    834  HA  ILE A 638      43.640  43.090  64.840  1.00  0.00           H
ATOM    835  CB  ILE A 638      42.680  44.570  63.490  1.00  0.00           C
ATOM    836  HB  ILE A 638      42.900  45.600  63.140  1.00  0.00           H
ATOM    837  CG2 ILE A 638      42.480  43.650  62.310  1.00  0.00           C
ATOM    838 HG21 ILE A 638      41.790  44.160  61.610  1.00  0.00           H
ATOM    839 HG22 ILE A 638      41.970  42.680  62.530  1.00  0.00           H
ATOM    840 HG23 ILE A 638      43.410  43.480  61.720  1.00  0.00           H
ATOM    841  CG1 ILE A 638      41.250  44.660  64.180  1.00  0.00           C
ATOM    842 HG11 ILE A 638      41.320  45.370  65.030  1.00  0.00           H
ATOM    843 HG12 ILE A 638      41.020  43.600  64.430  1.00  0.00           H
ATOM    844  CD  ILE A 638      40.240  45.360  63.180  1.00  0.00           C
ATOM    845  HD1 ILE A 638      40.680  46.290  62.760  1.00  0.00           H
ATOM    846  HD2 ILE A 638      39.280  45.610  63.690  1.00  0.00           H
ATOM    847  HD3 ILE A 638      39.910  44.650  62.400  1.00  0.00           H
ATOM    848  C   ILE A 638      45.230  44.050  63.990  1.00  0.00           C
ATOM    849  O   ILE A 638      45.900  45.070  64.030  1.00  0.00           O
ATOM    850  N   SER A 639      45.680  42.840  63.530  1.00  0.00           N
ATOM    851  HN  SER A 639      45.200  41.970  63.660  1.00  0.00           H
ATOM    852  CA  SER A 639      47.100  42.730  63.060  1.00  0.00           C
ATOM    853  HA  SER A 639      47.380  43.640  62.540  1.00  0.00           H
ATOM    854  CB  SER A 639      48.080  42.690  64.310  1.00  0.00           C
ATOM    855  HB1 SER A 639      47.800  41.950  65.090  1.00  0.00           H
ATOM    856  HB2 SER A 639      47.930  43.730  64.680  1.00  0.00           H
ATOM    857  OG  SER A 639      49.460  42.420  63.900  1.00  0.00           O
ATOM    858  HG1 SER A 639      49.600  42.980  63.140  1.00  0.00           H
ATOM    859  C   SER A 639      47.170  41.540  62.100  1.00  0.00           C
ATOM    860  O   SER A 639      46.300  41.210  61.280  1.00  0.00           O
ATOM    861  N   ALA A 640      48.360  40.790  62.060  1.00  0.00           N
ATOM    862  HN  ALA A 640      49.070  40.980  62.740  1.00  0.00           H
ATOM    863  CA  ALA A 640      48.620  39.870  60.940  1.00  0.00           C
ATOM    864  HA  ALA A 640      48.400  40.400  60.040  1.00  0.00           H
ATOM    865  CB  ALA A 640      50.080  39.260  61.020  1.00  0.00           C
ATOM    866  HB1 ALA A 640      50.240  38.470  60.240  1.00  0.00           H
ATOM    867  HB2 ALA A 640      50.300  38.700  61.960  1.00  0.00           H
ATOM    868  HB3 ALA A 640      50.770  40.100  60.820  1.00  0.00           H
ATOM    869  C   ALA A 640      47.670  38.620  60.900  1.00  0.00           C
ATOM    870  O   ALA A 640      47.390  38.190  59.770  1.00  0.00           O
ATOM    871  N   ILE A 641      47.190  37.970  61.970  1.00  0.00           N
ATOM    872  HN  ILE A 641      47.300  38.300  62.900  1.00  0.00           H
ATOM    873  CA  ILE A 641      46.300  36.840  61.930  1.00  0.00           C
ATOM    874  HA  ILE A 641      46.760  36.180  61.200  1.00  0.00           H
ATOM    875  CB  ILE A 641      46.170  36.190  63.330  1.00  0.00           C
ATOM    876  HB  ILE A 641      45.810  36.810  64.160  1.00  0.00           H
ATOM    877  CG2 ILE A 641      45.150  35.030  63.300  1.00  0.00           C
ATOM    878 HG21 ILE A 641      45.250  34.540  64.290  1.00  0.00           H
ATOM    879 HG22 ILE A 641      45.370  34.420  62.400  1.00  0.00           H
ATOM    880 HG23 ILE A 641      44.170  35.530  63.270  1.00  0.00           H
ATOM    881  CG1 ILE A 641      47.640  35.710  63.760  1.00  0.00           C
ATOM    882 HG11 ILE A 641      47.360  35.190  64.700  1.00  0.00           H
ATOM    883 HG12 ILE A 641      48.250  36.610  63.970  1.00  0.00           H
ATOM    884  CD  ILE A 641      48.350  34.780  62.840  1.00  0.00           C
ATOM    885  HD1 ILE A 641      47.550  34.170  62.360  1.00  0.00           H
ATOM    886  HD2 ILE A 641      49.130  34.210  63.380  1.00  0.00           H
ATOM    887  HD3 ILE A 641      48.880  35.220  61.980  1.00  0.00           H
ATOM    888  C   ILE A 641      44.890  37.160  61.310  1.00  0.00           C
ATOM    889  O   ILE A 641      44.410  36.450  60.400  1.00  0.00           O
ATOM    890  N   GLU A 642      44.240  38.290  61.670  1.00  0.00           N
ATOM    891  HN  GLU A 642      44.590  38.920  62.350  1.00  0.00           H
ATOM    892  CA  GLU A 642      43.040  38.730  61.050  1.00  0.00           C
ATOM    893  HA  GLU A 642      42.390  37.890  60.920  1.00  0.00           H
ATOM    894  CB  GLU A 642      42.570  39.980  61.830  1.00  0.00           C
ATOM    895  HB1 GLU A 642      41.560  40.260  61.480  1.00  0.00           H
ATOM    896  HB2 GLU A 642      43.290  40.810  61.700  1.00  0.00           H
ATOM    897  CG  GLU A 642      42.380  39.770  63.360  1.00  0.00           C
ATOM    898  HG1 GLU A 642      42.090  38.730  63.610  1.00  0.00           H
ATOM    899  HG2 GLU A 642      41.540  40.380  63.770  1.00  0.00           H
ATOM    900  CD  GLU A 642      43.540  40.120  64.240  1.00  0.00           C
ATOM    901  OE1 GLU A 642      43.340  40.310  65.500  1.00  0.00           O
ATOM    902  OE2 GLU A 642      44.680  40.190  63.710  1.00  0.00           O
ATOM    903  C   GLU A 642      43.260  39.100  59.580  1.00  0.00           C
ATOM    904  O   GLU A 642      42.470  38.740  58.690  1.00  0.00           O
ATOM    905  N   SER A 643      44.350  39.810  59.260  1.00  0.00           N
ATOM    906  HN  SER A 643      44.970  40.130  59.970  1.00  0.00           H
ATOM    907  CA  SER A 643      44.830  40.080  57.910  1.00  0.00           C
ATOM    908  HA  SER A 643      44.090  40.700  57.410  1.00  0.00           H
ATOM    909  CB  SER A 643      46.180  40.880  57.780  1.00  0.00           C
ATOM    910  HB1 SER A 643      46.240  41.180  56.720  1.00  0.00           H
ATOM    911  HB2 SER A 643      47.130  40.320  57.940  1.00  0.00           H
ATOM    912  OG  SER A 643      46.200  42.140  58.580  1.00  0.00           O
ATOM    913  HG1 SER A 643      46.030  41.960  59.500  1.00  0.00           H
ATOM    914  C   SER A 643      44.920  38.800  57.130  1.00  0.00           C
ATOM    915  O   SER A 643      44.480  38.730  56.000  1.00  0.00           O
ATOM    916  N   LEU A 644      45.560  37.770  57.620  1.00  0.00           N
ATOM    917  HN  LEU A 644      46.130  37.810  58.440  1.00  0.00           H
ATOM    918  CA  LEU A 644      45.700  36.460  57.000  1.00  0.00           C
ATOM    919  HA  LEU A 644      46.030  36.710  56.000  1.00  0.00           H
ATOM    920  CB  LEU A 644      46.850  35.640  57.580  1.00  0.00           C
ATOM    921  HB1 LEU A 644      46.920  34.650  57.100  1.00  0.00           H
ATOM    922  HB2 LEU A 644      46.620  35.420  58.640  1.00  0.00           H
ATOM    923  CG  LEU A 644      48.300  36.250  57.450  1.00  0.00           C
ATOM    924  HG  LEU A 644      48.390  37.330  57.680  1.00  0.00           H
ATOM    925  CD1 LEU A 644      49.100  35.450  58.430  1.00  0.00           C
ATOM    926 HD11 LEU A 644      50.200  35.550  58.320  1.00  0.00           H
ATOM    927 HD12 LEU A 644      48.960  34.350  58.380  1.00  0.00           H
ATOM    928 HD13 LEU A 644      48.820  35.790  59.460  1.00  0.00           H
ATOM    929  CD2 LEU A 644      48.730  36.090  55.960  1.00  0.00           C
ATOM    930 HD21 LEU A 644      47.920  36.580  55.370  1.00  0.00           H
ATOM    931 HD22 LEU A 644      48.700  35.020  55.650  1.00  0.00           H
ATOM    932 HD23 LEU A 644      49.670  36.600  55.700  1.00  0.00           H
ATOM    933  C   LEU A 644      44.350  35.740  56.810  1.00  0.00           C
ATOM    934  O   LEU A 644      44.140  35.180  55.750  1.00  0.00           O
ATOM    935  N   PHE A 645      43.470  35.770  57.830  1.00  0.00           N
ATOM    936  HN  PHE A 645      43.560  36.310  58.660  1.00  0.00           H
ATOM    937  CA  PHE A 645      42.140  35.100  57.840  1.00  0.00           C
ATOM    938  HA  PHE A 645      42.330  34.120  57.440  1.00  0.00           H
ATOM    939  CB  PHE A 645      41.590  34.970  59.300  1.00  0.00           C
ATOM    940  HB1 PHE A 645      41.580  35.970  59.770  1.00  0.00           H
ATOM    941  HB2 PHE A 645      42.400  34.300  59.670  1.00  0.00           H
ATOM    942  CG  PHE A 645      40.280  34.210  59.560  1.00  0.00           C
ATOM    943  CD1 PHE A 645      39.610  34.650  60.630  1.00  0.00           C
ATOM    944  HD1 PHE A 645      40.120  35.280  61.350  1.00  0.00           H
ATOM    945  CE1 PHE A 645      38.390  34.080  61.030  1.00  0.00           C
ATOM    946  HE1 PHE A 645      37.980  34.330  62.000  1.00  0.00           H
ATOM    947  CZ  PHE A 645      37.800  33.120  60.200  1.00  0.00           C
ATOM    948  HZ  PHE A 645      36.870  32.630  60.480  1.00  0.00           H
ATOM    949  CD2 PHE A 645      39.660  33.230  58.720  1.00  0.00           C
ATOM    950  HD2 PHE A 645      40.230  32.950  57.840  1.00  0.00           H
ATOM    951  CE2 PHE A 645      38.410  32.680  59.010  1.00  0.00           C
ATOM    952  HE2 PHE A 645      38.090  31.850  58.390  1.00  0.00           H
ATOM    953  C   PHE A 645      41.130  35.790  56.950  1.00  0.00           C
ATOM    954  O   PHE A 645      40.370  35.150  56.260  1.00  0.00           O
ATOM    955  N   GLY A 646      41.260  37.160  56.850  1.00  0.00           N
ATOM    956  HN  GLY A 646      42.000  37.570  57.390  1.00  0.00           H
ATOM    957  CA  GLY A 646      40.560  38.020  55.930  1.00  0.00           C
ATOM    958  HA1 GLY A 646      40.640  39.050  56.260  1.00  0.00           H
ATOM    959  HA2 GLY A 646      39.530  37.710  55.920  1.00  0.00           H
ATOM    960  C   GLY A 646      40.900  37.970  54.470  1.00  0.00           C
ATOM    961  O   GLY A 646      40.030  37.730  53.600  1.00  0.00           O
ATOM    962  N   ALA A 647      42.220  37.930  54.120  1.00  0.00           N
ATOM    963  HN  ALA A 647      42.940  38.290  54.710  1.00  0.00           H
ATOM    964  CA  ALA A 647      42.730  37.590  52.780  1.00  0.00           C
ATOM    965  HA  ALA A 647      42.210  38.200  52.060  1.00  0.00           H
ATOM    966  CB  ALA A 647      44.200  37.890  52.580  1.00  0.00           C
ATOM    967  HB1 ALA A 647      44.810  37.460  53.410  1.00  0.00           H
ATOM    968  HB2 ALA A 647      44.390  38.980  52.680  1.00  0.00           H
ATOM    969  HB3 ALA A 647      44.520  37.530  51.580  1.00  0.00           H
ATOM    970  C   ALA A 647      42.450  36.190  52.340  1.00  0.00           C
ATOM    971  O   ALA A 647      41.980  35.910  51.280  1.00  0.00           O
ATOM    972  N   SER A 648      42.600  35.160  53.290  1.00  0.00           N
ATOM    973  HN  SER A 648      43.000  35.400  54.160  1.00  0.00           H
ATOM    974  CA  SER A 648      42.260  33.750  52.980  1.00  0.00           C
ATOM    975  HA  SER A 648      42.810  33.470  52.110  1.00  0.00           H
ATOM    976  CB  SER A 648      42.640  32.720  54.120  1.00  0.00           C
ATOM    977  HB1 SER A 648      41.960  32.990  54.960  1.00  0.00           H
ATOM    978  HB2 SER A 648      43.690  32.930  54.410  1.00  0.00           H
ATOM    979  OG  SER A 648      42.510  31.340  53.580  1.00  0.00           O
ATOM    980  HG1 SER A 648      43.040  31.250  52.780  1.00  0.00           H
ATOM    981  C   SER A 648      40.810  33.610  52.590  1.00  0.00           C
ATOM    982  O   SER A 648      40.600  32.950  51.560  1.00  0.00           O
ATOM    983  N   LEU A 649      39.850  34.170  53.410  1.00  0.00           N
ATOM    984  HN  LEU A 649      40.100  34.810  54.130  1.00  0.00           H
ATOM    985  CA  LEU A 649      38.490  33.860  53.280  1.00  0.00           C
ATOM    986  HA  LEU A 649      38.400  32.820  53.010  1.00  0.00           H
ATOM    987  CB  LEU A 649      37.820  34.350  54.570  1.00  0.00           C
ATOM    988  HB1 LEU A 649      37.860  35.440  54.760  1.00  0.00           H
ATOM    989  HB2 LEU A 649      38.340  33.810  55.390  1.00  0.00           H
ATOM    990  CG  LEU A 649      36.310  34.000  54.740  1.00  0.00           C
ATOM    991  HG  LEU A 649      35.750  34.690  54.060  1.00  0.00           H
ATOM    992  CD1 LEU A 649      35.870  32.570  54.270  1.00  0.00           C
ATOM    993 HD11 LEU A 649      36.090  32.410  53.190  1.00  0.00           H
ATOM    994 HD12 LEU A 649      34.790  32.440  54.420  1.00  0.00           H
ATOM    995 HD13 LEU A 649      36.440  31.790  54.820  1.00  0.00           H
ATOM    996  CD2 LEU A 649      35.810  34.220  56.220  1.00  0.00           C
ATOM    997 HD21 LEU A 649      36.630  33.830  56.840  1.00  0.00           H
ATOM    998 HD22 LEU A 649      34.820  33.720  56.320  1.00  0.00           H
ATOM    999 HD23 LEU A 649      35.750  35.300  56.500  1.00  0.00           H
ATOM   1000  C   LEU A 649      37.890  34.480  52.110  1.00  0.00           C
ATOM   1001  O   LEU A 649      37.330  33.770  51.280  1.00  0.00           O
ATOM   1002  N   THR A 650      38.180  35.790  51.900  1.00  0.00           N
ATOM   1003  HN  THR A 650      38.750  36.350  52.490  1.00  0.00           H
ATOM   1004  CA  THR A 650      37.870  36.540  50.640  1.00  0.00           C
ATOM   1005  HA  THR A 650      36.790  36.560  50.580  1.00  0.00           H
ATOM   1006  CB  THR A 650      38.440  37.970  50.680  1.00  0.00           C
ATOM   1007  HB  THR A 650      39.550  37.960  50.670  1.00  0.00           H
ATOM   1008  OG1 THR A 650      37.940  38.770  51.780  1.00  0.00           O
ATOM   1009  HG1 THR A 650      38.460  38.510  52.550  1.00  0.00           H
ATOM   1010  CG2 THR A 650      37.780  38.690  49.490  1.00  0.00           C
ATOM   1011 HG21 THR A 650      37.990  39.770  49.310  1.00  0.00           H
ATOM   1012 HG22 THR A 650      36.670  38.690  49.560  1.00  0.00           H
ATOM   1013 HG23 THR A 650      38.120  38.180  48.570  1.00  0.00           H
ATOM   1014  C   THR A 650      38.580  35.800  49.460  1.00  0.00           C
ATOM   1015  O   THR A 650      37.890  35.530  48.490  1.00  0.00           O
ATOM   1016  N   GLY A 651      39.900  35.490  49.540  1.00  0.00           N
ATOM   1017  HN  GLY A 651      40.480  35.770  50.300  1.00  0.00           H
ATOM   1018  CA  GLY A 651      40.690  34.900  48.460  1.00  0.00           C
ATOM   1019  HA1 GLY A 651      41.660  34.730  48.890  1.00  0.00           H
ATOM   1020  HA2 GLY A 651      40.660  35.570  47.620  1.00  0.00           H
ATOM   1021  C   GLY A 651      40.120  33.630  47.920  1.00  0.00           C
ATOM   1022  O   GLY A 651      40.160  33.350  46.770  1.00  0.00           O
ATOM   1023  N   ILE A 652      39.840  32.700  48.870  1.00  0.00           N
ATOM   1024  HN  ILE A 652      40.200  32.790  49.800  1.00  0.00           H
ATOM   1025  CA  ILE A 652      39.330  31.360  48.630  1.00  0.00           C
ATOM   1026  HA  ILE A 652      39.920  30.790  47.930  1.00  0.00           H
ATOM   1027  CB  ILE A 652      39.210  30.480  49.890  1.00  0.00           C
ATOM   1028  HB  ILE A 652      39.010  31.240  50.680  1.00  0.00           H
ATOM   1029  CG2 ILE A 652      38.120  29.380  49.910  1.00  0.00           C
ATOM   1030 HG21 ILE A 652      38.360  28.600  49.160  1.00  0.00           H
ATOM   1031 HG22 ILE A 652      37.080  29.750  49.790  1.00  0.00           H
ATOM   1032 HG23 ILE A 652      38.260  28.950  50.920  1.00  0.00           H
ATOM   1033  CG1 ILE A 652      40.660  29.900  49.990  1.00  0.00           C
ATOM   1034 HG11 ILE A 652      41.390  30.730  49.990  1.00  0.00           H
ATOM   1035 HG12 ILE A 652      41.000  29.200  49.200  1.00  0.00           H
ATOM   1036  CD  ILE A 652      41.020  29.150  51.410  1.00  0.00           C
ATOM   1037  HD1 ILE A 652      40.820  29.870  52.240  1.00  0.00           H
ATOM   1038  HD2 ILE A 652      42.060  28.810  51.540  1.00  0.00           H
ATOM   1039  HD3 ILE A 652      40.260  28.340  51.460  1.00  0.00           H
ATOM   1040  C   ILE A 652      37.980  31.440  47.920  1.00  0.00           C
ATOM   1041  O   ILE A 652      37.730  30.870  46.890  1.00  0.00           O
ATOM   1042  N   ALA A 653      37.110  32.230  48.440  1.00  0.00           N
ATOM   1043  HN  ALA A 653      37.300  32.670  49.310  1.00  0.00           H
ATOM   1044  CA  ALA A 653      35.760  32.410  47.980  1.00  0.00           C
ATOM   1045  HA  ALA A 653      35.230  31.470  47.870  1.00  0.00           H
ATOM   1046  CB  ALA A 653      34.960  33.360  48.890  1.00  0.00           C
ATOM   1047  HB1 ALA A 653      35.450  34.350  49.000  1.00  0.00           H
ATOM   1048  HB2 ALA A 653      34.730  32.980  49.910  1.00  0.00           H
ATOM   1049  HB3 ALA A 653      33.930  33.480  48.500  1.00  0.00           H
ATOM   1050  C   ALA A 653      35.740  33.010  46.620  1.00  0.00           C
ATOM   1051  O   ALA A 653      35.240  32.590  45.580  1.00  0.00           O
ATOM   1052  N   TYR A 654      36.480  34.110  46.450  1.00  0.00           N
ATOM   1053  HN  TYR A 654      37.030  34.500  47.180  1.00  0.00           H
ATOM   1054  CA  TYR A 654      36.450  34.810  45.180  1.00  0.00           C
ATOM   1055  HA  TYR A 654      35.470  35.140  44.900  1.00  0.00           H
ATOM   1056  CB  TYR A 654      37.150  36.230  45.310  1.00  0.00           C
ATOM   1057  HB1 TYR A 654      38.230  36.120  45.560  1.00  0.00           H
ATOM   1058  HB2 TYR A 654      36.710  36.700  46.220  1.00  0.00           H
ATOM   1059  CG  TYR A 654      37.070  37.060  44.060  1.00  0.00           C
ATOM   1060  CD1 TYR A 654      38.190  37.420  43.360  1.00  0.00           C
ATOM   1061  HD1 TYR A 654      39.130  36.920  43.620  1.00  0.00           H
ATOM   1062  CE1 TYR A 654      38.070  38.270  42.240  1.00  0.00           C
ATOM   1063  HE1 TYR A 654      38.920  38.420  41.600  1.00  0.00           H
ATOM   1064  CZ  TYR A 654      36.840  38.710  41.820  1.00  0.00           C
ATOM   1065  OH  TYR A 654      36.690  39.510  40.670  1.00  0.00           O
ATOM   1066  HH  TYR A 654      37.270  40.280  40.770  1.00  0.00           H
ATOM   1067  CD2 TYR A 654      35.820  37.530  43.640  1.00  0.00           C
ATOM   1068  HD2 TYR A 654      34.890  37.270  44.120  1.00  0.00           H
ATOM   1069  CE2 TYR A 654      35.670  38.400  42.550  1.00  0.00           C
ATOM   1070  HE2 TYR A 654      34.660  38.710  42.330  1.00  0.00           H
ATOM   1071  C   TYR A 654      37.020  33.990  43.990  1.00  0.00           C
ATOM   1072  O   TYR A 654      36.530  33.950  42.850  1.00  0.00           O
ATOM   1073  N   SER A 655      38.140  33.290  44.230  1.00  0.00           N
ATOM   1074  HN  SER A 655      38.500  33.370  45.150  1.00  0.00           H
ATOM   1075  CA  SER A 655      38.690  32.290  43.380  1.00  0.00           C
ATOM   1076  HA  SER A 655      38.870  32.650  42.370  1.00  0.00           H
ATOM   1077  CB  SER A 655      40.070  31.780  43.800  1.00  0.00           C
ATOM   1078  HB1 SER A 655      40.810  32.600  43.780  1.00  0.00           H
ATOM   1079  HB2 SER A 655      40.380  31.000  43.060  1.00  0.00           H
ATOM   1080  OG  SER A 655      40.070  31.230  45.100  1.00  0.00           O
ATOM   1081  HG1 SER A 655      40.220  31.920  45.750  1.00  0.00           H
ATOM   1082  C   SER A 655      37.860  31.030  43.110  1.00  0.00           C
ATOM   1083  O   SER A 655      37.560  30.780  41.960  1.00  0.00           O
ATOM   1084  N   LEU A 656      37.500  30.330  44.150  1.00  0.00           N
ATOM   1085  HN  LEU A 656      37.630  30.660  45.080  1.00  0.00           H
ATOM   1086  CA  LEU A 656      36.480  29.210  43.980  1.00  0.00           C
ATOM   1087  HA  LEU A 656      36.930  28.380  43.460  1.00  0.00           H
ATOM   1088  CB  LEU A 656      36.080  28.650  45.400  1.00  0.00           C
ATOM   1089  HB1 LEU A 656      35.790  29.540  45.990  1.00  0.00           H
ATOM   1090  HB2 LEU A 656      37.000  28.290  45.920  1.00  0.00           H
ATOM   1091  CG  LEU A 656      34.990  27.610  45.430  1.00  0.00           C
ATOM   1092  HG  LEU A 656      34.130  27.970  44.850  1.00  0.00           H
ATOM   1093  CD1 LEU A 656      35.360  26.260  44.840  1.00  0.00           C
ATOM   1094 HD11 LEU A 656      34.420  25.690  44.650  1.00  0.00           H
ATOM   1095 HD12 LEU A 656      36.010  25.620  45.470  1.00  0.00           H
ATOM   1096 HD13 LEU A 656      35.910  26.330  43.880  1.00  0.00           H
ATOM   1097  CD2 LEU A 656      34.520  27.390  46.860  1.00  0.00           C
ATOM   1098 HD21 LEU A 656      33.560  26.830  46.810  1.00  0.00           H
ATOM   1099 HD22 LEU A 656      34.160  28.360  47.260  1.00  0.00           H
ATOM   1100 HD23 LEU A 656      35.200  26.750  47.470  1.00  0.00           H
ATOM   1101  C   LEU A 656      35.290  29.550  43.090  1.00  0.00           C
ATOM   1102  O   LEU A 656      34.920  28.830  42.140  1.00  0.00           O
ATOM   1103  N   PHE A 657      34.610  30.690  43.330  1.00  0.00           N
ATOM   1104  HN  PHE A 657      34.950  31.290  44.060  1.00  0.00           H
ATOM   1105  CA  PHE A 657      33.490  31.180  42.560  1.00  0.00           C
ATOM   1106  HA  PHE A 657      33.030  30.350  42.050  1.00  0.00           H
ATOM   1107  CB  PHE A 657      32.430  31.810  43.510  1.00  0.00           C
ATOM   1108  HB1 PHE A 657      31.550  32.160  42.910  1.00  0.00           H
ATOM   1109  HB2 PHE A 657      32.980  32.550  44.140  1.00  0.00           H
ATOM   1110  CG  PHE A 657      31.870  30.790  44.440  1.00  0.00           C
ATOM   1111  CD1 PHE A 657      31.220  29.660  43.940  1.00  0.00           C
ATOM   1112  HD1 PHE A 657      31.070  29.570  42.880  1.00  0.00           H
ATOM   1113  CE1 PHE A 657      30.740  28.690  44.810  1.00  0.00           C
ATOM   1114  HE1 PHE A 657      30.400  27.760  44.360  1.00  0.00           H
ATOM   1115  CZ  PHE A 657      30.930  28.830  46.180  1.00  0.00           C
ATOM   1116  HZ  PHE A 657      30.620  28.040  46.850  1.00  0.00           H
ATOM   1117  CD2 PHE A 657      31.990  30.980  45.800  1.00  0.00           C
ATOM   1118  HD2 PHE A 657      32.360  31.960  46.090  1.00  0.00           H
ATOM   1119  CE2 PHE A 657      31.450  30.010  46.690  1.00  0.00           C
ATOM   1120  HE2 PHE A 657      31.530  30.170  47.750  1.00  0.00           H
ATOM   1121  C   PHE A 657      33.880  32.070  41.440  1.00  0.00           C
ATOM   1122  O   PHE A 657      32.980  32.730  40.930  1.00  0.00           O
ATOM   1123  N   ALA A 658      35.180  32.130  41.020  1.00  0.00           N
ATOM   1124  HN  ALA A 658      35.900  31.760  41.590  1.00  0.00           H
ATOM   1125  CA  ALA A 658      35.820  32.810  39.890  1.00  0.00           C
ATOM   1126  HA  ALA A 658      36.750  33.190  40.290  1.00  0.00           H
ATOM   1127  CB  ALA A 658      36.180  31.810  38.790  1.00  0.00           C
ATOM   1128  HB1 ALA A 658      36.520  32.320  37.860  1.00  0.00           H
ATOM   1129  HB2 ALA A 658      35.300  31.150  38.590  1.00  0.00           H
ATOM   1130  HB3 ALA A 658      36.960  31.150  39.210  1.00  0.00           H
ATOM   1131  C   ALA A 658      35.140  34.010  39.290  1.00  0.00           C
ATOM   1132  O   ALA A 658      34.690  34.000  38.150  1.00  0.00           O
ATOM   1133  N   GLY A 659      35.230  35.120  39.970  1.00  0.00           N
ATOM   1134  HN  GLY A 659      35.460  35.000  40.940  1.00  0.00           H
ATOM   1135  CA  GLY A 659      35.000  36.420  39.420  1.00  0.00           C
ATOM   1136  HA1 GLY A 659      35.190  37.120  40.220  1.00  0.00           H
ATOM   1137  HA2 GLY A 659      33.970  36.400  39.120  1.00  0.00           H
ATOM   1138  C   GLY A 659      35.800  36.880  38.300  1.00  0.00           C
ATOM   1139  O   GLY A 659      35.340  37.130  37.170  1.00  0.00           O
ATOM   1140  N   GLN A 660      37.150  36.940  38.490  1.00  0.00           N
ATOM   1141  HN  GLN A 660      37.520  36.610  39.350  1.00  0.00           H
ATOM   1142  CA  GLN A 660      38.110  37.200  37.450  1.00  0.00           C
ATOM   1143  HA  GLN A 660      37.770  36.960  36.450  1.00  0.00           H
ATOM   1144  CB  GLN A 660      38.450  38.690  37.360  1.00  0.00           C
ATOM   1145  HB1 GLN A 660      39.380  38.740  36.740  1.00  0.00           H
ATOM   1146  HB2 GLN A 660      38.680  39.100  38.370  1.00  0.00           H
ATOM   1147  CG  GLN A 660      37.460  39.590  36.670  1.00  0.00           C
ATOM   1148  HG1 GLN A 660      37.740  40.670  36.720  1.00  0.00           H
ATOM   1149  HG2 GLN A 660      36.540  39.420  37.260  1.00  0.00           H
ATOM   1150  CD  GLN A 660      37.340  39.230  35.250  1.00  0.00           C
ATOM   1151  OE1 GLN A 660      38.220  39.520  34.490  1.00  0.00           O
ATOM   1152  NE2 GLN A 660      36.280  38.470  34.800  1.00  0.00           N
ATOM   1153 HE21 GLN A 660      36.210  38.290  33.820  1.00  0.00           H
ATOM   1154 HE22 GLN A 660      35.550  38.130  35.390  1.00  0.00           H
ATOM   1155  C   GLN A 660      39.250  36.270  37.800  1.00  0.00           C
ATOM   1156  O   GLN A 660      39.980  36.670  38.740  1.00  0.00           O
ATOM   1157  N   PRO A 661      39.420  35.040  37.310  1.00  0.00           N
ATOM   1158  CD  PRO A 661      38.770  34.590  36.090  1.00  0.00           C
ATOM   1159  HD1 PRO A 661      38.940  35.300  35.260  1.00  0.00           H
ATOM   1160  HD2 PRO A 661      37.670  34.470  36.260  1.00  0.00           H
ATOM   1161  CA  PRO A 661      39.980  33.920  38.070  1.00  0.00           C
ATOM   1162  HA  PRO A 661      39.550  34.070  39.050  1.00  0.00           H
ATOM   1163  CB  PRO A 661      39.550  32.750  37.260  1.00  0.00           C
ATOM   1164  HB1 PRO A 661      38.550  32.460  37.650  1.00  0.00           H
ATOM   1165  HB2 PRO A 661      40.280  31.920  37.290  1.00  0.00           H
ATOM   1166  CG  PRO A 661      39.370  33.190  35.800  1.00  0.00           C
ATOM   1167  HG1 PRO A 661      40.350  33.360  35.310  1.00  0.00           H
ATOM   1168  HG2 PRO A 661      38.760  32.450  35.240  1.00  0.00           H
ATOM   1169  C   PRO A 661      41.540  34.120  38.210  1.00  0.00           C
ATOM   1170  O   PRO A 661      42.140  33.500  39.090  1.00  0.00           O
ATOM   1171  N   LEU A 662      42.120  35.040  37.380  1.00  0.00           N
ATOM   1172  HN  LEU A 662      41.670  35.590  36.670  1.00  0.00           H
ATOM   1173  CA  LEU A 662      43.550  35.340  37.400  1.00  0.00           C
ATOM   1174  HA  LEU A 662      44.040  34.570  37.960  1.00  0.00           H
ATOM   1175  CB  LEU A 662      44.250  35.380  36.020  1.00  0.00           C
ATOM   1176  HB1 LEU A 662      45.360  35.290  36.020  1.00  0.00           H
ATOM   1177  HB2 LEU A 662      43.850  36.240  35.440  1.00  0.00           H
ATOM   1178  CG  LEU A 662      43.840  34.140  35.090  1.00  0.00           C
ATOM   1179  HG  LEU A 662      42.750  34.150  34.900  1.00  0.00           H
ATOM   1180  CD1 LEU A 662      44.510  34.340  33.780  1.00  0.00           C
ATOM   1181 HD11 LEU A 662      45.620  34.420  33.840  1.00  0.00           H
ATOM   1182 HD12 LEU A 662      44.170  35.250  33.230  1.00  0.00           H
ATOM   1183 HD13 LEU A 662      44.310  33.390  33.250  1.00  0.00           H
ATOM   1184  CD2 LEU A 662      44.200  32.870  35.730  1.00  0.00           C
ATOM   1185 HD21 LEU A 662      43.800  32.730  36.750  1.00  0.00           H
ATOM   1186 HD22 LEU A 662      45.280  32.900  35.940  1.00  0.00           H
ATOM   1187 HD23 LEU A 662      43.920  31.960  35.140  1.00  0.00           H
ATOM   1188  C   LEU A 662      43.950  36.600  38.080  1.00  0.00           C
ATOM   1189  O   LEU A 662      45.090  36.960  38.030  1.00  0.00           O
ATOM   1190  N   THR A 663      42.920  37.270  38.720  1.00  0.00           N
ATOM   1191  HN  THR A 663      42.020  36.840  38.640  1.00  0.00           H
ATOM   1192  CA  THR A 663      43.030  38.310  39.730  1.00  0.00           C
ATOM   1193  HA  THR A 663      43.960  38.840  39.590  1.00  0.00           H
ATOM   1194  CB  THR A 663      42.000  39.540  39.620  1.00  0.00           C
ATOM   1195  HB  THR A 663      42.390  40.410  40.200  1.00  0.00           H
ATOM   1196  OG1 THR A 663      40.690  39.190  40.000  1.00  0.00           O
ATOM   1197  HG1 THR A 663      40.450  38.390  39.520  1.00  0.00           H
ATOM   1198  CG2 THR A 663      41.840  39.950  38.220  1.00  0.00           C
ATOM   1199 HG21 THR A 663      42.770  40.320  37.720  1.00  0.00           H
ATOM   1200 HG22 THR A 663      41.200  40.840  38.120  1.00  0.00           H
ATOM   1201 HG23 THR A 663      41.560  39.100  37.550  1.00  0.00           H
ATOM   1202  C   THR A 663      43.310  37.820  41.110  1.00  0.00           C
ATOM   1203  O   THR A 663      42.850  36.770  41.570  1.00  0.00           O
ATOM   1204  N   ILE A 664      44.150  38.640  41.810  1.00  0.00           N
ATOM   1205  HN  ILE A 664      44.310  39.520  41.360  1.00  0.00           H
ATOM   1206  CA  ILE A 664      44.790  38.410  43.140  1.00  0.00           C
ATOM   1207  HA  ILE A 664      44.320  37.560  43.610  1.00  0.00           H
ATOM   1208  CB  ILE A 664      46.240  38.050  43.050  1.00  0.00           C
ATOM   1209  HB  ILE A 664      46.670  38.890  42.480  1.00  0.00           H
ATOM   1210  CG2 ILE A 664      46.880  38.000  44.390  1.00  0.00           C
ATOM   1211 HG21 ILE A 664      46.930  39.000  44.880  1.00  0.00           H
ATOM   1212 HG22 ILE A 664      47.960  37.760  44.320  1.00  0.00           H
ATOM   1213 HG23 ILE A 664      46.320  37.390  45.130  1.00  0.00           H
ATOM   1214  CG1 ILE A 664      46.470  36.660  42.400  1.00  0.00           C
ATOM   1215 HG11 ILE A 664      47.500  36.470  42.010  1.00  0.00           H
ATOM   1216 HG12 ILE A 664      45.900  36.770  41.450  1.00  0.00           H
ATOM   1217  CD  ILE A 664      45.930  35.390  43.100  1.00  0.00           C
ATOM   1218  HD1 ILE A 664      44.810  35.350  43.100  1.00  0.00           H
ATOM   1219  HD2 ILE A 664      46.290  35.330  44.150  1.00  0.00           H
ATOM   1220  HD3 ILE A 664      46.340  34.550  42.510  1.00  0.00           H
ATOM   1221  C   ILE A 664      44.550  39.680  43.940  1.00  0.00           C
ATOM   1222  O   ILE A 664      44.650  40.810  43.450  1.00  0.00           O
ATOM   1223  N   LEU A 665      44.060  39.530  45.160  1.00  0.00           N
ATOM   1224  HN  LEU A 665      43.940  38.630  45.590  1.00  0.00           H
ATOM   1225  CA  LEU A 665      43.550  40.540  46.130  1.00  0.00           C
ATOM   1226  HA  LEU A 665      43.070  41.310  45.540  1.00  0.00           H
ATOM   1227  CB  LEU A 665      42.650  39.920  47.200  1.00  0.00           C
ATOM   1228  HB1 LEU A 665      42.170  40.650  47.880  1.00  0.00           H
ATOM   1229  HB2 LEU A 665      43.280  39.220  47.790  1.00  0.00           H
ATOM   1230  CG  LEU A 665      41.460  39.110  46.600  1.00  0.00           C
ATOM   1231  HG  LEU A 665      41.840  38.330  45.910  1.00  0.00           H
ATOM   1232  CD1 LEU A 665      40.690  38.470  47.800  1.00  0.00           C
ATOM   1233 HD11 LEU A 665      41.330  37.740  48.320  1.00  0.00           H
ATOM   1234 HD12 LEU A 665      39.780  37.970  47.370  1.00  0.00           H
ATOM   1235 HD13 LEU A 665      40.410  39.230  48.560  1.00  0.00           H
ATOM   1236  CD2 LEU A 665      40.620  40.020  45.690  1.00  0.00           C
ATOM   1237 HD21 LEU A 665      41.080  40.120  44.690  1.00  0.00           H
ATOM   1238 HD22 LEU A 665      40.540  41.010  46.190  1.00  0.00           H
ATOM   1239 HD23 LEU A 665      39.560  39.680  45.660  1.00  0.00           H
ATOM   1240  C   LEU A 665      44.700  41.240  46.810  1.00  0.00           C
ATOM   1241  O   LEU A 665      45.770  40.660  46.820  1.00  0.00           O
ATOM   1242  N   GLY A 666      44.500  42.480  47.350  1.00  0.00           N
ATOM   1243  HN  GLY A 666      43.660  42.900  47.040  1.00  0.00           H
ATOM   1244  CA  GLY A 666      45.350  43.140  48.270  1.00  0.00           C
ATOM   1245  HA1 GLY A 666      46.170  43.630  47.770  1.00  0.00           H
ATOM   1246  HA2 GLY A 666      45.750  42.370  48.920  1.00  0.00           H
ATOM   1247  C   GLY A 666      44.480  44.110  49.050  1.00  0.00           C
ATOM   1248  O   GLY A 666      43.280  44.050  49.170  1.00  0.00           O
ATOM   1249  N   SER A 667      45.050  45.180  49.590  1.00  0.00           N
ATOM   1250  HN  SER A 667      46.040  45.220  49.600  1.00  0.00           H
ATOM   1251  CA  SER A 667      44.240  46.210  50.340  1.00  0.00           C
ATOM   1252  HA  SER A 667      43.200  45.980  50.290  1.00  0.00           H
ATOM   1253  CB  SER A 667      44.750  46.310  51.830  1.00  0.00           C
ATOM   1254  HB1 SER A 667      45.820  46.600  51.910  1.00  0.00           H
ATOM   1255  HB2 SER A 667      44.810  45.330  52.360  1.00  0.00           H
ATOM   1256  OG  SER A 667      44.060  47.220  52.680  1.00  0.00           O
ATOM   1257  HG1 SER A 667      43.240  46.870  53.030  1.00  0.00           H
ATOM   1258  C   SER A 667      44.380  47.520  49.640  1.00  0.00           C
ATOM   1259  O   SER A 667      45.340  47.620  48.870  1.00  0.00           O
ATOM   1260  N   THR A 668      43.380  48.420  49.790  1.00  0.00           N
ATOM   1261  HN  THR A 668      42.640  48.350  50.450  1.00  0.00           H
ATOM   1262  CA  THR A 668      43.240  49.660  49.010  1.00  0.00           C
ATOM   1263  HA  THR A 668      43.790  49.470  48.100  1.00  0.00           H
ATOM   1264  CB  THR A 668      41.850  50.100  48.790  1.00  0.00           C
ATOM   1265  HB  THR A 668      41.310  49.170  48.560  1.00  0.00           H
ATOM   1266  OG1 THR A 668      41.680  51.040  47.680  1.00  0.00           O
ATOM   1267  HG1 THR A 668      41.730  50.470  46.910  1.00  0.00           H
ATOM   1268  CG2 THR A 668      41.280  50.760  50.040  1.00  0.00           C
ATOM   1269 HG21 THR A 668      41.700  51.790  50.140  1.00  0.00           H
ATOM   1270 HG22 THR A 668      41.320  50.050  50.890  1.00  0.00           H
ATOM   1271 HG23 THR A 668      40.210  50.900  49.820  1.00  0.00           H
ATOM   1272  C   THR A 668      44.140  50.810  49.640  1.00  0.00           C
ATOM   1273  O   THR A 668      44.440  50.730  50.830  1.00  0.00           O
ATOM   1274  N   GLY A 669      44.630  51.840  48.960  1.00  0.00           N
ATOM   1275  HN  GLY A 669      44.210  52.180  48.120  1.00  0.00           H
ATOM   1276  CA  GLY A 669      45.600  52.790  49.480  1.00  0.00           C
ATOM   1277  HA1 GLY A 669      45.750  53.510  48.690  1.00  0.00           H
ATOM   1278  HA2 GLY A 669      46.460  52.210  49.770  1.00  0.00           H
ATOM   1279  C   GLY A 669      45.210  53.570  50.770  1.00  0.00           C
ATOM   1280  O   GLY A 669      46.080  53.620  51.690  1.00  0.00           O
ATOM   1281  N   PRO A 670      44.020  54.190  50.870  1.00  0.00           N
ATOM   1282  CD  PRO A 670      43.240  54.830  49.780  1.00  0.00           C
ATOM   1283  HD1 PRO A 670      42.370  54.180  49.600  1.00  0.00           H
ATOM   1284  HD2 PRO A 670      43.830  54.980  48.850  1.00  0.00           H
ATOM   1285  CA  PRO A 670      43.710  54.810  52.120  1.00  0.00           C
ATOM   1286  HA  PRO A 670      44.630  55.250  52.470  1.00  0.00           H
ATOM   1287  CB  PRO A 670      42.570  55.820  51.800  1.00  0.00           C
ATOM   1288  HB1 PRO A 670      42.490  56.710  52.450  1.00  0.00           H
ATOM   1289  HB2 PRO A 670      41.590  55.280  51.790  1.00  0.00           H
ATOM   1290  CG  PRO A 670      42.920  56.180  50.300  1.00  0.00           C
ATOM   1291  HG1 PRO A 670      42.080  56.680  49.760  1.00  0.00           H
ATOM   1292  HG2 PRO A 670      43.820  56.820  50.270  1.00  0.00           H
ATOM   1293  C   PRO A 670      43.240  53.900  53.250  1.00  0.00           C
ATOM   1294  O   PRO A 670      42.910  54.490  54.260  1.00  0.00           O
ATOM   1295  N   VAL A 671      43.040  52.550  53.080  1.00  0.00           N
ATOM   1296  HN  VAL A 671      43.450  52.130  52.280  1.00  0.00           H
ATOM   1297  CA  VAL A 671      42.320  51.770  54.130  1.00  0.00           C
ATOM   1298  HA  VAL A 671      41.440  52.330  54.410  1.00  0.00           H
ATOM   1299  CB  VAL A 671      41.810  50.400  53.660  1.00  0.00           C
ATOM   1300  HB  VAL A 671      42.370  50.150  52.740  1.00  0.00           H
ATOM   1301  CG1 VAL A 671      42.160  49.230  54.650  1.00  0.00           C
ATOM   1302 HG11 VAL A 671      41.770  49.550  55.650  1.00  0.00           H
ATOM   1303 HG12 VAL A 671      43.260  49.060  54.740  1.00  0.00           H
ATOM   1304 HG13 VAL A 671      41.760  48.230  54.360  1.00  0.00           H
ATOM   1305  CG2 VAL A 671      40.340  50.390  53.390  1.00  0.00           C
ATOM   1306 HG21 VAL A 671      40.020  49.390  53.000  1.00  0.00           H
ATOM   1307 HG22 VAL A 671      39.980  51.240  52.770  1.00  0.00           H
ATOM   1308 HG23 VAL A 671      39.850  50.610  54.360  1.00  0.00           H
ATOM   1309  C   VAL A 671      43.170  51.700  55.420  1.00  0.00           C
ATOM   1310  O   VAL A 671      42.580  51.870  56.510  1.00  0.00           O
ATOM   1311  N   LEU A 672      44.470  51.470  55.400  1.00  0.00           N
ATOM   1312  HN  LEU A 672      44.910  51.240  54.540  1.00  0.00           H
ATOM   1313  CA  LEU A 672      45.370  51.570  56.580  1.00  0.00           C
ATOM   1314  HA  LEU A 672      44.900  50.860  57.250  1.00  0.00           H
ATOM   1315  CB  LEU A 672      46.830  51.160  56.030  1.00  0.00           C
ATOM   1316  HB1 LEU A 672      46.960  51.940  55.250  1.00  0.00           H
ATOM   1317  HB2 LEU A 672      46.700  50.250  55.410  1.00  0.00           H
ATOM   1318  CG  LEU A 672      48.040  51.210  57.000  1.00  0.00           C
ATOM   1319  HG  LEU A 672      48.160  52.260  57.350  1.00  0.00           H
ATOM   1320  CD1 LEU A 672      47.820  50.230  58.170  1.00  0.00           C
ATOM   1321 HD11 LEU A 672      48.610  50.480  58.910  1.00  0.00           H
ATOM   1322 HD12 LEU A 672      47.900  49.140  57.950  1.00  0.00           H
ATOM   1323 HD13 LEU A 672      46.880  50.360  58.750  1.00  0.00           H
ATOM   1324  CD2 LEU A 672      49.280  50.900  56.240  1.00  0.00           C
ATOM   1325 HD21 LEU A 672      50.100  50.830  56.980  1.00  0.00           H
ATOM   1326 HD22 LEU A 672      49.440  51.730  55.520  1.00  0.00           H
ATOM   1327 HD23 LEU A 672      49.260  50.040  55.530  1.00  0.00           H
ATOM   1328  C   LEU A 672      45.460  52.920  57.240  1.00  0.00           C
ATOM   1329  O   LEU A 672      45.540  53.090  58.460  1.00  0.00           O
ATOM   1330  N   VAL A 673      45.490  53.970  56.410  1.00  0.00           N
ATOM   1331  HN  VAL A 673      45.530  53.800  55.430  1.00  0.00           H
ATOM   1332  CA  VAL A 673      45.540  55.330  56.890  1.00  0.00           C
ATOM   1333  HA  VAL A 673      46.260  55.430  57.680  1.00  0.00           H
ATOM   1334  CB  VAL A 673      46.030  56.340  55.860  1.00  0.00           C
ATOM   1335  HB  VAL A 673      45.230  56.390  55.080  1.00  0.00           H
ATOM   1336  CG1 VAL A 673      46.130  57.780  56.410  1.00  0.00           C
ATOM   1337 HG11 VAL A 673      46.610  57.800  57.410  1.00  0.00           H
ATOM   1338 HG12 VAL A 673      45.090  58.110  56.630  1.00  0.00           H
ATOM   1339 HG13 VAL A 673      46.650  58.520  55.780  1.00  0.00           H
ATOM   1340  CG2 VAL A 673      47.410  55.860  55.330  1.00  0.00           C
ATOM   1341 HG21 VAL A 673      47.840  56.490  54.520  1.00  0.00           H
ATOM   1342 HG22 VAL A 673      47.330  54.820  54.950  1.00  0.00           H
ATOM   1343 HG23 VAL A 673      48.150  55.880  56.160  1.00  0.00           H
ATOM   1344  C   VAL A 673      44.180  55.700  57.460  1.00  0.00           C
ATOM   1345  O   VAL A 673      44.070  56.300  58.520  1.00  0.00           O
ATOM   1346  N   PHE A 674      43.020  55.310  56.870  1.00  0.00           N
ATOM   1347  HN  PHE A 674      43.100  54.800  56.020  1.00  0.00           H
ATOM   1348  CA  PHE A 674      41.640  55.550  57.350  1.00  0.00           C
ATOM   1349  HA  PHE A 674      41.530  56.620  57.450  1.00  0.00           H
ATOM   1350  CB  PHE A 674      40.660  55.170  56.180  1.00  0.00           C
ATOM   1351  HB1 PHE A 674      40.660  54.110  55.860  1.00  0.00           H
ATOM   1352  HB2 PHE A 674      40.790  55.780  55.260  1.00  0.00           H
ATOM   1353  CG  PHE A 674      39.200  55.370  56.700  1.00  0.00           C
ATOM   1354  CD1 PHE A 674      38.300  54.350  56.730  1.00  0.00           C
ATOM   1355  HD1 PHE A 674      38.660  53.360  56.480  1.00  0.00           H
ATOM   1356  CE1 PHE A 674      37.140  54.420  57.470  1.00  0.00           C
ATOM   1357  HE1 PHE A 674      36.480  53.550  57.530  1.00  0.00           H
ATOM   1358  CZ  PHE A 674      36.760  55.600  58.090  1.00  0.00           C
ATOM   1359  HZ  PHE A 674      35.870  55.740  58.690  1.00  0.00           H
ATOM   1360  CD2 PHE A 674      38.850  56.600  57.350  1.00  0.00           C
ATOM   1361  HD2 PHE A 674      39.480  57.480  57.470  1.00  0.00           H
ATOM   1362  CE2 PHE A 674      37.590  56.750  57.910  1.00  0.00           C
ATOM   1363  HE2 PHE A 674      37.240  57.710  58.240  1.00  0.00           H
ATOM   1364  C   PHE A 674      41.320  54.790  58.630  1.00  0.00           C
ATOM   1365  O   PHE A 674      40.660  55.310  59.500  1.00  0.00           O
ATOM   1366  N   GLU A 675      41.850  53.590  58.790  1.00  0.00           N
ATOM   1367  HN  GLU A 675      42.450  53.300  58.030  1.00  0.00           H
ATOM   1368  CA  GLU A 675      41.780  52.800  60.070  1.00  0.00           C
ATOM   1369  HA  GLU A 675      40.730  52.760  60.310  1.00  0.00           H
ATOM   1370  CB  GLU A 675      42.490  51.400  59.980  1.00  0.00           C
ATOM   1371  HB1 GLU A 675      42.840  51.000  60.960  1.00  0.00           H
ATOM   1372  HB2 GLU A 675      43.440  51.510  59.410  1.00  0.00           H
ATOM   1373  CG  GLU A 675      41.640  50.350  59.250  1.00  0.00           C
ATOM   1374  HG1 GLU A 675      42.290  49.460  59.130  1.00  0.00           H
ATOM   1375  HG2 GLU A 675      41.430  50.800  58.260  1.00  0.00           H
ATOM   1376  CD  GLU A 675      40.420  49.900  60.030  1.00  0.00           C
ATOM   1377  OE1 GLU A 675      40.460  49.710  61.310  1.00  0.00           O
ATOM   1378  OE2 GLU A 675      39.360  49.700  59.350  1.00  0.00           O
ATOM   1379  C   GLU A 675      42.400  53.590  61.260  1.00  0.00           C
ATOM   1380  O   GLU A 675      41.890  53.730  62.380  1.00  0.00           O
ATOM   1381  N   LYS A 676      43.540  54.200  61.050  1.00  0.00           N
ATOM   1382  HN  LYS A 676      44.000  54.140  60.160  1.00  0.00           H
ATOM   1383  CA  LYS A 676      44.130  55.100  62.010  1.00  0.00           C
ATOM   1384  HA  LYS A 676      44.040  54.600  62.960  1.00  0.00           H
ATOM   1385  CB  LYS A 676      45.670  55.340  61.870  1.00  0.00           C
ATOM   1386  HB1 LYS A 676      46.280  54.460  62.180  1.00  0.00           H
ATOM   1387  HB2 LYS A 676      46.060  56.070  62.630  1.00  0.00           H
ATOM   1388  CG  LYS A 676      46.250  55.680  60.460  1.00  0.00           C
ATOM   1389  HG1 LYS A 676      45.710  56.600  60.140  1.00  0.00           H
ATOM   1390  HG2 LYS A 676      45.930  54.840  59.820  1.00  0.00           H
ATOM   1391  CD  LYS A 676      47.780  56.000  60.360  1.00  0.00           C
ATOM   1392  HD1 LYS A 676      47.930  56.060  59.250  1.00  0.00           H
ATOM   1393  HD2 LYS A 676      48.270  55.060  60.680  1.00  0.00           H
ATOM   1394  CE  LYS A 676      48.290  57.190  61.150  1.00  0.00           C
ATOM   1395  HE1 LYS A 676      48.200  57.190  62.250  1.00  0.00           H
ATOM   1396  HE2 LYS A 676      47.760  58.090  60.770  1.00  0.00           H
ATOM   1397  NZ  LYS A 676      49.750  57.260  60.870  1.00  0.00           N
ATOM   1398  HZ1 LYS A 676      50.060  57.370  59.880  1.00  0.00           H
ATOM   1399  HZ2 LYS A 676      50.250  56.410  61.210  1.00  0.00           H
ATOM   1400  HZ3 LYS A 676      50.150  58.040  61.440  1.00  0.00           H
ATOM   1401  C   LYS A 676      43.330  56.460  62.220  1.00  0.00           C
ATOM   1402  O   LYS A 676      43.140  56.910  63.350  1.00  0.00           O
ATOM   1403  N   ILE A 677      42.860  57.080  61.190  1.00  0.00           N
ATOM   1404  HN  ILE A 677      43.020  56.610  60.340  1.00  0.00           H
ATOM   1405  CA  ILE A 677      42.090  58.320  61.190  1.00  0.00           C
ATOM   1406  HA  ILE A 677      42.530  59.100  61.790  1.00  0.00           H
ATOM   1407  CB  ILE A 677      41.980  58.970  59.810  1.00  0.00           C
ATOM   1408  HB  ILE A 677      41.900  58.180  59.030  1.00  0.00           H
ATOM   1409  CG2 ILE A 677      40.690  59.770  59.660  1.00  0.00           C
ATOM   1410 HG21 ILE A 677      39.870  59.030  59.810  1.00  0.00           H
ATOM   1411 HG22 ILE A 677      40.510  60.180  58.640  1.00  0.00           H
ATOM   1412 HG23 ILE A 677      40.650  60.610  60.380  1.00  0.00           H
ATOM   1413  CG1 ILE A 677      43.240  59.810  59.480  1.00  0.00           C
ATOM   1414 HG11 ILE A 677      44.110  59.200  59.790  1.00  0.00           H
ATOM   1415 HG12 ILE A 677      43.290  60.790  59.990  1.00  0.00           H
ATOM   1416  CD  ILE A 677      43.300  60.050  58.030  1.00  0.00           C
ATOM   1417  HD1 ILE A 677      42.420  60.640  57.690  1.00  0.00           H
ATOM   1418  HD2 ILE A 677      43.370  59.070  57.510  1.00  0.00           H
ATOM   1419  HD3 ILE A 677      44.170  60.690  57.770  1.00  0.00           H
ATOM   1420  C   ILE A 677      40.730  58.040  61.880  1.00  0.00           C
ATOM   1421  O   ILE A 677      40.230  58.810  62.750  1.00  0.00           O
ATOM   1422  N   LEU A 678      40.060  56.890  61.560  1.00  0.00           N
ATOM   1423  HN  LEU A 678      40.480  56.280  60.880  1.00  0.00           H
ATOM   1424  CA  LEU A 678      38.910  56.490  62.330  1.00  0.00           C
ATOM   1425  HA  LEU A 678      38.220  57.310  62.270  1.00  0.00           H
ATOM   1426  CB  LEU A 678      38.530  55.140  61.660  1.00  0.00           C
ATOM   1427  HB1 LEU A 678      39.350  54.390  61.610  1.00  0.00           H
ATOM   1428  HB2 LEU A 678      38.330  55.410  60.600  1.00  0.00           H
ATOM   1429  CG  LEU A 678      37.260  54.360  62.200  1.00  0.00           C
ATOM   1430  HG  LEU A 678      37.600  54.030  63.200  1.00  0.00           H
ATOM   1431  CD1 LEU A 678      36.150  55.410  62.340  1.00  0.00           C
ATOM   1432 HD11 LEU A 678      35.820  55.860  61.390  1.00  0.00           H
ATOM   1433 HD12 LEU A 678      36.300  56.320  62.950  1.00  0.00           H
ATOM   1434 HD13 LEU A 678      35.220  54.980  62.780  1.00  0.00           H
ATOM   1435  CD2 LEU A 678      36.920  53.210  61.260  1.00  0.00           C
ATOM   1436 HD21 LEU A 678      37.650  52.380  61.310  1.00  0.00           H
ATOM   1437 HD22 LEU A 678      36.940  53.710  60.260  1.00  0.00           H
ATOM   1438 HD23 LEU A 678      35.880  52.830  61.330  1.00  0.00           H
ATOM   1439  C   LEU A 678      39.110  56.220  63.790  1.00  0.00           C
ATOM   1440  O   LEU A 678      38.290  56.690  64.560  1.00  0.00           O
ATOM   1441  N   TYR A 679      40.250  55.650  64.190  1.00  0.00           N
ATOM   1442  HN  TYR A 679      40.930  55.490  63.470  1.00  0.00           H
ATOM   1443  CA  TYR A 679      40.550  55.440  65.580  1.00  0.00           C
ATOM   1444  HA  TYR A 679      39.750  54.920  66.100  1.00  0.00           H
ATOM   1445  CB  TYR A 679      41.670  54.390  65.650  1.00  0.00           C
ATOM   1446  HB1 TYR A 679      42.440  54.740  64.940  1.00  0.00           H
ATOM   1447  HB2 TYR A 679      41.380  53.410  65.220  1.00  0.00           H
ATOM   1448  CG  TYR A 679      42.300  54.170  67.040  1.00  0.00           C
ATOM   1449  CD1 TYR A 679      41.510  53.980  68.160  1.00  0.00           C
ATOM   1450  HD1 TYR A 679      40.430  53.880  68.090  1.00  0.00           H
ATOM   1451  CE1 TYR A 679      42.080  53.980  69.420  1.00  0.00           C
ATOM   1452  HE1 TYR A 679      41.440  53.970  70.290  1.00  0.00           H
ATOM   1453  CZ  TYR A 679      43.470  54.010  69.530  1.00  0.00           C
ATOM   1454  OH  TYR A 679      44.060  54.000  70.800  1.00  0.00           O
ATOM   1455  HH  TYR A 679      45.000  53.790  70.740  1.00  0.00           H
ATOM   1456  CD2 TYR A 679      43.720  54.070  67.170  1.00  0.00           C
ATOM   1457  HD2 TYR A 679      44.340  54.170  66.280  1.00  0.00           H
ATOM   1458  CE2 TYR A 679      44.290  54.030  68.410  1.00  0.00           C
ATOM   1459  HE2 TYR A 679      45.370  54.010  68.470  1.00  0.00           H
ATOM   1460  C   TYR A 679      40.800  56.770  66.350  1.00  0.00           C
ATOM   1461  O   TYR A 679      40.340  56.920  67.500  1.00  0.00           O
ATOM   1462  N   LYS A 680      41.470  57.790  65.750  1.00  0.00           N
ATOM   1463  HN  LYS A 680      41.960  57.650  64.890  1.00  0.00           H
ATOM   1464  CA  LYS A 680      41.460  59.210  66.280  1.00  0.00           C
ATOM   1465  HA  LYS A 680      42.000  59.200  67.220  1.00  0.00           H
ATOM   1466  CB  LYS A 680      42.300  59.930  65.290  1.00  0.00           C
ATOM   1467  HB1 LYS A 680      42.220  59.530  64.260  1.00  0.00           H
ATOM   1468  HB2 LYS A 680      43.350  59.600  65.400  1.00  0.00           H
ATOM   1469  CG  LYS A 680      42.440  61.490  65.190  1.00  0.00           C
ATOM   1470  HG1 LYS A 680      41.480  61.980  64.900  1.00  0.00           H
ATOM   1471  HG2 LYS A 680      43.180  61.750  64.400  1.00  0.00           H
ATOM   1472  CD  LYS A 680      43.040  62.070  66.510  1.00  0.00           C
ATOM   1473  HD1 LYS A 680      43.960  61.510  66.750  1.00  0.00           H
ATOM   1474  HD2 LYS A 680      42.390  61.850  67.380  1.00  0.00           H
ATOM   1475  CE  LYS A 680      43.190  63.590  66.590  1.00  0.00           C
ATOM   1476  HE1 LYS A 680      43.990  63.930  65.880  1.00  0.00           H
ATOM   1477  HE2 LYS A 680      43.450  63.820  67.640  1.00  0.00           H
ATOM   1478  NZ  LYS A 680      41.900  64.220  66.220  1.00  0.00           N
ATOM   1479  HZ1 LYS A 680      41.980  65.250  66.120  1.00  0.00           H
ATOM   1480  HZ2 LYS A 680      41.220  64.030  66.970  1.00  0.00           H
ATOM   1481  HZ3 LYS A 680      41.500  63.810  65.350  1.00  0.00           H
ATOM   1482  C   LYS A 680      40.200  59.850  66.580  1.00  0.00           C
ATOM   1483  O   LYS A 680      40.020  60.480  67.640  1.00  0.00           O
ATOM   1484  N   PHE A 681      39.270  59.660  65.630  1.00  0.00           N
ATOM   1485  HN  PHE A 681      39.520  59.120  64.840  1.00  0.00           H
ATOM   1486  CA  PHE A 681      37.910  60.110  65.630  1.00  0.00           C
ATOM   1487  HA  PHE A 681      37.960  61.110  66.020  1.00  0.00           H
ATOM   1488  CB  PHE A 681      37.350  60.150  64.200  1.00  0.00           C
ATOM   1489  HB1 PHE A 681      37.550  59.140  63.790  1.00  0.00           H
ATOM   1490  HB2 PHE A 681      37.700  61.010  63.580  1.00  0.00           H
ATOM   1491  CG  PHE A 681      35.800  60.510  64.150  1.00  0.00           C
ATOM   1492  CD1 PHE A 681      34.840  59.530  64.450  1.00  0.00           C
ATOM   1493  HD1 PHE A 681      35.070  58.500  64.700  1.00  0.00           H
ATOM   1494  CE1 PHE A 681      33.450  59.780  64.280  1.00  0.00           C
ATOM   1495  HE1 PHE A 681      32.770  58.950  64.410  1.00  0.00           H
ATOM   1496  CZ  PHE A 681      33.070  61.130  64.030  1.00  0.00           C
ATOM   1497  HZ  PHE A 681      32.050  61.410  63.870  1.00  0.00           H
ATOM   1498  CD2 PHE A 681      35.430  61.760  63.720  1.00  0.00           C
ATOM   1499  HD2 PHE A 681      36.110  62.520  63.370  1.00  0.00           H
ATOM   1500  CE2 PHE A 681      34.050  62.090  63.650  1.00  0.00           C
ATOM   1501  HE2 PHE A 681      33.710  63.040  63.270  1.00  0.00           H
ATOM   1502  C   PHE A 681      37.080  59.290  66.670  1.00  0.00           C
ATOM   1503  O   PHE A 681      36.460  59.880  67.580  1.00  0.00           O
ATOM   1504  N   CYS A 682      37.230  57.980  66.700  1.00  0.00           N
ATOM   1505  HN  CYS A 682      37.760  57.580  65.960  1.00  0.00           H
ATOM   1506  CA  CYS A 682      36.600  57.130  67.690  1.00  0.00           C
ATOM   1507  HA  CYS A 682      35.550  57.350  67.780  1.00  0.00           H
ATOM   1508  CB  CYS A 682      36.740  55.570  67.410  1.00  0.00           C
ATOM   1509  HB1 CYS A 682      36.410  54.950  68.260  1.00  0.00           H
ATOM   1510  HB2 CYS A 682      37.830  55.350  67.370  1.00  0.00           H
ATOM   1511  SG  CYS A 682      35.940  54.960  65.910  1.00  0.00           S
ATOM   1512  HG1 CYS A 682      36.680  55.760  65.150  1.00  0.00           H
ATOM   1513  C   CYS A 682      37.000  57.430  69.090  1.00  0.00           C
ATOM   1514  O   CYS A 682      36.240  57.410  70.020  1.00  0.00           O
ATOM   1515  N   ARG A 683      38.330  57.660  69.290  1.00  0.00           N
ATOM   1516  HN  ARG A 683      38.980  57.400  68.590  1.00  0.00           H
ATOM   1517  CA  ARG A 683      38.950  58.040  70.530  1.00  0.00           C
ATOM   1518  HA  ARG A 683      38.550  57.380  71.280  1.00  0.00           H
ATOM   1519  CB  ARG A 683      40.490  57.690  70.400  1.00  0.00           C
ATOM   1520  HB1 ARG A 683      40.820  58.120  69.440  1.00  0.00           H
ATOM   1521  HB2 ARG A 683      40.690  56.600  70.270  1.00  0.00           H
ATOM   1522  CG  ARG A 683      41.310  58.190  71.640  1.00  0.00           C
ATOM   1523  HG1 ARG A 683      40.960  57.530  72.470  1.00  0.00           H
ATOM   1524  HG2 ARG A 683      40.940  59.170  72.020  1.00  0.00           H
ATOM   1525  CD  ARG A 683      42.790  57.890  71.520  1.00  0.00           C
ATOM   1526  HD1 ARG A 683      42.920  56.790  71.370  1.00  0.00           H
ATOM   1527  HD2 ARG A 683      43.230  58.290  72.450  1.00  0.00           H
ATOM   1528  NE  ARG A 683      43.230  58.780  70.410  1.00  0.00           N
ATOM   1529  HE  ARG A 683      42.790  59.670  70.280  1.00  0.00           H
ATOM   1530  CZ  ARG A 683      44.020  58.460  69.430  1.00  0.00           C
ATOM   1531  NH1 ARG A 683      44.340  59.370  68.540  1.00  0.00           N
ATOM   1532 HH11 ARG A 683      45.010  59.270  67.800  1.00  0.00           H
ATOM   1533 HH12 ARG A 683      43.960  60.260  68.760  1.00  0.00           H
ATOM   1534  NH2 ARG A 683      44.660  57.280  69.370  1.00  0.00           N
ATOM   1535 HH21 ARG A 683      44.450  56.520  69.990  1.00  0.00           H
ATOM   1536 HH22 ARG A 683      45.310  57.080  68.650  1.00  0.00           H
ATOM   1537  C   ARG A 683      38.570  59.400  70.970  1.00  0.00           C
ATOM   1538  O   ARG A 683      38.370  59.680  72.150  1.00  0.00           O
ATOM   1539  N   ASP A 684      38.480  60.450  70.090  1.00  0.00           N
ATOM   1540  HN  ASP A 684      38.880  60.280  69.190  1.00  0.00           H
ATOM   1541  CA  ASP A 684      38.070  61.790  70.340  1.00  0.00           C
ATOM   1542  HA  ASP A 684      38.670  62.170  71.160  1.00  0.00           H
ATOM   1543  CB  ASP A 684      38.480  62.650  69.110  1.00  0.00           C
ATOM   1544  HB1 ASP A 684      37.920  63.600  69.200  1.00  0.00           H
ATOM   1545  HB2 ASP A 684      38.120  62.130  68.200  1.00  0.00           H
ATOM   1546  CG  ASP A 684      39.900  63.240  69.080  1.00  0.00           C
ATOM   1547  OD1 ASP A 684      40.740  62.860  69.930  1.00  0.00           O
ATOM   1548  OD2 ASP A 684      40.180  64.040  68.150  1.00  0.00           O
ATOM   1549  C   ASP A 684      36.630  61.960  70.800  1.00  0.00           C
ATOM   1550  O   ASP A 684      36.380  62.780  71.670  1.00  0.00           O
ATOM   1551  N   TYR A 685      35.710  61.180  70.240  1.00  0.00           N
ATOM   1552  HN  TYR A 685      35.980  60.640  69.450  1.00  0.00           H
ATOM   1553  CA  TYR A 685      34.290  61.310  70.620  1.00  0.00           C
ATOM   1554  HA  TYR A 685      34.160  62.220  71.170  1.00  0.00           H
ATOM   1555  CB  TYR A 685      33.330  61.480  69.380  1.00  0.00           C
ATOM   1556  HB1 TYR A 685      32.280  61.540  69.740  1.00  0.00           H
ATOM   1557  HB2 TYR A 685      33.510  60.580  68.750  1.00  0.00           H
ATOM   1558  CG  TYR A 685      33.570  62.860  68.730  1.00  0.00           C
ATOM   1559  CD1 TYR A 685      32.800  63.950  69.150  1.00  0.00           C
ATOM   1560  HD1 TYR A 685      32.120  63.970  69.980  1.00  0.00           H
ATOM   1561  CE1 TYR A 685      32.900  65.220  68.490  1.00  0.00           C
ATOM   1562  HE1 TYR A 685      32.360  66.090  68.810  1.00  0.00           H
ATOM   1563  CZ  TYR A 685      33.690  65.350  67.400  1.00  0.00           C
ATOM   1564  OH  TYR A 685      33.780  66.500  66.610  1.00  0.00           O
ATOM   1565  HH  TYR A 685      33.100  67.090  66.930  1.00  0.00           H
ATOM   1566  CD2 TYR A 685      34.370  62.950  67.590  1.00  0.00           C
ATOM   1567  HD2 TYR A 685      34.800  62.050  67.190  1.00  0.00           H
ATOM   1568  CE2 TYR A 685      34.450  64.210  66.920  1.00  0.00           C
ATOM   1569  HE2 TYR A 685      35.040  64.360  66.020  1.00  0.00           H
ATOM   1570  C   TYR A 685      33.800  60.290  71.640  1.00  0.00           C
ATOM   1571  O   TYR A 685      32.610  60.350  71.950  1.00  0.00           O
ATOM   1572  N   GLN A 686      34.630  59.350  72.100  1.00  0.00           N
ATOM   1573  HN  GLN A 686      35.550  59.340  71.740  1.00  0.00           H
ATOM   1574  CA  GLN A 686      34.350  58.350  73.090  1.00  0.00           C
ATOM   1575  HA  GLN A 686      35.300  57.880  73.310  1.00  0.00           H
ATOM   1576  CB  GLN A 686      34.110  58.940  74.510  1.00  0.00           C
ATOM   1577  HB1 GLN A 686      33.780  58.100  75.150  1.00  0.00           H
ATOM   1578  HB2 GLN A 686      33.220  59.600  74.400  1.00  0.00           H
ATOM   1579  CG  GLN A 686      35.290  59.650  75.220  1.00  0.00           C
ATOM   1580  HG1 GLN A 686      34.940  60.140  76.150  1.00  0.00           H
ATOM   1581  HG2 GLN A 686      35.600  60.490  74.580  1.00  0.00           H
ATOM   1582  CD  GLN A 686      36.580  58.830  75.640  1.00  0.00           C
ATOM   1583  OE1 GLN A 686      36.490  58.160  76.660  1.00  0.00           O
ATOM   1584  NE2 GLN A 686      37.570  58.680  74.740  1.00  0.00           N
ATOM   1585 HE21 GLN A 686      38.240  57.970  74.950  1.00  0.00           H
ATOM   1586 HE22 GLN A 686      37.680  59.290  73.950  1.00  0.00           H
ATOM   1587  C   GLN A 686      33.590  57.170  72.660  1.00  0.00           C
ATOM   1588  O   GLN A 686      32.720  56.670  73.360  1.00  0.00           O
ATOM   1589  N   LEU A 687      33.890  56.640  71.440  1.00  0.00           N
ATOM   1590  HN  LEU A 687      34.700  56.890  70.920  1.00  0.00           H
ATOM   1591  CA  LEU A 687      33.080  55.680  70.810  1.00  0.00           C
ATOM   1592  HA  LEU A 687      32.230  55.420  71.410  1.00  0.00           H
ATOM   1593  CB  LEU A 687      32.580  56.200  69.410  1.00  0.00           C
ATOM   1594  HB1 LEU A 687      31.820  55.550  68.930  1.00  0.00           H
ATOM   1595  HB2 LEU A 687      33.450  56.220  68.720  1.00  0.00           H
ATOM   1596  CG  LEU A 687      32.050  57.620  69.360  1.00  0.00           C
ATOM   1597  HG  LEU A 687      32.790  58.300  69.830  1.00  0.00           H
ATOM   1598  CD1 LEU A 687      31.790  58.190  67.940  1.00  0.00           C
ATOM   1599 HD11 LEU A 687      32.770  58.170  67.420  1.00  0.00           H
ATOM   1600 HD12 LEU A 687      31.370  59.210  68.000  1.00  0.00           H
ATOM   1601 HD13 LEU A 687      30.940  57.610  67.490  1.00  0.00           H
ATOM   1602  CD2 LEU A 687      30.730  57.630  70.160  1.00  0.00           C
ATOM   1603 HD21 LEU A 687      30.870  57.330  71.230  1.00  0.00           H
ATOM   1604 HD22 LEU A 687      30.060  56.930  69.610  1.00  0.00           H
ATOM   1605 HD23 LEU A 687      30.350  58.670  70.220  1.00  0.00           H
ATOM   1606  C   LEU A 687      33.860  54.430  70.580  1.00  0.00           C
ATOM   1607  O   LEU A 687      35.090  54.500  70.620  1.00  0.00           O
ATOM   1608  N   SER A 688      33.230  53.250  70.540  1.00  0.00           N
ATOM   1609  HN  SER A 688      32.240  53.260  70.580  1.00  0.00           H
ATOM   1610  CA  SER A 688      33.810  52.010  70.240  1.00  0.00           C
ATOM   1611  HA  SER A 688      34.690  51.930  70.860  1.00  0.00           H
ATOM   1612  CB  SER A 688      32.900  50.800  70.670  1.00  0.00           C
ATOM   1613  HB1 SER A 688      31.820  50.920  70.420  1.00  0.00           H
ATOM   1614  HB2 SER A 688      32.930  50.770  71.780  1.00  0.00           H
ATOM   1615  OG  SER A 688      33.340  49.560  70.160  1.00  0.00           O
ATOM   1616  HG1 SER A 688      33.800  49.090  70.850  1.00  0.00           H
ATOM   1617  C   SER A 688      34.400  51.860  68.820  1.00  0.00           C
ATOM   1618  O   SER A 688      33.730  51.820  67.810  1.00  0.00           O
ATOM   1619  N   TYR A 689      35.720  51.770  68.720  1.00  0.00           N
ATOM   1620  HN  TYR A 689      36.360  51.890  69.480  1.00  0.00           H
ATOM   1621  CA  TYR A 689      36.400  51.620  67.470  1.00  0.00           C
ATOM   1622  HA  TYR A 689      36.190  52.370  66.710  1.00  0.00           H
ATOM   1623  CB  TYR A 689      37.960  51.750  67.650  1.00  0.00           C
ATOM   1624  HB1 TYR A 689      38.160  51.210  68.600  1.00  0.00           H
ATOM   1625  HB2 TYR A 689      38.250  52.780  67.910  1.00  0.00           H
ATOM   1626  CG  TYR A 689      38.900  51.180  66.610  1.00  0.00           C
ATOM   1627  CD1 TYR A 689      39.670  50.070  66.990  1.00  0.00           C
ATOM   1628  HD1 TYR A 689      39.650  49.790  68.030  1.00  0.00           H
ATOM   1629  CE1 TYR A 689      40.460  49.400  66.050  1.00  0.00           C
ATOM   1630  HE1 TYR A 689      40.980  48.490  66.300  1.00  0.00           H
ATOM   1631  CZ  TYR A 689      40.550  49.830  64.750  1.00  0.00           C
ATOM   1632  OH  TYR A 689      41.140  49.050  63.690  1.00  0.00           O
ATOM   1633  HH  TYR A 689      40.950  49.400  62.810  1.00  0.00           H
ATOM   1634  CD2 TYR A 689      39.000  51.700  65.340  1.00  0.00           C
ATOM   1635  HD2 TYR A 689      38.420  52.550  65.010  1.00  0.00           H
ATOM   1636  CE2 TYR A 689      39.850  51.030  64.430  1.00  0.00           C
ATOM   1637  HE2 TYR A 689      39.900  51.380  63.410  1.00  0.00           H
ATOM   1638  C   TYR A 689      35.900  50.310  66.830  1.00  0.00           C
ATOM   1639  O   TYR A 689      35.560  50.350  65.640  1.00  0.00           O
ATOM   1640  N   LEU A 690      35.740  49.270  67.550  1.00  0.00           N
ATOM   1641  HN  LEU A 690      35.800  49.450  68.530  1.00  0.00           H
ATOM   1642  CA  LEU A 690      35.240  48.020  66.940  1.00  0.00           C
ATOM   1643  HA  LEU A 690      35.860  47.890  66.080  1.00  0.00           H
ATOM   1644  CB  LEU A 690      35.440  46.780  67.940  1.00  0.00           C
ATOM   1645  HB1 LEU A 690      35.140  45.900  67.320  1.00  0.00           H
ATOM   1646  HB2 LEU A 690      34.850  46.870  68.890  1.00  0.00           H
ATOM   1647  CG  LEU A 690      36.890  46.500  68.400  1.00  0.00           C
ATOM   1648  HG  LEU A 690      37.120  47.430  68.960  1.00  0.00           H
ATOM   1649  CD1 LEU A 690      36.900  45.220  69.220  1.00  0.00           C
ATOM   1650 HD11 LEU A 690      37.950  45.090  69.510  1.00  0.00           H
ATOM   1651 HD12 LEU A 690      36.610  44.310  68.660  1.00  0.00           H
ATOM   1652 HD13 LEU A 690      36.280  45.310  70.140  1.00  0.00           H
ATOM   1653  CD2 LEU A 690      37.850  46.540  67.190  1.00  0.00           C
ATOM   1654 HD21 LEU A 690      38.010  47.560  66.790  1.00  0.00           H
ATOM   1655 HD22 LEU A 690      37.410  45.980  66.330  1.00  0.00           H
ATOM   1656 HD23 LEU A 690      38.810  46.090  67.520  1.00  0.00           H
ATOM   1657  C   LEU A 690      33.830  48.170  66.370  1.00  0.00           C
ATOM   1658  O   LEU A 690      33.520  47.880  65.220  1.00  0.00           O
ATOM   1659  N   SER A 691      32.910  48.710  67.190  1.00  0.00           N
ATOM   1660  HN  SER A 691      33.050  48.990  68.130  1.00  0.00           H
ATOM   1661  CA  SER A 691      31.530  48.950  66.730  1.00  0.00           C
ATOM   1662  HA  SER A 691      31.050  48.040  66.370  1.00  0.00           H
ATOM   1663  CB  SER A 691      30.580  49.570  67.830  1.00  0.00           C
ATOM   1664  HB1 SER A 691      30.880  50.490  68.380  1.00  0.00           H
ATOM   1665  HB2 SER A 691      30.730  48.860  68.670  1.00  0.00           H
ATOM   1666  OG  SER A 691      29.130  49.530  67.640  1.00  0.00           O
ATOM   1667  HG1 SER A 691      28.980  48.600  67.840  1.00  0.00           H
ATOM   1668  C   SER A 691      31.440  49.870  65.490  1.00  0.00           C
ATOM   1669  O   SER A 691      30.890  49.500  64.490  1.00  0.00           O
ATOM   1670  N   LEU A 692      32.070  51.030  65.620  1.00  0.00           N
ATOM   1671  HN  LEU A 692      32.420  51.290  66.510  1.00  0.00           H
ATOM   1672  CA  LEU A 692      32.070  52.000  64.530  1.00  0.00           C
ATOM   1673  HA  LEU A 692      31.030  52.070  64.310  1.00  0.00           H
ATOM   1674  CB  LEU A 692      32.510  53.480  64.970  1.00  0.00           C
ATOM   1675  HB1 LEU A 692      33.610  53.420  64.870  1.00  0.00           H
ATOM   1676  HB2 LEU A 692      32.140  53.750  65.980  1.00  0.00           H
ATOM   1677  CG  LEU A 692      32.030  54.510  63.960  1.00  0.00           C
ATOM   1678  HG  LEU A 692      32.440  54.110  63.000  1.00  0.00           H
ATOM   1679  CD1 LEU A 692      30.540  54.740  63.650  1.00  0.00           C
ATOM   1680 HD11 LEU A 692      30.040  53.760  63.480  1.00  0.00           H
ATOM   1681 HD12 LEU A 692      30.440  55.310  62.710  1.00  0.00           H
ATOM   1682 HD13 LEU A 692      30.070  55.220  64.540  1.00  0.00           H
ATOM   1683  CD2 LEU A 692      32.540  55.880  64.290  1.00  0.00           C
ATOM   1684 HD21 LEU A 692      31.770  56.310  64.980  1.00  0.00           H
ATOM   1685 HD22 LEU A 692      32.450  56.410  63.320  1.00  0.00           H
ATOM   1686 HD23 LEU A 692      33.530  55.810  64.790  1.00  0.00           H
ATOM   1687  C   LEU A 692      32.670  51.600  63.190  1.00  0.00           C
ATOM   1688  O   LEU A 692      32.080  51.610  62.140  1.00  0.00           O
ATOM   1689  N   ARG A 693      33.880  50.950  63.150  1.00  0.00           N
ATOM   1690  HN  ARG A 693      34.360  50.980  64.020  1.00  0.00           H
ATOM   1691  CA  ARG A 693      34.410  50.340  61.950  1.00  0.00           C
ATOM   1692  HA  ARG A 693      34.470  51.090  61.190  1.00  0.00           H
ATOM   1693  CB  ARG A 693      35.840  49.860  62.160  1.00  0.00           C
ATOM   1694  HB1 ARG A 693      36.380  50.700  62.640  1.00  0.00           H
ATOM   1695  HB2 ARG A 693      36.350  49.870  61.180  1.00  0.00           H
ATOM   1696  CG  ARG A 693      36.110  48.560  62.940  1.00  0.00           C
ATOM   1697  HG1 ARG A 693      35.620  47.740  62.380  1.00  0.00           H
ATOM   1698  HG2 ARG A 693      35.510  48.580  63.890  1.00  0.00           H
ATOM   1699  CD  ARG A 693      37.610  48.270  63.240  1.00  0.00           C
ATOM   1700  HD1 ARG A 693      37.710  47.360  63.860  1.00  0.00           H
ATOM   1701  HD2 ARG A 693      38.200  49.130  63.650  1.00  0.00           H
ATOM   1702  NE  ARG A 693      38.250  48.020  61.930  1.00  0.00           N
ATOM   1703  HE  ARG A 693      38.830  48.730  61.530  1.00  0.00           H
ATOM   1704  CZ  ARG A 693      38.020  47.080  61.060  1.00  0.00           C
ATOM   1705  NH1 ARG A 693      37.220  46.060  61.340  1.00  0.00           N
ATOM   1706 HH11 ARG A 693      36.890  45.990  62.280  1.00  0.00           H
ATOM   1707 HH12 ARG A 693      36.940  45.490  60.560  1.00  0.00           H
ATOM   1708  NH2 ARG A 693      38.590  47.160  59.910  1.00  0.00           N
ATOM   1709 HH21 ARG A 693      39.000  48.040  59.670  1.00  0.00           H
ATOM   1710 HH22 ARG A 693      38.160  46.620  59.180  1.00  0.00           H
ATOM   1711  C   ARG A 693      33.610  49.280  61.290  1.00  0.00           C
ATOM   1712  O   ARG A 693      33.440  49.160  60.060  1.00  0.00           O
ATOM   1713  N   THR A 694      32.940  48.380  62.110  1.00  0.00           N
ATOM   1714  HN  THR A 694      32.870  48.590  63.080  1.00  0.00           H
ATOM   1715  CA  THR A 694      32.100  47.260  61.640  1.00  0.00           C
ATOM   1716  HA  THR A 694      32.620  46.550  61.020  1.00  0.00           H
ATOM   1717  CB  THR A 694      31.530  46.400  62.810  1.00  0.00           C
ATOM   1718  HB  THR A 694      30.950  46.910  63.600  1.00  0.00           H
ATOM   1719  OG1 THR A 694      32.610  45.750  63.570  1.00  0.00           O
ATOM   1720  HG1 THR A 694      33.030  46.480  64.040  1.00  0.00           H
ATOM   1721  CG2 THR A 694      30.830  45.190  62.290  1.00  0.00           C
ATOM   1722 HG21 THR A 694      29.950  45.620  61.740  1.00  0.00           H
ATOM   1723 HG22 THR A 694      30.450  44.410  62.990  1.00  0.00           H
ATOM   1724 HG23 THR A 694      31.490  44.730  61.530  1.00  0.00           H
ATOM   1725  C   THR A 694      30.900  47.920  60.920  1.00  0.00           C
ATOM   1726  O   THR A 694      30.620  47.520  59.830  1.00  0.00           O
ATOM   1727  N   SER A 695      30.260  48.960  61.500  1.00  0.00           N
ATOM   1728  HN  SER A 695      30.610  49.330  62.370  1.00  0.00           H
ATOM   1729  CA  SER A 695      29.230  49.760  61.020  1.00  0.00           C
ATOM   1730  HA  SER A 695      28.340  49.160  60.840  1.00  0.00           H
ATOM   1731  CB  SER A 695      28.650  50.810  62.000  1.00  0.00           C
ATOM   1732  HB1 SER A 695      29.450  51.510  62.340  1.00  0.00           H
ATOM   1733  HB2 SER A 695      28.330  50.200  62.860  1.00  0.00           H
ATOM   1734  OG  SER A 695      27.630  51.540  61.410  1.00  0.00           O
ATOM   1735  HG1 SER A 695      27.540  52.330  61.950  1.00  0.00           H
ATOM   1736  C   SER A 695      29.480  50.300  59.590  1.00  0.00           C
ATOM   1737  O   SER A 695      28.680  50.140  58.630  1.00  0.00           O
ATOM   1738  N   ILE A 696      30.650  50.930  59.390  1.00  0.00           N
ATOM   1739  HN  ILE A 696      31.120  51.130  60.250  1.00  0.00           H
ATOM   1740  CA  ILE A 696      31.170  51.340  58.090  1.00  0.00           C
ATOM   1741  HA  ILE A 696      30.490  51.980  57.560  1.00  0.00           H
ATOM   1742  CB  ILE A 696      32.460  52.140  58.250  1.00  0.00           C
ATOM   1743  HB  ILE A 696      33.180  51.700  58.980  1.00  0.00           H
ATOM   1744  CG2 ILE A 696      33.050  52.390  56.890  1.00  0.00           C
ATOM   1745 HG21 ILE A 696      32.240  52.510  56.150  1.00  0.00           H
ATOM   1746 HG22 ILE A 696      33.760  51.580  56.590  1.00  0.00           H
ATOM   1747 HG23 ILE A 696      33.700  53.290  56.830  1.00  0.00           H
ATOM   1748  CG1 ILE A 696      32.090  53.500  59.030  1.00  0.00           C
ATOM   1749 HG11 ILE A 696      31.370  53.420  59.860  1.00  0.00           H
ATOM   1750 HG12 ILE A 696      31.720  54.170  58.230  1.00  0.00           H
ATOM   1751  CD  ILE A 696      33.430  54.060  59.630  1.00  0.00           C
ATOM   1752  HD1 ILE A 696      33.720  53.460  60.520  1.00  0.00           H
ATOM   1753  HD2 ILE A 696      33.290  55.100  59.970  1.00  0.00           H
ATOM   1754  HD3 ILE A 696      34.200  54.080  58.830  1.00  0.00           H
ATOM   1755  C   ILE A 696      31.280  50.120  57.120  1.00  0.00           C
ATOM   1756  O   ILE A 696      30.830  50.180  55.970  1.00  0.00           O
ATOM   1757  N   GLY A 697      31.740  48.970  57.580  1.00  0.00           N
ATOM   1758  HN  GLY A 697      32.100  48.880  58.500  1.00  0.00           H
ATOM   1759  CA  GLY A 697      31.570  47.690  56.910  1.00  0.00           C
ATOM   1760  HA1 GLY A 697      32.010  46.900  57.510  1.00  0.00           H
ATOM   1761  HA2 GLY A 697      32.120  47.700  55.980  1.00  0.00           H
ATOM   1762  C   GLY A 697      30.190  47.170  56.480  1.00  0.00           C
ATOM   1763  O   GLY A 697      30.030  46.840  55.270  1.00  0.00           O
ATOM   1764  N   LEU A 698      29.210  47.160  57.380  1.00  0.00           N
ATOM   1765  HN  LEU A 698      29.450  47.370  58.320  1.00  0.00           H
ATOM   1766  CA  LEU A 698      27.890  46.660  57.030  1.00  0.00           C
ATOM   1767  HA  LEU A 698      28.090  45.680  56.600  1.00  0.00           H
ATOM   1768  CB  LEU A 698      27.090  46.450  58.310  1.00  0.00           C
ATOM   1769  HB1 LEU A 698      26.170  45.960  57.920  1.00  0.00           H
ATOM   1770  HB2 LEU A 698      26.740  47.400  58.730  1.00  0.00           H
ATOM   1771  CG  LEU A 698      27.770  45.540  59.340  1.00  0.00           C
ATOM   1772  HG  LEU A 698      28.580  46.140  59.810  1.00  0.00           H
ATOM   1773  CD1 LEU A 698      26.730  45.190  60.410  1.00  0.00           C
ATOM   1774 HD11 LEU A 698      26.700  46.080  61.080  1.00  0.00           H
ATOM   1775 HD12 LEU A 698      27.090  44.320  61.010  1.00  0.00           H
ATOM   1776 HD13 LEU A 698      25.690  45.000  60.090  1.00  0.00           H
ATOM   1777  CD2 LEU A 698      28.330  44.240  58.710  1.00  0.00           C
ATOM   1778 HD21 LEU A 698      29.030  44.380  57.860  1.00  0.00           H
ATOM   1779 HD22 LEU A 698      27.490  43.680  58.250  1.00  0.00           H
ATOM   1780 HD23 LEU A 698      28.880  43.650  59.470  1.00  0.00           H
ATOM   1781  C   LEU A 698      27.190  47.520  56.030  1.00  0.00           C
ATOM   1782  O   LEU A 698      26.620  47.050  55.040  1.00  0.00           O
ATOM   1783  N   TRP A 699      27.390  48.850  56.170  1.00  0.00           N
ATOM   1784  HN  TRP A 699      27.900  49.080  57.000  1.00  0.00           H
ATOM   1785  CA  TRP A 699      27.040  49.870  55.280  1.00  0.00           C
ATOM   1786  HA  TRP A 699      26.020  49.590  55.060  1.00  0.00           H
ATOM   1787  CB  TRP A 699      27.270  51.270  55.820  1.00  0.00           C
ATOM   1788  HB1 TRP A 699      27.300  51.910  54.910  1.00  0.00           H
ATOM   1789  HB2 TRP A 699      28.200  51.350  56.420  1.00  0.00           H
ATOM   1790  CG  TRP A 699      26.080  51.850  56.550  1.00  0.00           C
ATOM   1791  CD1 TRP A 699      26.050  52.290  57.840  1.00  0.00           C
ATOM   1792  HD1 TRP A 699      26.830  52.000  58.530  1.00  0.00           H
ATOM   1793  NE1 TRP A 699      24.920  53.030  58.030  1.00  0.00           N
ATOM   1794  HE1 TRP A 699      24.710  53.580  58.800  1.00  0.00           H
ATOM   1795  CE2 TRP A 699      24.220  53.050  56.850  1.00  0.00           C
ATOM   1796  CD2 TRP A 699      24.890  52.310  55.850  1.00  0.00           C
ATOM   1797  CE3 TRP A 699      24.360  52.130  54.580  1.00  0.00           C
ATOM   1798  HE3 TRP A 699      24.980  51.570  53.900  1.00  0.00           H
ATOM   1799  CZ3 TRP A 699      23.110  52.730  54.330  1.00  0.00           C
ATOM   1800  HZ3 TRP A 699      22.740  52.840  53.320  1.00  0.00           H
ATOM   1801  CZ2 TRP A 699      22.990  53.620  56.530  1.00  0.00           C
ATOM   1802  HZ2 TRP A 699      22.480  54.190  57.300  1.00  0.00           H
ATOM   1803  CH2 TRP A 699      22.440  53.430  55.290  1.00  0.00           C
ATOM   1804  HH2 TRP A 699      21.460  53.840  55.120  1.00  0.00           H
ATOM   1805  C   TRP A 699      27.630  49.620  53.880  1.00  0.00           C
ATOM   1806  O   TRP A 699      26.910  49.650  52.940  1.00  0.00           O
ATOM   1807  N   THR A 700      28.960  49.370  53.870  1.00  0.00           N
ATOM   1808  HN  THR A 700      29.500  49.420  54.700  1.00  0.00           H
ATOM   1809  CA  THR A 700      29.720  49.110  52.630  1.00  0.00           C
ATOM   1810  HA  THR A 700      29.580  49.920  51.930  1.00  0.00           H
ATOM   1811  CB  THR A 700      31.200  48.970  52.870  1.00  0.00           C
ATOM   1812  HB  THR A 700      31.470  48.140  53.570  1.00  0.00           H
ATOM   1813  OG1 THR A 700      31.730  50.120  53.530  1.00  0.00           O
ATOM   1814  HG1 THR A 700      31.380  50.080  54.430  1.00  0.00           H
ATOM   1815  CG2 THR A 700      32.020  48.790  51.570  1.00  0.00           C
ATOM   1816 HG21 THR A 700      31.820  47.890  50.960  1.00  0.00           H
ATOM   1817 HG22 THR A 700      33.100  48.950  51.770  1.00  0.00           H
ATOM   1818 HG23 THR A 700      31.770  49.630  50.880  1.00  0.00           H
ATOM   1819  C   THR A 700      29.260  47.900  51.800  1.00  0.00           C
ATOM   1820  O   THR A 700      29.150  47.950  50.590  1.00  0.00           O
ATOM   1821  N   SER A 701      28.860  46.800  52.500  1.00  0.00           N
ATOM   1822  HN  SER A 701      28.730  46.790  53.490  1.00  0.00           H
ATOM   1823  CA  SER A 701      28.360  45.650  51.790  1.00  0.00           C
ATOM   1824  HA  SER A 701      29.040  45.350  51.010  1.00  0.00           H
ATOM   1825  CB  SER A 701      28.240  44.480  52.810  1.00  0.00           C
ATOM   1826  HB1 SER A 701      27.480  44.720  53.590  1.00  0.00           H
ATOM   1827  HB2 SER A 701      29.240  44.330  53.260  1.00  0.00           H
ATOM   1828  OG  SER A 701      27.960  43.210  52.200  1.00  0.00           O
ATOM   1829  HG1 SER A 701      28.700  42.960  51.660  1.00  0.00           H
ATOM   1830  C   SER A 701      26.950  45.940  51.250  1.00  0.00           C
ATOM   1831  O   SER A 701      26.600  45.670  50.110  1.00  0.00           O
ATOM   1832  N   PHE A 702      26.070  46.560  52.080  1.00  0.00           N
ATOM   1833  HN  PHE A 702      26.350  46.900  52.980  1.00  0.00           H
ATOM   1834  CA  PHE A 702      24.780  46.930  51.600  1.00  0.00           C
ATOM   1835  HA  PHE A 702      24.250  46.120  51.130  1.00  0.00           H
ATOM   1836  CB  PHE A 702      23.970  47.500  52.770  1.00  0.00           C
ATOM   1837  HB1 PHE A 702      24.470  48.440  53.110  1.00  0.00           H
ATOM   1838  HB2 PHE A 702      24.020  46.650  53.480  1.00  0.00           H
ATOM   1839  CG  PHE A 702      22.460  47.880  52.540  1.00  0.00           C
ATOM   1840  CD1 PHE A 702      21.900  49.140  52.760  1.00  0.00           C
ATOM   1841  HD1 PHE A 702      22.610  49.710  53.340  1.00  0.00           H
ATOM   1842  CE1 PHE A 702      20.630  49.520  52.400  1.00  0.00           C
ATOM   1843  HE1 PHE A 702      20.190  50.480  52.610  1.00  0.00           H
ATOM   1844  CZ  PHE A 702      19.830  48.590  51.690  1.00  0.00           C
ATOM   1845  HZ  PHE A 702      18.860  48.910  51.340  1.00  0.00           H
ATOM   1846  CD2 PHE A 702      21.610  46.920  51.960  1.00  0.00           C
ATOM   1847  HD2 PHE A 702      22.020  45.930  51.770  1.00  0.00           H
ATOM   1848  CE2 PHE A 702      20.300  47.290  51.450  1.00  0.00           C
ATOM   1849  HE2 PHE A 702      19.720  46.570  50.900  1.00  0.00           H
ATOM   1850  C   PHE A 702      24.840  47.930  50.430  1.00  0.00           C
ATOM   1851  O   PHE A 702      24.210  47.780  49.360  1.00  0.00           O
ATOM   1852  N   LEU A 703      25.600  48.960  50.580  1.00  0.00           N
ATOM   1853  HN  LEU A 703      25.950  49.150  51.500  1.00  0.00           H
ATOM   1854  CA  LEU A 703      25.820  49.990  49.570  1.00  0.00           C
ATOM   1855  HA  LEU A 703      24.900  50.530  49.390  1.00  0.00           H
ATOM   1856  CB  LEU A 703      26.720  51.090  50.010  1.00  0.00           C
ATOM   1857  HB1 LEU A 703      27.140  51.800  49.250  1.00  0.00           H
ATOM   1858  HB2 LEU A 703      27.650  50.610  50.410  1.00  0.00           H
ATOM   1859  CG  LEU A 703      26.120  52.020  51.180  1.00  0.00           C
ATOM   1860  HG  LEU A 703      25.590  51.310  51.860  1.00  0.00           H
ATOM   1861  CD1 LEU A 703      27.270  52.710  51.930  1.00  0.00           C
ATOM   1862 HD11 LEU A 703      26.920  53.070  52.920  1.00  0.00           H
ATOM   1863 HD12 LEU A 703      27.710  53.500  51.290  1.00  0.00           H
ATOM   1864 HD13 LEU A 703      28.150  52.080  52.150  1.00  0.00           H
ATOM   1865  CD2 LEU A 703      25.050  53.020  50.780  1.00  0.00           C
ATOM   1866 HD21 LEU A 703      24.570  53.570  51.620  1.00  0.00           H
ATOM   1867 HD22 LEU A 703      24.260  52.450  50.250  1.00  0.00           H
ATOM   1868 HD23 LEU A 703      25.500  53.740  50.070  1.00  0.00           H
ATOM   1869  C   LEU A 703      26.290  49.440  48.260  1.00  0.00           C
ATOM   1870  O   LEU A 703      25.760  49.830  47.260  1.00  0.00           O
ATOM   1871  N   CYS A 704      27.150  48.390  48.320  1.00  0.00           N
ATOM   1872  HN  CYS A 704      27.540  48.180  49.200  1.00  0.00           H
ATOM   1873  CA  CYS A 704      27.620  47.540  47.180  1.00  0.00           C
ATOM   1874  HA  CYS A 704      28.010  48.220  46.430  1.00  0.00           H
ATOM   1875  CB  CYS A 704      28.740  46.510  47.400  1.00  0.00           C
ATOM   1876  HB1 CYS A 704      28.880  45.880  46.510  1.00  0.00           H
ATOM   1877  HB2 CYS A 704      28.350  45.850  48.210  1.00  0.00           H
ATOM   1878  SG  CYS A 704      30.320  47.290  47.750  1.00  0.00           S
ATOM   1879  HG1 CYS A 704      30.070  47.720  48.980  1.00  0.00           H
ATOM   1880  C   CYS A 704      26.390  46.840  46.490  1.00  0.00           C
ATOM   1881  O   CYS A 704      26.140  46.990  45.280  1.00  0.00           O
ATOM   1882  N   ILE A 705      25.520  46.170  47.310  1.00  0.00           N
ATOM   1883  HN  ILE A 705      25.770  46.080  48.270  1.00  0.00           H
ATOM   1884  CA  ILE A 705      24.200  45.460  46.960  1.00  0.00           C
ATOM   1885  HA  ILE A 705      24.430  44.700  46.220  1.00  0.00           H
ATOM   1886  CB  ILE A 705      23.650  44.680  48.180  1.00  0.00           C
ATOM   1887  HB  ILE A 705      23.920  45.280  49.080  1.00  0.00           H
ATOM   1888  CG2 ILE A 705      22.120  44.490  48.160  1.00  0.00           C
ATOM   1889 HG21 ILE A 705      21.790  44.060  49.130  1.00  0.00           H
ATOM   1890 HG22 ILE A 705      21.880  43.750  47.360  1.00  0.00           H
ATOM   1891 HG23 ILE A 705      21.480  45.370  47.930  1.00  0.00           H
ATOM   1892  CG1 ILE A 705      24.430  43.340  48.380  1.00  0.00           C
ATOM   1893 HG11 ILE A 705      25.480  43.590  48.150  1.00  0.00           H
ATOM   1894 HG12 ILE A 705      24.080  42.590  47.650  1.00  0.00           H
ATOM   1895  CD  ILE A 705      24.120  42.870  49.840  1.00  0.00           C
ATOM   1896  HD1 ILE A 705      23.070  42.730  50.160  1.00  0.00           H
ATOM   1897  HD2 ILE A 705      24.590  43.590  50.560  1.00  0.00           H
ATOM   1898  HD3 ILE A 705      24.500  41.820  49.910  1.00  0.00           H
ATOM   1899  C   ILE A 705      23.170  46.370  46.340  1.00  0.00           C
ATOM   1900  O   ILE A 705      22.550  46.060  45.330  1.00  0.00           O
ATOM   1901  N   VAL A 706      23.080  47.570  46.870  1.00  0.00           N
ATOM   1902  HN  VAL A 706      23.610  47.670  47.700  1.00  0.00           H
ATOM   1903  CA  VAL A 706      22.400  48.710  46.360  1.00  0.00           C
ATOM   1904  HA  VAL A 706      21.380  48.400  46.210  1.00  0.00           H
ATOM   1905  CB  VAL A 706      22.350  49.880  47.380  1.00  0.00           C
ATOM   1906  HB  VAL A 706      23.380  50.100  47.730  1.00  0.00           H
ATOM   1907  CG1 VAL A 706      21.780  51.090  46.710  1.00  0.00           C
ATOM   1908 HG11 VAL A 706      22.510  51.610  46.070  1.00  0.00           H
ATOM   1909 HG12 VAL A 706      21.490  51.900  47.410  1.00  0.00           H
ATOM   1910 HG13 VAL A 706      20.940  50.770  46.070  1.00  0.00           H
ATOM   1911  CG2 VAL A 706      21.600  49.460  48.650  1.00  0.00           C
ATOM   1912 HG21 VAL A 706      22.080  48.580  49.130  1.00  0.00           H
ATOM   1913 HG22 VAL A 706      20.590  49.140  48.290  1.00  0.00           H
ATOM   1914 HG23 VAL A 706      21.400  50.270  49.380  1.00  0.00           H
ATOM   1915  C   VAL A 706      22.890  49.300  45.010  1.00  0.00           C
ATOM   1916  O   VAL A 706      22.110  49.510  44.030  1.00  0.00           O
ATOM   1917  N   LEU A 707      24.210  49.520  44.900  1.00  0.00           N
ATOM   1918  HN  LEU A 707      24.740  49.630  45.740  1.00  0.00           H
ATOM   1919  CA  LEU A 707      24.890  49.900  43.650  1.00  0.00           C
ATOM   1920  HA  LEU A 707      24.450  50.830  43.320  1.00  0.00           H
ATOM   1921  CB  LEU A 707      26.370  50.110  43.980  1.00  0.00           C
ATOM   1922  HB1 LEU A 707      26.820  49.100  44.060  1.00  0.00           H
ATOM   1923  HB2 LEU A 707      26.420  50.680  44.930  1.00  0.00           H
ATOM   1924  CG  LEU A 707      27.170  50.830  42.880  1.00  0.00           C
ATOM   1925  HG  LEU A 707      26.970  50.270  41.940  1.00  0.00           H
ATOM   1926  CD1 LEU A 707      26.930  52.370  42.620  1.00  0.00           C
ATOM   1927 HD11 LEU A 707      26.840  52.940  43.560  1.00  0.00           H
ATOM   1928 HD12 LEU A 707      26.030  52.470  41.980  1.00  0.00           H
ATOM   1929 HD13 LEU A 707      27.780  52.850  42.090  1.00  0.00           H
ATOM   1930  CD2 LEU A 707      28.650  50.670  43.060  1.00  0.00           C
ATOM   1931 HD21 LEU A 707      28.810  49.570  43.110  1.00  0.00           H
ATOM   1932 HD22 LEU A 707      28.950  51.040  44.060  1.00  0.00           H
ATOM   1933 HD23 LEU A 707      29.300  51.110  42.270  1.00  0.00           H
ATOM   1934  C   LEU A 707      24.650  48.880  42.550  1.00  0.00           C
ATOM   1935  O   LEU A 707      24.270  49.180  41.360  1.00  0.00           O
ATOM   1936  N   VAL A 708      24.860  47.610  42.790  1.00  0.00           N
ATOM   1937  HN  VAL A 708      25.210  47.320  43.670  1.00  0.00           H
ATOM   1938  CA  VAL A 708      24.750  46.440  41.850  1.00  0.00           C
ATOM   1939  HA  VAL A 708      25.270  46.690  40.940  1.00  0.00           H
ATOM   1940  CB  VAL A 708      25.450  45.200  42.470  1.00  0.00           C
ATOM   1941  HB  VAL A 708      25.160  45.160  43.540  1.00  0.00           H
ATOM   1942  CG1 VAL A 708      24.760  43.970  41.830  1.00  0.00           C
ATOM   1943 HG11 VAL A 708      23.800  43.660  42.310  1.00  0.00           H
ATOM   1944 HG12 VAL A 708      25.470  43.130  41.920  1.00  0.00           H
ATOM   1945 HG13 VAL A 708      24.490  44.030  40.760  1.00  0.00           H
ATOM   1946  CG2 VAL A 708      26.940  45.220  42.220  1.00  0.00           C
ATOM   1947 HG21 VAL A 708      27.220  45.250  41.140  1.00  0.00           H
ATOM   1948 HG22 VAL A 708      27.410  44.340  42.700  1.00  0.00           H
ATOM   1949 HG23 VAL A 708      27.390  46.130  42.670  1.00  0.00           H
ATOM   1950  C   VAL A 708      23.200  46.280  41.460  1.00  0.00           C
ATOM   1951  O   VAL A 708      22.910  46.010  40.330  1.00  0.00           O
ATOM   1952  N   ALA A 709      22.220  46.470  42.370  1.00  0.00           N
ATOM   1953  HN  ALA A 709      22.430  46.510  43.350  1.00  0.00           H
ATOM   1954  CA  ALA A 709      20.770  46.440  42.060  1.00  0.00           C
ATOM   1955  HA  ALA A 709      20.380  45.590  41.530  1.00  0.00           H
ATOM   1956  CB  ALA A 709      20.010  46.420  43.440  1.00  0.00           C
ATOM   1957  HB1 ALA A 709      18.920  46.350  43.180  1.00  0.00           H
ATOM   1958  HB2 ALA A 709      20.300  47.370  43.950  1.00  0.00           H
ATOM   1959  HB3 ALA A 709      20.370  45.600  44.080  1.00  0.00           H
ATOM   1960  C   ALA A 709      20.350  47.570  41.200  1.00  0.00           C
ATOM   1961  O   ALA A 709      19.570  47.410  40.210  1.00  0.00           O
ATOM   1962  N   THR A 710      20.770  48.830  41.540  1.00  0.00           N
ATOM   1963  HN  THR A 710      21.430  48.930  42.280  1.00  0.00           H
ATOM   1964  CA  THR A 710      20.430  50.000  40.780  1.00  0.00           C
ATOM   1965  HA  THR A 710      19.380  49.930  40.540  1.00  0.00           H
ATOM   1966  CB  THR A 710      20.570  51.330  41.520  1.00  0.00           C
ATOM   1967  HB  THR A 710      20.370  52.190  40.850  1.00  0.00           H
ATOM   1968  OG1 THR A 710      21.830  51.420  42.140  1.00  0.00           O
ATOM   1969  HG1 THR A 710      21.910  50.770  42.840  1.00  0.00           H
ATOM   1970  CG2 THR A 710      19.530  51.480  42.610  1.00  0.00           C
ATOM   1971 HG21 THR A 710      19.490  52.560  42.880  1.00  0.00           H
ATOM   1972 HG22 THR A 710      19.770  50.970  43.580  1.00  0.00           H
ATOM   1973 HG23 THR A 710      18.530  51.260  42.200  1.00  0.00           H
ATOM   1974  C   THR A 710      21.110  50.180  39.410  1.00  0.00           C
ATOM   1975  O   THR A 710      20.520  50.850  38.560  1.00  0.00           O
ATOM   1976  N   ASP A 711      22.390  49.740  39.350  1.00  0.00           N
ATOM   1977  HN  ASP A 711      22.820  49.480  40.230  1.00  0.00           H
ATOM   1978  CA  ASP A 711      23.320  49.870  38.180  1.00  0.00           C
ATOM   1979  HA  ASP A 711      24.080  49.180  38.470  1.00  0.00           H
ATOM   1980  CB  ASP A 711      22.810  49.440  36.760  1.00  0.00           C
ATOM   1981  HB1 ASP A 711      21.970  50.150  36.670  1.00  0.00           H
ATOM   1982  HB2 ASP A 711      22.510  48.370  36.850  1.00  0.00           H
ATOM   1983  CG  ASP A 711      23.720  49.710  35.610  1.00  0.00           C
ATOM   1984  OD1 ASP A 711      24.960  49.400  35.670  1.00  0.00           O
ATOM   1985  OD2 ASP A 711      23.200  50.200  34.600  1.00  0.00           O
ATOM   1986  C   ASP A 711      24.100  51.220  38.200  1.00  0.00           C
ATOM   1987  O   ASP A 711      23.580  52.320  38.510  1.00  0.00           O
ATOM   1988  N   ALA A 712      25.420  51.070  37.860  1.00  0.00           N
ATOM   1989  HN  ALA A 712      25.770  50.220  37.460  1.00  0.00           H
ATOM   1990  CA  ALA A 712      26.470  51.980  38.100  1.00  0.00           C
ATOM   1991  HA  ALA A 712      26.290  52.920  38.610  1.00  0.00           H
ATOM   1992  CB  ALA A 712      27.500  51.200  38.930  1.00  0.00           C
ATOM   1993  HB1 ALA A 712      27.800  50.170  38.650  1.00  0.00           H
ATOM   1994  HB2 ALA A 712      26.870  51.030  39.830  1.00  0.00           H
ATOM   1995  HB3 ALA A 712      28.180  52.010  39.280  1.00  0.00           H
ATOM   1996  C   ALA A 712      27.120  52.470  36.770  1.00  0.00           C
ATOM   1997  O   ALA A 712      28.050  53.290  36.710  1.00  0.00           O
ATOM   1998  N   SER A 713      26.660  51.920  35.570  1.00  0.00           N
ATOM   1999  HN  SER A 713      25.820  51.400  35.600  1.00  0.00           H
ATOM   2000  CA  SER A 713      27.260  52.120  34.280  1.00  0.00           C
ATOM   2001  HA  SER A 713      28.280  51.780  34.270  1.00  0.00           H
ATOM   2002  CB  SER A 713      26.530  51.430  33.100  1.00  0.00           C
ATOM   2003  HB1 SER A 713      27.100  51.460  32.150  1.00  0.00           H
ATOM   2004  HB2 SER A 713      25.640  52.060  32.850  1.00  0.00           H
ATOM   2005  OG  SER A 713      26.260  50.030  33.440  1.00  0.00           O
ATOM   2006  HG1 SER A 713      25.750  49.930  34.250  1.00  0.00           H
ATOM   2007  C   SER A 713      27.230  53.590  33.860  1.00  0.00           C
ATOM   2008  O   SER A 713      28.130  53.960  33.110  1.00  0.00           O
ATOM   2009  N   SER A 714      26.210  54.320  34.290  1.00  0.00           N
ATOM   2010  HN  SER A 714      25.470  53.920  34.820  1.00  0.00           H
ATOM   2011  CA  SER A 714      26.030  55.760  34.030  1.00  0.00           C
ATOM   2012  HA  SER A 714      26.360  55.870  33.000  1.00  0.00           H
ATOM   2013  CB  SER A 714      24.600  56.330  34.120  1.00  0.00           C
ATOM   2014  HB1 SER A 714      24.550  57.410  33.900  1.00  0.00           H
ATOM   2015  HB2 SER A 714      24.290  56.180  35.180  1.00  0.00           H
ATOM   2016  OG  SER A 714      23.740  55.630  33.280  1.00  0.00           O
ATOM   2017  HG1 SER A 714      23.590  54.720  33.570  1.00  0.00           H
ATOM   2018  C   SER A 714      26.810  56.530  35.030  1.00  0.00           C
ATOM   2019  O   SER A 714      27.400  57.630  34.740  1.00  0.00           O
ATOM   2020  N   LEU A 715      27.020  55.930  36.260  1.00  0.00           N
ATOM   2021  HN  LEU A 715      26.570  55.090  36.540  1.00  0.00           H
ATOM   2022  CA  LEU A 715      27.820  56.610  37.310  1.00  0.00           C
ATOM   2023  HA  LEU A 715      27.590  57.670  37.250  1.00  0.00           H
ATOM   2024  CB  LEU A 715      27.280  56.090  38.620  1.00  0.00           C
ATOM   2025  HB1 LEU A 715      28.040  56.350  39.380  1.00  0.00           H
ATOM   2026  HB2 LEU A 715      26.980  55.020  38.600  1.00  0.00           H
ATOM   2027  CG  LEU A 715      26.070  56.900  39.140  1.00  0.00           C
ATOM   2028  HG  LEU A 715      25.300  56.980  38.340  1.00  0.00           H
ATOM   2029  CD1 LEU A 715      25.440  56.160  40.310  1.00  0.00           C
ATOM   2030 HD11 LEU A 715      24.510  56.610  40.740  1.00  0.00           H
ATOM   2031 HD12 LEU A 715      26.230  56.100  41.090  1.00  0.00           H
ATOM   2032 HD13 LEU A 715      25.210  55.120  39.980  1.00  0.00           H
ATOM   2033  CD2 LEU A 715      26.390  58.360  39.510  1.00  0.00           C
ATOM   2034 HD21 LEU A 715      25.550  58.710  40.150  1.00  0.00           H
ATOM   2035 HD22 LEU A 715      26.510  59.050  38.650  1.00  0.00           H
ATOM   2036 HD23 LEU A 715      27.300  58.410  40.140  1.00  0.00           H
ATOM   2037  C   LEU A 715      29.310  56.520  37.310  1.00  0.00           C
ATOM   2038  O   LEU A 715      30.060  57.230  37.920  1.00  0.00           O
ATOM   2039  N   VAL A 716      29.810  55.570  36.500  1.00  0.00           N
ATOM   2040  HN  VAL A 716      29.250  54.820  36.200  1.00  0.00           H
ATOM   2041  CA  VAL A 716      31.330  55.480  36.250  1.00  0.00           C
ATOM   2042  HA  VAL A 716      31.850  55.640  37.180  1.00  0.00           H
ATOM   2043  CB  VAL A 716      31.720  54.110  35.680  1.00  0.00           C
ATOM   2044  HB  VAL A 716      30.990  53.450  36.190  1.00  0.00           H
ATOM   2045  CG1 VAL A 716      31.480  53.950  34.230  1.00  0.00           C
ATOM   2046 HG11 VAL A 716      30.420  53.980  33.920  1.00  0.00           H
ATOM   2047 HG12 VAL A 716      31.870  52.980  33.870  1.00  0.00           H
ATOM   2048 HG13 VAL A 716      31.950  54.760  33.640  1.00  0.00           H
ATOM   2049  CG2 VAL A 716      33.120  53.750  36.120  1.00  0.00           C
ATOM   2050 HG21 VAL A 716      33.910  54.460  35.780  1.00  0.00           H
ATOM   2051 HG22 VAL A 716      33.460  52.770  35.730  1.00  0.00           H
ATOM   2052 HG23 VAL A 716      33.150  53.720  37.230  1.00  0.00           H
ATOM   2053  C   VAL A 716      31.830  56.560  35.380  1.00  0.00           C
ATOM   2054  O   VAL A 716      33.040  56.890  35.250  1.00  0.00           O
ATOM   2055  N   CYS A 717      30.900  57.390  34.840  1.00  0.00           N
ATOM   2056  HN  CYS A 717      29.930  57.220  35.010  1.00  0.00           H
ATOM   2057  CA  CYS A 717      31.270  58.650  34.170  1.00  0.00           C
ATOM   2058  HA  CYS A 717      32.110  58.460  33.530  1.00  0.00           H
ATOM   2059  CB  CYS A 717      30.170  59.210  33.190  1.00  0.00           C
ATOM   2060  HB1 CYS A 717      30.600  60.080  32.650  1.00  0.00           H
ATOM   2061  HB2 CYS A 717      29.230  59.470  33.730  1.00  0.00           H
ATOM   2062  SG  CYS A 717      29.780  58.030  31.870  1.00  0.00           S
ATOM   2063  HG1 CYS A 717      30.930  58.310  31.290  1.00  0.00           H
ATOM   2064  C   CYS A 717      31.750  59.730  35.130  1.00  0.00           C
ATOM   2065  O   CYS A 717      32.260  60.770  34.690  1.00  0.00           O
ATOM   2066  N   TYR A 718      31.480  59.550  36.430  1.00  0.00           N
ATOM   2067  HN  TYR A 718      30.880  58.800  36.690  1.00  0.00           H
ATOM   2068  CA  TYR A 718      31.760  60.390  37.550  1.00  0.00           C
ATOM   2069  HA  TYR A 718      32.150  61.320  37.170  1.00  0.00           H
ATOM   2070  CB  TYR A 718      30.520  60.590  38.440  1.00  0.00           C
ATOM   2071  HB1 TYR A 718      30.680  61.230  39.330  1.00  0.00           H
ATOM   2072  HB2 TYR A 718      30.090  59.660  38.860  1.00  0.00           H
ATOM   2073  CG  TYR A 718      29.500  61.120  37.520  1.00  0.00           C
ATOM   2074  CD1 TYR A 718      29.620  62.430  37.020  1.00  0.00           C
ATOM   2075  HD1 TYR A 718      30.520  62.980  37.280  1.00  0.00           H
ATOM   2076  CE1 TYR A 718      28.710  62.870  36.070  1.00  0.00           C
ATOM   2077  HE1 TYR A 718      28.760  63.850  35.610  1.00  0.00           H
ATOM   2078  CZ  TYR A 718      27.560  62.090  35.730  1.00  0.00           C
ATOM   2079  OH  TYR A 718      26.540  62.630  34.870  1.00  0.00           O
ATOM   2080  HH  TYR A 718      25.950  61.890  34.720  1.00  0.00           H
ATOM   2081  CD2 TYR A 718      28.350  60.320  37.180  1.00  0.00           C
ATOM   2082  HD2 TYR A 718      28.190  59.340  37.580  1.00  0.00           H
ATOM   2083  CE2 TYR A 718      27.420  60.800  36.290  1.00  0.00           C
ATOM   2084  HE2 TYR A 718      26.560  60.160  36.160  1.00  0.00           H
ATOM   2085  C   TYR A 718      32.950  59.770  38.300  1.00  0.00           C
ATOM   2086  O   TYR A 718      33.340  60.210  39.340  1.00  0.00           O
ATOM   2087  N   ILE A 719      33.640  58.780  37.680  1.00  0.00           N
ATOM   2088  HN  ILE A 719      33.430  58.290  36.830  1.00  0.00           H
ATOM   2089  CA  ILE A 719      34.880  58.250  38.330  1.00  0.00           C
ATOM   2090  HA  ILE A 719      35.100  58.760  39.270  1.00  0.00           H
ATOM   2091  CB  ILE A 719      34.750  56.720  38.640  1.00  0.00           C
ATOM   2092  HB  ILE A 719      34.470  56.240  37.670  1.00  0.00           H
ATOM   2093  CG2 ILE A 719      36.100  56.090  39.060  1.00  0.00           C
ATOM   2094 HG21 ILE A 719      36.430  56.660  39.950  1.00  0.00           H
ATOM   2095 HG22 ILE A 719      36.850  56.050  38.240  1.00  0.00           H
ATOM   2096 HG23 ILE A 719      35.940  55.030  39.380  1.00  0.00           H
ATOM   2097  CG1 ILE A 719      33.640  56.360  39.610  1.00  0.00           C
ATOM   2098 HG11 ILE A 719      33.620  55.250  39.650  1.00  0.00           H
ATOM   2099 HG12 ILE A 719      32.720  56.820  39.180  1.00  0.00           H
ATOM   2100  CD  ILE A 719      33.980  56.810  41.020  1.00  0.00           C
ATOM   2101  HD1 ILE A 719      33.130  56.560  41.690  1.00  0.00           H
ATOM   2102  HD2 ILE A 719      34.140  57.910  40.950  1.00  0.00           H
ATOM   2103  HD3 ILE A 719      34.910  56.340  41.430  1.00  0.00           H
ATOM   2104  C   ILE A 719      36.070  58.580  37.470  1.00  0.00           C
ATOM   2105  O   ILE A 719      36.150  58.050  36.390  1.00  0.00           O
ATOM   2106  N   THR A 720      37.070  59.410  37.890  1.00  0.00           N
ATOM   2107  HN  THR A 720      37.130  59.860  38.770  1.00  0.00           H
ATOM   2108  CA  THR A 720      37.990  60.040  36.880  1.00  0.00           C
ATOM   2109  HA  THR A 720      37.880  59.590  35.910  1.00  0.00           H
ATOM   2110  CB  THR A 720      37.830  61.590  36.720  1.00  0.00           C
ATOM   2111  HB  THR A 720      36.850  61.710  36.200  1.00  0.00           H
ATOM   2112  OG1 THR A 720      38.990  62.050  36.030  1.00  0.00           O
ATOM   2113  HG1 THR A 720      39.010  61.640  35.150  1.00  0.00           H
ATOM   2114  CG2 THR A 720      37.870  62.310  38.100  1.00  0.00           C
ATOM   2115 HG21 THR A 720      37.740  63.410  37.970  1.00  0.00           H
ATOM   2116 HG22 THR A 720      38.940  62.220  38.400  1.00  0.00           H
ATOM   2117 HG23 THR A 720      37.190  61.910  38.880  1.00  0.00           H
ATOM   2118  C   THR A 720      39.440  59.550  37.210  1.00  0.00           C
ATOM   2119  O   THR A 720      39.790  59.190  38.340  1.00  0.00           O
ATOM   2120  N   ARG A 721      40.250  59.510  36.180  1.00  0.00           N
ATOM   2121  HN  ARG A 721      39.900  59.970  35.380  1.00  0.00           H
ATOM   2122  CA  ARG A 721      41.640  59.250  36.280  1.00  0.00           C
ATOM   2123  HA  ARG A 721      41.790  58.360  36.870  1.00  0.00           H
ATOM   2124  CB  ARG A 721      42.240  58.830  34.900  1.00  0.00           C
ATOM   2125  HB1 ARG A 721      43.360  58.840  34.820  1.00  0.00           H
ATOM   2126  HB2 ARG A 721      41.930  59.560  34.120  1.00  0.00           H
ATOM   2127  CG  ARG A 721      41.670  57.490  34.310  1.00  0.00           C
ATOM   2128  HG1 ARG A 721      42.200  57.260  33.370  1.00  0.00           H
ATOM   2129  HG2 ARG A 721      40.590  57.680  34.160  1.00  0.00           H
ATOM   2130  CD  ARG A 721      41.790  56.290  35.250  1.00  0.00           C
ATOM   2131  HD1 ARG A 721      41.320  55.400  34.780  1.00  0.00           H
ATOM   2132  HD2 ARG A 721      41.250  56.470  36.200  1.00  0.00           H
ATOM   2133  NE  ARG A 721      43.280  56.100  35.460  1.00  0.00           N
ATOM   2134  HE  ARG A 721      43.900  56.850  35.210  1.00  0.00           H
ATOM   2135  CZ  ARG A 721      43.840  55.320  36.340  1.00  0.00           C
ATOM   2136  NH1 ARG A 721      43.210  54.340  36.920  1.00  0.00           N
ATOM   2137 HH11 ARG A 721      42.320  54.040  36.570  1.00  0.00           H
ATOM   2138 HH12 ARG A 721      43.720  53.860  37.640  1.00  0.00           H
ATOM   2139  NH2 ARG A 721      45.130  55.450  36.630  1.00  0.00           N
ATOM   2140 HH21 ARG A 721      45.670  56.120  36.120  1.00  0.00           H
ATOM   2141 HH22 ARG A 721      45.660  54.650  36.910  1.00  0.00           H
ATOM   2142  C   ARG A 721      42.460  60.320  36.990  1.00  0.00           C
ATOM   2143  O   ARG A 721      43.410  59.980  37.660  1.00  0.00           O
ATOM   2144  N   PHE A 722      42.090  61.570  36.890  1.00  0.00           N
ATOM   2145  HN  PHE A 722      41.440  61.790  36.170  1.00  0.00           H
ATOM   2146  CA  PHE A 722      42.590  62.690  37.610  1.00  0.00           C
ATOM   2147  HA  PHE A 722      43.650  62.820  37.400  1.00  0.00           H
ATOM   2148  CB  PHE A 722      41.820  63.950  37.090  1.00  0.00           C
ATOM   2149  HB1 PHE A 722      40.740  63.890  37.350  1.00  0.00           H
ATOM   2150  HB2 PHE A 722      41.950  63.940  35.990  1.00  0.00           H
ATOM   2151  CG  PHE A 722      42.240  65.350  37.590  1.00  0.00           C
ATOM   2152  CD1 PHE A 722      43.490  66.000  37.120  1.00  0.00           C
ATOM   2153  HD1 PHE A 722      44.200  65.470  36.500  1.00  0.00           H
ATOM   2154  CE1 PHE A 722      43.820  67.250  37.580  1.00  0.00           C
ATOM   2155  HE1 PHE A 722      44.720  67.750  37.240  1.00  0.00           H
ATOM   2156  CZ  PHE A 722      43.010  67.960  38.440  1.00  0.00           C
ATOM   2157  HZ  PHE A 722      43.270  68.890  38.920  1.00  0.00           H
ATOM   2158  CD2 PHE A 722      41.470  66.000  38.580  1.00  0.00           C
ATOM   2159  HD2 PHE A 722      40.640  65.420  38.950  1.00  0.00           H
ATOM   2160  CE2 PHE A 722      41.800  67.380  38.890  1.00  0.00           C
ATOM   2161  HE2 PHE A 722      41.070  67.860  39.520  1.00  0.00           H
ATOM   2162  C   PHE A 722      42.450  62.470  39.120  1.00  0.00           C
ATOM   2163  O   PHE A 722      43.430  62.720  39.830  1.00  0.00           O
ATOM   2164  N   THR A 723      41.300  61.910  39.580  1.00  0.00           N
ATOM   2165  HN  THR A 723      40.450  61.760  39.070  1.00  0.00           H
ATOM   2166  CA  THR A 723      41.220  61.410  40.970  1.00  0.00           C
ATOM   2167  HA  THR A 723      41.570  62.250  41.550  1.00  0.00           H
ATOM   2168  CB  THR A 723      39.800  61.340  41.660  1.00  0.00           C
ATOM   2169  HB  THR A 723      39.900  60.880  42.670  1.00  0.00           H
ATOM   2170  OG1 THR A 723      38.800  60.670  40.890  1.00  0.00           O
ATOM   2171  HG1 THR A 723      39.270  59.860  40.700  1.00  0.00           H
ATOM   2172  CG2 THR A 723      39.310  62.750  41.940  1.00  0.00           C
ATOM   2173 HG21 THR A 723      39.280  63.360  41.010  1.00  0.00           H
ATOM   2174 HG22 THR A 723      40.020  63.280  42.610  1.00  0.00           H
ATOM   2175 HG23 THR A 723      38.270  62.740  42.340  1.00  0.00           H
ATOM   2176  C   THR A 723      41.940  60.130  41.370  1.00  0.00           C
ATOM   2177  O   THR A 723      42.540  59.960  42.440  1.00  0.00           O
ATOM   2178  N   GLU A 724      42.000  59.150  40.470  1.00  0.00           N
ATOM   2179  HN  GLU A 724      41.300  59.120  39.770  1.00  0.00           H
ATOM   2180  CA  GLU A 724      42.780  57.940  40.710  1.00  0.00           C
ATOM   2181  HA  GLU A 724      42.600  57.600  41.730  1.00  0.00           H
ATOM   2182  CB  GLU A 724      42.350  56.770  39.740  1.00  0.00           C
ATOM   2183  HB1 GLU A 724      42.930  55.830  39.890  1.00  0.00           H
ATOM   2184  HB2 GLU A 724      42.500  56.990  38.660  1.00  0.00           H
ATOM   2185  CG  GLU A 724      40.850  56.320  39.880  1.00  0.00           C
ATOM   2186  HG1 GLU A 724      40.270  57.200  39.500  1.00  0.00           H
ATOM   2187  HG2 GLU A 724      40.590  56.060  40.920  1.00  0.00           H
ATOM   2188  CD  GLU A 724      40.550  55.170  38.920  1.00  0.00           C
ATOM   2189  OE1 GLU A 724      40.810  54.010  39.330  1.00  0.00           O
ATOM   2190  OE2 GLU A 724      40.040  55.410  37.800  1.00  0.00           O
ATOM   2191  C   GLU A 724      44.340  58.040  40.780  1.00  0.00           C
ATOM   2192  O   GLU A 724      44.950  57.480  41.660  1.00  0.00           O
ATOM   2193  N   GLU A 725      44.870  58.840  39.840  1.00  0.00           N
ATOM   2194  HN  GLU A 725      44.350  59.130  39.040  1.00  0.00           H
ATOM   2195  CA  GLU A 725      46.240  59.360  39.840  1.00  0.00           C
ATOM   2196  HA  GLU A 725      46.880  58.480  39.770  1.00  0.00           H
ATOM   2197  CB  GLU A 725      46.600  60.180  38.560  1.00  0.00           C
ATOM   2198  HB1 GLU A 725      47.580  60.680  38.690  1.00  0.00           H
ATOM   2199  HB2 GLU A 725      45.800  60.910  38.320  1.00  0.00           H
ATOM   2200  CG  GLU A 725      46.650  59.330  37.280  1.00  0.00           C
ATOM   2201  HG1 GLU A 725      45.650  58.860  37.120  1.00  0.00           H
ATOM   2202  HG2 GLU A 725      47.320  58.460  37.490  1.00  0.00           H
ATOM   2203  CD  GLU A 725      47.030  60.180  36.100  1.00  0.00           C
ATOM   2204  OE1 GLU A 725      48.150  60.790  36.070  1.00  0.00           O
ATOM   2205  OE2 GLU A 725      46.260  60.100  35.160  1.00  0.00           O
ATOM   2206  C   GLU A 725      46.560  60.200  41.070  1.00  0.00           C
ATOM   2207  O   GLU A 725      47.610  60.070  41.740  1.00  0.00           O
ATOM   2208  N   ALA A 726      45.550  61.100  41.470  1.00  0.00           N
ATOM   2209  HN  ALA A 726      44.700  61.270  40.990  1.00  0.00           H
ATOM   2210  CA  ALA A 726      45.690  61.860  42.720  1.00  0.00           C
ATOM   2211  HA  ALA A 726      46.620  62.400  42.570  1.00  0.00           H
ATOM   2212  CB  ALA A 726      44.560  62.900  42.790  1.00  0.00           C
ATOM   2213  HB1 ALA A 726      43.520  62.510  42.890  1.00  0.00           H
ATOM   2214  HB2 ALA A 726      44.600  63.670  41.980  1.00  0.00           H
ATOM   2215  HB3 ALA A 726      44.750  63.550  43.670  1.00  0.00           H
ATOM   2216  C   ALA A 726      45.730  61.110  44.010  1.00  0.00           C
ATOM   2217  O   ALA A 726      46.510  61.320  44.960  1.00  0.00           O
ATOM   2218  N   PHE A 727      44.820  60.130  44.170  1.00  0.00           N
ATOM   2219  HN  PHE A 727      44.140  59.910  43.470  1.00  0.00           H
ATOM   2220  CA  PHE A 727      44.890  59.190  45.280  1.00  0.00           C
ATOM   2221  HA  PHE A 727      44.780  59.830  46.140  1.00  0.00           H
ATOM   2222  CB  PHE A 727      43.680  58.220  45.190  1.00  0.00           C
ATOM   2223  HB1 PHE A 727      43.930  57.250  45.690  1.00  0.00           H
ATOM   2224  HB2 PHE A 727      43.480  58.000  44.120  1.00  0.00           H
ATOM   2225  CG  PHE A 727      42.500  58.730  45.830  1.00  0.00           C
ATOM   2226  CD1 PHE A 727      42.460  59.170  47.190  1.00  0.00           C
ATOM   2227  HD1 PHE A 727      43.340  59.310  47.780  1.00  0.00           H
ATOM   2228  CE1 PHE A 727      41.190  59.450  47.820  1.00  0.00           C
ATOM   2229  HE1 PHE A 727      41.030  59.820  48.810  1.00  0.00           H
ATOM   2230  CZ  PHE A 727      40.010  59.190  47.090  1.00  0.00           C
ATOM   2231  HZ  PHE A 727      39.090  59.330  47.650  1.00  0.00           H
ATOM   2232  CD2 PHE A 727      41.220  58.560  45.130  1.00  0.00           C
ATOM   2233  HD2 PHE A 727      41.180  58.130  44.140  1.00  0.00           H
ATOM   2234  CE2 PHE A 727      39.990  58.790  45.750  1.00  0.00           C
ATOM   2235  HE2 PHE A 727      39.040  58.640  45.260  1.00  0.00           H
ATOM   2236  C   PHE A 727      46.210  58.380  45.430  1.00  0.00           C
ATOM   2237  O   PHE A 727      46.730  58.170  46.510  1.00  0.00           O
ATOM   2238  N   ALA A 728      46.710  57.880  44.260  1.00  0.00           N
ATOM   2239  HN  ALA A 728      46.170  58.000  43.430  1.00  0.00           H
ATOM   2240  CA  ALA A 728      47.880  57.040  44.240  1.00  0.00           C
ATOM   2241  HA  ALA A 728      47.720  56.350  45.050  1.00  0.00           H
ATOM   2242  CB  ALA A 728      47.980  56.480  42.780  1.00  0.00           C
ATOM   2243  HB1 ALA A 728      49.000  56.060  42.760  1.00  0.00           H
ATOM   2244  HB2 ALA A 728      48.100  57.270  42.000  1.00  0.00           H
ATOM   2245  HB3 ALA A 728      47.140  55.820  42.500  1.00  0.00           H
ATOM   2246  C   ALA A 728      49.190  57.800  44.580  1.00  0.00           C
ATOM   2247  O   ALA A 728      50.040  57.340  45.330  1.00  0.00           O
ATOM   2248  N   ALA A 729      49.270  59.030  43.980  1.00  0.00           N
ATOM   2249  HN  ALA A 729      48.660  59.350  43.250  1.00  0.00           H
ATOM   2250  CA  ALA A 729      50.380  59.960  44.200  1.00  0.00           C
ATOM   2251  HA  ALA A 729      51.300  59.420  44.060  1.00  0.00           H
ATOM   2252  CB  ALA A 729      50.310  61.060  43.150  1.00  0.00           C
ATOM   2253  HB1 ALA A 729      51.180  61.730  43.250  1.00  0.00           H
ATOM   2254  HB2 ALA A 729      49.420  61.670  43.400  1.00  0.00           H
ATOM   2255  HB3 ALA A 729      50.290  60.590  42.140  1.00  0.00           H
ATOM   2256  C   ALA A 729      50.510  60.490  45.640  1.00  0.00           C
ATOM   2257  O   ALA A 729      51.570  60.350  46.270  1.00  0.00           O
ATOM   2258  N   LEU A 730      49.400  61.000  46.160  1.00  0.00           N
ATOM   2259  HN  LEU A 730      48.580  61.130  45.610  1.00  0.00           H
ATOM   2260  CA  LEU A 730      49.340  61.350  47.600  1.00  0.00           C
ATOM   2261  HA  LEU A 730      50.060  62.160  47.750  1.00  0.00           H
ATOM   2262  CB  LEU A 730      47.950  61.970  47.930  1.00  0.00           C
ATOM   2263  HB1 LEU A 730      47.090  61.270  47.880  1.00  0.00           H
ATOM   2264  HB2 LEU A 730      47.810  62.700  47.110  1.00  0.00           H
ATOM   2265  CG  LEU A 730      47.870  62.710  49.270  1.00  0.00           C
ATOM   2266  HG  LEU A 730      48.380  62.220  50.120  1.00  0.00           H
ATOM   2267  CD1 LEU A 730      48.560  64.130  49.280  1.00  0.00           C
ATOM   2268 HD11 LEU A 730      49.650  63.990  49.140  1.00  0.00           H
ATOM   2269 HD12 LEU A 730      48.440  64.590  50.290  1.00  0.00           H
ATOM   2270 HD13 LEU A 730      48.090  64.700  48.460  1.00  0.00           H
ATOM   2271  CD2 LEU A 730      46.390  63.020  49.750  1.00  0.00           C
ATOM   2272 HD21 LEU A 730      46.430  63.990  50.290  1.00  0.00           H
ATOM   2273 HD22 LEU A 730      45.960  62.150  50.300  1.00  0.00           H
ATOM   2274 HD23 LEU A 730      45.760  63.300  48.880  1.00  0.00           H
ATOM   2275  C   LEU A 730      49.700  60.300  48.580  1.00  0.00           C
ATOM   2276  O   LEU A 730      50.630  60.500  49.360  1.00  0.00           O
ATOM   2277  N   ILE A 731      49.090  59.050  48.530  1.00  0.00           N
ATOM   2278  HN  ILE A 731      48.420  58.870  47.810  1.00  0.00           H
ATOM   2279  CA  ILE A 731      49.510  57.980  49.340  1.00  0.00           C
ATOM   2280  HA  ILE A 731      49.480  58.310  50.360  1.00  0.00           H
ATOM   2281  CB  ILE A 731      48.460  56.970  49.090  1.00  0.00           C
ATOM   2282  HB  ILE A 731      48.290  56.950  48.000  1.00  0.00           H
ATOM   2283  CG2 ILE A 731      48.790  55.520  49.540  1.00  0.00           C
ATOM   2284 HG21 ILE A 731      47.940  54.870  49.260  1.00  0.00           H
ATOM   2285 HG22 ILE A 731      48.930  55.390  50.630  1.00  0.00           H
ATOM   2286 HG23 ILE A 731      49.730  55.080  49.120  1.00  0.00           H
ATOM   2287  CG1 ILE A 731      47.110  57.480  49.700  1.00  0.00           C
ATOM   2288 HG11 ILE A 731      46.480  56.650  49.290  1.00  0.00           H
ATOM   2289 HG12 ILE A 731      46.700  58.400  49.220  1.00  0.00           H
ATOM   2290  CD  ILE A 731      46.990  57.450  51.200  1.00  0.00           C
ATOM   2291  HD1 ILE A 731      47.760  58.170  51.590  1.00  0.00           H
ATOM   2292  HD2 ILE A 731      47.210  56.480  51.660  1.00  0.00           H
ATOM   2293  HD3 ILE A 731      45.930  57.720  51.370  1.00  0.00           H
ATOM   2294  C   ILE A 731      50.920  57.480  49.170  1.00  0.00           C
ATOM   2295  O   ILE A 731      51.510  57.130  50.130  1.00  0.00           O
ATOM   2296  N   CYS A 732      51.470  57.330  47.930  1.00  0.00           N
ATOM   2297  HN  CYS A 732      50.930  57.450  47.110  1.00  0.00           H
ATOM   2298  CA  CYS A 732      52.840  56.900  47.770  1.00  0.00           C
ATOM   2299  HA  CYS A 732      52.990  55.910  48.180  1.00  0.00           H
ATOM   2300  CB  CYS A 732      53.210  56.760  46.320  1.00  0.00           C
ATOM   2301  HB1 CYS A 732      54.280  56.570  46.110  1.00  0.00           H
ATOM   2302  HB2 CYS A 732      52.920  57.640  45.710  1.00  0.00           H
ATOM   2303  SG  CYS A 732      52.380  55.270  45.580  1.00  0.00           S
ATOM   2304  HG1 CYS A 732      51.160  55.780  45.680  1.00  0.00           H
ATOM   2305  C   CYS A 732      53.810  57.910  48.530  1.00  0.00           C
ATOM   2306  O   CYS A 732      54.700  57.510  49.290  1.00  0.00           O
ATOM   2307  N   ILE A 733      53.580  59.250  48.430  1.00  0.00           N
ATOM   2308  HN  ILE A 733      52.820  59.490  47.820  1.00  0.00           H
ATOM   2309  CA  ILE A 733      54.370  60.220  49.190  1.00  0.00           C
ATOM   2310  HA  ILE A 733      55.420  59.960  49.170  1.00  0.00           H
ATOM   2311  CB  ILE A 733      54.310  61.630  48.670  1.00  0.00           C
ATOM   2312  HB  ILE A 733      53.280  62.020  48.810  1.00  0.00           H
ATOM   2313  CG2 ILE A 733      55.280  62.630  49.380  1.00  0.00           C
ATOM   2314 HG21 ILE A 733      55.180  63.690  49.050  1.00  0.00           H
ATOM   2315 HG22 ILE A 733      56.300  62.220  49.270  1.00  0.00           H
ATOM   2316 HG23 ILE A 733      55.170  62.750  50.480  1.00  0.00           H
ATOM   2317  CG1 ILE A 733      54.560  61.720  47.150  1.00  0.00           C
ATOM   2318 HG11 ILE A 733      53.940  60.990  46.590  1.00  0.00           H
ATOM   2319 HG12 ILE A 733      55.600  61.380  46.970  1.00  0.00           H
ATOM   2320  CD  ILE A 733      54.380  63.040  46.420  1.00  0.00           C
ATOM   2321  HD1 ILE A 733      55.070  63.850  46.710  1.00  0.00           H
ATOM   2322  HD2 ILE A 733      53.360  63.470  46.520  1.00  0.00           H
ATOM   2323  HD3 ILE A 733      54.270  62.910  45.310  1.00  0.00           H
ATOM   2324  C   ILE A 733      54.090  60.170  50.730  1.00  0.00           C
ATOM   2325  O   ILE A 733      54.990  60.220  51.560  1.00  0.00           O
ATOM   2326  N   ILE A 734      52.790  59.990  51.080  1.00  0.00           N
ATOM   2327  HN  ILE A 734      52.100  59.720  50.410  1.00  0.00           H
ATOM   2328  CA  ILE A 734      52.330  59.730  52.430  1.00  0.00           C
ATOM   2329  HA  ILE A 734      52.600  60.540  53.080  1.00  0.00           H
ATOM   2330  CB  ILE A 734      50.810  59.750  52.570  1.00  0.00           C
ATOM   2331  HB  ILE A 734      50.250  59.930  51.620  1.00  0.00           H
ATOM   2332  CG2 ILE A 734      50.140  58.440  53.060  1.00  0.00           C
ATOM   2333 HG21 ILE A 734      49.990  57.730  52.210  1.00  0.00           H
ATOM   2334 HG22 ILE A 734      49.160  58.790  53.420  1.00  0.00           H
ATOM   2335 HG23 ILE A 734      50.640  57.840  53.850  1.00  0.00           H
ATOM   2336  CG1 ILE A 734      50.280  60.960  53.470  1.00  0.00           C
ATOM   2337 HG11 ILE A 734      49.180  61.080  53.420  1.00  0.00           H
ATOM   2338 HG12 ILE A 734      50.710  61.900  53.050  1.00  0.00           H
ATOM   2339  CD  ILE A 734      50.680  60.750  54.920  1.00  0.00           C
ATOM   2340  HD1 ILE A 734      50.470  61.700  55.440  1.00  0.00           H
ATOM   2341  HD2 ILE A 734      51.780  60.580  54.990  1.00  0.00           H
ATOM   2342  HD3 ILE A 734      50.200  59.860  55.370  1.00  0.00           H
ATOM   2343  C   ILE A 734      52.990  58.580  53.160  1.00  0.00           C
ATOM   2344  O   ILE A 734      53.570  58.650  54.260  1.00  0.00           O
ATOM   2345  N   PHE A 735      53.110  57.440  52.460  1.00  0.00           N
ATOM   2346  HN  PHE A 735      52.580  57.330  51.630  1.00  0.00           H
ATOM   2347  CA  PHE A 735      53.930  56.260  52.780  1.00  0.00           C
ATOM   2348  HA  PHE A 735      53.630  55.850  53.740  1.00  0.00           H
ATOM   2349  CB  PHE A 735      53.630  55.170  51.790  1.00  0.00           C
ATOM   2350  HB1 PHE A 735      54.330  54.320  51.950  1.00  0.00           H
ATOM   2351  HB2 PHE A 735      53.800  55.660  50.810  1.00  0.00           H
ATOM   2352  CG  PHE A 735      52.280  54.550  51.730  1.00  0.00           C
ATOM   2353  CD1 PHE A 735      51.380  54.520  52.820  1.00  0.00           C
ATOM   2354  HD1 PHE A 735      51.610  55.100  53.700  1.00  0.00           H
ATOM   2355  CE1 PHE A 735      50.160  53.780  52.730  1.00  0.00           C
ATOM   2356  HE1 PHE A 735      49.490  53.580  53.550  1.00  0.00           H
ATOM   2357  CZ  PHE A 735      49.870  52.990  51.570  1.00  0.00           C
ATOM   2358  HZ  PHE A 735      48.980  52.410  51.500  1.00  0.00           H
ATOM   2359  CD2 PHE A 735      52.020  53.740  50.640  1.00  0.00           C
ATOM   2360  HD2 PHE A 735      52.730  53.600  49.830  1.00  0.00           H
ATOM   2361  CE2 PHE A 735      50.780  53.060  50.530  1.00  0.00           C
ATOM   2362  HE2 PHE A 735      50.660  52.440  49.660  1.00  0.00           H
ATOM   2363  C   PHE A 735      55.410  56.510  53.030  1.00  0.00           C
ATOM   2364  O   PHE A 735      55.970  56.020  53.990  1.00  0.00           O
ATOM   2365  N   ILE A 736      56.100  57.300  52.240  1.00  0.00           N
ATOM   2366  HN  ILE A 736      55.720  57.650  51.390  1.00  0.00           H
ATOM   2367  CA  ILE A 736      57.510  57.670  52.470  1.00  0.00           C
ATOM   2368  HA  ILE A 736      58.030  56.740  52.630  1.00  0.00           H
ATOM   2369  CB  ILE A 736      58.120  58.310  51.290  1.00  0.00           C
ATOM   2370  HB  ILE A 736      57.580  59.260  51.080  1.00  0.00           H
ATOM   2371  CG2 ILE A 736      59.640  58.720  51.580  1.00  0.00           C
ATOM   2372 HG21 ILE A 736      60.050  59.210  50.660  1.00  0.00           H
ATOM   2373 HG22 ILE A 736      60.220  57.810  51.820  1.00  0.00           H
ATOM   2374 HG23 ILE A 736      59.740  59.560  52.280  1.00  0.00           H
ATOM   2375  CG1 ILE A 736      58.150  57.370  50.060  1.00  0.00           C
ATOM   2376 HG11 ILE A 736      57.570  56.450  50.260  1.00  0.00           H
ATOM   2377 HG12 ILE A 736      59.190  56.980  49.970  1.00  0.00           H
ATOM   2378  CD  ILE A 736      57.850  58.090  48.800  1.00  0.00           C
ATOM   2379  HD1 ILE A 736      57.120  58.910  48.930  1.00  0.00           H
ATOM   2380  HD2 ILE A 736      57.510  57.380  48.020  1.00  0.00           H
ATOM   2381  HD3 ILE A 736      58.820  58.490  48.410  1.00  0.00           H
ATOM   2382  C   ILE A 736      57.720  58.530  53.640  1.00  0.00           C
ATOM   2383  O   ILE A 736      58.580  58.300  54.550  1.00  0.00           O
ATOM   2384  N   TYR A 737      56.700  59.500  53.920  1.00  0.00           N
ATOM   2385  HN  TYR A 737      55.910  59.640  53.320  1.00  0.00           H
ATOM   2386  CA  TYR A 737      56.750  60.200  55.210  1.00  0.00           C
ATOM   2387  HA  TYR A 737      57.730  60.660  55.290  1.00  0.00           H
ATOM   2388  CB  TYR A 737      55.750  61.370  55.100  1.00  0.00           C
ATOM   2389  HB1 TYR A 737      54.700  61.050  55.240  1.00  0.00           H
ATOM   2390  HB2 TYR A 737      55.980  61.750  54.070  1.00  0.00           H
ATOM   2391  CG  TYR A 737      55.790  62.650  56.050  1.00  0.00           C
ATOM   2392  CD1 TYR A 737      56.020  62.520  57.440  1.00  0.00           C
ATOM   2393  HD1 TYR A 737      56.080  61.520  57.810  1.00  0.00           H
ATOM   2394  CE1 TYR A 737      55.910  63.620  58.300  1.00  0.00           C
ATOM   2395  HE1 TYR A 737      56.050  63.580  59.370  1.00  0.00           H
ATOM   2396  CZ  TYR A 737      55.800  64.900  57.690  1.00  0.00           C
ATOM   2397  OH  TYR A 737      55.810  66.130  58.520  1.00  0.00           O
ATOM   2398  HH  TYR A 737      55.410  65.980  59.370  1.00  0.00           H
ATOM   2399  CD2 TYR A 737      55.710  63.920  55.470  1.00  0.00           C
ATOM   2400  HD2 TYR A 737      55.710  63.950  54.390  1.00  0.00           H
ATOM   2401  CE2 TYR A 737      55.690  65.010  56.280  1.00  0.00           C
ATOM   2402  HE2 TYR A 737      55.640  66.000  55.850  1.00  0.00           H
ATOM   2403  C   TYR A 737      56.550  59.350  56.410  1.00  0.00           C
ATOM   2404  O   TYR A 737      57.310  59.440  57.380  1.00  0.00           O
ATOM   2405  N   GLU A 738      55.510  58.510  56.330  1.00  0.00           N
ATOM   2406  HN  GLU A 738      54.960  58.630  55.500  1.00  0.00           H
ATOM   2407  CA  GLU A 738      55.140  57.570  57.350  1.00  0.00           C
ATOM   2408  HA  GLU A 738      54.920  58.180  58.210  1.00  0.00           H
ATOM   2409  CB  GLU A 738      53.820  56.790  56.980  1.00  0.00           C
ATOM   2410  HB1 GLU A 738      53.750  55.830  57.550  1.00  0.00           H
ATOM   2411  HB2 GLU A 738      54.000  56.500  55.930  1.00  0.00           H
ATOM   2412  CG  GLU A 738      52.470  57.590  57.110  1.00  0.00           C
ATOM   2413  HG1 GLU A 738      51.900  57.410  56.170  1.00  0.00           H
ATOM   2414  HG2 GLU A 738      52.620  58.700  57.120  1.00  0.00           H
ATOM   2415  CD  GLU A 738      51.510  57.220  58.240  1.00  0.00           C
ATOM   2416  OE1 GLU A 738      51.720  56.300  59.030  1.00  0.00           O
ATOM   2417  OE2 GLU A 738      50.500  58.000  58.390  1.00  0.00           O
ATOM   2418  C   GLU A 738      56.190  56.640  57.870  1.00  0.00           C
ATOM   2419  O   GLU A 738      56.380  56.410  59.040  1.00  0.00           O
ATOM   2420  N   ALA A 739      57.050  56.070  56.960  1.00  0.00           N
ATOM   2421  HN  ALA A 739      56.890  56.040  55.980  1.00  0.00           H
ATOM   2422  CA  ALA A 739      58.200  55.250  57.420  1.00  0.00           C
ATOM   2423  HA  ALA A 739      57.810  54.620  58.200  1.00  0.00           H
ATOM   2424  CB  ALA A 739      58.940  54.590  56.220  1.00  0.00           C
ATOM   2425  HB1 ALA A 739      59.480  55.250  55.510  1.00  0.00           H
ATOM   2426  HB2 ALA A 739      58.210  54.120  55.540  1.00  0.00           H
ATOM   2427  HB3 ALA A 739      59.810  54.010  56.550  1.00  0.00           H
ATOM   2428  C   ALA A 739      59.200  56.030  58.180  1.00  0.00           C
ATOM   2429  O   ALA A 739      59.750  55.640  59.250  1.00  0.00           O
ATOM   2430  N   LEU A 740      59.570  57.240  57.700  1.00  0.00           N
ATOM   2431  HN  LEU A 740      59.180  57.500  56.820  1.00  0.00           H
ATOM   2432  CA  LEU A 740      60.520  58.110  58.370  1.00  0.00           C
ATOM   2433  HA  LEU A 740      61.400  57.590  58.690  1.00  0.00           H
ATOM   2434  CB  LEU A 740      61.060  59.330  57.520  1.00  0.00           C
ATOM   2435  HB1 LEU A 740      61.760  59.850  58.200  1.00  0.00           H
ATOM   2436  HB2 LEU A 740      60.260  60.000  57.140  1.00  0.00           H
ATOM   2437  CG  LEU A 740      61.850  58.810  56.320  1.00  0.00           C
ATOM   2438  HG  LEU A 740      61.140  58.080  55.860  1.00  0.00           H
ATOM   2439  CD1 LEU A 740      62.140  59.870  55.320  1.00  0.00           C
ATOM   2440 HD11 LEU A 740      61.290  60.500  54.980  1.00  0.00           H
ATOM   2441 HD12 LEU A 740      62.590  59.420  54.400  1.00  0.00           H
ATOM   2442 HD13 LEU A 740      62.950  60.520  55.710  1.00  0.00           H
ATOM   2443  CD2 LEU A 740      63.150  58.100  56.760  1.00  0.00           C
ATOM   2444 HD21 LEU A 740      62.810  57.190  57.310  1.00  0.00           H
ATOM   2445 HD22 LEU A 740      63.830  58.710  57.380  1.00  0.00           H
ATOM   2446 HD23 LEU A 740      63.800  57.800  55.910  1.00  0.00           H
ATOM   2447  C   LEU A 740      59.920  58.660  59.660  1.00  0.00           C
ATOM   2448  O   LEU A 740      60.530  59.060  60.660  1.00  0.00           O
ATOM   2449  N   GLU A 741      58.570  58.780  59.730  1.00  0.00           N
ATOM   2450  HN  GLU A 741      58.010  58.650  58.920  1.00  0.00           H
ATOM   2451  CA  GLU A 741      57.790  59.170  60.900  1.00  0.00           C
ATOM   2452  HA  GLU A 741      58.120  60.080  61.370  1.00  0.00           H
ATOM   2453  CB  GLU A 741      56.430  59.650  60.410  1.00  0.00           C
ATOM   2454  HB1 GLU A 741      56.080  58.830  59.750  1.00  0.00           H
ATOM   2455  HB2 GLU A 741      56.660  60.540  59.790  1.00  0.00           H
ATOM   2456  CG  GLU A 741      55.330  59.830  61.500  1.00  0.00           C
ATOM   2457  HG1 GLU A 741      55.720  60.450  62.330  1.00  0.00           H
ATOM   2458  HG2 GLU A 741      55.200  58.870  62.040  1.00  0.00           H
ATOM   2459  CD  GLU A 741      54.000  60.370  60.900  1.00  0.00           C
ATOM   2460  OE1 GLU A 741      53.000  59.600  60.840  1.00  0.00           O
ATOM   2461  OE2 GLU A 741      53.980  61.610  60.530  1.00  0.00           O
ATOM   2462  C   GLU A 741      57.870  58.030  62.030  1.00  0.00           C
ATOM   2463  O   GLU A 741      57.890  58.300  63.220  1.00  0.00           O
ATOM   2464  N   LYS A 742      57.800  56.730  61.560  1.00  0.00           N
ATOM   2465  HN  LYS A 742      57.420  56.520  60.660  1.00  0.00           H
ATOM   2466  CA  LYS A 742      58.040  55.580  62.380  1.00  0.00           C
ATOM   2467  HA  LYS A 742      57.390  55.610  63.260  1.00  0.00           H
ATOM   2468  CB  LYS A 742      57.770  54.160  61.700  1.00  0.00           C
ATOM   2469  HB1 LYS A 742      58.400  54.050  60.800  1.00  0.00           H
ATOM   2470  HB2 LYS A 742      56.700  54.220  61.410  1.00  0.00           H
ATOM   2471  CG  LYS A 742      57.720  52.880  62.670  1.00  0.00           C
ATOM   2472  HG1 LYS A 742      58.780  52.690  62.990  1.00  0.00           H
ATOM   2473  HG2 LYS A 742      57.350  52.010  62.110  1.00  0.00           H
ATOM   2474  CD  LYS A 742      56.900  53.040  63.910  1.00  0.00           C
ATOM   2475  HD1 LYS A 742      57.390  53.740  64.620  1.00  0.00           H
ATOM   2476  HD2 LYS A 742      56.930  52.080  64.490  1.00  0.00           H
ATOM   2477  CE  LYS A 742      55.450  53.490  63.710  1.00  0.00           C
ATOM   2478  HE1 LYS A 742      55.000  52.800  62.970  1.00  0.00           H
ATOM   2479  HE2 LYS A 742      55.420  54.530  63.330  1.00  0.00           H
ATOM   2480  NZ  LYS A 742      54.620  53.460  64.960  1.00  0.00           N
ATOM   2481  HZ1 LYS A 742      55.110  54.160  65.560  1.00  0.00           H
ATOM   2482  HZ2 LYS A 742      54.660  52.520  65.380  1.00  0.00           H
ATOM   2483  HZ3 LYS A 742      53.640  53.730  64.740  1.00  0.00           H
ATOM   2484  C   LYS A 742      59.450  55.630  62.940  1.00  0.00           C
ATOM   2485  O   LYS A 742      59.640  55.350  64.120  1.00  0.00           O
ATOM   2486  N   LEU A 743      60.500  56.030  62.140  1.00  0.00           N
ATOM   2487  HN  LEU A 743      60.260  56.320  61.210  1.00  0.00           H
ATOM   2488  CA  LEU A 743      61.850  56.320  62.560  1.00  0.00           C
ATOM   2489  HA  LEU A 743      62.150  55.390  63.020  1.00  0.00           H
ATOM   2490  CB  LEU A 743      62.740  56.670  61.280  1.00  0.00           C
ATOM   2491  HB1 LEU A 743      62.150  57.220  60.520  1.00  0.00           H
ATOM   2492  HB2 LEU A 743      62.770  55.780  60.600  1.00  0.00           H
ATOM   2493  CG  LEU A 743      64.120  57.190  61.660  1.00  0.00           C
ATOM   2494  HG  LEU A 743      64.000  58.130  62.240  1.00  0.00           H
ATOM   2495  CD1 LEU A 743      64.830  56.160  62.490  1.00  0.00           C
ATOM   2496 HD11 LEU A 743      64.860  55.190  61.940  1.00  0.00           H
ATOM   2497 HD12 LEU A 743      64.240  55.900  63.390  1.00  0.00           H
ATOM   2498 HD13 LEU A 743      65.850  56.520  62.690  1.00  0.00           H
ATOM   2499  CD2 LEU A 743      64.970  57.480  60.450  1.00  0.00           C
ATOM   2500 HD21 LEU A 743      65.990  57.900  60.610  1.00  0.00           H
ATOM   2501 HD22 LEU A 743      64.410  58.110  59.710  1.00  0.00           H
ATOM   2502 HD23 LEU A 743      65.200  56.540  59.910  1.00  0.00           H
ATOM   2503  C   LEU A 743      61.940  57.350  63.630  1.00  0.00           C
ATOM   2504  O   LEU A 743      62.700  57.200  64.540  1.00  0.00           O
ATOM   2505  N   PHE A 744      61.150  58.420  63.580  1.00  0.00           N
ATOM   2506  HN  PHE A 744      60.620  58.650  62.770  1.00  0.00           H
ATOM   2507  CA  PHE A 744      61.130  59.410  64.620  1.00  0.00           C
ATOM   2508  HA  PHE A 744      62.140  59.690  64.850  1.00  0.00           H
ATOM   2509  CB  PHE A 744      60.190  60.610  64.160  1.00  0.00           C
ATOM   2510  HB1 PHE A 744      59.170  60.230  63.970  1.00  0.00           H
ATOM   2511  HB2 PHE A 744      60.580  60.950  63.180  1.00  0.00           H
ATOM   2512  CG  PHE A 744      60.360  61.810  65.030  1.00  0.00           C
ATOM   2513  CD1 PHE A 744      61.160  62.860  64.660  1.00  0.00           C
ATOM   2514  HD1 PHE A 744      61.800  62.800  63.790  1.00  0.00           H
ATOM   2515  CE1 PHE A 744      61.190  64.070  65.410  1.00  0.00           C
ATOM   2516  HE1 PHE A 744      61.860  64.860  65.110  1.00  0.00           H
ATOM   2517  CZ  PHE A 744      60.410  64.190  66.560  1.00  0.00           C
ATOM   2518  HZ  PHE A 744      60.430  65.040  67.230  1.00  0.00           H
ATOM   2519  CD2 PHE A 744      59.540  61.920  66.160  1.00  0.00           C
ATOM   2520  HD2 PHE A 744      59.060  61.020  66.510  1.00  0.00           H
ATOM   2521  CE2 PHE A 744      59.580  63.090  66.910  1.00  0.00           C
ATOM   2522  HE2 PHE A 744      58.970  63.240  67.790  1.00  0.00           H
ATOM   2523  C   PHE A 744      60.650  58.810  65.960  1.00  0.00           C
ATOM   2524  O   PHE A 744      61.260  59.010  67.000  1.00  0.00           O
ATOM   2525  N   ASP A 745      59.640  57.990  65.830  1.00  0.00           N
ATOM   2526  HN  ASP A 745      59.310  57.850  64.900  1.00  0.00           H
ATOM   2527  CA  ASP A 745      59.010  57.250  66.890  1.00  0.00           C
ATOM   2528  HA  ASP A 745      58.670  57.950  67.640  1.00  0.00           H
ATOM   2529  CB  ASP A 745      57.720  56.590  66.290  1.00  0.00           C
ATOM   2530  HB1 ASP A 745      57.970  56.050  65.360  1.00  0.00           H
ATOM   2531  HB2 ASP A 745      57.080  57.440  65.960  1.00  0.00           H
ATOM   2532  CG  ASP A 745      56.930  55.690  67.200  1.00  0.00           C
ATOM   2533  OD1 ASP A 745      55.930  55.010  66.770  1.00  0.00           O
ATOM   2534  OD2 ASP A 745      57.080  55.840  68.460  1.00  0.00           O
ATOM   2535  C   ASP A 745      60.000  56.320  67.510  1.00  0.00           C
ATOM   2536  O   ASP A 745      60.050  56.150  68.750  1.00  0.00           O
ATOM   2537  N   LEU A 746      60.850  55.700  66.740  1.00  0.00           N
ATOM   2538  HN  LEU A 746      60.720  55.770  65.760  1.00  0.00           H
ATOM   2539  CA  LEU A 746      61.970  54.950  67.230  1.00  0.00           C
ATOM   2540  HA  LEU A 746      61.480  54.280  67.930  1.00  0.00           H
ATOM   2541  CB  LEU A 746      62.810  54.160  66.200  1.00  0.00           C
ATOM   2542  HB1 LEU A 746      63.710  53.670  66.610  1.00  0.00           H
ATOM   2543  HB2 LEU A 746      63.320  54.920  65.580  1.00  0.00           H
ATOM   2544  CG  LEU A 746      61.990  53.170  65.410  1.00  0.00           C
ATOM   2545  HG  LEU A 746      61.200  53.780  64.910  1.00  0.00           H
ATOM   2546  CD1 LEU A 746      62.800  52.550  64.250  1.00  0.00           C
ATOM   2547 HD11 LEU A 746      63.860  52.340  64.510  1.00  0.00           H
ATOM   2548 HD12 LEU A 746      62.880  53.250  63.380  1.00  0.00           H
ATOM   2549 HD13 LEU A 746      62.280  51.610  63.970  1.00  0.00           H
ATOM   2550  CD2 LEU A 746      61.200  52.050  66.200  1.00  0.00           C
ATOM   2551 HD21 LEU A 746      60.890  51.300  65.450  1.00  0.00           H
ATOM   2552 HD22 LEU A 746      60.340  52.390  66.800  1.00  0.00           H
ATOM   2553 HD23 LEU A 746      61.920  51.620  66.930  1.00  0.00           H
ATOM   2554  C   LEU A 746      62.940  55.670  68.120  1.00  0.00           C
ATOM   2555  O   LEU A 746      63.310  55.230  69.200  1.00  0.00           O
ATOM   2556  N   GLY A 747      63.200  56.930  67.700  1.00  0.00           N
ATOM   2557  HN  GLY A 747      62.780  57.330  66.900  1.00  0.00           H
ATOM   2558  CA  GLY A 747      64.160  57.820  68.400  1.00  0.00           C
ATOM   2559  HA1 GLY A 747      64.270  58.680  67.780  1.00  0.00           H
ATOM   2560  HA2 GLY A 747      65.010  57.180  68.550  1.00  0.00           H
ATOM   2561  C   GLY A 747      63.690  58.400  69.700  1.00  0.00           C
ATOM   2562  O   GLY A 747      64.470  58.980  70.540  1.00  0.00           O
ATOM   2563  N   GLU A 748      62.420  58.330  69.950  1.00  0.00           N
ATOM   2564  HN  GLU A 748      61.760  58.040  69.260  1.00  0.00           H
ATOM   2565  CA  GLU A 748      61.770  58.730  71.170  1.00  0.00           C
ATOM   2566  HA  GLU A 748      62.430  59.400  71.710  1.00  0.00           H
ATOM   2567  CB  GLU A 748      60.390  59.300  70.820  1.00  0.00           C
ATOM   2568  HB1 GLU A 748      59.860  59.540  71.770  1.00  0.00           H
ATOM   2569  HB2 GLU A 748      59.830  58.500  70.260  1.00  0.00           H
ATOM   2570  CG  GLU A 748      60.350  60.570  69.910  1.00  0.00           C
ATOM   2571  HG1 GLU A 748      60.600  60.370  68.850  1.00  0.00           H
ATOM   2572  HG2 GLU A 748      61.150  61.240  70.280  1.00  0.00           H
ATOM   2573  CD  GLU A 748      59.030  61.370  69.950  1.00  0.00           C
ATOM   2574  OE1 GLU A 748      57.910  60.770  69.990  1.00  0.00           O
ATOM   2575  OE2 GLU A 748      59.060  62.620  70.030  1.00  0.00           O
ATOM   2576  C   GLU A 748      61.620  57.610  72.110  1.00  0.00           C
ATOM   2577  O   GLU A 748      61.460  57.830  73.290  1.00  0.00           O
ATOM   2578  N   THR A 749      61.690  56.320  71.660  1.00  0.00           N
ATOM   2579  HN  THR A 749      61.840  56.190  70.680  1.00  0.00           H
ATOM   2580  CA  THR A 749      61.470  55.210  72.550  1.00  0.00           C
ATOM   2581  HA  THR A 749      60.890  55.530  73.400  1.00  0.00           H
ATOM   2582  CB  THR A 749      60.800  54.020  71.910  1.00  0.00           C
ATOM   2583  HB  THR A 749      61.320  53.700  70.980  1.00  0.00           H
ATOM   2584  OG1 THR A 749      59.460  54.330  71.420  1.00  0.00           O
ATOM   2585  HG1 THR A 749      59.280  53.540  70.910  1.00  0.00           H
ATOM   2586  CG2 THR A 749      60.700  52.770  72.780  1.00  0.00           C
ATOM   2587 HG21 THR A 749      61.660  52.260  73.010  1.00  0.00           H
ATOM   2588 HG22 THR A 749      60.060  52.080  72.190  1.00  0.00           H
ATOM   2589 HG23 THR A 749      60.210  53.040  73.740  1.00  0.00           H
ATOM   2590  C   THR A 749      62.880  54.740  72.910  1.00  0.00           C
ATOM   2591  O   THR A 749      63.110  54.510  74.100  1.00  0.00           O
ATOM   2592  N   TYR A 750      63.850  54.480  72.020  1.00  0.00           N
ATOM   2593  HN  TYR A 750      63.910  54.740  71.060  1.00  0.00           H
ATOM   2594  CA  TYR A 750      65.050  53.720  72.340  1.00  0.00           C
ATOM   2595  HA  TYR A 750      64.910  53.010  73.140  1.00  0.00           H
ATOM   2596  CB  TYR A 750      65.420  52.850  71.040  1.00  0.00           C
ATOM   2597  HB1 TYR A 750      66.340  52.240  71.130  1.00  0.00           H
ATOM   2598  HB2 TYR A 750      65.380  53.580  70.190  1.00  0.00           H
ATOM   2599  CG  TYR A 750      64.290  51.790  70.800  1.00  0.00           C
ATOM   2600  CD1 TYR A 750      64.270  50.720  71.630  1.00  0.00           C
ATOM   2601  HD1 TYR A 750      65.090  50.500  72.310  1.00  0.00           H
ATOM   2602  CE1 TYR A 750      63.290  49.730  71.560  1.00  0.00           C
ATOM   2603  HE1 TYR A 750      63.340  48.880  72.230  1.00  0.00           H
ATOM   2604  CZ  TYR A 750      62.340  49.850  70.470  1.00  0.00           C
ATOM   2605  OH  TYR A 750      61.340  48.820  70.290  1.00  0.00           O
ATOM   2606  HH  TYR A 750      61.570  48.020  70.770  1.00  0.00           H
ATOM   2607  CD2 TYR A 750      63.300  51.950  69.810  1.00  0.00           C
ATOM   2608  HD2 TYR A 750      63.240  52.830  69.190  1.00  0.00           H
ATOM   2609  CE2 TYR A 750      62.300  51.010  69.720  1.00  0.00           C
ATOM   2610  HE2 TYR A 750      61.530  51.070  68.960  1.00  0.00           H
ATOM   2611  C   TYR A 750      66.120  54.710  72.730  1.00  0.00           C
ATOM   2612  O   TYR A 750      66.040  55.870  72.440  1.00  0.00           O
ATOM   2613  N   ALA A 751      67.160  54.280  73.420  1.00  0.00           N
ATOM   2614  HN  ALA A 751      67.250  53.340  73.750  1.00  0.00           H
ATOM   2615  CA  ALA A 751      68.280  55.120  73.680  1.00  0.00           C
ATOM   2616  HA  ALA A 751      67.980  56.090  74.060  1.00  0.00           H
ATOM   2617  CB  ALA A 751      69.070  54.500  74.870  1.00  0.00           C
ATOM   2618  HB1 ALA A 751      69.980  55.150  74.920  1.00  0.00           H
ATOM   2619  HB2 ALA A 751      69.280  53.430  74.730  1.00  0.00           H
ATOM   2620  HB3 ALA A 751      68.500  54.630  75.820  1.00  0.00           H
ATOM   2621  C   ALA A 751      69.340  55.090  72.590  1.00  0.00           C
ATOM   2622  O   ALA A 751      69.320  54.250  71.720  1.00  0.00           O
ATOM   2623  N   PHE A 752      70.190  56.090  72.610  1.00  0.00           N
ATOM   2624  HN  PHE A 752      70.230  56.830  73.280  1.00  0.00           H
ATOM   2625  CA  PHE A 752      71.400  56.050  71.800  1.00  0.00           C
ATOM   2626  HA  PHE A 752      71.170  55.380  70.980  1.00  0.00           H
ATOM   2627  CB  PHE A 752      71.680  57.430  71.230  1.00  0.00           C
ATOM   2628  HB1 PHE A 752      71.890  58.140  72.060  1.00  0.00           H
ATOM   2629  HB2 PHE A 752      70.700  57.770  70.830  1.00  0.00           H
ATOM   2630  CG  PHE A 752      72.770  57.360  70.170  1.00  0.00           C
ATOM   2631  CD1 PHE A 752      74.080  57.690  70.430  1.00  0.00           C
ATOM   2632  HD1 PHE A 752      74.460  58.090  71.360  1.00  0.00           H
ATOM   2633  CE1 PHE A 752      75.090  57.440  69.430  1.00  0.00           C
ATOM   2634  HE1 PHE A 752      76.150  57.590  69.620  1.00  0.00           H
ATOM   2635  CZ  PHE A 752      74.740  57.100  68.090  1.00  0.00           C
ATOM   2636  HZ  PHE A 752      75.510  57.070  67.330  1.00  0.00           H
ATOM   2637  CD2 PHE A 752      72.470  57.030  68.820  1.00  0.00           C
ATOM   2638  HD2 PHE A 752      71.430  56.880  68.580  1.00  0.00           H
ATOM   2639  CE2 PHE A 752      73.430  56.890  67.810  1.00  0.00           C
ATOM   2640  HE2 PHE A 752      73.110  56.730  66.790  1.00  0.00           H
ATOM   2641  C   PHE A 752      72.610  55.470  72.590  1.00  0.00           C
ATOM   2642  O   PHE A 752      72.760  55.800  73.720  1.00  0.00           O
ATOM   2643  N   PRO A 822      73.500  54.620  72.040  1.00  0.00           N
ATOM   2644  CD  PRO A 822      74.610  54.150  72.820  1.00  0.00           C
ATOM   2645  HD1 PRO A 822      74.250  53.350  73.520  1.00  0.00           H
ATOM   2646  HD2 PRO A 822      75.090  55.020  73.330  1.00  0.00           H
ATOM   2647  CA  PRO A 822      73.430  54.020  70.710  1.00  0.00           C
ATOM   2648  HA  PRO A 822      72.990  54.700  70.000  1.00  0.00           H
ATOM   2649  CB  PRO A 822      74.860  53.650  70.410  1.00  0.00           C
ATOM   2650  HB1 PRO A 822      75.320  54.540  69.920  1.00  0.00           H
ATOM   2651  HB2 PRO A 822      74.950  52.780  69.730  1.00  0.00           H
ATOM   2652  CG  PRO A 822      75.570  53.510  71.770  1.00  0.00           C
ATOM   2653  HG1 PRO A 822      75.850  52.460  71.960  1.00  0.00           H
ATOM   2654  HG2 PRO A 822      76.510  54.090  71.780  1.00  0.00           H
ATOM   2655  C   PRO A 822      72.430  52.870  70.790  1.00  0.00           C
ATOM   2656  O   PRO A 822      71.440  52.910  70.080  1.00  0.00           O
ATOM   2657  N   ASP A 823      72.660  51.880  71.660  1.00  0.00           N
ATOM   2658  HN  ASP A 823      73.340  51.960  72.370  1.00  0.00           H
ATOM   2659  CA  ASP A 823      71.810  50.800  71.930  1.00  0.00           C
ATOM   2660  HA  ASP A 823      72.480  49.970  72.030  1.00  0.00           H
ATOM   2661  CB  ASP A 823      70.950  51.070  73.270  1.00  0.00           C
ATOM   2662  HB1 ASP A 823      70.460  50.080  73.470  1.00  0.00           H
ATOM   2663  HB2 ASP A 823      70.120  51.790  73.100  1.00  0.00           H
ATOM   2664  CG  ASP A 823      71.800  51.420  74.520  1.00  0.00           C
ATOM   2665  OD1 ASP A 823      71.240  51.480  75.630  1.00  0.00           O
ATOM   2666  OD2 ASP A 823      73.030  51.490  74.400  1.00  0.00           O
ATOM   2667  C   ASP A 823      71.010  50.130  70.770  1.00  0.00           C
ATOM   2668  O   ASP A 823      71.560  49.970  69.710  1.00  0.00           O
ATOM   2669  N   VAL A 824      69.730  49.880  71.000  1.00  0.00           N
ATOM   2670  HN  VAL A 824      69.350  50.090  71.900  1.00  0.00           H
ATOM   2671  CA  VAL A 824      68.840  49.260  70.070  1.00  0.00           C
ATOM   2672  HA  VAL A 824      69.290  48.380  69.650  1.00  0.00           H
ATOM   2673  CB  VAL A 824      67.510  48.840  70.730  1.00  0.00           C
ATOM   2674  HB  VAL A 824      67.080  49.750  71.210  1.00  0.00           H
ATOM   2675  CG1 VAL A 824      66.490  48.240  69.740  1.00  0.00           C
ATOM   2676 HG11 VAL A 824      67.000  47.450  69.160  1.00  0.00           H
ATOM   2677 HG12 VAL A 824      66.100  48.980  69.000  1.00  0.00           H
ATOM   2678 HG13 VAL A 824      65.570  47.850  70.230  1.00  0.00           H
ATOM   2679  CG2 VAL A 824      67.740  47.860  71.830  1.00  0.00           C
ATOM   2680 HG21 VAL A 824      66.780  47.870  72.370  1.00  0.00           H
ATOM   2681 HG22 VAL A 824      68.530  48.150  72.560  1.00  0.00           H
ATOM   2682 HG23 VAL A 824      67.920  46.830  71.420  1.00  0.00           H
ATOM   2683  C   VAL A 824      68.580  50.270  68.900  1.00  0.00           C
ATOM   2684  O   VAL A 824      68.360  49.830  67.780  1.00  0.00           O
ATOM   2685  N   LEU A 825      68.680  51.580  69.100  1.00  0.00           N
ATOM   2686  HN  LEU A 825      68.980  51.910  70.000  1.00  0.00           H
ATOM   2687  CA  LEU A 825      68.480  52.600  68.100  1.00  0.00           C
ATOM   2688  HA  LEU A 825      67.540  52.390  67.610  1.00  0.00           H
ATOM   2689  CB  LEU A 825      68.390  54.090  68.640  1.00  0.00           C
ATOM   2690  HB1 LEU A 825      69.370  54.340  69.090  1.00  0.00           H
ATOM   2691  HB2 LEU A 825      67.650  54.150  69.450  1.00  0.00           H
ATOM   2692  CG  LEU A 825      68.120  55.250  67.690  1.00  0.00           C
ATOM   2693  HG  LEU A 825      68.990  55.230  67.000  1.00  0.00           H
ATOM   2694  CD1 LEU A 825      66.790  55.060  66.840  1.00  0.00           C
ATOM   2695 HD11 LEU A 825      65.950  54.960  67.560  1.00  0.00           H
ATOM   2696 HD12 LEU A 825      66.820  54.160  66.190  1.00  0.00           H
ATOM   2697 HD13 LEU A 825      66.600  56.010  66.300  1.00  0.00           H
ATOM   2698  CD2 LEU A 825      68.300  56.530  68.560  1.00  0.00           C
ATOM   2699 HD21 LEU A 825      69.230  56.450  69.170  1.00  0.00           H
ATOM   2700 HD22 LEU A 825      67.450  56.710  69.250  1.00  0.00           H
ATOM   2701 HD23 LEU A 825      68.360  57.460  67.970  1.00  0.00           H
ATOM   2702  C   LEU A 825      69.580  52.490  67.010  1.00  0.00           C
ATOM   2703  O   LEU A 825      69.260  52.630  65.820  1.00  0.00           O
ATOM   2704  N   PHE A 826      70.870  52.260  67.360  1.00  0.00           N
ATOM   2705  HN  PHE A 826      71.110  52.260  68.330  1.00  0.00           H
ATOM   2706  CA  PHE A 826      71.910  52.090  66.340  1.00  0.00           C
ATOM   2707  HA  PHE A 826      71.920  52.880  65.600  1.00  0.00           H
ATOM   2708  CB  PHE A 826      73.270  52.060  67.110  1.00  0.00           C
ATOM   2709  HB1 PHE A 826      73.220  51.140  67.730  1.00  0.00           H
ATOM   2710  HB2 PHE A 826      73.380  52.940  67.780  1.00  0.00           H
ATOM   2711  CG  PHE A 826      74.540  51.930  66.280  1.00  0.00           C
ATOM   2712  CD1 PHE A 826      75.060  50.640  65.870  1.00  0.00           C
ATOM   2713  HD1 PHE A 826      74.410  49.800  66.060  1.00  0.00           H
ATOM   2714  CE1 PHE A 826      76.200  50.570  65.140  1.00  0.00           C
ATOM   2715  HE1 PHE A 826      76.540  49.600  64.790  1.00  0.00           H
ATOM   2716  CZ  PHE A 826      76.940  51.730  64.900  1.00  0.00           C
ATOM   2717  HZ  PHE A 826      77.910  51.660  64.440  1.00  0.00           H
ATOM   2718  CD2 PHE A 826      75.390  53.090  66.140  1.00  0.00           C
ATOM   2719  HD2 PHE A 826      74.950  54.020  66.470  1.00  0.00           H
ATOM   2720  CE2 PHE A 826      76.530  52.970  65.420  1.00  0.00           C
ATOM   2721  HE2 PHE A 826      77.000  53.920  65.210  1.00  0.00           H
ATOM   2722  C   PHE A 826      71.560  50.850  65.450  1.00  0.00           C
ATOM   2723  O   PHE A 826      71.670  50.900  64.200  1.00  0.00           O
ATOM   2724  N   TRP A 827      71.120  49.690  65.970  1.00  0.00           N
ATOM   2725  HN  TRP A 827      70.960  49.600  66.960  1.00  0.00           H
ATOM   2726  CA  TRP A 827      70.780  48.460  65.190  1.00  0.00           C
ATOM   2727  HA  TRP A 827      71.650  48.280  64.560  1.00  0.00           H
ATOM   2728  CB  TRP A 827      70.650  47.320  66.190  1.00  0.00           C
ATOM   2729  HB1 TRP A 827      70.380  46.390  65.660  1.00  0.00           H
ATOM   2730  HB2 TRP A 827      69.910  47.660  66.950  1.00  0.00           H
ATOM   2731  CG  TRP A 827      71.930  47.140  66.960  1.00  0.00           C
ATOM   2732  CD1 TRP A 827      72.070  47.290  68.320  1.00  0.00           C
ATOM   2733  HD1 TRP A 827      71.250  47.710  68.880  1.00  0.00           H
ATOM   2734  NE1 TRP A 827      73.400  47.190  68.670  1.00  0.00           N
ATOM   2735  HE1 TRP A 827      73.810  47.050  69.540  1.00  0.00           H
ATOM   2736  CE2 TRP A 827      74.170  46.910  67.560  1.00  0.00           C
ATOM   2737  CD2 TRP A 827      73.280  46.810  66.490  1.00  0.00           C
ATOM   2738  CE3 TRP A 827      73.810  46.410  65.210  1.00  0.00           C
ATOM   2739  HE3 TRP A 827      73.140  46.370  64.380  1.00  0.00           H
ATOM   2740  CZ3 TRP A 827      75.150  46.200  65.090  1.00  0.00           C
ATOM   2741  HZ3 TRP A 827      75.590  46.020  64.130  1.00  0.00           H
ATOM   2742  CZ2 TRP A 827      75.520  46.630  67.390  1.00  0.00           C
ATOM   2743  HZ2 TRP A 827      76.220  46.540  68.210  1.00  0.00           H
ATOM   2744  CH2 TRP A 827      76.020  46.330  66.200  1.00  0.00           C
ATOM   2745  HH2 TRP A 827      77.080  46.430  66.000  1.00  0.00           H
ATOM   2746  C   TRP A 827      69.510  48.610  64.430  1.00  0.00           C
ATOM   2747  O   TRP A 827      69.380  48.090  63.310  1.00  0.00           O
ATOM   2748  N   CYS A 828      68.490  49.270  64.950  1.00  0.00           N
ATOM   2749  HN  CYS A 828      68.520  49.630  65.870  1.00  0.00           H
ATOM   2750  CA  CYS A 828      67.230  49.490  64.210  1.00  0.00           C
ATOM   2751  HA  CYS A 828      66.760  48.590  63.890  1.00  0.00           H
ATOM   2752  CB  CYS A 828      66.140  50.150  65.140  1.00  0.00           C
ATOM   2753  HB1 CYS A 828      65.310  50.520  64.500  1.00  0.00           H
ATOM   2754  HB2 CYS A 828      66.610  51.060  65.570  1.00  0.00           H
ATOM   2755  SG  CYS A 828      65.490  49.110  66.470  1.00  0.00           S
ATOM   2756  HG1 CYS A 828      66.550  49.110  67.260  1.00  0.00           H
ATOM   2757  C   CYS A 828      67.400  50.290  63.000  1.00  0.00           C
ATOM   2758  O   CYS A 828      66.800  50.040  61.960  1.00  0.00           O
ATOM   2759  N   VAL A 829      68.180  51.350  63.060  1.00  0.00           N
ATOM   2760  HN  VAL A 829      68.540  51.630  63.950  1.00  0.00           H
ATOM   2761  CA  VAL A 829      68.550  52.210  61.970  1.00  0.00           C
ATOM   2762  HA  VAL A 829      67.590  52.520  61.610  1.00  0.00           H
ATOM   2763  CB  VAL A 829      69.360  53.440  62.500  1.00  0.00           C
ATOM   2764  HB  VAL A 829      70.230  53.080  63.100  1.00  0.00           H
ATOM   2765  CG1 VAL A 829      69.930  54.280  61.290  1.00  0.00           C
ATOM   2766 HG11 VAL A 829      70.540  53.620  60.640  1.00  0.00           H
ATOM   2767 HG12 VAL A 829      70.490  55.220  61.530  1.00  0.00           H
ATOM   2768 HG13 VAL A 829      69.020  54.570  60.730  1.00  0.00           H
ATOM   2769  CG2 VAL A 829      68.480  54.390  63.350  1.00  0.00           C
ATOM   2770 HG21 VAL A 829      69.170  54.740  64.140  1.00  0.00           H
ATOM   2771 HG22 VAL A 829      67.600  53.840  63.760  1.00  0.00           H
ATOM   2772 HG23 VAL A 829      68.280  55.230  62.670  1.00  0.00           H
ATOM   2773  C   VAL A 829      69.280  51.530  60.850  1.00  0.00           C
ATOM   2774  O   VAL A 829      68.920  51.590  59.680  1.00  0.00           O
ATOM   2775  N   ILE A 830      70.360  50.690  61.120  1.00  0.00           N
ATOM   2776  HN  ILE A 830      70.640  50.660  62.080  1.00  0.00           H
ATOM   2777  CA  ILE A 830      71.060  49.850  60.190  1.00  0.00           C
ATOM   2778  HA  ILE A 830      71.440  50.540  59.450  1.00  0.00           H
ATOM   2779  CB  ILE A 830      72.290  49.190  60.810  1.00  0.00           C
ATOM   2780  HB  ILE A 830      72.030  48.620  61.730  1.00  0.00           H
ATOM   2781  CG2 ILE A 830      72.940  48.330  59.710  1.00  0.00           C
ATOM   2782 HG21 ILE A 830      72.240  47.540  59.370  1.00  0.00           H
ATOM   2783 HG22 ILE A 830      73.760  47.780  60.240  1.00  0.00           H
ATOM   2784 HG23 ILE A 830      73.340  48.930  58.860  1.00  0.00           H
ATOM   2785  CG1 ILE A 830      73.190  50.380  61.280  1.00  0.00           C
ATOM   2786 HG11 ILE A 830      72.700  51.060  62.020  1.00  0.00           H
ATOM   2787 HG12 ILE A 830      73.460  51.000  60.400  1.00  0.00           H
ATOM   2788  CD  ILE A 830      74.380  49.820  62.070  1.00  0.00           C
ATOM   2789  HD1 ILE A 830      74.750  50.480  62.880  1.00  0.00           H
ATOM   2790  HD2 ILE A 830      75.200  49.450  61.410  1.00  0.00           H
ATOM   2791  HD3 ILE A 830      73.970  48.870  62.490  1.00  0.00           H
ATOM   2792  C   ILE A 830      70.120  48.820  59.550  1.00  0.00           C
ATOM   2793  O   ILE A 830      70.140  48.640  58.330  1.00  0.00           O
ATOM   2794  N   LEU A 831      69.320  48.060  60.390  1.00  0.00           N
ATOM   2795  HN  LEU A 831      69.450  48.210  61.370  1.00  0.00           H
ATOM   2796  CA  LEU A 831      68.550  46.900  59.940  1.00  0.00           C
ATOM   2797  HA  LEU A 831      69.180  46.220  59.390  1.00  0.00           H
ATOM   2798  CB  LEU A 831      67.950  46.210  61.240  1.00  0.00           C
ATOM   2799  HB1 LEU A 831      67.540  47.020  61.880  1.00  0.00           H
ATOM   2800  HB2 LEU A 831      68.740  45.870  61.930  1.00  0.00           H
ATOM   2801  CG  LEU A 831      66.940  45.110  60.950  1.00  0.00           C
ATOM   2802  HG  LEU A 831      66.090  45.500  60.350  1.00  0.00           H
ATOM   2803  CD1 LEU A 831      67.540  43.940  60.230  1.00  0.00           C
ATOM   2804 HD11 LEU A 831      67.950  44.260  59.250  1.00  0.00           H
ATOM   2805 HD12 LEU A 831      66.900  43.070  60.010  1.00  0.00           H
ATOM   2806 HD13 LEU A 831      68.350  43.510  60.850  1.00  0.00           H
ATOM   2807  CD2 LEU A 831      66.270  44.590  62.250  1.00  0.00           C
ATOM   2808 HD21 LEU A 831      65.670  45.400  62.720  1.00  0.00           H
ATOM   2809 HD22 LEU A 831      67.220  44.310  62.770  1.00  0.00           H
ATOM   2810 HD23 LEU A 831      65.740  43.630  62.120  1.00  0.00           H
ATOM   2811  C   LEU A 831      67.430  47.360  59.050  1.00  0.00           C
ATOM   2812  O   LEU A 831      67.110  46.880  57.970  1.00  0.00           O
ATOM   2813  N   PHE A 832      66.750  48.460  59.460  1.00  0.00           N
ATOM   2814  HN  PHE A 832      66.910  48.860  60.360  1.00  0.00           H
ATOM   2815  CA  PHE A 832      65.750  49.190  58.660  1.00  0.00           C
ATOM   2816  HA  PHE A 832      64.910  48.510  58.520  1.00  0.00           H
ATOM   2817  CB  PHE A 832      65.310  50.450  59.500  1.00  0.00           C
ATOM   2818  HB1 PHE A 832      66.270  50.970  59.760  1.00  0.00           H
ATOM   2819  HB2 PHE A 832      64.940  50.070  60.470  1.00  0.00           H
ATOM   2820  CG  PHE A 832      64.490  51.520  58.830  1.00  0.00           C
ATOM   2821  CD1 PHE A 832      63.440  51.160  57.970  1.00  0.00           C
ATOM   2822  HD1 PHE A 832      63.250  50.150  57.640  1.00  0.00           H
ATOM   2823  CE1 PHE A 832      62.610  52.100  57.450  1.00  0.00           C
ATOM   2824  HE1 PHE A 832      61.860  51.700  56.770  1.00  0.00           H
ATOM   2825  CZ  PHE A 832      62.860  53.450  57.670  1.00  0.00           C
ATOM   2826  HZ  PHE A 832      62.180  54.190  57.280  1.00  0.00           H
ATOM   2827  CD2 PHE A 832      64.750  52.870  59.120  1.00  0.00           C
ATOM   2828  HD2 PHE A 832      65.510  53.360  59.680  1.00  0.00           H
ATOM   2829  CE2 PHE A 832      63.880  53.840  58.490  1.00  0.00           C
ATOM   2830  HE2 PHE A 832      64.030  54.870  58.790  1.00  0.00           H
ATOM   2831  C   PHE A 832      66.240  49.590  57.320  1.00  0.00           C
ATOM   2832  O   PHE A 832      65.760  49.130  56.300  1.00  0.00           O
ATOM   2833  N   PHE A 833      67.320  50.380  57.230  1.00  0.00           N
ATOM   2834  HN  PHE A 833      67.820  50.750  58.010  1.00  0.00           H
ATOM   2835  CA  PHE A 833      67.880  50.850  56.010  1.00  0.00           C
ATOM   2836  HA  PHE A 833      67.070  51.170  55.360  1.00  0.00           H
ATOM   2837  CB  PHE A 833      68.720  52.150  56.130  1.00  0.00           C
ATOM   2838  HB1 PHE A 833      69.440  52.350  55.290  1.00  0.00           H
ATOM   2839  HB2 PHE A 833      69.270  51.980  57.080  1.00  0.00           H
ATOM   2840  CG  PHE A 833      67.810  53.300  56.240  1.00  0.00           C
ATOM   2841  CD1 PHE A 833      66.990  53.660  55.110  1.00  0.00           C
ATOM   2842  HD1 PHE A 833      67.000  53.110  54.170  1.00  0.00           H
ATOM   2843  CE1 PHE A 833      66.230  54.820  55.120  1.00  0.00           C
ATOM   2844  HE1 PHE A 833      65.600  55.200  54.330  1.00  0.00           H
ATOM   2845  CZ  PHE A 833      66.280  55.660  56.260  1.00  0.00           C
ATOM   2846  HZ  PHE A 833      65.720  56.570  56.310  1.00  0.00           H
ATOM   2847  CD2 PHE A 833      67.880  54.210  57.340  1.00  0.00           C
ATOM   2848  HD2 PHE A 833      68.620  53.930  58.070  1.00  0.00           H
ATOM   2849  CE2 PHE A 833      67.070  55.350  57.440  1.00  0.00           C
ATOM   2850  HE2 PHE A 833      67.070  55.920  58.350  1.00  0.00           H
ATOM   2851  C   PHE A 833      68.670  49.790  55.210  1.00  0.00           C
ATOM   2852  O   PHE A 833      68.600  49.860  53.990  1.00  0.00           O
ATOM   2853  N   THR A 834      69.310  48.690  55.760  1.00  0.00           N
ATOM   2854  HN  THR A 834      69.430  48.570  56.750  1.00  0.00           H
ATOM   2855  CA  THR A 834      69.900  47.670  54.900  1.00  0.00           C
ATOM   2856  HA  THR A 834      70.310  48.180  54.040  1.00  0.00           H
ATOM   2857  CB  THR A 834      70.990  46.870  55.620  1.00  0.00           C
ATOM   2858  HB  THR A 834      71.180  45.900  55.130  1.00  0.00           H
ATOM   2859  OG1 THR A 834      70.640  46.500  56.910  1.00  0.00           O
ATOM   2860  HG1 THR A 834      70.720  47.340  57.370  1.00  0.00           H
ATOM   2861  CG2 THR A 834      72.230  47.680  55.540  1.00  0.00           C
ATOM   2862 HG21 THR A 834      72.200  48.670  56.040  1.00  0.00           H
ATOM   2863 HG22 THR A 834      72.400  47.920  54.470  1.00  0.00           H
ATOM   2864 HG23 THR A 834      73.080  47.130  55.980  1.00  0.00           H
ATOM   2865  C   THR A 834      68.810  46.730  54.400  1.00  0.00           C
ATOM   2866  O   THR A 834      69.040  46.120  53.370  1.00  0.00           O
ATOM   2867  N   THR A 835      67.580  46.750  54.960  1.00  0.00           N
ATOM   2868  HN  THR A 835      67.440  47.200  55.830  1.00  0.00           H
ATOM   2869  CA  THR A 835      66.490  45.890  54.330  1.00  0.00           C
ATOM   2870  HA  THR A 835      66.900  44.910  54.160  1.00  0.00           H
ATOM   2871  CB  THR A 835      65.210  45.930  55.240  1.00  0.00           C
ATOM   2872  HB  THR A 835      64.800  46.940  55.460  1.00  0.00           H
ATOM   2873  OG1 THR A 835      65.560  45.360  56.510  1.00  0.00           O
ATOM   2874  HG1 THR A 835      66.210  45.970  56.870  1.00  0.00           H
ATOM   2875  CG2 THR A 835      64.110  45.040  54.660  1.00  0.00           C
ATOM   2876 HG21 THR A 835      63.640  45.310  53.680  1.00  0.00           H
ATOM   2877 HG22 THR A 835      63.250  45.020  55.370  1.00  0.00           H
ATOM   2878 HG23 THR A 835      64.430  43.980  54.630  1.00  0.00           H
ATOM   2879  C   THR A 835      66.080  46.560  53.090  1.00  0.00           C
ATOM   2880  O   THR A 835      66.060  45.820  52.060  1.00  0.00           O
ATOM   2881  N   PHE A 836      65.930  47.920  53.110  1.00  0.00           N
ATOM   2882  HN  PHE A 836      66.040  48.360  54.000  1.00  0.00           H
ATOM   2883  CA  PHE A 836      65.670  48.760  51.890  1.00  0.00           C
ATOM   2884  HA  PHE A 836      64.770  48.410  51.410  1.00  0.00           H
ATOM   2885  CB  PHE A 836      65.380  50.220  52.320  1.00  0.00           C
ATOM   2886  HB1 PHE A 836      66.230  50.630  52.900  1.00  0.00           H
ATOM   2887  HB2 PHE A 836      64.530  50.220  53.040  1.00  0.00           H
ATOM   2888  CG  PHE A 836      65.250  51.310  51.240  1.00  0.00           C
ATOM   2889  CD1 PHE A 836      66.270  52.190  50.990  1.00  0.00           C
ATOM   2890  HD1 PHE A 836      67.140  52.080  51.620  1.00  0.00           H
ATOM   2891  CE1 PHE A 836      66.180  53.190  49.960  1.00  0.00           C
ATOM   2892  HE1 PHE A 836      67.040  53.800  49.760  1.00  0.00           H
ATOM   2893  CZ  PHE A 836      64.980  53.330  49.220  1.00  0.00           C
ATOM   2894  HZ  PHE A 836      64.990  54.100  48.460  1.00  0.00           H
ATOM   2895  CD2 PHE A 836      64.080  51.490  50.520  1.00  0.00           C
ATOM   2896  HD2 PHE A 836      63.330  50.740  50.700  1.00  0.00           H
ATOM   2897  CE2 PHE A 836      63.970  52.480  49.500  1.00  0.00           C
ATOM   2898  HE2 PHE A 836      63.090  52.470  48.870  1.00  0.00           H
ATOM   2899  C   PHE A 836      66.780  48.570  50.860  1.00  0.00           C
ATOM   2900  O   PHE A 836      66.480  48.330  49.710  1.00  0.00           O
ATOM   2901  N   PHE A 837      68.090  48.670  51.280  1.00  0.00           N
ATOM   2902  HN  PHE A 837      68.310  49.020  52.180  1.00  0.00           H
ATOM   2903  CA  PHE A 837      69.250  48.470  50.330  1.00  0.00           C
ATOM   2904  HA  PHE A 837      69.170  49.090  49.450  1.00  0.00           H
ATOM   2905  CB  PHE A 837      70.580  48.910  51.070  1.00  0.00           C
ATOM   2906  HB1 PHE A 837      71.500  48.680  50.480  1.00  0.00           H
ATOM   2907  HB2 PHE A 837      70.730  48.350  52.010  1.00  0.00           H
ATOM   2908  CG  PHE A 837      70.530  50.420  51.310  1.00  0.00           C
ATOM   2909  CD1 PHE A 837      69.850  51.350  50.450  1.00  0.00           C
ATOM   2910  HD1 PHE A 837      69.420  51.120  49.490  1.00  0.00           H
ATOM   2911  CE1 PHE A 837      69.930  52.720  50.670  1.00  0.00           C
ATOM   2912  HE1 PHE A 837      69.460  53.450  50.030  1.00  0.00           H
ATOM   2913  CZ  PHE A 837      70.680  53.200  51.760  1.00  0.00           C
ATOM   2914  HZ  PHE A 837      70.820  54.250  51.930  1.00  0.00           H
ATOM   2915  CD2 PHE A 837      71.330  50.980  52.350  1.00  0.00           C
ATOM   2916  HD2 PHE A 837      71.850  50.300  53.020  1.00  0.00           H
ATOM   2917  CE2 PHE A 837      71.520  52.350  52.470  1.00  0.00           C
ATOM   2918  HE2 PHE A 837      72.070  52.810  53.280  1.00  0.00           H
ATOM   2919  C   PHE A 837      69.270  47.070  49.700  1.00  0.00           C
ATOM   2920  O   PHE A 837      69.300  46.910  48.490  1.00  0.00           O
ATOM   2921  N   LEU A 838      69.160  46.010  50.530  1.00  0.00           N
ATOM   2922  HN  LEU A 838      69.060  46.160  51.520  1.00  0.00           H
ATOM   2923  CA  LEU A 838      69.100  44.610  50.120  1.00  0.00           C
ATOM   2924  HA  LEU A 838      70.040  44.450  49.630  1.00  0.00           H
ATOM   2925  CB  LEU A 838      69.010  43.690  51.380  1.00  0.00           C
ATOM   2926  HB1 LEU A 838      67.980  43.870  51.730  1.00  0.00           H
ATOM   2927  HB2 LEU A 838      69.830  43.850  52.100  1.00  0.00           H
ATOM   2928  CG  LEU A 838      69.010  42.150  51.220  1.00  0.00           C
ATOM   2929  HG  LEU A 838      68.100  41.770  50.710  1.00  0.00           H
ATOM   2930  CD1 LEU A 838      70.210  41.590  50.420  1.00  0.00           C
ATOM   2931 HD11 LEU A 838      71.080  41.420  51.090  1.00  0.00           H
ATOM   2932 HD12 LEU A 838      70.480  42.280  49.590  1.00  0.00           H
ATOM   2933 HD13 LEU A 838      70.060  40.580  50.000  1.00  0.00           H
ATOM   2934  CD2 LEU A 838      68.810  41.550  52.550  1.00  0.00           C
ATOM   2935 HD21 LEU A 838      67.740  41.670  52.810  1.00  0.00           H
ATOM   2936 HD22 LEU A 838      69.490  41.960  53.330  1.00  0.00           H
ATOM   2937 HD23 LEU A 838      68.940  40.440  52.510  1.00  0.00           H
ATOM   2938  C   LEU A 838      67.930  44.280  49.110  1.00  0.00           C
ATOM   2939  O   LEU A 838      68.030  43.830  47.980  1.00  0.00           O
ATOM   2940  N   SER A 839      66.690  44.690  49.440  1.00  0.00           N
ATOM   2941  HN  SER A 839      66.580  45.010  50.380  1.00  0.00           H
ATOM   2942  CA  SER A 839      65.490  44.640  48.570  1.00  0.00           C
ATOM   2943  HA  SER A 839      65.300  43.610  48.350  1.00  0.00           H
ATOM   2944  CB  SER A 839      64.170  45.090  49.320  1.00  0.00           C
ATOM   2945  HB1 SER A 839      64.010  44.380  50.160  1.00  0.00           H
ATOM   2946  HB2 SER A 839      63.330  45.240  48.610  1.00  0.00           H
ATOM   2947  OG  SER A 839      64.350  46.350  49.930  1.00  0.00           O
ATOM   2948  HG1 SER A 839      65.150  46.230  50.450  1.00  0.00           H
ATOM   2949  C   SER A 839      65.620  45.410  47.270  1.00  0.00           C
ATOM   2950  O   SER A 839      65.280  44.910  46.190  1.00  0.00           O
ATOM   2951  N   SER A 840      66.260  46.590  47.230  1.00  0.00           N
ATOM   2952  HN  SER A 840      66.500  47.000  48.110  1.00  0.00           H
ATOM   2953  CA  SER A 840      66.460  47.200  45.960  1.00  0.00           C
ATOM   2954  HA  SER A 840      65.520  47.090  45.450  1.00  0.00           H
ATOM   2955  CB  SER A 840      66.710  48.760  46.180  1.00  0.00           C
ATOM   2956  HB1 SER A 840      65.820  49.220  46.650  1.00  0.00           H
ATOM   2957  HB2 SER A 840      66.890  49.260  45.200  1.00  0.00           H
ATOM   2958  OG  SER A 840      67.750  49.140  47.060  1.00  0.00           O
ATOM   2959  HG1 SER A 840      67.420  49.110  47.960  1.00  0.00           H
ATOM   2960  C   SER A 840      67.560  46.560  45.080  1.00  0.00           C
ATOM   2961  O   SER A 840      67.440  46.290  43.910  1.00  0.00           O
ATOM   2962  N   PHE A 841      68.710  46.230  45.770  1.00  0.00           N
ATOM   2963  HN  PHE A 841      68.800  46.430  46.750  1.00  0.00           H
ATOM   2964  CA  PHE A 841      69.820  45.550  45.230  1.00  0.00           C
ATOM   2965  HA  PHE A 841      70.220  46.130  44.400  1.00  0.00           H
ATOM   2966  CB  PHE A 841      70.960  45.410  46.360  1.00  0.00           C
ATOM   2967  HB1 PHE A 841      70.580  44.930  47.290  1.00  0.00           H
ATOM   2968  HB2 PHE A 841      71.240  46.450  46.620  1.00  0.00           H
ATOM   2969  CG  PHE A 841      72.170  44.700  45.900  1.00  0.00           C
ATOM   2970  CD1 PHE A 841      72.250  43.350  46.260  1.00  0.00           C
ATOM   2971  HD1 PHE A 841      71.480  42.880  46.870  1.00  0.00           H
ATOM   2972  CE1 PHE A 841      73.250  42.510  45.710  1.00  0.00           C
ATOM   2973  HE1 PHE A 841      73.320  41.470  46.010  1.00  0.00           H
ATOM   2974  CZ  PHE A 841      74.200  43.140  44.910  1.00  0.00           C
ATOM   2975  HZ  PHE A 841      75.010  42.530  44.520  1.00  0.00           H
ATOM   2976  CD2 PHE A 841      73.140  45.230  44.990  1.00  0.00           C
ATOM   2977  HD2 PHE A 841      72.920  46.190  44.560  1.00  0.00           H
ATOM   2978  CE2 PHE A 841      74.180  44.440  44.490  1.00  0.00           C
ATOM   2979  HE2 PHE A 841      74.980  44.860  43.890  1.00  0.00           H
ATOM   2980  C   PHE A 841      69.480  44.210  44.590  1.00  0.00           C
ATOM   2981  O   PHE A 841      69.910  43.970  43.490  1.00  0.00           O
ATOM   2982  N   LEU A 842      68.630  43.330  45.250  1.00  0.00           N
ATOM   2983  HN  LEU A 842      68.330  43.590  46.170  1.00  0.00           H
ATOM   2984  CA  LEU A 842      68.200  42.050  44.690  1.00  0.00           C
ATOM   2985  HA  LEU A 842      69.000  41.570  44.160  1.00  0.00           H
ATOM   2986  CB  LEU A 842      67.710  41.100  45.820  1.00  0.00           C
ATOM   2987  HB1 LEU A 842      67.470  40.090  45.420  1.00  0.00           H
ATOM   2988  HB2 LEU A 842      66.850  41.530  46.380  1.00  0.00           H
ATOM   2989  CG  LEU A 842      68.870  40.780  46.830  1.00  0.00           C
ATOM   2990  HG  LEU A 842      69.190  41.710  47.350  1.00  0.00           H
ATOM   2991  CD1 LEU A 842      68.350  39.810  47.860  1.00  0.00           C
ATOM   2992 HD11 LEU A 842      69.020  39.460  48.680  1.00  0.00           H
ATOM   2993 HD12 LEU A 842      67.960  38.880  47.380  1.00  0.00           H
ATOM   2994 HD13 LEU A 842      67.540  40.220  48.480  1.00  0.00           H
ATOM   2995  CD2 LEU A 842      70.130  40.140  46.160  1.00  0.00           C
ATOM   2996 HD21 LEU A 842      69.840  39.100  45.940  1.00  0.00           H
ATOM   2997 HD22 LEU A 842      71.000  40.170  46.840  1.00  0.00           H
ATOM   2998 HD23 LEU A 842      70.430  40.540  45.160  1.00  0.00           H
ATOM   2999  C   LEU A 842      67.170  42.220  43.610  1.00  0.00           C
ATOM   3000  O   LEU A 842      67.120  41.490  42.670  1.00  0.00           O
ATOM   3001  N   LYS A 843      66.370  43.300  43.800  1.00  0.00           N
ATOM   3002  HN  LYS A 843      66.540  43.810  44.630  1.00  0.00           H
ATOM   3003  CA  LYS A 843      65.400  43.710  42.750  1.00  0.00           C
ATOM   3004  HA  LYS A 843      64.860  42.790  42.530  1.00  0.00           H
ATOM   3005  CB  LYS A 843      64.360  44.820  43.180  1.00  0.00           C
ATOM   3006  HB1 LYS A 843      64.900  45.730  43.530  1.00  0.00           H
ATOM   3007  HB2 LYS A 843      63.770  44.340  43.990  1.00  0.00           H
ATOM   3008  CG  LYS A 843      63.490  45.400  42.160  1.00  0.00           C
ATOM   3009  HG1 LYS A 843      64.100  45.950  41.420  1.00  0.00           H
ATOM   3010  HG2 LYS A 843      62.920  46.220  42.630  1.00  0.00           H
ATOM   3011  CD  LYS A 843      62.480  44.420  41.510  1.00  0.00           C
ATOM   3012  HD1 LYS A 843      61.890  44.070  42.390  1.00  0.00           H
ATOM   3013  HD2 LYS A 843      62.990  43.580  40.980  1.00  0.00           H
ATOM   3014  CE  LYS A 843      61.630  45.090  40.490  1.00  0.00           C
ATOM   3015  HE1 LYS A 843      62.140  45.380  39.550  1.00  0.00           H
ATOM   3016  HE2 LYS A 843      61.320  46.040  40.960  1.00  0.00           H
ATOM   3017  NZ  LYS A 843      60.420  44.380  40.140  1.00  0.00           N
ATOM   3018  HZ1 LYS A 843      60.240  44.700  39.170  1.00  0.00           H
ATOM   3019  HZ2 LYS A 843      59.620  44.650  40.760  1.00  0.00           H
ATOM   3020  HZ3 LYS A 843      60.520  43.350  40.320  1.00  0.00           H
ATOM   3021  C   LYS A 843      66.010  44.060  41.390  1.00  0.00           C
ATOM   3022  O   LYS A 843      65.410  43.790  40.320  1.00  0.00           O
ATOM   3023  N   GLN A 844      67.230  44.590  41.450  1.00  0.00           N
ATOM   3024  HN  GLN A 844      67.550  44.960  42.310  1.00  0.00           H
ATOM   3025  CA  GLN A 844      68.030  45.110  40.300  1.00  0.00           C
ATOM   3026  HA  GLN A 844      67.400  45.070  39.420  1.00  0.00           H
ATOM   3027  CB  GLN A 844      68.650  46.540  40.520  1.00  0.00           C
ATOM   3028  HB1 GLN A 844      69.530  46.620  41.210  1.00  0.00           H
ATOM   3029  HB2 GLN A 844      67.860  47.140  41.000  1.00  0.00           H
ATOM   3030  CG  GLN A 844      68.980  47.350  39.270  1.00  0.00           C
ATOM   3031  HG1 GLN A 844      69.990  47.120  38.840  1.00  0.00           H
ATOM   3032  HG2 GLN A 844      69.140  48.420  39.540  1.00  0.00           H
ATOM   3033  CD  GLN A 844      67.920  47.110  38.180  1.00  0.00           C
ATOM   3034  OE1 GLN A 844      66.910  47.820  38.240  1.00  0.00           O
ATOM   3035  NE2 GLN A 844      68.270  46.380  37.110  1.00  0.00           N
ATOM   3036 HE21 GLN A 844      67.590  46.110  36.430  1.00  0.00           H
ATOM   3037 HE22 GLN A 844      69.200  46.040  37.180  1.00  0.00           H
ATOM   3038  C   GLN A 844      69.180  44.150  39.990  1.00  0.00           C
ATOM   3039  O   GLN A 844      70.230  44.490  39.480  1.00  0.00           O
ATOM   3040  N   PHE A 845      69.030  42.840  40.380  1.00  0.00           N
ATOM   3041  HN  PHE A 845      68.150  42.570  40.750  1.00  0.00           H
ATOM   3042  CA  PHE A 845      70.130  41.890  40.290  1.00  0.00           C
ATOM   3043  HA  PHE A 845      71.050  42.340  40.630  1.00  0.00           H
ATOM   3044  CB  PHE A 845      69.830  40.780  41.270  1.00  0.00           C
ATOM   3045  HB1 PHE A 845      69.050  40.120  40.830  1.00  0.00           H
ATOM   3046  HB2 PHE A 845      69.610  41.050  42.320  1.00  0.00           H
ATOM   3047  CG  PHE A 845      71.000  39.910  41.600  1.00  0.00           C
ATOM   3048  CD1 PHE A 845      71.750  40.260  42.710  1.00  0.00           C
ATOM   3049  HD1 PHE A 845      71.750  41.260  43.130  1.00  0.00           H
ATOM   3050  CE1 PHE A 845      72.660  39.350  43.230  1.00  0.00           C
ATOM   3051  HE1 PHE A 845      73.190  39.730  44.080  1.00  0.00           H
ATOM   3052  CZ  PHE A 845      73.030  38.220  42.520  1.00  0.00           C
ATOM   3053  HZ  PHE A 845      73.750  37.550  42.930  1.00  0.00           H
ATOM   3054  CD2 PHE A 845      71.320  38.710  40.900  1.00  0.00           C
ATOM   3055  HD2 PHE A 845      70.750  38.490  40.000  1.00  0.00           H
ATOM   3056  CE2 PHE A 845      72.280  37.870  41.370  1.00  0.00           C
ATOM   3057  HE2 PHE A 845      72.520  37.020  40.740  1.00  0.00           H
ATOM   3058  C   PHE A 845      70.310  41.390  38.860  1.00  0.00           C
ATOM   3059  O   PHE A 845      71.200  40.640  38.420  1.00  0.00           O
ATOM   3060  N   LYS A 846      69.320  41.740  37.950  1.00  0.00           N
ATOM   3061  HN  LYS A 846      68.540  42.270  38.270  1.00  0.00           H
ATOM   3062  CA  LYS A 846      69.210  41.090  36.710  1.00  0.00           C
ATOM   3063  HA  LYS A 846      69.080  40.030  36.870  1.00  0.00           H
ATOM   3064  CB  LYS A 846      67.890  41.640  36.080  1.00  0.00           C
ATOM   3065  HB1 LYS A 846      68.020  42.750  36.080  1.00  0.00           H
ATOM   3066  HB2 LYS A 846      67.040  41.490  36.780  1.00  0.00           H
ATOM   3067  CG  LYS A 846      67.610  41.370  34.570  1.00  0.00           C
ATOM   3068  HG1 LYS A 846      68.560  41.450  34.000  1.00  0.00           H
ATOM   3069  HG2 LYS A 846      66.910  42.150  34.170  1.00  0.00           H
ATOM   3070  CD  LYS A 846      66.960  40.010  34.390  1.00  0.00           C
ATOM   3071  HD1 LYS A 846      67.460  39.230  35.000  1.00  0.00           H
ATOM   3072  HD2 LYS A 846      66.890  39.690  33.330  1.00  0.00           H
ATOM   3073  CE  LYS A 846      65.460  40.070  34.910  1.00  0.00           C
ATOM   3074  HE1 LYS A 846      64.960  40.990  34.550  1.00  0.00           H
ATOM   3075  HE2 LYS A 846      65.430  39.980  36.010  1.00  0.00           H
ATOM   3076  NZ  LYS A 846      64.590  38.930  34.460  1.00  0.00           N
ATOM   3077  HZ1 LYS A 846      65.180  38.290  33.880  1.00  0.00           H
ATOM   3078  HZ2 LYS A 846      63.770  39.260  33.910  1.00  0.00           H
ATOM   3079  HZ3 LYS A 846      64.210  38.410  35.270  1.00  0.00           H
ATOM   3080  C   LYS A 846      70.360  41.140  35.790  1.00  0.00           C
ATOM   3081  O   LYS A 846      70.860  40.180  35.150  1.00  0.00           O
ATOM   3082  N   THR A 847      70.980  42.330  35.700  1.00  0.00           N
ATOM   3083  HN  THR A 847      70.750  43.140  36.220  1.00  0.00           H
ATOM   3084  CA  THR A 847      71.940  42.570  34.670  1.00  0.00           C
ATOM   3085  HA  THR A 847      71.830  41.890  33.830  1.00  0.00           H
ATOM   3086  CB  THR A 847      71.980  44.040  34.110  1.00  0.00           C
ATOM   3087  HB  THR A 847      72.780  44.060  33.340  1.00  0.00           H
ATOM   3088  OG1 THR A 847      72.300  45.010  35.090  1.00  0.00           O
ATOM   3089  HG1 THR A 847      72.520  45.730  34.490  1.00  0.00           H
ATOM   3090  CG2 THR A 847      70.520  44.330  33.710  1.00  0.00           C
ATOM   3091 HG21 THR A 847      70.540  45.390  33.370  1.00  0.00           H
ATOM   3092 HG22 THR A 847      69.840  44.270  34.590  1.00  0.00           H
ATOM   3093 HG23 THR A 847      70.250  43.670  32.870  1.00  0.00           H
ATOM   3094  C   THR A 847      73.290  42.230  35.100  1.00  0.00           C
ATOM   3095  O   THR A 847      74.260  42.340  34.330  1.00  0.00           O
ATOM   3096  N   LYS A 848      73.450  41.720  36.370  1.00  0.00           N
ATOM   3097  HN  LYS A 848      72.670  41.460  36.940  1.00  0.00           H
ATOM   3098  CA  LYS A 848      74.640  41.620  37.160  1.00  0.00           C
ATOM   3099  HA  LYS A 848      75.230  42.520  37.130  1.00  0.00           H
ATOM   3100  CB  LYS A 848      74.380  41.700  38.720  1.00  0.00           C
ATOM   3101  HB1 LYS A 848      75.330  41.670  39.300  1.00  0.00           H
ATOM   3102  HB2 LYS A 848      73.700  40.880  39.030  1.00  0.00           H
ATOM   3103  CG  LYS A 848      73.630  42.980  39.090  1.00  0.00           C
ATOM   3104  HG1 LYS A 848      72.560  42.790  38.870  1.00  0.00           H
ATOM   3105  HG2 LYS A 848      73.990  43.800  38.440  1.00  0.00           H
ATOM   3106  CD  LYS A 848      73.780  43.240  40.660  1.00  0.00           C
ATOM   3107  HD1 LYS A 848      74.800  43.560  40.940  1.00  0.00           H
ATOM   3108  HD2 LYS A 848      73.550  42.290  41.190  1.00  0.00           H
ATOM   3109  CE  LYS A 848      72.800  44.350  41.280  1.00  0.00           C
ATOM   3110  HE1 LYS A 848      73.120  44.630  42.310  1.00  0.00           H
ATOM   3111  HE2 LYS A 848      71.720  44.110  41.320  1.00  0.00           H
ATOM   3112  NZ  LYS A 848      72.950  45.550  40.480  1.00  0.00           N
ATOM   3113  HZ1 LYS A 848      72.320  46.290  40.860  1.00  0.00           H
ATOM   3114  HZ2 LYS A 848      72.510  45.360  39.570  1.00  0.00           H
ATOM   3115  HZ3 LYS A 848      73.940  45.780  40.260  1.00  0.00           H
ATOM   3116  C   LYS A 848      75.400  40.340  36.730  1.00  0.00           C
ATOM   3117  O   LYS A 848      74.940  39.610  35.850  1.00  0.00           O
ATOM   3118  N   ARG A 849      76.600  40.090  37.180  1.00  0.00           N
ATOM   3119  HN  ARG A 849      77.130  40.770  37.690  1.00  0.00           H
ATOM   3120  CA  ARG A 849      77.310  38.880  36.710  1.00  0.00           C
ATOM   3121  HA  ARG A 849      77.260  38.770  35.640  1.00  0.00           H
ATOM   3122  CB  ARG A 849      78.870  39.050  36.960  1.00  0.00           C
ATOM   3123  HB1 ARG A 849      79.030  40.110  36.670  1.00  0.00           H
ATOM   3124  HB2 ARG A 849      79.420  38.320  36.320  1.00  0.00           H
ATOM   3125  CG  ARG A 849      79.410  39.040  38.400  1.00  0.00           C
ATOM   3126  HG1 ARG A 849      79.480  37.980  38.710  1.00  0.00           H
ATOM   3127  HG2 ARG A 849      78.740  39.560  39.140  1.00  0.00           H
ATOM   3128  CD  ARG A 849      80.870  39.480  38.590  1.00  0.00           C
ATOM   3129  HD1 ARG A 849      81.420  39.080  37.730  1.00  0.00           H
ATOM   3130  HD2 ARG A 849      81.330  39.230  39.570  1.00  0.00           H
ATOM   3131  NE  ARG A 849      80.800  40.930  38.480  1.00  0.00           N
ATOM   3132  HE  ARG A 849      79.980  41.400  38.810  1.00  0.00           H
ATOM   3133  CZ  ARG A 849      81.830  41.760  38.330  1.00  0.00           C
ATOM   3134  NH1 ARG A 849      81.670  43.050  38.320  1.00  0.00           N
ATOM   3135 HH11 ARG A 849      80.760  43.470  38.320  1.00  0.00           H
ATOM   3136 HH12 ARG A 849      82.530  43.560  38.340  1.00  0.00           H
ATOM   3137  NH2 ARG A 849      83.060  41.370  38.290  1.00  0.00           N
ATOM   3138 HH21 ARG A 849      83.200  40.390  38.170  1.00  0.00           H
ATOM   3139 HH22 ARG A 849      83.780  41.980  37.940  1.00  0.00           H
ATOM   3140  C   ARG A 849      76.960  37.550  37.390  1.00  0.00           C
ATOM   3141  O   ARG A 849      76.950  36.440  36.780  1.00  0.00           O
ATOM   3142  N   TYR A 850      76.610  37.720  38.700  1.00  0.00           N
ATOM   3143  HN  TYR A 850      76.620  38.650  39.060  1.00  0.00           H
ATOM   3144  CA  TYR A 850      76.520  36.620  39.680  1.00  0.00           C
ATOM   3145  HA  TYR A 850      77.390  35.990  39.690  1.00  0.00           H
ATOM   3146  CB  TYR A 850      76.410  37.240  41.080  1.00  0.00           C
ATOM   3147  HB1 TYR A 850      76.370  36.460  41.870  1.00  0.00           H
ATOM   3148  HB2 TYR A 850      75.470  37.810  41.230  1.00  0.00           H
ATOM   3149  CG  TYR A 850      77.580  38.120  41.380  1.00  0.00           C
ATOM   3150  CD1 TYR A 850      78.880  37.630  41.770  1.00  0.00           C
ATOM   3151  HD1 TYR A 850      79.070  36.570  41.810  1.00  0.00           H
ATOM   3152  CE1 TYR A 850      79.880  38.540  42.110  1.00  0.00           C
ATOM   3153  HE1 TYR A 850      80.840  38.050  42.260  1.00  0.00           H
ATOM   3154  CZ  TYR A 850      79.690  39.900  42.110  1.00  0.00           C
ATOM   3155  OH  TYR A 850      80.680  40.850  42.440  1.00  0.00           O
ATOM   3156  HH  TYR A 850      80.380  41.690  42.090  1.00  0.00           H
ATOM   3157  CD2 TYR A 850      77.410  39.510  41.410  1.00  0.00           C
ATOM   3158  HD2 TYR A 850      76.440  39.930  41.170  1.00  0.00           H
ATOM   3159  CE2 TYR A 850      78.420  40.400  41.800  1.00  0.00           C
ATOM   3160  HE2 TYR A 850      78.130  41.430  41.830  1.00  0.00           H
ATOM   3161  C   TYR A 850      75.310  35.720  39.410  1.00  0.00           C
ATOM   3162  O   TYR A 850      74.230  36.100  38.960  1.00  0.00           O
ATOM   3163  N   PHE A 851      75.610  34.420  39.660  1.00  0.00           N
ATOM   3164  HN  PHE A 851      76.520  34.050  39.810  1.00  0.00           H
ATOM   3165  CA  PHE A 851      74.770  33.280  39.640  1.00  0.00           C
ATOM   3166  HA  PHE A 851      75.420  32.430  39.760  1.00  0.00           H
ATOM   3167  CB  PHE A 851      73.670  33.200  40.740  1.00  0.00           C
ATOM   3168  HB1 PHE A 851      73.060  32.270  40.680  1.00  0.00           H
ATOM   3169  HB2 PHE A 851      73.020  34.080  40.620  1.00  0.00           H
ATOM   3170  CG  PHE A 851      74.370  33.330  42.160  1.00  0.00           C
ATOM   3171  CD1 PHE A 851      74.150  34.440  42.980  1.00  0.00           C
ATOM   3172  HD1 PHE A 851      73.420  35.200  42.720  1.00  0.00           H
ATOM   3173  CE1 PHE A 851      74.720  34.480  44.270  1.00  0.00           C
ATOM   3174  HE1 PHE A 851      74.590  35.350  44.900  1.00  0.00           H
ATOM   3175  CZ  PHE A 851      75.640  33.470  44.650  1.00  0.00           C
ATOM   3176  HZ  PHE A 851      76.180  33.580  45.580  1.00  0.00           H
ATOM   3177  CD2 PHE A 851      75.180  32.270  42.590  1.00  0.00           C
ATOM   3178  HD2 PHE A 851      75.350  31.410  41.950  1.00  0.00           H
ATOM   3179  CE2 PHE A 851      75.860  32.350  43.770  1.00  0.00           C
ATOM   3180  HE2 PHE A 851      76.500  31.530  44.080  1.00  0.00           H
ATOM   3181  C   PHE A 851      74.190  32.920  38.280  1.00  0.00           C
ATOM   3182  O   PHE A 851      74.140  33.820  37.450  1.00  0.00           O
ATOM   3183  N   PRO A 852      73.880  31.590  37.960  1.00  0.00           N
ATOM   3184  CD  PRO A 852      74.110  30.370  38.720  1.00  0.00           C
ATOM   3185  HD1 PRO A 852      73.320  30.090  39.450  1.00  0.00           H
ATOM   3186  HD2 PRO A 852      75.130  30.450  39.120  1.00  0.00           H
ATOM   3187  CA  PRO A 852      73.300  31.240  36.650  1.00  0.00           C
ATOM   3188  HA  PRO A 852      74.030  31.360  35.850  1.00  0.00           H
ATOM   3189  CB  PRO A 852      72.870  29.790  36.800  1.00  0.00           C
ATOM   3190  HB1 PRO A 852      72.760  29.160  35.890  1.00  0.00           H
ATOM   3191  HB2 PRO A 852      71.900  29.670  37.330  1.00  0.00           H
ATOM   3192  CG  PRO A 852      74.000  29.220  37.760  1.00  0.00           C
ATOM   3193  HG1 PRO A 852      73.790  28.230  38.190  1.00  0.00           H
ATOM   3194  HG2 PRO A 852      74.920  29.090  37.150  1.00  0.00           H
ATOM   3195  C   PRO A 852      72.130  32.120  36.250  1.00  0.00           C
ATOM   3196  O   PRO A 852      71.570  32.710  37.190  1.00  0.00           O
ATOM   3197  N   THR A 853      71.870  32.240  34.930  1.00  0.00           N
ATOM   3198  HN  THR A 853      72.490  31.690  34.370  1.00  0.00           H
ATOM   3199  CA  THR A 853      70.940  33.290  34.460  1.00  0.00           C
ATOM   3200  HA  THR A 853      71.410  34.160  34.900  1.00  0.00           H
ATOM   3201  CB  THR A 853      70.700  33.590  32.940  1.00  0.00           C
ATOM   3202  HB  THR A 853      70.110  32.780  32.460  1.00  0.00           H
ATOM   3203  OG1 THR A 853      72.010  33.570  32.330  1.00  0.00           O
ATOM   3204  HG1 THR A 853      71.880  33.140  31.480  1.00  0.00           H
ATOM   3205  CG2 THR A 853      69.940  34.990  32.680  1.00  0.00           C
ATOM   3206 HG21 THR A 853      70.680  35.800  32.880  1.00  0.00           H
ATOM   3207 HG22 THR A 853      69.100  35.090  33.410  1.00  0.00           H
ATOM   3208 HG23 THR A 853      69.610  35.040  31.620  1.00  0.00           H
ATOM   3209  C   THR A 853      69.570  33.030  35.090  1.00  0.00           C
ATOM   3210  O   THR A 853      68.790  33.890  35.520  1.00  0.00           O
ATOM   3211  N   LYS A 854      69.170  31.790  35.260  1.00  0.00           N
ATOM   3212  HN  LYS A 854      69.730  31.000  35.050  1.00  0.00           H
ATOM   3213  CA  LYS A 854      67.910  31.410  35.880  1.00  0.00           C
ATOM   3214  HA  LYS A 854      67.140  31.980  35.370  1.00  0.00           H
ATOM   3215  CB  LYS A 854      67.660  29.930  35.580  1.00  0.00           C
ATOM   3216  HB1 LYS A 854      66.650  29.820  36.040  1.00  0.00           H
ATOM   3217  HB2 LYS A 854      68.380  29.270  36.080  1.00  0.00           H
ATOM   3218  CG  LYS A 854      67.600  29.550  34.050  1.00  0.00           C
ATOM   3219  HG1 LYS A 854      67.290  28.490  33.980  1.00  0.00           H
ATOM   3220  HG2 LYS A 854      68.600  29.630  33.580  1.00  0.00           H
ATOM   3221  CD  LYS A 854      66.540  30.380  33.280  1.00  0.00           C
ATOM   3222  HD1 LYS A 854      66.490  29.980  32.230  1.00  0.00           H
ATOM   3223  HD2 LYS A 854      66.810  31.450  33.200  1.00  0.00           H
ATOM   3224  CE  LYS A 854      65.110  30.250  33.740  1.00  0.00           C
ATOM   3225  HE1 LYS A 854      65.160  30.280  34.850  1.00  0.00           H
ATOM   3226  HE2 LYS A 854      64.690  29.240  33.540  1.00  0.00           H
ATOM   3227  NZ  LYS A 854      64.280  31.280  33.160  1.00  0.00           N
ATOM   3228  HZ1 LYS A 854      63.400  31.160  33.700  1.00  0.00           H
ATOM   3229  HZ2 LYS A 854      64.090  31.150  32.150  1.00  0.00           H
ATOM   3230  HZ3 LYS A 854      64.550  32.260  33.400  1.00  0.00           H
ATOM   3231  C   LYS A 854      67.710  31.700  37.340  1.00  0.00           C
ATOM   3232  O   LYS A 854      66.740  32.380  37.710  1.00  0.00           O
ATOM   3233  N   VAL A 855      68.770  31.360  38.170  1.00  0.00           N
ATOM   3234  HN  VAL A 855      69.240  30.550  37.840  1.00  0.00           H
ATOM   3235  CA  VAL A 855      69.020  31.780  39.540  1.00  0.00           C
ATOM   3236  HA  VAL A 855      68.170  31.490  40.120  1.00  0.00           H
ATOM   3237  CB  VAL A 855      70.380  31.300  40.010  1.00  0.00           C
ATOM   3238  HB  VAL A 855      71.180  31.660  39.330  1.00  0.00           H
ATOM   3239  CG1 VAL A 855      70.590  31.550  41.470  1.00  0.00           C
ATOM   3240 HG11 VAL A 855      70.800  32.620  41.670  1.00  0.00           H
ATOM   3241 HG12 VAL A 855      71.560  31.120  41.810  1.00  0.00           H
ATOM   3242 HG13 VAL A 855      69.850  31.150  42.190  1.00  0.00           H
ATOM   3243  CG2 VAL A 855      70.210  29.750  39.850  1.00  0.00           C
ATOM   3244 HG21 VAL A 855      69.310  29.400  40.400  1.00  0.00           H
ATOM   3245 HG22 VAL A 855      71.070  29.190  40.280  1.00  0.00           H
ATOM   3246 HG23 VAL A 855      70.120  29.450  38.790  1.00  0.00           H
ATOM   3247  C   VAL A 855      68.990  33.310  39.560  1.00  0.00           C
ATOM   3248  O   VAL A 855      68.180  33.840  40.230  1.00  0.00           O
ATOM   3249  N   ARG A 856      69.710  34.000  38.700  1.00  0.00           N
ATOM   3250  HN  ARG A 856      70.430  33.520  38.190  1.00  0.00           H
ATOM   3251  CA  ARG A 856      69.800  35.440  38.700  1.00  0.00           C
ATOM   3252  HA  ARG A 856      70.180  35.760  39.660  1.00  0.00           H
ATOM   3253  CB  ARG A 856      70.830  35.910  37.590  1.00  0.00           C
ATOM   3254  HB1 ARG A 856      70.350  35.860  36.590  1.00  0.00           H
ATOM   3255  HB2 ARG A 856      71.710  35.230  37.620  1.00  0.00           H
ATOM   3256  CG  ARG A 856      71.330  37.380  37.650  1.00  0.00           C
ATOM   3257  HG1 ARG A 856      72.080  37.500  38.460  1.00  0.00           H
ATOM   3258  HG2 ARG A 856      70.560  38.170  37.830  1.00  0.00           H
ATOM   3259  CD  ARG A 856      72.180  37.710  36.370  1.00  0.00           C
ATOM   3260  HD1 ARG A 856      72.620  38.680  36.660  1.00  0.00           H
ATOM   3261  HD2 ARG A 856      71.530  37.670  35.470  1.00  0.00           H
ATOM   3262  NE  ARG A 856      73.330  36.740  36.290  1.00  0.00           N
ATOM   3263  HE  ARG A 856      73.620  36.230  37.100  1.00  0.00           H
ATOM   3264  CZ  ARG A 856      73.680  36.110  35.150  1.00  0.00           C
ATOM   3265  NH1 ARG A 856      73.230  36.420  33.930  1.00  0.00           N
ATOM   3266 HH11 ARG A 856      72.710  37.260  33.820  1.00  0.00           H
ATOM   3267 HH12 ARG A 856      73.700  36.110  33.100  1.00  0.00           H
ATOM   3268  NH2 ARG A 856      74.590  35.180  35.130  1.00  0.00           N
ATOM   3269 HH21 ARG A 856      74.730  34.640  34.310  1.00  0.00           H
ATOM   3270 HH22 ARG A 856      74.790  34.730  36.010  1.00  0.00           H
ATOM   3271  C   ARG A 856      68.420  36.150  38.490  1.00  0.00           C
ATOM   3272  O   ARG A 856      68.060  37.110  39.160  1.00  0.00           O
ATOM   3273  N   SER A 857      67.620  35.600  37.590  1.00  0.00           N
ATOM   3274  HN  SER A 857      67.960  34.730  37.240  1.00  0.00           H
ATOM   3275  CA  SER A 857      66.210  36.040  37.320  1.00  0.00           C
ATOM   3276  HA  SER A 857      66.250  37.120  37.200  1.00  0.00           H
ATOM   3277  CB  SER A 857      65.880  35.490  35.920  1.00  0.00           C
ATOM   3278  HB1 SER A 857      66.080  34.400  35.950  1.00  0.00           H
ATOM   3279  HB2 SER A 857      66.620  35.880  35.180  1.00  0.00           H
ATOM   3280  OG  SER A 857      64.600  35.860  35.400  1.00  0.00           O
ATOM   3281  HG1 SER A 857      63.920  35.530  36.000  1.00  0.00           H
ATOM   3282  C   SER A 857      65.340  35.620  38.440  1.00  0.00           C
ATOM   3283  O   SER A 857      64.490  36.430  38.850  1.00  0.00           O
ATOM   3284  N   THR A 858      65.440  34.400  39.060  1.00  0.00           N
ATOM   3285  HN  THR A 858      66.010  33.680  38.660  1.00  0.00           H
ATOM   3286  CA  THR A 858      64.680  33.910  40.230  1.00  0.00           C
ATOM   3287  HA  THR A 858      63.620  33.930  40.020  1.00  0.00           H
ATOM   3288  CB  THR A 858      65.150  32.550  40.680  1.00  0.00           C
ATOM   3289  HB  THR A 858      66.180  32.540  41.090  1.00  0.00           H
ATOM   3290  OG1 THR A 858      65.020  31.700  39.510  1.00  0.00           O
ATOM   3291  HG1 THR A 858      65.780  31.890  38.960  1.00  0.00           H
ATOM   3292  CG2 THR A 858      64.080  32.020  41.670  1.00  0.00           C
ATOM   3293 HG21 THR A 858      63.110  32.210  41.170  1.00  0.00           H
ATOM   3294 HG22 THR A 858      64.090  32.590  42.630  1.00  0.00           H
ATOM   3295 HG23 THR A 858      64.200  30.920  41.800  1.00  0.00           H
ATOM   3296  C   THR A 858      64.980  34.950  41.360  1.00  0.00           C
ATOM   3297  O   THR A 858      64.000  35.390  42.000  1.00  0.00           O
ATOM   3298  N   ILE A 859      66.240  35.410  41.620  1.00  0.00           N
ATOM   3299  HN  ILE A 859      67.010  35.100  41.060  1.00  0.00           H
ATOM   3300  CA  ILE A 859      66.540  36.410  42.710  1.00  0.00           C
ATOM   3301  HA  ILE A 859      66.210  36.030  43.670  1.00  0.00           H
ATOM   3302  CB  ILE A 859      68.060  36.590  42.800  1.00  0.00           C
ATOM   3303  HB  ILE A 859      68.470  36.710  41.780  1.00  0.00           H
ATOM   3304  CG2 ILE A 859      68.520  37.750  43.810  1.00  0.00           C
ATOM   3305 HG21 ILE A 859      69.640  37.760  43.850  1.00  0.00           H
ATOM   3306 HG22 ILE A 859      68.040  37.630  44.800  1.00  0.00           H
ATOM   3307 HG23 ILE A 859      68.280  38.750  43.420  1.00  0.00           H
ATOM   3308  CG1 ILE A 859      68.630  35.200  43.310  1.00  0.00           C
ATOM   3309 HG11 ILE A 859      68.100  34.390  42.770  1.00  0.00           H
ATOM   3310 HG12 ILE A 859      68.380  35.030  44.380  1.00  0.00           H
ATOM   3311  CD  ILE A 859      70.180  35.050  43.170  1.00  0.00           C
ATOM   3312  HD1 ILE A 859      70.380  33.960  43.260  1.00  0.00           H
ATOM   3313  HD2 ILE A 859      70.710  35.580  43.990  1.00  0.00           H
ATOM   3314  HD3 ILE A 859      70.580  35.380  42.180  1.00  0.00           H
ATOM   3315  C   ILE A 859      65.760  37.670  42.440  1.00  0.00           C
ATOM   3316  O   ILE A 859      65.140  38.280  43.320  1.00  0.00           O
ATOM   3317  N   SER A 860      65.620  38.080  41.120  1.00  0.00           N
ATOM   3318  HN  SER A 860      65.930  37.520  40.360  1.00  0.00           H
ATOM   3319  CA  SER A 860      64.790  39.200  40.750  1.00  0.00           C
ATOM   3320  HA  SER A 860      65.010  40.000  41.450  1.00  0.00           H
ATOM   3321  CB  SER A 860      64.970  39.560  39.290  1.00  0.00           C
ATOM   3322  HB1 SER A 860      64.210  40.300  38.960  1.00  0.00           H
ATOM   3323  HB2 SER A 860      64.780  38.630  38.710  1.00  0.00           H
ATOM   3324  OG  SER A 860      66.350  39.810  38.970  1.00  0.00           O
ATOM   3325  HG1 SER A 860      66.820  39.020  39.250  1.00  0.00           H
ATOM   3326  C   SER A 860      63.260  39.120  40.960  1.00  0.00           C
ATOM   3327  O   SER A 860      62.600  40.120  41.070  1.00  0.00           O
ATOM   3328  N   ASP A 861      62.780  37.840  40.660  1.00  0.00           N
ATOM   3329  HN  ASP A 861      63.310  37.040  40.370  1.00  0.00           H
ATOM   3330  CA  ASP A 861      61.390  37.450  40.810  1.00  0.00           C
ATOM   3331  HA  ASP A 861      60.700  38.170  40.370  1.00  0.00           H
ATOM   3332  CB  ASP A 861      61.210  36.100  40.120  1.00  0.00           C
ATOM   3333  HB1 ASP A 861      60.420  35.500  40.600  1.00  0.00           H
ATOM   3334  HB2 ASP A 861      62.200  35.600  40.210  1.00  0.00           H
ATOM   3335  CG  ASP A 861      60.860  36.240  38.700  1.00  0.00           C
ATOM   3336  OD1 ASP A 861      60.610  35.220  38.070  1.00  0.00           O
ATOM   3337  OD2 ASP A 861      60.740  37.390  38.190  1.00  0.00           O
ATOM   3338  C   ASP A 861      60.890  37.530  42.330  1.00  0.00           C
ATOM   3339  O   ASP A 861      59.780  37.880  42.540  1.00  0.00           O
ATOM   3340  N   PHE A 862      61.700  37.130  43.300  1.00  0.00           N
ATOM   3341  HN  PHE A 862      62.570  36.770  42.960  1.00  0.00           H
ATOM   3342  CA  PHE A 862      61.300  36.870  44.680  1.00  0.00           C
ATOM   3343  HA  PHE A 862      60.220  36.830  44.750  1.00  0.00           H
ATOM   3344  CB  PHE A 862      61.910  35.500  45.120  1.00  0.00           C
ATOM   3345  HB1 PHE A 862      62.100  35.390  46.210  1.00  0.00           H
ATOM   3346  HB2 PHE A 862      62.900  35.460  44.620  1.00  0.00           H
ATOM   3347  CG  PHE A 862      61.070  34.380  44.630  1.00  0.00           C
ATOM   3348  CD1 PHE A 862      61.280  33.750  43.350  1.00  0.00           C
ATOM   3349  HD1 PHE A 862      62.100  34.040  42.710  1.00  0.00           H
ATOM   3350  CE1 PHE A 862      60.450  32.680  42.860  1.00  0.00           C
ATOM   3351  HE1 PHE A 862      60.660  32.230  41.910  1.00  0.00           H
ATOM   3352  CZ  PHE A 862      59.590  32.150  43.800  1.00  0.00           C
ATOM   3353  HZ  PHE A 862      59.070  31.240  43.560  1.00  0.00           H
ATOM   3354  CD2 PHE A 862      60.100  33.850  45.430  1.00  0.00           C
ATOM   3355  HD2 PHE A 862      59.960  34.150  46.460  1.00  0.00           H
ATOM   3356  CE2 PHE A 862      59.400  32.650  45.050  1.00  0.00           C
ATOM   3357  HE2 PHE A 862      58.650  32.230  45.700  1.00  0.00           H
ATOM   3358  C   PHE A 862      61.800  37.990  45.650  1.00  0.00           C
ATOM   3359  O   PHE A 862      61.710  37.810  46.830  1.00  0.00           O
ATOM   3360  N   ALA A 863      62.310  39.170  45.220  1.00  0.00           N
ATOM   3361  HN  ALA A 863      62.240  39.370  44.240  1.00  0.00           H
ATOM   3362  CA  ALA A 863      63.290  39.960  45.990  1.00  0.00           C
ATOM   3363  HA  ALA A 863      64.120  39.310  46.200  1.00  0.00           H
ATOM   3364  CB  ALA A 863      63.720  41.080  45.090  1.00  0.00           C
ATOM   3365  HB1 ALA A 863      64.320  40.650  44.260  1.00  0.00           H
ATOM   3366  HB2 ALA A 863      64.330  41.870  45.590  1.00  0.00           H
ATOM   3367  HB3 ALA A 863      62.840  41.500  44.560  1.00  0.00           H
ATOM   3368  C   ALA A 863      62.840  40.440  47.410  1.00  0.00           C
ATOM   3369  O   ALA A 863      63.650  40.090  48.310  1.00  0.00           O
ATOM   3370  N   VAL A 864      61.660  41.010  47.630  1.00  0.00           N
ATOM   3371  HN  VAL A 864      61.010  41.300  46.930  1.00  0.00           H
ATOM   3372  CA  VAL A 864      61.260  41.270  49.000  1.00  0.00           C
ATOM   3373  HA  VAL A 864      62.070  41.810  49.470  1.00  0.00           H
ATOM   3374  CB  VAL A 864      60.040  42.270  49.260  1.00  0.00           C
ATOM   3375  HB  VAL A 864      59.180  42.000  48.620  1.00  0.00           H
ATOM   3376  CG1 VAL A 864      59.530  42.230  50.700  1.00  0.00           C
ATOM   3377 HG11 VAL A 864      58.900  41.330  50.850  1.00  0.00           H
ATOM   3378 HG12 VAL A 864      58.940  43.170  50.790  1.00  0.00           H
ATOM   3379 HG13 VAL A 864      60.400  42.180  51.370  1.00  0.00           H
ATOM   3380  CG2 VAL A 864      60.530  43.730  48.900  1.00  0.00           C
ATOM   3381 HG21 VAL A 864      59.680  44.450  48.890  1.00  0.00           H
ATOM   3382 HG22 VAL A 864      60.970  43.790  47.890  1.00  0.00           H
ATOM   3383 HG23 VAL A 864      61.330  44.110  49.570  1.00  0.00           H
ATOM   3384  C   VAL A 864      61.060  40.040  49.860  1.00  0.00           C
ATOM   3385  O   VAL A 864      61.530  40.070  51.000  1.00  0.00           O
ATOM   3386  N   PHE A 865      60.520  38.930  49.380  1.00  0.00           N
ATOM   3387  HN  PHE A 865      60.080  38.790  48.500  1.00  0.00           H
ATOM   3388  CA  PHE A 865      60.240  37.810  50.240  1.00  0.00           C
ATOM   3389  HA  PHE A 865      59.860  38.160  51.190  1.00  0.00           H
ATOM   3390  CB  PHE A 865      59.100  36.890  49.720  1.00  0.00           C
ATOM   3391  HB1 PHE A 865      59.290  36.430  48.730  1.00  0.00           H
ATOM   3392  HB2 PHE A 865      58.170  37.440  49.490  1.00  0.00           H
ATOM   3393  CG  PHE A 865      58.660  35.830  50.710  1.00  0.00           C
ATOM   3394  CD1 PHE A 865      59.530  34.730  50.980  1.00  0.00           C
ATOM   3395  HD1 PHE A 865      60.480  34.690  50.480  1.00  0.00           H
ATOM   3396  CE1 PHE A 865      59.020  33.630  51.650  1.00  0.00           C
ATOM   3397  HE1 PHE A 865      59.630  32.760  51.840  1.00  0.00           H
ATOM   3398  CZ  PHE A 865      57.710  33.720  52.210  1.00  0.00           C
ATOM   3399  HZ  PHE A 865      57.370  32.890  52.810  1.00  0.00           H
ATOM   3400  CD2 PHE A 865      57.450  35.910  51.400  1.00  0.00           C
ATOM   3401  HD2 PHE A 865      56.960  36.870  51.300  1.00  0.00           H
ATOM   3402  CE2 PHE A 865      56.930  34.860  52.150  1.00  0.00           C
ATOM   3403  HE2 PHE A 865      55.910  34.910  52.500  1.00  0.00           H
ATOM   3404  C   PHE A 865      61.580  37.150  50.490  1.00  0.00           C
ATOM   3405  O   PHE A 865      61.880  36.710  51.630  1.00  0.00           O
ATOM   3406  N   LEU A 866      62.450  37.050  49.500  1.00  0.00           N
ATOM   3407  HN  LEU A 866      62.180  37.350  48.580  1.00  0.00           H
ATOM   3408  CA  LEU A 866      63.860  36.700  49.560  1.00  0.00           C
ATOM   3409  HA  LEU A 866      63.940  35.670  49.860  1.00  0.00           H
ATOM   3410  CB  LEU A 866      64.550  36.690  48.200  1.00  0.00           C
ATOM   3411  HB1 LEU A 866      64.410  37.720  47.820  1.00  0.00           H
ATOM   3412  HB2 LEU A 866      64.050  36.010  47.490  1.00  0.00           H
ATOM   3413  CG  LEU A 866      66.060  36.290  48.250  1.00  0.00           C
ATOM   3414  HG  LEU A 866      66.680  37.090  48.720  1.00  0.00           H
ATOM   3415  CD1 LEU A 866      66.210  34.940  48.980  1.00  0.00           C
ATOM   3416 HD11 LEU A 866      66.140  35.100  50.070  1.00  0.00           H
ATOM   3417 HD12 LEU A 866      67.210  34.510  48.770  1.00  0.00           H
ATOM   3418 HD13 LEU A 866      65.470  34.240  48.540  1.00  0.00           H
ATOM   3419  CD2 LEU A 866      66.530  36.080  46.830  1.00  0.00           C
ATOM   3420 HD21 LEU A 866      67.600  35.820  46.880  1.00  0.00           H
ATOM   3421 HD22 LEU A 866      66.300  36.790  46.000  1.00  0.00           H
ATOM   3422 HD23 LEU A 866      66.240  35.090  46.400  1.00  0.00           H
ATOM   3423  C   LEU A 866      64.620  37.560  50.590  1.00  0.00           C
ATOM   3424  O   LEU A 866      65.260  37.000  51.500  1.00  0.00           O
ATOM   3425  N   THR A 867      64.560  38.880  50.580  1.00  0.00           N
ATOM   3426  HN  THR A 867      64.030  39.340  49.880  1.00  0.00           H
ATOM   3427  CA  THR A 867      65.090  39.880  51.520  1.00  0.00           C
ATOM   3428  HA  THR A 867      66.130  40.050  51.350  1.00  0.00           H
ATOM   3429  CB  THR A 867      64.510  41.310  51.250  1.00  0.00           C
ATOM   3430  HB  THR A 867      63.410  41.300  51.430  1.00  0.00           H
ATOM   3431  OG1 THR A 867      64.700  41.860  49.940  1.00  0.00           O
ATOM   3432  HG1 THR A 867      64.610  41.150  49.300  1.00  0.00           H
ATOM   3433  CG2 THR A 867      65.110  42.360  52.160  1.00  0.00           C
ATOM   3434 HG21 THR A 867      65.320  42.030  53.200  1.00  0.00           H
ATOM   3435 HG22 THR A 867      64.520  43.310  52.240  1.00  0.00           H
ATOM   3436 HG23 THR A 867      66.100  42.620  51.730  1.00  0.00           H
ATOM   3437  C   THR A 867      64.720  39.570  52.980  1.00  0.00           C
ATOM   3438  O   THR A 867      65.560  39.550  53.860  1.00  0.00           O
ATOM   3439  N   ILE A 868      63.450  39.270  53.280  1.00  0.00           N
ATOM   3440  HN  ILE A 868      62.750  39.360  52.570  1.00  0.00           H
ATOM   3441  CA  ILE A 868      62.930  39.010  54.620  1.00  0.00           C
ATOM   3442  HA  ILE A 868      63.320  39.820  55.230  1.00  0.00           H
ATOM   3443  CB  ILE A 868      61.390  38.970  54.680  1.00  0.00           C
ATOM   3444  HB  ILE A 868      61.110  38.390  53.770  1.00  0.00           H
ATOM   3445  CG2 ILE A 868      60.960  38.300  55.950  1.00  0.00           C
ATOM   3446 HG21 ILE A 868      61.420  38.820  56.820  1.00  0.00           H
ATOM   3447 HG22 ILE A 868      61.000  37.200  56.110  1.00  0.00           H
ATOM   3448 HG23 ILE A 868      59.850  38.410  56.060  1.00  0.00           H
ATOM   3449  CG1 ILE A 868      60.630  40.260  54.590  1.00  0.00           C
ATOM   3450 HG11 ILE A 868      61.250  40.920  53.960  1.00  0.00           H
ATOM   3451 HG12 ILE A 868      60.340  40.770  55.540  1.00  0.00           H
ATOM   3452  CD  ILE A 868      59.380  40.200  53.710  1.00  0.00           C
ATOM   3453  HD1 ILE A 868      59.160  41.260  53.470  1.00  0.00           H
ATOM   3454  HD2 ILE A 868      58.640  39.690  54.370  1.00  0.00           H
ATOM   3455  HD3 ILE A 868      59.510  39.660  52.760  1.00  0.00           H
ATOM   3456  C   ILE A 868      63.540  37.760  55.150  1.00  0.00           C
ATOM   3457  O   ILE A 868      64.050  37.650  56.220  1.00  0.00           O
ATOM   3458  N   VAL A 869      63.560  36.640  54.400  1.00  0.00           N
ATOM   3459  HN  VAL A 869      63.150  36.630  53.490  1.00  0.00           H
ATOM   3460  CA  VAL A 869      64.130  35.360  54.690  1.00  0.00           C
ATOM   3461  HA  VAL A 869      63.680  35.030  55.610  1.00  0.00           H
ATOM   3462  CB  VAL A 869      63.680  34.370  53.680  1.00  0.00           C
ATOM   3463  HB  VAL A 869      63.850  34.640  52.610  1.00  0.00           H
ATOM   3464  CG1 VAL A 869      64.520  33.060  53.710  1.00  0.00           C
ATOM   3465 HG11 VAL A 869      65.600  33.110  53.440  1.00  0.00           H
ATOM   3466 HG12 VAL A 869      64.010  32.260  53.130  1.00  0.00           H
ATOM   3467 HG13 VAL A 869      64.610  32.570  54.710  1.00  0.00           H
ATOM   3468  CG2 VAL A 869      62.190  34.150  53.850  1.00  0.00           C
ATOM   3469 HG21 VAL A 869      61.560  34.990  53.500  1.00  0.00           H
ATOM   3470 HG22 VAL A 869      61.980  34.050  54.950  1.00  0.00           H
ATOM   3471 HG23 VAL A 869      61.910  33.220  53.320  1.00  0.00           H
ATOM   3472  C   VAL A 869      65.660  35.490  54.960  1.00  0.00           C
ATOM   3473  O   VAL A 869      66.120  34.780  55.830  1.00  0.00           O
ATOM   3474  N   ILE A 870      66.370  36.350  54.120  1.00  0.00           N
ATOM   3475  HN  ILE A 870      65.930  36.690  53.290  1.00  0.00           H
ATOM   3476  CA  ILE A 870      67.840  36.570  54.260  1.00  0.00           C
ATOM   3477  HA  ILE A 870      68.310  35.600  54.370  1.00  0.00           H
ATOM   3478  CB  ILE A 870      68.570  37.410  53.210  1.00  0.00           C
ATOM   3479  HB  ILE A 870      68.020  38.380  53.170  1.00  0.00           H
ATOM   3480  CG2 ILE A 870      70.010  37.670  53.590  1.00  0.00           C
ATOM   3481 HG21 ILE A 870      70.520  38.260  52.810  1.00  0.00           H
ATOM   3482 HG22 ILE A 870      70.570  36.710  53.620  1.00  0.00           H
ATOM   3483 HG23 ILE A 870      70.170  38.180  54.560  1.00  0.00           H
ATOM   3484  CG1 ILE A 870      68.540  36.870  51.740  1.00  0.00           C
ATOM   3485 HG11 ILE A 870      67.500  36.540  51.520  1.00  0.00           H
ATOM   3486 HG12 ILE A 870      69.100  35.920  51.690  1.00  0.00           H
ATOM   3487  CD  ILE A 870      69.000  37.810  50.610  1.00  0.00           C
ATOM   3488  HD1 ILE A 870      68.610  37.390  49.640  1.00  0.00           H
ATOM   3489  HD2 ILE A 870      70.100  37.750  50.660  1.00  0.00           H
ATOM   3490  HD3 ILE A 870      68.630  38.840  50.820  1.00  0.00           H
ATOM   3491  C   ILE A 870      68.070  37.270  55.590  1.00  0.00           C
ATOM   3492  O   ILE A 870      68.910  36.870  56.360  1.00  0.00           O
ATOM   3493  N   MET A 871      67.330  38.320  55.860  1.00  0.00           N
ATOM   3494  HN  MET A 871      66.680  38.660  55.190  1.00  0.00           H
ATOM   3495  CA  MET A 871      67.360  39.050  57.120  1.00  0.00           C
ATOM   3496  HA  MET A 871      68.410  39.290  57.170  1.00  0.00           H
ATOM   3497  CB  MET A 871      66.620  40.320  57.100  1.00  0.00           C
ATOM   3498  HB1 MET A 871      66.570  40.770  58.110  1.00  0.00           H
ATOM   3499  HB2 MET A 871      65.610  40.120  56.670  1.00  0.00           H
ATOM   3500  CG  MET A 871      67.250  41.470  56.240  1.00  0.00           C
ATOM   3501  HG1 MET A 871      66.610  42.320  56.550  1.00  0.00           H
ATOM   3502  HG2 MET A 871      67.150  41.230  55.160  1.00  0.00           H
ATOM   3503  SD  MET A 871      68.970  41.950  56.700  1.00  0.00           S
ATOM   3504  CE  MET A 871      68.880  43.590  55.830  1.00  0.00           C
ATOM   3505  HE1 MET A 871      68.940  43.360  54.740  1.00  0.00           H
ATOM   3506  HE2 MET A 871      69.750  44.300  55.880  1.00  0.00           H
ATOM   3507  HE3 MET A 871      67.960  44.190  55.930  1.00  0.00           H
ATOM   3508  C   MET A 871      66.940  38.290  58.380  1.00  0.00           C
ATOM   3509  O   MET A 871      67.580  38.400  59.410  1.00  0.00           O
ATOM   3510  N   VAL A 872      65.860  37.410  58.430  1.00  0.00           N
ATOM   3511  HN  VAL A 872      65.210  37.310  57.690  1.00  0.00           H
ATOM   3512  CA  VAL A 872      65.620  36.520  59.620  1.00  0.00           C
ATOM   3513  HA  VAL A 872      65.570  37.090  60.540  1.00  0.00           H
ATOM   3514  CB  VAL A 872      64.180  35.930  59.590  1.00  0.00           C
ATOM   3515  HB  VAL A 872      64.000  35.290  60.480  1.00  0.00           H
ATOM   3516  CG1 VAL A 872      63.150  37.090  59.570  1.00  0.00           C
ATOM   3517 HG11 VAL A 872      63.390  37.670  58.650  1.00  0.00           H
ATOM   3518 HG12 VAL A 872      63.320  37.680  60.490  1.00  0.00           H
ATOM   3519 HG13 VAL A 872      62.140  36.650  59.440  1.00  0.00           H
ATOM   3520  CG2 VAL A 872      64.030  34.930  58.420  1.00  0.00           C
ATOM   3521 HG21 VAL A 872      64.400  35.500  57.550  1.00  0.00           H
ATOM   3522 HG22 VAL A 872      63.020  34.480  58.260  1.00  0.00           H
ATOM   3523 HG23 VAL A 872      64.690  34.040  58.530  1.00  0.00           H
ATOM   3524  C   VAL A 872      66.740  35.510  59.760  1.00  0.00           C
ATOM   3525  O   VAL A 872      67.240  35.120  60.800  1.00  0.00           O
ATOM   3526  N   THR A 873      67.240  34.930  58.620  1.00  0.00           N
ATOM   3527  HN  THR A 873      67.010  35.210  57.700  1.00  0.00           H
ATOM   3528  CA  THR A 873      68.330  33.990  58.660  1.00  0.00           C
ATOM   3529  HA  THR A 873      67.990  33.100  59.180  1.00  0.00           H
ATOM   3530  CB  THR A 873      68.660  33.520  57.270  1.00  0.00           C
ATOM   3531  HB  THR A 873      68.730  34.370  56.570  1.00  0.00           H
ATOM   3532  OG1 THR A 873      67.560  32.700  56.800  1.00  0.00           O
ATOM   3533  HG1 THR A 873      66.840  33.290  56.580  1.00  0.00           H
ATOM   3534  CG2 THR A 873      69.830  32.570  57.320  1.00  0.00           C
ATOM   3535 HG21 THR A 873      69.850  31.800  58.120  1.00  0.00           H
ATOM   3536 HG22 THR A 873      70.710  33.240  57.410  1.00  0.00           H
ATOM   3537 HG23 THR A 873      69.820  32.060  56.340  1.00  0.00           H
ATOM   3538  C   THR A 873      69.650  34.490  59.340  1.00  0.00           C
ATOM   3539  O   THR A 873      70.290  33.780  60.140  1.00  0.00           O
ATOM   3540  N   ILE A 874      70.110  35.780  59.110  1.00  0.00           N
ATOM   3541  HN  ILE A 874      69.750  36.450  58.460  1.00  0.00           H
ATOM   3542  CA  ILE A 874      71.200  36.340  59.900  1.00  0.00           C
ATOM   3543  HA  ILE A 874      72.020  35.650  59.910  1.00  0.00           H
ATOM   3544  CB  ILE A 874      71.610  37.650  59.300  1.00  0.00           C
ATOM   3545  HB  ILE A 874      70.690  38.260  59.180  1.00  0.00           H
ATOM   3546  CG2 ILE A 874      72.620  38.330  60.280  1.00  0.00           C
ATOM   3547 HG21 ILE A 874      73.290  38.980  59.670  1.00  0.00           H
ATOM   3548 HG22 ILE A 874      73.280  37.630  60.830  1.00  0.00           H
ATOM   3549 HG23 ILE A 874      72.130  39.020  61.000  1.00  0.00           H
ATOM   3550  CG1 ILE A 874      72.300  37.420  57.910  1.00  0.00           C
ATOM   3551 HG11 ILE A 874      71.770  36.590  57.400  1.00  0.00           H
ATOM   3552 HG12 ILE A 874      73.360  37.120  58.050  1.00  0.00           H
ATOM   3553  CD  ILE A 874      72.320  38.680  57.010  1.00  0.00           C
ATOM   3554  HD1 ILE A 874      72.910  38.370  56.110  1.00  0.00           H
ATOM   3555  HD2 ILE A 874      73.000  39.450  57.460  1.00  0.00           H
ATOM   3556  HD3 ILE A 874      71.360  39.140  56.700  1.00  0.00           H
ATOM   3557  C   ILE A 874      70.800  36.640  61.320  1.00  0.00           C
ATOM   3558  O   ILE A 874      71.470  36.310  62.270  1.00  0.00           O
ATOM   3559  N   ASP A 875      69.600  37.120  61.580  1.00  0.00           N
ATOM   3560  HN  ASP A 875      69.030  37.350  60.800  1.00  0.00           H
ATOM   3561  CA  ASP A 875      68.980  37.120  62.910  1.00  0.00           C
ATOM   3562  HA  ASP A 875      69.690  37.680  63.500  1.00  0.00           H
ATOM   3563  CB  ASP A 875      67.550  37.830  62.830  1.00  0.00           C
ATOM   3564  HB1 ASP A 875      66.840  37.080  62.430  1.00  0.00           H
ATOM   3565  HB2 ASP A 875      67.580  38.710  62.140  1.00  0.00           H
ATOM   3566  CG  ASP A 875      66.960  38.260  64.160  1.00  0.00           C
ATOM   3567  OD1 ASP A 875      67.670  38.520  65.130  1.00  0.00           O
ATOM   3568  OD2 ASP A 875      65.730  38.410  64.270  1.00  0.00           O
ATOM   3569  C   ASP A 875      68.940  35.800  63.720  1.00  0.00           C
ATOM   3570  O   ASP A 875      69.230  35.800  64.900  1.00  0.00           O
ATOM   3571  N   TYR A 876      68.610  34.640  63.030  1.00  0.00           N
ATOM   3572  HN  TYR A 876      68.280  34.780  62.100  1.00  0.00           H
ATOM   3573  CA  TYR A 876      68.720  33.300  63.570  1.00  0.00           C
ATOM   3574  HA  TYR A 876      68.400  33.550  64.570  1.00  0.00           H
ATOM   3575  CB  TYR A 876      67.870  32.260  62.720  1.00  0.00           C
ATOM   3576  HB1 TYR A 876      68.360  32.160  61.720  1.00  0.00           H
ATOM   3577  HB2 TYR A 876      66.860  32.680  62.530  1.00  0.00           H
ATOM   3578  CG  TYR A 876      67.820  30.930  63.320  1.00  0.00           C
ATOM   3579  CD1 TYR A 876      67.150  30.660  64.570  1.00  0.00           C
ATOM   3580  HD1 TYR A 876      66.680  31.400  65.190  1.00  0.00           H
ATOM   3581  CE1 TYR A 876      67.210  29.350  65.120  1.00  0.00           C
ATOM   3582  HE1 TYR A 876      66.720  29.140  66.070  1.00  0.00           H
ATOM   3583  CZ  TYR A 876      67.850  28.290  64.490  1.00  0.00           C
ATOM   3584  OH  TYR A 876      67.640  27.010  65.030  1.00  0.00           O
ATOM   3585  HH  TYR A 876      66.990  27.070  65.730  1.00  0.00           H
ATOM   3586  CD2 TYR A 876      68.370  29.770  62.650  1.00  0.00           C
ATOM   3587  HD2 TYR A 876      68.900  30.050  61.760  1.00  0.00           H
ATOM   3588  CE2 TYR A 876      68.460  28.510  63.240  1.00  0.00           C
ATOM   3589  HE2 TYR A 876      68.820  27.630  62.740  1.00  0.00           H
ATOM   3590  C   TYR A 876      70.120  32.760  63.830  1.00  0.00           C
ATOM   3591  O   TYR A 876      70.370  32.190  64.900  1.00  0.00           O
ATOM   3592  N   LEU A 877      71.090  33.010  62.810  1.00  0.00           N
ATOM   3593  HN  LEU A 877      70.700  33.340  61.960  1.00  0.00           H
ATOM   3594  CA  LEU A 877      72.470  32.600  62.900  1.00  0.00           C
ATOM   3595  HA  LEU A 877      72.510  31.640  63.390  1.00  0.00           H
ATOM   3596  CB  LEU A 877      73.070  32.340  61.450  1.00  0.00           C
ATOM   3597  HB1 LEU A 877      74.040  31.970  61.840  1.00  0.00           H
ATOM   3598  HB2 LEU A 877      73.370  33.230  60.850  1.00  0.00           H
ATOM   3599  CG  LEU A 877      72.320  31.230  60.710  1.00  0.00           C
ATOM   3600  HG  LEU A 877      71.290  31.520  60.470  1.00  0.00           H
ATOM   3601  CD1 LEU A 877      72.960  31.000  59.340  1.00  0.00           C
ATOM   3602 HD11 LEU A 877      74.060  30.900  59.460  1.00  0.00           H
ATOM   3603 HD12 LEU A 877      72.880  31.800  58.580  1.00  0.00           H
ATOM   3604 HD13 LEU A 877      72.630  30.060  58.860  1.00  0.00           H
ATOM   3605  CD2 LEU A 877      72.270  29.930  61.420  1.00  0.00           C
ATOM   3606 HD21 LEU A 877      73.240  29.600  61.870  1.00  0.00           H
ATOM   3607 HD22 LEU A 877      72.030  29.050  60.780  1.00  0.00           H
ATOM   3608 HD23 LEU A 877      71.540  30.060  62.250  1.00  0.00           H
ATOM   3609  C   LEU A 877      73.480  33.430  63.730  1.00  0.00           C
ATOM   3610  O   LEU A 877      74.560  32.890  64.170  1.00  0.00           O
ATOM   3611  N   VAL A 878      73.120  34.740  63.880  1.00  0.00           N
ATOM   3612  HN  VAL A 878      72.350  35.120  63.370  1.00  0.00           H
ATOM   3613  CA  VAL A 878      73.890  35.640  64.670  1.00  0.00           C
ATOM   3614  HA  VAL A 878      74.540  35.050  65.310  1.00  0.00           H
ATOM   3615  CB  VAL A 878      74.700  36.640  63.850  1.00  0.00           C
ATOM   3616  HB  VAL A 878      73.980  37.180  63.220  1.00  0.00           H
ATOM   3617  CG1 VAL A 878      75.340  37.740  64.760  1.00  0.00           C
ATOM   3618 HG11 VAL A 878      75.960  37.200  65.510  1.00  0.00           H
ATOM   3619 HG12 VAL A 878      74.710  38.450  65.340  1.00  0.00           H
ATOM   3620 HG13 VAL A 878      76.010  38.310  64.090  1.00  0.00           H
ATOM   3621  CG2 VAL A 878      75.730  35.940  63.040  1.00  0.00           C
ATOM   3622 HG21 VAL A 878      76.400  36.670  62.530  1.00  0.00           H
ATOM   3623 HG22 VAL A 878      75.130  35.400  62.270  1.00  0.00           H
ATOM   3624 HG23 VAL A 878      76.430  35.250  63.560  1.00  0.00           H
ATOM   3625  C   VAL A 878      73.050  36.530  65.620  1.00  0.00           C
ATOM   3626  O   VAL A 878      73.310  36.610  66.830  1.00  0.00           O
ATOM   3627  N   GLY A 879      71.980  37.180  65.180  1.00  0.00           N
ATOM   3628  HN  GLY A 879      71.850  37.050  64.210  1.00  0.00           H
ATOM   3629  CA  GLY A 879      71.060  37.880  66.090  1.00  0.00           C
ATOM   3630  HA1 GLY A 879      71.390  37.680  67.110  1.00  0.00           H
ATOM   3631  HA2 GLY A 879      70.030  37.610  65.930  1.00  0.00           H
ATOM   3632  C   GLY A 879      71.130  39.340  65.930  1.00  0.00           C
ATOM   3633  O   GLY A 879      72.200  40.000  66.100  1.00  0.00           O
ATOM   3634  N   VAL A 880      70.010  40.040  65.680  1.00  0.00           N
ATOM   3635  HN  VAL A 880      69.160  39.570  65.480  1.00  0.00           H
ATOM   3636  CA  VAL A 880      70.040  41.560  65.550  1.00  0.00           C
ATOM   3637  HA  VAL A 880      71.060  41.880  65.470  1.00  0.00           H
ATOM   3638  CB  VAL A 880      69.420  41.960  64.170  1.00  0.00           C
ATOM   3639  HB  VAL A 880      68.310  41.860  64.130  1.00  0.00           H
ATOM   3640  CG1 VAL A 880      69.760  43.470  64.000  1.00  0.00           C
ATOM   3641 HG11 VAL A 880      70.850  43.720  63.980  1.00  0.00           H
ATOM   3642 HG12 VAL A 880      69.280  43.990  64.860  1.00  0.00           H
ATOM   3643 HG13 VAL A 880      69.390  43.800  63.020  1.00  0.00           H
ATOM   3644  CG2 VAL A 880      70.140  41.250  63.000  1.00  0.00           C
ATOM   3645 HG21 VAL A 880      71.240  41.370  62.940  1.00  0.00           H
ATOM   3646 HG22 VAL A 880      69.800  41.600  62.000  1.00  0.00           H
ATOM   3647 HG23 VAL A 880      69.910  40.170  63.090  1.00  0.00           H
ATOM   3648  C   VAL A 880      69.180  42.210  66.630  1.00  0.00           C
ATOM   3649  O   VAL A 880      68.030  41.830  66.770  1.00  0.00           O
ATOM   3650  N   PRO A 881      69.690  43.040  67.470  1.00  0.00           N
ATOM   3651  CD  PRO A 881      71.080  43.000  67.760  1.00  0.00           C
ATOM   3652  HD1 PRO A 881      71.750  43.370  66.960  1.00  0.00           H
ATOM   3653  HD2 PRO A 881      71.350  41.950  67.970  1.00  0.00           H
ATOM   3654  CA  PRO A 881      68.880  43.780  68.440  1.00  0.00           C
ATOM   3655  HA  PRO A 881      68.540  43.040  69.150  1.00  0.00           H
ATOM   3656  CB  PRO A 881      69.960  44.640  69.090  1.00  0.00           C
ATOM   3657  HB1 PRO A 881      69.750  44.790  70.170  1.00  0.00           H
ATOM   3658  HB2 PRO A 881      70.140  45.590  68.570  1.00  0.00           H
ATOM   3659  CG  PRO A 881      71.160  43.740  69.090  1.00  0.00           C
ATOM   3660  HG1 PRO A 881      72.000  44.470  69.140  1.00  0.00           H
ATOM   3661  HG2 PRO A 881      71.130  43.030  69.940  1.00  0.00           H
ATOM   3662  C   PRO A 881      67.780  44.610  67.790  1.00  0.00           C
ATOM   3663  O   PRO A 881      68.050  45.740  67.320  1.00  0.00           O
ATOM   3664  N   SER A 882      66.550  44.110  67.740  1.00  0.00           N
ATOM   3665  HN  SER A 882      66.400  43.130  67.740  1.00  0.00           H
ATOM   3666  CA  SER A 882      65.480  44.990  67.190  1.00  0.00           C
ATOM   3667  HA  SER A 882      65.530  45.920  67.730  1.00  0.00           H
ATOM   3668  CB  SER A 882      65.460  45.060  65.640  1.00  0.00           C
ATOM   3669  HB1 SER A 882      64.470  45.280  65.170  1.00  0.00           H
ATOM   3670  HB2 SER A 882      65.850  44.070  65.290  1.00  0.00           H
ATOM   3671  OG  SER A 882      66.270  46.090  65.160  1.00  0.00           O
ATOM   3672  HG1 SER A 882      67.030  46.110  65.750  1.00  0.00           H
ATOM   3673  C   SER A 882      64.090  44.390  67.590  1.00  0.00           C
ATOM   3674  O   SER A 882      64.080  43.190  67.950  1.00  0.00           O
ATOM   3675  N   PRO A 883      62.990  45.120  67.570  1.00  0.00           N
ATOM   3676  CD  PRO A 883      63.030  46.550  67.400  1.00  0.00           C
ATOM   3677  HD1 PRO A 883      63.470  46.810  66.420  1.00  0.00           H
ATOM   3678  HD2 PRO A 883      63.680  47.060  68.130  1.00  0.00           H
ATOM   3679  CA  PRO A 883      61.780  44.610  68.260  1.00  0.00           C
ATOM   3680  HA  PRO A 883      61.940  44.210  69.250  1.00  0.00           H
ATOM   3681  CB  PRO A 883      60.890  45.870  68.430  1.00  0.00           C
ATOM   3682  HB1 PRO A 883      61.140  46.320  69.410  1.00  0.00           H
ATOM   3683  HB2 PRO A 883      59.790  45.740  68.240  1.00  0.00           H
ATOM   3684  CG  PRO A 883      61.540  46.900  67.470  1.00  0.00           C
ATOM   3685  HG1 PRO A 883      61.120  46.800  66.440  1.00  0.00           H
ATOM   3686  HG2 PRO A 883      61.320  47.950  67.740  1.00  0.00           H
ATOM   3687  C   PRO A 883      61.000  43.600  67.370  1.00  0.00           C
ATOM   3688  O   PRO A 883      60.940  43.800  66.140  1.00  0.00           O
ATOM   3689  N   LYS A 884      60.330  42.620  67.930  1.00  0.00           N
ATOM   3690  HN  LYS A 884      60.410  42.440  68.900  1.00  0.00           H
ATOM   3691  CA  LYS A 884      59.680  41.570  67.130  1.00  0.00           C
ATOM   3692  HA  LYS A 884      59.870  41.680  66.070  1.00  0.00           H
ATOM   3693  CB  LYS A 884      60.080  40.110  67.600  1.00  0.00           C
ATOM   3694  HB1 LYS A 884      59.630  39.420  66.870  1.00  0.00           H
ATOM   3695  HB2 LYS A 884      59.610  39.850  68.570  1.00  0.00           H
ATOM   3696  CG  LYS A 884      61.550  39.780  67.810  1.00  0.00           C
ATOM   3697  HG1 LYS A 884      61.770  38.690  67.860  1.00  0.00           H
ATOM   3698  HG2 LYS A 884      62.000  40.360  68.640  1.00  0.00           H
ATOM   3699  CD  LYS A 884      62.350  40.390  66.570  1.00  0.00           C
ATOM   3700  HD1 LYS A 884      62.570  41.440  66.820  1.00  0.00           H
ATOM   3701  HD2 LYS A 884      61.740  40.350  65.630  1.00  0.00           H
ATOM   3702  CE  LYS A 884      63.760  39.710  66.340  1.00  0.00           C
ATOM   3703  HE1 LYS A 884      64.520  40.010  67.100  1.00  0.00           H
ATOM   3704  HE2 LYS A 884      64.110  40.160  65.380  1.00  0.00           H
ATOM   3705  NZ  LYS A 884      63.750  38.240  66.070  1.00  0.00           N
ATOM   3706  HZ1 LYS A 884      64.410  38.160  65.260  1.00  0.00           H
ATOM   3707  HZ2 LYS A 884      62.830  37.850  65.790  1.00  0.00           H
ATOM   3708  HZ3 LYS A 884      63.930  37.680  66.920  1.00  0.00           H
ATOM   3709  C   LYS A 884      58.180  41.560  67.230  1.00  0.00           C
ATOM   3710  O   LYS A 884      57.660  41.890  68.290  1.00  0.00           O
ATOM   3711  N   LEU A 885      57.500  41.260  66.120  1.00  0.00           N
ATOM   3712  HN  LEU A 885      58.060  41.180  65.300  1.00  0.00           H
ATOM   3713  CA  LEU A 885      56.090  40.940  66.050  1.00  0.00           C
ATOM   3714  HA  LEU A 885      55.590  41.910  66.040  1.00  0.00           H
ATOM   3715  CB  LEU A 885      55.790  40.400  64.630  1.00  0.00           C
ATOM   3716  HB1 LEU A 885      56.040  39.330  64.440  1.00  0.00           H
ATOM   3717  HB2 LEU A 885      56.480  40.940  63.940  1.00  0.00           H
ATOM   3718  CG  LEU A 885      54.340  40.570  63.940  1.00  0.00           C
ATOM   3719  HG  LEU A 885      53.680  39.810  64.430  1.00  0.00           H
ATOM   3720  CD1 LEU A 885      53.670  41.910  64.110  1.00  0.00           C
ATOM   3721 HD11 LEU A 885      52.620  41.730  63.800  1.00  0.00           H
ATOM   3722 HD12 LEU A 885      54.000  42.730  63.430  1.00  0.00           H
ATOM   3723 HD13 LEU A 885      53.590  42.230  65.170  1.00  0.00           H
ATOM   3724  CD2 LEU A 885      54.490  40.170  62.450  1.00  0.00           C
ATOM   3725 HD21 LEU A 885      54.930  39.140  62.390  1.00  0.00           H
ATOM   3726 HD22 LEU A 885      55.120  40.920  61.940  1.00  0.00           H
ATOM   3727 HD23 LEU A 885      53.520  40.160  61.920  1.00  0.00           H
ATOM   3728  C   LEU A 885      55.390  40.260  67.260  1.00  0.00           C
ATOM   3729  O   LEU A 885      55.860  39.290  67.890  1.00  0.00           O
ATOM   3730  N   HSD A 886      54.240  40.780  67.650  1.00  0.00           N
ATOM   3731  HN  HSD A 886      53.980  41.620  67.180  1.00  0.00           H
ATOM   3732  CA  HSD A 886      53.390  40.170  68.570  1.00  0.00           C
ATOM   3733  HA  HSD A 886      53.840  39.410  69.180  1.00  0.00           H
ATOM   3734  CB  HSD A 886      52.830  41.340  69.450  1.00  0.00           C
ATOM   3735  HB1 HSD A 886      52.110  40.970  70.210  1.00  0.00           H
ATOM   3736  HB2 HSD A 886      52.350  42.130  68.840  1.00  0.00           H
ATOM   3737  ND1 HSD A 886      54.640  43.110  69.860  1.00  0.00           N
ATOM   3738  HD1 HSD A 886      54.520  43.520  68.960  1.00  0.00           H
ATOM   3739  CG  HSD A 886      53.950  42.030  70.290  1.00  0.00           C
ATOM   3740  CE1 HSD A 886      55.330  43.620  70.880  1.00  0.00           C
ATOM   3741  HE1 HSD A 886      55.930  44.520  70.930  1.00  0.00           H
ATOM   3742  NE2 HSD A 886      55.180  42.830  71.970  1.00  0.00           N
ATOM   3743  CD2 HSD A 886      54.280  41.850  71.590  1.00  0.00           C
ATOM   3744  HD2 HSD A 886      53.990  40.960  72.130  1.00  0.00           H
ATOM   3745  C   HSD A 886      52.260  39.430  67.870  1.00  0.00           C
ATOM   3746  O   HSD A 886      51.460  40.020  67.110  1.00  0.00           O
ATOM   3747  N   VAL A 887      52.010  38.120  68.150  1.00  0.00           N
ATOM   3748  HN  VAL A 887      52.530  37.560  68.800  1.00  0.00           H
ATOM   3749  CA  VAL A 887      51.100  37.250  67.370  1.00  0.00           C
ATOM   3750  HA  VAL A 887      50.460  37.860  66.760  1.00  0.00           H
ATOM   3751  CB  VAL A 887      51.830  36.430  66.340  1.00  0.00           C
ATOM   3752  HB  VAL A 887      52.340  35.670  66.970  1.00  0.00           H
ATOM   3753  CG1 VAL A 887      50.780  35.700  65.380  1.00  0.00           C
ATOM   3754 HG11 VAL A 887      50.280  36.490  64.780  1.00  0.00           H
ATOM   3755 HG12 VAL A 887      49.980  35.220  65.970  1.00  0.00           H
ATOM   3756 HG13 VAL A 887      51.220  34.830  64.870  1.00  0.00           H
ATOM   3757  CG2 VAL A 887      52.860  37.200  65.480  1.00  0.00           C
ATOM   3758 HG21 VAL A 887      52.400  38.010  64.850  1.00  0.00           H
ATOM   3759 HG22 VAL A 887      53.330  36.380  64.910  1.00  0.00           H
ATOM   3760 HG23 VAL A 887      53.700  37.630  66.070  1.00  0.00           H
ATOM   3761  C   VAL A 887      50.240  36.380  68.350  1.00  0.00           C
ATOM   3762  O   VAL A 887      50.860  35.890  69.290  1.00  0.00           O
ATOM   3763  N   PRO A 888      48.910  36.460  68.330  1.00  0.00           N
ATOM   3764  CD  PRO A 888      48.080  37.450  67.620  1.00  0.00           C
ATOM   3765  HD1 PRO A 888      48.420  37.580  66.570  1.00  0.00           H
ATOM   3766  HD2 PRO A 888      48.150  38.450  68.110  1.00  0.00           H
ATOM   3767  CA  PRO A 888      48.180  35.550  69.130  1.00  0.00           C
ATOM   3768  HA  PRO A 888      48.580  35.600  70.140  1.00  0.00           H
ATOM   3769  CB  PRO A 888      46.760  36.080  69.050  1.00  0.00           C
ATOM   3770  HB1 PRO A 888      46.550  36.710  69.940  1.00  0.00           H
ATOM   3771  HB2 PRO A 888      45.920  35.350  69.050  1.00  0.00           H
ATOM   3772  CG  PRO A 888      46.680  36.860  67.740  1.00  0.00           C
ATOM   3773  HG1 PRO A 888      46.480  36.120  66.930  1.00  0.00           H
ATOM   3774  HG2 PRO A 888      45.860  37.600  67.690  1.00  0.00           H
ATOM   3775  C   PRO A 888      48.180  34.080  68.590  1.00  0.00           C
ATOM   3776  O   PRO A 888      48.160  33.740  67.420  1.00  0.00           O
ATOM   3777  N   GLU A 889      48.270  33.090  69.500  1.00  0.00           N
ATOM   3778  HN  GLU A 889      48.370  33.310  70.470  1.00  0.00           H
ATOM   3779  CA  GLU A 889      48.560  31.740  69.160  1.00  0.00           C
ATOM   3780  HA  GLU A 889      48.730  31.620  68.100  1.00  0.00           H
ATOM   3781  CB  GLU A 889      49.930  31.170  69.780  1.00  0.00           C
ATOM   3782  HB1 GLU A 889      50.820  31.590  69.260  1.00  0.00           H
ATOM   3783  HB2 GLU A 889      49.870  30.120  69.450  1.00  0.00           H
ATOM   3784  CG  GLU A 889      50.000  31.210  71.340  1.00  0.00           C
ATOM   3785  HG1 GLU A 889      49.090  30.800  71.830  1.00  0.00           H
ATOM   3786  HG2 GLU A 889      50.170  32.200  71.810  1.00  0.00           H
ATOM   3787  CD  GLU A 889      51.120  30.370  71.830  1.00  0.00           C
ATOM   3788  OE1 GLU A 889      51.170  29.130  71.750  1.00  0.00           O
ATOM   3789  OE2 GLU A 889      52.040  31.030  72.390  1.00  0.00           O
ATOM   3790  C   GLU A 889      47.450  30.810  69.570  1.00  0.00           C
ATOM   3791  O   GLU A 889      46.880  31.080  70.610  1.00  0.00           O
ATOM   3792  N   LYS A 890      47.070  29.780  68.710  1.00  0.00           N
ATOM   3793  HN  LYS A 890      47.520  29.670  67.820  1.00  0.00           H
ATOM   3794  CA  LYS A 890      45.980  28.840  68.990  1.00  0.00           C
ATOM   3795  HA  LYS A 890      46.160  28.010  68.320  1.00  0.00           H
ATOM   3796  CB  LYS A 890      46.060  28.280  70.430  1.00  0.00           C
ATOM   3797  HB1 LYS A 890      45.270  27.540  70.680  1.00  0.00           H
ATOM   3798  HB2 LYS A 890      45.860  29.070  71.190  1.00  0.00           H
ATOM   3799  CG  LYS A 890      47.450  27.680  70.720  1.00  0.00           C
ATOM   3800  HG1 LYS A 890      48.260  28.420  70.470  1.00  0.00           H
ATOM   3801  HG2 LYS A 890      47.530  26.920  69.930  1.00  0.00           H
ATOM   3802  CD  LYS A 890      47.680  27.330  72.180  1.00  0.00           C
ATOM   3803  HD1 LYS A 890      46.830  26.720  72.580  1.00  0.00           H
ATOM   3804  HD2 LYS A 890      47.690  28.240  72.830  1.00  0.00           H
ATOM   3805  CE  LYS A 890      48.930  26.500  72.520  1.00  0.00           C
ATOM   3806  HE1 LYS A 890      48.760  25.410  72.340  1.00  0.00           H
ATOM   3807  HE2 LYS A 890      49.300  26.540  73.570  1.00  0.00           H
ATOM   3808  NZ  LYS A 890      50.070  26.840  71.600  1.00  0.00           N
ATOM   3809  HZ1 LYS A 890      49.870  26.770  70.580  1.00  0.00           H
ATOM   3810  HZ2 LYS A 890      50.870  26.270  71.920  1.00  0.00           H
ATOM   3811  HZ3 LYS A 890      50.170  27.880  71.650  1.00  0.00           H
ATOM   3812  C   LYS A 890      44.640  29.180  68.500  1.00  0.00           C
ATOM   3813  O   LYS A 890      43.660  28.900  69.070  1.00  0.00           O
ATOM   3814  N   PHE A 891      44.560  29.900  67.390  1.00  0.00           N
ATOM   3815  HN  PHE A 891      45.420  30.170  66.960  1.00  0.00           H
ATOM   3816  CA  PHE A 891      43.390  30.330  66.620  1.00  0.00           C
ATOM   3817  HA  PHE A 891      43.740  30.920  65.790  1.00  0.00           H
ATOM   3818  CB  PHE A 891      42.520  29.200  65.980  1.00  0.00           C
ATOM   3819  HB1 PHE A 891      41.930  28.590  66.700  1.00  0.00           H
ATOM   3820  HB2 PHE A 891      43.180  28.520  65.380  1.00  0.00           H
ATOM   3821  CG  PHE A 891      41.560  29.820  64.950  1.00  0.00           C
ATOM   3822  CD1 PHE A 891      42.160  30.400  63.800  1.00  0.00           C
ATOM   3823  HD1 PHE A 891      43.230  30.410  63.650  1.00  0.00           H
ATOM   3824  CE1 PHE A 891      41.350  30.980  62.810  1.00  0.00           C
ATOM   3825  HE1 PHE A 891      41.770  31.260  61.850  1.00  0.00           H
ATOM   3826  CZ  PHE A 891      39.940  30.920  62.960  1.00  0.00           C
ATOM   3827  HZ  PHE A 891      39.300  31.270  62.160  1.00  0.00           H
ATOM   3828  CD2 PHE A 891      40.130  29.840  65.060  1.00  0.00           C
ATOM   3829  HD2 PHE A 891      39.740  29.460  65.980  1.00  0.00           H
ATOM   3830  CE2 PHE A 891      39.350  30.380  64.090  1.00  0.00           C
ATOM   3831  HE2 PHE A 891      38.270  30.260  64.200  1.00  0.00           H
ATOM   3832  C   PHE A 891      42.510  31.360  67.350  1.00  0.00           C
ATOM   3833  O   PHE A 891      41.320  31.060  67.600  1.00  0.00           O
ATOM   3834  N   GLU A 892      43.050  32.550  67.650  1.00  0.00           N
ATOM   3835  HN  GLU A 892      43.980  32.790  67.380  1.00  0.00           H
ATOM   3836  CA  GLU A 892      42.460  33.630  68.370  1.00  0.00           C
ATOM   3837  HA  GLU A 892      41.400  33.420  68.410  1.00  0.00           H
ATOM   3838  CB  GLU A 892      42.980  33.600  69.820  1.00  0.00           C
ATOM   3839  HB1 GLU A 892      42.760  34.540  70.370  1.00  0.00           H
ATOM   3840  HB2 GLU A 892      44.090  33.690  69.800  1.00  0.00           H
ATOM   3841  CG  GLU A 892      42.400  32.420  70.640  1.00  0.00           C
ATOM   3842  HG1 GLU A 892      42.450  31.400  70.230  1.00  0.00           H
ATOM   3843  HG2 GLU A 892      41.360  32.750  70.800  1.00  0.00           H
ATOM   3844  CD  GLU A 892      43.040  32.380  72.050  1.00  0.00           C
ATOM   3845  OE1 GLU A 892      43.600  31.330  72.510  1.00  0.00           O
ATOM   3846  OE2 GLU A 892      42.900  33.400  72.790  1.00  0.00           O
ATOM   3847  C   GLU A 892      42.600  35.030  67.800  1.00  0.00           C
ATOM   3848  O   GLU A 892      43.670  35.370  67.350  1.00  0.00           O
ATOM   3849  N   PRO A 893      41.530  35.880  67.770  1.00  0.00           N
ATOM   3850  CD  PRO A 893      40.210  35.630  68.360  1.00  0.00           C
ATOM   3851  HD1 PRO A 893      40.430  35.000  69.250  1.00  0.00           H
ATOM   3852  HD2 PRO A 893      39.620  35.040  67.630  1.00  0.00           H
ATOM   3853  CA  PRO A 893      41.710  37.310  67.480  1.00  0.00           C
ATOM   3854  HA  PRO A 893      42.270  37.390  66.550  1.00  0.00           H
ATOM   3855  CB  PRO A 893      40.300  37.840  67.500  1.00  0.00           C
ATOM   3856  HB1 PRO A 893      39.820  37.620  66.520  1.00  0.00           H
ATOM   3857  HB2 PRO A 893      40.240  38.950  67.600  1.00  0.00           H
ATOM   3858  CG  PRO A 893      39.600  36.990  68.560  1.00  0.00           C
ATOM   3859  HG1 PRO A 893      39.820  37.420  69.560  1.00  0.00           H
ATOM   3860  HG2 PRO A 893      38.510  36.950  68.400  1.00  0.00           H
ATOM   3861  C   PRO A 893      42.650  38.060  68.390  1.00  0.00           C
ATOM   3862  O   PRO A 893      42.830  37.650  69.530  1.00  0.00           O
ATOM   3863  N   THR A 894      43.210  39.190  67.880  1.00  0.00           N
ATOM   3864  HN  THR A 894      43.070  39.490  66.940  1.00  0.00           H
ATOM   3865  CA  THR A 894      44.140  39.950  68.750  1.00  0.00           C
ATOM   3866  HA  THR A 894      44.760  39.180  69.180  1.00  0.00           H
ATOM   3867  CB  THR A 894      45.020  40.990  68.080  1.00  0.00           C
ATOM   3868  HB  THR A 894      44.520  41.900  67.680  1.00  0.00           H
ATOM   3869  OG1 THR A 894      45.550  40.280  66.960  1.00  0.00           O
ATOM   3870  HG1 THR A 894      44.790  40.210  66.380  1.00  0.00           H
ATOM   3871  CG2 THR A 894      46.310  41.390  68.930  1.00  0.00           C
ATOM   3872 HG21 THR A 894      47.080  41.840  68.270  1.00  0.00           H
ATOM   3873 HG22 THR A 894      46.780  40.450  69.260  1.00  0.00           H
ATOM   3874 HG23 THR A 894      45.970  42.050  69.750  1.00  0.00           H
ATOM   3875  C   THR A 894      43.370  40.810  69.850  1.00  0.00           C
ATOM   3876  O   THR A 894      43.800  40.950  70.970  1.00  0.00           O
ATOM   3877  N   HSD A 895      42.100  41.190  69.570  1.00  0.00           N
ATOM   3878  HN  HSD A 895      41.760  40.950  68.660  1.00  0.00           H
ATOM   3879  CA  HSD A 895      41.190  41.810  70.560  1.00  0.00           C
ATOM   3880  HA  HSD A 895      41.710  42.530  71.190  1.00  0.00           H
ATOM   3881  CB  HSD A 895      39.890  42.520  70.010  1.00  0.00           C
ATOM   3882  HB1 HSD A 895      39.450  41.910  69.190  1.00  0.00           H
ATOM   3883  HB2 HSD A 895      40.230  43.480  69.590  1.00  0.00           H
ATOM   3884  ND1 HSD A 895      39.040  43.600  72.210  1.00  0.00           N
ATOM   3885  HD1 HSD A 895      39.870  44.090  72.490  1.00  0.00           H
ATOM   3886  CG  HSD A 895      38.790  42.880  70.990  1.00  0.00           C
ATOM   3887  CE1 HSD A 895      37.890  43.680  72.870  1.00  0.00           C
ATOM   3888  HE1 HSD A 895      37.710  44.210  73.800  1.00  0.00           H
ATOM   3889  NE2 HSD A 895      36.920  43.070  72.240  1.00  0.00           N
ATOM   3890  CD2 HSD A 895      37.480  42.560  71.110  1.00  0.00           C
ATOM   3891  HD2 HSD A 895      36.920  41.990  70.370  1.00  0.00           H
ATOM   3892  C   HSD A 895      40.680  40.710  71.500  1.00  0.00           C
ATOM   3893  O   HSD A 895      40.050  39.780  70.980  1.00  0.00           O
ATOM   3894  N   PRO A 896      40.900  40.690  72.840  1.00  0.00           N
ATOM   3895  CD  PRO A 896      41.620  41.690  73.550  1.00  0.00           C
ATOM   3896  HD1 PRO A 896      40.910  42.520  73.770  1.00  0.00           H
ATOM   3897  HD2 PRO A 896      42.480  42.070  72.960  1.00  0.00           H
ATOM   3898  CA  PRO A 896      40.950  39.450  73.640  1.00  0.00           C
ATOM   3899  HA  PRO A 896      40.860  38.640  72.920  1.00  0.00           H
ATOM   3900  CB  PRO A 896      42.280  39.590  74.410  1.00  0.00           C
ATOM   3901  HB1 PRO A 896      43.200  39.450  73.800  1.00  0.00           H
ATOM   3902  HB2 PRO A 896      42.390  38.850  75.230  1.00  0.00           H
ATOM   3903  CG  PRO A 896      42.240  41.030  74.750  1.00  0.00           C
ATOM   3904  HG1 PRO A 896      41.560  41.240  75.590  1.00  0.00           H
ATOM   3905  HG2 PRO A 896      43.230  41.490  74.970  1.00  0.00           H
ATOM   3906  C   PRO A 896      39.790  39.120  74.550  1.00  0.00           C
ATOM   3907  O   PRO A 896      39.870  38.220  75.340  1.00  0.00           O
ATOM   3908  N   GLU A 897      38.670  39.870  74.530  1.00  0.00           N
ATOM   3909  HN  GLU A 897      38.570  40.630  73.890  1.00  0.00           H
ATOM   3910  CA  GLU A 897      37.640  39.780  75.520  1.00  0.00           C
ATOM   3911  HA  GLU A 897      38.070  39.550  76.480  1.00  0.00           H
ATOM   3912  CB  GLU A 897      36.930  41.110  75.580  1.00  0.00           C
ATOM   3913  HB1 GLU A 897      36.050  41.030  76.250  1.00  0.00           H
ATOM   3914  HB2 GLU A 897      36.420  41.340  74.610  1.00  0.00           H
ATOM   3915  CG  GLU A 897      37.920  42.200  75.940  1.00  0.00           C
ATOM   3916  HG1 GLU A 897      38.710  42.400  75.180  1.00  0.00           H
ATOM   3917  HG2 GLU A 897      38.390  41.880  76.890  1.00  0.00           H
ATOM   3918  CD  GLU A 897      37.280  43.530  76.360  1.00  0.00           C
ATOM   3919  OE1 GLU A 897      36.230  43.560  77.070  1.00  0.00           O
ATOM   3920  OE2 GLU A 897      37.810  44.550  75.950  1.00  0.00           O
ATOM   3921  C   GLU A 897      36.680  38.730  75.110  1.00  0.00           C
ATOM   3922  O   GLU A 897      36.020  38.060  75.980  1.00  0.00           O
ATOM   3923  N   ARG A 898      36.500  38.560  73.810  1.00  0.00           N
ATOM   3924  HN  ARG A 898      37.110  38.950  73.140  1.00  0.00           H
ATOM   3925  CA  ARG A 898      35.490  37.810  73.260  1.00  0.00           C
ATOM   3926  HA  ARG A 898      35.320  36.940  73.880  1.00  0.00           H
ATOM   3927  CB  ARG A 898      34.130  38.510  73.110  1.00  0.00           C
ATOM   3928  HB1 ARG A 898      33.640  38.580  74.100  1.00  0.00           H
ATOM   3929  HB2 ARG A 898      33.410  37.840  72.620  1.00  0.00           H
ATOM   3930  CG  ARG A 898      34.160  39.960  72.480  1.00  0.00           C
ATOM   3931  HG1 ARG A 898      35.060  40.440  72.910  1.00  0.00           H
ATOM   3932  HG2 ARG A 898      33.200  40.450  72.740  1.00  0.00           H
ATOM   3933  CD  ARG A 898      34.450  39.880  70.990  1.00  0.00           C
ATOM   3934  HD1 ARG A 898      33.840  39.090  70.490  1.00  0.00           H
ATOM   3935  HD2 ARG A 898      35.490  39.490  70.910  1.00  0.00           H
ATOM   3936  NE  ARG A 898      34.370  41.170  70.250  1.00  0.00           N
ATOM   3937  HE  ARG A 898      33.950  41.970  70.670  1.00  0.00           H
ATOM   3938  CZ  ARG A 898      34.410  41.210  68.920  1.00  0.00           C
ATOM   3939  NH1 ARG A 898      34.700  40.210  68.100  1.00  0.00           N
ATOM   3940 HH11 ARG A 898      34.810  40.500  67.140  1.00  0.00           H
ATOM   3941 HH12 ARG A 898      34.850  39.270  68.400  1.00  0.00           H
ATOM   3942  NH2 ARG A 898      34.200  42.360  68.310  1.00  0.00           N
ATOM   3943 HH21 ARG A 898      34.420  42.380  67.340  1.00  0.00           H
ATOM   3944 HH22 ARG A 898      34.100  43.110  68.960  1.00  0.00           H
ATOM   3945  C   ARG A 898      36.000  37.210  71.990  1.00  0.00           C
ATOM   3946  O   ARG A 898      37.040  37.580  71.460  1.00  0.00           O
ATOM   3947  N   GLY A 899      35.200  36.280  71.430  1.00  0.00           N
ATOM   3948  HN  GLY A 899      34.430  35.910  71.950  1.00  0.00           H
ATOM   3949  CA  GLY A 899      35.470  35.680  70.160  1.00  0.00           C
ATOM   3950  HA1 GLY A 899      34.580  35.090  69.980  1.00  0.00           H
ATOM   3951  HA2 GLY A 899      36.350  35.070  70.110  1.00  0.00           H
ATOM   3952  C   GLY A 899      35.490  36.510  68.890  1.00  0.00           C
ATOM   3953  O   GLY A 899      35.570  37.750  68.920  1.00  0.00           O
ATOM   3954  N   TRP A 900      35.370  35.830  67.690  1.00  0.00           N
ATOM   3955  HN  TRP A 900      35.160  34.850  67.670  1.00  0.00           H
ATOM   3956  CA  TRP A 900      35.410  36.440  66.350  1.00  0.00           C
ATOM   3957  HA  TRP A 900      36.280  37.070  66.260  1.00  0.00           H
ATOM   3958  CB  TRP A 900      35.570  35.330  65.260  1.00  0.00           C
ATOM   3959  HB1 TRP A 900      35.510  35.740  64.230  1.00  0.00           H
ATOM   3960  HB2 TRP A 900      34.720  34.630  65.400  1.00  0.00           H
ATOM   3961  CG  TRP A 900      36.930  34.680  65.330  1.00  0.00           C
ATOM   3962  CD1 TRP A 900      37.230  33.420  65.790  1.00  0.00           C
ATOM   3963  HD1 TRP A 900      36.480  32.820  66.290  1.00  0.00           H
ATOM   3964  NE1 TRP A 900      38.540  33.190  65.670  1.00  0.00           N
ATOM   3965  HE1 TRP A 900      39.000  32.360  65.880  1.00  0.00           H
ATOM   3966  CE2 TRP A 900      39.210  34.340  65.140  1.00  0.00           C
ATOM   3967  CD2 TRP A 900      38.210  35.270  64.860  1.00  0.00           C
ATOM   3968  CE3 TRP A 900      38.570  36.490  64.260  1.00  0.00           C
ATOM   3969  HE3 TRP A 900      37.780  37.220  64.120  1.00  0.00           H
ATOM   3970  CZ3 TRP A 900      39.890  36.710  64.080  1.00  0.00           C
ATOM   3971  HZ3 TRP A 900      40.060  37.600  63.510  1.00  0.00           H
ATOM   3972  CZ2 TRP A 900      40.590  34.520  64.690  1.00  0.00           C
ATOM   3973  HZ2 TRP A 900      41.290  33.740  64.940  1.00  0.00           H
ATOM   3974  CH2 TRP A 900      40.970  35.820  64.210  1.00  0.00           C
ATOM   3975  HH2 TRP A 900      42.010  36.080  64.060  1.00  0.00           H
ATOM   3976  C   TRP A 900      34.190  37.280  66.120  1.00  0.00           C
ATOM   3977  O   TRP A 900      34.270  38.400  65.630  1.00  0.00           O
ATOM   3978  N   ILE A 901      33.010  36.750  66.470  1.00  0.00           N
ATOM   3979  HN  ILE A 901      32.910  35.840  66.870  1.00  0.00           H
ATOM   3980  CA  ILE A 901      31.720  37.440  66.320  1.00  0.00           C
ATOM   3981  HA  ILE A 901      31.900  37.730  65.300  1.00  0.00           H
ATOM   3982  CB  ILE A 901      30.450  36.660  66.390  1.00  0.00           C
ATOM   3983  HB  ILE A 901      30.410  36.210  67.410  1.00  0.00           H
ATOM   3984  CG2 ILE A 901      29.070  37.380  66.210  1.00  0.00           C
ATOM   3985 HG21 ILE A 901      29.090  37.830  65.190  1.00  0.00           H
ATOM   3986 HG22 ILE A 901      29.010  38.190  66.970  1.00  0.00           H
ATOM   3987 HG23 ILE A 901      28.240  36.650  66.350  1.00  0.00           H
ATOM   3988  CG1 ILE A 901      30.510  35.410  65.440  1.00  0.00           C
ATOM   3989 HG11 ILE A 901      29.610  34.810  65.690  1.00  0.00           H
ATOM   3990 HG12 ILE A 901      31.390  34.830  65.810  1.00  0.00           H
ATOM   3991  CD  ILE A 901      30.610  35.700  63.970  1.00  0.00           C
ATOM   3992  HD1 ILE A 901      29.710  36.190  63.550  1.00  0.00           H
ATOM   3993  HD2 ILE A 901      30.640  34.710  63.470  1.00  0.00           H
ATOM   3994  HD3 ILE A 901      31.450  36.400  63.760  1.00  0.00           H
ATOM   3995  C   ILE A 901      31.580  38.810  67.020  1.00  0.00           C
ATOM   3996  O   ILE A 901      31.930  38.990  68.170  1.00  0.00           O
ATOM   3997  N   ILE A 902      31.090  39.830  66.290  1.00  0.00           N
ATOM   3998  HN  ILE A 902      31.030  39.710  65.300  1.00  0.00           H
ATOM   3999  CA  ILE A 902      30.840  41.230  66.660  1.00  0.00           C
ATOM   4000  HA  ILE A 902      31.800  41.570  67.000  1.00  0.00           H
ATOM   4001  CB  ILE A 902      30.410  42.120  65.490  1.00  0.00           C
ATOM   4002  HB  ILE A 902      31.280  42.120  64.800  1.00  0.00           H
ATOM   4003  CG2 ILE A 902      29.190  41.430  64.790  1.00  0.00           C
ATOM   4004 HG21 ILE A 902      28.300  41.340  65.460  1.00  0.00           H
ATOM   4005 HG22 ILE A 902      29.550  40.480  64.350  1.00  0.00           H
ATOM   4006 HG23 ILE A 902      28.820  42.050  63.940  1.00  0.00           H
ATOM   4007  CG1 ILE A 902      30.000  43.580  65.820  1.00  0.00           C
ATOM   4008 HG11 ILE A 902      29.140  43.550  66.530  1.00  0.00           H
ATOM   4009 HG12 ILE A 902      29.720  43.990  64.830  1.00  0.00           H
ATOM   4010  CD  ILE A 902      31.180  44.440  66.420  1.00  0.00           C
ATOM   4011  HD1 ILE A 902      32.080  44.200  65.810  1.00  0.00           H
ATOM   4012  HD2 ILE A 902      31.270  44.320  67.520  1.00  0.00           H
ATOM   4013  HD3 ILE A 902      30.920  45.520  66.290  1.00  0.00           H
ATOM   4014  C   ILE A 902      29.930  41.440  67.890  1.00  0.00           C
ATOM   4015  O   ILE A 902      28.940  40.690  68.060  1.00  0.00           O
ATOM   4016  N   SER A 903      30.330  42.360  68.790  1.00  0.00           N
ATOM   4017  HN  SER A 903      30.930  43.030  68.350  1.00  0.00           H
ATOM   4018  CA  SER A 903      29.660  42.450  70.080  1.00  0.00           C
ATOM   4019  HA  SER A 903      29.450  41.410  70.300  1.00  0.00           H
ATOM   4020  CB  SER A 903      30.650  43.060  71.090  1.00  0.00           C
ATOM   4021  HB1 SER A 903      30.860  44.130  70.840  1.00  0.00           H
ATOM   4022  HB2 SER A 903      31.560  42.430  70.950  1.00  0.00           H
ATOM   4023  OG  SER A 903      30.370  42.860  72.490  1.00  0.00           O
ATOM   4024  HG1 SER A 903      30.470  41.940  72.730  1.00  0.00           H
ATOM   4025  C   SER A 903      28.380  43.270  70.110  1.00  0.00           C
ATOM   4026  O   SER A 903      28.340  44.320  69.480  1.00  0.00           O
ATOM   4027  N   PRO A 904      27.320  42.870  70.860  1.00  0.00           N
ATOM   4028  CD  PRO A 904      27.280  41.520  71.560  1.00  0.00           C
ATOM   4029  HD1 PRO A 904      28.040  41.510  72.380  1.00  0.00           H
ATOM   4030  HD2 PRO A 904      27.450  40.810  70.720  1.00  0.00           H
ATOM   4031  CA  PRO A 904      26.210  43.700  71.280  1.00  0.00           C
ATOM   4032  HA  PRO A 904      25.650  43.710  70.360  1.00  0.00           H
ATOM   4033  CB  PRO A 904      25.390  42.820  72.280  1.00  0.00           C
ATOM   4034  HB1 PRO A 904      24.340  43.200  72.270  1.00  0.00           H
ATOM   4035  HB2 PRO A 904      25.820  42.970  73.300  1.00  0.00           H
ATOM   4036  CG  PRO A 904      25.810  41.460  72.050  1.00  0.00           C
ATOM   4037  HG1 PRO A 904      25.800  40.810  72.940  1.00  0.00           H
ATOM   4038  HG2 PRO A 904      25.220  41.130  71.150  1.00  0.00           H
ATOM   4039  C   PRO A 904      26.360  45.100  71.650  1.00  0.00           C
ATOM   4040  O   PRO A 904      27.330  45.340  72.330  1.00  0.00           O
ATOM   4041  N   LEU A 905      25.430  45.930  71.140  1.00  0.00           N
ATOM   4042  HN  LEU A 905      24.740  45.490  70.570  1.00  0.00           H
ATOM   4043  CA  LEU A 905      25.650  47.380  71.190  1.00  0.00           C
ATOM   4044  HA  LEU A 905      26.590  47.530  70.690  1.00  0.00           H
ATOM   4045  CB  LEU A 905      24.590  48.140  70.360  1.00  0.00           C
ATOM   4046  HB1 LEU A 905      24.670  49.240  70.470  1.00  0.00           H
ATOM   4047  HB2 LEU A 905      23.610  47.860  70.810  1.00  0.00           H
ATOM   4048  CG  LEU A 905      24.480  47.790  68.890  1.00  0.00           C
ATOM   4049  HG  LEU A 905      24.200  46.720  68.790  1.00  0.00           H
ATOM   4050  CD1 LEU A 905      23.250  48.550  68.310  1.00  0.00           C
ATOM   4051 HD11 LEU A 905      23.420  49.650  68.350  1.00  0.00           H
ATOM   4052 HD12 LEU A 905      22.360  48.290  68.900  1.00  0.00           H
ATOM   4053 HD13 LEU A 905      23.080  48.260  67.250  1.00  0.00           H
ATOM   4054  CD2 LEU A 905      25.810  48.140  68.180  1.00  0.00           C
ATOM   4055 HD21 LEU A 905      25.670  48.180  67.080  1.00  0.00           H
ATOM   4056 HD22 LEU A 905      26.730  47.560  68.400  1.00  0.00           H
ATOM   4057 HD23 LEU A 905      25.980  49.220  68.380  1.00  0.00           H
ATOM   4058  C   LEU A 905      25.830  47.990  72.620  1.00  0.00           C
ATOM   4059  O   LEU A 905      25.330  47.530  73.660  1.00  0.00           O
ATOM   4060  N   GLY A 906      26.610  49.100  72.740  1.00  0.00           N
ATOM   4061  HN  GLY A 906      27.030  49.540  71.950  1.00  0.00           H
ATOM   4062  CA  GLY A 906      26.980  49.640  74.040  1.00  0.00           C
ATOM   4063  HA1 GLY A 906      28.000  50.000  73.970  1.00  0.00           H
ATOM   4064  HA2 GLY A 906      26.880  48.840  74.760  1.00  0.00           H
ATOM   4065  C   GLY A 906      26.200  50.800  74.510  1.00  0.00           C
ATOM   4066  O   GLY A 906      25.000  50.880  74.270  1.00  0.00           O
ATOM   4067  N   ASP A 907      26.890  51.790  74.950  1.00  0.00           N
ATOM   4068  HN  ASP A 907      27.860  51.760  75.190  1.00  0.00           H
ATOM   4069  CA  ASP A 907      26.330  53.110  75.330  1.00  0.00           C
ATOM   4070  HA  ASP A 907      25.330  53.080  75.740  1.00  0.00           H
ATOM   4071  CB  ASP A 907      27.220  53.730  76.410  1.00  0.00           C
ATOM   4072  HB1 ASP A 907      26.770  54.730  76.580  1.00  0.00           H
ATOM   4073  HB2 ASP A 907      28.300  53.870  76.180  1.00  0.00           H
ATOM   4074  CG  ASP A 907      27.130  53.070  77.720  1.00  0.00           C
ATOM   4075  OD1 ASP A 907      27.910  53.460  78.660  1.00  0.00           O
ATOM   4076  OD2 ASP A 907      26.280  52.170  77.920  1.00  0.00           O
ATOM   4077  C   ASP A 907      26.240  54.060  74.170  1.00  0.00           C
ATOM   4078  O   ASP A 907      26.350  55.240  74.350  1.00  0.00           O
ATOM   4079  N   ASN A 908      26.090  53.590  72.900  1.00  0.00           N
ATOM   4080  HN  ASN A 908      25.830  52.630  72.900  1.00  0.00           H
ATOM   4081  CA  ASN A 908      26.200  54.390  71.770  1.00  0.00           C
ATOM   4082  HA  ASN A 908      27.200  54.790  71.680  1.00  0.00           H
ATOM   4083  CB  ASN A 908      26.220  53.510  70.470  1.00  0.00           C
ATOM   4084  HB1 ASN A 908      26.470  54.140  69.580  1.00  0.00           H
ATOM   4085  HB2 ASN A 908      25.230  53.030  70.500  1.00  0.00           H
ATOM   4086  CG  ASN A 908      27.210  52.360  70.380  1.00  0.00           C
ATOM   4087  OD1 ASN A 908      28.040  52.080  71.300  1.00  0.00           O
ATOM   4088  ND2 ASN A 908      27.220  51.640  69.270  1.00  0.00           N
ATOM   4089 HD21 ASN A 908      27.750  50.800  69.160  1.00  0.00           H
ATOM   4090 HD22 ASN A 908      26.610  51.950  68.530  1.00  0.00           H
ATOM   4091  C   ASN A 908      25.220  55.520  71.500  1.00  0.00           C
ATOM   4092  O   ASN A 908      24.020  55.220  71.440  1.00  0.00           O
ATOM   4093  N   PRO A 909      25.640  56.750  71.310  1.00  0.00           N
ATOM   4094  CD  PRO A 909      26.900  57.270  71.850  1.00  0.00           C
ATOM   4095  HD1 PRO A 909      27.740  57.040  71.140  1.00  0.00           H
ATOM   4096  HD2 PRO A 909      27.150  56.740  72.800  1.00  0.00           H
ATOM   4097  CA  PRO A 909      24.880  57.760  70.680  1.00  0.00           C
ATOM   4098  HA  PRO A 909      24.100  58.080  71.340  1.00  0.00           H
ATOM   4099  CB  PRO A 909      25.960  58.860  70.420  1.00  0.00           C
ATOM   4100  HB1 PRO A 909      25.540  59.880  70.280  1.00  0.00           H
ATOM   4101  HB2 PRO A 909      26.490  58.600  69.480  1.00  0.00           H
ATOM   4102  CG  PRO A 909      26.910  58.800  71.590  1.00  0.00           C
ATOM   4103  HG1 PRO A 909      27.860  59.170  71.160  1.00  0.00           H
ATOM   4104  HG2 PRO A 909      26.580  59.290  72.530  1.00  0.00           H
ATOM   4105  C   PRO A 909      24.240  57.230  69.370  1.00  0.00           C
ATOM   4106  O   PRO A 909      24.950  56.700  68.560  1.00  0.00           O
ATOM   4107  N   TRP A 910      22.870  57.550  69.110  1.00  0.00           N
ATOM   4108  HN  TRP A 910      22.310  57.960  69.830  1.00  0.00           H
ATOM   4109  CA  TRP A 910      22.140  57.100  67.930  1.00  0.00           C
ATOM   4110  HA  TRP A 910      22.140  56.020  67.860  1.00  0.00           H
ATOM   4111  CB  TRP A 910      20.620  57.520  68.150  1.00  0.00           C
ATOM   4112  HB1 TRP A 910      20.490  58.600  68.400  1.00  0.00           H
ATOM   4113  HB2 TRP A 910      20.340  56.980  69.070  1.00  0.00           H
ATOM   4114  CG  TRP A 910      19.670  57.030  67.080  1.00  0.00           C
ATOM   4115  CD1 TRP A 910      18.850  55.970  67.400  1.00  0.00           C
ATOM   4116  HD1 TRP A 910      18.730  55.610  68.410  1.00  0.00           H
ATOM   4117  NE1 TRP A 910      17.990  55.770  66.320  1.00  0.00           N
ATOM   4118  HE1 TRP A 910      17.200  55.190  66.260  1.00  0.00           H
ATOM   4119  CE2 TRP A 910      18.200  56.650  65.310  1.00  0.00           C
ATOM   4120  CD2 TRP A 910      19.300  57.460  65.730  1.00  0.00           C
ATOM   4121  CE3 TRP A 910      19.780  58.380  64.790  1.00  0.00           C
ATOM   4122  HE3 TRP A 910      20.670  58.920  65.080  1.00  0.00           H
ATOM   4123  CZ3 TRP A 910      19.070  58.550  63.590  1.00  0.00           C
ATOM   4124  HZ3 TRP A 910      19.510  59.240  62.880  1.00  0.00           H
ATOM   4125  CZ2 TRP A 910      17.590  56.780  64.030  1.00  0.00           C
ATOM   4126  HZ2 TRP A 910      16.780  56.170  63.660  1.00  0.00           H
ATOM   4127  CH2 TRP A 910      18.040  57.710  63.150  1.00  0.00           C
ATOM   4128  HH2 TRP A 910      17.540  57.770  62.200  1.00  0.00           H
ATOM   4129  C   TRP A 910      22.610  57.610  66.540  1.00  0.00           C
ATOM   4130  O   TRP A 910      22.520  57.040  65.510  1.00  0.00           O
ATOM   4131  N   TRP A 911      23.180  58.770  66.460  1.00  0.00           N
ATOM   4132  HN  TRP A 911      23.240  59.320  67.290  1.00  0.00           H
ATOM   4133  CA  TRP A 911      23.610  59.400  65.180  1.00  0.00           C
ATOM   4134  HA  TRP A 911      22.800  59.240  64.480  1.00  0.00           H
ATOM   4135  CB  TRP A 911      23.720  60.970  65.380  1.00  0.00           C
ATOM   4136  HB1 TRP A 911      22.650  61.250  65.400  1.00  0.00           H
ATOM   4137  HB2 TRP A 911      24.170  61.460  64.490  1.00  0.00           H
ATOM   4138  CG  TRP A 911      24.370  61.330  66.600  1.00  0.00           C
ATOM   4139  CD1 TRP A 911      23.720  61.850  67.650  1.00  0.00           C
ATOM   4140  HD1 TRP A 911      22.670  62.060  67.680  1.00  0.00           H
ATOM   4141  NE1 TRP A 911      24.620  62.190  68.640  1.00  0.00           N
ATOM   4142  HE1 TRP A 911      24.500  62.630  69.490  1.00  0.00           H
ATOM   4143  CE2 TRP A 911      25.880  61.900  68.180  1.00  0.00           C
ATOM   4144  CD2 TRP A 911      25.730  61.360  66.910  1.00  0.00           C
ATOM   4145  CE3 TRP A 911      26.810  61.030  66.210  1.00  0.00           C
ATOM   4146  HE3 TRP A 911      26.620  60.670  65.220  1.00  0.00           H
ATOM   4147  CZ3 TRP A 911      28.110  61.120  66.790  1.00  0.00           C
ATOM   4148  HZ3 TRP A 911      29.010  60.810  66.290  1.00  0.00           H
ATOM   4149  CZ2 TRP A 911      27.140  62.200  68.770  1.00  0.00           C
ATOM   4150  HZ2 TRP A 911      27.200  62.750  69.690  1.00  0.00           H
ATOM   4151  CH2 TRP A 911      28.210  61.700  68.050  1.00  0.00           C
ATOM   4152  HH2 TRP A 911      29.190  61.760  68.510  1.00  0.00           H
ATOM   4153  C   TRP A 911      24.770  58.740  64.620  1.00  0.00           C
ATOM   4154  O   TRP A 911      25.100  58.930  63.460  1.00  0.00           O
ATOM   4155  N   THR A 912      25.490  57.920  65.410  1.00  0.00           N
ATOM   4156  HN  THR A 912      25.230  57.860  66.370  1.00  0.00           H
ATOM   4157  CA  THR A 912      26.640  57.280  64.880  1.00  0.00           C
ATOM   4158  HA  THR A 912      27.220  58.100  64.480  1.00  0.00           H
ATOM   4159  CB  THR A 912      27.390  56.420  65.900  1.00  0.00           C
ATOM   4160  HB  THR A 912      28.180  55.820  65.420  1.00  0.00           H
ATOM   4161  OG1 THR A 912      26.540  55.570  66.640  1.00  0.00           O
ATOM   4162  HG1 THR A 912      26.170  56.070  67.370  1.00  0.00           H
ATOM   4163  CG2 THR A 912      28.030  57.370  66.930  1.00  0.00           C
ATOM   4164 HG21 THR A 912      27.210  57.720  67.600  1.00  0.00           H
ATOM   4165 HG22 THR A 912      28.550  58.280  66.550  1.00  0.00           H
ATOM   4166 HG23 THR A 912      28.830  56.810  67.440  1.00  0.00           H
ATOM   4167  C   THR A 912      26.360  56.360  63.710  1.00  0.00           C
ATOM   4168  O   THR A 912      27.280  56.180  62.910  1.00  0.00           O
ATOM   4169  N   LEU A 913      25.170  55.740  63.580  1.00  0.00           N
ATOM   4170  HN  LEU A 913      24.450  55.940  64.250  1.00  0.00           H
ATOM   4171  CA  LEU A 913      24.690  54.890  62.430  1.00  0.00           C
ATOM   4172  HA  LEU A 913      25.360  54.040  62.270  1.00  0.00           H
ATOM   4173  CB  LEU A 913      23.250  54.380  62.820  1.00  0.00           C
ATOM   4174  HB1 LEU A 913      22.820  53.670  62.080  1.00  0.00           H
ATOM   4175  HB2 LEU A 913      22.670  55.330  62.860  1.00  0.00           H
ATOM   4176  CG  LEU A 913      23.130  53.660  64.180  1.00  0.00           C
ATOM   4177  HG  LEU A 913      23.510  54.230  65.060  1.00  0.00           H
ATOM   4178  CD1 LEU A 913      21.630  53.640  64.450  1.00  0.00           C
ATOM   4179 HD11 LEU A 913      21.120  54.590  64.210  1.00  0.00           H
ATOM   4180 HD12 LEU A 913      21.450  53.340  65.510  1.00  0.00           H
ATOM   4181 HD13 LEU A 913      21.110  52.810  63.920  1.00  0.00           H
ATOM   4182  CD2 LEU A 913      23.790  52.290  64.110  1.00  0.00           C
ATOM   4183 HD21 LEU A 913      24.770  52.390  63.580  1.00  0.00           H
ATOM   4184 HD22 LEU A 913      23.090  51.550  63.660  1.00  0.00           H
ATOM   4185 HD23 LEU A 913      24.040  52.000  65.150  1.00  0.00           H
ATOM   4186  C   LEU A 913      24.600  55.670  61.110  1.00  0.00           C
ATOM   4187  O   LEU A 913      25.050  55.350  60.050  1.00  0.00           O
ATOM   4188  N   LEU A 914      23.990  56.930  61.250  1.00  0.00           N
ATOM   4189  HN  LEU A 914      23.580  57.010  62.160  1.00  0.00           H
ATOM   4190  CA  LEU A 914      23.900  57.980  60.160  1.00  0.00           C
ATOM   4191  HA  LEU A 914      23.640  57.490  59.240  1.00  0.00           H
ATOM   4192  CB  LEU A 914      23.010  59.150  60.560  1.00  0.00           C
ATOM   4193  HB1 LEU A 914      23.190  59.570  61.570  1.00  0.00           H
ATOM   4194  HB2 LEU A 914      22.040  58.640  60.500  1.00  0.00           H
ATOM   4195  CG  LEU A 914      23.010  60.340  59.580  1.00  0.00           C
ATOM   4196  HG  LEU A 914      23.970  60.920  59.530  1.00  0.00           H
ATOM   4197  CD1 LEU A 914      22.680  59.780  58.110  1.00  0.00           C
ATOM   4198 HD11 LEU A 914      22.820  60.600  57.380  1.00  0.00           H
ATOM   4199 HD12 LEU A 914      21.650  59.390  57.970  1.00  0.00           H
ATOM   4200 HD13 LEU A 914      23.420  59.000  57.820  1.00  0.00           H
ATOM   4201  CD2 LEU A 914      21.950  61.380  60.000  1.00  0.00           C
ATOM   4202 HD21 LEU A 914      21.020  60.750  60.050  1.00  0.00           H
ATOM   4203 HD22 LEU A 914      21.910  62.210  59.270  1.00  0.00           H
ATOM   4204 HD23 LEU A 914      22.160  61.900  60.950  1.00  0.00           H
ATOM   4205  C   LEU A 914      25.380  58.430  59.870  1.00  0.00           C
ATOM   4206  O   LEU A 914      25.740  58.510  58.730  1.00  0.00           O
ATOM   4207  N   ILE A 915      26.270  58.650  60.890  1.00  0.00           N
ATOM   4208  HN  ILE A 915      25.950  58.810  61.820  1.00  0.00           H
ATOM   4209  CA  ILE A 915      27.650  59.110  60.600  1.00  0.00           C
ATOM   4210  HA  ILE A 915      27.610  59.940  59.920  1.00  0.00           H
ATOM   4211  CB  ILE A 915      28.460  59.530  61.810  1.00  0.00           C
ATOM   4212  HB  ILE A 915      28.490  58.740  62.570  1.00  0.00           H
ATOM   4213  CG2 ILE A 915      29.950  59.950  61.350  1.00  0.00           C
ATOM   4214 HG21 ILE A 915      30.540  60.500  62.120  1.00  0.00           H
ATOM   4215 HG22 ILE A 915      29.950  60.530  60.410  1.00  0.00           H
ATOM   4216 HG23 ILE A 915      30.380  58.930  61.190  1.00  0.00           H
ATOM   4217  CG1 ILE A 915      27.850  60.780  62.420  1.00  0.00           C
ATOM   4218 HG11 ILE A 915      26.880  60.580  62.910  1.00  0.00           H
ATOM   4219 HG12 ILE A 915      27.730  61.500  61.580  1.00  0.00           H
ATOM   4220  CD  ILE A 915      28.780  61.640  63.390  1.00  0.00           C
ATOM   4221  HD1 ILE A 915      29.210  60.940  64.150  1.00  0.00           H
ATOM   4222  HD2 ILE A 915      28.220  62.330  64.060  1.00  0.00           H
ATOM   4223  HD3 ILE A 915      29.560  62.170  62.800  1.00  0.00           H
ATOM   4224  C   ILE A 915      28.440  58.050  59.750  1.00  0.00           C
ATOM   4225  O   ILE A 915      29.190  58.330  58.850  1.00  0.00           O
ATOM   4226  N   ALA A 916      28.300  56.760  60.170  1.00  0.00           N
ATOM   4227  HN  ALA A 916      27.640  56.530  60.880  1.00  0.00           H
ATOM   4228  CA  ALA A 916      29.020  55.660  59.600  1.00  0.00           C
ATOM   4229  HA  ALA A 916      30.080  55.800  59.690  1.00  0.00           H
ATOM   4230  CB  ALA A 916      28.580  54.470  60.440  1.00  0.00           C
ATOM   4231  HB1 ALA A 916      28.700  54.660  61.530  1.00  0.00           H
ATOM   4232  HB2 ALA A 916      29.170  53.570  60.180  1.00  0.00           H
ATOM   4233  HB3 ALA A 916      27.490  54.270  60.300  1.00  0.00           H
ATOM   4234  C   ALA A 916      28.740  55.440  58.060  1.00  0.00           C
ATOM   4235  O   ALA A 916      29.620  54.890  57.380  1.00  0.00           O
ATOM   4236  N   ALA A 917      27.590  55.860  57.540  1.00  0.00           N
ATOM   4237  HN  ALA A 917      26.790  56.130  58.070  1.00  0.00           H
ATOM   4238  CA  ALA A 917      27.300  55.730  56.080  1.00  0.00           C
ATOM   4239  HA  ALA A 917      27.500  54.720  55.730  1.00  0.00           H
ATOM   4240  CB  ALA A 917      25.820  56.080  55.730  1.00  0.00           C
ATOM   4241  HB1 ALA A 917      25.540  55.630  54.750  1.00  0.00           H
ATOM   4242  HB2 ALA A 917      25.670  57.190  55.700  1.00  0.00           H
ATOM   4243  HB3 ALA A 917      25.070  55.680  56.440  1.00  0.00           H
ATOM   4244  C   ALA A 917      28.230  56.690  55.250  1.00  0.00           C
ATOM   4245  O   ALA A 917      28.490  56.450  54.070  1.00  0.00           O
ATOM   4246  N   ILE A 918      28.680  57.810  55.870  1.00  0.00           N
ATOM   4247  HN  ILE A 918      28.350  58.100  56.770  1.00  0.00           H
ATOM   4248  CA  ILE A 918      29.490  58.860  55.190  1.00  0.00           C
ATOM   4249  HA  ILE A 918      29.010  58.980  54.230  1.00  0.00           H
ATOM   4250  CB  ILE A 918      29.720  60.180  55.930  1.00  0.00           C
ATOM   4251  HB  ILE A 918      30.090  60.080  56.970  1.00  0.00           H
ATOM   4252  CG2 ILE A 918      30.650  61.170  55.240  1.00  0.00           C
ATOM   4253 HG21 ILE A 918      30.400  61.340  54.160  1.00  0.00           H
ATOM   4254 HG22 ILE A 918      31.690  60.760  55.280  1.00  0.00           H
ATOM   4255 HG23 ILE A 918      30.640  62.150  55.750  1.00  0.00           H
ATOM   4256  CG1 ILE A 918      28.400  60.850  56.320  1.00  0.00           C
ATOM   4257 HG11 ILE A 918      28.540  61.690  57.030  1.00  0.00           H
ATOM   4258 HG12 ILE A 918      27.700  60.240  56.930  1.00  0.00           H
ATOM   4259  CD  ILE A 918      27.640  61.340  55.100  1.00  0.00           C
ATOM   4260  HD1 ILE A 918      28.100  62.190  54.550  1.00  0.00           H
ATOM   4261  HD2 ILE A 918      26.610  61.600  55.420  1.00  0.00           H
ATOM   4262  HD3 ILE A 918      27.570  60.470  54.410  1.00  0.00           H
ATOM   4263  C   ILE A 918      30.910  58.380  54.740  1.00  0.00           C
ATOM   4264  O   ILE A 918      31.250  58.580  53.580  1.00  0.00           O
ATOM   4265  N   PRO A 919      31.670  57.620  55.510  1.00  0.00           N
ATOM   4266  CD  PRO A 919      31.760  57.610  57.000  1.00  0.00           C
ATOM   4267  HD1 PRO A 919      31.280  56.710  57.440  1.00  0.00           H
ATOM   4268  HD2 PRO A 919      31.240  58.550  57.290  1.00  0.00           H
ATOM   4269  CA  PRO A 919      32.880  56.980  54.930  1.00  0.00           C
ATOM   4270  HA  PRO A 919      33.320  57.660  54.220  1.00  0.00           H
ATOM   4271  CB  PRO A 919      33.850  56.760  56.250  1.00  0.00           C
ATOM   4272  HB1 PRO A 919      34.870  57.130  56.010  1.00  0.00           H
ATOM   4273  HB2 PRO A 919      33.900  55.680  56.510  1.00  0.00           H
ATOM   4274  CG  PRO A 919      33.220  57.410  57.460  1.00  0.00           C
ATOM   4275  HG1 PRO A 919      33.290  56.780  58.370  1.00  0.00           H
ATOM   4276  HG2 PRO A 919      33.750  58.370  57.660  1.00  0.00           H
ATOM   4277  C   PRO A 919      32.570  55.640  54.300  1.00  0.00           C
ATOM   4278  O   PRO A 919      33.470  55.170  53.620  1.00  0.00           O
ATOM   4279  N   ALA A 920      31.390  55.030  54.550  1.00  0.00           N
ATOM   4280  HN  ALA A 920      30.770  55.490  55.190  1.00  0.00           H
ATOM   4281  CA  ALA A 920      31.010  53.690  53.970  1.00  0.00           C
ATOM   4282  HA  ALA A 920      31.870  53.070  54.150  1.00  0.00           H
ATOM   4283  CB  ALA A 920      29.730  53.140  54.700  1.00  0.00           C
ATOM   4284  HB1 ALA A 920      28.740  53.590  54.450  1.00  0.00           H
ATOM   4285  HB2 ALA A 920      29.730  53.280  55.810  1.00  0.00           H
ATOM   4286  HB3 ALA A 920      29.670  52.040  54.670  1.00  0.00           H
ATOM   4287  C   ALA A 920      30.700  53.850  52.450  1.00  0.00           C
ATOM   4288  O   ALA A 920      30.940  53.000  51.620  1.00  0.00           O
ATOM   4289  N   LEU A 921      30.250  55.100  52.100  1.00  0.00           N
ATOM   4290  HN  LEU A 921      29.920  55.660  52.860  1.00  0.00           H
ATOM   4291  CA  LEU A 921      30.210  55.640  50.770  1.00  0.00           C
ATOM   4292  HA  LEU A 921      29.610  54.930  50.240  1.00  0.00           H
ATOM   4293  CB  LEU A 921      29.430  56.940  50.720  1.00  0.00           C
ATOM   4294  HB1 LEU A 921      29.560  57.420  49.720  1.00  0.00           H
ATOM   4295  HB2 LEU A 921      29.830  57.710  51.400  1.00  0.00           H
ATOM   4296  CG  LEU A 921      27.880  56.770  51.000  1.00  0.00           C
ATOM   4297  HG  LEU A 921      27.730  56.050  51.850  1.00  0.00           H
ATOM   4298  CD1 LEU A 921      27.340  58.160  51.190  1.00  0.00           C
ATOM   4299 HD11 LEU A 921      27.930  58.660  51.980  1.00  0.00           H
ATOM   4300 HD12 LEU A 921      26.320  58.130  51.660  1.00  0.00           H
ATOM   4301 HD13 LEU A 921      27.390  58.740  50.240  1.00  0.00           H
ATOM   4302  CD2 LEU A 921      27.180  56.220  49.790  1.00  0.00           C
ATOM   4303 HD21 LEU A 921      26.100  56.440  49.950  1.00  0.00           H
ATOM   4304 HD22 LEU A 921      27.450  55.170  49.580  1.00  0.00           H
ATOM   4305 HD23 LEU A 921      27.460  56.810  48.890  1.00  0.00           H
ATOM   4306  C   LEU A 921      31.530  55.860  50.060  1.00  0.00           C
ATOM   4307  O   LEU A 921      31.680  55.520  48.890  1.00  0.00           O
ATOM   4308  N   LEU A 922      32.560  56.450  50.740  1.00  0.00           N
ATOM   4309  HN  LEU A 922      32.200  56.800  51.610  1.00  0.00           H
ATOM   4310  CA  LEU A 922      33.880  56.700  50.340  1.00  0.00           C
ATOM   4311  HA  LEU A 922      33.860  57.160  49.350  1.00  0.00           H
ATOM   4312  CB  LEU A 922      34.740  57.740  51.260  1.00  0.00           C
ATOM   4313  HB1 LEU A 922      35.740  57.700  50.780  1.00  0.00           H
ATOM   4314  HB2 LEU A 922      34.830  57.160  52.210  1.00  0.00           H
ATOM   4315  CG  LEU A 922      33.980  59.020  51.470  1.00  0.00           C
ATOM   4316  HG  LEU A 922      32.950  58.810  51.850  1.00  0.00           H
ATOM   4317  CD1 LEU A 922      34.710  59.850  52.510  1.00  0.00           C
ATOM   4318 HD11 LEU A 922      34.370  60.880  52.690  1.00  0.00           H
ATOM   4319 HD12 LEU A 922      35.750  60.080  52.180  1.00  0.00           H
ATOM   4320 HD13 LEU A 922      34.840  59.320  53.480  1.00  0.00           H
ATOM   4321  CD2 LEU A 922      34.010  59.770  50.160  1.00  0.00           C
ATOM   4322 HD21 LEU A 922      33.310  59.270  49.450  1.00  0.00           H
ATOM   4323 HD22 LEU A 922      35.050  59.700  49.830  1.00  0.00           H
ATOM   4324 HD23 LEU A 922      33.740  60.850  50.220  1.00  0.00           H
ATOM   4325  C   LEU A 922      34.710  55.420  50.240  1.00  0.00           C
ATOM   4326  O   LEU A 922      35.540  55.260  49.340  1.00  0.00           O
ATOM   4327  N   CYS A 923      34.470  54.480  51.200  1.00  0.00           N
ATOM   4328  HN  CYS A 923      34.040  54.600  52.090  1.00  0.00           H
ATOM   4329  CA  CYS A 923      34.880  53.130  50.980  1.00  0.00           C
ATOM   4330  HA  CYS A 923      35.950  53.070  50.800  1.00  0.00           H
ATOM   4331  CB  CYS A 923      34.520  52.180  52.200  1.00  0.00           C
ATOM   4332  HB1 CYS A 923      34.670  51.110  51.950  1.00  0.00           H
ATOM   4333  HB2 CYS A 923      33.460  52.350  52.490  1.00  0.00           H
ATOM   4334  SG  CYS A 923      35.400  52.560  53.710  1.00  0.00           S
ATOM   4335  HG1 CYS A 923      34.900  53.750  53.960  1.00  0.00           H
ATOM   4336  C   CYS A 923      34.220  52.460  49.790  1.00  0.00           C
ATOM   4337  O   CYS A 923      34.850  51.740  49.050  1.00  0.00           O
ATOM   4338  N   THR A 924      32.950  52.820  49.580  1.00  0.00           N
ATOM   4339  HN  THR A 924      32.400  53.370  50.190  1.00  0.00           H
ATOM   4340  CA  THR A 924      32.180  52.260  48.470  1.00  0.00           C
ATOM   4341  HA  THR A 924      32.300  51.190  48.500  1.00  0.00           H
ATOM   4342  CB  THR A 924      30.610  52.240  48.450  1.00  0.00           C
ATOM   4343  HB  THR A 924      30.320  53.290  48.700  1.00  0.00           H
ATOM   4344  OG1 THR A 924      30.050  51.400  49.540  1.00  0.00           O
ATOM   4345  HG1 THR A 924      30.230  51.770  50.410  1.00  0.00           H
ATOM   4346  CG2 THR A 924      29.910  51.660  47.170  1.00  0.00           C
ATOM   4347 HG21 THR A 924      30.160  50.590  46.970  1.00  0.00           H
ATOM   4348 HG22 THR A 924      30.120  52.330  46.310  1.00  0.00           H
ATOM   4349 HG23 THR A 924      28.840  51.620  47.420  1.00  0.00           H
ATOM   4350  C   THR A 924      32.690  52.660  47.080  1.00  0.00           C
ATOM   4351  O   THR A 924      32.880  51.890  46.160  1.00  0.00           O
ATOM   4352  N   ILE A 925      33.140  53.920  46.950  1.00  0.00           N
ATOM   4353  HN  ILE A 925      32.860  54.510  47.720  1.00  0.00           H
ATOM   4354  CA  ILE A 925      33.970  54.410  45.850  1.00  0.00           C
ATOM   4355  HA  ILE A 925      33.540  54.200  44.890  1.00  0.00           H
ATOM   4356  CB  ILE A 925      34.070  55.950  45.900  1.00  0.00           C
ATOM   4357  HB  ILE A 925      34.470  56.320  46.870  1.00  0.00           H
ATOM   4358  CG2 ILE A 925      35.080  56.530  44.890  1.00  0.00           C
ATOM   4359 HG21 ILE A 925      36.110  56.120  45.060  1.00  0.00           H
ATOM   4360 HG22 ILE A 925      35.160  57.630  44.940  1.00  0.00           H
ATOM   4361 HG23 ILE A 925      34.810  56.240  43.850  1.00  0.00           H
ATOM   4362  CG1 ILE A 925      32.740  56.600  45.740  1.00  0.00           C
ATOM   4363 HG11 ILE A 925      31.950  56.120  46.380  1.00  0.00           H
ATOM   4364 HG12 ILE A 925      32.380  56.470  44.700  1.00  0.00           H
ATOM   4365  CD  ILE A 925      32.730  58.030  46.150  1.00  0.00           C
ATOM   4366  HD1 ILE A 925      31.780  58.570  45.940  1.00  0.00           H
ATOM   4367  HD2 ILE A 925      33.580  58.520  45.630  1.00  0.00           H
ATOM   4368  HD3 ILE A 925      32.900  58.030  47.250  1.00  0.00           H
ATOM   4369  C   ILE A 925      35.290  53.720  45.730  1.00  0.00           C
ATOM   4370  O   ILE A 925      35.670  53.330  44.640  1.00  0.00           O
ATOM   4371  N   LEU A 926      36.060  53.430  46.860  1.00  0.00           N
ATOM   4372  HN  LEU A 926      35.910  53.750  47.790  1.00  0.00           H
ATOM   4373  CA  LEU A 926      37.370  52.740  46.710  1.00  0.00           C
ATOM   4374  HA  LEU A 926      38.040  53.230  46.010  1.00  0.00           H
ATOM   4375  CB  LEU A 926      38.220  52.730  47.960  1.00  0.00           C
ATOM   4376  HB1 LEU A 926      39.060  52.000  47.940  1.00  0.00           H
ATOM   4377  HB2 LEU A 926      37.470  52.410  48.710  1.00  0.00           H
ATOM   4378  CG  LEU A 926      38.750  54.050  48.370  1.00  0.00           C
ATOM   4379  HG  LEU A 926      38.070  54.940  48.300  1.00  0.00           H
ATOM   4380  CD1 LEU A 926      39.240  54.100  49.830  1.00  0.00           C
ATOM   4381 HD11 LEU A 926      38.340  54.060  50.480  1.00  0.00           H
ATOM   4382 HD12 LEU A 926      39.920  54.950  50.060  1.00  0.00           H
ATOM   4383 HD13 LEU A 926      39.690  53.090  49.950  1.00  0.00           H
ATOM   4384  CD2 LEU A 926      40.000  54.390  47.450  1.00  0.00           C
ATOM   4385 HD21 LEU A 926      39.640  54.430  46.400  1.00  0.00           H
ATOM   4386 HD22 LEU A 926      40.710  53.550  47.550  1.00  0.00           H
ATOM   4387 HD23 LEU A 926      40.540  55.320  47.730  1.00  0.00           H
ATOM   4388  C   LEU A 926      37.290  51.320  46.140  1.00  0.00           C
ATOM   4389  O   LEU A 926      37.960  50.920  45.200  1.00  0.00           O
ATOM   4390  N   ILE A 927      36.230  50.580  46.610  1.00  0.00           N
ATOM   4391  HN  ILE A 927      35.710  50.950  47.390  1.00  0.00           H
ATOM   4392  CA  ILE A 927      35.810  49.230  46.140  1.00  0.00           C
ATOM   4393  HA  ILE A 927      36.710  48.650  46.130  1.00  0.00           H
ATOM   4394  CB  ILE A 927      34.930  48.410  47.110  1.00  0.00           C
ATOM   4395  HB  ILE A 927      35.560  48.320  48.020  1.00  0.00           H
ATOM   4396  CG2 ILE A 927      33.580  49.040  47.460  1.00  0.00           C
ATOM   4397 HG21 ILE A 927      33.180  48.440  48.300  1.00  0.00           H
ATOM   4398 HG22 ILE A 927      32.840  48.980  46.630  1.00  0.00           H
ATOM   4399 HG23 ILE A 927      33.700  50.090  47.780  1.00  0.00           H
ATOM   4400  CG1 ILE A 927      34.810  46.830  46.690  1.00  0.00           C
ATOM   4401 HG11 ILE A 927      35.640  46.520  46.030  1.00  0.00           H
ATOM   4402 HG12 ILE A 927      33.860  46.740  46.120  1.00  0.00           H
ATOM   4403  CD  ILE A 927      34.810  45.890  47.910  1.00  0.00           C
ATOM   4404  HD1 ILE A 927      35.700  45.990  48.580  1.00  0.00           H
ATOM   4405  HD2 ILE A 927      34.950  44.840  47.550  1.00  0.00           H
ATOM   4406  HD3 ILE A 927      33.930  45.960  48.580  1.00  0.00           H
ATOM   4407  C   ILE A 927      35.280  49.170  44.740  1.00  0.00           C
ATOM   4408  O   ILE A 927      35.490  48.230  43.960  1.00  0.00           O
ATOM   4409  N   PHE A 928      34.550  50.220  44.340  1.00  0.00           N
ATOM   4410  HN  PHE A 928      34.280  50.990  44.930  1.00  0.00           H
ATOM   4411  CA  PHE A 928      34.230  50.370  42.860  1.00  0.00           C
ATOM   4412  HA  PHE A 928      33.820  49.420  42.540  1.00  0.00           H
ATOM   4413  CB  PHE A 928      33.080  51.460  42.730  1.00  0.00           C
ATOM   4414  HB1 PHE A 928      33.500  52.400  43.140  1.00  0.00           H
ATOM   4415  HB2 PHE A 928      32.250  51.070  43.370  1.00  0.00           H
ATOM   4416  CG  PHE A 928      32.590  51.570  41.280  1.00  0.00           C
ATOM   4417  CD1 PHE A 928      32.240  50.400  40.610  1.00  0.00           C
ATOM   4418  HD1 PHE A 928      32.460  49.470  41.080  1.00  0.00           H
ATOM   4419  CE1 PHE A 928      31.540  50.450  39.420  1.00  0.00           C
ATOM   4420  HE1 PHE A 928      31.270  49.580  38.840  1.00  0.00           H
ATOM   4421  CZ  PHE A 928      31.260  51.740  38.880  1.00  0.00           C
ATOM   4422  HZ  PHE A 928      30.850  51.800  37.880  1.00  0.00           H
ATOM   4423  CD2 PHE A 928      32.300  52.760  40.700  1.00  0.00           C
ATOM   4424  HD2 PHE A 928      32.570  53.670  41.230  1.00  0.00           H
ATOM   4425  CE2 PHE A 928      31.690  52.880  39.460  1.00  0.00           C
ATOM   4426  HE2 PHE A 928      31.540  53.810  38.940  1.00  0.00           H
ATOM   4427  C   PHE A 928      35.420  50.720  42.020  1.00  0.00           C
ATOM   4428  O   PHE A 928      35.670  50.210  40.940  1.00  0.00           O
ATOM   4429  N   MET A 929      36.290  51.690  42.480  1.00  0.00           N
ATOM   4430  HN  MET A 929      36.130  52.080  43.390  1.00  0.00           H
ATOM   4431  CA  MET A 929      37.520  52.130  41.840  1.00  0.00           C
ATOM   4432  HA  MET A 929      37.220  52.390  40.850  1.00  0.00           H
ATOM   4433  CB  MET A 929      38.260  53.400  42.450  1.00  0.00           C
ATOM   4434  HB1 MET A 929      39.310  53.430  42.080  1.00  0.00           H
ATOM   4435  HB2 MET A 929      38.250  53.120  43.540  1.00  0.00           H
ATOM   4436  CG  MET A 929      37.650  54.780  42.220  1.00  0.00           C
ATOM   4437  HG1 MET A 929      36.580  54.730  42.510  1.00  0.00           H
ATOM   4438  HG2 MET A 929      37.720  54.960  41.130  1.00  0.00           H
ATOM   4439  SD  MET A 929      38.670  55.970  43.080  1.00  0.00           S
ATOM   4440  CE  MET A 929      38.100  57.450  42.200  1.00  0.00           C
ATOM   4441  HE1 MET A 929      37.010  57.570  42.340  1.00  0.00           H
ATOM   4442  HE2 MET A 929      38.380  57.500  41.130  1.00  0.00           H
ATOM   4443  HE3 MET A 929      38.570  58.280  42.790  1.00  0.00           H
ATOM   4444  C   MET A 929      38.590  50.970  41.650  1.00  0.00           C
ATOM   4445  O   MET A 929      38.940  50.700  40.490  1.00  0.00           O
ATOM   4446  N   ASP A 930      38.950  50.190  42.650  1.00  0.00           N
ATOM   4447  HN  ASP A 930      38.770  50.500  43.580  1.00  0.00           H
ATOM   4448  CA  ASP A 930      39.970  49.160  42.480  1.00  0.00           C
ATOM   4449  HA  ASP A 930      40.860  49.490  41.990  1.00  0.00           H
ATOM   4450  CB  ASP A 930      40.600  48.670  43.760  1.00  0.00           C
ATOM   4451  HB1 ASP A 930      41.180  47.740  43.600  1.00  0.00           H
ATOM   4452  HB2 ASP A 930      39.740  48.390  44.390  1.00  0.00           H
ATOM   4453  CG  ASP A 930      41.490  49.710  44.440  1.00  0.00           C
ATOM   4454  OD1 ASP A 930      41.940  49.470  45.600  1.00  0.00           O
ATOM   4455  OD2 ASP A 930      41.770  50.710  43.800  1.00  0.00           O
ATOM   4456  C   ASP A 930      39.490  47.960  41.680  1.00  0.00           C
ATOM   4457  O   ASP A 930      40.230  47.410  40.870  1.00  0.00           O
ATOM   4458  N   GLN A 931      38.190  47.500  41.900  1.00  0.00           N
ATOM   4459  HN  GLN A 931      37.550  47.810  42.610  1.00  0.00           H
ATOM   4460  CA  GLN A 931      37.710  46.450  41.060  1.00  0.00           C
ATOM   4461  HA  GLN A 931      38.380  45.610  41.200  1.00  0.00           H
ATOM   4462  CB  GLN A 931      36.240  46.080  41.470  1.00  0.00           C
ATOM   4463  HB1 GLN A 931      35.760  45.450  40.680  1.00  0.00           H
ATOM   4464  HB2 GLN A 931      35.660  47.030  41.560  1.00  0.00           H
ATOM   4465  CG  GLN A 931      36.150  45.290  42.830  1.00  0.00           C
ATOM   4466  HG1 GLN A 931      35.060  45.070  43.010  1.00  0.00           H
ATOM   4467  HG2 GLN A 931      36.480  45.990  43.630  1.00  0.00           H
ATOM   4468  CD  GLN A 931      37.100  44.090  42.850  1.00  0.00           C
ATOM   4469  OE1 GLN A 931      38.010  44.070  43.680  1.00  0.00           O
ATOM   4470  NE2 GLN A 931      36.850  43.120  41.920  1.00  0.00           N
ATOM   4471 HE21 GLN A 931      37.540  42.410  41.750  1.00  0.00           H
ATOM   4472 HE22 GLN A 931      36.010  43.130  41.400  1.00  0.00           H
ATOM   4473  C   GLN A 931      37.560  46.830  39.560  1.00  0.00           C
ATOM   4474  O   GLN A 931      37.880  46.020  38.670  1.00  0.00           O
ATOM   4475  N   GLN A 932      37.120  48.060  39.230  1.00  0.00           N
ATOM   4476  HN  GLN A 932      37.040  48.760  39.940  1.00  0.00           H
ATOM   4477  CA  GLN A 932      36.940  48.530  37.880  1.00  0.00           C
ATOM   4478  HA  GLN A 932      36.540  47.650  37.390  1.00  0.00           H
ATOM   4479  CB  GLN A 932      35.840  49.600  37.750  1.00  0.00           C
ATOM   4480  HB1 GLN A 932      35.760  49.990  36.710  1.00  0.00           H
ATOM   4481  HB2 GLN A 932      36.020  50.530  38.320  1.00  0.00           H
ATOM   4482  CG  GLN A 932      34.500  48.990  38.160  1.00  0.00           C
ATOM   4483  HG1 GLN A 932      33.680  49.710  37.940  1.00  0.00           H
ATOM   4484  HG2 GLN A 932      34.440  48.750  39.230  1.00  0.00           H
ATOM   4485  CD  GLN A 932      34.110  47.630  37.500  1.00  0.00           C
ATOM   4486  OE1 GLN A 932      34.110  46.660  38.240  1.00  0.00           O
ATOM   4487  NE2 GLN A 932      34.080  47.580  36.140  1.00  0.00           N
ATOM   4488 HE21 GLN A 932      33.790  48.370  35.610  1.00  0.00           H
ATOM   4489 HE22 GLN A 932      33.980  46.670  35.720  1.00  0.00           H
ATOM   4490  C   GLN A 932      38.210  49.020  37.060  1.00  0.00           C
ATOM   4491  O   GLN A 932      38.270  48.890  35.840  1.00  0.00           O
ATOM   4492  N   ILE A 933      39.300  49.530  37.720  1.00  0.00           N
ATOM   4493  HN  ILE A 933      39.180  49.900  38.640  1.00  0.00           H
ATOM   4494  CA  ILE A 933      40.600  49.720  37.140  1.00  0.00           C
ATOM   4495  HA  ILE A 933      40.420  50.280  36.240  1.00  0.00           H
ATOM   4496  CB  ILE A 933      41.550  50.440  38.000  1.00  0.00           C
ATOM   4497  HB  ILE A 933      41.140  51.470  38.120  1.00  0.00           H
ATOM   4498  CG2 ILE A 933      41.920  49.800  39.380  1.00  0.00           C
ATOM   4499 HG21 ILE A 933      40.920  49.560  39.780  1.00  0.00           H
ATOM   4500 HG22 ILE A 933      42.390  50.550  40.070  1.00  0.00           H
ATOM   4501 HG23 ILE A 933      42.590  48.910  39.270  1.00  0.00           H
ATOM   4502  CG1 ILE A 933      42.930  50.720  37.300  1.00  0.00           C
ATOM   4503 HG11 ILE A 933      43.540  49.790  37.340  1.00  0.00           H
ATOM   4504 HG12 ILE A 933      43.450  51.410  37.990  1.00  0.00           H
ATOM   4505  CD  ILE A 933      43.070  51.170  35.870  1.00  0.00           C
ATOM   4506  HD1 ILE A 933      42.900  50.350  35.140  1.00  0.00           H
ATOM   4507  HD2 ILE A 933      44.090  51.540  35.670  1.00  0.00           H
ATOM   4508  HD3 ILE A 933      42.460  52.090  35.750  1.00  0.00           H
ATOM   4509  C   ILE A 933      41.200  48.390  36.730  1.00  0.00           C
ATOM   4510  O   ILE A 933      41.710  48.200  35.590  1.00  0.00           O
ATOM   4511  N   THR A 934      41.140  47.400  37.590  1.00  0.00           N
ATOM   4512  HN  THR A 934      40.840  47.650  38.510  1.00  0.00           H
ATOM   4513  CA  THR A 934      41.810  46.100  37.420  1.00  0.00           C
ATOM   4514  HA  THR A 934      42.870  46.330  37.260  1.00  0.00           H
ATOM   4515  CB  THR A 934      41.780  45.330  38.720  1.00  0.00           C
ATOM   4516  HB  THR A 934      40.770  45.370  39.160  1.00  0.00           H
ATOM   4517  OG1 THR A 934      42.520  45.900  39.840  1.00  0.00           O
ATOM   4518  HG1 THR A 934      42.020  46.670  40.100  1.00  0.00           H
ATOM   4519  CG2 THR A 934      42.310  43.920  38.480  1.00  0.00           C
ATOM   4520 HG21 THR A 934      43.320  43.860  38.010  1.00  0.00           H
ATOM   4521 HG22 THR A 934      41.710  43.260  37.810  1.00  0.00           H
ATOM   4522 HG23 THR A 934      42.500  43.340  39.410  1.00  0.00           H
ATOM   4523  C   THR A 934      41.290  45.170  36.220  1.00  0.00           C
ATOM   4524  O   THR A 934      42.050  44.520  35.480  1.00  0.00           O
ATOM   4525  N   ALA A 935      39.970  45.200  36.110  1.00  0.00           N
ATOM   4526  HN  ALA A 935      39.530  45.870  36.710  1.00  0.00           H
ATOM   4527  CA  ALA A 935      39.180  44.490  35.140  1.00  0.00           C
ATOM   4528  HA  ALA A 935      39.360  43.450  35.350  1.00  0.00           H
ATOM   4529  CB  ALA A 935      37.700  44.790  35.340  1.00  0.00           C
ATOM   4530  HB1 ALA A 935      37.440  45.860  35.550  1.00  0.00           H
ATOM   4531  HB2 ALA A 935      37.240  44.190  36.160  1.00  0.00           H
ATOM   4532  HB3 ALA A 935      36.960  44.610  34.530  1.00  0.00           H
ATOM   4533  C   ALA A 935      39.600  44.890  33.740  1.00  0.00           C
ATOM   4534  O   ALA A 935      40.000  44.070  32.930  1.00  0.00           O
ATOM   4535  N   VAL A 936      39.740  46.170  33.460  1.00  0.00           N
ATOM   4536  HN  VAL A 936      39.510  46.890  34.110  1.00  0.00           H
ATOM   4537  CA  VAL A 936      40.190  46.660  32.130  1.00  0.00           C
ATOM   4538  HA  VAL A 936      39.700  45.980  31.440  1.00  0.00           H
ATOM   4539  CB  VAL A 936      39.640  48.040  31.780  1.00  0.00           C
ATOM   4540  HB  VAL A 936      40.010  48.450  30.820  1.00  0.00           H
ATOM   4541  CG1 VAL A 936      38.100  48.020  31.760  1.00  0.00           C
ATOM   4542 HG11 VAL A 936      37.730  49.040  31.540  1.00  0.00           H
ATOM   4543 HG12 VAL A 936      37.740  47.710  32.760  1.00  0.00           H
ATOM   4544 HG13 VAL A 936      37.660  47.300  31.050  1.00  0.00           H
ATOM   4545  CG2 VAL A 936      40.180  49.050  32.830  1.00  0.00           C
ATOM   4546 HG21 VAL A 936      40.000  50.130  32.630  1.00  0.00           H
ATOM   4547 HG22 VAL A 936      41.200  48.900  33.260  1.00  0.00           H
ATOM   4548 HG23 VAL A 936      39.460  48.900  33.660  1.00  0.00           H
ATOM   4549  C   VAL A 936      41.690  46.640  31.950  1.00  0.00           C
ATOM   4550  O   VAL A 936      42.120  46.600  30.810  1.00  0.00           O
ATOM   4551  N   ILE A 937      42.490  46.710  33.000  1.00  0.00           N
ATOM   4552  HN  ILE A 937      42.190  46.990  33.900  1.00  0.00           H
ATOM   4553  CA  ILE A 937      43.870  46.380  32.770  1.00  0.00           C
ATOM   4554  HA  ILE A 937      44.200  46.790  31.820  1.00  0.00           H
ATOM   4555  CB  ILE A 937      44.740  46.970  33.920  1.00  0.00           C
ATOM   4556  HB  ILE A 937      44.250  46.510  34.800  1.00  0.00           H
ATOM   4557  CG2 ILE A 937      46.170  46.390  33.800  1.00  0.00           C
ATOM   4558 HG21 ILE A 937      46.140  45.360  34.190  1.00  0.00           H
ATOM   4559 HG22 ILE A 937      46.770  46.950  34.550  1.00  0.00           H
ATOM   4560 HG23 ILE A 937      46.730  46.480  32.840  1.00  0.00           H
ATOM   4561  CG1 ILE A 937      44.790  48.500  33.820  1.00  0.00           C
ATOM   4562 HG11 ILE A 937      45.600  48.930  34.460  1.00  0.00           H
ATOM   4563 HG12 ILE A 937      43.820  48.900  34.180  1.00  0.00           H
ATOM   4564  CD  ILE A 937      45.130  49.190  32.360  1.00  0.00           C
ATOM   4565  HD1 ILE A 937      44.780  50.240  32.450  1.00  0.00           H
ATOM   4566  HD2 ILE A 937      44.560  48.740  31.520  1.00  0.00           H
ATOM   4567  HD3 ILE A 937      46.210  49.210  32.130  1.00  0.00           H
ATOM   4568  C   ILE A 937      44.250  44.850  32.650  1.00  0.00           C
ATOM   4569  O   ILE A 937      45.100  44.470  31.850  1.00  0.00           O
ATOM   4570  N   ILE A 938      43.520  44.010  33.330  1.00  0.00           N
ATOM   4571  HN  ILE A 938      42.820  44.140  34.010  1.00  0.00           H
ATOM   4572  CA  ILE A 938      43.580  42.570  33.000  1.00  0.00           C
ATOM   4573  HA  ILE A 938      44.580  42.200  32.840  1.00  0.00           H
ATOM   4574  CB  ILE A 938      43.100  41.740  34.190  1.00  0.00           C
ATOM   4575  HB  ILE A 938      42.060  42.010  34.480  1.00  0.00           H
ATOM   4576  CG2 ILE A 938      43.050  40.250  33.830  1.00  0.00           C
ATOM   4577 HG21 ILE A 938      42.230  40.050  33.110  1.00  0.00           H
ATOM   4578 HG22 ILE A 938      42.790  39.650  34.740  1.00  0.00           H
ATOM   4579 HG23 ILE A 938      43.970  39.880  33.340  1.00  0.00           H
ATOM   4580  CG1 ILE A 938      43.980  42.030  35.430  1.00  0.00           C
ATOM   4581 HG11 ILE A 938      43.720  41.330  36.250  1.00  0.00           H
ATOM   4582 HG12 ILE A 938      43.990  43.060  35.850  1.00  0.00           H
ATOM   4583  CD  ILE A 938      45.460  41.740  35.090  1.00  0.00           C
ATOM   4584  HD1 ILE A 938      45.560  40.680  34.790  1.00  0.00           H
ATOM   4585  HD2 ILE A 938      46.060  41.920  36.000  1.00  0.00           H
ATOM   4586  HD3 ILE A 938      45.990  42.330  34.320  1.00  0.00           H
ATOM   4587  C   ILE A 938      42.940  42.200  31.610  1.00  0.00           C
ATOM   4588  O   ILE A 938      43.510  41.440  30.850  1.00  0.00           O
ATOM   4589  N   ASN A 939      41.780  42.770  31.260  1.00  0.00           N
ATOM   4590  HN  ASN A 939      41.260  43.310  31.910  1.00  0.00           H
ATOM   4591  CA  ASN A 939      40.990  42.510  30.110  1.00  0.00           C
ATOM   4592  HA  ASN A 939      41.400  41.600  29.700  1.00  0.00           H
ATOM   4593  CB  ASN A 939      39.440  42.380  30.420  1.00  0.00           C
ATOM   4594  HB1 ASN A 939      38.830  42.160  29.520  1.00  0.00           H
ATOM   4595  HB2 ASN A 939      39.000  43.360  30.710  1.00  0.00           H
ATOM   4596  CG  ASN A 939      39.170  41.290  31.450  1.00  0.00           C
ATOM   4597  OD1 ASN A 939      39.990  40.310  31.390  1.00  0.00           O
ATOM   4598  ND2 ASN A 939      38.250  41.260  32.430  1.00  0.00           N
ATOM   4599 HD21 ASN A 939      37.530  41.960  32.420  1.00  0.00           H
ATOM   4600 HD22 ASN A 939      38.380  40.510  33.090  1.00  0.00           H
ATOM   4601  C   ASN A 939      41.190  43.590  28.980  1.00  0.00           C
ATOM   4602  O   ASN A 939      40.240  44.190  28.490  1.00  0.00           O
ATOM   4603  N   ARG A 940      42.430  43.620  28.470  1.00  0.00           N
ATOM   4604  HN  ARG A 940      43.160  43.160  28.970  1.00  0.00           H
ATOM   4605  CA  ARG A 940      42.730  44.530  27.330  1.00  0.00           C
ATOM   4606  HA  ARG A 940      42.240  45.500  27.370  1.00  0.00           H
ATOM   4607  CB  ARG A 940      44.260  44.850  27.300  1.00  0.00           C
ATOM   4608  HB1 ARG A 940      44.470  45.510  26.440  1.00  0.00           H
ATOM   4609  HB2 ARG A 940      44.810  43.890  27.160  1.00  0.00           H
ATOM   4610  CG  ARG A 940      44.680  45.620  28.610  1.00  0.00           C
ATOM   4611  HG1 ARG A 940      45.770  45.490  28.760  1.00  0.00           H
ATOM   4612  HG2 ARG A 940      44.340  45.280  29.610  1.00  0.00           H
ATOM   4613  CD  ARG A 940      44.350  47.110  28.520  1.00  0.00           C
ATOM   4614  HD1 ARG A 940      44.430  47.610  29.520  1.00  0.00           H
ATOM   4615  HD2 ARG A 940      43.300  47.340  28.200  1.00  0.00           H
ATOM   4616  NE  ARG A 940      45.350  47.770  27.630  1.00  0.00           N
ATOM   4617  HE  ARG A 940      46.040  47.160  27.250  1.00  0.00           H
ATOM   4618  CZ  ARG A 940      45.500  49.070  27.400  1.00  0.00           C
ATOM   4619  NH1 ARG A 940      46.500  49.370  26.650  1.00  0.00           N
ATOM   4620 HH11 ARG A 940      46.940  48.690  26.060  1.00  0.00           H
ATOM   4621 HH12 ARG A 940      46.220  50.220  26.200  1.00  0.00           H
ATOM   4622  NH2 ARG A 940      44.760  50.000  27.780  1.00  0.00           N
ATOM   4623 HH21 ARG A 940      43.960  49.800  28.370  1.00  0.00           H
ATOM   4624 HH22 ARG A 940      45.190  50.890  27.780  1.00  0.00           H
ATOM   4625  C   ARG A 940      42.290  44.000  25.920  1.00  0.00           C
ATOM   4626  O   ARG A 940      41.940  42.840  25.770  1.00  0.00           O
ATOM   4627  N   LYS A 941      42.380  44.810  24.870  1.00  0.00           N
ATOM   4628  HN  LYS A 941      42.810  45.710  24.950  1.00  0.00           H
ATOM   4629  CA  LYS A 941      42.080  44.350  23.500  1.00  0.00           C
ATOM   4630  HA  LYS A 941      41.060  44.030  23.350  1.00  0.00           H
ATOM   4631  CB  LYS A 941      42.210  45.500  22.500  1.00  0.00           C
ATOM   4632  HB1 LYS A 941      42.450  45.240  21.440  1.00  0.00           H
ATOM   4633  HB2 LYS A 941      43.180  46.010  22.730  1.00  0.00           H
ATOM   4634  CG  LYS A 941      41.090  46.570  22.560  1.00  0.00           C
ATOM   4635  HG1 LYS A 941      41.430  47.510  22.080  1.00  0.00           H
ATOM   4636  HG2 LYS A 941      40.930  46.890  23.610  1.00  0.00           H
ATOM   4637  CD  LYS A 941      39.820  46.130  21.870  1.00  0.00           C
ATOM   4638  HD1 LYS A 941      39.490  45.100  22.100  1.00  0.00           H
ATOM   4639  HD2 LYS A 941      39.990  46.200  20.780  1.00  0.00           H
ATOM   4640  CE  LYS A 941      38.640  47.110  22.140  1.00  0.00           C
ATOM   4641  HE1 LYS A 941      37.840  47.090  21.370  1.00  0.00           H
ATOM   4642  HE2 LYS A 941      39.080  48.130  22.130  1.00  0.00           H
ATOM   4643  NZ  LYS A 941      38.040  46.880  23.500  1.00  0.00           N
ATOM   4644  HZ1 LYS A 941      37.150  47.400  23.650  1.00  0.00           H
ATOM   4645  HZ2 LYS A 941      38.750  47.280  24.140  1.00  0.00           H
ATOM   4646  HZ3 LYS A 941      37.910  45.870  23.690  1.00  0.00           H
ATOM   4647  C   LYS A 941      42.800  43.160  22.910  1.00  0.00           C
ATOM   4648  O   LYS A 941      42.260  42.320  22.220  1.00  0.00           O
ATOM   4649  N   GLU A 942      44.130  43.160  23.110  1.00  0.00           N
ATOM   4650  HN  GLU A 942      44.450  43.890  23.720  1.00  0.00           H
ATOM   4651  CA  GLU A 942      44.940  42.180  22.520  1.00  0.00           C
ATOM   4652  HA  GLU A 942      44.410  41.600  21.770  1.00  0.00           H
ATOM   4653  CB  GLU A 942      46.220  42.860  21.910  1.00  0.00           C
ATOM   4654  HB1 GLU A 942      46.840  42.150  21.340  1.00  0.00           H
ATOM   4655  HB2 GLU A 942      46.820  43.430  22.650  1.00  0.00           H
ATOM   4656  CG  GLU A 942      45.870  43.900  20.850  1.00  0.00           C
ATOM   4657  HG1 GLU A 942      45.170  44.640  21.280  1.00  0.00           H
ATOM   4658  HG2 GLU A 942      45.260  43.330  20.110  1.00  0.00           H
ATOM   4659  CD  GLU A 942      47.110  44.570  20.210  1.00  0.00           C
ATOM   4660  OE1 GLU A 942      47.840  45.180  21.020  1.00  0.00           O
ATOM   4661  OE2 GLU A 942      47.330  44.570  18.910  1.00  0.00           O
ATOM   4662  C   GLU A 942      45.340  41.150  23.550  1.00  0.00           C
ATOM   4663  O   GLU A 942      45.960  40.200  23.250  1.00  0.00           O
ATOM   4664  N   HSD A 943      44.700  41.260  24.760  1.00  0.00           N
ATOM   4665  HN  HSD A 943      44.030  41.990  24.830  1.00  0.00           H
ATOM   4666  CA  HSD A 943      44.850  40.260  25.820  1.00  0.00           C
ATOM   4667  HA  HSD A 943      45.820  39.790  25.800  1.00  0.00           H
ATOM   4668  CB  HSD A 943      44.610  40.780  27.230  1.00  0.00           C
ATOM   4669  HB1 HSD A 943      44.650  39.920  27.930  1.00  0.00           H
ATOM   4670  HB2 HSD A 943      43.570  41.160  27.240  1.00  0.00           H
ATOM   4671  ND1 HSD A 943      45.690  42.050  29.150  1.00  0.00           N
ATOM   4672  HD1 HSD A 943      45.060  41.680  29.840  1.00  0.00           H
ATOM   4673  CG  HSD A 943      45.680  41.720  27.840  1.00  0.00           C
ATOM   4674  CE1 HSD A 943      46.760  42.840  29.390  1.00  0.00           C
ATOM   4675  HE1 HSD A 943      46.890  43.390  30.320  1.00  0.00           H
ATOM   4676  NE2 HSD A 943      47.440  43.050  28.260  1.00  0.00           N
ATOM   4677  CD2 HSD A 943      46.750  42.370  27.230  1.00  0.00           C
ATOM   4678  HD2 HSD A 943      47.130  42.400  26.220  1.00  0.00           H
ATOM   4679  C   HSD A 943      43.890  39.100  25.620  1.00  0.00           C
ATOM   4680  O   HSD A 943      42.690  39.310  25.630  1.00  0.00           O
ATOM   4681  N   LYS A 944      44.400  37.950  25.470  1.00  0.00           N
ATOM   4682  HN  LYS A 944      45.310  37.640  25.730  1.00  0.00           H
ATOM   4683  CA  LYS A 944      43.610  36.790  25.120  1.00  0.00           C
ATOM   4684  HA  LYS A 944      42.670  37.030  24.650  1.00  0.00           H
ATOM   4685  CB  LYS A 944      44.460  35.850  24.210  1.00  0.00           C
ATOM   4686  HB1 LYS A 944      43.840  34.940  24.050  1.00  0.00           H
ATOM   4687  HB2 LYS A 944      45.410  35.570  24.720  1.00  0.00           H
ATOM   4688  CG  LYS A 944      44.720  36.460  22.850  1.00  0.00           C
ATOM   4689  HG1 LYS A 944      45.270  35.730  22.200  1.00  0.00           H
ATOM   4690  HG2 LYS A 944      45.370  37.360  22.920  1.00  0.00           H
ATOM   4691  CD  LYS A 944      43.360  36.640  22.170  1.00  0.00           C
ATOM   4692  HD1 LYS A 944      42.480  36.550  22.840  1.00  0.00           H
ATOM   4693  HD2 LYS A 944      43.190  35.990  21.280  1.00  0.00           H
ATOM   4694  CE  LYS A 944      43.390  38.080  21.630  1.00  0.00           C
ATOM   4695  HE1 LYS A 944      44.360  38.310  21.140  1.00  0.00           H
ATOM   4696  HE2 LYS A 944      43.200  38.780  22.460  1.00  0.00           H
ATOM   4697  NZ  LYS A 944      42.260  38.350  20.780  1.00  0.00           N
ATOM   4698  HZ1 LYS A 944      42.290  39.360  20.500  1.00  0.00           H
ATOM   4699  HZ2 LYS A 944      41.320  38.240  21.190  1.00  0.00           H
ATOM   4700  HZ3 LYS A 944      42.290  37.770  19.920  1.00  0.00           H
ATOM   4701  C   LYS A 944      43.060  36.160  26.410  1.00  0.00           C
ATOM   4702  O   LYS A 944      43.730  35.260  26.960  1.00  0.00           O
ATOM   4703  N   LEU A 945      41.830  36.520  26.970  1.00  0.00           N
ATOM   4704  HN  LEU A 945      41.270  37.170  26.460  1.00  0.00           H
ATOM   4705  CA  LEU A 945      41.230  36.150  28.180  1.00  0.00           C
ATOM   4706  HA  LEU A 945      41.560  35.140  28.420  1.00  0.00           H
ATOM   4707  CB  LEU A 945      41.680  37.070  29.350  1.00  0.00           C
ATOM   4708  HB1 LEU A 945      41.340  36.680  30.330  1.00  0.00           H
ATOM   4709  HB2 LEU A 945      41.160  38.040  29.250  1.00  0.00           H
ATOM   4710  CG  LEU A 945      43.180  37.340  29.560  1.00  0.00           C
ATOM   4711  HG  LEU A 945      43.760  37.500  28.630  1.00  0.00           H
ATOM   4712  CD1 LEU A 945      43.380  38.600  30.340  1.00  0.00           C
ATOM   4713 HD11 LEU A 945      44.380  38.930  30.700  1.00  0.00           H
ATOM   4714 HD12 LEU A 945      42.750  38.520  31.260  1.00  0.00           H
ATOM   4715 HD13 LEU A 945      42.930  39.430  29.760  1.00  0.00           H
ATOM   4716  CD2 LEU A 945      43.770  36.220  30.430  1.00  0.00           C
ATOM   4717 HD21 LEU A 945      44.840  36.490  30.550  1.00  0.00           H
ATOM   4718 HD22 LEU A 945      43.590  35.250  29.920  1.00  0.00           H
ATOM   4719 HD23 LEU A 945      43.350  36.080  31.450  1.00  0.00           H
ATOM   4720  C   LEU A 945      39.690  36.110  27.820  1.00  0.00           C
ATOM   4721  O   LEU A 945      39.270  36.850  26.960  1.00  0.00           O
ATOM   4722  N   LYS A 946      38.970  35.130  28.460  1.00  0.00           N
ATOM   4723  HN  LYS A 946      39.410  34.530  29.130  1.00  0.00           H
ATOM   4724  CA  LYS A 946      37.510  34.990  28.290  1.00  0.00           C
ATOM   4725  HA  LYS A 946      36.990  35.940  28.320  1.00  0.00           H
ATOM   4726  CB  LYS A 946      37.050  34.280  26.940  1.00  0.00           C
ATOM   4727  HB1 LYS A 946      35.940  34.150  26.950  1.00  0.00           H
ATOM   4728  HB2 LYS A 946      37.500  33.270  26.790  1.00  0.00           H
ATOM   4729  CG  LYS A 946      37.420  34.890  25.700  1.00  0.00           C
ATOM   4730  HG1 LYS A 946      38.510  35.130  25.660  1.00  0.00           H
ATOM   4731  HG2 LYS A 946      36.830  35.840  25.680  1.00  0.00           H
ATOM   4732  CD  LYS A 946      37.000  34.170  24.460  1.00  0.00           C
ATOM   4733  HD1 LYS A 946      35.970  33.900  24.800  1.00  0.00           H
ATOM   4734  HD2 LYS A 946      37.550  33.240  24.250  1.00  0.00           H
ATOM   4735  CE  LYS A 946      36.880  34.970  23.180  1.00  0.00           C
ATOM   4736  HE1 LYS A 946      36.120  35.740  23.410  1.00  0.00           H
ATOM   4737  HE2 LYS A 946      36.600  34.370  22.290  1.00  0.00           H
ATOM   4738  NZ  LYS A 946      38.150  35.580  22.900  1.00  0.00           N
ATOM   4739  HZ1 LYS A 946      38.230  36.520  23.320  1.00  0.00           H
ATOM   4740  HZ2 LYS A 946      38.340  35.630  21.880  1.00  0.00           H
ATOM   4741  HZ3 LYS A 946      38.920  35.000  23.300  1.00  0.00           H
ATOM   4742  C   LYS A 946      36.840  34.320  29.510  1.00  0.00           C
ATOM   4743  O   LYS A 946      35.640  34.320  29.700  1.00  0.00           O
ATOM   4744  N   LYS A 947      37.620  33.830  30.510  1.00  0.00           N
ATOM   4745  HN  LYS A 947      38.620  33.800  30.560  1.00  0.00           H
ATOM   4746  CA  LYS A 947      37.000  33.210  31.710  1.00  0.00           C
ATOM   4747  HA  LYS A 947      36.080  32.740  31.400  1.00  0.00           H
ATOM   4748  CB  LYS A 947      38.090  32.180  32.170  1.00  0.00           C
ATOM   4749  HB1 LYS A 947      37.770  31.670  33.110  1.00  0.00           H
ATOM   4750  HB2 LYS A 947      39.040  32.700  32.350  1.00  0.00           H
ATOM   4751  CG  LYS A 947      38.140  31.050  31.190  1.00  0.00           C
ATOM   4752  HG1 LYS A 947      38.610  31.480  30.280  1.00  0.00           H
ATOM   4753  HG2 LYS A 947      37.080  30.860  30.950  1.00  0.00           H
ATOM   4754  CD  LYS A 947      38.800  29.840  31.850  1.00  0.00           C
ATOM   4755  HD1 LYS A 947      38.010  29.410  32.520  1.00  0.00           H
ATOM   4756  HD2 LYS A 947      39.580  30.230  32.530  1.00  0.00           H
ATOM   4757  CE  LYS A 947      39.160  28.860  30.770  1.00  0.00           C
ATOM   4758  HE1 LYS A 947      39.920  29.430  30.180  1.00  0.00           H
ATOM   4759  HE2 LYS A 947      38.330  28.520  30.110  1.00  0.00           H
ATOM   4760  NZ  LYS A 947      39.840  27.660  31.430  1.00  0.00           N
ATOM   4761  HZ1 LYS A 947      40.680  27.890  32.000  1.00  0.00           H
ATOM   4762  HZ2 LYS A 947      40.140  27.100  30.600  1.00  0.00           H
ATOM   4763  HZ3 LYS A 947      39.170  27.020  31.900  1.00  0.00           H
ATOM   4764  C   LYS A 947      36.600  34.140  32.820  1.00  0.00           C
ATOM   4765  O   LYS A 947      36.940  35.320  32.840  1.00  0.00           O
ATOM   4766  N   GLY A 948      35.780  33.680  33.830  1.00  0.00           N
ATOM   4767  HN  GLY A 948      35.510  32.720  33.860  1.00  0.00           H
ATOM   4768  CA  GLY A 948      35.150  34.460  34.880  1.00  0.00           C
ATOM   4769  HA1 GLY A 948      35.510  35.470  34.950  1.00  0.00           H
ATOM   4770  HA2 GLY A 948      35.370  33.860  35.740  1.00  0.00           H
ATOM   4771  C   GLY A 948      33.640  34.710  34.890  1.00  0.00           C
ATOM   4772  O   GLY A 948      32.900  34.070  34.130  1.00  0.00           O
ATOM   4773  N   ALA A 949      33.230  35.720  35.690  1.00  0.00           N
ATOM   4774  HN  ALA A 949      33.890  36.300  36.170  1.00  0.00           H
ATOM   4775  CA  ALA A 949      31.920  36.310  35.680  1.00  0.00           C
ATOM   4776  HA  ALA A 949      31.290  35.810  34.960  1.00  0.00           H
ATOM   4777  CB  ALA A 949      31.300  35.910  37.050  1.00  0.00           C
ATOM   4778  HB1 ALA A 949      30.300  36.390  37.170  1.00  0.00           H
ATOM   4779  HB2 ALA A 949      31.960  36.290  37.860  1.00  0.00           H
ATOM   4780  HB3 ALA A 949      31.190  34.820  37.170  1.00  0.00           H
ATOM   4781  C   ALA A 949      31.930  37.820  35.500  1.00  0.00           C
ATOM   4782  O   ALA A 949      33.000  38.410  35.410  1.00  0.00           O
ATOM   4783  N   GLY A 950      30.710  38.440  35.280  1.00  0.00           N
ATOM   4784  HN  GLY A 950      29.900  37.860  35.430  1.00  0.00           H
ATOM   4785  CA  GLY A 950      30.570  39.840  34.950  1.00  0.00           C
ATOM   4786  HA1 GLY A 950      29.530  40.030  34.730  1.00  0.00           H
ATOM   4787  HA2 GLY A 950      31.170  39.930  34.060  1.00  0.00           H
ATOM   4788  C   GLY A 950      30.860  40.750  36.080  1.00  0.00           C
ATOM   4789  O   GLY A 950      30.980  40.390  37.250  1.00  0.00           O
ATOM   4790  N   TYR A 951      30.980  42.060  35.780  1.00  0.00           N
ATOM   4791  HN  TYR A 951      31.080  42.420  34.860  1.00  0.00           H
ATOM   4792  CA  TYR A 951      31.480  43.090  36.660  1.00  0.00           C
ATOM   4793  HA  TYR A 951      32.400  42.620  37.010  1.00  0.00           H
ATOM   4794  CB  TYR A 951      31.750  44.360  35.810  1.00  0.00           C
ATOM   4795  HB1 TYR A 951      32.110  45.110  36.540  1.00  0.00           H
ATOM   4796  HB2 TYR A 951      30.800  44.700  35.330  1.00  0.00           H
ATOM   4797  CG  TYR A 951      32.860  44.200  34.750  1.00  0.00           C
ATOM   4798  CD1 TYR A 951      32.990  45.120  33.670  1.00  0.00           C
ATOM   4799  HD1 TYR A 951      32.310  45.920  33.450  1.00  0.00           H
ATOM   4800  CE1 TYR A 951      33.880  44.900  32.640  1.00  0.00           C
ATOM   4801  HE1 TYR A 951      33.980  45.530  31.770  1.00  0.00           H
ATOM   4802  CZ  TYR A 951      34.680  43.750  32.640  1.00  0.00           C
ATOM   4803  OH  TYR A 951      35.570  43.460  31.630  1.00  0.00           O
ATOM   4804  HH  TYR A 951      35.440  44.120  30.950  1.00  0.00           H
ATOM   4805  CD2 TYR A 951      33.780  43.110  34.810  1.00  0.00           C
ATOM   4806  HD2 TYR A 951      33.900  42.460  35.650  1.00  0.00           H
ATOM   4807  CE2 TYR A 951      34.750  42.940  33.800  1.00  0.00           C
ATOM   4808  HE2 TYR A 951      35.540  42.190  33.790  1.00  0.00           H
ATOM   4809  C   TYR A 951      30.630  43.410  37.950  1.00  0.00           C
ATOM   4810  O   TYR A 951      31.110  43.440  39.070  1.00  0.00           O
ATOM   4811  N   HSD A 952      29.280  43.380  37.820  1.00  0.00           N
ATOM   4812  HN  HSD A 952      28.830  43.330  36.940  1.00  0.00           H
ATOM   4813  CA  HSD A 952      28.370  43.560  38.990  1.00  0.00           C
ATOM   4814  HA  HSD A 952      28.670  44.460  39.500  1.00  0.00           H
ATOM   4815  CB  HSD A 952      26.880  43.720  38.490  1.00  0.00           C
ATOM   4816  HB1 HSD A 952      26.120  43.690  39.310  1.00  0.00           H
ATOM   4817  HB2 HSD A 952      26.650  42.870  37.820  1.00  0.00           H
ATOM   4818  ND1 HSD A 952      25.280  45.520  37.710  1.00  0.00           N
ATOM   4819  HD1 HSD A 952      24.450  44.970  37.840  1.00  0.00           H
ATOM   4820  CG  HSD A 952      26.580  45.100  37.910  1.00  0.00           C
ATOM   4821  CE1 HSD A 952      25.410  46.850  37.470  1.00  0.00           C
ATOM   4822  HE1 HSD A 952      24.610  47.580  37.330  1.00  0.00           H
ATOM   4823  NE2 HSD A 952      26.710  47.270  37.480  1.00  0.00           N
ATOM   4824  CD2 HSD A 952      27.430  46.140  37.730  1.00  0.00           C
ATOM   4825  HD2 HSD A 952      28.510  46.230  37.750  1.00  0.00           H
ATOM   4826  C   HSD A 952      28.480  42.350  39.870  1.00  0.00           C
ATOM   4827  O   HSD A 952      28.550  42.450  41.110  1.00  0.00           O
ATOM   4828  N   LEU A 953      28.580  41.110  39.270  1.00  0.00           N
ATOM   4829  HN  LEU A 953      28.570  41.000  38.290  1.00  0.00           H
ATOM   4830  CA  LEU A 953      28.840  39.890  39.960  1.00  0.00           C
ATOM   4831  HA  LEU A 953      28.110  39.830  40.750  1.00  0.00           H
ATOM   4832  CB  LEU A 953      28.720  38.620  39.110  1.00  0.00           C
ATOM   4833  HB1 LEU A 953      29.130  37.690  39.570  1.00  0.00           H
ATOM   4834  HB2 LEU A 953      29.390  38.940  38.270  1.00  0.00           H
ATOM   4835  CG  LEU A 953      27.310  38.440  38.680  1.00  0.00           C
ATOM   4836  HG  LEU A 953      26.940  39.320  38.110  1.00  0.00           H
ATOM   4837  CD1 LEU A 953      27.160  37.320  37.670  1.00  0.00           C
ATOM   4838 HD11 LEU A 953      27.610  36.350  37.970  1.00  0.00           H
ATOM   4839 HD12 LEU A 953      27.590  37.720  36.720  1.00  0.00           H
ATOM   4840 HD13 LEU A 953      26.080  37.110  37.470  1.00  0.00           H
ATOM   4841  CD2 LEU A 953      26.340  38.250  39.920  1.00  0.00           C
ATOM   4842 HD21 LEU A 953      26.850  37.500  40.560  1.00  0.00           H
ATOM   4843 HD22 LEU A 953      25.380  37.840  39.510  1.00  0.00           H
ATOM   4844 HD23 LEU A 953      26.210  39.190  40.480  1.00  0.00           H
ATOM   4845  C   LEU A 953      30.060  39.750  40.800  1.00  0.00           C
ATOM   4846  O   LEU A 953      30.120  39.320  41.960  1.00  0.00           O
ATOM   4847  N   ASP A 954      31.110  40.240  40.200  1.00  0.00           N
ATOM   4848  HN  ASP A 954      31.050  40.760  39.350  1.00  0.00           H
ATOM   4849  CA  ASP A 954      32.430  40.200  40.720  1.00  0.00           C
ATOM   4850  HA  ASP A 954      32.740  39.210  41.020  1.00  0.00           H
ATOM   4851  CB  ASP A 954      33.360  40.710  39.600  1.00  0.00           C
ATOM   4852  HB1 ASP A 954      34.400  40.970  39.870  1.00  0.00           H
ATOM   4853  HB2 ASP A 954      32.830  41.640  39.280  1.00  0.00           H
ATOM   4854  CG  ASP A 954      33.450  39.650  38.520  1.00  0.00           C
ATOM   4855  OD1 ASP A 954      33.040  38.540  38.500  1.00  0.00           O
ATOM   4856  OD2 ASP A 954      34.130  40.100  37.330  1.00  0.00           O
ATOM   4857  HD2 ASP A 954      33.990  39.390  36.690  1.00  0.00           H
ATOM   4858  C   ASP A 954      32.550  41.030  42.000  1.00  0.00           C
ATOM   4859  O   ASP A 954      32.860  40.610  43.130  1.00  0.00           O
ATOM   4860  N   LEU A 955      32.100  42.290  41.810  1.00  0.00           N
ATOM   4861  HN  LEU A 955      31.780  42.620  40.910  1.00  0.00           H
ATOM   4862  CA  LEU A 955      31.900  43.270  42.850  1.00  0.00           C
ATOM   4863  HA  LEU A 955      32.860  43.440  43.320  1.00  0.00           H
ATOM   4864  CB  LEU A 955      31.510  44.530  42.040  1.00  0.00           C
ATOM   4865  HB1 LEU A 955      30.660  44.240  41.400  1.00  0.00           H
ATOM   4866  HB2 LEU A 955      32.330  44.820  41.330  1.00  0.00           H
ATOM   4867  CG  LEU A 955      31.030  45.780  42.700  1.00  0.00           C
ATOM   4868  HG  LEU A 955      30.150  45.690  43.360  1.00  0.00           H
ATOM   4869  CD1 LEU A 955      32.090  46.350  43.620  1.00  0.00           C
ATOM   4870 HD11 LEU A 955      32.960  46.510  42.950  1.00  0.00           H
ATOM   4871 HD12 LEU A 955      32.270  45.710  44.510  1.00  0.00           H
ATOM   4872 HD13 LEU A 955      31.750  47.320  44.040  1.00  0.00           H
ATOM   4873  CD2 LEU A 955      30.740  46.760  41.560  1.00  0.00           C
ATOM   4874 HD21 LEU A 955      31.700  47.000  41.050  1.00  0.00           H
ATOM   4875 HD22 LEU A 955      30.390  47.760  41.890  1.00  0.00           H
ATOM   4876 HD23 LEU A 955      30.020  46.370  40.800  1.00  0.00           H
ATOM   4877  C   LEU A 955      30.890  42.860  43.930  1.00  0.00           C
ATOM   4878  O   LEU A 955      31.090  43.160  45.130  1.00  0.00           O
ATOM   4879  N   LEU A 956      29.730  42.150  43.560  1.00  0.00           N
ATOM   4880  HN  LEU A 956      29.310  41.970  42.680  1.00  0.00           H
ATOM   4881  CA  LEU A 956      28.760  41.650  44.460  1.00  0.00           C
ATOM   4882  HA  LEU A 956      28.450  42.430  45.150  1.00  0.00           H
ATOM   4883  CB  LEU A 956      27.450  41.200  43.670  1.00  0.00           C
ATOM   4884  HB1 LEU A 956      27.670  40.510  42.830  1.00  0.00           H
ATOM   4885  HB2 LEU A 956      26.980  42.110  43.220  1.00  0.00           H
ATOM   4886  CG  LEU A 956      26.410  40.470  44.590  1.00  0.00           C
ATOM   4887  HG  LEU A 956      26.900  39.550  45.000  1.00  0.00           H
ATOM   4888  CD1 LEU A 956      26.000  41.470  45.660  1.00  0.00           C
ATOM   4889 HD11 LEU A 956      25.120  41.160  46.270  1.00  0.00           H
ATOM   4890 HD12 LEU A 956      25.790  42.390  45.090  1.00  0.00           H
ATOM   4891 HD13 LEU A 956      26.900  41.660  46.280  1.00  0.00           H
ATOM   4892  CD2 LEU A 956      25.170  39.990  43.790  1.00  0.00           C
ATOM   4893 HD21 LEU A 956      24.380  39.640  44.490  1.00  0.00           H
ATOM   4894 HD22 LEU A 956      25.540  39.100  43.240  1.00  0.00           H
ATOM   4895 HD23 LEU A 956      24.700  40.790  43.200  1.00  0.00           H
ATOM   4896  C   LEU A 956      29.300  40.530  45.370  1.00  0.00           C
ATOM   4897  O   LEU A 956      29.090  40.580  46.590  1.00  0.00           O
ATOM   4898  N   MET A 957      30.110  39.570  44.700  1.00  0.00           N
ATOM   4899  HN  MET A 957      29.960  39.530  43.710  1.00  0.00           H
ATOM   4900  CA  MET A 957      30.940  38.540  45.440  1.00  0.00           C
ATOM   4901  HA  MET A 957      30.200  38.040  46.050  1.00  0.00           H
ATOM   4902  CB  MET A 957      31.660  37.540  44.510  1.00  0.00           C
ATOM   4903  HB1 MET A 957      32.420  36.910  45.020  1.00  0.00           H
ATOM   4904  HB2 MET A 957      32.150  38.210  43.780  1.00  0.00           H
ATOM   4905  CG  MET A 957      30.610  36.590  43.950  1.00  0.00           C
ATOM   4906  HG1 MET A 957      29.890  37.110  43.290  1.00  0.00           H
ATOM   4907  HG2 MET A 957      29.980  36.180  44.770  1.00  0.00           H
ATOM   4908  SD  MET A 957      31.300  35.230  43.110  1.00  0.00           S
ATOM   4909  CE  MET A 957      32.000  36.050  41.650  1.00  0.00           C
ATOM   4910  HE1 MET A 957      33.010  36.420  41.920  1.00  0.00           H
ATOM   4911  HE2 MET A 957      31.420  36.890  41.230  1.00  0.00           H
ATOM   4912  HE3 MET A 957      32.050  35.290  40.850  1.00  0.00           H
ATOM   4913  C   MET A 957      32.000  39.140  46.450  1.00  0.00           C
ATOM   4914  O   MET A 957      32.140  38.750  47.620  1.00  0.00           O
ATOM   4915  N   VAL A 958      32.800  40.180  46.030  1.00  0.00           N
ATOM   4916  HN  VAL A 958      32.760  40.520  45.100  1.00  0.00           H
ATOM   4917  CA  VAL A 958      33.780  40.720  46.950  1.00  0.00           C
ATOM   4918  HA  VAL A 958      34.350  39.950  47.450  1.00  0.00           H
ATOM   4919  CB  VAL A 958      34.860  41.560  46.220  1.00  0.00           C
ATOM   4920  HB  VAL A 958      34.350  42.350  45.620  1.00  0.00           H
ATOM   4921  CG1 VAL A 958      35.830  42.160  47.330  1.00  0.00           C
ATOM   4922 HG11 VAL A 958      35.250  42.920  47.900  1.00  0.00           H
ATOM   4923 HG12 VAL A 958      36.680  42.700  46.860  1.00  0.00           H
ATOM   4924 HG13 VAL A 958      36.320  41.390  47.960  1.00  0.00           H
ATOM   4925  CG2 VAL A 958      35.560  40.550  45.230  1.00  0.00           C
ATOM   4926 HG21 VAL A 958      36.170  41.100  44.480  1.00  0.00           H
ATOM   4927 HG22 VAL A 958      34.810  40.000  44.630  1.00  0.00           H
ATOM   4928 HG23 VAL A 958      36.050  39.730  45.770  1.00  0.00           H
ATOM   4929  C   VAL A 958      33.090  41.560  47.940  1.00  0.00           C
ATOM   4930  O   VAL A 958      33.360  41.630  49.110  1.00  0.00           O
ATOM   4931  N   GLY A 959      31.980  42.190  47.550  1.00  0.00           N
ATOM   4932  HN  GLY A 959      31.740  42.140  46.580  1.00  0.00           H
ATOM   4933  CA  GLY A 959      31.040  42.980  48.330  1.00  0.00           C
ATOM   4934  HA1 GLY A 959      30.450  43.530  47.610  1.00  0.00           H
ATOM   4935  HA2 GLY A 959      31.570  43.730  48.910  1.00  0.00           H
ATOM   4936  C   GLY A 959      30.190  42.210  49.470  1.00  0.00           C
ATOM   4937  O   GLY A 959      29.930  42.730  50.570  1.00  0.00           O
ATOM   4938  N   VAL A 960      29.750  40.940  49.210  1.00  0.00           N
ATOM   4939  HN  VAL A 960      29.960  40.470  48.370  1.00  0.00           H
ATOM   4940  CA  VAL A 960      29.220  40.030  50.130  1.00  0.00           C
ATOM   4941  HA  VAL A 960      28.530  40.640  50.710  1.00  0.00           H
ATOM   4942  CB  VAL A 960      28.230  39.050  49.470  1.00  0.00           C
ATOM   4943  HB  VAL A 960      28.650  38.630  48.540  1.00  0.00           H
ATOM   4944  CG1 VAL A 960      27.620  37.890  50.440  1.00  0.00           C
ATOM   4945 HG11 VAL A 960      28.380  37.150  50.750  1.00  0.00           H
ATOM   4946 HG12 VAL A 960      26.800  37.410  49.860  1.00  0.00           H
ATOM   4947 HG13 VAL A 960      27.330  38.490  51.340  1.00  0.00           H
ATOM   4948  CG2 VAL A 960      27.000  39.870  49.010  1.00  0.00           C
ATOM   4949 HG21 VAL A 960      26.290  39.250  48.420  1.00  0.00           H
ATOM   4950 HG22 VAL A 960      27.370  40.690  48.350  1.00  0.00           H
ATOM   4951 HG23 VAL A 960      26.540  40.480  49.820  1.00  0.00           H
ATOM   4952  C   VAL A 960      30.240  39.240  51.040  1.00  0.00           C
ATOM   4953  O   VAL A 960      29.910  38.820  52.120  1.00  0.00           O
ATOM   4954  N   MET A 961      31.490  39.090  50.540  1.00  0.00           N
ATOM   4955  HN  MET A 961      31.790  39.300  49.610  1.00  0.00           H
ATOM   4956  CA  MET A 961      32.620  38.630  51.420  1.00  0.00           C
ATOM   4957  HA  MET A 961      32.230  37.830  52.030  1.00  0.00           H
ATOM   4958  CB  MET A 961      33.860  38.040  50.730  1.00  0.00           C
ATOM   4959  HB1 MET A 961      34.720  37.800  51.380  1.00  0.00           H
ATOM   4960  HB2 MET A 961      34.250  38.780  49.980  1.00  0.00           H
ATOM   4961  CG  MET A 961      33.520  36.720  49.920  1.00  0.00           C
ATOM   4962  HG1 MET A 961      34.520  36.390  49.560  1.00  0.00           H
ATOM   4963  HG2 MET A 961      32.810  36.990  49.110  1.00  0.00           H
ATOM   4964  SD  MET A 961      32.810  35.350  50.790  1.00  0.00           S
ATOM   4965  CE  MET A 961      34.010  35.260  52.190  1.00  0.00           C
ATOM   4966  HE1 MET A 961      33.950  36.210  52.760  1.00  0.00           H
ATOM   4967  HE2 MET A 961      35.010  35.120  51.740  1.00  0.00           H
ATOM   4968  HE3 MET A 961      33.740  34.430  52.890  1.00  0.00           H
ATOM   4969  C   MET A 961      33.120  39.670  52.370  1.00  0.00           C
ATOM   4970  O   MET A 961      33.580  39.340  53.460  1.00  0.00           O
ATOM   4971  N   LEU A 962      33.040  40.930  52.000  1.00  0.00           N
ATOM   4972  HN  LEU A 962      32.840  41.100  51.040  1.00  0.00           H
ATOM   4973  CA  LEU A 962      33.300  42.120  52.810  1.00  0.00           C
ATOM   4974  HA  LEU A 962      34.300  42.140  53.190  1.00  0.00           H
ATOM   4975  CB  LEU A 962      33.200  43.360  51.880  1.00  0.00           C
ATOM   4976  HB1 LEU A 962      32.270  43.400  51.280  1.00  0.00           H
ATOM   4977  HB2 LEU A 962      33.990  43.120  51.140  1.00  0.00           H
ATOM   4978  CG  LEU A 962      33.450  44.810  52.470  1.00  0.00           C
ATOM   4979  HG  LEU A 962      34.220  44.770  53.260  1.00  0.00           H
ATOM   4980  CD1 LEU A 962      33.900  45.860  51.490  1.00  0.00           C
ATOM   4981 HD11 LEU A 962      34.920  45.620  51.120  1.00  0.00           H
ATOM   4982 HD12 LEU A 962      33.950  46.870  51.920  1.00  0.00           H
ATOM   4983 HD13 LEU A 962      33.250  45.900  50.590  1.00  0.00           H
ATOM   4984  CD2 LEU A 962      32.200  45.340  53.100  1.00  0.00           C
ATOM   4985 HD21 LEU A 962      31.410  45.530  52.340  1.00  0.00           H
ATOM   4986 HD22 LEU A 962      32.470  46.300  53.580  1.00  0.00           H
ATOM   4987 HD23 LEU A 962      31.700  44.660  53.830  1.00  0.00           H
ATOM   4988  C   LEU A 962      32.380  42.160  54.000  1.00  0.00           C
ATOM   4989  O   LEU A 962      32.730  42.570  55.130  1.00  0.00           O
ATOM   4990  N   GLY A 963      31.090  41.680  53.730  1.00  0.00           N
ATOM   4991  HN  GLY A 963      30.850  41.440  52.800  1.00  0.00           H
ATOM   4992  CA  GLY A 963      29.990  41.580  54.730  1.00  0.00           C
ATOM   4993  HA1 GLY A 963      29.120  41.290  54.180  1.00  0.00           H
ATOM   4994  HA2 GLY A 963      30.090  42.560  55.190  1.00  0.00           H
ATOM   4995  C   GLY A 963      30.380  40.530  55.740  1.00  0.00           C
ATOM   4996  O   GLY A 963      30.510  40.740  56.960  1.00  0.00           O
ATOM   4997  N   VAL A 964      30.750  39.320  55.230  1.00  0.00           N
ATOM   4998  HN  VAL A 964      30.680  39.140  54.250  1.00  0.00           H
ATOM   4999  CA  VAL A 964      31.340  38.320  56.030  1.00  0.00           C
ATOM   5000  HA  VAL A 964      30.590  38.000  56.740  1.00  0.00           H
ATOM   5001  CB  VAL A 964      31.610  37.060  55.170  1.00  0.00           C
ATOM   5002  HB  VAL A 964      32.220  37.320  54.270  1.00  0.00           H
ATOM   5003  CG1 VAL A 964      32.380  35.980  55.890  1.00  0.00           C
ATOM   5004 HG11 VAL A 964      32.440  35.050  55.280  1.00  0.00           H
ATOM   5005 HG12 VAL A 964      31.910  35.720  56.860  1.00  0.00           H
ATOM   5006 HG13 VAL A 964      33.440  36.240  56.100  1.00  0.00           H
ATOM   5007  CG2 VAL A 964      30.260  36.450  54.720  1.00  0.00           C
ATOM   5008 HG21 VAL A 964      30.410  35.580  54.040  1.00  0.00           H
ATOM   5009 HG22 VAL A 964      29.700  37.230  54.160  1.00  0.00           H
ATOM   5010 HG23 VAL A 964      29.640  36.040  55.550  1.00  0.00           H
ATOM   5011  C   VAL A 964      32.560  38.670  56.900  1.00  0.00           C
ATOM   5012  O   VAL A 964      32.720  38.300  58.040  1.00  0.00           O
ATOM   5013  N   CYS A 965      33.510  39.360  56.270  1.00  0.00           N
ATOM   5014  HN  CYS A 965      33.590  39.550  55.300  1.00  0.00           H
ATOM   5015  CA  CYS A 965      34.670  39.910  56.870  1.00  0.00           C
ATOM   5016  HA  CYS A 965      35.180  39.080  57.310  1.00  0.00           H
ATOM   5017  CB  CYS A 965      35.550  40.640  55.810  1.00  0.00           C
ATOM   5018  HB1 CYS A 965      36.410  41.220  56.220  1.00  0.00           H
ATOM   5019  HB2 CYS A 965      34.900  41.320  55.240  1.00  0.00           H
ATOM   5020  SG  CYS A 965      36.370  39.520  54.650  1.00  0.00           S
ATOM   5021  HG1 CYS A 965      35.360  39.240  53.830  1.00  0.00           H
ATOM   5022  C   CYS A 965      34.370  40.910  57.990  1.00  0.00           C
ATOM   5023  O   CYS A 965      34.960  40.820  59.080  1.00  0.00           O
ATOM   5024  N   SER A 966      33.440  41.780  57.720  1.00  0.00           N
ATOM   5025  HN  SER A 966      33.020  41.640  56.840  1.00  0.00           H
ATOM   5026  CA  SER A 966      32.900  42.780  58.690  1.00  0.00           C
ATOM   5027  HA  SER A 966      33.820  43.300  58.910  1.00  0.00           H
ATOM   5028  CB  SER A 966      31.770  43.730  58.120  1.00  0.00           C
ATOM   5029  HB1 SER A 966      31.620  44.470  58.930  1.00  0.00           H
ATOM   5030  HB2 SER A 966      30.860  43.140  57.830  1.00  0.00           H
ATOM   5031  OG  SER A 966      32.220  44.410  56.990  1.00  0.00           O
ATOM   5032  HG1 SER A 966      32.300  43.730  56.320  1.00  0.00           H
ATOM   5033  C   SER A 966      32.450  42.180  60.000  1.00  0.00           C
ATOM   5034  O   SER A 966      32.850  42.580  61.060  1.00  0.00           O
ATOM   5035  N   VAL A 967      31.540  41.190  59.920  1.00  0.00           N
ATOM   5036  HN  VAL A 967      31.340  40.880  59.000  1.00  0.00           H
ATOM   5037  CA  VAL A 967      30.910  40.500  61.100  1.00  0.00           C
ATOM   5038  HA  VAL A 967      30.380  41.260  61.640  1.00  0.00           H
ATOM   5039  CB  VAL A 967      29.790  39.420  60.750  1.00  0.00           C
ATOM   5040  HB  VAL A 967      30.120  38.720  59.960  1.00  0.00           H
ATOM   5041  CG1 VAL A 967      29.170  38.610  61.940  1.00  0.00           C
ATOM   5042 HG11 VAL A 967      28.130  38.280  61.760  1.00  0.00           H
ATOM   5043 HG12 VAL A 967      29.110  39.300  62.800  1.00  0.00           H
ATOM   5044 HG13 VAL A 967      29.790  37.780  62.330  1.00  0.00           H
ATOM   5045  CG2 VAL A 967      28.680  40.210  60.090  1.00  0.00           C
ATOM   5046 HG21 VAL A 967      27.990  39.380  59.820  1.00  0.00           H
ATOM   5047 HG22 VAL A 967      29.050  40.700  59.150  1.00  0.00           H
ATOM   5048 HG23 VAL A 967      28.270  41.010  60.730  1.00  0.00           H
ATOM   5049  C   VAL A 967      31.930  39.800  61.970  1.00  0.00           C
ATOM   5050  O   VAL A 967      31.830  39.740  63.240  1.00  0.00           O
ATOM   5051  N   MET A 968      33.090  39.330  61.300  1.00  0.00           N
ATOM   5052  HN  MET A 968      33.260  39.400  60.320  1.00  0.00           H
ATOM   5053  CA  MET A 968      34.120  38.530  61.970  1.00  0.00           C
ATOM   5054  HA  MET A 968      33.670  38.150  62.870  1.00  0.00           H
ATOM   5055  CB  MET A 968      34.520  37.350  60.990  1.00  0.00           C
ATOM   5056  HB1 MET A 968      35.530  36.970  61.280  1.00  0.00           H
ATOM   5057  HB2 MET A 968      34.690  37.810  60.000  1.00  0.00           H
ATOM   5058  CG  MET A 968      33.410  36.300  60.670  1.00  0.00           C
ATOM   5059  HG1 MET A 968      33.730  35.740  59.770  1.00  0.00           H
ATOM   5060  HG2 MET A 968      32.460  36.720  60.250  1.00  0.00           H
[truncated: 6,873,249 more chars]
