# Supplementary material for: CryoEM and computational modeling structural insights into the pH regulator NBCn1
Source: Nat Commun. 2025 Nov 11;16:9932. doi: 10.1038/s41467-025-64868-z (PMC12606367; doi:10.1038/s41467-025-64868-z)
Supplement: Supplementary file 7 — Supplementary Data 5 [file 41467_2025_64868_MOESM7_ESM.zip › 100ns_z_restr_MD_NBCn1_2NaCO3/hNBCn1_IF/z-restr_hNBCn1_IF_2NaCO3_last_step_54.pdb]

REMARK    GENERATED BY TRJCONV
TITLE     Title t= 101000.00000 step= 50500000
REMARK    THIS IS A SIMULATION BOX
CRYST1   92.649   92.649  104.301  90.00  90.00  90.00 P 1           1
MODEL        1
ATOM      1  N   LEU A 585      26.190  38.640  36.760  1.00  0.00           N
ATOM      2  HT1 LEU A 585      26.690  37.810  36.390  1.00  0.00           H
ATOM      3  HT2 LEU A 585      26.740  39.410  36.330  1.00  0.00           H
ATOM      4  HT3 LEU A 585      25.240  38.610  36.340  1.00  0.00           H
ATOM      5  CA  LEU A 585      26.310  38.690  38.250  1.00  0.00           C
ATOM      6  HA  LEU A 585      27.370  38.740  38.440  1.00  0.00           H
ATOM      7  CB  LEU A 585      25.580  39.940  38.830  1.00  0.00           C
ATOM      8  HB1 LEU A 585      25.540  39.960  39.940  1.00  0.00           H
ATOM      9  HB2 LEU A 585      24.530  40.020  38.480  1.00  0.00           H
ATOM     10  CG  LEU A 585      26.290  41.290  38.470  1.00  0.00           C
ATOM     11  HG  LEU A 585      26.370  41.270  37.360  1.00  0.00           H
ATOM     12  CD1 LEU A 585      25.310  42.470  38.810  1.00  0.00           C
ATOM     13 HD11 LEU A 585      25.150  42.610  39.910  1.00  0.00           H
ATOM     14 HD12 LEU A 585      24.350  42.540  38.270  1.00  0.00           H
ATOM     15 HD13 LEU A 585      25.850  43.400  38.510  1.00  0.00           H
ATOM     16  CD2 LEU A 585      27.680  41.440  39.130  1.00  0.00           C
ATOM     17 HD21 LEU A 585      28.370  40.640  38.750  1.00  0.00           H
ATOM     18 HD22 LEU A 585      27.480  41.290  40.210  1.00  0.00           H
ATOM     19 HD23 LEU A 585      28.200  42.400  38.930  1.00  0.00           H
ATOM     20  C   LEU A 585      25.940  37.390  39.000  1.00  0.00           C
ATOM     21  O   LEU A 585      26.720  36.420  39.060  1.00  0.00           O
ATOM     22  N   ILE A 586      24.750  37.320  39.640  1.00  0.00           N
ATOM     23  HN  ILE A 586      24.070  38.030  39.490  1.00  0.00           H
ATOM     24  CA  ILE A 586      24.420  36.210  40.570  1.00  0.00           C
ATOM     25  HA  ILE A 586      25.190  36.110  41.320  1.00  0.00           H
ATOM     26  CB  ILE A 586      23.050  36.550  41.280  1.00  0.00           C
ATOM     27  HB  ILE A 586      22.210  36.310  40.600  1.00  0.00           H
ATOM     28  CG2 ILE A 586      22.920  35.650  42.600  1.00  0.00           C
ATOM     29 HG21 ILE A 586      22.620  34.610  42.340  1.00  0.00           H
ATOM     30 HG22 ILE A 586      22.160  36.250  43.150  1.00  0.00           H
ATOM     31 HG23 ILE A 586      23.830  35.730  43.220  1.00  0.00           H
ATOM     32  CG1 ILE A 586      22.980  38.010  41.610  1.00  0.00           C
ATOM     33 HG11 ILE A 586      21.990  38.170  42.080  1.00  0.00           H
ATOM     34 HG12 ILE A 586      22.940  38.610  40.670  1.00  0.00           H
ATOM     35  CD  ILE A 586      24.080  38.640  42.380  1.00  0.00           C
ATOM     36  HD1 ILE A 586      23.750  39.550  42.940  1.00  0.00           H
ATOM     37  HD2 ILE A 586      25.030  38.910  41.880  1.00  0.00           H
ATOM     38  HD3 ILE A 586      24.440  37.880  43.110  1.00  0.00           H
ATOM     39  C   ILE A 586      24.320  34.830  40.010  1.00  0.00           C
ATOM     40  O   ILE A 586      24.770  33.850  40.560  1.00  0.00           O
ATOM     41  N   LEU A 587      23.820  34.710  38.810  1.00  0.00           N
ATOM     42  HN  LEU A 587      23.420  35.460  38.270  1.00  0.00           H
ATOM     43  CA  LEU A 587      23.720  33.310  38.160  1.00  0.00           C
ATOM     44  HA  LEU A 587      23.320  32.740  38.980  1.00  0.00           H
ATOM     45  CB  LEU A 587      22.660  33.380  37.060  1.00  0.00           C
ATOM     46  HB1 LEU A 587      23.020  34.070  36.260  1.00  0.00           H
ATOM     47  HB2 LEU A 587      21.770  33.730  37.610  1.00  0.00           H
ATOM     48  CG  LEU A 587      22.350  32.110  36.280  1.00  0.00           C
ATOM     49  HG  LEU A 587      23.180  31.820  35.610  1.00  0.00           H
ATOM     50  CD1 LEU A 587      22.040  30.910  37.240  1.00  0.00           C
ATOM     51 HD11 LEU A 587      21.000  30.890  37.650  1.00  0.00           H
ATOM     52 HD12 LEU A 587      22.810  30.890  38.040  1.00  0.00           H
ATOM     53 HD13 LEU A 587      22.150  29.980  36.650  1.00  0.00           H
ATOM     54  CD2 LEU A 587      21.050  32.340  35.490  1.00  0.00           C
ATOM     55 HD21 LEU A 587      20.590  31.470  34.970  1.00  0.00           H
ATOM     56 HD22 LEU A 587      21.310  33.240  34.900  1.00  0.00           H
ATOM     57 HD23 LEU A 587      20.300  32.620  36.250  1.00  0.00           H
ATOM     58  C   LEU A 587      25.040  32.830  37.650  1.00  0.00           C
ATOM     59  O   LEU A 587      25.140  31.620  37.390  1.00  0.00           O
ATOM     60  N   ASP A 588      26.090  33.680  37.490  1.00  0.00           N
ATOM     61  HN  ASP A 588      26.050  34.650  37.690  1.00  0.00           H
ATOM     62  CA  ASP A 588      27.310  33.250  36.850  1.00  0.00           C
ATOM     63  HA  ASP A 588      27.170  32.660  35.960  1.00  0.00           H
ATOM     64  CB  ASP A 588      28.240  34.390  36.480  1.00  0.00           C
ATOM     65  HB1 ASP A 588      29.060  33.940  35.870  1.00  0.00           H
ATOM     66  HB2 ASP A 588      28.760  34.910  37.320  1.00  0.00           H
ATOM     67  CG  ASP A 588      27.500  35.500  35.770  1.00  0.00           C
ATOM     68  OD1 ASP A 588      26.820  35.150  34.820  1.00  0.00           O
ATOM     69  OD2 ASP A 588      27.760  36.710  36.040  1.00  0.00           O
ATOM     70  C   ASP A 588      28.080  32.360  37.840  1.00  0.00           C
ATOM     71  O   ASP A 588      28.950  31.560  37.510  1.00  0.00           O
ATOM     72  N   ILE A 589      27.820  32.440  39.130  1.00  0.00           N
ATOM     73  HN  ILE A 589      27.100  33.110  39.270  1.00  0.00           H
ATOM     74  CA  ILE A 589      28.450  31.620  40.130  1.00  0.00           C
ATOM     75  HA  ILE A 589      29.530  31.700  40.110  1.00  0.00           H
ATOM     76  CB  ILE A 589      28.140  32.150  41.480  1.00  0.00           C
ATOM     77  HB  ILE A 589      27.050  32.310  41.420  1.00  0.00           H
ATOM     78  CG2 ILE A 589      28.380  31.090  42.650  1.00  0.00           C
ATOM     79 HG21 ILE A 589      29.370  30.600  42.520  1.00  0.00           H
ATOM     80 HG22 ILE A 589      27.540  30.360  42.590  1.00  0.00           H
ATOM     81 HG23 ILE A 589      28.180  31.440  43.670  1.00  0.00           H
ATOM     82  CG1 ILE A 589      28.790  33.540  41.790  1.00  0.00           C
ATOM     83 HG11 ILE A 589      28.700  34.170  40.870  1.00  0.00           H
ATOM     84 HG12 ILE A 589      29.880  33.390  41.910  1.00  0.00           H
ATOM     85  CD  ILE A 589      28.040  34.240  42.890  1.00  0.00           C
ATOM     86  HD1 ILE A 589      28.440  35.210  43.260  1.00  0.00           H
ATOM     87  HD2 ILE A 589      27.930  33.580  43.770  1.00  0.00           H
ATOM     88  HD3 ILE A 589      27.000  34.520  42.650  1.00  0.00           H
ATOM     89  C   ILE A 589      28.110  30.170  40.030  1.00  0.00           C
ATOM     90  O   ILE A 589      29.010  29.350  40.020  1.00  0.00           O
ATOM     91  N   LYS A 590      26.790  29.790  39.870  1.00  0.00           N
ATOM     92  HN  LYS A 590      26.200  30.550  39.620  1.00  0.00           H
ATOM     93  CA  LYS A 590      26.260  28.410  39.680  1.00  0.00           C
ATOM     94  HA  LYS A 590      26.750  27.850  40.460  1.00  0.00           H
ATOM     95  CB  LYS A 590      24.690  28.310  39.920  1.00  0.00           C
ATOM     96  HB1 LYS A 590      24.490  29.180  40.580  1.00  0.00           H
ATOM     97  HB2 LYS A 590      24.620  27.280  40.350  1.00  0.00           H
ATOM     98  CG  LYS A 590      23.830  28.320  38.650  1.00  0.00           C
ATOM     99  HG1 LYS A 590      24.260  28.930  37.820  1.00  0.00           H
ATOM    100  HG2 LYS A 590      22.890  28.870  38.900  1.00  0.00           H
ATOM    101  CD  LYS A 590      23.340  26.970  38.070  1.00  0.00           C
ATOM    102  HD1 LYS A 590      22.780  26.450  38.890  1.00  0.00           H
ATOM    103  HD2 LYS A 590      24.170  26.330  37.710  1.00  0.00           H
ATOM    104  CE  LYS A 590      22.380  27.250  36.860  1.00  0.00           C
ATOM    105  HE1 LYS A 590      22.990  27.720  36.050  1.00  0.00           H
ATOM    106  HE2 LYS A 590      21.580  27.920  37.210  1.00  0.00           H
ATOM    107  NZ  LYS A 590      21.550  26.090  36.500  1.00  0.00           N
ATOM    108  HZ1 LYS A 590      21.720  25.730  35.540  1.00  0.00           H
ATOM    109  HZ2 LYS A 590      20.570  26.410  36.630  1.00  0.00           H
ATOM    110  HZ3 LYS A 590      21.650  25.310  37.200  1.00  0.00           H
ATOM    111  C   LYS A 590      26.670  27.950  38.270  1.00  0.00           C
ATOM    112  O   LYS A 590      27.000  26.790  38.110  1.00  0.00           O
ATOM    113  N   ARG A 591      26.780  28.820  37.240  1.00  0.00           N
ATOM    114  HN  ARG A 591      26.450  29.760  37.210  1.00  0.00           H
ATOM    115  CA  ARG A 591      27.280  28.370  35.950  1.00  0.00           C
ATOM    116  HA  ARG A 591      26.750  27.470  35.700  1.00  0.00           H
ATOM    117  CB  ARG A 591      26.900  29.380  34.830  1.00  0.00           C
ATOM    118  HB1 ARG A 591      27.480  29.210  33.890  1.00  0.00           H
ATOM    119  HB2 ARG A 591      27.310  30.370  35.100  1.00  0.00           H
ATOM    120  CG  ARG A 591      25.460  29.300  34.540  1.00  0.00           C
ATOM    121  HG1 ARG A 591      24.910  29.410  35.510  1.00  0.00           H
ATOM    122  HG2 ARG A 591      25.080  28.350  34.090  1.00  0.00           H
ATOM    123  CD  ARG A 591      25.020  30.450  33.570  1.00  0.00           C
ATOM    124  HD1 ARG A 591      25.620  30.420  32.630  1.00  0.00           H
ATOM    125  HD2 ARG A 591      25.030  31.460  34.010  1.00  0.00           H
ATOM    126  NE  ARG A 591      23.490  30.180  33.310  1.00  0.00           N
ATOM    127  HE  ARG A 591      22.960  29.490  33.810  1.00  0.00           H
ATOM    128  CZ  ARG A 591      22.790  30.970  32.430  1.00  0.00           C
ATOM    129  NH1 ARG A 591      23.330  32.120  31.990  1.00  0.00           N
ATOM    130 HH11 ARG A 591      24.120  32.500  32.460  1.00  0.00           H
ATOM    131 HH12 ARG A 591      22.740  32.720  31.440  1.00  0.00           H
ATOM    132  NH2 ARG A 591      21.660  30.530  32.150  1.00  0.00           N
ATOM    133 HH21 ARG A 591      21.030  30.980  31.530  1.00  0.00           H
ATOM    134 HH22 ARG A 591      21.410  29.620  32.470  1.00  0.00           H
ATOM    135  C   ARG A 591      28.790  28.010  35.900  1.00  0.00           C
ATOM    136  O   ARG A 591      29.220  27.170  35.100  1.00  0.00           O
ATOM    137  N   LYS A 592      29.620  28.640  36.730  1.00  0.00           N
ATOM    138  HN  LYS A 592      29.290  29.500  37.130  1.00  0.00           H
ATOM    139  CA  LYS A 592      31.050  28.230  36.940  1.00  0.00           C
ATOM    140  HA  LYS A 592      31.440  27.950  35.970  1.00  0.00           H
ATOM    141  CB  LYS A 592      31.950  29.350  37.620  1.00  0.00           C
ATOM    142  HB1 LYS A 592      33.010  29.010  37.680  1.00  0.00           H
ATOM    143  HB2 LYS A 592      31.460  29.470  38.610  1.00  0.00           H
ATOM    144  CG  LYS A 592      31.990  30.670  36.840  1.00  0.00           C
ATOM    145  HG1 LYS A 592      32.410  31.500  37.440  1.00  0.00           H
ATOM    146  HG2 LYS A 592      30.970  30.950  36.540  1.00  0.00           H
ATOM    147  CD  LYS A 592      32.880  30.600  35.560  1.00  0.00           C
ATOM    148  HD1 LYS A 592      32.360  30.020  34.770  1.00  0.00           H
ATOM    149  HD2 LYS A 592      33.820  30.000  35.640  1.00  0.00           H
ATOM    150  CE  LYS A 592      33.250  31.950  34.940  1.00  0.00           C
ATOM    151  HE1 LYS A 592      33.890  31.850  34.040  1.00  0.00           H
ATOM    152  HE2 LYS A 592      33.840  32.420  35.750  1.00  0.00           H
ATOM    153  NZ  LYS A 592      32.030  32.730  34.710  1.00  0.00           N
ATOM    154  HZ1 LYS A 592      31.240  32.100  34.980  1.00  0.00           H
ATOM    155  HZ2 LYS A 592      32.030  33.100  33.730  1.00  0.00           H
ATOM    156  HZ3 LYS A 592      31.950  33.520  35.380  1.00  0.00           H
ATOM    157  C   LYS A 592      31.240  27.050  37.830  1.00  0.00           C
ATOM    158  O   LYS A 592      32.360  26.520  37.960  1.00  0.00           O
ATOM    159  N   ALA A 593      30.220  26.680  38.620  1.00  0.00           N
ATOM    160  HN  ALA A 593      29.400  27.230  38.490  1.00  0.00           H
ATOM    161  CA  ALA A 593      30.220  25.540  39.530  1.00  0.00           C
ATOM    162  HA  ALA A 593      31.070  25.730  40.170  1.00  0.00           H
ATOM    163  CB  ALA A 593      29.000  25.490  40.390  1.00  0.00           C
ATOM    164  HB1 ALA A 593      28.060  25.360  39.810  1.00  0.00           H
ATOM    165  HB2 ALA A 593      28.780  26.490  40.830  1.00  0.00           H
ATOM    166  HB3 ALA A 593      29.000  24.700  41.170  1.00  0.00           H
ATOM    167  C   ALA A 593      30.540  24.140  38.960  1.00  0.00           C
ATOM    168  O   ALA A 593      31.370  23.490  39.550  1.00  0.00           O
ATOM    169  N   PRO A 594      29.830  23.660  37.870  1.00  0.00           N
ATOM    170  CD  PRO A 594      28.510  24.140  37.300  1.00  0.00           C
ATOM    171  HD1 PRO A 594      28.610  25.220  37.070  1.00  0.00           H
ATOM    172  HD2 PRO A 594      27.710  24.100  38.070  1.00  0.00           H
ATOM    173  CA  PRO A 594      30.110  22.340  37.230  1.00  0.00           C
ATOM    174  HA  PRO A 594      30.220  21.570  37.980  1.00  0.00           H
ATOM    175  CB  PRO A 594      28.880  22.040  36.290  1.00  0.00           C
ATOM    176  HB1 PRO A 594      28.190  21.380  36.850  1.00  0.00           H
ATOM    177  HB2 PRO A 594      29.060  21.530  35.330  1.00  0.00           H
ATOM    178  CG  PRO A 594      28.310  23.360  36.000  1.00  0.00           C
ATOM    179  HG1 PRO A 594      28.750  23.820  35.090  1.00  0.00           H
ATOM    180  HG2 PRO A 594      27.250  23.200  35.700  1.00  0.00           H
ATOM    181  C   PRO A 594      31.400  22.330  36.390  1.00  0.00           C
ATOM    182  O   PRO A 594      31.700  21.270  35.800  1.00  0.00           O
ATOM    183  N   PHE A 595      32.290  23.320  36.540  1.00  0.00           N
ATOM    184  HN  PHE A 595      31.910  24.110  37.020  1.00  0.00           H
ATOM    185  CA  PHE A 595      33.570  23.450  35.930  1.00  0.00           C
ATOM    186  HA  PHE A 595      33.760  22.580  35.330  1.00  0.00           H
ATOM    187  CB  PHE A 595      33.660  24.640  35.010  1.00  0.00           C
ATOM    188  HB1 PHE A 595      34.670  24.810  34.600  1.00  0.00           H
ATOM    189  HB2 PHE A 595      33.320  25.580  35.500  1.00  0.00           H
ATOM    190  CG  PHE A 595      32.640  24.410  33.920  1.00  0.00           C
ATOM    191  CD1 PHE A 595      31.370  24.900  33.870  1.00  0.00           C
ATOM    192  HD1 PHE A 595      31.070  25.550  34.660  1.00  0.00           H
ATOM    193  CE1 PHE A 595      30.510  24.580  32.800  1.00  0.00           C
ATOM    194  HE1 PHE A 595      29.550  25.050  32.640  1.00  0.00           H
ATOM    195  CZ  PHE A 595      30.920  23.590  31.890  1.00  0.00           C
ATOM    196  HZ  PHE A 595      30.240  23.200  31.150  1.00  0.00           H
ATOM    197  CD2 PHE A 595      33.100  23.430  33.010  1.00  0.00           C
ATOM    198  HD2 PHE A 595      34.050  22.920  33.030  1.00  0.00           H
ATOM    199  CE2 PHE A 595      32.250  23.070  31.980  1.00  0.00           C
ATOM    200  HE2 PHE A 595      32.550  22.460  31.140  1.00  0.00           H
ATOM    201  C   PHE A 595      34.610  23.550  37.060  1.00  0.00           C
ATOM    202  O   PHE A 595      35.770  23.740  36.740  1.00  0.00           O
ATOM    203  N   PHE A 596      34.230  23.320  38.390  1.00  0.00           N
ATOM    204  HN  PHE A 596      33.280  23.270  38.690  1.00  0.00           H
ATOM    205  CA  PHE A 596      35.200  23.090  39.460  1.00  0.00           C
ATOM    206  HA  PHE A 596      35.880  23.930  39.410  1.00  0.00           H
ATOM    207  CB  PHE A 596      34.490  23.140  40.850  1.00  0.00           C
ATOM    208  HB1 PHE A 596      33.660  22.410  40.930  1.00  0.00           H
ATOM    209  HB2 PHE A 596      34.010  24.130  40.980  1.00  0.00           H
ATOM    210  CG  PHE A 596      35.320  23.080  42.110  1.00  0.00           C
ATOM    211  CD1 PHE A 596      35.800  24.280  42.600  1.00  0.00           C
ATOM    212  HD1 PHE A 596      35.590  25.180  42.040  1.00  0.00           H
ATOM    213  CE1 PHE A 596      36.580  24.340  43.720  1.00  0.00           C
ATOM    214  HE1 PHE A 596      36.990  25.290  44.050  1.00  0.00           H
ATOM    215  CZ  PHE A 596      36.940  23.180  44.440  1.00  0.00           C
ATOM    216  HZ  PHE A 596      37.670  23.270  45.230  1.00  0.00           H
ATOM    217  CD2 PHE A 596      35.550  21.940  42.880  1.00  0.00           C
ATOM    218  HD2 PHE A 596      35.170  20.980  42.580  1.00  0.00           H
ATOM    219  CE2 PHE A 596      36.420  21.970  43.990  1.00  0.00           C
ATOM    220  HE2 PHE A 596      36.710  21.080  44.520  1.00  0.00           H
ATOM    221  C   PHE A 596      36.120  21.870  39.350  1.00  0.00           C
ATOM    222  O   PHE A 596      37.280  22.010  39.640  1.00  0.00           O
ATOM    223  N   LEU A 597      35.640  20.690  38.930  1.00  0.00           N
ATOM    224  HN  LEU A 597      34.740  20.550  38.530  1.00  0.00           H
ATOM    225  CA  LEU A 597      36.590  19.540  38.890  1.00  0.00           C
ATOM    226  HA  LEU A 597      37.190  19.550  39.800  1.00  0.00           H
ATOM    227  CB  LEU A 597      35.840  18.200  39.000  1.00  0.00           C
ATOM    228  HB1 LEU A 597      36.390  17.280  38.720  1.00  0.00           H
ATOM    229  HB2 LEU A 597      34.990  18.230  38.280  1.00  0.00           H
ATOM    230  CG  LEU A 597      35.380  18.000  40.440  1.00  0.00           C
ATOM    231  HG  LEU A 597      35.080  18.990  40.820  1.00  0.00           H
ATOM    232  CD1 LEU A 597      34.140  17.100  40.460  1.00  0.00           C
ATOM    233 HD11 LEU A 597      33.440  17.370  39.640  1.00  0.00           H
ATOM    234 HD12 LEU A 597      33.620  17.210  41.440  1.00  0.00           H
ATOM    235 HD13 LEU A 597      34.450  16.040  40.290  1.00  0.00           H
ATOM    236  CD2 LEU A 597      36.460  17.470  41.310  1.00  0.00           C
ATOM    237 HD21 LEU A 597      36.740  16.430  41.020  1.00  0.00           H
ATOM    238 HD22 LEU A 597      36.190  17.510  42.390  1.00  0.00           H
ATOM    239 HD23 LEU A 597      37.370  18.090  41.120  1.00  0.00           H
ATOM    240  C   LEU A 597      37.440  19.550  37.650  1.00  0.00           C
ATOM    241  O   LEU A 597      38.600  19.180  37.610  1.00  0.00           O
ATOM    242  N   SER A 598      36.930  20.170  36.600  1.00  0.00           N
ATOM    243  HN  SER A 598      35.970  20.440  36.670  1.00  0.00           H
ATOM    244  CA  SER A 598      37.630  20.560  35.460  1.00  0.00           C
ATOM    245  HA  SER A 598      38.030  19.640  35.060  1.00  0.00           H
ATOM    246  CB  SER A 598      36.750  21.270  34.430  1.00  0.00           C
ATOM    247  HB1 SER A 598      36.540  22.280  34.860  1.00  0.00           H
ATOM    248  HB2 SER A 598      35.740  20.810  34.530  1.00  0.00           H
ATOM    249  OG  SER A 598      37.280  21.340  33.080  1.00  0.00           O
ATOM    250  HG1 SER A 598      36.980  20.560  32.600  1.00  0.00           H
ATOM    251  C   SER A 598      38.760  21.620  35.650  1.00  0.00           C
ATOM    252  O   SER A 598      39.880  21.550  35.080  1.00  0.00           O
ATOM    253  N   ASP A 599      38.500  22.660  36.480  1.00  0.00           N
ATOM    254  HN  ASP A 599      37.710  22.850  37.040  1.00  0.00           H
ATOM    255  CA  ASP A 599      39.560  23.470  36.990  1.00  0.00           C
ATOM    256  HA  ASP A 599      40.150  23.980  36.230  1.00  0.00           H
ATOM    257  CB  ASP A 599      39.060  24.630  38.000  1.00  0.00           C
ATOM    258  HB1 ASP A 599      39.940  24.980  38.600  1.00  0.00           H
ATOM    259  HB2 ASP A 599      38.230  24.290  38.650  1.00  0.00           H
ATOM    260  CG  ASP A 599      38.690  25.940  37.250  1.00  0.00           C
ATOM    261  OD1 ASP A 599      38.740  25.900  36.030  1.00  0.00           O
ATOM    262  OD2 ASP A 599      38.440  26.970  37.930  1.00  0.00           O
ATOM    263  C   ASP A 599      40.660  22.720  37.720  1.00  0.00           C
ATOM    264  O   ASP A 599      41.840  22.800  37.560  1.00  0.00           O
ATOM    265  N   PHE A 600      40.190  21.920  38.700  1.00  0.00           N
ATOM    266  HN  PHE A 600      39.260  21.920  39.070  1.00  0.00           H
ATOM    267  CA  PHE A 600      41.060  21.170  39.560  1.00  0.00           C
ATOM    268  HA  PHE A 600      41.640  21.970  40.000  1.00  0.00           H
ATOM    269  CB  PHE A 600      40.100  20.420  40.420  1.00  0.00           C
ATOM    270  HB1 PHE A 600      39.770  19.470  39.960  1.00  0.00           H
ATOM    271  HB2 PHE A 600      39.160  21.020  40.500  1.00  0.00           H
ATOM    272  CG  PHE A 600      40.570  20.220  41.870  1.00  0.00           C
ATOM    273  CD1 PHE A 600      39.810  20.830  42.880  1.00  0.00           C
ATOM    274  HD1 PHE A 600      38.950  21.460  42.700  1.00  0.00           H
ATOM    275  CE1 PHE A 600      40.180  20.710  44.230  1.00  0.00           C
ATOM    276  HE1 PHE A 600      39.810  21.400  44.970  1.00  0.00           H
ATOM    277  CZ  PHE A 600      41.290  19.850  44.530  1.00  0.00           C
ATOM    278  HZ  PHE A 600      41.480  19.690  45.580  1.00  0.00           H
ATOM    279  CD2 PHE A 600      41.570  19.310  42.200  1.00  0.00           C
ATOM    280  HD2 PHE A 600      42.160  18.800  41.440  1.00  0.00           H
ATOM    281  CE2 PHE A 600      41.950  19.060  43.520  1.00  0.00           C
ATOM    282  HE2 PHE A 600      42.710  18.320  43.670  1.00  0.00           H
ATOM    283  C   PHE A 600      41.940  20.200  38.820  1.00  0.00           C
ATOM    284  O   PHE A 600      43.050  19.940  39.340  1.00  0.00           O
ATOM    285  N   LYS A 601      41.510  19.550  37.680  1.00  0.00           N
ATOM    286  HN  LYS A 601      40.620  19.630  37.260  1.00  0.00           H
ATOM    287  CA  LYS A 601      42.490  18.750  36.930  1.00  0.00           C
ATOM    288  HA  LYS A 601      42.910  18.100  37.690  1.00  0.00           H
ATOM    289  CB  LYS A 601      41.910  17.620  36.030  1.00  0.00           C
ATOM    290  HB1 LYS A 601      41.340  16.910  36.680  1.00  0.00           H
ATOM    291  HB2 LYS A 601      42.750  17.160  35.470  1.00  0.00           H
ATOM    292  CG  LYS A 601      40.750  17.970  35.090  1.00  0.00           C
ATOM    293  HG1 LYS A 601      40.000  18.690  35.520  1.00  0.00           H
ATOM    294  HG2 LYS A 601      40.090  17.120  34.810  1.00  0.00           H
ATOM    295  CD  LYS A 601      41.360  18.520  33.750  1.00  0.00           C
ATOM    296  HD1 LYS A 601      41.970  17.730  33.260  1.00  0.00           H
ATOM    297  HD2 LYS A 601      42.040  19.340  34.050  1.00  0.00           H
ATOM    298  CE  LYS A 601      40.370  19.050  32.720  1.00  0.00           C
ATOM    299  HE1 LYS A 601      39.560  19.660  33.190  1.00  0.00           H
ATOM    300  HE2 LYS A 601      39.880  18.210  32.200  1.00  0.00           H
ATOM    301  NZ  LYS A 601      41.120  19.950  31.760  1.00  0.00           N
ATOM    302  HZ1 LYS A 601      40.660  20.860  31.570  1.00  0.00           H
ATOM    303  HZ2 LYS A 601      41.210  19.540  30.810  1.00  0.00           H
ATOM    304  HZ3 LYS A 601      42.060  20.110  32.180  1.00  0.00           H
ATOM    305  C   LYS A 601      43.710  19.460  36.360  1.00  0.00           C
ATOM    306  O   LYS A 601      44.820  18.950  36.310  1.00  0.00           O
ATOM    307  N   ASP A 602      43.570  20.720  35.900  1.00  0.00           N
ATOM    308  HN  ASP A 602      42.720  21.220  36.080  1.00  0.00           H
ATOM    309  CA  ASP A 602      44.660  21.540  35.370  1.00  0.00           C
ATOM    310  HA  ASP A 602      45.280  20.860  34.810  1.00  0.00           H
ATOM    311  CB  ASP A 602      44.250  22.740  34.330  1.00  0.00           C
ATOM    312  HB1 ASP A 602      45.110  23.410  34.140  1.00  0.00           H
ATOM    313  HB2 ASP A 602      43.470  23.420  34.750  1.00  0.00           H
ATOM    314  CG  ASP A 602      43.620  22.160  33.110  1.00  0.00           C
ATOM    315  OD1 ASP A 602      43.040  22.940  32.320  1.00  0.00           O
ATOM    316  OD2 ASP A 602      43.640  20.900  32.800  1.00  0.00           O
ATOM    317  C   ASP A 602      45.580  22.180  36.530  1.00  0.00           C
ATOM    318  O   ASP A 602      46.700  22.620  36.290  1.00  0.00           O
ATOM    319  N   ALA A 603      45.130  22.280  37.730  1.00  0.00           N
ATOM    320  HN  ALA A 603      44.190  22.080  37.970  1.00  0.00           H
ATOM    321  CA  ALA A 603      45.840  22.700  38.860  1.00  0.00           C
ATOM    322  HA  ALA A 603      46.270  23.650  38.590  1.00  0.00           H
ATOM    323  CB  ALA A 603      44.900  22.970  40.000  1.00  0.00           C
ATOM    324  HB1 ALA A 603      44.420  21.970  40.080  1.00  0.00           H
ATOM    325  HB2 ALA A 603      44.070  23.630  39.680  1.00  0.00           H
ATOM    326  HB3 ALA A 603      45.400  23.290  40.940  1.00  0.00           H
ATOM    327  C   ALA A 603      46.890  21.700  39.410  1.00  0.00           C
ATOM    328  O   ALA A 603      47.800  21.960  40.180  1.00  0.00           O
ATOM    329  N   LEU A 604      46.800  20.440  38.960  1.00  0.00           N
ATOM    330  HN  LEU A 604      45.980  20.230  38.440  1.00  0.00           H
ATOM    331  CA  LEU A 604      47.650  19.300  39.220  1.00  0.00           C
ATOM    332  HA  LEU A 604      47.900  19.420  40.270  1.00  0.00           H
ATOM    333  CB  LEU A 604      46.950  17.940  38.840  1.00  0.00           C
ATOM    334  HB1 LEU A 604      47.570  17.040  38.970  1.00  0.00           H
ATOM    335  HB2 LEU A 604      46.710  17.860  37.760  1.00  0.00           H
ATOM    336  CG  LEU A 604      45.680  17.600  39.640  1.00  0.00           C
ATOM    337  HG  LEU A 604      45.110  18.540  39.500  1.00  0.00           H
ATOM    338  CD1 LEU A 604      44.900  16.360  39.110  1.00  0.00           C
ATOM    339 HD11 LEU A 604      44.710  16.600  38.040  1.00  0.00           H
ATOM    340 HD12 LEU A 604      43.930  16.120  39.590  1.00  0.00           H
ATOM    341 HD13 LEU A 604      45.520  15.450  39.240  1.00  0.00           H
ATOM    342  CD2 LEU A 604      45.860  17.450  41.210  1.00  0.00           C
ATOM    343 HD21 LEU A 604      46.100  18.480  41.560  1.00  0.00           H
ATOM    344 HD22 LEU A 604      46.620  16.670  41.390  1.00  0.00           H
ATOM    345 HD23 LEU A 604      44.930  17.150  41.730  1.00  0.00           H
ATOM    346  C   LEU A 604      48.970  19.370  38.560  1.00  0.00           C
ATOM    347  O   LEU A 604      50.020  18.800  38.950  1.00  0.00           O
ATOM    348  N   SER A 605      49.080  20.250  37.530  1.00  0.00           N
ATOM    349  HN  SER A 605      48.390  20.940  37.360  1.00  0.00           H
ATOM    350  CA  SER A 605      50.230  20.360  36.650  1.00  0.00           C
ATOM    351  HA  SER A 605      50.520  19.370  36.320  1.00  0.00           H
ATOM    352  CB  SER A 605      49.850  21.290  35.340  1.00  0.00           C
ATOM    353  HB1 SER A 605      49.090  20.740  34.750  1.00  0.00           H
ATOM    354  HB2 SER A 605      50.740  21.370  34.680  1.00  0.00           H
ATOM    355  OG  SER A 605      49.430  22.600  35.700  1.00  0.00           O
ATOM    356  HG1 SER A 605      48.480  22.600  35.830  1.00  0.00           H
ATOM    357  C   SER A 605      51.500  20.900  37.250  1.00  0.00           C
ATOM    358  O   SER A 605      51.320  21.760  38.130  1.00  0.00           O
ATOM    359  N   LEU A 606      52.730  20.520  36.840  1.00  0.00           N
ATOM    360  HN  LEU A 606      52.800  20.020  35.990  1.00  0.00           H
ATOM    361  CA  LEU A 606      54.010  20.870  37.580  1.00  0.00           C
ATOM    362  HA  LEU A 606      53.870  20.370  38.530  1.00  0.00           H
ATOM    363  CB  LEU A 606      55.210  20.280  36.880  1.00  0.00           C
ATOM    364  HB1 LEU A 606      56.140  20.460  37.460  1.00  0.00           H
ATOM    365  HB2 LEU A 606      55.310  20.740  35.870  1.00  0.00           H
ATOM    366  CG  LEU A 606      55.120  18.760  36.640  1.00  0.00           C
ATOM    367  HG  LEU A 606      54.100  18.390  36.440  1.00  0.00           H
ATOM    368  CD1 LEU A 606      55.910  18.200  35.470  1.00  0.00           C
ATOM    369 HD11 LEU A 606      55.950  17.100  35.500  1.00  0.00           H
ATOM    370 HD12 LEU A 606      56.970  18.570  35.550  1.00  0.00           H
ATOM    371 HD13 LEU A 606      55.310  18.470  34.570  1.00  0.00           H
ATOM    372  CD2 LEU A 606      55.540  18.110  38.010  1.00  0.00           C
ATOM    373 HD21 LEU A 606      56.410  18.570  38.530  1.00  0.00           H
ATOM    374 HD22 LEU A 606      55.780  17.020  37.960  1.00  0.00           H
ATOM    375 HD23 LEU A 606      54.650  18.130  38.680  1.00  0.00           H
ATOM    376  C   LEU A 606      54.280  22.350  37.820  1.00  0.00           C
ATOM    377  O   LEU A 606      54.620  22.720  38.930  1.00  0.00           O
ATOM    378  N   GLN A 607      53.970  23.150  36.820  1.00  0.00           N
ATOM    379  HN  GLN A 607      53.580  22.770  36.000  1.00  0.00           H
ATOM    380  CA  GLN A 607      53.870  24.610  36.900  1.00  0.00           C
ATOM    381  HA  GLN A 607      54.820  25.070  37.140  1.00  0.00           H
ATOM    382  CB  GLN A 607      53.290  25.190  35.520  1.00  0.00           C
ATOM    383  HB1 GLN A 607      52.330  24.670  35.380  1.00  0.00           H
ATOM    384  HB2 GLN A 607      53.980  24.780  34.760  1.00  0.00           H
ATOM    385  CG  GLN A 607      53.270  26.730  35.470  1.00  0.00           C
ATOM    386  HG1 GLN A 607      54.250  27.070  35.860  1.00  0.00           H
ATOM    387  HG2 GLN A 607      52.460  27.140  36.110  1.00  0.00           H
ATOM    388  CD  GLN A 607      53.140  27.170  33.990  1.00  0.00           C
ATOM    389  OE1 GLN A 607      52.800  26.320  33.150  1.00  0.00           O
ATOM    390  NE2 GLN A 607      53.430  28.420  33.650  1.00  0.00           N
ATOM    391 HE21 GLN A 607      53.290  28.540  32.660  1.00  0.00           H
ATOM    392 HE22 GLN A 607      53.480  29.110  34.360  1.00  0.00           H
ATOM    393  C   GLN A 607      52.920  25.160  37.960  1.00  0.00           C
ATOM    394  O   GLN A 607      53.200  26.040  38.780  1.00  0.00           O
ATOM    395  N   CYS A 608      51.740  24.560  38.050  1.00  0.00           N
ATOM    396  HN  CYS A 608      51.410  23.900  37.390  1.00  0.00           H
ATOM    397  CA  CYS A 608      50.710  24.960  39.090  1.00  0.00           C
ATOM    398  HA  CYS A 608      50.710  26.040  39.100  1.00  0.00           H
ATOM    399  CB  CYS A 608      49.320  24.410  38.680  1.00  0.00           C
ATOM    400  HB1 CYS A 608      48.510  24.470  39.440  1.00  0.00           H
ATOM    401  HB2 CYS A 608      49.360  23.310  38.530  1.00  0.00           H
ATOM    402  SG  CYS A 608      48.670  25.300  37.200  1.00  0.00           S
ATOM    403  HG1 CYS A 608      48.820  24.190  36.490  1.00  0.00           H
ATOM    404  C   CYS A 608      51.010  24.550  40.520  1.00  0.00           C
ATOM    405  O   CYS A 608      50.760  25.340  41.510  1.00  0.00           O
ATOM    406  N   LEU A 609      51.740  23.420  40.700  1.00  0.00           N
ATOM    407  HN  LEU A 609      51.870  22.810  39.920  1.00  0.00           H
ATOM    408  CA  LEU A 609      52.210  22.940  41.990  1.00  0.00           C
ATOM    409  HA  LEU A 609      51.440  22.890  42.750  1.00  0.00           H
ATOM    410  CB  LEU A 609      52.750  21.530  41.720  1.00  0.00           C
ATOM    411  HB1 LEU A 609      53.180  21.070  42.640  1.00  0.00           H
ATOM    412  HB2 LEU A 609      53.590  21.490  41.000  1.00  0.00           H
ATOM    413  CG  LEU A 609      51.640  20.450  41.310  1.00  0.00           C
ATOM    414  HG  LEU A 609      51.150  20.660  40.340  1.00  0.00           H
ATOM    415  CD1 LEU A 609      52.140  19.020  41.230  1.00  0.00           C
ATOM    416 HD11 LEU A 609      52.730  18.780  40.320  1.00  0.00           H
ATOM    417 HD12 LEU A 609      51.270  18.330  41.210  1.00  0.00           H
ATOM    418 HD13 LEU A 609      52.690  18.760  42.160  1.00  0.00           H
ATOM    419  CD2 LEU A 609      50.470  20.380  42.310  1.00  0.00           C
ATOM    420 HD21 LEU A 609      50.700  20.240  43.380  1.00  0.00           H
ATOM    421 HD22 LEU A 609      49.750  19.570  42.060  1.00  0.00           H
ATOM    422 HD23 LEU A 609      50.060  21.400  42.290  1.00  0.00           H
ATOM    423  C   LEU A 609      53.320  23.860  42.610  1.00  0.00           C
ATOM    424  O   LEU A 609      53.220  24.190  43.800  1.00  0.00           O
ATOM    425  N   ALA A 610      54.300  24.300  41.830  1.00  0.00           N
ATOM    426  HN  ALA A 610      54.420  23.970  40.900  1.00  0.00           H
ATOM    427  CA  ALA A 610      55.250  25.350  42.190  1.00  0.00           C
ATOM    428  HA  ALA A 610      55.650  25.010  43.140  1.00  0.00           H
ATOM    429  CB  ALA A 610      56.320  25.420  41.090  1.00  0.00           C
ATOM    430  HB1 ALA A 610      56.820  24.440  40.930  1.00  0.00           H
ATOM    431  HB2 ALA A 610      57.160  26.120  41.270  1.00  0.00           H
ATOM    432  HB3 ALA A 610      55.780  25.710  40.150  1.00  0.00           H
ATOM    433  C   ALA A 610      54.590  26.710  42.480  1.00  0.00           C
ATOM    434  O   ALA A 610      54.940  27.380  43.470  1.00  0.00           O
ATOM    435  N   SER A 611      53.560  27.040  41.660  1.00  0.00           N
ATOM    436  HN  SER A 611      53.220  26.340  41.020  1.00  0.00           H
ATOM    437  CA  SER A 611      52.850  28.320  41.640  1.00  0.00           C
ATOM    438  HA  SER A 611      53.710  28.960  41.570  1.00  0.00           H
ATOM    439  CB  SER A 611      51.870  28.580  40.490  1.00  0.00           C
ATOM    440  HB1 SER A 611      51.420  29.580  40.600  1.00  0.00           H
ATOM    441  HB2 SER A 611      51.060  27.820  40.410  1.00  0.00           H
ATOM    442  OG  SER A 611      52.520  28.630  39.200  1.00  0.00           O
ATOM    443  HG1 SER A 611      52.660  27.720  38.900  1.00  0.00           H
ATOM    444  C   SER A 611      52.160  28.590  42.920  1.00  0.00           C
ATOM    445  O   SER A 611      52.080  29.750  43.320  1.00  0.00           O
ATOM    446  N   ILE A 612      51.560  27.580  43.580  1.00  0.00           N
ATOM    447  HN  ILE A 612      51.340  26.730  43.110  1.00  0.00           H
ATOM    448  CA  ILE A 612      51.050  27.730  44.920  1.00  0.00           C
ATOM    449  HA  ILE A 612      50.430  28.610  44.940  1.00  0.00           H
ATOM    450  CB  ILE A 612      50.060  26.580  45.250  1.00  0.00           C
ATOM    451  HB  ILE A 612      50.610  25.630  45.130  1.00  0.00           H
ATOM    452  CG2 ILE A 612      49.690  26.700  46.720  1.00  0.00           C
ATOM    453 HG21 ILE A 612      49.120  27.630  46.890  1.00  0.00           H
ATOM    454 HG22 ILE A 612      50.500  26.590  47.480  1.00  0.00           H
ATOM    455 HG23 ILE A 612      49.030  25.850  47.000  1.00  0.00           H
ATOM    456  CG1 ILE A 612      48.870  26.550  44.390  1.00  0.00           C
ATOM    457 HG11 ILE A 612      49.170  26.840  43.350  1.00  0.00           H
ATOM    458 HG12 ILE A 612      47.980  27.120  44.730  1.00  0.00           H
ATOM    459  CD  ILE A 612      48.390  25.080  44.160  1.00  0.00           C
ATOM    460  HD1 ILE A 612      47.380  25.190  43.720  1.00  0.00           H
ATOM    461  HD2 ILE A 612      48.390  24.400  45.040  1.00  0.00           H
ATOM    462  HD3 ILE A 612      49.150  24.580  43.530  1.00  0.00           H
ATOM    463  C   ILE A 612      52.130  27.970  45.990  1.00  0.00           C
ATOM    464  O   ILE A 612      52.040  28.960  46.750  1.00  0.00           O
ATOM    465  N   LEU A 613      53.160  27.140  46.080  1.00  0.00           N
ATOM    466  HN  LEU A 613      53.360  26.500  45.340  1.00  0.00           H
ATOM    467  CA  LEU A 613      54.110  27.280  47.180  1.00  0.00           C
ATOM    468  HA  LEU A 613      53.610  27.320  48.130  1.00  0.00           H
ATOM    469  CB  LEU A 613      55.260  26.230  47.190  1.00  0.00           C
ATOM    470  HB1 LEU A 613      55.920  26.470  48.050  1.00  0.00           H
ATOM    471  HB2 LEU A 613      55.970  26.290  46.330  1.00  0.00           H
ATOM    472  CG  LEU A 613      54.900  24.710  47.340  1.00  0.00           C
ATOM    473  HG  LEU A 613      54.200  24.450  46.520  1.00  0.00           H
ATOM    474  CD1 LEU A 613      56.130  23.810  47.250  1.00  0.00           C
ATOM    475 HD11 LEU A 613      55.850  22.740  47.340  1.00  0.00           H
ATOM    476 HD12 LEU A 613      56.920  24.060  48.000  1.00  0.00           H
ATOM    477 HD13 LEU A 613      56.680  23.940  46.290  1.00  0.00           H
ATOM    478  CD2 LEU A 613      54.090  24.380  48.610  1.00  0.00           C
ATOM    479 HD21 LEU A 613      53.930  23.300  48.460  1.00  0.00           H
ATOM    480 HD22 LEU A 613      53.190  25.020  48.680  1.00  0.00           H
ATOM    481 HD23 LEU A 613      54.720  24.510  49.530  1.00  0.00           H
ATOM    482  C   LEU A 613      54.900  28.620  46.910  1.00  0.00           C
ATOM    483  O   LEU A 613      55.190  29.330  47.870  1.00  0.00           O
ATOM    484  N   PHE A 614      55.180  28.970  45.620  1.00  0.00           N
ATOM    485  HN  PHE A 614      55.150  28.250  44.920  1.00  0.00           H
ATOM    486  CA  PHE A 614      55.870  30.170  45.270  1.00  0.00           C
ATOM    487  HA  PHE A 614      56.690  30.250  45.970  1.00  0.00           H
ATOM    488  CB  PHE A 614      56.190  30.120  43.750  1.00  0.00           C
ATOM    489  HB1 PHE A 614      55.300  29.750  43.220  1.00  0.00           H
ATOM    490  HB2 PHE A 614      57.010  29.400  43.610  1.00  0.00           H
ATOM    491  CG  PHE A 614      56.560  31.320  43.010  1.00  0.00           C
ATOM    492  CD1 PHE A 614      55.720  32.140  42.200  1.00  0.00           C
ATOM    493  HD1 PHE A 614      54.710  31.830  42.010  1.00  0.00           H
ATOM    494  CE1 PHE A 614      56.240  33.240  41.550  1.00  0.00           C
ATOM    495  HE1 PHE A 614      55.620  33.670  40.780  1.00  0.00           H
ATOM    496  CZ  PHE A 614      57.590  33.610  41.660  1.00  0.00           C
ATOM    497  HZ  PHE A 614      57.970  34.430  41.080  1.00  0.00           H
ATOM    498  CD2 PHE A 614      57.890  31.700  43.190  1.00  0.00           C
ATOM    499  HD2 PHE A 614      58.500  31.080  43.840  1.00  0.00           H
ATOM    500  CE2 PHE A 614      58.460  32.870  42.560  1.00  0.00           C
ATOM    501  HE2 PHE A 614      59.500  33.120  42.750  1.00  0.00           H
ATOM    502  C   PHE A 614      54.970  31.390  45.680  1.00  0.00           C
ATOM    503  O   PHE A 614      55.380  32.280  46.410  1.00  0.00           O
ATOM    504  N   LEU A 615      53.690  31.420  45.270  1.00  0.00           N
ATOM    505  HN  LEU A 615      53.380  30.630  44.770  1.00  0.00           H
ATOM    506  CA  LEU A 615      53.040  32.660  45.260  1.00  0.00           C
ATOM    507  HA  LEU A 615      53.770  33.360  44.880  1.00  0.00           H
ATOM    508  CB  LEU A 615      51.960  32.590  44.090  1.00  0.00           C
ATOM    509  HB1 LEU A 615      51.120  31.970  44.450  1.00  0.00           H
ATOM    510  HB2 LEU A 615      52.460  31.980  43.300  1.00  0.00           H
ATOM    511  CG  LEU A 615      51.470  33.910  43.450  1.00  0.00           C
ATOM    512  HG  LEU A 615      50.970  33.560  42.520  1.00  0.00           H
ATOM    513  CD1 LEU A 615      50.530  34.710  44.280  1.00  0.00           C
ATOM    514 HD11 LEU A 615      49.820  34.050  44.810  1.00  0.00           H
ATOM    515 HD12 LEU A 615      49.950  35.480  43.730  1.00  0.00           H
ATOM    516 HD13 LEU A 615      51.160  35.200  45.050  1.00  0.00           H
ATOM    517  CD2 LEU A 615      52.590  34.760  42.880  1.00  0.00           C
ATOM    518 HD21 LEU A 615      52.220  35.480  42.110  1.00  0.00           H
ATOM    519 HD22 LEU A 615      53.430  34.160  42.480  1.00  0.00           H
ATOM    520 HD23 LEU A 615      53.140  35.320  43.660  1.00  0.00           H
ATOM    521  C   LEU A 615      52.450  32.940  46.680  1.00  0.00           C
ATOM    522  O   LEU A 615      52.140  34.060  47.090  1.00  0.00           O
ATOM    523  N   TYR A 616      52.350  31.870  47.460  1.00  0.00           N
ATOM    524  HN  TYR A 616      52.660  31.010  47.070  1.00  0.00           H
ATOM    525  CA  TYR A 616      51.980  31.830  48.850  1.00  0.00           C
ATOM    526  HA  TYR A 616      51.010  32.310  48.940  1.00  0.00           H
ATOM    527  CB  TYR A 616      51.880  30.410  49.320  1.00  0.00           C
ATOM    528  HB1 TYR A 616      52.720  29.830  48.890  1.00  0.00           H
ATOM    529  HB2 TYR A 616      50.940  29.910  49.000  1.00  0.00           H
ATOM    530  CG  TYR A 616      52.010  30.140  50.770  1.00  0.00           C
ATOM    531  CD1 TYR A 616      53.250  29.730  51.310  1.00  0.00           C
ATOM    532  HD1 TYR A 616      54.140  29.400  50.800  1.00  0.00           H
ATOM    533  CE1 TYR A 616      53.350  29.510  52.690  1.00  0.00           C
ATOM    534  HE1 TYR A 616      54.320  29.250  53.100  1.00  0.00           H
ATOM    535  CZ  TYR A 616      52.250  29.730  53.540  1.00  0.00           C
ATOM    536  OH  TYR A 616      52.380  29.560  54.930  1.00  0.00           O
ATOM    537  HH  TYR A 616      51.510  29.570  55.330  1.00  0.00           H
ATOM    538  CD2 TYR A 616      51.010  30.470  51.680  1.00  0.00           C
ATOM    539  HD2 TYR A 616      50.010  30.750  51.330  1.00  0.00           H
ATOM    540  CE2 TYR A 616      50.990  30.170  53.060  1.00  0.00           C
ATOM    541  HE2 TYR A 616      50.110  30.270  53.670  1.00  0.00           H
ATOM    542  C   TYR A 616      52.910  32.680  49.760  1.00  0.00           C
ATOM    543  O   TYR A 616      52.440  33.540  50.520  1.00  0.00           O
ATOM    544  N   CYS A 617      54.200  32.500  49.550  1.00  0.00           N
ATOM    545  HN  CYS A 617      54.420  31.700  48.990  1.00  0.00           H
ATOM    546  CA  CYS A 617      55.250  33.230  50.230  1.00  0.00           C
ATOM    547  HA  CYS A 617      55.290  33.030  51.300  1.00  0.00           H
ATOM    548  CB  CYS A 617      56.680  32.710  49.750  1.00  0.00           C
ATOM    549  HB1 CYS A 617      57.370  33.460  50.170  1.00  0.00           H
ATOM    550  HB2 CYS A 617      56.770  32.710  48.640  1.00  0.00           H
ATOM    551  SG  CYS A 617      57.080  30.990  50.100  1.00  0.00           S
ATOM    552  HG1 CYS A 617      56.680  30.420  48.970  1.00  0.00           H
ATOM    553  C   CYS A 617      55.090  34.720  49.950  1.00  0.00           C
ATOM    554  O   CYS A 617      55.200  35.530  50.820  1.00  0.00           O
ATOM    555  N   ALA A 618      54.790  35.050  48.740  1.00  0.00           N
ATOM    556  HN  ALA A 618      54.700  34.340  48.050  1.00  0.00           H
ATOM    557  CA  ALA A 618      54.630  36.400  48.230  1.00  0.00           C
ATOM    558  HA  ALA A 618      55.420  37.010  48.640  1.00  0.00           H
ATOM    559  CB  ALA A 618      54.760  36.420  46.690  1.00  0.00           C
ATOM    560  HB1 ALA A 618      55.750  36.110  46.310  1.00  0.00           H
ATOM    561  HB2 ALA A 618      54.520  37.410  46.230  1.00  0.00           H
ATOM    562  HB3 ALA A 618      53.930  35.780  46.310  1.00  0.00           H
ATOM    563  C   ALA A 618      53.310  37.120  48.540  1.00  0.00           C
ATOM    564  O   ALA A 618      53.240  38.370  48.510  1.00  0.00           O
ATOM    565  N   CYS A 619      52.220  36.330  48.830  1.00  0.00           N
ATOM    566  HN  CYS A 619      52.280  35.340  48.660  1.00  0.00           H
ATOM    567  CA  CYS A 619      50.910  36.890  49.270  1.00  0.00           C
ATOM    568  HA  CYS A 619      50.850  37.880  48.850  1.00  0.00           H
ATOM    569  CB  CYS A 619      49.750  35.830  48.770  1.00  0.00           C
ATOM    570  HB1 CYS A 619      50.100  34.890  49.230  1.00  0.00           H
ATOM    571  HB2 CYS A 619      49.860  35.820  47.670  1.00  0.00           H
ATOM    572  SG  CYS A 619      48.040  36.230  49.430  1.00  0.00           S
ATOM    573  HG1 CYS A 619      47.400  36.670  48.350  1.00  0.00           H
ATOM    574  C   CYS A 619      50.890  36.960  50.810  1.00  0.00           C
ATOM    575  O   CYS A 619      50.440  37.940  51.330  1.00  0.00           O
ATOM    576  N   MET A 620      51.390  36.020  51.560  1.00  0.00           N
ATOM    577  HN  MET A 620      51.600  35.130  51.160  1.00  0.00           H
ATOM    578  CA  MET A 620      51.410  35.920  53.010  1.00  0.00           C
ATOM    579  HA  MET A 620      50.420  36.080  53.410  1.00  0.00           H
ATOM    580  CB  MET A 620      51.980  34.510  53.450  1.00  0.00           C
ATOM    581  HB1 MET A 620      52.860  34.260  52.830  1.00  0.00           H
ATOM    582  HB2 MET A 620      51.230  33.700  53.290  1.00  0.00           H
ATOM    583  CG  MET A 620      52.400  34.220  54.930  1.00  0.00           C
ATOM    584  HG1 MET A 620      53.080  35.000  55.340  1.00  0.00           H
ATOM    585  HG2 MET A 620      53.050  33.320  55.030  1.00  0.00           H
ATOM    586  SD  MET A 620      50.990  34.020  56.050  1.00  0.00           S
ATOM    587  CE  MET A 620      51.880  33.070  57.340  1.00  0.00           C
ATOM    588  HE1 MET A 620      52.080  32.060  56.930  1.00  0.00           H
ATOM    589  HE2 MET A 620      51.430  33.200  58.350  1.00  0.00           H
ATOM    590  HE3 MET A 620      52.860  33.530  57.560  1.00  0.00           H
ATOM    591  C   MET A 620      52.130  37.000  53.700  1.00  0.00           C
ATOM    592  O   MET A 620      51.770  37.570  54.710  1.00  0.00           O
ATOM    593  N   SER A 621      53.190  37.400  53.070  1.00  0.00           N
ATOM    594  HN  SER A 621      53.480  36.960  52.230  1.00  0.00           H
ATOM    595  CA  SER A 621      54.100  38.380  53.650  1.00  0.00           C
ATOM    596  HA  SER A 621      54.170  38.130  54.710  1.00  0.00           H
ATOM    597  CB  SER A 621      55.560  38.230  53.100  1.00  0.00           C
ATOM    598  HB1 SER A 621      56.030  37.310  53.510  1.00  0.00           H
ATOM    599  HB2 SER A 621      56.190  39.100  53.330  1.00  0.00           H
ATOM    600  OG  SER A 621      55.570  38.120  51.700  1.00  0.00           O
ATOM    601  HG1 SER A 621      55.520  37.200  51.420  1.00  0.00           H
ATOM    602  C   SER A 621      53.560  39.840  53.560  1.00  0.00           C
ATOM    603  O   SER A 621      53.840  40.480  54.570  1.00  0.00           O
ATOM    604  N   PRO A 622      52.800  40.410  52.580  1.00  0.00           N
ATOM    605  CD  PRO A 622      52.870  40.040  51.220  1.00  0.00           C
ATOM    606  HD1 PRO A 622      52.740  38.970  50.960  1.00  0.00           H
ATOM    607  HD2 PRO A 622      53.890  40.360  50.930  1.00  0.00           H
ATOM    608  CA  PRO A 622      52.180  41.750  52.790  1.00  0.00           C
ATOM    609  HA  PRO A 622      52.860  42.470  53.210  1.00  0.00           H
ATOM    610  CB  PRO A 622      51.690  42.160  51.420  1.00  0.00           C
ATOM    611  HB1 PRO A 622      52.300  42.960  50.930  1.00  0.00           H
ATOM    612  HB2 PRO A 622      50.670  42.600  51.500  1.00  0.00           H
ATOM    613  CG  PRO A 622      51.750  40.890  50.630  1.00  0.00           C
ATOM    614  HG1 PRO A 622      50.810  40.290  50.720  1.00  0.00           H
ATOM    615  HG2 PRO A 622      52.040  40.990  49.570  1.00  0.00           H
ATOM    616  C   PRO A 622      51.090  41.740  53.860  1.00  0.00           C
ATOM    617  O   PRO A 622      50.960  42.680  54.630  1.00  0.00           O
ATOM    618  N   VAL A 623      50.310  40.710  54.000  1.00  0.00           N
ATOM    619  HN  VAL A 623      50.410  40.030  53.280  1.00  0.00           H
ATOM    620  CA  VAL A 623      49.200  40.470  54.910  1.00  0.00           C
ATOM    621  HA  VAL A 623      48.430  41.220  54.930  1.00  0.00           H
ATOM    622  CB  VAL A 623      48.400  39.220  54.510  1.00  0.00           C
ATOM    623  HB  VAL A 623      49.110  38.370  54.620  1.00  0.00           H
ATOM    624  CG1 VAL A 623      47.260  39.010  55.610  1.00  0.00           C
ATOM    625 HG11 VAL A 623      46.560  38.200  55.320  1.00  0.00           H
ATOM    626 HG12 VAL A 623      46.540  39.860  55.630  1.00  0.00           H
ATOM    627 HG13 VAL A 623      47.720  38.810  56.590  1.00  0.00           H
ATOM    628  CG2 VAL A 623      47.790  39.450  53.080  1.00  0.00           C
ATOM    629 HG21 VAL A 623      47.380  38.540  52.610  1.00  0.00           H
ATOM    630 HG22 VAL A 623      48.530  39.990  52.440  1.00  0.00           H
ATOM    631 HG23 VAL A 623      47.010  40.240  53.250  1.00  0.00           H
ATOM    632  C   VAL A 623      49.670  40.490  56.340  1.00  0.00           C
ATOM    633  O   VAL A 623      49.100  41.080  57.250  1.00  0.00           O
ATOM    634  N   ILE A 624      50.840  39.810  56.610  1.00  0.00           N
ATOM    635  HN  ILE A 624      51.220  39.160  55.960  1.00  0.00           H
ATOM    636  CA  ILE A 624      51.540  39.900  57.900  1.00  0.00           C
ATOM    637  HA  ILE A 624      50.740  39.720  58.590  1.00  0.00           H
ATOM    638  CB  ILE A 624      52.690  38.780  58.010  1.00  0.00           C
ATOM    639  HB  ILE A 624      53.250  38.880  57.060  1.00  0.00           H
ATOM    640  CG2 ILE A 624      53.710  39.040  59.120  1.00  0.00           C
ATOM    641 HG21 ILE A 624      54.450  38.210  59.260  1.00  0.00           H
ATOM    642 HG22 ILE A 624      53.120  39.070  60.050  1.00  0.00           H
ATOM    643 HG23 ILE A 624      54.220  40.010  58.990  1.00  0.00           H
ATOM    644  CG1 ILE A 624      52.180  37.300  58.060  1.00  0.00           C
ATOM    645 HG11 ILE A 624      53.070  36.640  58.160  1.00  0.00           H
ATOM    646 HG12 ILE A 624      51.660  37.150  57.080  1.00  0.00           H
ATOM    647  CD  ILE A 624      51.390  36.890  59.280  1.00  0.00           C
ATOM    648  HD1 ILE A 624      51.260  35.800  59.500  1.00  0.00           H
ATOM    649  HD2 ILE A 624      50.330  37.180  59.130  1.00  0.00           H
ATOM    650  HD3 ILE A 624      51.870  37.340  60.160  1.00  0.00           H
ATOM    651  C   ILE A 624      52.100  41.290  58.290  1.00  0.00           C
ATOM    652  O   ILE A 624      51.920  41.780  59.340  1.00  0.00           O
ATOM    653  N   THR A 625      52.710  41.940  57.220  1.00  0.00           N
ATOM    654  HN  THR A 625      52.710  41.390  56.380  1.00  0.00           H
ATOM    655  CA  THR A 625      53.040  43.360  57.170  1.00  0.00           C
ATOM    656  HA  THR A 625      53.740  43.480  57.960  1.00  0.00           H
ATOM    657  CB  THR A 625      53.810  43.840  55.930  1.00  0.00           C
ATOM    658  HB  THR A 625      53.130  43.750  55.050  1.00  0.00           H
ATOM    659  OG1 THR A 625      55.030  43.000  55.830  1.00  0.00           O
ATOM    660  HG1 THR A 625      54.980  42.380  55.110  1.00  0.00           H
ATOM    661  CG2 THR A 625      54.330  45.210  56.130  1.00  0.00           C
ATOM    662 HG21 THR A 625      53.500  45.910  56.390  1.00  0.00           H
ATOM    663 HG22 THR A 625      54.860  45.620  55.250  1.00  0.00           H
ATOM    664 HG23 THR A 625      55.100  45.220  56.930  1.00  0.00           H
ATOM    665  C   THR A 625      51.900  44.320  57.550  1.00  0.00           C
ATOM    666  O   THR A 625      51.930  44.940  58.610  1.00  0.00           O
ATOM    667  N   PHE A 626      50.780  44.230  56.810  1.00  0.00           N
ATOM    668  HN  PHE A 626      50.680  43.670  55.980  1.00  0.00           H
ATOM    669  CA  PHE A 626      49.490  44.860  57.170  1.00  0.00           C
ATOM    670  HA  PHE A 626      49.610  45.920  57.120  1.00  0.00           H
ATOM    671  CB  PHE A 626      48.480  44.540  56.070  1.00  0.00           C
ATOM    672  HB1 PHE A 626      48.580  43.440  55.890  1.00  0.00           H
ATOM    673  HB2 PHE A 626      48.720  45.150  55.180  1.00  0.00           H
ATOM    674  CG  PHE A 626      47.060  44.780  56.550  1.00  0.00           C
ATOM    675  CD1 PHE A 626      46.370  43.840  57.360  1.00  0.00           C
ATOM    676  HD1 PHE A 626      46.870  42.950  57.690  1.00  0.00           H
ATOM    677  CE1 PHE A 626      45.070  44.090  57.780  1.00  0.00           C
ATOM    678  HE1 PHE A 626      44.630  43.380  58.460  1.00  0.00           H
ATOM    679  CZ  PHE A 626      44.410  45.230  57.310  1.00  0.00           C
ATOM    680  HZ  PHE A 626      43.410  45.460  57.680  1.00  0.00           H
ATOM    681  CD2 PHE A 626      46.320  45.850  55.990  1.00  0.00           C
ATOM    682  HD2 PHE A 626      46.800  46.560  55.360  1.00  0.00           H
ATOM    683  CE2 PHE A 626      44.990  46.100  56.420  1.00  0.00           C
ATOM    684  HE2 PHE A 626      44.570  47.010  56.040  1.00  0.00           H
ATOM    685  C   PHE A 626      49.040  44.610  58.660  1.00  0.00           C
ATOM    686  O   PHE A 626      48.810  45.650  59.340  1.00  0.00           O
ATOM    687  N   GLY A 627      49.100  43.350  59.180  1.00  0.00           N
ATOM    688  HN  GLY A 627      49.240  42.540  58.610  1.00  0.00           H
ATOM    689  CA  GLY A 627      48.800  42.980  60.630  1.00  0.00           C
ATOM    690  HA1 GLY A 627      48.970  41.910  60.570  1.00  0.00           H
ATOM    691  HA2 GLY A 627      47.790  43.230  60.940  1.00  0.00           H
ATOM    692  C   GLY A 627      49.660  43.660  61.710  1.00  0.00           C
ATOM    693  O   GLY A 627      49.150  44.050  62.730  1.00  0.00           O
ATOM    694  N   GLY A 628      51.030  43.750  61.440  1.00  0.00           N
ATOM    695  HN  GLY A 628      51.460  43.310  60.640  1.00  0.00           H
ATOM    696  CA  GLY A 628      51.970  44.490  62.220  1.00  0.00           C
ATOM    697  HA1 GLY A 628      52.880  44.530  61.640  1.00  0.00           H
ATOM    698  HA2 GLY A 628      52.050  44.190  63.260  1.00  0.00           H
ATOM    699  C   GLY A 628      51.700  45.960  62.280  1.00  0.00           C
ATOM    700  O   GLY A 628      51.670  46.540  63.370  1.00  0.00           O
ATOM    701  N   LEU A 629      51.350  46.670  61.120  1.00  0.00           N
ATOM    702  HN  LEU A 629      51.200  46.250  60.240  1.00  0.00           H
ATOM    703  CA  LEU A 629      51.220  48.080  61.090  1.00  0.00           C
ATOM    704  HA  LEU A 629      51.990  48.510  61.720  1.00  0.00           H
ATOM    705  CB  LEU A 629      51.360  48.710  59.690  1.00  0.00           C
ATOM    706  HB1 LEU A 629      50.800  49.650  59.580  1.00  0.00           H
ATOM    707  HB2 LEU A 629      50.910  47.880  59.090  1.00  0.00           H
ATOM    708  CG  LEU A 629      52.870  48.950  59.240  1.00  0.00           C
ATOM    709  HG  LEU A 629      53.510  49.100  60.130  1.00  0.00           H
ATOM    710  CD1 LEU A 629      53.560  47.740  58.570  1.00  0.00           C
ATOM    711 HD11 LEU A 629      54.570  47.990  58.190  1.00  0.00           H
ATOM    712 HD12 LEU A 629      53.060  47.470  57.620  1.00  0.00           H
ATOM    713 HD13 LEU A 629      53.550  46.830  59.210  1.00  0.00           H
ATOM    714  CD2 LEU A 629      52.970  50.100  58.280  1.00  0.00           C
ATOM    715 HD21 LEU A 629      52.440  49.880  57.320  1.00  0.00           H
ATOM    716 HD22 LEU A 629      53.990  50.450  58.020  1.00  0.00           H
ATOM    717 HD23 LEU A 629      52.430  50.940  58.780  1.00  0.00           H
ATOM    718  C   LEU A 629      49.920  48.570  61.620  1.00  0.00           C
ATOM    719  O   LEU A 629      49.850  49.450  62.490  1.00  0.00           O
ATOM    720  N   LEU A 630      48.840  48.000  61.150  1.00  0.00           N
ATOM    721  HN  LEU A 630      48.870  47.190  60.570  1.00  0.00           H
ATOM    722  CA  LEU A 630      47.470  48.040  61.660  1.00  0.00           C
ATOM    723  HA  LEU A 630      47.110  49.050  61.520  1.00  0.00           H
ATOM    724  CB  LEU A 630      46.430  47.210  60.880  1.00  0.00           C
ATOM    725  HB1 LEU A 630      46.620  46.120  60.810  1.00  0.00           H
ATOM    726  HB2 LEU A 630      46.430  47.510  59.800  1.00  0.00           H
ATOM    727  CG  LEU A 630      44.970  47.280  61.330  1.00  0.00           C
ATOM    728  HG  LEU A 630      44.930  46.800  62.330  1.00  0.00           H
ATOM    729  CD1 LEU A 630      44.460  48.700  61.450  1.00  0.00           C
ATOM    730 HD11 LEU A 630      43.350  48.730  61.580  1.00  0.00           H
ATOM    731 HD12 LEU A 630      44.780  49.290  60.570  1.00  0.00           H
ATOM    732 HD13 LEU A 630      44.940  49.290  62.260  1.00  0.00           H
ATOM    733  CD2 LEU A 630      43.850  46.620  60.410  1.00  0.00           C
ATOM    734 HD21 LEU A 630      43.910  47.130  59.420  1.00  0.00           H
ATOM    735 HD22 LEU A 630      42.790  46.630  60.750  1.00  0.00           H
ATOM    736 HD23 LEU A 630      44.160  45.560  60.260  1.00  0.00           H
ATOM    737  C   LEU A 630      47.380  47.610  63.100  1.00  0.00           C
ATOM    738  O   LEU A 630      46.550  48.120  63.840  1.00  0.00           O
ATOM    739  N   GLY A 631      48.160  46.690  63.680  1.00  0.00           N
ATOM    740  HN  GLY A 631      48.770  46.140  63.120  1.00  0.00           H
ATOM    741  CA  GLY A 631      48.240  46.410  65.150  1.00  0.00           C
ATOM    742  HA1 GLY A 631      48.850  45.540  65.360  1.00  0.00           H
ATOM    743  HA2 GLY A 631      47.200  46.350  65.460  1.00  0.00           H
ATOM    744  C   GLY A 631      48.790  47.540  66.010  1.00  0.00           C
ATOM    745  O   GLY A 631      48.490  47.820  67.130  1.00  0.00           O
ATOM    746  N   GLU A 632      49.840  48.280  65.460  1.00  0.00           N
ATOM    747  HN  GLU A 632      50.280  48.140  64.590  1.00  0.00           H
ATOM    748  CA  GLU A 632      50.400  49.430  66.130  1.00  0.00           C
ATOM    749  HA  GLU A 632      50.490  49.290  67.200  1.00  0.00           H
ATOM    750  CB  GLU A 632      51.860  49.890  65.610  1.00  0.00           C
ATOM    751  HB1 GLU A 632      52.110  50.800  66.190  1.00  0.00           H
ATOM    752  HB2 GLU A 632      51.910  50.220  64.550  1.00  0.00           H
ATOM    753  CG  GLU A 632      52.910  48.730  65.780  1.00  0.00           C
ATOM    754  HG1 GLU A 632      52.810  48.020  64.940  1.00  0.00           H
ATOM    755  HG2 GLU A 632      52.640  48.140  66.690  1.00  0.00           H
ATOM    756  CD  GLU A 632      54.340  49.270  66.010  1.00  0.00           C
ATOM    757  OE1 GLU A 632      54.830  49.850  65.040  1.00  0.00           O
ATOM    758  OE2 GLU A 632      54.910  49.140  67.110  1.00  0.00           O
ATOM    759  C   GLU A 632      49.440  50.650  66.010  1.00  0.00           C
ATOM    760  O   GLU A 632      49.200  51.380  66.970  1.00  0.00           O
ATOM    761  N   ALA A 633      48.800  50.780  64.840  1.00  0.00           N
ATOM    762  HN  ALA A 633      49.110  50.250  64.060  1.00  0.00           H
ATOM    763  CA  ALA A 633      47.860  51.820  64.620  1.00  0.00           C
ATOM    764  HA  ALA A 633      48.370  52.740  64.900  1.00  0.00           H
ATOM    765  CB  ALA A 633      47.700  51.710  63.130  1.00  0.00           C
ATOM    766  HB1 ALA A 633      48.670  51.820  62.620  1.00  0.00           H
ATOM    767  HB2 ALA A 633      46.870  52.260  62.630  1.00  0.00           H
ATOM    768  HB3 ALA A 633      47.390  50.660  62.940  1.00  0.00           H
ATOM    769  C   ALA A 633      46.520  51.710  65.320  1.00  0.00           C
ATOM    770  O   ALA A 633      45.710  52.670  65.360  1.00  0.00           O
ATOM    771  N   THR A 634      46.200  50.500  65.850  1.00  0.00           N
ATOM    772  HN  THR A 634      46.830  49.730  65.760  1.00  0.00           H
ATOM    773  CA  THR A 634      45.030  50.280  66.710  1.00  0.00           C
ATOM    774  HA  THR A 634      44.460  51.170  66.910  1.00  0.00           H
ATOM    775  CB  THR A 634      44.150  49.180  66.220  1.00  0.00           C
ATOM    776  HB  THR A 634      43.300  48.980  66.910  1.00  0.00           H
ATOM    777  OG1 THR A 634      44.860  47.970  66.080  1.00  0.00           O
ATOM    778  HG1 THR A 634      45.380  48.120  65.290  1.00  0.00           H
ATOM    779  CG2 THR A 634      43.420  49.500  64.860  1.00  0.00           C
ATOM    780 HG21 THR A 634      42.750  50.380  64.890  1.00  0.00           H
ATOM    781 HG22 THR A 634      42.840  48.630  64.500  1.00  0.00           H
ATOM    782 HG23 THR A 634      44.140  49.790  64.050  1.00  0.00           H
ATOM    783  C   THR A 634      45.480  49.950  68.130  1.00  0.00           C
ATOM    784  O   THR A 634      44.640  49.590  68.960  1.00  0.00           O
ATOM    785  N   GLU A 635      46.760  50.210  68.560  1.00  0.00           N
ATOM    786  HN  GLU A 635      47.360  50.740  67.950  1.00  0.00           H
ATOM    787  CA  GLU A 635      47.270  50.150  69.880  1.00  0.00           C
ATOM    788  HA  GLU A 635      48.340  50.270  69.770  1.00  0.00           H
ATOM    789  CB  GLU A 635      46.750  51.290  70.820  1.00  0.00           C
ATOM    790  HB1 GLU A 635      47.340  51.170  71.760  1.00  0.00           H
ATOM    791  HB2 GLU A 635      45.690  51.070  71.110  1.00  0.00           H
ATOM    792  CG  GLU A 635      46.890  52.720  70.170  1.00  0.00           C
ATOM    793  HG1 GLU A 635      46.280  52.740  69.240  1.00  0.00           H
ATOM    794  HG2 GLU A 635      47.940  52.850  69.840  1.00  0.00           H
ATOM    795  CD  GLU A 635      46.440  53.710  71.190  1.00  0.00           C
ATOM    796  OE1 GLU A 635      45.650  54.590  70.860  1.00  0.00           O
ATOM    797  OE2 GLU A 635      46.900  53.680  72.440  1.00  0.00           O
ATOM    798  C   GLU A 635      47.180  48.780  70.480  1.00  0.00           C
ATOM    799  O   GLU A 635      46.770  48.570  71.640  1.00  0.00           O
ATOM    800  N   GLY A 636      47.580  47.770  69.680  1.00  0.00           N
ATOM    801  HN  GLY A 636      47.930  48.030  68.780  1.00  0.00           H
ATOM    802  CA  GLY A 636      47.810  46.360  69.970  1.00  0.00           C
ATOM    803  HA1 GLY A 636      48.090  46.240  71.000  1.00  0.00           H
ATOM    804  HA2 GLY A 636      48.580  46.140  69.230  1.00  0.00           H
ATOM    805  C   GLY A 636      46.580  45.470  69.720  1.00  0.00           C
ATOM    806  O   GLY A 636      46.660  44.260  69.980  1.00  0.00           O
ATOM    807  N   ARG A 637      45.370  46.070  69.380  1.00  0.00           N
ATOM    808  HN  ARG A 637      45.340  47.060  69.250  1.00  0.00           H
ATOM    809  CA  ARG A 637      44.160  45.300  69.280  1.00  0.00           C
ATOM    810  HA  ARG A 637      43.900  44.770  70.180  1.00  0.00           H
ATOM    811  CB  ARG A 637      42.990  46.330  69.030  1.00  0.00           C
ATOM    812  HB1 ARG A 637      42.160  45.830  68.490  1.00  0.00           H
ATOM    813  HB2 ARG A 637      43.400  47.120  68.370  1.00  0.00           H
ATOM    814  CG  ARG A 637      42.340  47.030  70.190  1.00  0.00           C
ATOM    815  HG1 ARG A 637      41.620  47.790  69.840  1.00  0.00           H
ATOM    816  HG2 ARG A 637      43.120  47.490  70.830  1.00  0.00           H
ATOM    817  CD  ARG A 637      41.530  46.090  71.170  1.00  0.00           C
ATOM    818  HD1 ARG A 637      42.260  45.380  71.610  1.00  0.00           H
ATOM    819  HD2 ARG A 637      40.700  45.640  70.590  1.00  0.00           H
ATOM    820  NE  ARG A 637      40.980  46.920  72.250  1.00  0.00           N
ATOM    821  HE  ARG A 637      41.300  47.850  72.390  1.00  0.00           H
ATOM    822  CZ  ARG A 637      39.810  46.700  72.810  1.00  0.00           C
ATOM    823  NH1 ARG A 637      39.180  47.630  73.440  1.00  0.00           N
ATOM    824 HH11 ARG A 637      39.760  48.350  73.830  1.00  0.00           H
ATOM    825 HH12 ARG A 637      38.320  47.460  73.910  1.00  0.00           H
ATOM    826  NH2 ARG A 637      39.260  45.540  72.870  1.00  0.00           N
ATOM    827 HH21 ARG A 637      39.880  44.780  72.680  1.00  0.00           H
ATOM    828 HH22 ARG A 637      38.590  45.400  73.600  1.00  0.00           H
ATOM    829  C   ARG A 637      44.190  44.240  68.110  1.00  0.00           C
ATOM    830  O   ARG A 637      43.660  43.130  68.290  1.00  0.00           O
ATOM    831  N   ILE A 638      44.630  44.680  66.930  1.00  0.00           N
ATOM    832  HN  ILE A 638      44.930  45.620  66.880  1.00  0.00           H
ATOM    833  CA  ILE A 638      44.520  43.860  65.720  1.00  0.00           C
ATOM    834  HA  ILE A 638      43.680  43.190  65.690  1.00  0.00           H
ATOM    835  CB  ILE A 638      44.200  44.610  64.460  1.00  0.00           C
ATOM    836  HB  ILE A 638      45.040  45.330  64.300  1.00  0.00           H
ATOM    837  CG2 ILE A 638      44.090  43.720  63.220  1.00  0.00           C
ATOM    838 HG21 ILE A 638      43.330  44.270  62.610  1.00  0.00           H
ATOM    839 HG22 ILE A 638      43.640  42.750  63.550  1.00  0.00           H
ATOM    840 HG23 ILE A 638      45.030  43.520  62.680  1.00  0.00           H
ATOM    841  CG1 ILE A 638      42.960  45.540  64.670  1.00  0.00           C
ATOM    842 HG11 ILE A 638      42.850  46.230  63.810  1.00  0.00           H
ATOM    843 HG12 ILE A 638      43.020  46.290  65.490  1.00  0.00           H
ATOM    844  CD  ILE A 638      41.650  44.760  64.930  1.00  0.00           C
ATOM    845  HD1 ILE A 638      41.710  44.080  65.810  1.00  0.00           H
ATOM    846  HD2 ILE A 638      41.380  44.160  64.050  1.00  0.00           H
ATOM    847  HD3 ILE A 638      40.800  45.470  65.010  1.00  0.00           H
ATOM    848  C   ILE A 638      45.750  43.000  65.630  1.00  0.00           C
ATOM    849  O   ILE A 638      46.880  43.460  65.720  1.00  0.00           O
ATOM    850  N   SER A 639      45.620  41.660  65.640  1.00  0.00           N
ATOM    851  HN  SER A 639      44.780  41.160  65.760  1.00  0.00           H
ATOM    852  CA  SER A 639      46.800  40.790  65.350  1.00  0.00           C
ATOM    853  HA  SER A 639      47.730  41.260  65.620  1.00  0.00           H
ATOM    854  CB  SER A 639      46.720  39.500  66.150  1.00  0.00           C
ATOM    855  HB1 SER A 639      46.860  39.800  67.210  1.00  0.00           H
ATOM    856  HB2 SER A 639      47.570  38.870  65.860  1.00  0.00           H
ATOM    857  OG  SER A 639      45.490  38.770  65.830  1.00  0.00           O
ATOM    858  HG1 SER A 639      44.750  39.110  66.340  1.00  0.00           H
ATOM    859  C   SER A 639      47.120  40.400  63.910  1.00  0.00           C
ATOM    860  O   SER A 639      46.320  40.410  62.960  1.00  0.00           O
ATOM    861  N   ALA A 640      48.370  39.940  63.700  1.00  0.00           N
ATOM    862  HN  ALA A 640      49.000  40.040  64.470  1.00  0.00           H
ATOM    863  CA  ALA A 640      48.740  39.210  62.520  1.00  0.00           C
ATOM    864  HA  ALA A 640      48.470  39.870  61.710  1.00  0.00           H
ATOM    865  CB  ALA A 640      50.300  38.960  62.630  1.00  0.00           C
ATOM    866  HB1 ALA A 640      50.810  39.930  62.810  1.00  0.00           H
ATOM    867  HB2 ALA A 640      50.680  38.610  61.640  1.00  0.00           H
ATOM    868  HB3 ALA A 640      50.570  38.170  63.350  1.00  0.00           H
ATOM    869  C   ALA A 640      47.930  37.960  62.330  1.00  0.00           C
ATOM    870  O   ALA A 640      47.450  37.670  61.240  1.00  0.00           O
ATOM    871  N   ILE A 641      47.720  37.200  63.410  1.00  0.00           N
ATOM    872  HN  ILE A 641      48.200  37.360  64.270  1.00  0.00           H
ATOM    873  CA  ILE A 641      46.940  35.950  63.410  1.00  0.00           C
ATOM    874  HA  ILE A 641      47.210  35.400  62.530  1.00  0.00           H
ATOM    875  CB  ILE A 641      47.080  35.100  64.610  1.00  0.00           C
ATOM    876  HB  ILE A 641      46.900  35.740  65.500  1.00  0.00           H
ATOM    877  CG2 ILE A 641      46.100  33.960  64.600  1.00  0.00           C
ATOM    878 HG21 ILE A 641      45.150  34.370  65.000  1.00  0.00           H
ATOM    879 HG22 ILE A 641      46.290  33.190  65.380  1.00  0.00           H
ATOM    880 HG23 ILE A 641      46.130  33.480  63.600  1.00  0.00           H
ATOM    881  CG1 ILE A 641      48.460  34.570  64.680  1.00  0.00           C
ATOM    882 HG11 ILE A 641      48.670  33.850  65.500  1.00  0.00           H
ATOM    883 HG12 ILE A 641      49.170  35.410  64.850  1.00  0.00           H
ATOM    884  CD  ILE A 641      48.930  33.820  63.460  1.00  0.00           C
ATOM    885  HD1 ILE A 641      48.150  33.050  63.240  1.00  0.00           H
ATOM    886  HD2 ILE A 641      49.890  33.300  63.720  1.00  0.00           H
ATOM    887  HD3 ILE A 641      49.140  34.440  62.560  1.00  0.00           H
ATOM    888  C   ILE A 641      45.450  36.280  63.010  1.00  0.00           C
ATOM    889  O   ILE A 641      44.950  35.630  62.100  1.00  0.00           O
ATOM    890  N   GLU A 642      44.840  37.330  63.520  1.00  0.00           N
ATOM    891  HN  GLU A 642      45.220  37.770  64.330  1.00  0.00           H
ATOM    892  CA  GLU A 642      43.530  37.760  63.080  1.00  0.00           C
ATOM    893  HA  GLU A 642      42.910  36.880  63.150  1.00  0.00           H
ATOM    894  CB  GLU A 642      42.980  38.910  64.020  1.00  0.00           C
ATOM    895  HB1 GLU A 642      42.270  39.570  63.480  1.00  0.00           H
ATOM    896  HB2 GLU A 642      43.820  39.630  64.140  1.00  0.00           H
ATOM    897  CG  GLU A 642      42.300  38.430  65.300  1.00  0.00           C
ATOM    898  HG1 GLU A 642      42.780  37.550  65.770  1.00  0.00           H
ATOM    899  HG2 GLU A 642      41.230  38.260  65.030  1.00  0.00           H
ATOM    900  CD  GLU A 642      42.410  39.520  66.460  1.00  0.00           C
ATOM    901  OE1 GLU A 642      41.270  39.890  66.880  1.00  0.00           O
ATOM    902  OE2 GLU A 642      43.530  39.860  66.910  1.00  0.00           O
ATOM    903  C   GLU A 642      43.500  38.210  61.640  1.00  0.00           C
ATOM    904  O   GLU A 642      42.580  37.930  60.890  1.00  0.00           O
ATOM    905  N   SER A 643      44.530  39.010  61.160  1.00  0.00           N
ATOM    906  HN  SER A 643      45.220  39.390  61.770  1.00  0.00           H
ATOM    907  CA  SER A 643      44.720  39.500  59.810  1.00  0.00           C
ATOM    908  HA  SER A 643      43.850  40.090  59.560  1.00  0.00           H
ATOM    909  CB  SER A 643      45.950  40.410  59.580  1.00  0.00           C
ATOM    910  HB1 SER A 643      45.940  40.660  58.490  1.00  0.00           H
ATOM    911  HB2 SER A 643      46.840  39.750  59.670  1.00  0.00           H
ATOM    912  OG  SER A 643      45.960  41.490  60.500  1.00  0.00           O
ATOM    913  HG1 SER A 643      45.950  41.100  61.380  1.00  0.00           H
ATOM    914  C   SER A 643      44.790  38.450  58.710  1.00  0.00           C
ATOM    915  O   SER A 643      44.130  38.500  57.660  1.00  0.00           O
ATOM    916  N   LEU A 644      45.660  37.430  58.970  1.00  0.00           N
ATOM    917  HN  LEU A 644      46.240  37.510  59.780  1.00  0.00           H
ATOM    918  CA  LEU A 644      45.850  36.240  58.190  1.00  0.00           C
ATOM    919  HA  LEU A 644      46.060  36.620  57.200  1.00  0.00           H
ATOM    920  CB  LEU A 644      47.040  35.490  58.790  1.00  0.00           C
ATOM    921  HB1 LEU A 644      46.950  35.300  59.890  1.00  0.00           H
ATOM    922  HB2 LEU A 644      47.860  36.220  58.620  1.00  0.00           H
ATOM    923  CG  LEU A 644      47.390  34.120  58.130  1.00  0.00           C
ATOM    924  HG  LEU A 644      46.550  33.400  58.230  1.00  0.00           H
ATOM    925  CD1 LEU A 644      47.690  34.420  56.660  1.00  0.00           C
ATOM    926 HD11 LEU A 644      48.050  33.510  56.140  1.00  0.00           H
ATOM    927 HD12 LEU A 644      48.510  35.170  56.600  1.00  0.00           H
ATOM    928 HD13 LEU A 644      46.740  34.690  56.140  1.00  0.00           H
ATOM    929  CD2 LEU A 644      48.670  33.570  58.740  1.00  0.00           C
ATOM    930 HD21 LEU A 644      48.430  33.210  59.760  1.00  0.00           H
ATOM    931 HD22 LEU A 644      49.440  34.370  58.830  1.00  0.00           H
ATOM    932 HD23 LEU A 644      49.110  32.850  58.020  1.00  0.00           H
ATOM    933  C   LEU A 644      44.650  35.330  58.060  1.00  0.00           C
ATOM    934  O   LEU A 644      44.300  34.910  56.980  1.00  0.00           O
ATOM    935  N   PHE A 645      43.910  35.150  59.170  1.00  0.00           N
ATOM    936  HN  PHE A 645      44.450  35.420  59.970  1.00  0.00           H
ATOM    937  CA  PHE A 645      42.680  34.420  59.250  1.00  0.00           C
ATOM    938  HA  PHE A 645      42.850  33.440  58.800  1.00  0.00           H
ATOM    939  CB  PHE A 645      42.240  34.350  60.710  1.00  0.00           C
ATOM    940  HB1 PHE A 645      42.250  35.410  61.040  1.00  0.00           H
ATOM    941  HB2 PHE A 645      43.050  33.780  61.210  1.00  0.00           H
ATOM    942  CG  PHE A 645      40.930  33.690  61.000  1.00  0.00           C
ATOM    943  CD1 PHE A 645      40.440  32.630  60.260  1.00  0.00           C
ATOM    944  HD1 PHE A 645      41.000  32.330  59.390  1.00  0.00           H
ATOM    945  CE1 PHE A 645      39.210  31.990  60.700  1.00  0.00           C
ATOM    946  HE1 PHE A 645      38.870  31.160  60.090  1.00  0.00           H
ATOM    947  CZ  PHE A 645      38.530  32.400  61.850  1.00  0.00           C
ATOM    948  HZ  PHE A 645      37.640  31.870  62.160  1.00  0.00           H
ATOM    949  CD2 PHE A 645      40.230  34.050  62.140  1.00  0.00           C
ATOM    950  HD2 PHE A 645      40.780  34.650  62.850  1.00  0.00           H
ATOM    951  CE2 PHE A 645      39.080  33.430  62.620  1.00  0.00           C
ATOM    952  HE2 PHE A 645      38.540  33.750  63.500  1.00  0.00           H
ATOM    953  C   PHE A 645      41.590  35.100  58.330  1.00  0.00           C
ATOM    954  O   PHE A 645      40.960  34.450  57.490  1.00  0.00           O
ATOM    955  N   GLY A 646      41.440  36.470  58.470  1.00  0.00           N
ATOM    956  HN  GLY A 646      42.090  36.920  59.070  1.00  0.00           H
ATOM    957  CA  GLY A 646      40.620  37.200  57.550  1.00  0.00           C
ATOM    958  HA1 GLY A 646      40.780  38.260  57.750  1.00  0.00           H
ATOM    959  HA2 GLY A 646      39.620  37.040  57.900  1.00  0.00           H
ATOM    960  C   GLY A 646      40.910  37.120  56.140  1.00  0.00           C
ATOM    961  O   GLY A 646      40.060  36.970  55.300  1.00  0.00           O
ATOM    962  N   ALA A 647      42.270  37.190  55.780  1.00  0.00           N
ATOM    963  HN  ALA A 647      42.980  37.490  56.420  1.00  0.00           H
ATOM    964  CA  ALA A 647      42.800  36.980  54.450  1.00  0.00           C
ATOM    965  HA  ALA A 647      42.380  37.750  53.820  1.00  0.00           H
ATOM    966  CB  ALA A 647      44.290  37.330  54.230  1.00  0.00           C
ATOM    967  HB1 ALA A 647      44.400  38.430  54.370  1.00  0.00           H
ATOM    968  HB2 ALA A 647      44.520  36.970  53.220  1.00  0.00           H
ATOM    969  HB3 ALA A 647      44.930  36.870  55.020  1.00  0.00           H
ATOM    970  C   ALA A 647      42.490  35.630  53.780  1.00  0.00           C
ATOM    971  O   ALA A 647      42.130  35.560  52.590  1.00  0.00           O
ATOM    972  N   SER A 648      42.580  34.500  54.530  1.00  0.00           N
ATOM    973  HN  SER A 648      42.800  34.540  55.510  1.00  0.00           H
ATOM    974  CA  SER A 648      41.990  33.250  54.120  1.00  0.00           C
ATOM    975  HA  SER A 648      42.350  33.030  53.120  1.00  0.00           H
ATOM    976  CB  SER A 648      42.500  32.080  54.990  1.00  0.00           C
ATOM    977  HB1 SER A 648      43.590  32.090  55.230  1.00  0.00           H
ATOM    978  HB2 SER A 648      42.480  31.130  54.430  1.00  0.00           H
ATOM    979  OG  SER A 648      41.790  32.040  56.260  1.00  0.00           O
ATOM    980  HG1 SER A 648      41.740  32.960  56.560  1.00  0.00           H
ATOM    981  C   SER A 648      40.460  33.290  53.980  1.00  0.00           C
ATOM    982  O   SER A 648      39.950  33.090  52.940  1.00  0.00           O
ATOM    983  N   LEU A 649      39.700  33.830  55.010  1.00  0.00           N
ATOM    984  HN  LEU A 649      40.000  34.180  55.890  1.00  0.00           H
ATOM    985  CA  LEU A 649      38.230  33.800  54.930  1.00  0.00           C
ATOM    986  HA  LEU A 649      37.900  32.780  54.840  1.00  0.00           H
ATOM    987  CB  LEU A 649      37.690  34.190  56.360  1.00  0.00           C
ATOM    988  HB1 LEU A 649      38.030  35.180  56.730  1.00  0.00           H
ATOM    989  HB2 LEU A 649      38.130  33.390  57.000  1.00  0.00           H
ATOM    990  CG  LEU A 649      36.120  34.170  56.540  1.00  0.00           C
ATOM    991  HG  LEU A 649      35.700  35.010  55.950  1.00  0.00           H
ATOM    992  CD1 LEU A 649      35.530  32.820  56.090  1.00  0.00           C
ATOM    993 HD11 LEU A 649      34.430  32.780  56.140  1.00  0.00           H
ATOM    994 HD12 LEU A 649      36.000  31.990  56.660  1.00  0.00           H
ATOM    995 HD13 LEU A 649      35.800  32.620  55.040  1.00  0.00           H
ATOM    996  CD2 LEU A 649      36.020  34.440  58.100  1.00  0.00           C
ATOM    997 HD21 LEU A 649      36.550  35.410  58.260  1.00  0.00           H
ATOM    998 HD22 LEU A 649      36.540  33.640  58.670  1.00  0.00           H
ATOM    999 HD23 LEU A 649      34.990  34.670  58.430  1.00  0.00           H
ATOM   1000  C   LEU A 649      37.660  34.650  53.750  1.00  0.00           C
ATOM   1001  O   LEU A 649      36.720  34.200  53.150  1.00  0.00           O
ATOM   1002  N   THR A 650      38.240  35.860  53.500  1.00  0.00           N
ATOM   1003  HN  THR A 650      39.020  36.190  54.030  1.00  0.00           H
ATOM   1004  CA  THR A 650      37.990  36.550  52.230  1.00  0.00           C
ATOM   1005  HA  THR A 650      36.920  36.540  52.070  1.00  0.00           H
ATOM   1006  CB  THR A 650      38.440  37.990  52.220  1.00  0.00           C
ATOM   1007  HB  THR A 650      38.370  38.510  51.240  1.00  0.00           H
ATOM   1008  OG1 THR A 650      39.760  38.070  52.770  1.00  0.00           O
ATOM   1009  HG1 THR A 650      39.860  37.600  53.590  1.00  0.00           H
ATOM   1010  CG2 THR A 650      37.490  38.680  53.270  1.00  0.00           C
ATOM   1011 HG21 THR A 650      37.650  38.210  54.280  1.00  0.00           H
ATOM   1012 HG22 THR A 650      36.430  38.760  52.970  1.00  0.00           H
ATOM   1013 HG23 THR A 650      37.870  39.710  53.480  1.00  0.00           H
ATOM   1014  C   THR A 650      38.480  35.840  50.980  1.00  0.00           C
ATOM   1015  O   THR A 650      37.760  35.810  50.030  1.00  0.00           O
ATOM   1016  N   GLY A 651      39.630  35.150  50.940  1.00  0.00           N
ATOM   1017  HN  GLY A 651      40.130  35.120  51.800  1.00  0.00           H
ATOM   1018  CA  GLY A 651      40.280  34.630  49.870  1.00  0.00           C
ATOM   1019  HA1 GLY A 651      41.260  34.370  50.250  1.00  0.00           H
ATOM   1020  HA2 GLY A 651      40.170  35.350  49.070  1.00  0.00           H
ATOM   1021  C   GLY A 651      39.730  33.350  49.370  1.00  0.00           C
ATOM   1022  O   GLY A 651      39.710  33.120  48.170  1.00  0.00           O
ATOM   1023  N   ILE A 652      39.330  32.470  50.300  1.00  0.00           N
ATOM   1024  HN  ILE A 652      39.510  32.640  51.270  1.00  0.00           H
ATOM   1025  CA  ILE A 652      38.680  31.230  49.860  1.00  0.00           C
ATOM   1026  HA  ILE A 652      39.260  30.680  49.140  1.00  0.00           H
ATOM   1027  CB  ILE A 652      38.500  30.350  51.100  1.00  0.00           C
ATOM   1028  HB  ILE A 652      38.010  30.950  51.900  1.00  0.00           H
ATOM   1029  CG2 ILE A 652      37.680  29.050  50.790  1.00  0.00           C
ATOM   1030 HG21 ILE A 652      38.040  28.480  49.910  1.00  0.00           H
ATOM   1031 HG22 ILE A 652      36.650  29.430  50.590  1.00  0.00           H
ATOM   1032 HG23 ILE A 652      37.780  28.270  51.590  1.00  0.00           H
ATOM   1033  CG1 ILE A 652      39.820  29.750  51.700  1.00  0.00           C
ATOM   1034 HG11 ILE A 652      40.680  30.420  51.580  1.00  0.00           H
ATOM   1035 HG12 ILE A 652      39.990  28.800  51.150  1.00  0.00           H
ATOM   1036  CD  ILE A 652      39.710  29.380  53.180  1.00  0.00           C
ATOM   1037  HD1 ILE A 652      39.050  28.500  53.350  1.00  0.00           H
ATOM   1038  HD2 ILE A 652      39.300  30.220  53.780  1.00  0.00           H
ATOM   1039  HD3 ILE A 652      40.690  29.070  53.600  1.00  0.00           H
ATOM   1040  C   ILE A 652      37.380  31.420  49.140  1.00  0.00           C
ATOM   1041  O   ILE A 652      37.220  30.890  48.050  1.00  0.00           O
ATOM   1042  N   ALA A 653      36.420  32.100  49.780  1.00  0.00           N
ATOM   1043  HN  ALA A 653      36.670  32.580  50.620  1.00  0.00           H
ATOM   1044  CA  ALA A 653      35.110  32.320  49.140  1.00  0.00           C
ATOM   1045  HA  ALA A 653      34.760  31.330  48.900  1.00  0.00           H
ATOM   1046  CB  ALA A 653      34.140  32.930  50.210  1.00  0.00           C
ATOM   1047  HB1 ALA A 653      33.080  33.010  49.880  1.00  0.00           H
ATOM   1048  HB2 ALA A 653      34.570  33.940  50.410  1.00  0.00           H
ATOM   1049  HB3 ALA A 653      34.040  32.350  51.150  1.00  0.00           H
ATOM   1050  C   ALA A 653      35.150  33.150  47.810  1.00  0.00           C
ATOM   1051  O   ALA A 653      34.430  32.770  46.880  1.00  0.00           O
ATOM   1052  N   TYR A 654      36.060  34.130  47.660  1.00  0.00           N
ATOM   1053  HN  TYR A 654      36.670  34.340  48.420  1.00  0.00           H
ATOM   1054  CA  TYR A 654      36.310  34.910  46.500  1.00  0.00           C
ATOM   1055  HA  TYR A 654      35.350  35.330  46.250  1.00  0.00           H
ATOM   1056  CB  TYR A 654      37.420  35.930  47.020  1.00  0.00           C
ATOM   1057  HB1 TYR A 654      38.340  35.480  47.450  1.00  0.00           H
ATOM   1058  HB2 TYR A 654      36.840  36.410  47.840  1.00  0.00           H
ATOM   1059  CG  TYR A 654      37.890  36.880  46.040  1.00  0.00           C
ATOM   1060  CD1 TYR A 654      37.120  38.070  45.970  1.00  0.00           C
ATOM   1061  HD1 TYR A 654      36.430  38.400  46.720  1.00  0.00           H
ATOM   1062  CE1 TYR A 654      37.320  38.990  44.940  1.00  0.00           C
ATOM   1063  HE1 TYR A 654      36.770  39.920  44.830  1.00  0.00           H
ATOM   1064  CZ  TYR A 654      38.430  38.810  44.070  1.00  0.00           C
ATOM   1065  OH  TYR A 654      38.810  39.650  43.020  1.00  0.00           O
ATOM   1066  HH  TYR A 654      39.460  39.250  42.440  1.00  0.00           H
ATOM   1067  CD2 TYR A 654      38.910  36.660  45.130  1.00  0.00           C
ATOM   1068  HD2 TYR A 654      39.520  35.770  45.100  1.00  0.00           H
ATOM   1069  CE2 TYR A 654      39.260  37.690  44.200  1.00  0.00           C
ATOM   1070  HE2 TYR A 654      40.070  37.480  43.520  1.00  0.00           H
ATOM   1071  C   TYR A 654      36.830  34.040  45.320  1.00  0.00           C
ATOM   1072  O   TYR A 654      36.420  34.240  44.160  1.00  0.00           O
ATOM   1073  N   SER A 655      37.720  33.030  45.550  1.00  0.00           N
ATOM   1074  HN  SER A 655      37.950  32.820  46.500  1.00  0.00           H
ATOM   1075  CA  SER A 655      38.350  32.250  44.540  1.00  0.00           C
ATOM   1076  HA  SER A 655      38.380  32.890  43.670  1.00  0.00           H
ATOM   1077  CB  SER A 655      39.790  31.910  44.990  1.00  0.00           C
ATOM   1078  HB1 SER A 655      40.450  32.810  45.060  1.00  0.00           H
ATOM   1079  HB2 SER A 655      40.330  31.270  44.260  1.00  0.00           H
ATOM   1080  OG  SER A 655      39.810  31.290  46.230  1.00  0.00           O
ATOM   1081  HG1 SER A 655      39.940  31.910  46.950  1.00  0.00           H
ATOM   1082  C   SER A 655      37.560  30.940  44.320  1.00  0.00           C
ATOM   1083  O   SER A 655      37.670  30.500  43.210  1.00  0.00           O
ATOM   1084  N   LEU A 656      36.880  30.360  45.350  1.00  0.00           N
ATOM   1085  HN  LEU A 656      36.720  30.730  46.260  1.00  0.00           H
ATOM   1086  CA  LEU A 656      36.010  29.070  45.240  1.00  0.00           C
ATOM   1087  HA  LEU A 656      36.640  28.370  44.710  1.00  0.00           H
ATOM   1088  CB  LEU A 656      35.600  28.620  46.670  1.00  0.00           C
ATOM   1089  HB1 LEU A 656      35.020  29.450  47.140  1.00  0.00           H
ATOM   1090  HB2 LEU A 656      36.530  28.410  47.240  1.00  0.00           H
ATOM   1091  CG  LEU A 656      34.740  27.330  46.810  1.00  0.00           C
ATOM   1092  HG  LEU A 656      33.690  27.490  46.480  1.00  0.00           H
ATOM   1093  CD1 LEU A 656      35.290  26.170  45.920  1.00  0.00           C
ATOM   1094 HD11 LEU A 656      36.390  26.220  46.020  1.00  0.00           H
ATOM   1095 HD12 LEU A 656      35.010  26.410  44.870  1.00  0.00           H
ATOM   1096 HD13 LEU A 656      34.820  25.190  46.160  1.00  0.00           H
ATOM   1097  CD2 LEU A 656      34.720  26.980  48.260  1.00  0.00           C
ATOM   1098 HD21 LEU A 656      35.720  26.660  48.600  1.00  0.00           H
ATOM   1099 HD22 LEU A 656      34.000  26.160  48.460  1.00  0.00           H
ATOM   1100 HD23 LEU A 656      34.490  27.850  48.930  1.00  0.00           H
ATOM   1101  C   LEU A 656      34.880  29.260  44.320  1.00  0.00           C
ATOM   1102  O   LEU A 656      34.640  28.500  43.450  1.00  0.00           O
ATOM   1103  N   PHE A 657      34.210  30.450  44.460  1.00  0.00           N
ATOM   1104  HN  PHE A 657      34.500  31.070  45.180  1.00  0.00           H
ATOM   1105  CA  PHE A 657      33.090  30.800  43.580  1.00  0.00           C
ATOM   1106  HA  PHE A 657      32.630  29.880  43.260  1.00  0.00           H
ATOM   1107  CB  PHE A 657      32.100  31.550  44.520  1.00  0.00           C
ATOM   1108  HB1 PHE A 657      31.200  31.930  44.000  1.00  0.00           H
ATOM   1109  HB2 PHE A 657      32.650  32.390  45.000  1.00  0.00           H
ATOM   1110  CG  PHE A 657      31.630  30.770  45.660  1.00  0.00           C
ATOM   1111  CD1 PHE A 657      31.550  31.350  46.910  1.00  0.00           C
ATOM   1112  HD1 PHE A 657      31.840  32.380  47.060  1.00  0.00           H
ATOM   1113  CE1 PHE A 657      31.160  30.550  47.990  1.00  0.00           C
ATOM   1114  HE1 PHE A 657      31.170  30.990  48.980  1.00  0.00           H
ATOM   1115  CZ  PHE A 657      30.720  29.250  47.780  1.00  0.00           C
ATOM   1116  HZ  PHE A 657      30.320  28.770  48.670  1.00  0.00           H
ATOM   1117  CD2 PHE A 657      31.170  29.430  45.440  1.00  0.00           C
ATOM   1118  HD2 PHE A 657      31.210  29.070  44.420  1.00  0.00           H
ATOM   1119  CE2 PHE A 657      30.740  28.650  46.540  1.00  0.00           C
ATOM   1120  HE2 PHE A 657      30.280  27.690  46.430  1.00  0.00           H
ATOM   1121  C   PHE A 657      33.450  31.640  42.400  1.00  0.00           C
ATOM   1122  O   PHE A 657      32.720  31.710  41.460  1.00  0.00           O
ATOM   1123  N   ALA A 658      34.630  32.280  42.450  1.00  0.00           N
ATOM   1124  HN  ALA A 658      35.180  32.360  43.280  1.00  0.00           H
ATOM   1125  CA  ALA A 658      35.250  33.000  41.370  1.00  0.00           C
ATOM   1126  HA  ALA A 658      36.250  33.130  41.760  1.00  0.00           H
ATOM   1127  CB  ALA A 658      35.480  32.130  40.150  1.00  0.00           C
ATOM   1128  HB1 ALA A 658      34.510  31.820  39.700  1.00  0.00           H
ATOM   1129  HB2 ALA A 658      36.010  31.170  40.380  1.00  0.00           H
ATOM   1130  HB3 ALA A 658      36.030  32.760  39.420  1.00  0.00           H
ATOM   1131  C   ALA A 658      34.590  34.380  41.140  1.00  0.00           C
ATOM   1132  O   ALA A 658      33.530  34.530  40.590  1.00  0.00           O
ATOM   1133  N   GLY A 659      35.200  35.420  41.690  1.00  0.00           N
ATOM   1134  HN  GLY A 659      36.060  35.240  42.160  1.00  0.00           H
ATOM   1135  CA  GLY A 659      34.920  36.830  41.480  1.00  0.00           C
ATOM   1136  HA1 GLY A 659      35.290  37.420  42.310  1.00  0.00           H
ATOM   1137  HA2 GLY A 659      33.870  37.050  41.350  1.00  0.00           H
ATOM   1138  C   GLY A 659      35.620  37.360  40.300  1.00  0.00           C
ATOM   1139  O   GLY A 659      35.100  38.200  39.530  1.00  0.00           O
ATOM   1140  N   GLN A 660      36.810  36.830  40.120  1.00  0.00           N
ATOM   1141  HN  GLN A 660      37.340  36.210  40.700  1.00  0.00           H
ATOM   1142  CA  GLN A 660      37.610  37.080  38.920  1.00  0.00           C
ATOM   1143  HA  GLN A 660      36.930  36.800  38.120  1.00  0.00           H
ATOM   1144  CB  GLN A 660      38.180  38.490  38.770  1.00  0.00           C
ATOM   1145  HB1 GLN A 660      38.970  38.660  39.520  1.00  0.00           H
ATOM   1146  HB2 GLN A 660      37.290  39.100  39.020  1.00  0.00           H
ATOM   1147  CG  GLN A 660      38.770  38.880  37.340  1.00  0.00           C
ATOM   1148  HG1 GLN A 660      39.600  38.200  37.060  1.00  0.00           H
ATOM   1149  HG2 GLN A 660      39.080  39.940  37.440  1.00  0.00           H
ATOM   1150  CD  GLN A 660      37.720  38.780  36.230  1.00  0.00           C
ATOM   1151  OE1 GLN A 660      37.730  37.860  35.430  1.00  0.00           O
ATOM   1152  NE2 GLN A 660      36.660  39.680  36.250  1.00  0.00           N
ATOM   1153 HE21 GLN A 660      35.990  39.590  35.520  1.00  0.00           H
ATOM   1154 HE22 GLN A 660      36.610  40.430  36.900  1.00  0.00           H
ATOM   1155  C   GLN A 660      38.800  36.050  38.930  1.00  0.00           C
ATOM   1156  O   GLN A 660      39.830  36.350  39.570  1.00  0.00           O
ATOM   1157  N   PRO A 661      38.840  34.830  38.430  1.00  0.00           N
ATOM   1158  CD  PRO A 661      38.170  34.520  37.190  1.00  0.00           C
ATOM   1159  HD1 PRO A 661      38.250  35.220  36.320  1.00  0.00           H
ATOM   1160  HD2 PRO A 661      37.080  34.380  37.340  1.00  0.00           H
ATOM   1161  CA  PRO A 661      39.580  33.760  38.970  1.00  0.00           C
ATOM   1162  HA  PRO A 661      39.460  33.650  40.040  1.00  0.00           H
ATOM   1163  CB  PRO A 661      38.950  32.580  38.190  1.00  0.00           C
ATOM   1164  HB1 PRO A 661      37.990  32.320  38.680  1.00  0.00           H
ATOM   1165  HB2 PRO A 661      39.600  31.680  38.070  1.00  0.00           H
ATOM   1166  CG  PRO A 661      38.760  33.190  36.830  1.00  0.00           C
ATOM   1167  HG1 PRO A 661      39.630  33.540  36.230  1.00  0.00           H
ATOM   1168  HG2 PRO A 661      37.990  32.620  36.270  1.00  0.00           H
ATOM   1169  C   PRO A 661      41.100  33.610  38.810  1.00  0.00           C
ATOM   1170  O   PRO A 661      41.620  32.590  39.290  1.00  0.00           O
ATOM   1171  N   LEU A 662      41.800  34.600  38.270  1.00  0.00           N
ATOM   1172  HN  LEU A 662      41.370  35.290  37.700  1.00  0.00           H
ATOM   1173  CA  LEU A 662      43.240  34.610  38.390  1.00  0.00           C
ATOM   1174  HA  LEU A 662      43.710  33.750  38.850  1.00  0.00           H
ATOM   1175  CB  LEU A 662      43.980  34.630  36.990  1.00  0.00           C
ATOM   1176  HB1 LEU A 662      45.050  34.570  37.310  1.00  0.00           H
ATOM   1177  HB2 LEU A 662      43.790  35.560  36.410  1.00  0.00           H
ATOM   1178  CG  LEU A 662      43.690  33.400  36.170  1.00  0.00           C
ATOM   1179  HG  LEU A 662      42.600  33.230  36.040  1.00  0.00           H
ATOM   1180  CD1 LEU A 662      44.440  33.660  34.810  1.00  0.00           C
ATOM   1181 HD11 LEU A 662      45.480  33.900  35.150  1.00  0.00           H
ATOM   1182 HD12 LEU A 662      43.920  34.520  34.350  1.00  0.00           H
ATOM   1183 HD13 LEU A 662      44.460  32.760  34.180  1.00  0.00           H
ATOM   1184  CD2 LEU A 662      44.210  32.180  36.940  1.00  0.00           C
ATOM   1185 HD21 LEU A 662      44.400  31.380  36.200  1.00  0.00           H
ATOM   1186 HD22 LEU A 662      43.450  31.780  37.650  1.00  0.00           H
ATOM   1187 HD23 LEU A 662      45.180  32.340  37.450  1.00  0.00           H
ATOM   1188  C   LEU A 662      43.640  35.620  39.350  1.00  0.00           C
ATOM   1189  O   LEU A 662      44.800  35.640  39.750  1.00  0.00           O
ATOM   1190  N   THR A 663      42.770  36.500  39.790  1.00  0.00           N
ATOM   1191  HN  THR A 663      41.840  36.530  39.420  1.00  0.00           H
ATOM   1192  CA  THR A 663      43.070  37.550  40.770  1.00  0.00           C
ATOM   1193  HA  THR A 663      44.000  37.990  40.440  1.00  0.00           H
ATOM   1194  CB  THR A 663      42.020  38.650  40.840  1.00  0.00           C
ATOM   1195  HB  THR A 663      42.470  39.430  41.480  1.00  0.00           H
ATOM   1196  OG1 THR A 663      40.770  38.240  41.390  1.00  0.00           O
ATOM   1197  HG1 THR A 663      40.470  37.510  40.860  1.00  0.00           H
ATOM   1198  CG2 THR A 663      41.760  39.250  39.470  1.00  0.00           C
ATOM   1199 HG21 THR A 663      41.000  40.060  39.560  1.00  0.00           H
ATOM   1200 HG22 THR A 663      41.360  38.560  38.680  1.00  0.00           H
ATOM   1201 HG23 THR A 663      42.700  39.660  39.060  1.00  0.00           H
ATOM   1202  C   THR A 663      43.470  37.060  42.160  1.00  0.00           C
ATOM   1203  O   THR A 663      42.960  36.050  42.690  1.00  0.00           O
ATOM   1204  N   ILE A 664      44.360  37.780  42.860  1.00  0.00           N
ATOM   1205  HN  ILE A 664      44.730  38.630  42.470  1.00  0.00           H
ATOM   1206  CA  ILE A 664      44.940  37.390  44.160  1.00  0.00           C
ATOM   1207  HA  ILE A 664      44.500  36.500  44.600  1.00  0.00           H
ATOM   1208  CB  ILE A 664      46.490  37.250  44.080  1.00  0.00           C
ATOM   1209  HB  ILE A 664      46.850  38.210  43.650  1.00  0.00           H
ATOM   1210  CG2 ILE A 664      47.010  37.010  45.490  1.00  0.00           C
ATOM   1211 HG21 ILE A 664      46.420  36.240  46.020  1.00  0.00           H
ATOM   1212 HG22 ILE A 664      46.880  37.940  46.090  1.00  0.00           H
ATOM   1213 HG23 ILE A 664      48.100  36.820  45.540  1.00  0.00           H
ATOM   1214  CG1 ILE A 664      46.920  36.090  43.090  1.00  0.00           C
ATOM   1215 HG11 ILE A 664      48.020  36.130  42.920  1.00  0.00           H
ATOM   1216 HG12 ILE A 664      46.460  36.170  42.080  1.00  0.00           H
ATOM   1217  CD  ILE A 664      46.610  34.690  43.720  1.00  0.00           C
ATOM   1218  HD1 ILE A 664      46.980  33.900  43.040  1.00  0.00           H
ATOM   1219  HD2 ILE A 664      45.540  34.540  43.910  1.00  0.00           H
ATOM   1220  HD3 ILE A 664      47.150  34.660  44.690  1.00  0.00           H
ATOM   1221  C   ILE A 664      44.650  38.490  45.140  1.00  0.00           C
ATOM   1222  O   ILE A 664      45.020  39.610  44.850  1.00  0.00           O
ATOM   1223  N   LEU A 665      44.040  38.250  46.370  1.00  0.00           N
ATOM   1224  HN  LEU A 665      43.730  37.330  46.590  1.00  0.00           H
ATOM   1225  CA  LEU A 665      43.940  39.320  47.420  1.00  0.00           C
ATOM   1226  HA  LEU A 665      43.480  40.190  46.990  1.00  0.00           H
ATOM   1227  CB  LEU A 665      43.060  38.990  48.630  1.00  0.00           C
ATOM   1228  HB1 LEU A 665      42.900  39.870  49.290  1.00  0.00           H
ATOM   1229  HB2 LEU A 665      43.570  38.210  49.230  1.00  0.00           H
ATOM   1230  CG  LEU A 665      41.630  38.340  48.320  1.00  0.00           C
ATOM   1231  HG  LEU A 665      41.940  37.360  47.890  1.00  0.00           H
ATOM   1232  CD1 LEU A 665      40.890  38.040  49.670  1.00  0.00           C
ATOM   1233 HD11 LEU A 665      41.640  37.560  50.340  1.00  0.00           H
ATOM   1234 HD12 LEU A 665      39.970  37.440  49.490  1.00  0.00           H
ATOM   1235 HD13 LEU A 665      40.500  39.010  50.050  1.00  0.00           H
ATOM   1236  CD2 LEU A 665      40.740  39.210  47.400  1.00  0.00           C
ATOM   1237 HD21 LEU A 665      40.210  40.020  47.940  1.00  0.00           H
ATOM   1238 HD22 LEU A 665      39.980  38.600  46.870  1.00  0.00           H
ATOM   1239 HD23 LEU A 665      41.350  39.610  46.560  1.00  0.00           H
ATOM   1240  C   LEU A 665      45.300  39.790  47.950  1.00  0.00           C
ATOM   1241  O   LEU A 665      46.280  39.080  48.060  1.00  0.00           O
ATOM   1242  N   GLY A 666      45.290  41.050  48.290  1.00  0.00           N
ATOM   1243  HN  GLY A 666      44.530  41.650  48.090  1.00  0.00           H
ATOM   1244  CA  GLY A 666      46.330  41.620  49.170  1.00  0.00           C
ATOM   1245  HA1 GLY A 666      47.060  42.060  48.510  1.00  0.00           H
ATOM   1246  HA2 GLY A 666      46.650  40.890  49.900  1.00  0.00           H
ATOM   1247  C   GLY A 666      45.780  42.610  50.090  1.00  0.00           C
ATOM   1248  O   GLY A 666      44.570  42.840  50.160  1.00  0.00           O
ATOM   1249  N   SER A 667      46.830  43.220  50.840  1.00  0.00           N
ATOM   1250  HN  SER A 667      47.740  42.830  50.900  1.00  0.00           H
ATOM   1251  CA  SER A 667      46.620  44.340  51.790  1.00  0.00           C
ATOM   1252  HA  SER A 667      45.920  43.980  52.520  1.00  0.00           H
ATOM   1253  CB  SER A 667      47.840  44.740  52.700  1.00  0.00           C
ATOM   1254  HB1 SER A 667      47.980  44.000  53.510  1.00  0.00           H
ATOM   1255  HB2 SER A 667      47.540  45.730  53.110  1.00  0.00           H
ATOM   1256  OG  SER A 667      49.080  44.730  51.920  1.00  0.00           O
ATOM   1257  HG1 SER A 667      49.000  45.550  51.420  1.00  0.00           H
ATOM   1258  C   SER A 667      46.100  45.590  51.060  1.00  0.00           C
ATOM   1259  O   SER A 667      46.730  46.190  50.190  1.00  0.00           O
ATOM   1260  N   THR A 668      45.000  46.090  51.600  1.00  0.00           N
ATOM   1261  HN  THR A 668      44.640  45.650  52.420  1.00  0.00           H
ATOM   1262  CA  THR A 668      44.430  47.290  50.970  1.00  0.00           C
ATOM   1263  HA  THR A 668      44.790  47.340  49.940  1.00  0.00           H
ATOM   1264  CB  THR A 668      42.870  47.250  50.630  1.00  0.00           C
ATOM   1265  HB  THR A 668      42.770  46.660  49.710  1.00  0.00           H
ATOM   1266  OG1 THR A 668      42.200  48.530  50.540  1.00  0.00           O
ATOM   1267  HG1 THR A 668      42.220  48.590  49.590  1.00  0.00           H
ATOM   1268  CG2 THR A 668      42.230  46.490  51.810  1.00  0.00           C
ATOM   1269 HG21 THR A 668      42.550  45.430  51.940  1.00  0.00           H
ATOM   1270 HG22 THR A 668      41.120  46.570  51.830  1.00  0.00           H
ATOM   1271 HG23 THR A 668      42.660  46.920  52.750  1.00  0.00           H
ATOM   1272  C   THR A 668      44.910  48.600  51.610  1.00  0.00           C
ATOM   1273  O   THR A 668      44.780  48.710  52.850  1.00  0.00           O
ATOM   1274  N   GLY A 669      45.540  49.480  50.790  1.00  0.00           N
ATOM   1275  HN  GLY A 669      45.780  49.430  49.820  1.00  0.00           H
ATOM   1276  CA  GLY A 669      46.010  50.730  51.200  1.00  0.00           C
ATOM   1277  HA1 GLY A 669      46.470  51.170  50.320  1.00  0.00           H
ATOM   1278  HA2 GLY A 669      46.740  50.440  51.950  1.00  0.00           H
ATOM   1279  C   GLY A 669      45.150  51.800  51.830  1.00  0.00           C
ATOM   1280  O   GLY A 669      45.520  52.230  52.910  1.00  0.00           O
ATOM   1281  N   PRO A 670      44.050  52.280  51.260  1.00  0.00           N
ATOM   1282  CD  PRO A 670      43.490  51.920  49.940  1.00  0.00           C
ATOM   1283  HD1 PRO A 670      43.190  50.860  50.090  1.00  0.00           H
ATOM   1284  HD2 PRO A 670      44.250  52.020  49.140  1.00  0.00           H
ATOM   1285  CA  PRO A 670      43.250  53.230  51.970  1.00  0.00           C
ATOM   1286  HA  PRO A 670      43.870  53.940  52.490  1.00  0.00           H
ATOM   1287  CB  PRO A 670      42.420  53.970  50.870  1.00  0.00           C
ATOM   1288  HB1 PRO A 670      43.060  54.840  50.620  1.00  0.00           H
ATOM   1289  HB2 PRO A 670      41.450  54.360  51.270  1.00  0.00           H
ATOM   1290  CG  PRO A 670      42.260  52.900  49.760  1.00  0.00           C
ATOM   1291  HG1 PRO A 670      41.350  52.270  49.770  1.00  0.00           H
ATOM   1292  HG2 PRO A 670      42.300  53.320  48.730  1.00  0.00           H
ATOM   1293  C   PRO A 670      42.480  52.660  53.090  1.00  0.00           C
ATOM   1294  O   PRO A 670      42.300  53.370  54.050  1.00  0.00           O
ATOM   1295  N   VAL A 671      42.070  51.390  52.980  1.00  0.00           N
ATOM   1296  HN  VAL A 671      42.180  50.800  52.180  1.00  0.00           H
ATOM   1297  CA  VAL A 671      41.350  50.760  54.080  1.00  0.00           C
ATOM   1298  HA  VAL A 671      40.510  51.410  54.280  1.00  0.00           H
ATOM   1299  CB  VAL A 671      40.850  49.490  53.570  1.00  0.00           C
ATOM   1300  HB  VAL A 671      41.680  48.940  53.070  1.00  0.00           H
ATOM   1301  CG1 VAL A 671      40.170  48.620  54.670  1.00  0.00           C
ATOM   1302 HG11 VAL A 671      40.880  48.240  55.430  1.00  0.00           H
ATOM   1303 HG12 VAL A 671      39.810  47.670  54.220  1.00  0.00           H
ATOM   1304 HG13 VAL A 671      39.350  49.220  55.130  1.00  0.00           H
ATOM   1305  CG2 VAL A 671      39.820  49.650  52.420  1.00  0.00           C
ATOM   1306 HG21 VAL A 671      39.630  48.690  51.900  1.00  0.00           H
ATOM   1307 HG22 VAL A 671      40.400  50.150  51.610  1.00  0.00           H
ATOM   1308 HG23 VAL A 671      38.860  50.120  52.730  1.00  0.00           H
ATOM   1309  C   VAL A 671      42.200  50.650  55.410  1.00  0.00           C
ATOM   1310  O   VAL A 671      41.730  50.980  56.480  1.00  0.00           O
ATOM   1311  N   LEU A 672      43.470  50.200  55.290  1.00  0.00           N
ATOM   1312  HN  LEU A 672      43.840  49.830  54.450  1.00  0.00           H
ATOM   1313  CA  LEU A 672      44.480  50.370  56.300  1.00  0.00           C
ATOM   1314  HA  LEU A 672      44.280  49.890  57.250  1.00  0.00           H
ATOM   1315  CB  LEU A 672      45.940  49.880  55.790  1.00  0.00           C
ATOM   1316  HB1 LEU A 672      46.090  50.300  54.770  1.00  0.00           H
ATOM   1317  HB2 LEU A 672      45.670  48.810  55.590  1.00  0.00           H
ATOM   1318  CG  LEU A 672      47.200  50.100  56.620  1.00  0.00           C
ATOM   1319  HG  LEU A 672      47.340  51.200  56.710  1.00  0.00           H
ATOM   1320  CD1 LEU A 672      47.130  49.450  58.090  1.00  0.00           C
ATOM   1321 HD11 LEU A 672      48.070  49.660  58.660  1.00  0.00           H
ATOM   1322 HD12 LEU A 672      47.150  48.380  57.800  1.00  0.00           H
ATOM   1323 HD13 LEU A 672      46.150  49.820  58.460  1.00  0.00           H
ATOM   1324  CD2 LEU A 672      48.420  49.570  55.920  1.00  0.00           C
ATOM   1325 HD21 LEU A 672      48.270  48.480  55.790  1.00  0.00           H
ATOM   1326 HD22 LEU A 672      49.320  49.870  56.480  1.00  0.00           H
ATOM   1327 HD23 LEU A 672      48.580  49.810  54.850  1.00  0.00           H
ATOM   1328  C   LEU A 672      44.670  51.800  56.760  1.00  0.00           C
ATOM   1329  O   LEU A 672      44.710  52.050  57.970  1.00  0.00           O
ATOM   1330  N   VAL A 673      44.780  52.830  55.910  1.00  0.00           N
ATOM   1331  HN  VAL A 673      44.870  52.670  54.940  1.00  0.00           H
ATOM   1332  CA  VAL A 673      44.780  54.230  56.420  1.00  0.00           C
ATOM   1333  HA  VAL A 673      45.500  54.320  57.230  1.00  0.00           H
ATOM   1334  CB  VAL A 673      45.070  55.220  55.260  1.00  0.00           C
ATOM   1335  HB  VAL A 673      44.320  55.210  54.450  1.00  0.00           H
ATOM   1336  CG1 VAL A 673      45.110  56.710  55.840  1.00  0.00           C
ATOM   1337 HG11 VAL A 673      45.770  56.790  56.740  1.00  0.00           H
ATOM   1338 HG12 VAL A 673      44.130  57.020  56.250  1.00  0.00           H
ATOM   1339 HG13 VAL A 673      45.420  57.430  55.050  1.00  0.00           H
ATOM   1340  CG2 VAL A 673      46.460  54.930  54.640  1.00  0.00           C
ATOM   1341 HG21 VAL A 673      47.210  55.360  55.340  1.00  0.00           H
ATOM   1342 HG22 VAL A 673      46.580  55.670  53.810  1.00  0.00           H
ATOM   1343 HG23 VAL A 673      46.750  53.870  54.550  1.00  0.00           H
ATOM   1344  C   VAL A 673      43.440  54.530  57.180  1.00  0.00           C
ATOM   1345  O   VAL A 673      43.420  55.140  58.270  1.00  0.00           O
ATOM   1346  N   PHE A 674      42.250  54.200  56.600  1.00  0.00           N
ATOM   1347  HN  PHE A 674      42.180  53.800  55.690  1.00  0.00           H
ATOM   1348  CA  PHE A 674      40.930  54.510  57.170  1.00  0.00           C
ATOM   1349  HA  PHE A 674      40.890  55.540  57.510  1.00  0.00           H
ATOM   1350  CB  PHE A 674      39.770  54.220  56.130  1.00  0.00           C
ATOM   1351  HB1 PHE A 674      40.110  53.350  55.520  1.00  0.00           H
ATOM   1352  HB2 PHE A 674      39.810  55.060  55.420  1.00  0.00           H
ATOM   1353  CG  PHE A 674      38.340  53.880  56.670  1.00  0.00           C
ATOM   1354  CD1 PHE A 674      37.220  54.840  56.650  1.00  0.00           C
ATOM   1355  HD1 PHE A 674      37.310  55.770  56.120  1.00  0.00           H
ATOM   1356  CE1 PHE A 674      35.950  54.400  57.100  1.00  0.00           C
ATOM   1357  HE1 PHE A 674      35.080  55.040  57.000  1.00  0.00           H
ATOM   1358  CZ  PHE A 674      35.730  53.140  57.700  1.00  0.00           C
ATOM   1359  HZ  PHE A 674      34.750  52.940  58.100  1.00  0.00           H
ATOM   1360  CD2 PHE A 674      38.110  52.650  57.190  1.00  0.00           C
ATOM   1361  HD2 PHE A 674      38.910  51.920  57.300  1.00  0.00           H
ATOM   1362  CE2 PHE A 674      36.820  52.260  57.660  1.00  0.00           C
ATOM   1363  HE2 PHE A 674      36.740  51.240  58.010  1.00  0.00           H
ATOM   1364  C   PHE A 674      40.860  53.770  58.560  1.00  0.00           C
ATOM   1365  O   PHE A 674      40.330  54.290  59.490  1.00  0.00           O
ATOM   1366  N   GLU A 675      41.390  52.580  58.760  1.00  0.00           N
ATOM   1367  HN  GLU A 675      41.770  52.150  57.950  1.00  0.00           H
ATOM   1368  CA  GLU A 675      41.310  51.790  59.940  1.00  0.00           C
ATOM   1369  HA  GLU A 675      40.290  51.750  60.290  1.00  0.00           H
ATOM   1370  CB  GLU A 675      41.490  50.380  59.710  1.00  0.00           C
ATOM   1371  HB1 GLU A 675      41.730  49.830  60.640  1.00  0.00           H
ATOM   1372  HB2 GLU A 675      42.280  50.270  58.940  1.00  0.00           H
ATOM   1373  CG  GLU A 675      40.350  49.690  59.000  1.00  0.00           C
ATOM   1374  HG1 GLU A 675      40.670  49.300  58.010  1.00  0.00           H
ATOM   1375  HG2 GLU A 675      39.530  50.410  58.780  1.00  0.00           H
ATOM   1376  CD  GLU A 675      39.630  48.530  59.760  1.00  0.00           C
ATOM   1377  OE1 GLU A 675      38.720  48.780  60.590  1.00  0.00           O
ATOM   1378  OE2 GLU A 675      40.020  47.360  59.540  1.00  0.00           O
ATOM   1379  C   GLU A 675      42.030  52.360  61.140  1.00  0.00           C
ATOM   1380  O   GLU A 675      41.360  52.430  62.190  1.00  0.00           O
ATOM   1381  N   LYS A 676      43.250  52.930  61.050  1.00  0.00           N
ATOM   1382  HN  LYS A 676      43.740  52.780  60.190  1.00  0.00           H
ATOM   1383  CA  LYS A 676      43.780  53.900  61.890  1.00  0.00           C
ATOM   1384  HA  LYS A 676      43.840  53.490  62.890  1.00  0.00           H
ATOM   1385  CB  LYS A 676      45.180  54.250  61.330  1.00  0.00           C
ATOM   1386  HB1 LYS A 676      45.130  54.800  60.370  1.00  0.00           H
ATOM   1387  HB2 LYS A 676      45.700  53.290  61.100  1.00  0.00           H
ATOM   1388  CG  LYS A 676      46.010  55.180  62.200  1.00  0.00           C
ATOM   1389  HG1 LYS A 676      46.050  54.640  63.170  1.00  0.00           H
ATOM   1390  HG2 LYS A 676      45.630  56.230  62.230  1.00  0.00           H
ATOM   1391  CD  LYS A 676      47.390  55.450  61.700  1.00  0.00           C
ATOM   1392  HD1 LYS A 676      47.390  55.950  60.710  1.00  0.00           H
ATOM   1393  HD2 LYS A 676      47.890  54.460  61.620  1.00  0.00           H
ATOM   1394  CE  LYS A 676      48.050  56.470  62.610  1.00  0.00           C
ATOM   1395  HE1 LYS A 676      47.960  56.150  63.670  1.00  0.00           H
ATOM   1396  HE2 LYS A 676      47.650  57.490  62.520  1.00  0.00           H
ATOM   1397  NZ  LYS A 676      49.500  56.370  62.280  1.00  0.00           N
ATOM   1398  HZ1 LYS A 676      49.710  56.680  61.310  1.00  0.00           H
ATOM   1399  HZ2 LYS A 676      49.670  55.360  62.480  1.00  0.00           H
ATOM   1400  HZ3 LYS A 676      50.180  56.940  62.810  1.00  0.00           H
ATOM   1401  C   LYS A 676      42.970  55.200  62.150  1.00  0.00           C
ATOM   1402  O   LYS A 676      42.810  55.640  63.270  1.00  0.00           O
ATOM   1403  N   ILE A 677      42.400  55.860  61.100  1.00  0.00           N
ATOM   1404  HN  ILE A 677      42.710  55.590  60.190  1.00  0.00           H
ATOM   1405  CA  ILE A 677      41.530  57.010  61.250  1.00  0.00           C
ATOM   1406  HA  ILE A 677      42.170  57.660  61.840  1.00  0.00           H
ATOM   1407  CB  ILE A 677      41.200  57.670  59.860  1.00  0.00           C
ATOM   1408  HB  ILE A 677      40.960  56.810  59.190  1.00  0.00           H
ATOM   1409  CG2 ILE A 677      39.930  58.640  59.800  1.00  0.00           C
ATOM   1410 HG21 ILE A 677      40.090  59.370  58.980  1.00  0.00           H
ATOM   1411 HG22 ILE A 677      39.920  59.260  60.720  1.00  0.00           H
ATOM   1412 HG23 ILE A 677      38.940  58.150  59.690  1.00  0.00           H
ATOM   1413  CG1 ILE A 677      42.530  58.430  59.480  1.00  0.00           C
ATOM   1414 HG11 ILE A 677      43.280  57.640  59.670  1.00  0.00           H
ATOM   1415 HG12 ILE A 677      42.480  59.380  60.060  1.00  0.00           H
ATOM   1416  CD  ILE A 677      42.660  58.850  57.990  1.00  0.00           C
ATOM   1417  HD1 ILE A 677      42.030  59.710  57.700  1.00  0.00           H
ATOM   1418  HD2 ILE A 677      42.480  58.000  57.300  1.00  0.00           H
ATOM   1419  HD3 ILE A 677      43.750  59.000  57.830  1.00  0.00           H
ATOM   1420  C   ILE A 677      40.250  56.720  61.960  1.00  0.00           C
ATOM   1421  O   ILE A 677      39.930  57.460  62.900  1.00  0.00           O
ATOM   1422  N   LEU A 678      39.540  55.610  61.720  1.00  0.00           N
ATOM   1423  HN  LEU A 678      39.870  55.110  60.920  1.00  0.00           H
ATOM   1424  CA  LEU A 678      38.320  55.160  62.310  1.00  0.00           C
ATOM   1425  HA  LEU A 678      37.570  55.960  62.370  1.00  0.00           H
ATOM   1426  CB  LEU A 678      37.730  53.980  61.580  1.00  0.00           C
ATOM   1427  HB1 LEU A 678      38.560  53.260  61.400  1.00  0.00           H
ATOM   1428  HB2 LEU A 678      37.430  54.330  60.580  1.00  0.00           H
ATOM   1429  CG  LEU A 678      36.600  53.150  62.190  1.00  0.00           C
ATOM   1430  HG  LEU A 678      37.030  52.700  63.110  1.00  0.00           H
ATOM   1431  CD1 LEU A 678      35.300  53.790  62.580  1.00  0.00           C
ATOM   1432 HD11 LEU A 678      35.470  54.600  63.320  1.00  0.00           H
ATOM   1433 HD12 LEU A 678      34.550  53.080  62.960  1.00  0.00           H
ATOM   1434 HD13 LEU A 678      34.820  54.290  61.710  1.00  0.00           H
ATOM   1435  CD2 LEU A 678      36.190  51.970  61.260  1.00  0.00           C
ATOM   1436 HD21 LEU A 678      35.590  52.430  60.450  1.00  0.00           H
ATOM   1437 HD22 LEU A 678      35.640  51.230  61.880  1.00  0.00           H
ATOM   1438 HD23 LEU A 678      37.090  51.530  60.800  1.00  0.00           H
ATOM   1439  C   LEU A 678      38.600  54.800  63.800  1.00  0.00           C
ATOM   1440  O   LEU A 678      37.950  55.160  64.740  1.00  0.00           O
ATOM   1441  N   TYR A 679      39.730  54.080  64.100  1.00  0.00           N
ATOM   1442  HN  TYR A 679      40.250  53.580  63.420  1.00  0.00           H
ATOM   1443  CA  TYR A 679      40.230  53.840  65.510  1.00  0.00           C
ATOM   1444  HA  TYR A 679      39.380  53.460  66.070  1.00  0.00           H
ATOM   1445  CB  TYR A 679      41.410  52.790  65.620  1.00  0.00           C
ATOM   1446  HB1 TYR A 679      42.250  53.050  64.930  1.00  0.00           H
ATOM   1447  HB2 TYR A 679      41.000  51.780  65.350  1.00  0.00           H
ATOM   1448  CG  TYR A 679      42.010  52.600  66.970  1.00  0.00           C
ATOM   1449  CD1 TYR A 679      41.440  51.820  68.000  1.00  0.00           C
ATOM   1450  HD1 TYR A 679      40.660  51.130  67.680  1.00  0.00           H
ATOM   1451  CE1 TYR A 679      41.950  51.850  69.320  1.00  0.00           C
ATOM   1452  HE1 TYR A 679      41.440  51.180  69.990  1.00  0.00           H
ATOM   1453  CZ  TYR A 679      43.050  52.640  69.620  1.00  0.00           C
ATOM   1454  OH  TYR A 679      43.480  52.770  71.000  1.00  0.00           O
ATOM   1455  HH  TYR A 679      44.230  53.360  70.970  1.00  0.00           H
ATOM   1456  CD2 TYR A 679      43.050  53.490  67.330  1.00  0.00           C
ATOM   1457  HD2 TYR A 679      43.590  54.040  66.580  1.00  0.00           H
ATOM   1458  CE2 TYR A 679      43.600  53.430  68.580  1.00  0.00           C
ATOM   1459  HE2 TYR A 679      44.360  54.180  68.750  1.00  0.00           H
ATOM   1460  C   TYR A 679      40.540  55.150  66.220  1.00  0.00           C
ATOM   1461  O   TYR A 679      40.030  55.410  67.300  1.00  0.00           O
ATOM   1462  N   LYS A 680      41.310  56.130  65.620  1.00  0.00           N
ATOM   1463  HN  LYS A 680      41.830  55.840  64.830  1.00  0.00           H
ATOM   1464  CA  LYS A 680      41.600  57.490  66.080  1.00  0.00           C
ATOM   1465  HA  LYS A 680      41.980  57.410  67.080  1.00  0.00           H
ATOM   1466  CB  LYS A 680      42.620  58.220  65.160  1.00  0.00           C
ATOM   1467  HB1 LYS A 680      42.220  58.210  64.120  1.00  0.00           H
ATOM   1468  HB2 LYS A 680      43.530  57.590  65.190  1.00  0.00           H
ATOM   1469  CG  LYS A 680      43.150  59.610  65.530  1.00  0.00           C
ATOM   1470  HG1 LYS A 680      42.330  60.300  65.240  1.00  0.00           H
ATOM   1471  HG2 LYS A 680      44.010  59.730  64.840  1.00  0.00           H
ATOM   1472  CD  LYS A 680      43.450  59.810  67.070  1.00  0.00           C
ATOM   1473  HD1 LYS A 680      44.050  58.940  67.400  1.00  0.00           H
ATOM   1474  HD2 LYS A 680      42.450  59.820  67.570  1.00  0.00           H
ATOM   1475  CE  LYS A 680      44.350  60.980  67.440  1.00  0.00           C
ATOM   1476  HE1 LYS A 680      43.840  61.870  67.030  1.00  0.00           H
ATOM   1477  HE2 LYS A 680      45.350  60.830  67.000  1.00  0.00           H
ATOM   1478  NZ  LYS A 680      44.430  61.100  68.890  1.00  0.00           N
ATOM   1479  HZ1 LYS A 680      44.910  61.960  69.200  1.00  0.00           H
ATOM   1480  HZ2 LYS A 680      44.840  60.270  69.360  1.00  0.00           H
ATOM   1481  HZ3 LYS A 680      43.420  61.170  69.150  1.00  0.00           H
ATOM   1482  C   LYS A 680      40.300  58.340  66.350  1.00  0.00           C
ATOM   1483  O   LYS A 680      40.130  59.070  67.350  1.00  0.00           O
ATOM   1484  N   PHE A 681      39.290  58.270  65.460  1.00  0.00           N
ATOM   1485  HN  PHE A 681      39.360  57.700  64.650  1.00  0.00           H
ATOM   1486  CA  PHE A 681      37.880  58.750  65.600  1.00  0.00           C
ATOM   1487  HA  PHE A 681      37.840  59.820  65.700  1.00  0.00           H
ATOM   1488  CB  PHE A 681      37.090  58.420  64.360  1.00  0.00           C
ATOM   1489  HB1 PHE A 681      36.890  57.330  64.260  1.00  0.00           H
ATOM   1490  HB2 PHE A 681      37.790  58.670  63.540  1.00  0.00           H
ATOM   1491  CG  PHE A 681      35.800  59.210  64.280  1.00  0.00           C
ATOM   1492  CD1 PHE A 681      34.550  58.880  64.910  1.00  0.00           C
ATOM   1493  HD1 PHE A 681      34.430  57.980  65.500  1.00  0.00           H
ATOM   1494  CE1 PHE A 681      33.480  59.770  64.840  1.00  0.00           C
ATOM   1495  HE1 PHE A 681      32.570  59.550  65.380  1.00  0.00           H
ATOM   1496  CZ  PHE A 681      33.650  60.990  64.210  1.00  0.00           C
ATOM   1497  HZ  PHE A 681      32.810  61.660  64.190  1.00  0.00           H
ATOM   1498  CD2 PHE A 681      35.890  60.380  63.480  1.00  0.00           C
ATOM   1499  HD2 PHE A 681      36.770  60.550  62.890  1.00  0.00           H
ATOM   1500  CE2 PHE A 681      34.790  61.210  63.430  1.00  0.00           C
ATOM   1501  HE2 PHE A 681      34.890  62.100  62.840  1.00  0.00           H
ATOM   1502  C   PHE A 681      37.200  58.310  66.820  1.00  0.00           C
ATOM   1503  O   PHE A 681      36.500  59.040  67.450  1.00  0.00           O
ATOM   1504  N   CYS A 682      37.300  57.000  67.080  1.00  0.00           N
ATOM   1505  HN  CYS A 682      37.860  56.470  66.450  1.00  0.00           H
ATOM   1506  CA  CYS A 682      36.740  56.330  68.260  1.00  0.00           C
ATOM   1507  HA  CYS A 682      35.680  56.480  68.340  1.00  0.00           H
ATOM   1508  CB  CYS A 682      36.950  54.800  68.250  1.00  0.00           C
ATOM   1509  HB1 CYS A 682      36.750  54.470  69.290  1.00  0.00           H
ATOM   1510  HB2 CYS A 682      38.000  54.570  68.020  1.00  0.00           H
ATOM   1511  SG  CYS A 682      35.820  54.040  67.030  1.00  0.00           S
ATOM   1512  HG1 CYS A 682      36.530  54.410  65.970  1.00  0.00           H
ATOM   1513  C   CYS A 682      37.350  56.960  69.480  1.00  0.00           C
ATOM   1514  O   CYS A 682      36.600  57.440  70.340  1.00  0.00           O
ATOM   1515  N   ARG A 683      38.650  57.040  69.490  1.00  0.00           N
ATOM   1516  HN  ARG A 683      39.130  56.630  68.710  1.00  0.00           H
ATOM   1517  CA  ARG A 683      39.420  57.410  70.690  1.00  0.00           C
ATOM   1518  HA  ARG A 683      38.980  56.880  71.520  1.00  0.00           H
ATOM   1519  CB  ARG A 683      40.880  56.970  70.600  1.00  0.00           C
ATOM   1520  HB1 ARG A 683      41.500  57.320  71.440  1.00  0.00           H
ATOM   1521  HB2 ARG A 683      41.320  57.420  69.670  1.00  0.00           H
ATOM   1522  CG  ARG A 683      41.050  55.410  70.620  1.00  0.00           C
ATOM   1523  HG1 ARG A 683      42.110  55.250  70.330  1.00  0.00           H
ATOM   1524  HG2 ARG A 683      40.450  55.030  69.770  1.00  0.00           H
ATOM   1525  CD  ARG A 683      40.700  54.550  71.830  1.00  0.00           C
ATOM   1526  HD1 ARG A 683      40.820  53.450  71.820  1.00  0.00           H
ATOM   1527  HD2 ARG A 683      39.640  54.840  72.020  1.00  0.00           H
ATOM   1528  NE  ARG A 683      41.570  54.920  72.990  1.00  0.00           N
ATOM   1529  HE  ARG A 683      42.500  55.210  72.720  1.00  0.00           H
ATOM   1530  CZ  ARG A 683      41.280  54.860  74.270  1.00  0.00           C
ATOM   1531  NH1 ARG A 683      42.320  54.900  75.080  1.00  0.00           N
ATOM   1532 HH11 ARG A 683      42.110  54.900  76.060  1.00  0.00           H
ATOM   1533 HH12 ARG A 683      43.240  54.790  74.710  1.00  0.00           H
ATOM   1534  NH2 ARG A 683      40.040  54.600  74.800  1.00  0.00           N
ATOM   1535 HH21 ARG A 683      39.460  54.100  74.140  1.00  0.00           H
ATOM   1536 HH22 ARG A 683      39.780  54.610  75.770  1.00  0.00           H
ATOM   1537  C   ARG A 683      39.350  58.840  71.110  1.00  0.00           C
ATOM   1538  O   ARG A 683      39.210  59.130  72.310  1.00  0.00           O
ATOM   1539  N   ASP A 684      39.420  59.820  70.190  1.00  0.00           N
ATOM   1540  HN  ASP A 684      39.540  59.540  69.230  1.00  0.00           H
ATOM   1541  CA  ASP A 684      39.280  61.250  70.350  1.00  0.00           C
ATOM   1542  HA  ASP A 684      40.000  61.530  71.100  1.00  0.00           H
ATOM   1543  CB  ASP A 684      39.540  62.060  69.020  1.00  0.00           C
ATOM   1544  HB1 ASP A 684      39.270  63.120  69.210  1.00  0.00           H
ATOM   1545  HB2 ASP A 684      38.880  61.750  68.180  1.00  0.00           H
ATOM   1546  CG  ASP A 684      41.000  62.130  68.590  1.00  0.00           C
ATOM   1547  OD1 ASP A 684      41.320  62.550  67.440  1.00  0.00           O
ATOM   1548  OD2 ASP A 684      41.860  61.690  69.350  1.00  0.00           O
ATOM   1549  C   ASP A 684      37.940  61.690  70.900  1.00  0.00           C
ATOM   1550  O   ASP A 684      37.900  62.620  71.730  1.00  0.00           O
ATOM   1551  N   TYR A 685      36.830  61.040  70.520  1.00  0.00           N
ATOM   1552  HN  TYR A 685      36.770  60.170  70.040  1.00  0.00           H
ATOM   1553  CA  TYR A 685      35.490  61.500  70.860  1.00  0.00           C
ATOM   1554  HA  TYR A 685      35.470  62.470  71.330  1.00  0.00           H
ATOM   1555  CB  TYR A 685      34.620  61.580  69.620  1.00  0.00           C
ATOM   1556  HB1 TYR A 685      33.580  61.820  69.940  1.00  0.00           H
ATOM   1557  HB2 TYR A 685      34.650  60.590  69.120  1.00  0.00           H
ATOM   1558  CG  TYR A 685      35.250  62.590  68.640  1.00  0.00           C
ATOM   1559  CD1 TYR A 685      35.630  62.360  67.330  1.00  0.00           C
ATOM   1560  HD1 TYR A 685      35.560  61.340  66.970  1.00  0.00           H
ATOM   1561  CE1 TYR A 685      36.140  63.360  66.420  1.00  0.00           C
ATOM   1562  HE1 TYR A 685      36.270  63.150  65.370  1.00  0.00           H
ATOM   1563  CZ  TYR A 685      36.170  64.630  66.810  1.00  0.00           C
ATOM   1564  OH  TYR A 685      36.710  65.630  66.040  1.00  0.00           O
ATOM   1565  HH  TYR A 685      37.170  65.210  65.320  1.00  0.00           H
ATOM   1566  CD2 TYR A 685      35.430  63.950  69.030  1.00  0.00           C
ATOM   1567  HD2 TYR A 685      35.210  64.280  70.030  1.00  0.00           H
ATOM   1568  CE2 TYR A 685      35.920  64.900  68.130  1.00  0.00           C
ATOM   1569  HE2 TYR A 685      36.110  65.890  68.510  1.00  0.00           H
ATOM   1570  C   TYR A 685      34.780  60.660  71.900  1.00  0.00           C
ATOM   1571  O   TYR A 685      33.690  60.950  72.240  1.00  0.00           O
ATOM   1572  N   GLN A 686      35.430  59.690  72.520  1.00  0.00           N
ATOM   1573  HN  GLN A 686      36.340  59.520  72.160  1.00  0.00           H
ATOM   1574  CA  GLN A 686      35.020  58.910  73.590  1.00  0.00           C
ATOM   1575  HA  GLN A 686      35.900  58.500  74.040  1.00  0.00           H
ATOM   1576  CB  GLN A 686      34.440  59.840  74.770  1.00  0.00           C
ATOM   1577  HB1 GLN A 686      34.310  59.110  75.590  1.00  0.00           H
ATOM   1578  HB2 GLN A 686      33.400  60.180  74.550  1.00  0.00           H
ATOM   1579  CG  GLN A 686      35.420  61.000  75.110  1.00  0.00           C
ATOM   1580  HG1 GLN A 686      34.990  61.650  75.900  1.00  0.00           H
ATOM   1581  HG2 GLN A 686      35.430  61.650  74.210  1.00  0.00           H
ATOM   1582  CD  GLN A 686      36.770  60.640  75.590  1.00  0.00           C
ATOM   1583  OE1 GLN A 686      36.940  59.860  76.530  1.00  0.00           O
ATOM   1584  NE2 GLN A 686      37.810  60.950  74.770  1.00  0.00           N
ATOM   1585 HE21 GLN A 686      38.750  60.680  75.000  1.00  0.00           H
ATOM   1586 HE22 GLN A 686      37.590  61.470  73.940  1.00  0.00           H
ATOM   1587  C   GLN A 686      34.150  57.660  73.260  1.00  0.00           C
ATOM   1588  O   GLN A 686      33.560  57.030  74.070  1.00  0.00           O
ATOM   1589  N   LEU A 687      34.210  57.130  71.990  1.00  0.00           N
ATOM   1590  HN  LEU A 687      34.940  57.450  71.400  1.00  0.00           H
ATOM   1591  CA  LEU A 687      33.310  56.090  71.480  1.00  0.00           C
ATOM   1592  HA  LEU A 687      32.310  56.280  71.880  1.00  0.00           H
ATOM   1593  CB  LEU A 687      33.140  56.190  69.900  1.00  0.00           C
ATOM   1594  HB1 LEU A 687      32.440  55.430  69.500  1.00  0.00           H
ATOM   1595  HB2 LEU A 687      34.060  56.070  69.290  1.00  0.00           H
ATOM   1596  CG  LEU A 687      32.620  57.580  69.470  1.00  0.00           C
ATOM   1597  HG  LEU A 687      33.180  58.360  70.030  1.00  0.00           H
ATOM   1598  CD1 LEU A 687      33.030  57.900  68.020  1.00  0.00           C
ATOM   1599 HD11 LEU A 687      32.540  58.850  67.700  1.00  0.00           H
ATOM   1600 HD12 LEU A 687      32.770  57.090  67.310  1.00  0.00           H
ATOM   1601 HD13 LEU A 687      34.130  58.030  67.940  1.00  0.00           H
ATOM   1602  CD2 LEU A 687      31.100  57.830  69.580  1.00  0.00           C
ATOM   1603 HD21 LEU A 687      30.600  57.150  68.860  1.00  0.00           H
ATOM   1604 HD22 LEU A 687      30.720  58.850  69.330  1.00  0.00           H
ATOM   1605 HD23 LEU A 687      30.750  57.550  70.580  1.00  0.00           H
ATOM   1606  C   LEU A 687      33.830  54.780  71.830  1.00  0.00           C
ATOM   1607  O   LEU A 687      35.030  54.660  72.150  1.00  0.00           O
ATOM   1608  N   SER A 688      33.010  53.720  71.740  1.00  0.00           N
ATOM   1609  HN  SER A 688      32.100  53.840  71.330  1.00  0.00           H
ATOM   1610  CA  SER A 688      33.410  52.390  72.030  1.00  0.00           C
ATOM   1611  HA  SER A 688      34.260  52.430  72.680  1.00  0.00           H
ATOM   1612  CB  SER A 688      32.300  51.620  72.740  1.00  0.00           C
ATOM   1613  HB1 SER A 688      31.440  51.380  72.060  1.00  0.00           H
ATOM   1614  HB2 SER A 688      31.930  52.210  73.610  1.00  0.00           H
ATOM   1615  OG  SER A 688      32.840  50.470  73.330  1.00  0.00           O
ATOM   1616  HG1 SER A 688      33.040  50.630  74.250  1.00  0.00           H
ATOM   1617  C   SER A 688      33.750  51.710  70.760  1.00  0.00           C
ATOM   1618  O   SER A 688      32.980  51.720  69.790  1.00  0.00           O
ATOM   1619  N   TYR A 689      35.000  51.300  70.690  1.00  0.00           N
ATOM   1620  HN  TYR A 689      35.590  51.330  71.490  1.00  0.00           H
ATOM   1621  CA  TYR A 689      35.700  50.950  69.440  1.00  0.00           C
ATOM   1622  HA  TYR A 689      35.610  51.840  68.820  1.00  0.00           H
ATOM   1623  CB  TYR A 689      37.210  50.700  69.680  1.00  0.00           C
ATOM   1624  HB1 TYR A 689      37.330  49.930  70.470  1.00  0.00           H
ATOM   1625  HB2 TYR A 689      37.710  51.640  70.010  1.00  0.00           H
ATOM   1626  CG  TYR A 689      37.950  50.090  68.460  1.00  0.00           C
ATOM   1627  CD1 TYR A 689      38.700  48.950  68.570  1.00  0.00           C
ATOM   1628  HD1 TYR A 689      38.890  48.510  69.540  1.00  0.00           H
ATOM   1629  CE1 TYR A 689      39.330  48.360  67.480  1.00  0.00           C
ATOM   1630  HE1 TYR A 689      39.890  47.450  67.570  1.00  0.00           H
ATOM   1631  CZ  TYR A 689      39.250  49.000  66.210  1.00  0.00           C
ATOM   1632  OH  TYR A 689      40.070  48.550  65.110  1.00  0.00           O
ATOM   1633  HH  TYR A 689      39.820  49.130  64.390  1.00  0.00           H
ATOM   1634  CD2 TYR A 689      37.910  50.760  67.200  1.00  0.00           C
ATOM   1635  HD2 TYR A 689      37.360  51.680  67.100  1.00  0.00           H
ATOM   1636  CE2 TYR A 689      38.510  50.220  66.060  1.00  0.00           C
ATOM   1637  HE2 TYR A 689      38.590  50.780  65.140  1.00  0.00           H
ATOM   1638  C   TYR A 689      35.020  49.740  68.600  1.00  0.00           C
ATOM   1639  O   TYR A 689      34.390  49.830  67.570  1.00  0.00           O
ATOM   1640  N   LEU A 690      35.170  48.470  69.110  1.00  0.00           N
ATOM   1641  HN  LEU A 690      35.520  48.370  70.040  1.00  0.00           H
ATOM   1642  CA  LEU A 690      34.810  47.240  68.360  1.00  0.00           C
ATOM   1643  HA  LEU A 690      35.340  47.190  67.420  1.00  0.00           H
ATOM   1644  CB  LEU A 690      35.180  45.970  69.210  1.00  0.00           C
ATOM   1645  HB1 LEU A 690      34.680  45.090  68.770  1.00  0.00           H
ATOM   1646  HB2 LEU A 690      34.800  46.110  70.250  1.00  0.00           H
ATOM   1647  CG  LEU A 690      36.660  45.690  69.120  1.00  0.00           C
ATOM   1648  HG  LEU A 690      37.180  46.660  69.210  1.00  0.00           H
ATOM   1649  CD1 LEU A 690      37.140  44.840  70.340  1.00  0.00           C
ATOM   1650 HD11 LEU A 690      38.170  44.580  70.010  1.00  0.00           H
ATOM   1651 HD12 LEU A 690      36.500  43.940  70.430  1.00  0.00           H
ATOM   1652 HD13 LEU A 690      37.160  45.440  71.270  1.00  0.00           H
ATOM   1653  CD2 LEU A 690      37.010  45.030  67.740  1.00  0.00           C
ATOM   1654 HD21 LEU A 690      36.540  45.450  66.840  1.00  0.00           H
ATOM   1655 HD22 LEU A 690      36.650  43.990  67.800  1.00  0.00           H
ATOM   1656 HD23 LEU A 690      38.090  45.020  67.490  1.00  0.00           H
ATOM   1657  C   LEU A 690      33.370  47.200  67.870  1.00  0.00           C
ATOM   1658  O   LEU A 690      33.080  46.920  66.740  1.00  0.00           O
ATOM   1659  N   SER A 691      32.350  47.520  68.710  1.00  0.00           N
ATOM   1660  HN  SER A 691      32.540  47.740  69.650  1.00  0.00           H
ATOM   1661  CA  SER A 691      30.960  47.430  68.310  1.00  0.00           C
ATOM   1662  HA  SER A 691      30.680  46.510  67.810  1.00  0.00           H
ATOM   1663  CB  SER A 691      29.850  47.710  69.390  1.00  0.00           C
ATOM   1664  HB1 SER A 691      29.690  46.790  69.990  1.00  0.00           H
ATOM   1665  HB2 SER A 691      28.820  47.810  68.970  1.00  0.00           H
ATOM   1666  OG  SER A 691      29.950  48.860  70.240  1.00  0.00           O
ATOM   1667  HG1 SER A 691      30.720  48.710  70.790  1.00  0.00           H
ATOM   1668  C   SER A 691      30.580  48.510  67.250  1.00  0.00           C
ATOM   1669  O   SER A 691      29.870  48.240  66.280  1.00  0.00           O
ATOM   1670  N   LEU A 692      31.210  49.700  67.330  1.00  0.00           N
ATOM   1671  HN  LEU A 692      31.700  49.950  68.160  1.00  0.00           H
ATOM   1672  CA  LEU A 692      30.950  50.730  66.270  1.00  0.00           C
ATOM   1673  HA  LEU A 692      29.890  50.820  66.130  1.00  0.00           H
ATOM   1674  CB  LEU A 692      31.570  52.100  66.760  1.00  0.00           C
ATOM   1675  HB1 LEU A 692      32.670  52.050  66.690  1.00  0.00           H
ATOM   1676  HB2 LEU A 692      31.240  52.460  67.760  1.00  0.00           H
ATOM   1677  CG  LEU A 692      31.210  53.320  65.770  1.00  0.00           C
ATOM   1678  HG  LEU A 692      31.580  53.090  64.750  1.00  0.00           H
ATOM   1679  CD1 LEU A 692      29.660  53.530  65.790  1.00  0.00           C
ATOM   1680 HD11 LEU A 692      29.350  53.830  66.820  1.00  0.00           H
ATOM   1681 HD12 LEU A 692      29.170  52.570  65.550  1.00  0.00           H
ATOM   1682 HD13 LEU A 692      29.310  54.270  65.050  1.00  0.00           H
ATOM   1683  CD2 LEU A 692      31.980  54.580  66.330  1.00  0.00           C
ATOM   1684 HD21 LEU A 692      32.030  55.400  65.590  1.00  0.00           H
ATOM   1685 HD22 LEU A 692      32.960  54.260  66.740  1.00  0.00           H
ATOM   1686 HD23 LEU A 692      31.460  55.000  67.240  1.00  0.00           H
ATOM   1687  C   LEU A 692      31.520  50.360  64.930  1.00  0.00           C
ATOM   1688  O   LEU A 692      30.830  50.430  63.960  1.00  0.00           O
ATOM   1689  N   ARG A 693      32.720  49.850  64.930  1.00  0.00           N
ATOM   1690  HN  ARG A 693      33.240  49.930  65.770  1.00  0.00           H
ATOM   1691  CA  ARG A 693      33.420  49.460  63.670  1.00  0.00           C
ATOM   1692  HA  ARG A 693      33.340  50.250  62.930  1.00  0.00           H
ATOM   1693  CB  ARG A 693      34.910  49.090  63.940  1.00  0.00           C
ATOM   1694  HB1 ARG A 693      34.990  48.320  64.740  1.00  0.00           H
ATOM   1695  HB2 ARG A 693      35.270  50.060  64.360  1.00  0.00           H
ATOM   1696  CG  ARG A 693      35.820  48.670  62.760  1.00  0.00           C
ATOM   1697  HG1 ARG A 693      36.830  48.910  63.170  1.00  0.00           H
ATOM   1698  HG2 ARG A 693      35.660  49.160  61.770  1.00  0.00           H
ATOM   1699  CD  ARG A 693      35.820  47.200  62.470  1.00  0.00           C
ATOM   1700  HD1 ARG A 693      34.760  46.920  62.260  1.00  0.00           H
ATOM   1701  HD2 ARG A 693      36.240  46.570  63.280  1.00  0.00           H
ATOM   1702  NE  ARG A 693      36.640  46.960  61.260  1.00  0.00           N
ATOM   1703  HE  ARG A 693      37.220  47.710  60.970  1.00  0.00           H
ATOM   1704  CZ  ARG A 693      36.960  45.730  60.860  1.00  0.00           C
ATOM   1705  NH1 ARG A 693      36.390  44.560  61.140  1.00  0.00           N
ATOM   1706 HH11 ARG A 693      35.710  44.520  61.870  1.00  0.00           H
ATOM   1707 HH12 ARG A 693      36.780  43.700  60.790  1.00  0.00           H
ATOM   1708  NH2 ARG A 693      37.970  45.600  60.080  1.00  0.00           N
ATOM   1709 HH21 ARG A 693      38.100  44.700  59.640  1.00  0.00           H
ATOM   1710 HH22 ARG A 693      38.600  46.310  59.800  1.00  0.00           H
ATOM   1711  C   ARG A 693      32.800  48.230  63.090  1.00  0.00           C
ATOM   1712  O   ARG A 693      32.650  48.080  61.880  1.00  0.00           O
ATOM   1713  N   THR A 694      32.240  47.230  63.940  1.00  0.00           N
ATOM   1714  HN  THR A 694      32.260  47.420  64.910  1.00  0.00           H
ATOM   1715  CA  THR A 694      31.420  46.110  63.440  1.00  0.00           C
ATOM   1716  HA  THR A 694      31.960  45.470  62.750  1.00  0.00           H
ATOM   1717  CB  THR A 694      31.100  45.140  64.580  1.00  0.00           C
ATOM   1718  HB  THR A 694      30.840  45.770  65.460  1.00  0.00           H
ATOM   1719  OG1 THR A 694      32.230  44.260  64.830  1.00  0.00           O
ATOM   1720  HG1 THR A 694      31.870  43.590  65.410  1.00  0.00           H
ATOM   1721  CG2 THR A 694      29.980  44.100  64.240  1.00  0.00           C
ATOM   1722 HG21 THR A 694      30.230  43.640  63.260  1.00  0.00           H
ATOM   1723 HG22 THR A 694      29.020  44.590  63.960  1.00  0.00           H
ATOM   1724 HG23 THR A 694      29.830  43.390  65.080  1.00  0.00           H
ATOM   1725  C   THR A 694      30.160  46.640  62.700  1.00  0.00           C
ATOM   1726  O   THR A 694      29.780  46.210  61.640  1.00  0.00           O
ATOM   1727  N   SER A 695      29.440  47.670  63.320  1.00  0.00           N
ATOM   1728  HN  SER A 695      29.840  48.010  64.180  1.00  0.00           H
ATOM   1729  CA  SER A 695      28.190  48.200  62.760  1.00  0.00           C
ATOM   1730  HA  SER A 695      27.530  47.370  62.540  1.00  0.00           H
ATOM   1731  CB  SER A 695      27.460  49.120  63.730  1.00  0.00           C
ATOM   1732  HB1 SER A 695      26.410  49.420  63.490  1.00  0.00           H
ATOM   1733  HB2 SER A 695      28.080  50.020  63.920  1.00  0.00           H
ATOM   1734  OG  SER A 695      27.310  48.470  65.040  1.00  0.00           O
ATOM   1735  HG1 SER A 695      28.170  48.370  65.450  1.00  0.00           H
ATOM   1736  C   SER A 695      28.360  48.900  61.430  1.00  0.00           C
ATOM   1737  O   SER A 695      27.710  48.620  60.450  1.00  0.00           O
ATOM   1738  N   ILE A 696      29.400  49.740  61.390  1.00  0.00           N
ATOM   1739  HN  ILE A 696      30.020  49.930  62.150  1.00  0.00           H
ATOM   1740  CA  ILE A 696      29.960  50.360  60.160  1.00  0.00           C
ATOM   1741  HA  ILE A 696      29.110  50.850  59.710  1.00  0.00           H
ATOM   1742  CB  ILE A 696      31.060  51.350  60.390  1.00  0.00           C
ATOM   1743  HB  ILE A 696      31.840  50.770  60.910  1.00  0.00           H
ATOM   1744  CG2 ILE A 696      31.840  51.830  59.070  1.00  0.00           C
ATOM   1745 HG21 ILE A 696      31.150  52.370  58.390  1.00  0.00           H
ATOM   1746 HG22 ILE A 696      32.250  50.970  58.500  1.00  0.00           H
ATOM   1747 HG23 ILE A 696      32.690  52.500  59.290  1.00  0.00           H
ATOM   1748  CG1 ILE A 696      30.600  52.550  61.220  1.00  0.00           C
ATOM   1749 HG11 ILE A 696      30.080  52.290  62.170  1.00  0.00           H
ATOM   1750 HG12 ILE A 696      29.860  53.140  60.640  1.00  0.00           H
ATOM   1751  CD  ILE A 696      31.820  53.380  61.780  1.00  0.00           C
ATOM   1752  HD1 ILE A 696      32.660  52.740  62.110  1.00  0.00           H
ATOM   1753  HD2 ILE A 696      31.580  54.060  62.630  1.00  0.00           H
ATOM   1754  HD3 ILE A 696      32.050  54.010  60.890  1.00  0.00           H
ATOM   1755  C   ILE A 696      30.340  49.320  59.170  1.00  0.00           C
ATOM   1756  O   ILE A 696      30.120  49.440  57.940  1.00  0.00           O
ATOM   1757  N   GLY A 697      30.910  48.160  59.680  1.00  0.00           N
ATOM   1758  HN  GLY A 697      31.200  48.180  60.630  1.00  0.00           H
ATOM   1759  CA  GLY A 697      31.220  47.080  58.720  1.00  0.00           C
ATOM   1760  HA1 GLY A 697      31.890  46.400  59.250  1.00  0.00           H
ATOM   1761  HA2 GLY A 697      31.780  47.510  57.910  1.00  0.00           H
ATOM   1762  C   GLY A 697      30.120  46.270  58.230  1.00  0.00           C
ATOM   1763  O   GLY A 697      30.010  45.990  57.040  1.00  0.00           O
ATOM   1764  N   LEU A 698      29.040  45.940  59.030  1.00  0.00           N
ATOM   1765  HN  LEU A 698      28.970  46.170  59.990  1.00  0.00           H
ATOM   1766  CA  LEU A 698      27.820  45.420  58.500  1.00  0.00           C
ATOM   1767  HA  LEU A 698      28.130  44.580  57.900  1.00  0.00           H
ATOM   1768  CB  LEU A 698      26.800  44.960  59.540  1.00  0.00           C
ATOM   1769  HB1 LEU A 698      25.820  44.730  59.070  1.00  0.00           H
ATOM   1770  HB2 LEU A 698      26.660  45.890  60.130  1.00  0.00           H
ATOM   1771  CG  LEU A 698      27.210  43.770  60.450  1.00  0.00           C
ATOM   1772  HG  LEU A 698      28.300  43.880  60.550  1.00  0.00           H
ATOM   1773  CD1 LEU A 698      26.590  43.960  61.810  1.00  0.00           C
ATOM   1774 HD11 LEU A 698      26.700  45.010  62.170  1.00  0.00           H
ATOM   1775 HD12 LEU A 698      27.060  43.200  62.480  1.00  0.00           H
ATOM   1776 HD13 LEU A 698      25.530  43.680  61.700  1.00  0.00           H
ATOM   1777  CD2 LEU A 698      26.890  42.450  59.840  1.00  0.00           C
ATOM   1778 HD21 LEU A 698      25.790  42.320  59.720  1.00  0.00           H
ATOM   1779 HD22 LEU A 698      27.190  41.620  60.510  1.00  0.00           H
ATOM   1780 HD23 LEU A 698      27.220  42.240  58.800  1.00  0.00           H
ATOM   1781  C   LEU A 698      27.100  46.370  57.550  1.00  0.00           C
ATOM   1782  O   LEU A 698      26.660  45.900  56.490  1.00  0.00           O
ATOM   1783  N   TRP A 699      26.980  47.690  57.800  1.00  0.00           N
ATOM   1784  HN  TRP A 699      27.230  48.040  58.710  1.00  0.00           H
ATOM   1785  CA  TRP A 699      26.360  48.620  56.800  1.00  0.00           C
ATOM   1786  HA  TRP A 699      25.420  48.260  56.430  1.00  0.00           H
ATOM   1787  CB  TRP A 699      26.290  49.990  57.460  1.00  0.00           C
ATOM   1788  HB1 TRP A 699      26.520  50.790  56.730  1.00  0.00           H
ATOM   1789  HB2 TRP A 699      27.170  49.930  58.140  1.00  0.00           H
ATOM   1790  CG  TRP A 699      25.140  50.460  58.220  1.00  0.00           C
ATOM   1791  CD1 TRP A 699      24.990  50.720  59.570  1.00  0.00           C
ATOM   1792  HD1 TRP A 699      25.760  50.670  60.330  1.00  0.00           H
ATOM   1793  NE1 TRP A 699      23.680  51.060  59.820  1.00  0.00           N
ATOM   1794  HE1 TRP A 699      23.310  51.380  60.650  1.00  0.00           H
ATOM   1795  CE2 TRP A 699      22.960  51.030  58.660  1.00  0.00           C
ATOM   1796  CD2 TRP A 699      23.770  50.620  57.660  1.00  0.00           C
ATOM   1797  CE3 TRP A 699      23.330  50.500  56.380  1.00  0.00           C
ATOM   1798  HE3 TRP A 699      24.020  50.350  55.570  1.00  0.00           H
ATOM   1799  CZ3 TRP A 699      21.990  50.570  56.120  1.00  0.00           C
ATOM   1800  HZ3 TRP A 699      21.710  50.380  55.100  1.00  0.00           H
ATOM   1801  CZ2 TRP A 699      21.520  51.280  58.370  1.00  0.00           C
ATOM   1802  HZ2 TRP A 699      20.780  51.390  59.150  1.00  0.00           H
ATOM   1803  CH2 TRP A 699      21.080  51.010  57.050  1.00  0.00           C
ATOM   1804  HH2 TRP A 699      20.080  51.280  56.720  1.00  0.00           H
ATOM   1805  C   TRP A 699      27.270  48.690  55.520  1.00  0.00           C
ATOM   1806  O   TRP A 699      26.800  48.620  54.410  1.00  0.00           O
ATOM   1807  N   THR A 700      28.620  48.750  55.670  1.00  0.00           N
ATOM   1808  HN  THR A 700      29.000  48.930  56.580  1.00  0.00           H
ATOM   1809  CA  THR A 700      29.570  48.790  54.520  1.00  0.00           C
ATOM   1810  HA  THR A 700      29.290  49.610  53.870  1.00  0.00           H
ATOM   1811  CB  THR A 700      31.030  48.930  55.050  1.00  0.00           C
ATOM   1812  HB  THR A 700      31.190  48.250  55.920  1.00  0.00           H
ATOM   1813  OG1 THR A 700      31.140  50.270  55.600  1.00  0.00           O
ATOM   1814  HG1 THR A 700      31.010  50.260  56.540  1.00  0.00           H
ATOM   1815  CG2 THR A 700      32.110  48.720  53.940  1.00  0.00           C
ATOM   1816 HG21 THR A 700      32.340  47.680  53.640  1.00  0.00           H
ATOM   1817 HG22 THR A 700      33.050  49.020  54.450  1.00  0.00           H
ATOM   1818 HG23 THR A 700      32.040  49.420  53.080  1.00  0.00           H
ATOM   1819  C   THR A 700      29.540  47.490  53.680  1.00  0.00           C
ATOM   1820  O   THR A 700      29.440  47.550  52.450  1.00  0.00           O
ATOM   1821  N   SER A 701      29.360  46.340  54.370  1.00  0.00           N
ATOM   1822  HN  SER A 701      29.310  46.320  55.360  1.00  0.00           H
ATOM   1823  CA  SER A 701      29.070  45.070  53.690  1.00  0.00           C
ATOM   1824  HA  SER A 701      29.910  44.780  53.090  1.00  0.00           H
ATOM   1825  CB  SER A 701      28.900  43.870  54.680  1.00  0.00           C
ATOM   1826  HB1 SER A 701      28.350  44.240  55.580  1.00  0.00           H
ATOM   1827  HB2 SER A 701      29.910  43.810  55.120  1.00  0.00           H
ATOM   1828  OG  SER A 701      28.450  42.630  54.140  1.00  0.00           O
ATOM   1829  HG1 SER A 701      29.010  42.530  53.370  1.00  0.00           H
ATOM   1830  C   SER A 701      27.800  45.160  52.820  1.00  0.00           C
ATOM   1831  O   SER A 701      27.870  44.850  51.640  1.00  0.00           O
ATOM   1832  N   PHE A 702      26.700  45.680  53.410  1.00  0.00           N
ATOM   1833  HN  PHE A 702      26.630  45.830  54.390  1.00  0.00           H
ATOM   1834  CA  PHE A 702      25.430  45.950  52.700  1.00  0.00           C
ATOM   1835  HA  PHE A 702      25.290  44.940  52.330  1.00  0.00           H
ATOM   1836  CB  PHE A 702      24.330  46.290  53.730  1.00  0.00           C
ATOM   1837  HB1 PHE A 702      24.630  47.220  54.230  1.00  0.00           H
ATOM   1838  HB2 PHE A 702      24.230  45.500  54.500  1.00  0.00           H
ATOM   1839  CG  PHE A 702      22.990  46.580  53.170  1.00  0.00           C
ATOM   1840  CD1 PHE A 702      22.110  45.560  52.750  1.00  0.00           C
ATOM   1841  HD1 PHE A 702      22.290  44.490  52.740  1.00  0.00           H
ATOM   1842  CE1 PHE A 702      20.840  45.780  52.230  1.00  0.00           C
ATOM   1843  HE1 PHE A 702      20.250  44.960  51.830  1.00  0.00           H
ATOM   1844  CZ  PHE A 702      20.390  47.090  52.300  1.00  0.00           C
ATOM   1845  HZ  PHE A 702      19.440  47.240  51.810  1.00  0.00           H
ATOM   1846  CD2 PHE A 702      22.450  47.890  53.260  1.00  0.00           C
ATOM   1847  HD2 PHE A 702      22.900  48.800  53.640  1.00  0.00           H
ATOM   1848  CE2 PHE A 702      21.190  48.200  52.730  1.00  0.00           C
ATOM   1849  HE2 PHE A 702      20.720  49.170  52.710  1.00  0.00           H
ATOM   1850  C   PHE A 702      25.570  46.920  51.510  1.00  0.00           C
ATOM   1851  O   PHE A 702      24.940  46.740  50.460  1.00  0.00           O
ATOM   1852  N   LEU A 703      26.310  48.030  51.730  1.00  0.00           N
ATOM   1853  HN  LEU A 703      26.530  48.330  52.660  1.00  0.00           H
ATOM   1854  CA  LEU A 703      26.430  49.040  50.770  1.00  0.00           C
ATOM   1855  HA  LEU A 703      25.460  49.310  50.360  1.00  0.00           H
ATOM   1856  CB  LEU A 703      27.040  50.370  51.370  1.00  0.00           C
ATOM   1857  HB1 LEU A 703      27.220  51.080  50.530  1.00  0.00           H
ATOM   1858  HB2 LEU A 703      28.000  50.140  51.860  1.00  0.00           H
ATOM   1859  CG  LEU A 703      26.140  51.040  52.430  1.00  0.00           C
ATOM   1860  HG  LEU A 703      25.770  50.300  53.160  1.00  0.00           H
ATOM   1861  CD1 LEU A 703      26.760  52.160  53.320  1.00  0.00           C
ATOM   1862 HD11 LEU A 703      27.710  51.870  53.810  1.00  0.00           H
ATOM   1863 HD12 LEU A 703      25.930  52.380  54.030  1.00  0.00           H
ATOM   1864 HD13 LEU A 703      26.950  53.040  52.670  1.00  0.00           H
ATOM   1865  CD2 LEU A 703      24.980  51.760  51.670  1.00  0.00           C
ATOM   1866 HD21 LEU A 703      24.300  52.340  52.330  1.00  0.00           H
ATOM   1867 HD22 LEU A 703      24.330  51.070  51.080  1.00  0.00           H
ATOM   1868 HD23 LEU A 703      25.390  52.450  50.890  1.00  0.00           H
ATOM   1869  C   LEU A 703      27.360  48.620  49.630  1.00  0.00           C
ATOM   1870  O   LEU A 703      27.010  48.920  48.450  1.00  0.00           O
ATOM   1871  N   CYS A 704      28.290  47.690  49.840  1.00  0.00           N
ATOM   1872  HN  CYS A 704      28.450  47.310  50.760  1.00  0.00           H
ATOM   1873  CA  CYS A 704      28.950  47.060  48.770  1.00  0.00           C
ATOM   1874  HA  CYS A 704      29.460  47.820  48.210  1.00  0.00           H
ATOM   1875  CB  CYS A 704      29.970  46.050  49.390  1.00  0.00           C
ATOM   1876  HB1 CYS A 704      30.280  45.310  48.630  1.00  0.00           H
ATOM   1877  HB2 CYS A 704      29.470  45.610  50.280  1.00  0.00           H
ATOM   1878  SG  CYS A 704      31.490  46.880  49.900  1.00  0.00           S
ATOM   1879  HG1 CYS A 704      31.210  47.170  51.160  1.00  0.00           H
ATOM   1880  C   CYS A 704      28.090  46.240  47.910  1.00  0.00           C
ATOM   1881  O   CYS A 704      28.110  46.270  46.670  1.00  0.00           O
ATOM   1882  N   ILE A 705      27.210  45.460  48.530  1.00  0.00           N
ATOM   1883  HN  ILE A 705      27.080  45.400  49.510  1.00  0.00           H
ATOM   1884  CA  ILE A 705      26.200  44.730  47.780  1.00  0.00           C
ATOM   1885  HA  ILE A 705      26.630  44.170  46.960  1.00  0.00           H
ATOM   1886  CB  ILE A 705      25.410  43.760  48.650  1.00  0.00           C
ATOM   1887  HB  ILE A 705      24.830  44.330  49.410  1.00  0.00           H
ATOM   1888  CG2 ILE A 705      24.560  42.940  47.650  1.00  0.00           C
ATOM   1889 HG21 ILE A 705      24.210  42.070  48.260  1.00  0.00           H
ATOM   1890 HG22 ILE A 705      25.090  42.570  46.760  1.00  0.00           H
ATOM   1891 HG23 ILE A 705      23.690  43.580  47.350  1.00  0.00           H
ATOM   1892  CG1 ILE A 705      26.370  42.870  49.390  1.00  0.00           C
ATOM   1893 HG11 ILE A 705      27.060  43.550  49.930  1.00  0.00           H
ATOM   1894 HG12 ILE A 705      26.920  42.250  48.630  1.00  0.00           H
ATOM   1895  CD  ILE A 705      25.790  42.000  50.490  1.00  0.00           C
ATOM   1896  HD1 ILE A 705      24.860  41.460  50.190  1.00  0.00           H
ATOM   1897  HD2 ILE A 705      25.760  42.620  51.410  1.00  0.00           H
ATOM   1898  HD3 ILE A 705      26.450  41.130  50.740  1.00  0.00           H
ATOM   1899  C   ILE A 705      25.160  45.680  47.030  1.00  0.00           C
ATOM   1900  O   ILE A 705      24.920  45.410  45.820  1.00  0.00           O
ATOM   1901  N   VAL A 706      24.570  46.700  47.690  1.00  0.00           N
ATOM   1902  HN  VAL A 706      24.720  46.860  48.670  1.00  0.00           H
ATOM   1903  CA  VAL A 706      23.750  47.740  47.090  1.00  0.00           C
ATOM   1904  HA  VAL A 706      22.860  47.310  46.660  1.00  0.00           H
ATOM   1905  CB  VAL A 706      23.250  48.780  48.080  1.00  0.00           C
ATOM   1906  HB  VAL A 706      24.130  49.280  48.550  1.00  0.00           H
ATOM   1907  CG1 VAL A 706      22.490  49.950  47.430  1.00  0.00           C
ATOM   1908 HG11 VAL A 706      22.130  50.700  48.170  1.00  0.00           H
ATOM   1909 HG12 VAL A 706      21.560  49.670  46.880  1.00  0.00           H
ATOM   1910 HG13 VAL A 706      23.230  50.410  46.740  1.00  0.00           H
ATOM   1911  CG2 VAL A 706      22.350  48.120  49.100  1.00  0.00           C
ATOM   1912 HG21 VAL A 706      21.850  48.880  49.730  1.00  0.00           H
ATOM   1913 HG22 VAL A 706      22.890  47.470  49.820  1.00  0.00           H
ATOM   1914 HG23 VAL A 706      21.480  47.530  48.710  1.00  0.00           H
ATOM   1915  C   VAL A 706      24.410  48.440  45.850  1.00  0.00           C
ATOM   1916  O   VAL A 706      23.760  48.650  44.810  1.00  0.00           O
ATOM   1917  N   LEU A 707      25.700  48.880  45.990  1.00  0.00           N
ATOM   1918  HN  LEU A 707      26.170  48.680  46.850  1.00  0.00           H
ATOM   1919  CA  LEU A 707      26.490  49.530  44.970  1.00  0.00           C
ATOM   1920  HA  LEU A 707      25.970  50.440  44.720  1.00  0.00           H
ATOM   1921  CB  LEU A 707      27.860  49.940  45.590  1.00  0.00           C
ATOM   1922  HB1 LEU A 707      28.300  49.010  46.020  1.00  0.00           H
ATOM   1923  HB2 LEU A 707      27.670  50.560  46.480  1.00  0.00           H
ATOM   1924  CG  LEU A 707      28.800  50.840  44.670  1.00  0.00           C
ATOM   1925  HG  LEU A 707      28.950  50.270  43.730  1.00  0.00           H
ATOM   1926  CD1 LEU A 707      28.140  52.140  44.150  1.00  0.00           C
ATOM   1927 HD11 LEU A 707      28.900  52.650  43.530  1.00  0.00           H
ATOM   1928 HD12 LEU A 707      27.800  52.880  44.910  1.00  0.00           H
ATOM   1929 HD13 LEU A 707      27.190  51.850  43.640  1.00  0.00           H
ATOM   1930  CD2 LEU A 707      30.130  51.170  45.310  1.00  0.00           C
ATOM   1931 HD21 LEU A 707      30.100  52.040  46.010  1.00  0.00           H
ATOM   1932 HD22 LEU A 707      30.900  51.520  44.590  1.00  0.00           H
ATOM   1933 HD23 LEU A 707      30.490  50.360  45.990  1.00  0.00           H
ATOM   1934  C   LEU A 707      26.620  48.710  43.720  1.00  0.00           C
ATOM   1935  O   LEU A 707      26.350  49.130  42.620  1.00  0.00           O
ATOM   1936  N   VAL A 708      27.000  47.470  43.880  1.00  0.00           N
ATOM   1937  HN  VAL A 708      27.260  47.190  44.800  1.00  0.00           H
ATOM   1938  CA  VAL A 708      27.000  46.490  42.710  1.00  0.00           C
ATOM   1939  HA  VAL A 708      27.700  46.880  41.980  1.00  0.00           H
ATOM   1940  CB  VAL A 708      27.690  45.170  43.040  1.00  0.00           C
ATOM   1941  HB  VAL A 708      27.290  44.600  43.900  1.00  0.00           H
ATOM   1942  CG1 VAL A 708      27.800  44.280  41.750  1.00  0.00           C
ATOM   1943 HG11 VAL A 708      26.840  43.880  41.370  1.00  0.00           H
ATOM   1944 HG12 VAL A 708      28.420  43.390  41.950  1.00  0.00           H
ATOM   1945 HG13 VAL A 708      28.300  44.790  40.900  1.00  0.00           H
ATOM   1946  CG2 VAL A 708      29.130  45.470  43.500  1.00  0.00           C
ATOM   1947 HG21 VAL A 708      29.610  46.040  42.670  1.00  0.00           H
ATOM   1948 HG22 VAL A 708      29.680  44.530  43.720  1.00  0.00           H
ATOM   1949 HG23 VAL A 708      29.150  46.050  44.440  1.00  0.00           H
ATOM   1950  C   VAL A 708      25.670  46.250  42.010  1.00  0.00           C
ATOM   1951  O   VAL A 708      25.550  46.340  40.770  1.00  0.00           O
ATOM   1952  N   ALA A 709      24.570  46.050  42.750  1.00  0.00           N
ATOM   1953  HN  ALA A 709      24.800  46.000  43.730  1.00  0.00           H
ATOM   1954  CA  ALA A 709      23.230  45.590  42.320  1.00  0.00           C
ATOM   1955  HA  ALA A 709      23.440  44.910  41.500  1.00  0.00           H
ATOM   1956  CB  ALA A 709      22.450  44.880  43.480  1.00  0.00           C
ATOM   1957  HB1 ALA A 709      22.430  45.670  44.240  1.00  0.00           H
ATOM   1958  HB2 ALA A 709      23.030  44.020  43.890  1.00  0.00           H
ATOM   1959  HB3 ALA A 709      21.350  44.730  43.400  1.00  0.00           H
ATOM   1960  C   ALA A 709      22.370  46.750  41.800  1.00  0.00           C
ATOM   1961  O   ALA A 709      21.390  46.550  41.070  1.00  0.00           O
ATOM   1962  N   THR A 710      22.800  48.050  42.060  1.00  0.00           N
ATOM   1963  HN  THR A 710      23.470  48.140  42.790  1.00  0.00           H
ATOM   1964  CA  THR A 710      22.300  49.240  41.480  1.00  0.00           C
ATOM   1965  HA  THR A 710      21.450  48.950  40.880  1.00  0.00           H
ATOM   1966  CB  THR A 710      21.960  50.390  42.500  1.00  0.00           C
ATOM   1967  HB  THR A 710      21.680  51.290  41.920  1.00  0.00           H
ATOM   1968  OG1 THR A 710      23.000  50.720  43.480  1.00  0.00           O
ATOM   1969  HG1 THR A 710      23.270  49.930  43.950  1.00  0.00           H
ATOM   1970  CG2 THR A 710      20.770  49.920  43.300  1.00  0.00           C
ATOM   1971 HG21 THR A 710      19.820  49.710  42.760  1.00  0.00           H
ATOM   1972 HG22 THR A 710      20.640  50.600  44.170  1.00  0.00           H
ATOM   1973 HG23 THR A 710      21.090  48.980  43.790  1.00  0.00           H
ATOM   1974  C   THR A 710      23.220  49.750  40.440  1.00  0.00           C
ATOM   1975  O   THR A 710      23.000  50.730  39.830  1.00  0.00           O
ATOM   1976  N   ASP A 711      24.280  49.010  40.130  1.00  0.00           N
ATOM   1977  HN  ASP A 711      24.510  48.190  40.650  1.00  0.00           H
ATOM   1978  CA  ASP A 711      25.190  49.400  39.020  1.00  0.00           C
ATOM   1979  HA  ASP A 711      25.970  48.670  38.880  1.00  0.00           H
ATOM   1980  CB  ASP A 711      24.540  49.410  37.590  1.00  0.00           C
ATOM   1981  HB1 ASP A 711      23.630  50.040  37.550  1.00  0.00           H
ATOM   1982  HB2 ASP A 711      24.240  48.350  37.410  1.00  0.00           H
ATOM   1983  CG  ASP A 711      25.390  49.790  36.370  1.00  0.00           C
ATOM   1984  OD1 ASP A 711      26.640  49.780  36.530  1.00  0.00           O
ATOM   1985  OD2 ASP A 711      24.900  50.000  35.240  1.00  0.00           O
ATOM   1986  C   ASP A 711      26.020  50.750  39.260  1.00  0.00           C
ATOM   1987  O   ASP A 711      25.390  51.850  39.210  1.00  0.00           O
ATOM   1988  N   ALA A 712      27.420  50.640  39.410  1.00  0.00           N
ATOM   1989  HN  ALA A 712      27.970  49.800  39.370  1.00  0.00           H
ATOM   1990  CA  ALA A 712      28.190  51.760  39.750  1.00  0.00           C
ATOM   1991  HA  ALA A 712      27.670  52.540  40.270  1.00  0.00           H
ATOM   1992  CB  ALA A 712      29.230  51.390  40.840  1.00  0.00           C
ATOM   1993  HB1 ALA A 712      30.130  50.900  40.390  1.00  0.00           H
ATOM   1994  HB2 ALA A 712      28.930  50.630  41.590  1.00  0.00           H
ATOM   1995  HB3 ALA A 712      29.600  52.340  41.290  1.00  0.00           H
ATOM   1996  C   ALA A 712      28.860  52.420  38.570  1.00  0.00           C
ATOM   1997  O   ALA A 712      29.590  53.410  38.650  1.00  0.00           O
ATOM   1998  N   SER A 713      28.580  51.970  37.310  1.00  0.00           N
ATOM   1999  HN  SER A 713      27.950  51.200  37.270  1.00  0.00           H
ATOM   2000  CA  SER A 713      29.030  52.510  36.030  1.00  0.00           C
ATOM   2001  HA  SER A 713      30.100  52.540  36.230  1.00  0.00           H
ATOM   2002  CB  SER A 713      28.690  51.760  34.670  1.00  0.00           C
ATOM   2003  HB1 SER A 713      29.160  50.750  34.690  1.00  0.00           H
ATOM   2004  HB2 SER A 713      29.140  52.320  33.820  1.00  0.00           H
ATOM   2005  OG  SER A 713      27.270  51.590  34.510  1.00  0.00           O
ATOM   2006  HG1 SER A 713      26.990  50.880  35.080  1.00  0.00           H
ATOM   2007  C   SER A 713      28.700  53.930  35.830  1.00  0.00           C
ATOM   2008  O   SER A 713      29.500  54.740  35.360  1.00  0.00           O
ATOM   2009  N   SER A 714      27.500  54.360  36.290  1.00  0.00           N
ATOM   2010  HN  SER A 714      26.860  53.690  36.660  1.00  0.00           H
ATOM   2011  CA  SER A 714      27.040  55.740  36.450  1.00  0.00           C
ATOM   2012  HA  SER A 714      27.100  56.080  35.430  1.00  0.00           H
ATOM   2013  CB  SER A 714      25.580  55.980  36.930  1.00  0.00           C
ATOM   2014  HB1 SER A 714      25.250  57.040  36.890  1.00  0.00           H
ATOM   2015  HB2 SER A 714      25.370  55.540  37.920  1.00  0.00           H
ATOM   2016  OG  SER A 714      24.710  55.320  36.060  1.00  0.00           O
ATOM   2017  HG1 SER A 714      24.310  55.980  35.500  1.00  0.00           H
ATOM   2018  C   SER A 714      27.970  56.650  37.230  1.00  0.00           C
ATOM   2019  O   SER A 714      28.180  57.810  36.830  1.00  0.00           O
ATOM   2020  N   LEU A 715      28.480  56.070  38.220  1.00  0.00           N
ATOM   2021  HN  LEU A 715      28.080  55.200  38.500  1.00  0.00           H
ATOM   2022  CA  LEU A 715      29.340  56.680  39.230  1.00  0.00           C
ATOM   2023  HA  LEU A 715      29.090  57.730  39.290  1.00  0.00           H
ATOM   2024  CB  LEU A 715      29.150  56.130  40.660  1.00  0.00           C
ATOM   2025  HB1 LEU A 715      29.400  55.040  40.600  1.00  0.00           H
ATOM   2026  HB2 LEU A 715      28.080  56.230  40.890  1.00  0.00           H
ATOM   2027  CG  LEU A 715      30.030  56.860  41.710  1.00  0.00           C
ATOM   2028  HG  LEU A 715      31.140  56.890  41.550  1.00  0.00           H
ATOM   2029  CD1 LEU A 715      29.520  58.310  41.920  1.00  0.00           C
ATOM   2030 HD11 LEU A 715      28.440  58.390  42.160  1.00  0.00           H
ATOM   2031 HD12 LEU A 715      29.630  58.860  40.960  1.00  0.00           H
ATOM   2032 HD13 LEU A 715      30.000  58.850  42.760  1.00  0.00           H
ATOM   2033  CD2 LEU A 715      29.850  56.150  43.080  1.00  0.00           C
ATOM   2034 HD21 LEU A 715      30.290  56.780  43.890  1.00  0.00           H
ATOM   2035 HD22 LEU A 715      30.390  55.190  43.120  1.00  0.00           H
ATOM   2036 HD23 LEU A 715      28.770  56.040  43.280  1.00  0.00           H
ATOM   2037  C   LEU A 715      30.780  56.830  38.680  1.00  0.00           C
ATOM   2038  O   LEU A 715      31.390  57.840  39.060  1.00  0.00           O
ATOM   2039  N   VAL A 716      31.210  55.980  37.710  1.00  0.00           N
ATOM   2040  HN  VAL A 716      30.640  55.230  37.370  1.00  0.00           H
ATOM   2041  CA  VAL A 716      32.510  56.080  37.130  1.00  0.00           C
ATOM   2042  HA  VAL A 716      33.270  56.330  37.850  1.00  0.00           H
ATOM   2043  CB  VAL A 716      32.970  54.740  36.460  1.00  0.00           C
ATOM   2044  HB  VAL A 716      32.130  54.520  35.760  1.00  0.00           H
ATOM   2045  CG1 VAL A 716      34.250  54.870  35.510  1.00  0.00           C
ATOM   2046 HG11 VAL A 716      34.950  55.580  36.000  1.00  0.00           H
ATOM   2047 HG12 VAL A 716      33.880  55.290  34.550  1.00  0.00           H
ATOM   2048 HG13 VAL A 716      34.800  53.910  35.360  1.00  0.00           H
ATOM   2049  CG2 VAL A 716      33.120  53.600  37.480  1.00  0.00           C
ATOM   2050 HG21 VAL A 716      33.970  53.790  38.180  1.00  0.00           H
ATOM   2051 HG22 VAL A 716      33.360  52.670  36.910  1.00  0.00           H
ATOM   2052 HG23 VAL A 716      32.200  53.220  37.970  1.00  0.00           H
ATOM   2053  C   VAL A 716      32.620  57.290  36.150  1.00  0.00           C
ATOM   2054  O   VAL A 716      33.690  57.870  35.850  1.00  0.00           O
ATOM   2055  N   CYS A 717      31.470  57.800  35.680  1.00  0.00           N
ATOM   2056  HN  CYS A 717      30.600  57.350  35.870  1.00  0.00           H
ATOM   2057  CA  CYS A 717      31.380  58.990  34.850  1.00  0.00           C
ATOM   2058  HA  CYS A 717      32.080  58.960  34.030  1.00  0.00           H
ATOM   2059  CB  CYS A 717      29.880  59.080  34.330  1.00  0.00           C
ATOM   2060  HB1 CYS A 717      29.120  59.280  35.110  1.00  0.00           H
ATOM   2061  HB2 CYS A 717      29.620  58.080  33.930  1.00  0.00           H
ATOM   2062  SG  CYS A 717      29.760  60.310  32.910  1.00  0.00           S
ATOM   2063  HG1 CYS A 717      30.000  59.350  32.020  1.00  0.00           H
ATOM   2064  C   CYS A 717      31.870  60.250  35.590  1.00  0.00           C
ATOM   2065  O   CYS A 717      32.160  61.270  35.020  1.00  0.00           O
ATOM   2066  N   TYR A 718      31.820  60.200  36.960  1.00  0.00           N
ATOM   2067  HN  TYR A 718      31.610  59.290  37.310  1.00  0.00           H
ATOM   2068  CA  TYR A 718      32.200  61.210  37.870  1.00  0.00           C
ATOM   2069  HA  TYR A 718      32.350  62.160  37.370  1.00  0.00           H
ATOM   2070  CB  TYR A 718      31.090  61.320  38.980  1.00  0.00           C
ATOM   2071  HB1 TYR A 718      31.410  62.050  39.760  1.00  0.00           H
ATOM   2072  HB2 TYR A 718      30.920  60.390  39.560  1.00  0.00           H
ATOM   2073  CG  TYR A 718      29.800  61.860  38.380  1.00  0.00           C
ATOM   2074  CD1 TYR A 718      29.600  63.200  38.080  1.00  0.00           C
ATOM   2075  HD1 TYR A 718      30.230  63.920  38.580  1.00  0.00           H
ATOM   2076  CE1 TYR A 718      28.480  63.680  37.450  1.00  0.00           C
ATOM   2077  HE1 TYR A 718      28.470  64.740  37.210  1.00  0.00           H
ATOM   2078  CZ  TYR A 718      27.490  62.810  37.120  1.00  0.00           C
ATOM   2079  OH  TYR A 718      26.230  63.350  36.630  1.00  0.00           O
ATOM   2080  HH  TYR A 718      26.320  64.300  36.490  1.00  0.00           H
ATOM   2081  CD2 TYR A 718      28.800  60.950  37.980  1.00  0.00           C
ATOM   2082  HD2 TYR A 718      28.880  59.890  38.160  1.00  0.00           H
ATOM   2083  CE2 TYR A 718      27.620  61.480  37.430  1.00  0.00           C
ATOM   2084  HE2 TYR A 718      26.880  60.750  37.140  1.00  0.00           H
ATOM   2085  C   TYR A 718      33.580  60.920  38.430  1.00  0.00           C
ATOM   2086  O   TYR A 718      34.500  61.760  38.430  1.00  0.00           O
ATOM   2087  N   ILE A 719      33.770  59.690  38.910  1.00  0.00           N
ATOM   2088  HN  ILE A 719      32.970  59.110  38.860  1.00  0.00           H
ATOM   2089  CA  ILE A 719      34.960  59.120  39.500  1.00  0.00           C
ATOM   2090  HA  ILE A 719      35.600  59.870  39.960  1.00  0.00           H
ATOM   2091  CB  ILE A 719      34.730  58.040  40.580  1.00  0.00           C
ATOM   2092  HB  ILE A 719      34.320  57.180  40.010  1.00  0.00           H
ATOM   2093  CG2 ILE A 719      36.040  57.600  41.200  1.00  0.00           C
ATOM   2094 HG21 ILE A 719      36.430  58.590  41.510  1.00  0.00           H
ATOM   2095 HG22 ILE A 719      36.670  57.040  40.470  1.00  0.00           H
ATOM   2096 HG23 ILE A 719      35.910  56.880  42.030  1.00  0.00           H
ATOM   2097  CG1 ILE A 719      33.770  58.500  41.720  1.00  0.00           C
ATOM   2098 HG11 ILE A 719      33.700  57.700  42.480  1.00  0.00           H
ATOM   2099 HG12 ILE A 719      32.740  58.680  41.330  1.00  0.00           H
ATOM   2100  CD  ILE A 719      34.110  59.810  42.440  1.00  0.00           C
ATOM   2101  HD1 ILE A 719      33.620  59.950  43.430  1.00  0.00           H
ATOM   2102  HD2 ILE A 719      33.700  60.620  41.800  1.00  0.00           H
ATOM   2103  HD3 ILE A 719      35.210  59.950  42.430  1.00  0.00           H
ATOM   2104  C   ILE A 719      35.810  58.540  38.370  1.00  0.00           C
ATOM   2105  O   ILE A 719      35.790  57.300  38.120  1.00  0.00           O
ATOM   2106  N   THR A 720      36.450  59.390  37.620  1.00  0.00           N
ATOM   2107  HN  THR A 720      36.330  60.310  37.990  1.00  0.00           H
ATOM   2108  CA  THR A 720      37.240  59.070  36.440  1.00  0.00           C
ATOM   2109  HA  THR A 720      36.860  58.160  36.000  1.00  0.00           H
ATOM   2110  CB  THR A 720      37.200  60.200  35.430  1.00  0.00           C
ATOM   2111  HB  THR A 720      37.580  59.770  34.490  1.00  0.00           H
ATOM   2112  OG1 THR A 720      37.830  61.410  35.740  1.00  0.00           O
ATOM   2113  HG1 THR A 720      38.230  61.530  34.880  1.00  0.00           H
ATOM   2114  CG2 THR A 720      35.740  60.560  35.250  1.00  0.00           C
ATOM   2115 HG21 THR A 720      35.390  61.160  36.110  1.00  0.00           H
ATOM   2116 HG22 THR A 720      35.180  59.620  35.120  1.00  0.00           H
ATOM   2117 HG23 THR A 720      35.540  61.180  34.340  1.00  0.00           H
ATOM   2118  C   THR A 720      38.600  58.810  36.870  1.00  0.00           C
ATOM   2119  O   THR A 720      38.950  59.010  38.030  1.00  0.00           O
ATOM   2120  N   ARG A 721      39.450  58.340  36.010  1.00  0.00           N
ATOM   2121  HN  ARG A 721      39.310  57.970  35.090  1.00  0.00           H
ATOM   2122  CA  ARG A 721      40.910  58.290  36.310  1.00  0.00           C
ATOM   2123  HA  ARG A 721      41.020  57.480  37.010  1.00  0.00           H
ATOM   2124  CB  ARG A 721      41.710  57.880  35.090  1.00  0.00           C
ATOM   2125  HB1 ARG A 721      42.790  57.740  35.330  1.00  0.00           H
ATOM   2126  HB2 ARG A 721      41.730  58.540  34.200  1.00  0.00           H
ATOM   2127  CG  ARG A 721      41.210  56.450  34.490  1.00  0.00           C
ATOM   2128  HG1 ARG A 721      41.790  56.290  33.550  1.00  0.00           H
ATOM   2129  HG2 ARG A 721      40.110  56.430  34.370  1.00  0.00           H
ATOM   2130  CD  ARG A 721      41.520  55.370  35.510  1.00  0.00           C
ATOM   2131  HD1 ARG A 721      41.120  54.410  35.090  1.00  0.00           H
ATOM   2132  HD2 ARG A 721      40.950  55.500  36.460  1.00  0.00           H
ATOM   2133  NE  ARG A 721      43.010  55.310  35.610  1.00  0.00           N
ATOM   2134  HE  ARG A 721      43.580  55.580  34.840  1.00  0.00           H
ATOM   2135  CZ  ARG A 721      43.690  54.640  36.540  1.00  0.00           C
ATOM   2136  NH1 ARG A 721      43.260  54.170  37.670  1.00  0.00           N
ATOM   2137 HH11 ARG A 721      42.360  54.390  38.050  1.00  0.00           H
ATOM   2138 HH12 ARG A 721      43.860  53.570  38.200  1.00  0.00           H
ATOM   2139  NH2 ARG A 721      45.020  54.500  36.370  1.00  0.00           N
ATOM   2140 HH21 ARG A 721      45.420  54.720  35.490  1.00  0.00           H
ATOM   2141 HH22 ARG A 721      45.460  53.890  37.040  1.00  0.00           H
ATOM   2142  C   ARG A 721      41.470  59.610  36.880  1.00  0.00           C
ATOM   2143  O   ARG A 721      42.330  59.540  37.710  1.00  0.00           O
ATOM   2144  N   PHE A 722      40.960  60.780  36.480  1.00  0.00           N
ATOM   2145  HN  PHE A 722      40.250  60.710  35.780  1.00  0.00           H
ATOM   2146  CA  PHE A 722      41.430  62.120  36.950  1.00  0.00           C
ATOM   2147  HA  PHE A 722      42.480  62.200  36.720  1.00  0.00           H
ATOM   2148  CB  PHE A 722      40.640  63.270  36.180  1.00  0.00           C
ATOM   2149  HB1 PHE A 722      39.550  63.090  36.210  1.00  0.00           H
ATOM   2150  HB2 PHE A 722      40.950  63.370  35.120  1.00  0.00           H
ATOM   2151  CG  PHE A 722      40.980  64.590  36.720  1.00  0.00           C
ATOM   2152  CD1 PHE A 722      40.130  65.140  37.680  1.00  0.00           C
ATOM   2153  HD1 PHE A 722      39.250  64.690  38.110  1.00  0.00           H
ATOM   2154  CE1 PHE A 722      40.420  66.360  38.310  1.00  0.00           C
ATOM   2155  HE1 PHE A 722      39.770  66.680  39.110  1.00  0.00           H
ATOM   2156  CZ  PHE A 722      41.580  67.030  38.070  1.00  0.00           C
ATOM   2157  HZ  PHE A 722      41.770  67.940  38.630  1.00  0.00           H
ATOM   2158  CD2 PHE A 722      42.080  65.360  36.310  1.00  0.00           C
ATOM   2159  HD2 PHE A 722      42.730  64.910  35.570  1.00  0.00           H
ATOM   2160  CE2 PHE A 722      42.380  66.570  36.950  1.00  0.00           C
ATOM   2161  HE2 PHE A 722      43.290  67.050  36.650  1.00  0.00           H
ATOM   2162  C   PHE A 722      41.390  62.140  38.460  1.00  0.00           C
ATOM   2163  O   PHE A 722      42.420  62.520  39.090  1.00  0.00           O
ATOM   2164  N   THR A 723      40.290  61.720  39.150  1.00  0.00           N
ATOM   2165  HN  THR A 723      39.460  61.570  38.620  1.00  0.00           H
ATOM   2166  CA  THR A 723      40.180  61.470  40.570  1.00  0.00           C
ATOM   2167  HA  THR A 723      40.490  62.380  41.050  1.00  0.00           H
ATOM   2168  CB  THR A 723      38.680  61.290  41.110  1.00  0.00           C
ATOM   2169  HB  THR A 723      38.340  60.430  40.500  1.00  0.00           H
ATOM   2170  OG1 THR A 723      37.980  62.490  40.820  1.00  0.00           O
ATOM   2171  HG1 THR A 723      37.820  62.550  39.870  1.00  0.00           H
ATOM   2172  CG2 THR A 723      38.450  60.950  42.540  1.00  0.00           C
ATOM   2173 HG21 THR A 723      39.140  61.550  43.170  1.00  0.00           H
ATOM   2174 HG22 THR A 723      38.740  59.890  42.550  1.00  0.00           H
ATOM   2175 HG23 THR A 723      37.410  61.150  42.880  1.00  0.00           H
ATOM   2176  C   THR A 723      40.970  60.300  41.100  1.00  0.00           C
ATOM   2177  O   THR A 723      41.710  60.410  42.100  1.00  0.00           O
ATOM   2178  N   GLU A 724      40.920  59.140  40.490  1.00  0.00           N
ATOM   2179  HN  GLU A 724      40.350  59.060  39.670  1.00  0.00           H
ATOM   2180  CA  GLU A 724      41.790  58.000  40.770  1.00  0.00           C
ATOM   2181  HA  GLU A 724      41.540  57.680  41.770  1.00  0.00           H
ATOM   2182  CB  GLU A 724      41.490  56.810  39.910  1.00  0.00           C
ATOM   2183  HB1 GLU A 724      42.250  56.040  40.160  1.00  0.00           H
ATOM   2184  HB2 GLU A 724      41.680  57.170  38.870  1.00  0.00           H
ATOM   2185  CG  GLU A 724      40.100  56.250  40.040  1.00  0.00           C
ATOM   2186  HG1 GLU A 724      39.350  57.060  39.950  1.00  0.00           H
ATOM   2187  HG2 GLU A 724      39.990  55.840  41.070  1.00  0.00           H
ATOM   2188  CD  GLU A 724      39.920  55.130  39.030  1.00  0.00           C
ATOM   2189  OE1 GLU A 724      38.960  55.230  38.210  1.00  0.00           O
ATOM   2190  OE2 GLU A 724      40.780  54.190  38.980  1.00  0.00           O
ATOM   2191  C   GLU A 724      43.320  58.170  40.790  1.00  0.00           C
ATOM   2192  O   GLU A 724      43.940  57.850  41.820  1.00  0.00           O
ATOM   2193  N   GLU A 725      43.930  58.690  39.720  1.00  0.00           N
ATOM   2194  HN  GLU A 725      43.400  58.980  38.940  1.00  0.00           H
ATOM   2195  CA  GLU A 725      45.380  58.900  39.660  1.00  0.00           C
ATOM   2196  HA  GLU A 725      45.980  58.020  39.800  1.00  0.00           H
ATOM   2197  CB  GLU A 725      45.770  59.360  38.290  1.00  0.00           C
ATOM   2198  HB1 GLU A 725      46.840  59.680  38.270  1.00  0.00           H
ATOM   2199  HB2 GLU A 725      45.160  60.260  38.080  1.00  0.00           H
ATOM   2200  CG  GLU A 725      45.490  58.210  37.250  1.00  0.00           C
ATOM   2201  HG1 GLU A 725      44.440  57.890  37.210  1.00  0.00           H
ATOM   2202  HG2 GLU A 725      46.080  57.310  37.580  1.00  0.00           H
ATOM   2203  CD  GLU A 725      46.110  58.620  35.900  1.00  0.00           C
ATOM   2204  OE1 GLU A 725      47.330  58.790  35.740  1.00  0.00           O
ATOM   2205  OE2 GLU A 725      45.310  58.720  34.960  1.00  0.00           O
ATOM   2206  C   GLU A 725      45.860  59.860  40.710  1.00  0.00           C
ATOM   2207  O   GLU A 725      46.950  59.710  41.320  1.00  0.00           O
ATOM   2208  N   ALA A 726      45.140  60.980  40.990  1.00  0.00           N
ATOM   2209  HN  ALA A 726      44.390  61.390  40.470  1.00  0.00           H
ATOM   2210  CA  ALA A 726      45.470  61.800  42.150  1.00  0.00           C
ATOM   2211  HA  ALA A 726      46.500  62.130  42.110  1.00  0.00           H
ATOM   2212  CB  ALA A 726      44.630  63.130  42.160  1.00  0.00           C
ATOM   2213  HB1 ALA A 726      44.610  63.710  41.210  1.00  0.00           H
ATOM   2214  HB2 ALA A 726      44.940  63.840  42.950  1.00  0.00           H
ATOM   2215  HB3 ALA A 726      43.570  62.820  42.230  1.00  0.00           H
ATOM   2216  C   ALA A 726      45.330  61.070  43.430  1.00  0.00           C
ATOM   2217  O   ALA A 726      46.200  61.170  44.290  1.00  0.00           O
ATOM   2218  N   PHE A 727      44.230  60.350  43.690  1.00  0.00           N
ATOM   2219  HN  PHE A 727      43.520  60.210  43.000  1.00  0.00           H
ATOM   2220  CA  PHE A 727      44.010  59.650  44.960  1.00  0.00           C
ATOM   2221  HA  PHE A 727      43.970  60.390  45.730  1.00  0.00           H
ATOM   2222  CB  PHE A 727      42.570  59.110  44.830  1.00  0.00           C
ATOM   2223  HB1 PHE A 727      42.590  58.510  43.900  1.00  0.00           H
ATOM   2224  HB2 PHE A 727      41.870  59.950  44.600  1.00  0.00           H
ATOM   2225  CG  PHE A 727      42.130  58.370  46.010  1.00  0.00           C
ATOM   2226  CD1 PHE A 727      42.170  58.930  47.300  1.00  0.00           C
ATOM   2227  HD1 PHE A 727      42.370  59.990  47.420  1.00  0.00           H
ATOM   2228  CE1 PHE A 727      41.950  58.140  48.420  1.00  0.00           C
ATOM   2229  HE1 PHE A 727      42.030  58.590  49.390  1.00  0.00           H
ATOM   2230  CZ  PHE A 727      41.720  56.790  48.320  1.00  0.00           C
ATOM   2231  HZ  PHE A 727      41.570  56.150  49.180  1.00  0.00           H
ATOM   2232  CD2 PHE A 727      41.780  56.990  45.840  1.00  0.00           C
ATOM   2233  HD2 PHE A 727      41.760  56.590  44.840  1.00  0.00           H
ATOM   2234  CE2 PHE A 727      41.520  56.240  47.020  1.00  0.00           C
ATOM   2235  HE2 PHE A 727      41.240  55.210  46.880  1.00  0.00           H
ATOM   2236  C   PHE A 727      45.100  58.550  45.200  1.00  0.00           C
ATOM   2237  O   PHE A 727      45.590  58.330  46.300  1.00  0.00           O
ATOM   2238  N   ALA A 728      45.510  57.850  44.150  1.00  0.00           N
ATOM   2239  HN  ALA A 728      45.110  57.950  43.240  1.00  0.00           H
ATOM   2240  CA  ALA A 728      46.550  56.880  44.160  1.00  0.00           C
ATOM   2241  HA  ALA A 728      46.180  56.180  44.900  1.00  0.00           H
ATOM   2242  CB  ALA A 728      46.610  56.190  42.810  1.00  0.00           C
ATOM   2243  HB1 ALA A 728      47.290  55.320  42.760  1.00  0.00           H
ATOM   2244  HB2 ALA A 728      46.960  56.950  42.080  1.00  0.00           H
ATOM   2245  HB3 ALA A 728      45.560  55.870  42.630  1.00  0.00           H
ATOM   2246  C   ALA A 728      47.910  57.450  44.620  1.00  0.00           C
ATOM   2247  O   ALA A 728      48.670  56.960  45.420  1.00  0.00           O
ATOM   2248  N   ALA A 729      48.210  58.630  44.120  1.00  0.00           N
ATOM   2249  HN  ALA A 729      47.600  59.070  43.480  1.00  0.00           H
ATOM   2250  CA  ALA A 729      49.390  59.340  44.500  1.00  0.00           C
ATOM   2251  HA  ALA A 729      50.210  58.650  44.540  1.00  0.00           H
ATOM   2252  CB  ALA A 729      49.530  60.420  43.430  1.00  0.00           C
ATOM   2253  HB1 ALA A 729      49.730  60.080  42.380  1.00  0.00           H
ATOM   2254  HB2 ALA A 729      50.420  61.010  43.730  1.00  0.00           H
ATOM   2255  HB3 ALA A 729      48.590  61.010  43.420  1.00  0.00           H
ATOM   2256  C   ALA A 729      49.330  59.920  45.940  1.00  0.00           C
ATOM   2257  O   ALA A 729      50.370  60.130  46.540  1.00  0.00           O
ATOM   2258  N   LEU A 730      48.130  60.130  46.540  1.00  0.00           N
ATOM   2259  HN  LEU A 730      47.330  60.020  45.970  1.00  0.00           H
ATOM   2260  CA  LEU A 730      47.970  60.560  47.920  1.00  0.00           C
ATOM   2261  HA  LEU A 730      48.580  61.420  48.130  1.00  0.00           H
ATOM   2262  CB  LEU A 730      46.470  60.810  48.240  1.00  0.00           C
ATOM   2263  HB1 LEU A 730      45.880  59.870  48.230  1.00  0.00           H
ATOM   2264  HB2 LEU A 730      45.960  61.330  47.400  1.00  0.00           H
ATOM   2265  CG  LEU A 730      46.210  61.490  49.590  1.00  0.00           C
ATOM   2266  HG  LEU A 730      46.920  60.950  50.250  1.00  0.00           H
ATOM   2267  CD1 LEU A 730      46.750  62.840  49.770  1.00  0.00           C
ATOM   2268 HD11 LEU A 730      46.450  63.460  50.640  1.00  0.00           H
ATOM   2269 HD12 LEU A 730      46.490  63.500  48.910  1.00  0.00           H
ATOM   2270 HD13 LEU A 730      47.860  62.880  49.850  1.00  0.00           H
ATOM   2271  CD2 LEU A 730      44.820  61.320  50.130  1.00  0.00           C
ATOM   2272 HD21 LEU A 730      44.400  60.290  50.020  1.00  0.00           H
ATOM   2273 HD22 LEU A 730      44.220  62.170  49.750  1.00  0.00           H
ATOM   2274 HD23 LEU A 730      44.990  61.360  51.220  1.00  0.00           H
ATOM   2275  C   LEU A 730      48.400  59.430  48.860  1.00  0.00           C
ATOM   2276  O   LEU A 730      49.180  59.610  49.780  1.00  0.00           O
ATOM   2277  N   ILE A 731      47.920  58.150  48.660  1.00  0.00           N
ATOM   2278  HN  ILE A 731      47.240  58.030  47.920  1.00  0.00           H
ATOM   2279  CA  ILE A 731      48.290  56.910  49.310  1.00  0.00           C
ATOM   2280  HA  ILE A 731      47.990  57.110  50.330  1.00  0.00           H
ATOM   2281  CB  ILE A 731      47.650  55.720  48.640  1.00  0.00           C
ATOM   2282  HB  ILE A 731      47.820  55.810  47.550  1.00  0.00           H
ATOM   2283  CG2 ILE A 731      48.090  54.380  49.060  1.00  0.00           C
ATOM   2284 HG21 ILE A 731      49.160  54.220  49.340  1.00  0.00           H
ATOM   2285 HG22 ILE A 731      47.870  53.610  48.270  1.00  0.00           H
ATOM   2286 HG23 ILE A 731      47.320  54.080  49.790  1.00  0.00           H
ATOM   2287  CG1 ILE A 731      46.070  55.840  48.570  1.00  0.00           C
ATOM   2288 HG11 ILE A 731      45.720  56.840  48.250  1.00  0.00           H
ATOM   2289 HG12 ILE A 731      45.700  55.840  49.620  1.00  0.00           H
ATOM   2290  CD  ILE A 731      45.400  54.730  47.800  1.00  0.00           C
ATOM   2291  HD1 ILE A 731      45.430  53.750  48.320  1.00  0.00           H
ATOM   2292  HD2 ILE A 731      45.880  54.620  46.800  1.00  0.00           H
ATOM   2293  HD3 ILE A 731      44.340  55.020  47.590  1.00  0.00           H
ATOM   2294  C   ILE A 731      49.720  56.770  49.320  1.00  0.00           C
ATOM   2295  O   ILE A 731      50.270  56.660  50.430  1.00  0.00           O
ATOM   2296  N   CYS A 732      50.400  56.980  48.170  1.00  0.00           N
ATOM   2297  HN  CYS A 732      49.900  57.140  47.320  1.00  0.00           H
ATOM   2298  CA  CYS A 732      51.840  56.870  48.180  1.00  0.00           C
ATOM   2299  HA  CYS A 732      52.050  55.820  48.340  1.00  0.00           H
ATOM   2300  CB  CYS A 732      52.450  56.960  46.730  1.00  0.00           C
ATOM   2301  HB1 CYS A 732      53.550  56.820  46.770  1.00  0.00           H
ATOM   2302  HB2 CYS A 732      52.240  57.960  46.290  1.00  0.00           H
ATOM   2303  SG  CYS A 732      51.750  55.880  45.500  1.00  0.00           S
ATOM   2304  HG1 CYS A 732      50.590  56.520  45.390  1.00  0.00           H
ATOM   2305  C   CYS A 732      52.650  57.750  49.200  1.00  0.00           C
ATOM   2306  O   CYS A 732      53.510  57.300  49.950  1.00  0.00           O
ATOM   2307  N   ILE A 733      52.300  59.040  49.290  1.00  0.00           N
ATOM   2308  HN  ILE A 733      51.430  59.350  48.940  1.00  0.00           H
ATOM   2309  CA  ILE A 733      52.960  60.020  50.220  1.00  0.00           C
ATOM   2310  HA  ILE A 733      54.010  59.790  50.150  1.00  0.00           H
ATOM   2311  CB  ILE A 733      52.720  61.460  49.780  1.00  0.00           C
ATOM   2312  HB  ILE A 733      51.630  61.640  49.860  1.00  0.00           H
ATOM   2313  CG2 ILE A 733      53.450  62.450  50.780  1.00  0.00           C
ATOM   2314 HG21 ILE A 733      53.190  62.150  51.810  1.00  0.00           H
ATOM   2315 HG22 ILE A 733      53.110  63.480  50.530  1.00  0.00           H
ATOM   2316 HG23 ILE A 733      54.550  62.400  50.690  1.00  0.00           H
ATOM   2317  CG1 ILE A 733      53.090  61.620  48.270  1.00  0.00           C
ATOM   2318 HG11 ILE A 733      52.590  62.580  48.010  1.00  0.00           H
ATOM   2319 HG12 ILE A 733      52.610  60.850  47.640  1.00  0.00           H
ATOM   2320  CD  ILE A 733      54.600  61.490  47.870  1.00  0.00           C
ATOM   2321  HD1 ILE A 733      55.130  62.350  48.310  1.00  0.00           H
ATOM   2322  HD2 ILE A 733      54.730  61.510  46.760  1.00  0.00           H
ATOM   2323  HD3 ILE A 733      54.970  60.530  48.270  1.00  0.00           H
ATOM   2324  C   ILE A 733      52.610  59.680  51.690  1.00  0.00           C
ATOM   2325  O   ILE A 733      53.450  59.700  52.620  1.00  0.00           O
ATOM   2326  N   ILE A 734      51.350  59.290  51.970  1.00  0.00           N
ATOM   2327  HN  ILE A 734      50.590  59.220  51.320  1.00  0.00           H
ATOM   2328  CA  ILE A 734      50.900  58.690  53.200  1.00  0.00           C
ATOM   2329  HA  ILE A 734      50.990  59.410  54.000  1.00  0.00           H
ATOM   2330  CB  ILE A 734      49.390  58.430  53.180  1.00  0.00           C
ATOM   2331  HB  ILE A 734      49.120  57.830  52.290  1.00  0.00           H
ATOM   2332  CG2 ILE A 734      49.050  57.620  54.420  1.00  0.00           C
ATOM   2333 HG21 ILE A 734      47.940  57.670  54.570  1.00  0.00           H
ATOM   2334 HG22 ILE A 734      49.490  58.020  55.370  1.00  0.00           H
ATOM   2335 HG23 ILE A 734      49.370  56.560  54.490  1.00  0.00           H
ATOM   2336  CG1 ILE A 734      48.540  59.720  53.170  1.00  0.00           C
ATOM   2337 HG11 ILE A 734      49.000  60.470  52.500  1.00  0.00           H
ATOM   2338 HG12 ILE A 734      48.640  60.170  54.180  1.00  0.00           H
ATOM   2339  CD  ILE A 734      47.040  59.650  52.760  1.00  0.00           C
ATOM   2340  HD1 ILE A 734      46.440  60.570  52.910  1.00  0.00           H
ATOM   2341  HD2 ILE A 734      46.570  58.740  53.200  1.00  0.00           H
ATOM   2342  HD3 ILE A 734      46.920  59.330  51.700  1.00  0.00           H
ATOM   2343  C   ILE A 734      51.720  57.450  53.550  1.00  0.00           C
ATOM   2344  O   ILE A 734      52.350  57.360  54.580  1.00  0.00           O
ATOM   2345  N   PHE A 735      51.940  56.450  52.640  1.00  0.00           N
ATOM   2346  HN  PHE A 735      51.530  56.470  51.730  1.00  0.00           H
ATOM   2347  CA  PHE A 735      52.800  55.350  52.960  1.00  0.00           C
ATOM   2348  HA  PHE A 735      52.360  54.820  53.800  1.00  0.00           H
ATOM   2349  CB  PHE A 735      52.820  54.430  51.700  1.00  0.00           C
ATOM   2350  HB1 PHE A 735      53.600  53.660  51.880  1.00  0.00           H
ATOM   2351  HB2 PHE A 735      53.100  54.920  50.740  1.00  0.00           H
ATOM   2352  CG  PHE A 735      51.640  53.630  51.420  1.00  0.00           C
ATOM   2353  CD1 PHE A 735      50.290  53.740  51.910  1.00  0.00           C
ATOM   2354  HD1 PHE A 735      50.030  54.560  52.570  1.00  0.00           H
ATOM   2355  CE1 PHE A 735      49.340  52.650  51.810  1.00  0.00           C
ATOM   2356  HE1 PHE A 735      48.390  52.710  52.320  1.00  0.00           H
ATOM   2357  CZ  PHE A 735      49.760  51.600  51.010  1.00  0.00           C
ATOM   2358  HZ  PHE A 735      49.050  50.810  50.840  1.00  0.00           H
ATOM   2359  CD2 PHE A 735      51.910  52.540  50.570  1.00  0.00           C
ATOM   2360  HD2 PHE A 735      52.880  52.550  50.100  1.00  0.00           H
ATOM   2361  CE2 PHE A 735      51.020  51.520  50.390  1.00  0.00           C
ATOM   2362  HE2 PHE A 735      51.280  50.700  49.750  1.00  0.00           H
ATOM   2363  C   PHE A 735      54.240  55.740  53.310  1.00  0.00           C
ATOM   2364  O   PHE A 735      54.850  55.400  54.310  1.00  0.00           O
ATOM   2365  N   ILE A 736      54.840  56.600  52.400  1.00  0.00           N
ATOM   2366  HN  ILE A 736      54.280  56.950  51.650  1.00  0.00           H
ATOM   2367  CA  ILE A 736      56.250  57.010  52.570  1.00  0.00           C
ATOM   2368  HA  ILE A 736      56.810  56.090  52.600  1.00  0.00           H
ATOM   2369  CB  ILE A 736      56.690  57.860  51.260  1.00  0.00           C
ATOM   2370  HB  ILE A 736      55.850  58.490  50.910  1.00  0.00           H
ATOM   2371  CG2 ILE A 736      58.080  58.560  51.490  1.00  0.00           C
ATOM   2372 HG21 ILE A 736      57.900  59.300  52.310  1.00  0.00           H
ATOM   2373 HG22 ILE A 736      58.400  59.020  50.530  1.00  0.00           H
ATOM   2374 HG23 ILE A 736      58.900  57.920  51.880  1.00  0.00           H
ATOM   2375  CG1 ILE A 736      56.830  56.800  50.120  1.00  0.00           C
ATOM   2376 HG11 ILE A 736      56.010  56.060  50.230  1.00  0.00           H
ATOM   2377 HG12 ILE A 736      57.810  56.320  50.350  1.00  0.00           H
ATOM   2378  CD  ILE A 736      56.700  57.400  48.760  1.00  0.00           C
ATOM   2379  HD1 ILE A 736      56.870  56.720  47.880  1.00  0.00           H
ATOM   2380  HD2 ILE A 736      57.500  58.170  48.620  1.00  0.00           H
ATOM   2381  HD3 ILE A 736      55.690  57.850  48.740  1.00  0.00           H
ATOM   2382  C   ILE A 736      56.440  57.750  53.870  1.00  0.00           C
ATOM   2383  O   ILE A 736      57.440  57.680  54.530  1.00  0.00           O
ATOM   2384  N   TYR A 737      55.460  58.550  54.150  1.00  0.00           N
ATOM   2385  HN  TYR A 737      54.760  58.730  53.450  1.00  0.00           H
ATOM   2386  CA  TYR A 737      55.430  59.360  55.360  1.00  0.00           C
ATOM   2387  HA  TYR A 737      56.370  59.880  55.480  1.00  0.00           H
ATOM   2388  CB  TYR A 737      54.380  60.480  55.240  1.00  0.00           C
ATOM   2389  HB1 TYR A 737      53.360  60.060  55.290  1.00  0.00           H
ATOM   2390  HB2 TYR A 737      54.480  61.040  54.290  1.00  0.00           H
ATOM   2391  CG  TYR A 737      54.460  61.420  56.440  1.00  0.00           C
ATOM   2392  CD1 TYR A 737      55.520  62.400  56.610  1.00  0.00           C
ATOM   2393  HD1 TYR A 737      56.370  62.550  55.940  1.00  0.00           H
ATOM   2394  CE1 TYR A 737      55.600  63.100  57.850  1.00  0.00           C
ATOM   2395  HE1 TYR A 737      56.310  63.880  58.090  1.00  0.00           H
ATOM   2396  CZ  TYR A 737      54.640  62.940  58.820  1.00  0.00           C
ATOM   2397  OH  TYR A 737      54.690  63.620  60.100  1.00  0.00           O
ATOM   2398  HH  TYR A 737      54.250  63.020  60.690  1.00  0.00           H
ATOM   2399  CD2 TYR A 737      53.400  61.460  57.380  1.00  0.00           C
ATOM   2400  HD2 TYR A 737      52.580  60.760  57.220  1.00  0.00           H
ATOM   2401  CE2 TYR A 737      53.500  62.170  58.580  1.00  0.00           C
ATOM   2402  HE2 TYR A 737      52.740  61.990  59.330  1.00  0.00           H
ATOM   2403  C   TYR A 737      55.190  58.510  56.650  1.00  0.00           C
ATOM   2404  O   TYR A 737      55.850  58.660  57.680  1.00  0.00           O
ATOM   2405  N   GLU A 738      54.230  57.480  56.610  1.00  0.00           N
ATOM   2406  HN  GLU A 738      53.570  57.370  55.880  1.00  0.00           H
ATOM   2407  CA  GLU A 738      53.900  56.730  57.800  1.00  0.00           C
ATOM   2408  HA  GLU A 738      53.680  57.510  58.510  1.00  0.00           H
ATOM   2409  CB  GLU A 738      52.660  55.830  57.580  1.00  0.00           C
ATOM   2410  HB1 GLU A 738      52.670  54.930  58.240  1.00  0.00           H
ATOM   2411  HB2 GLU A 738      52.640  55.370  56.570  1.00  0.00           H
ATOM   2412  CG  GLU A 738      51.330  56.620  57.940  1.00  0.00           C
ATOM   2413  HG1 GLU A 738      50.500  56.220  57.300  1.00  0.00           H
ATOM   2414  HG2 GLU A 738      51.290  57.680  57.600  1.00  0.00           H
ATOM   2415  CD  GLU A 738      50.840  56.660  59.390  1.00  0.00           C
ATOM   2416  OE1 GLU A 738      50.130  57.520  59.820  1.00  0.00           O
ATOM   2417  OE2 GLU A 738      51.250  55.680  60.090  1.00  0.00           O
ATOM   2418  C   GLU A 738      55.040  55.820  58.220  1.00  0.00           C
ATOM   2419  O   GLU A 738      55.270  55.490  59.410  1.00  0.00           O
ATOM   2420  N   ALA A 739      55.860  55.410  57.260  1.00  0.00           N
ATOM   2421  HN  ALA A 739      55.590  55.710  56.350  1.00  0.00           H
ATOM   2422  CA  ALA A 739      57.200  54.940  57.460  1.00  0.00           C
ATOM   2423  HA  ALA A 739      57.280  54.150  58.190  1.00  0.00           H
ATOM   2424  CB  ALA A 739      57.680  54.300  56.090  1.00  0.00           C
ATOM   2425  HB1 ALA A 739      57.630  55.020  55.240  1.00  0.00           H
ATOM   2426  HB2 ALA A 739      56.880  53.560  55.840  1.00  0.00           H
ATOM   2427  HB3 ALA A 739      58.680  53.830  56.020  1.00  0.00           H
ATOM   2428  C   ALA A 739      58.200  55.920  58.050  1.00  0.00           C
ATOM   2429  O   ALA A 739      58.970  55.470  58.910  1.00  0.00           O
ATOM   2430  N   LEU A 740      58.250  57.220  57.620  1.00  0.00           N
ATOM   2431  HN  LEU A 740      57.600  57.480  56.910  1.00  0.00           H
ATOM   2432  CA  LEU A 740      58.800  58.340  58.370  1.00  0.00           C
ATOM   2433  HA  LEU A 740      59.860  58.180  58.470  1.00  0.00           H
ATOM   2434  CB  LEU A 740      58.880  59.670  57.560  1.00  0.00           C
ATOM   2435  HB1 LEU A 740      57.910  60.200  57.370  1.00  0.00           H
ATOM   2436  HB2 LEU A 740      59.290  59.570  56.540  1.00  0.00           H
ATOM   2437  CG  LEU A 740      59.680  60.830  58.230  1.00  0.00           C
ATOM   2438  HG  LEU A 740      59.430  60.950  59.310  1.00  0.00           H
ATOM   2439  CD1 LEU A 740      61.170  60.560  58.170  1.00  0.00           C
ATOM   2440 HD11 LEU A 740      61.270  59.460  58.320  1.00  0.00           H
ATOM   2441 HD12 LEU A 740      61.690  61.200  58.910  1.00  0.00           H
ATOM   2442 HD13 LEU A 740      61.430  60.840  57.130  1.00  0.00           H
ATOM   2443  CD2 LEU A 740      59.240  62.160  57.590  1.00  0.00           C
ATOM   2444 HD21 LEU A 740      59.770  63.000  58.100  1.00  0.00           H
ATOM   2445 HD22 LEU A 740      58.180  62.490  57.630  1.00  0.00           H
ATOM   2446 HD23 LEU A 740      59.550  62.070  56.520  1.00  0.00           H
ATOM   2447  C   LEU A 740      58.300  58.420  59.830  1.00  0.00           C
ATOM   2448  O   LEU A 740      59.010  58.670  60.780  1.00  0.00           O
ATOM   2449  N   GLU A 741      56.960  58.240  60.110  1.00  0.00           N
ATOM   2450  HN  GLU A 741      56.310  58.270  59.350  1.00  0.00           H
ATOM   2451  CA  GLU A 741      56.470  58.240  61.490  1.00  0.00           C
ATOM   2452  HA  GLU A 741      57.020  58.970  62.070  1.00  0.00           H
ATOM   2453  CB  GLU A 741      54.870  58.500  61.540  1.00  0.00           C
ATOM   2454  HB1 GLU A 741      54.540  58.590  62.600  1.00  0.00           H
ATOM   2455  HB2 GLU A 741      54.450  57.610  61.020  1.00  0.00           H
ATOM   2456  CG  GLU A 741      54.400  59.810  60.740  1.00  0.00           C
ATOM   2457  HG1 GLU A 741      54.010  59.470  59.760  1.00  0.00           H
ATOM   2458  HG2 GLU A 741      55.250  60.500  60.590  1.00  0.00           H
ATOM   2459  CD  GLU A 741      53.320  60.590  61.430  1.00  0.00           C
ATOM   2460  OE1 GLU A 741      52.210  60.050  61.570  1.00  0.00           O
ATOM   2461  OE2 GLU A 741      53.720  61.750  61.830  1.00  0.00           O
ATOM   2462  C   GLU A 741      56.940  57.080  62.380  1.00  0.00           C
ATOM   2463  O   GLU A 741      56.940  57.230  63.600  1.00  0.00           O
ATOM   2464  N   LYS A 742      57.250  55.910  61.780  1.00  0.00           N
ATOM   2465  HN  LYS A 742      57.040  55.740  60.830  1.00  0.00           H
ATOM   2466  CA  LYS A 742      57.840  54.880  62.560  1.00  0.00           C
ATOM   2467  HA  LYS A 742      57.220  54.830  63.450  1.00  0.00           H
ATOM   2468  CB  LYS A 742      57.920  53.550  61.750  1.00  0.00           C
ATOM   2469  HB1 LYS A 742      58.650  53.740  60.930  1.00  0.00           H
ATOM   2470  HB2 LYS A 742      56.940  53.320  61.270  1.00  0.00           H
ATOM   2471  CG  LYS A 742      58.300  52.310  62.570  1.00  0.00           C
ATOM   2472  HG1 LYS A 742      59.350  52.380  62.940  1.00  0.00           H
ATOM   2473  HG2 LYS A 742      58.310  51.500  61.820  1.00  0.00           H
ATOM   2474  CD  LYS A 742      57.410  52.050  63.790  1.00  0.00           C
ATOM   2475  HD1 LYS A 742      56.360  51.770  63.500  1.00  0.00           H
ATOM   2476  HD2 LYS A 742      57.450  53.030  64.310  1.00  0.00           H
ATOM   2477  CE  LYS A 742      58.020  51.010  64.740  1.00  0.00           C
ATOM   2478  HE1 LYS A 742      59.020  51.410  65.020  1.00  0.00           H
ATOM   2479  HE2 LYS A 742      58.050  50.020  64.220  1.00  0.00           H
ATOM   2480  NZ  LYS A 742      57.190  50.730  65.940  1.00  0.00           N
ATOM   2481  HZ1 LYS A 742      56.350  50.160  65.670  1.00  0.00           H
ATOM   2482  HZ2 LYS A 742      56.860  51.640  66.320  1.00  0.00           H
ATOM   2483  HZ3 LYS A 742      57.770  50.260  66.670  1.00  0.00           H
ATOM   2484  C   LYS A 742      59.200  55.120  63.030  1.00  0.00           C
ATOM   2485  O   LYS A 742      59.670  54.480  64.020  1.00  0.00           O
ATOM   2486  N   LEU A 743      59.940  56.000  62.340  1.00  0.00           N
ATOM   2487  HN  LEU A 743      59.530  56.400  61.530  1.00  0.00           H
ATOM   2488  CA  LEU A 743      61.180  56.600  62.770  1.00  0.00           C
ATOM   2489  HA  LEU A 743      61.810  55.800  63.140  1.00  0.00           H
ATOM   2490  CB  LEU A 743      61.940  57.330  61.640  1.00  0.00           C
ATOM   2491  HB1 LEU A 743      62.480  58.270  61.900  1.00  0.00           H
ATOM   2492  HB2 LEU A 743      61.160  57.610  60.890  1.00  0.00           H
ATOM   2493  CG  LEU A 743      62.930  56.370  60.930  1.00  0.00           C
ATOM   2494  HG  LEU A 743      62.360  55.500  60.520  1.00  0.00           H
ATOM   2495  CD1 LEU A 743      63.590  57.020  59.700  1.00  0.00           C
ATOM   2496 HD11 LEU A 743      62.830  57.330  58.940  1.00  0.00           H
ATOM   2497 HD12 LEU A 743      64.320  56.330  59.230  1.00  0.00           H
ATOM   2498 HD13 LEU A 743      64.140  57.900  60.100  1.00  0.00           H
ATOM   2499  CD2 LEU A 743      64.060  56.070  61.820  1.00  0.00           C
ATOM   2500 HD21 LEU A 743      64.890  55.560  61.290  1.00  0.00           H
ATOM   2501 HD22 LEU A 743      63.870  55.440  62.720  1.00  0.00           H
ATOM   2502 HD23 LEU A 743      64.580  57.020  62.050  1.00  0.00           H
ATOM   2503  C   LEU A 743      61.080  57.500  63.950  1.00  0.00           C
ATOM   2504  O   LEU A 743      61.830  57.280  64.850  1.00  0.00           O
ATOM   2505  N   PHE A 744      60.140  58.420  64.010  1.00  0.00           N
ATOM   2506  HN  PHE A 744      59.480  58.490  63.270  1.00  0.00           H
ATOM   2507  CA  PHE A 744      59.850  59.210  65.240  1.00  0.00           C
ATOM   2508  HA  PHE A 744      60.680  59.840  65.460  1.00  0.00           H
ATOM   2509  CB  PHE A 744      58.690  60.160  64.960  1.00  0.00           C
ATOM   2510  HB1 PHE A 744      58.280  60.760  65.790  1.00  0.00           H
ATOM   2511  HB2 PHE A 744      57.840  59.530  64.630  1.00  0.00           H
ATOM   2512  CG  PHE A 744      58.990  61.120  63.850  1.00  0.00           C
ATOM   2513  CD1 PHE A 744      58.060  61.370  62.860  1.00  0.00           C
ATOM   2514  HD1 PHE A 744      57.090  60.870  62.880  1.00  0.00           H
ATOM   2515  CE1 PHE A 744      58.210  62.170  61.820  1.00  0.00           C
ATOM   2516  HE1 PHE A 744      57.550  62.260  60.980  1.00  0.00           H
ATOM   2517  CZ  PHE A 744      59.450  62.840  61.750  1.00  0.00           C
ATOM   2518  HZ  PHE A 744      59.710  63.530  60.970  1.00  0.00           H
ATOM   2519  CD2 PHE A 744      60.240  61.840  63.810  1.00  0.00           C
ATOM   2520  HD2 PHE A 744      60.980  61.700  64.590  1.00  0.00           H
ATOM   2521  CE2 PHE A 744      60.470  62.630  62.700  1.00  0.00           C
ATOM   2522  HE2 PHE A 744      61.400  63.170  62.740  1.00  0.00           H
ATOM   2523  C   PHE A 744      59.490  58.410  66.460  1.00  0.00           C
ATOM   2524  O   PHE A 744      59.880  58.660  67.620  1.00  0.00           O
ATOM   2525  N   ASP A 745      58.660  57.450  66.170  1.00  0.00           N
ATOM   2526  HN  ASP A 745      58.310  57.250  65.260  1.00  0.00           H
ATOM   2527  CA  ASP A 745      58.270  56.390  67.160  1.00  0.00           C
ATOM   2528  HA  ASP A 745      57.770  56.880  67.980  1.00  0.00           H
ATOM   2529  CB  ASP A 745      57.230  55.480  66.530  1.00  0.00           C
ATOM   2530  HB1 ASP A 745      57.620  55.080  65.560  1.00  0.00           H
ATOM   2531  HB2 ASP A 745      56.310  56.070  66.310  1.00  0.00           H
ATOM   2532  CG  ASP A 745      56.860  54.290  67.360  1.00  0.00           C
ATOM   2533  OD1 ASP A 745      56.690  54.420  68.630  1.00  0.00           O
ATOM   2534  OD2 ASP A 745      56.700  53.190  66.750  1.00  0.00           O
ATOM   2535  C   ASP A 745      59.420  55.580  67.740  1.00  0.00           C
ATOM   2536  O   ASP A 745      59.510  55.190  68.890  1.00  0.00           O
ATOM   2537  N   LEU A 746      60.360  55.150  66.810  1.00  0.00           N
ATOM   2538  HN  LEU A 746      60.150  55.170  65.830  1.00  0.00           H
ATOM   2539  CA  LEU A 746      61.500  54.430  67.260  1.00  0.00           C
ATOM   2540  HA  LEU A 746      61.170  53.700  67.970  1.00  0.00           H
ATOM   2541  CB  LEU A 746      62.340  53.770  66.160  1.00  0.00           C
ATOM   2542  HB1 LEU A 746      63.370  53.510  66.490  1.00  0.00           H
ATOM   2543  HB2 LEU A 746      62.440  54.560  65.390  1.00  0.00           H
ATOM   2544  CG  LEU A 746      61.680  52.480  65.600  1.00  0.00           C
ATOM   2545  HG  LEU A 746      60.590  52.670  65.510  1.00  0.00           H
ATOM   2546  CD1 LEU A 746      62.280  52.190  64.230  1.00  0.00           C
ATOM   2547 HD11 LEU A 746      62.270  53.120  63.630  1.00  0.00           H
ATOM   2548 HD12 LEU A 746      61.650  51.380  63.780  1.00  0.00           H
ATOM   2549 HD13 LEU A 746      63.270  51.730  64.410  1.00  0.00           H
ATOM   2550  CD2 LEU A 746      61.820  51.250  66.540  1.00  0.00           C
ATOM   2551 HD21 LEU A 746      62.900  51.100  66.740  1.00  0.00           H
ATOM   2552 HD22 LEU A 746      61.380  50.400  65.980  1.00  0.00           H
ATOM   2553 HD23 LEU A 746      61.290  51.450  67.500  1.00  0.00           H
ATOM   2554  C   LEU A 746      62.430  55.380  68.070  1.00  0.00           C
ATOM   2555  O   LEU A 746      63.060  55.050  69.070  1.00  0.00           O
ATOM   2556  N   GLY A 747      62.520  56.650  67.700  1.00  0.00           N
ATOM   2557  HN  GLY A 747      62.150  57.080  66.880  1.00  0.00           H
ATOM   2558  CA  GLY A 747      63.320  57.640  68.350  1.00  0.00           C
ATOM   2559  HA1 GLY A 747      63.360  58.470  67.660  1.00  0.00           H
ATOM   2560  HA2 GLY A 747      64.290  57.180  68.460  1.00  0.00           H
ATOM   2561  C   GLY A 747      62.850  58.100  69.710  1.00  0.00           C
ATOM   2562  O   GLY A 747      63.700  58.570  70.470  1.00  0.00           O
ATOM   2563  N   GLU A 748      61.520  58.110  70.050  1.00  0.00           N
ATOM   2564  HN  GLU A 748      60.790  57.820  69.430  1.00  0.00           H
ATOM   2565  CA  GLU A 748      61.080  58.340  71.380  1.00  0.00           C
ATOM   2566  HA  GLU A 748      61.720  59.170  71.670  1.00  0.00           H
ATOM   2567  CB  GLU A 748      59.600  58.710  71.490  1.00  0.00           C
ATOM   2568  HB1 GLU A 748      59.450  58.890  72.580  1.00  0.00           H
ATOM   2569  HB2 GLU A 748      58.910  57.950  71.060  1.00  0.00           H
ATOM   2570  CG  GLU A 748      59.210  60.100  70.850  1.00  0.00           C
ATOM   2571  HG1 GLU A 748      59.250  59.990  69.730  1.00  0.00           H
ATOM   2572  HG2 GLU A 748      59.890  60.850  71.300  1.00  0.00           H
ATOM   2573  CD  GLU A 748      57.800  60.400  71.290  1.00  0.00           C
ATOM   2574  OE1 GLU A 748      57.660  60.540  72.540  1.00  0.00           O
ATOM   2575  OE2 GLU A 748      56.840  60.510  70.480  1.00  0.00           O
ATOM   2576  C   GLU A 748      61.470  57.190  72.380  1.00  0.00           C
ATOM   2577  O   GLU A 748      61.910  57.490  73.480  1.00  0.00           O
ATOM   2578  N   THR A 749      61.460  55.900  71.960  1.00  0.00           N
ATOM   2579  HN  THR A 749      61.200  55.600  71.040  1.00  0.00           H
ATOM   2580  CA  THR A 749      61.580  54.730  72.870  1.00  0.00           C
ATOM   2581  HA  THR A 749      61.310  54.950  73.890  1.00  0.00           H
ATOM   2582  CB  THR A 749      60.570  53.630  72.440  1.00  0.00           C
ATOM   2583  HB  THR A 749      60.410  53.660  71.340  1.00  0.00           H
ATOM   2584  OG1 THR A 749      59.330  53.920  73.030  1.00  0.00           O
ATOM   2585  HG1 THR A 749      58.990  54.780  72.760  1.00  0.00           H
ATOM   2586  CG2 THR A 749      60.880  52.200  72.780  1.00  0.00           C
ATOM   2587 HG21 THR A 749      61.630  51.690  72.150  1.00  0.00           H
ATOM   2588 HG22 THR A 749      59.960  51.590  72.640  1.00  0.00           H
ATOM   2589 HG23 THR A 749      60.940  52.170  73.890  1.00  0.00           H
ATOM   2590  C   THR A 749      63.020  54.220  73.010  1.00  0.00           C
ATOM   2591  O   THR A 749      63.460  53.760  74.090  1.00  0.00           O
ATOM   2592  N   TYR A 750      63.840  54.380  71.910  1.00  0.00           N
ATOM   2593  HN  TYR A 750      63.690  55.050  71.190  1.00  0.00           H
ATOM   2594  CA  TYR A 750      65.190  53.740  71.850  1.00  0.00           C
ATOM   2595  HA  TYR A 750      65.340  53.190  72.760  1.00  0.00           H
ATOM   2596  CB  TYR A 750      65.420  52.690  70.710  1.00  0.00           C
ATOM   2597  HB1 TYR A 750      66.430  52.240  70.760  1.00  0.00           H
ATOM   2598  HB2 TYR A 750      65.040  53.150  69.770  1.00  0.00           H
ATOM   2599  CG  TYR A 750      64.470  51.480  70.860  1.00  0.00           C
ATOM   2600  CD1 TYR A 750      63.400  51.290  69.980  1.00  0.00           C
ATOM   2601  HD1 TYR A 750      63.180  52.020  69.210  1.00  0.00           H
ATOM   2602  CE1 TYR A 750      62.410  50.270  70.170  1.00  0.00           C
ATOM   2603  HE1 TYR A 750      61.580  50.170  69.490  1.00  0.00           H
ATOM   2604  CZ  TYR A 750      62.550  49.470  71.270  1.00  0.00           C
ATOM   2605  OH  TYR A 750      61.570  48.470  71.580  1.00  0.00           O
ATOM   2606  HH  TYR A 750      62.000  47.960  72.270  1.00  0.00           H
ATOM   2607  CD2 TYR A 750      64.620  50.600  71.920  1.00  0.00           C
ATOM   2608  HD2 TYR A 750      65.500  50.580  72.530  1.00  0.00           H
ATOM   2609  CE2 TYR A 750      63.600  49.640  72.190  1.00  0.00           C
ATOM   2610  HE2 TYR A 750      63.790  48.950  72.990  1.00  0.00           H
ATOM   2611  C   TYR A 750      66.260  54.800  71.910  1.00  0.00           C
ATOM   2612  O   TYR A 750      66.070  55.830  71.250  1.00  0.00           O
ATOM   2613  N   ALA A 751      67.310  54.690  72.750  1.00  0.00           N
ATOM   2614  HN  ALA A 751      67.510  53.830  73.220  1.00  0.00           H
ATOM   2615  CA  ALA A 751      68.280  55.730  73.060  1.00  0.00           C
ATOM   2616  HA  ALA A 751      67.890  56.730  73.010  1.00  0.00           H
ATOM   2617  CB  ALA A 751      68.870  55.590  74.480  1.00  0.00           C
ATOM   2618  HB1 ALA A 751      69.270  54.590  74.760  1.00  0.00           H
ATOM   2619  HB2 ALA A 751      68.010  55.750  75.180  1.00  0.00           H
ATOM   2620  HB3 ALA A 751      69.630  56.340  74.760  1.00  0.00           H
ATOM   2621  C   ALA A 751      69.380  55.560  72.000  1.00  0.00           C
ATOM   2622  O   ALA A 751      69.890  54.460  71.830  1.00  0.00           O
ATOM   2623  N   PHE A 752      69.760  56.690  71.310  1.00  0.00           N
ATOM   2624  HN  PHE A 752      69.400  57.600  71.470  1.00  0.00           H
ATOM   2625  CA  PHE A 752      70.900  56.570  70.460  1.00  0.00           C
ATOM   2626  HA  PHE A 752      70.720  55.670  69.890  1.00  0.00           H
ATOM   2627  CB  PHE A 752      71.000  57.950  69.670  1.00  0.00           C
ATOM   2628  HB1 PHE A 752      71.160  58.850  70.290  1.00  0.00           H
ATOM   2629  HB2 PHE A 752      70.030  58.100  69.150  1.00  0.00           H
ATOM   2630  CG  PHE A 752      72.090  57.910  68.680  1.00  0.00           C
ATOM   2631  CD1 PHE A 752      73.320  58.500  69.030  1.00  0.00           C
ATOM   2632  HD1 PHE A 752      73.500  59.040  69.950  1.00  0.00           H
ATOM   2633  CE1 PHE A 752      74.370  58.380  68.190  1.00  0.00           C
ATOM   2634  HE1 PHE A 752      75.260  58.990  68.320  1.00  0.00           H
ATOM   2635  CZ  PHE A 752      74.290  57.770  66.950  1.00  0.00           C
ATOM   2636  HZ  PHE A 752      75.200  57.710  66.370  1.00  0.00           H
ATOM   2637  CD2 PHE A 752      71.880  57.340  67.430  1.00  0.00           C
ATOM   2638  HD2 PHE A 752      70.950  56.810  67.340  1.00  0.00           H
ATOM   2639  CE2 PHE A 752      73.060  57.160  66.630  1.00  0.00           C
ATOM   2640  HE2 PHE A 752      73.020  56.650  65.680  1.00  0.00           H
ATOM   2641  C   PHE A 752      72.210  56.340  71.250  1.00  0.00           C
ATOM   2642  O   PHE A 752      72.370  56.940  72.320  1.00  0.00           O
ATOM   2643  N   PRO A 822      73.300  55.620  70.790  1.00  0.00           N
ATOM   2644  CD  PRO A 822      74.590  55.720  71.440  1.00  0.00           C
ATOM   2645  HD1 PRO A 822      74.600  55.010  72.290  1.00  0.00           H
ATOM   2646  HD2 PRO A 822      74.800  56.750  71.790  1.00  0.00           H
ATOM   2647  CA  PRO A 822      73.330  54.680  69.620  1.00  0.00           C
ATOM   2648  HA  PRO A 822      72.860  55.210  68.800  1.00  0.00           H
ATOM   2649  CB  PRO A 822      74.810  54.360  69.430  1.00  0.00           C
ATOM   2650  HB1 PRO A 822      75.130  54.860  68.470  1.00  0.00           H
ATOM   2651  HB2 PRO A 822      75.200  53.330  69.450  1.00  0.00           H
ATOM   2652  CG  PRO A 822      75.640  55.190  70.480  1.00  0.00           C
ATOM   2653  HG1 PRO A 822      76.390  54.540  70.990  1.00  0.00           H
ATOM   2654  HG2 PRO A 822      76.140  56.050  69.990  1.00  0.00           H
ATOM   2655  C   PRO A 822      72.630  53.350  69.780  1.00  0.00           C
ATOM   2656  O   PRO A 822      71.760  53.060  69.000  1.00  0.00           O
ATOM   2657  N   ASP A 823      73.000  52.540  70.810  1.00  0.00           N
ATOM   2658  HN  ASP A 823      73.730  52.900  71.390  1.00  0.00           H
ATOM   2659  CA  ASP A 823      72.540  51.240  71.260  1.00  0.00           C
ATOM   2660  HA  ASP A 823      73.380  50.560  71.310  1.00  0.00           H
ATOM   2661  CB  ASP A 823      72.080  51.490  72.800  1.00  0.00           C
ATOM   2662  HB1 ASP A 823      71.610  50.590  73.230  1.00  0.00           H
ATOM   2663  HB2 ASP A 823      71.530  52.420  73.030  1.00  0.00           H
ATOM   2664  CG  ASP A 823      73.330  51.640  73.650  1.00  0.00           C
ATOM   2665  OD1 ASP A 823      74.390  52.180  73.200  1.00  0.00           O
ATOM   2666  OD2 ASP A 823      73.230  51.220  74.840  1.00  0.00           O
ATOM   2667  C   ASP A 823      71.620  50.440  70.470  1.00  0.00           C
ATOM   2668  O   ASP A 823      71.900  49.860  69.470  1.00  0.00           O
ATOM   2669  N   VAL A 824      70.310  50.410  70.840  1.00  0.00           N
ATOM   2670  HN  VAL A 824      70.050  50.640  71.770  1.00  0.00           H
ATOM   2671  CA  VAL A 824      69.350  49.820  70.000  1.00  0.00           C
ATOM   2672  HA  VAL A 824      69.540  48.770  69.800  1.00  0.00           H
ATOM   2673  CB  VAL A 824      68.100  49.660  70.830  1.00  0.00           C
ATOM   2674  HB  VAL A 824      67.700  50.620  71.230  1.00  0.00           H
ATOM   2675  CG1 VAL A 824      66.900  49.060  70.000  1.00  0.00           C
ATOM   2676 HG11 VAL A 824      66.500  49.780  69.260  1.00  0.00           H
ATOM   2677 HG12 VAL A 824      66.060  49.040  70.730  1.00  0.00           H
ATOM   2678 HG13 VAL A 824      67.100  48.030  69.630  1.00  0.00           H
ATOM   2679  CG2 VAL A 824      68.440  48.700  71.970  1.00  0.00           C
ATOM   2680 HG21 VAL A 824      67.510  48.480  72.540  1.00  0.00           H
ATOM   2681 HG22 VAL A 824      69.140  49.090  72.740  1.00  0.00           H
ATOM   2682 HG23 VAL A 824      68.840  47.750  71.560  1.00  0.00           H
ATOM   2683  C   VAL A 824      69.030  50.550  68.700  1.00  0.00           C
ATOM   2684  O   VAL A 824      68.900  50.000  67.600  1.00  0.00           O
ATOM   2685  N   LEU A 825      68.930  51.880  68.780  1.00  0.00           N
ATOM   2686  HN  LEU A 825      69.010  52.350  69.670  1.00  0.00           H
ATOM   2687  CA  LEU A 825      68.300  52.810  67.760  1.00  0.00           C
ATOM   2688  HA  LEU A 825      67.310  52.500  67.460  1.00  0.00           H
ATOM   2689  CB  LEU A 825      68.160  54.260  68.350  1.00  0.00           C
ATOM   2690  HB1 LEU A 825      69.150  54.710  68.540  1.00  0.00           H
ATOM   2691  HB2 LEU A 825      67.610  54.210  69.310  1.00  0.00           H
ATOM   2692  CG  LEU A 825      67.350  55.120  67.340  1.00  0.00           C
ATOM   2693  HG  LEU A 825      67.900  55.270  66.390  1.00  0.00           H
ATOM   2694  CD1 LEU A 825      65.890  54.730  66.990  1.00  0.00           C
ATOM   2695 HD11 LEU A 825      65.860  53.840  66.320  1.00  0.00           H
ATOM   2696 HD12 LEU A 825      65.280  55.520  66.510  1.00  0.00           H
ATOM   2697 HD13 LEU A 825      65.360  54.440  67.910  1.00  0.00           H
ATOM   2698  CD2 LEU A 825      67.230  56.540  67.950  1.00  0.00           C
ATOM   2699 HD21 LEU A 825      66.490  56.600  68.770  1.00  0.00           H
ATOM   2700 HD22 LEU A 825      66.770  57.260  67.230  1.00  0.00           H
ATOM   2701 HD23 LEU A 825      68.170  57.040  68.250  1.00  0.00           H
ATOM   2702  C   LEU A 825      69.050  52.720  66.430  1.00  0.00           C
ATOM   2703  O   LEU A 825      68.510  52.590  65.370  1.00  0.00           O
ATOM   2704  N   PHE A 826      70.410  52.750  66.470  1.00  0.00           N
ATOM   2705  HN  PHE A 826      70.830  52.870  67.360  1.00  0.00           H
ATOM   2706  CA  PHE A 826      71.310  52.700  65.380  1.00  0.00           C
ATOM   2707  HA  PHE A 826      71.110  53.600  64.820  1.00  0.00           H
ATOM   2708  CB  PHE A 826      72.660  52.730  65.970  1.00  0.00           C
ATOM   2709  HB1 PHE A 826      72.660  51.950  66.760  1.00  0.00           H
ATOM   2710  HB2 PHE A 826      72.720  53.680  66.520  1.00  0.00           H
ATOM   2711  CG  PHE A 826      73.860  52.560  65.050  1.00  0.00           C
ATOM   2712  CD1 PHE A 826      73.760  53.010  63.740  1.00  0.00           C
ATOM   2713  HD1 PHE A 826      72.850  53.460  63.360  1.00  0.00           H
ATOM   2714  CE1 PHE A 826      74.890  53.150  63.000  1.00  0.00           C
ATOM   2715  HE1 PHE A 826      74.830  53.590  62.020  1.00  0.00           H
ATOM   2716  CZ  PHE A 826      76.090  52.450  63.390  1.00  0.00           C
ATOM   2717  HZ  PHE A 826      77.080  52.480  62.950  1.00  0.00           H
ATOM   2718  CD2 PHE A 826      74.970  51.920  65.480  1.00  0.00           C
ATOM   2719  HD2 PHE A 826      75.060  51.770  66.550  1.00  0.00           H
ATOM   2720  CE2 PHE A 826      76.120  51.860  64.640  1.00  0.00           C
ATOM   2721  HE2 PHE A 826      77.090  51.610  65.030  1.00  0.00           H
ATOM   2722  C   PHE A 826      71.100  51.420  64.550  1.00  0.00           C
ATOM   2723  O   PHE A 826      70.980  51.490  63.330  1.00  0.00           O
ATOM   2724  N   TRP A 827      70.960  50.260  65.160  1.00  0.00           N
ATOM   2725  HN  TRP A 827      70.960  50.160  66.150  1.00  0.00           H
ATOM   2726  CA  TRP A 827      70.770  48.950  64.490  1.00  0.00           C
ATOM   2727  HA  TRP A 827      71.410  48.940  63.630  1.00  0.00           H
ATOM   2728  CB  TRP A 827      71.040  47.890  65.560  1.00  0.00           C
ATOM   2729  HB1 TRP A 827      70.610  46.910  65.250  1.00  0.00           H
ATOM   2730  HB2 TRP A 827      70.560  48.230  66.510  1.00  0.00           H
ATOM   2731  CG  TRP A 827      72.470  47.670  65.770  1.00  0.00           C
ATOM   2732  CD1 TRP A 827      73.100  48.040  66.910  1.00  0.00           C
ATOM   2733  HD1 TRP A 827      72.590  48.490  67.760  1.00  0.00           H
ATOM   2734  NE1 TRP A 827      74.450  47.840  66.820  1.00  0.00           N
ATOM   2735  HE1 TRP A 827      75.170  48.260  67.330  1.00  0.00           H
ATOM   2736  CE2 TRP A 827      74.750  47.480  65.500  1.00  0.00           C
ATOM   2737  CD2 TRP A 827      73.530  47.220  64.830  1.00  0.00           C
ATOM   2738  CE3 TRP A 827      73.460  46.810  63.520  1.00  0.00           C
ATOM   2739  HE3 TRP A 827      72.500  46.680  63.020  1.00  0.00           H
ATOM   2740  CZ3 TRP A 827      74.730  46.530  62.980  1.00  0.00           C
ATOM   2741  HZ3 TRP A 827      74.750  46.170  61.970  1.00  0.00           H
ATOM   2742  CZ2 TRP A 827      75.950  47.290  64.890  1.00  0.00           C
ATOM   2743  HZ2 TRP A 827      76.820  47.430  65.510  1.00  0.00           H
ATOM   2744  CH2 TRP A 827      75.940  46.780  63.550  1.00  0.00           C
ATOM   2745  HH2 TRP A 827      76.900  46.470  63.170  1.00  0.00           H
ATOM   2746  C   TRP A 827      69.350  48.840  63.930  1.00  0.00           C
ATOM   2747  O   TRP A 827      69.100  48.280  62.870  1.00  0.00           O
ATOM   2748  N   CYS A 828      68.420  49.580  64.520  1.00  0.00           N
ATOM   2749  HN  CYS A 828      68.790  50.200  65.210  1.00  0.00           H
ATOM   2750  CA  CYS A 828      67.100  49.760  63.910  1.00  0.00           C
ATOM   2751  HA  CYS A 828      66.690  48.850  63.520  1.00  0.00           H
ATOM   2752  CB  CYS A 828      65.990  50.300  64.870  1.00  0.00           C
ATOM   2753  HB1 CYS A 828      64.990  50.420  64.400  1.00  0.00           H
ATOM   2754  HB2 CYS A 828      66.290  51.340  65.150  1.00  0.00           H
ATOM   2755  SG  CYS A 828      65.970  49.290  66.420  1.00  0.00           S
ATOM   2756  HG1 CYS A 828      67.270  49.450  66.670  1.00  0.00           H
ATOM   2757  C   CYS A 828      67.040  50.570  62.640  1.00  0.00           C
ATOM   2758  O   CYS A 828      66.420  50.170  61.680  1.00  0.00           O
ATOM   2759  N   VAL A 829      67.770  51.690  62.550  1.00  0.00           N
ATOM   2760  HN  VAL A 829      68.360  51.870  63.320  1.00  0.00           H
ATOM   2761  CA  VAL A 829      67.920  52.570  61.380  1.00  0.00           C
ATOM   2762  HA  VAL A 829      66.900  52.870  61.180  1.00  0.00           H
ATOM   2763  CB  VAL A 829      68.820  53.790  61.740  1.00  0.00           C
ATOM   2764  HB  VAL A 829      69.680  53.470  62.360  1.00  0.00           H
ATOM   2765  CG1 VAL A 829      69.290  54.430  60.440  1.00  0.00           C
ATOM   2766 HG11 VAL A 829      69.820  55.380  60.710  1.00  0.00           H
ATOM   2767 HG12 VAL A 829      68.420  54.670  59.790  1.00  0.00           H
ATOM   2768 HG13 VAL A 829      70.150  53.870  60.000  1.00  0.00           H
ATOM   2769  CG2 VAL A 829      67.920  54.700  62.640  1.00  0.00           C
ATOM   2770 HG21 VAL A 829      68.280  55.750  62.760  1.00  0.00           H
ATOM   2771 HG22 VAL A 829      67.700  54.260  63.630  1.00  0.00           H
ATOM   2772 HG23 VAL A 829      66.940  54.870  62.150  1.00  0.00           H
ATOM   2773  C   VAL A 829      68.640  51.780  60.270  1.00  0.00           C
ATOM   2774  O   VAL A 829      68.170  51.640  59.140  1.00  0.00           O
ATOM   2775  N   ILE A 830      69.790  51.080  60.600  1.00  0.00           N
ATOM   2776  HN  ILE A 830      70.030  51.160  61.570  1.00  0.00           H
ATOM   2777  CA  ILE A 830      70.570  50.190  59.680  1.00  0.00           C
ATOM   2778  HA  ILE A 830      70.880  50.790  58.840  1.00  0.00           H
ATOM   2779  CB  ILE A 830      71.780  49.550  60.430  1.00  0.00           C
ATOM   2780  HB  ILE A 830      71.470  49.360  61.490  1.00  0.00           H
ATOM   2781  CG2 ILE A 830      72.310  48.220  59.820  1.00  0.00           C
ATOM   2782 HG21 ILE A 830      73.110  47.800  60.450  1.00  0.00           H
ATOM   2783 HG22 ILE A 830      72.750  48.480  58.830  1.00  0.00           H
ATOM   2784 HG23 ILE A 830      71.470  47.510  59.610  1.00  0.00           H
ATOM   2785  CG1 ILE A 830      72.950  50.580  60.640  1.00  0.00           C
ATOM   2786 HG11 ILE A 830      72.450  51.380  61.220  1.00  0.00           H
ATOM   2787 HG12 ILE A 830      73.160  51.020  59.630  1.00  0.00           H
ATOM   2788  CD  ILE A 830      74.240  50.140  61.290  1.00  0.00           C
ATOM   2789  HD1 ILE A 830      74.950  50.980  61.460  1.00  0.00           H
ATOM   2790  HD2 ILE A 830      74.650  49.320  60.660  1.00  0.00           H
ATOM   2791  HD3 ILE A 830      73.940  49.700  62.280  1.00  0.00           H
ATOM   2792  C   ILE A 830      69.600  49.130  59.120  1.00  0.00           C
ATOM   2793  O   ILE A 830      69.520  48.880  57.940  1.00  0.00           O
ATOM   2794  N   LEU A 831      68.780  48.450  59.920  1.00  0.00           N
ATOM   2795  HN  LEU A 831      68.760  48.570  60.910  1.00  0.00           H
ATOM   2796  CA  LEU A 831      67.880  47.380  59.530  1.00  0.00           C
ATOM   2797  HA  LEU A 831      68.540  46.770  58.950  1.00  0.00           H
ATOM   2798  CB  LEU A 831      67.510  46.410  60.790  1.00  0.00           C
ATOM   2799  HB1 LEU A 831      66.940  47.060  61.490  1.00  0.00           H
ATOM   2800  HB2 LEU A 831      68.450  45.950  61.190  1.00  0.00           H
ATOM   2801  CG  LEU A 831      66.540  45.290  60.470  1.00  0.00           C
ATOM   2802  HG  LEU A 831      65.710  45.640  59.830  1.00  0.00           H
ATOM   2803  CD1 LEU A 831      67.200  44.210  59.640  1.00  0.00           C
ATOM   2804 HD11 LEU A 831      66.480  43.460  59.230  1.00  0.00           H
ATOM   2805 HD12 LEU A 831      67.910  43.700  60.310  1.00  0.00           H
ATOM   2806 HD13 LEU A 831      67.810  44.590  58.800  1.00  0.00           H
ATOM   2807  CD2 LEU A 831      66.040  44.610  61.800  1.00  0.00           C
ATOM   2808 HD21 LEU A 831      66.920  44.250  62.380  1.00  0.00           H
ATOM   2809 HD22 LEU A 831      65.310  43.810  61.580  1.00  0.00           H
ATOM   2810 HD23 LEU A 831      65.430  45.250  62.480  1.00  0.00           H
ATOM   2811  C   LEU A 831      66.750  47.870  58.690  1.00  0.00           C
ATOM   2812  O   LEU A 831      66.340  47.170  57.790  1.00  0.00           O
ATOM   2813  N   PHE A 832      66.200  49.050  59.020  1.00  0.00           N
ATOM   2814  HN  PHE A 832      66.350  49.440  59.920  1.00  0.00           H
ATOM   2815  CA  PHE A 832      65.170  49.620  58.220  1.00  0.00           C
ATOM   2816  HA  PHE A 832      64.350  48.920  58.140  1.00  0.00           H
ATOM   2817  CB  PHE A 832      64.730  50.920  58.970  1.00  0.00           C
ATOM   2818  HB1 PHE A 832      65.490  51.670  59.230  1.00  0.00           H
ATOM   2819  HB2 PHE A 832      64.420  50.520  59.970  1.00  0.00           H
ATOM   2820  CG  PHE A 832      63.550  51.670  58.370  1.00  0.00           C
ATOM   2821  CD1 PHE A 832      63.590  53.070  58.390  1.00  0.00           C
ATOM   2822  HD1 PHE A 832      64.470  53.560  58.790  1.00  0.00           H
ATOM   2823  CE1 PHE A 832      62.590  53.840  57.710  1.00  0.00           C
ATOM   2824  HE1 PHE A 832      62.730  54.910  57.680  1.00  0.00           H
ATOM   2825  CZ  PHE A 832      61.440  53.180  57.240  1.00  0.00           C
ATOM   2826  HZ  PHE A 832      60.690  53.820  56.810  1.00  0.00           H
ATOM   2827  CD2 PHE A 832      62.470  51.020  57.830  1.00  0.00           C
ATOM   2828  HD2 PHE A 832      62.400  49.940  57.790  1.00  0.00           H
ATOM   2829  CE2 PHE A 832      61.340  51.780  57.410  1.00  0.00           C
ATOM   2830  HE2 PHE A 832      60.560  51.310  56.820  1.00  0.00           H
ATOM   2831  C   PHE A 832      65.590  50.010  56.830  1.00  0.00           C
ATOM   2832  O   PHE A 832      64.960  49.660  55.830  1.00  0.00           O
ATOM   2833  N   PHE A 833      66.770  50.640  56.620  1.00  0.00           N
ATOM   2834  HN  PHE A 833      67.420  50.910  57.330  1.00  0.00           H
ATOM   2835  CA  PHE A 833      67.140  51.020  55.280  1.00  0.00           C
ATOM   2836  HA  PHE A 833      66.240  51.330  54.760  1.00  0.00           H
ATOM   2837  CB  PHE A 833      68.140  52.310  55.430  1.00  0.00           C
ATOM   2838  HB1 PHE A 833      68.590  52.430  54.420  1.00  0.00           H
ATOM   2839  HB2 PHE A 833      68.970  51.970  56.100  1.00  0.00           H
ATOM   2840  CG  PHE A 833      67.580  53.600  55.880  1.00  0.00           C
ATOM   2841  CD1 PHE A 833      66.220  53.890  56.110  1.00  0.00           C
ATOM   2842  HD1 PHE A 833      65.520  53.110  55.870  1.00  0.00           H
ATOM   2843  CE1 PHE A 833      65.800  55.100  56.640  1.00  0.00           C
ATOM   2844  HE1 PHE A 833      64.740  55.220  56.770  1.00  0.00           H
ATOM   2845  CZ  PHE A 833      66.690  56.070  57.080  1.00  0.00           C
ATOM   2846  HZ  PHE A 833      66.320  57.020  57.450  1.00  0.00           H
ATOM   2847  CD2 PHE A 833      68.490  54.590  56.280  1.00  0.00           C
ATOM   2848  HD2 PHE A 833      69.550  54.380  56.220  1.00  0.00           H
ATOM   2849  CE2 PHE A 833      68.060  55.860  56.890  1.00  0.00           C
ATOM   2850  HE2 PHE A 833      68.770  56.650  57.080  1.00  0.00           H
ATOM   2851  C   PHE A 833      67.780  49.850  54.540  1.00  0.00           C
ATOM   2852  O   PHE A 833      67.760  49.840  53.310  1.00  0.00           O
ATOM   2853  N   THR A 834      68.420  48.880  55.240  1.00  0.00           N
ATOM   2854  HN  THR A 834      68.540  49.010  56.230  1.00  0.00           H
ATOM   2855  CA  THR A 834      69.080  47.710  54.680  1.00  0.00           C
ATOM   2856  HA  THR A 834      69.590  48.060  53.800  1.00  0.00           H
ATOM   2857  CB  THR A 834      70.200  46.990  55.390  1.00  0.00           C
ATOM   2858  HB  THR A 834      70.560  46.200  54.700  1.00  0.00           H
ATOM   2859  OG1 THR A 834      69.680  46.360  56.550  1.00  0.00           O
ATOM   2860  HG1 THR A 834      69.580  47.040  57.220  1.00  0.00           H
ATOM   2861  CG2 THR A 834      71.280  48.040  55.710  1.00  0.00           C
ATOM   2862 HG21 THR A 834      71.680  48.310  54.700  1.00  0.00           H
ATOM   2863 HG22 THR A 834      72.160  47.740  56.310  1.00  0.00           H
ATOM   2864 HG23 THR A 834      70.970  49.040  56.050  1.00  0.00           H
ATOM   2865  C   THR A 834      68.060  46.650  54.260  1.00  0.00           C
ATOM   2866  O   THR A 834      68.280  45.990  53.260  1.00  0.00           O
ATOM   2867  N   THR A 835      66.850  46.500  54.890  1.00  0.00           N
ATOM   2868  HN  THR A 835      66.740  46.820  55.810  1.00  0.00           H
ATOM   2869  CA  THR A 835      65.700  45.860  54.380  1.00  0.00           C
ATOM   2870  HA  THR A 835      65.890  44.810  54.160  1.00  0.00           H
ATOM   2871  CB  THR A 835      64.640  45.630  55.430  1.00  0.00           C
ATOM   2872  HB  THR A 835      64.280  46.610  55.790  1.00  0.00           H
ATOM   2873  OG1 THR A 835      65.070  45.030  56.650  1.00  0.00           O
ATOM   2874  HG1 THR A 835      65.590  45.730  57.050  1.00  0.00           H
ATOM   2875  CG2 THR A 835      63.440  44.720  55.000  1.00  0.00           C
ATOM   2876 HG21 THR A 835      62.790  44.720  55.900  1.00  0.00           H
ATOM   2877 HG22 THR A 835      63.710  43.640  55.040  1.00  0.00           H
ATOM   2878 HG23 THR A 835      62.800  45.050  54.150  1.00  0.00           H
ATOM   2879  C   THR A 835      65.150  46.530  53.120  1.00  0.00           C
ATOM   2880  O   THR A 835      64.770  45.940  52.160  1.00  0.00           O
ATOM   2881  N   PHE A 836      65.190  47.870  53.170  1.00  0.00           N
ATOM   2882  HN  PHE A 836      65.640  48.300  53.940  1.00  0.00           H
ATOM   2883  CA  PHE A 836      64.940  48.620  52.000  1.00  0.00           C
ATOM   2884  HA  PHE A 836      63.970  48.300  51.620  1.00  0.00           H
ATOM   2885  CB  PHE A 836      64.630  50.020  52.460  1.00  0.00           C
ATOM   2886  HB1 PHE A 836      65.400  50.460  53.120  1.00  0.00           H
ATOM   2887  HB2 PHE A 836      63.800  50.040  53.200  1.00  0.00           H
ATOM   2888  CG  PHE A 836      64.420  51.010  51.330  1.00  0.00           C
ATOM   2889  CD1 PHE A 836      65.060  52.230  51.050  1.00  0.00           C
ATOM   2890  HD1 PHE A 836      65.910  52.510  51.660  1.00  0.00           H
ATOM   2891  CE1 PHE A 836      64.690  53.040  50.040  1.00  0.00           C
ATOM   2892  HE1 PHE A 836      65.270  53.940  49.870  1.00  0.00           H
ATOM   2893  CZ  PHE A 836      63.670  52.710  49.110  1.00  0.00           C
ATOM   2894  HZ  PHE A 836      63.640  53.330  48.220  1.00  0.00           H
ATOM   2895  CD2 PHE A 836      63.330  50.690  50.480  1.00  0.00           C
ATOM   2896  HD2 PHE A 836      62.610  49.920  50.680  1.00  0.00           H
ATOM   2897  CE2 PHE A 836      63.000  51.460  49.290  1.00  0.00           C
ATOM   2898  HE2 PHE A 836      62.170  51.050  48.740  1.00  0.00           H
ATOM   2899  C   PHE A 836      65.910  48.470  50.750  1.00  0.00           C
ATOM   2900  O   PHE A 836      65.450  48.150  49.600  1.00  0.00           O
ATOM   2901  N   PHE A 837      67.220  48.630  50.940  1.00  0.00           N
ATOM   2902  HN  PHE A 837      67.500  49.020  51.810  1.00  0.00           H
ATOM   2903  CA  PHE A 837      68.170  48.310  49.870  1.00  0.00           C
ATOM   2904  HA  PHE A 837      67.930  48.960  49.050  1.00  0.00           H
ATOM   2905  CB  PHE A 837      69.650  48.700  50.290  1.00  0.00           C
ATOM   2906  HB1 PHE A 837      70.290  48.470  49.410  1.00  0.00           H
ATOM   2907  HB2 PHE A 837      69.900  48.060  51.150  1.00  0.00           H
ATOM   2908  CG  PHE A 837      69.850  50.110  50.810  1.00  0.00           C
ATOM   2909  CD1 PHE A 837      68.820  51.100  50.760  1.00  0.00           C
ATOM   2910  HD1 PHE A 837      67.910  50.780  50.290  1.00  0.00           H
ATOM   2911  CE1 PHE A 837      68.980  52.350  51.340  1.00  0.00           C
ATOM   2912  HE1 PHE A 837      68.130  53.030  51.240  1.00  0.00           H
ATOM   2913  CZ  PHE A 837      70.220  52.590  52.000  1.00  0.00           C
ATOM   2914  HZ  PHE A 837      70.220  53.500  52.590  1.00  0.00           H
ATOM   2915  CD2 PHE A 837      71.090  50.440  51.410  1.00  0.00           C
ATOM   2916  HD2 PHE A 837      71.810  49.640  51.530  1.00  0.00           H
ATOM   2917  CE2 PHE A 837      71.240  51.690  52.040  1.00  0.00           C
ATOM   2918  HE2 PHE A 837      72.180  51.810  52.570  1.00  0.00           H
ATOM   2919  C   PHE A 837      68.160  46.850  49.370  1.00  0.00           C
ATOM   2920  O   PHE A 837      68.180  46.630  48.200  1.00  0.00           O
ATOM   2921  N   LEU A 838      68.120  45.920  50.320  1.00  0.00           N
ATOM   2922  HN  LEU A 838      68.140  46.140  51.290  1.00  0.00           H
ATOM   2923  CA  LEU A 838      68.110  44.500  49.860  1.00  0.00           C
ATOM   2924  HA  LEU A 838      68.950  44.310  49.200  1.00  0.00           H
ATOM   2925  CB  LEU A 838      68.260  43.610  51.090  1.00  0.00           C
ATOM   2926  HB1 LEU A 838      67.420  43.840  51.780  1.00  0.00           H
ATOM   2927  HB2 LEU A 838      69.130  44.000  51.650  1.00  0.00           H
ATOM   2928  CG  LEU A 838      68.350  42.150  50.850  1.00  0.00           C
ATOM   2929  HG  LEU A 838      67.440  41.830  50.310  1.00  0.00           H
ATOM   2930  CD1 LEU A 838      69.670  41.700  50.110  1.00  0.00           C
ATOM   2931 HD11 LEU A 838      69.830  42.210  49.130  1.00  0.00           H
ATOM   2932 HD12 LEU A 838      69.700  40.600  49.970  1.00  0.00           H
ATOM   2933 HD13 LEU A 838      70.520  42.030  50.750  1.00  0.00           H
ATOM   2934  CD2 LEU A 838      68.300  41.400  52.210  1.00  0.00           C
ATOM   2935 HD21 LEU A 838      67.330  41.690  52.680  1.00  0.00           H
ATOM   2936 HD22 LEU A 838      69.120  41.840  52.810  1.00  0.00           H
ATOM   2937 HD23 LEU A 838      68.600  40.350  52.000  1.00  0.00           H
ATOM   2938  C   LEU A 838      66.860  44.180  49.020  1.00  0.00           C
ATOM   2939  O   LEU A 838      66.950  43.550  47.960  1.00  0.00           O
ATOM   2940  N   SER A 839      65.670  44.660  49.370  1.00  0.00           N
ATOM   2941  HN  SER A 839      65.650  45.120  50.260  1.00  0.00           H
ATOM   2942  CA  SER A 839      64.460  44.440  48.590  1.00  0.00           C
ATOM   2943  HA  SER A 839      64.440  43.360  48.490  1.00  0.00           H
ATOM   2944  CB  SER A 839      63.170  44.730  49.440  1.00  0.00           C
ATOM   2945  HB1 SER A 839      63.100  43.960  50.240  1.00  0.00           H
ATOM   2946  HB2 SER A 839      62.210  44.550  48.910  1.00  0.00           H
ATOM   2947  OG  SER A 839      63.220  46.070  50.050  1.00  0.00           O
ATOM   2948  HG1 SER A 839      63.780  46.010  50.830  1.00  0.00           H
ATOM   2949  C   SER A 839      64.510  45.130  47.260  1.00  0.00           C
ATOM   2950  O   SER A 839      64.240  44.500  46.230  1.00  0.00           O
ATOM   2951  N   SER A 840      64.990  46.420  47.240  1.00  0.00           N
ATOM   2952  HN  SER A 840      65.050  46.940  48.090  1.00  0.00           H
ATOM   2953  CA  SER A 840      65.290  47.180  46.010  1.00  0.00           C
ATOM   2954  HA  SER A 840      64.380  47.170  45.430  1.00  0.00           H
ATOM   2955  CB  SER A 840      65.770  48.690  46.230  1.00  0.00           C
ATOM   2956  HB1 SER A 840      64.960  49.230  46.770  1.00  0.00           H
ATOM   2957  HB2 SER A 840      65.780  49.150  45.210  1.00  0.00           H
ATOM   2958  OG  SER A 840      66.980  48.790  46.940  1.00  0.00           O
ATOM   2959  HG1 SER A 840      66.860  48.670  47.880  1.00  0.00           H
ATOM   2960  C   SER A 840      66.280  46.350  45.150  1.00  0.00           C
ATOM   2961  O   SER A 840      66.070  46.290  43.920  1.00  0.00           O
ATOM   2962  N   PHE A 841      67.370  45.790  45.660  1.00  0.00           N
ATOM   2963  HN  PHE A 841      67.570  45.820  46.630  1.00  0.00           H
ATOM   2964  CA  PHE A 841      68.280  45.070  44.900  1.00  0.00           C
ATOM   2965  HA  PHE A 841      68.790  45.730  44.210  1.00  0.00           H
ATOM   2966  CB  PHE A 841      69.470  44.580  45.790  1.00  0.00           C
ATOM   2967  HB1 PHE A 841      68.990  44.240  46.740  1.00  0.00           H
ATOM   2968  HB2 PHE A 841      70.040  45.500  46.020  1.00  0.00           H
ATOM   2969  CG  PHE A 841      70.320  43.460  45.270  1.00  0.00           C
ATOM   2970  CD1 PHE A 841      71.140  43.670  44.130  1.00  0.00           C
ATOM   2971  HD1 PHE A 841      71.180  44.660  43.680  1.00  0.00           H
ATOM   2972  CE1 PHE A 841      71.860  42.590  43.500  1.00  0.00           C
ATOM   2973  HE1 PHE A 841      72.510  42.590  42.640  1.00  0.00           H
ATOM   2974  CZ  PHE A 841      71.630  41.280  43.960  1.00  0.00           C
ATOM   2975  HZ  PHE A 841      72.200  40.500  43.470  1.00  0.00           H
ATOM   2976  CD2 PHE A 841      70.190  42.100  45.760  1.00  0.00           C
ATOM   2977  HD2 PHE A 841      69.650  41.930  46.680  1.00  0.00           H
ATOM   2978  CE2 PHE A 841      70.890  41.010  45.150  1.00  0.00           C
ATOM   2979  HE2 PHE A 841      70.790  39.970  45.390  1.00  0.00           H
ATOM   2980  C   PHE A 841      67.740  43.900  44.110  1.00  0.00           C
ATOM   2981  O   PHE A 841      68.040  43.710  42.920  1.00  0.00           O
ATOM   2982  N   LEU A 842      66.850  43.100  44.800  1.00  0.00           N
ATOM   2983  HN  LEU A 842      66.740  43.380  45.760  1.00  0.00           H
ATOM   2984  CA  LEU A 842      66.090  41.960  44.340  1.00  0.00           C
ATOM   2985  HA  LEU A 842      66.710  41.270  43.790  1.00  0.00           H
ATOM   2986  CB  LEU A 842      65.420  41.120  45.470  1.00  0.00           C
ATOM   2987  HB1 LEU A 842      64.770  40.300  45.090  1.00  0.00           H
ATOM   2988  HB2 LEU A 842      64.790  41.860  45.990  1.00  0.00           H
ATOM   2989  CG  LEU A 842      66.450  40.450  46.540  1.00  0.00           C
ATOM   2990  HG  LEU A 842      67.390  41.050  46.640  1.00  0.00           H
ATOM   2991  CD1 LEU A 842      65.900  40.120  47.890  1.00  0.00           C
ATOM   2992 HD11 LEU A 842      66.500  39.410  48.490  1.00  0.00           H
ATOM   2993 HD12 LEU A 842      64.950  39.570  47.730  1.00  0.00           H
ATOM   2994 HD13 LEU A 842      65.850  40.980  48.580  1.00  0.00           H
ATOM   2995  CD2 LEU A 842      67.030  39.160  46.010  1.00  0.00           C
ATOM   2996 HD21 LEU A 842      66.240  38.390  45.990  1.00  0.00           H
ATOM   2997 HD22 LEU A 842      67.700  38.910  46.850  1.00  0.00           H
ATOM   2998 HD23 LEU A 842      67.470  39.250  44.990  1.00  0.00           H
ATOM   2999  C   LEU A 842      65.020  42.330  43.290  1.00  0.00           C
ATOM   3000  O   LEU A 842      64.770  41.590  42.350  1.00  0.00           O
ATOM   3001  N   LYS A 843      64.330  43.430  43.490  1.00  0.00           N
ATOM   3002  HN  LYS A 843      64.540  43.900  44.330  1.00  0.00           H
ATOM   3003  CA  LYS A 843      63.290  44.060  42.600  1.00  0.00           C
ATOM   3004  HA  LYS A 843      62.650  43.220  42.320  1.00  0.00           H
ATOM   3005  CB  LYS A 843      62.490  45.150  43.370  1.00  0.00           C
ATOM   3006  HB1 LYS A 843      63.140  46.020  43.610  1.00  0.00           H
ATOM   3007  HB2 LYS A 843      62.180  44.700  44.330  1.00  0.00           H
ATOM   3008  CG  LYS A 843      61.220  45.710  42.590  1.00  0.00           C
ATOM   3009  HG1 LYS A 843      61.610  46.260  41.700  1.00  0.00           H
ATOM   3010  HG2 LYS A 843      60.750  46.400  43.320  1.00  0.00           H
ATOM   3011  CD  LYS A 843      60.260  44.570  42.100  1.00  0.00           C
ATOM   3012  HD1 LYS A 843      60.300  43.680  42.760  1.00  0.00           H
ATOM   3013  HD2 LYS A 843      60.650  44.190  41.130  1.00  0.00           H
ATOM   3014  CE  LYS A 843      58.860  45.090  41.970  1.00  0.00           C
ATOM   3015  HE1 LYS A 843      58.670  46.120  41.600  1.00  0.00           H
ATOM   3016  HE2 LYS A 843      58.410  45.030  42.980  1.00  0.00           H
ATOM   3017  NZ  LYS A 843      58.040  44.280  41.030  1.00  0.00           N
ATOM   3018  HZ1 LYS A 843      58.140  43.300  41.370  1.00  0.00           H
ATOM   3019  HZ2 LYS A 843      58.330  44.300  40.030  1.00  0.00           H
ATOM   3020  HZ3 LYS A 843      57.010  44.450  41.040  1.00  0.00           H
ATOM   3021  C   LYS A 843      63.810  44.560  41.270  1.00  0.00           C
ATOM   3022  O   LYS A 843      63.260  44.300  40.210  1.00  0.00           O
ATOM   3023  N   GLN A 844      65.020  45.220  41.310  1.00  0.00           N
ATOM   3024  HN  GLN A 844      65.360  45.510  42.210  1.00  0.00           H
ATOM   3025  CA  GLN A 844      65.750  45.760  40.140  1.00  0.00           C
ATOM   3026  HA  GLN A 844      64.980  45.960  39.400  1.00  0.00           H
ATOM   3027  CB  GLN A 844      66.490  47.040  40.540  1.00  0.00           C
ATOM   3028  HB1 GLN A 844      66.990  47.300  39.580  1.00  0.00           H
ATOM   3029  HB2 GLN A 844      67.300  46.830  41.270  1.00  0.00           H
ATOM   3030  CG  GLN A 844      65.590  48.220  41.050  1.00  0.00           C
ATOM   3031  HG1 GLN A 844      66.180  49.100  41.330  1.00  0.00           H
ATOM   3032  HG2 GLN A 844      65.110  47.930  42.010  1.00  0.00           H
ATOM   3033  CD  GLN A 844      64.490  48.550  39.970  1.00  0.00           C
ATOM   3034  OE1 GLN A 844      63.290  48.600  40.310  1.00  0.00           O
ATOM   3035  NE2 GLN A 844      64.870  48.910  38.770  1.00  0.00           N
ATOM   3036 HE21 GLN A 844      64.090  49.130  38.190  1.00  0.00           H
ATOM   3037 HE22 GLN A 844      65.810  49.150  38.520  1.00  0.00           H
ATOM   3038  C   GLN A 844      66.710  44.730  39.570  1.00  0.00           C
ATOM   3039  O   GLN A 844      67.380  44.880  38.510  1.00  0.00           O
ATOM   3040  N   PHE A 845      66.850  43.560  40.250  1.00  0.00           N
ATOM   3041  HN  PHE A 845      66.740  43.550  41.230  1.00  0.00           H
ATOM   3042  CA  PHE A 845      67.610  42.390  39.680  1.00  0.00           C
ATOM   3043  HA  PHE A 845      68.600  42.770  39.450  1.00  0.00           H
ATOM   3044  CB  PHE A 845      67.570  41.190  40.720  1.00  0.00           C
ATOM   3045  HB1 PHE A 845      66.520  40.940  40.970  1.00  0.00           H
ATOM   3046  HB2 PHE A 845      68.020  41.570  41.670  1.00  0.00           H
ATOM   3047  CG  PHE A 845      68.240  39.900  40.230  1.00  0.00           C
ATOM   3048  CD1 PHE A 845      67.510  38.710  40.160  1.00  0.00           C
ATOM   3049  HD1 PHE A 845      66.440  38.650  40.240  1.00  0.00           H
ATOM   3050  CE1 PHE A 845      68.150  37.520  39.720  1.00  0.00           C
ATOM   3051  HE1 PHE A 845      67.570  36.630  39.600  1.00  0.00           H
ATOM   3052  CZ  PHE A 845      69.530  37.510  39.620  1.00  0.00           C
ATOM   3053  HZ  PHE A 845      69.970  36.560  39.340  1.00  0.00           H
ATOM   3054  CD2 PHE A 845      69.690  39.850  40.130  1.00  0.00           C
ATOM   3055  HD2 PHE A 845      70.220  40.750  40.400  1.00  0.00           H
ATOM   3056  CE2 PHE A 845      70.290  38.650  39.840  1.00  0.00           C
ATOM   3057  HE2 PHE A 845      71.380  38.620  39.810  1.00  0.00           H
ATOM   3058  C   PHE A 845      67.000  41.930  38.360  1.00  0.00           C
ATOM   3059  O   PHE A 845      67.700  41.640  37.390  1.00  0.00           O
ATOM   3060  N   LYS A 846      65.640  42.040  38.210  1.00  0.00           N
ATOM   3061  HN  LYS A 846      65.180  42.500  38.970  1.00  0.00           H
ATOM   3062  CA  LYS A 846      64.860  41.840  37.010  1.00  0.00           C
ATOM   3063  HA  LYS A 846      64.730  40.780  36.850  1.00  0.00           H
ATOM   3064  CB  LYS A 846      63.460  42.570  37.240  1.00  0.00           C
ATOM   3065  HB1 LYS A 846      63.710  43.640  37.420  1.00  0.00           H
ATOM   3066  HB2 LYS A 846      63.040  42.200  38.200  1.00  0.00           H
ATOM   3067  CG  LYS A 846      62.400  42.390  36.140  1.00  0.00           C
ATOM   3068  HG1 LYS A 846      62.720  42.870  35.200  1.00  0.00           H
ATOM   3069  HG2 LYS A 846      61.430  42.860  36.430  1.00  0.00           H
ATOM   3070  CD  LYS A 846      61.830  40.910  35.850  1.00  0.00           C
ATOM   3071  HD1 LYS A 846      61.620  40.410  36.820  1.00  0.00           H
ATOM   3072  HD2 LYS A 846      62.620  40.370  35.270  1.00  0.00           H
ATOM   3073  CE  LYS A 846      60.550  40.870  35.050  1.00  0.00           C
ATOM   3074  HE1 LYS A 846      59.760  41.420  35.600  1.00  0.00           H
ATOM   3075  HE2 LYS A 846      60.260  39.830  34.800  1.00  0.00           H
ATOM   3076  NZ  LYS A 846      60.660  41.510  33.710  1.00  0.00           N
ATOM   3077  HZ1 LYS A 846      61.400  41.070  33.130  1.00  0.00           H
ATOM   3078  HZ2 LYS A 846      60.870  42.480  34.020  1.00  0.00           H
ATOM   3079  HZ3 LYS A 846      59.760  41.550  33.200  1.00  0.00           H
ATOM   3080  C   LYS A 846      65.470  42.420  35.690  1.00  0.00           C
ATOM   3081  O   LYS A 846      65.320  41.790  34.640  1.00  0.00           O
ATOM   3082  N   THR A 847      66.080  43.610  35.730  1.00  0.00           N
ATOM   3083  HN  THR A 847      66.270  44.100  36.570  1.00  0.00           H
ATOM   3084  CA  THR A 847      66.380  44.350  34.490  1.00  0.00           C
ATOM   3085  HA  THR A 847      65.870  43.870  33.690  1.00  0.00           H
ATOM   3086  CB  THR A 847      66.040  45.840  34.630  1.00  0.00           C
ATOM   3087  HB  THR A 847      66.300  46.320  33.670  1.00  0.00           H
ATOM   3088  OG1 THR A 847      66.520  46.390  35.890  1.00  0.00           O
ATOM   3089  HG1 THR A 847      66.480  47.330  35.730  1.00  0.00           H
ATOM   3090  CG2 THR A 847      64.510  46.040  34.790  1.00  0.00           C
ATOM   3091 HG21 THR A 847      64.310  47.120  34.920  1.00  0.00           H
ATOM   3092 HG22 THR A 847      64.030  45.460  35.610  1.00  0.00           H
ATOM   3093 HG23 THR A 847      63.990  45.660  33.880  1.00  0.00           H
ATOM   3094  C   THR A 847      67.830  44.360  34.120  1.00  0.00           C
ATOM   3095  O   THR A 847      68.300  44.860  33.070  1.00  0.00           O
ATOM   3096  N   LYS A 848      68.550  43.660  34.950  1.00  0.00           N
ATOM   3097  HN  LYS A 848      68.110  43.070  35.610  1.00  0.00           H
ATOM   3098  CA  LYS A 848      69.960  43.370  34.890  1.00  0.00           C
ATOM   3099  HA  LYS A 848      70.510  44.230  34.540  1.00  0.00           H
ATOM   3100  CB  LYS A 848      70.620  42.940  36.200  1.00  0.00           C
ATOM   3101  HB1 LYS A 848      71.710  42.710  36.170  1.00  0.00           H
ATOM   3102  HB2 LYS A 848      70.130  41.970  36.350  1.00  0.00           H
ATOM   3103  CG  LYS A 848      70.330  43.930  37.390  1.00  0.00           C
ATOM   3104  HG1 LYS A 848      70.680  43.540  38.370  1.00  0.00           H
ATOM   3105  HG2 LYS A 848      69.220  43.940  37.450  1.00  0.00           H
ATOM   3106  CD  LYS A 848      70.770  45.370  37.100  1.00  0.00           C
ATOM   3107  HD1 LYS A 848      70.660  45.590  36.020  1.00  0.00           H
ATOM   3108  HD2 LYS A 848      71.840  45.380  37.400  1.00  0.00           H
ATOM   3109  CE  LYS A 848      70.130  46.570  37.830  1.00  0.00           C
ATOM   3110  HE1 LYS A 848      70.800  47.420  37.620  1.00  0.00           H
ATOM   3111  HE2 LYS A 848      70.110  46.490  38.940  1.00  0.00           H
ATOM   3112  NZ  LYS A 848      68.840  46.930  37.290  1.00  0.00           N
ATOM   3113  HZ1 LYS A 848      68.520  47.820  37.700  1.00  0.00           H
ATOM   3114  HZ2 LYS A 848      68.070  46.220  37.360  1.00  0.00           H
ATOM   3115  HZ3 LYS A 848      68.970  47.250  36.320  1.00  0.00           H
ATOM   3116  C   LYS A 848      70.230  42.370  33.750  1.00  0.00           C
ATOM   3117  O   LYS A 848      69.300  41.720  33.320  1.00  0.00           O
ATOM   3118  N   ARG A 849      71.400  42.250  33.160  1.00  0.00           N
ATOM   3119  HN  ARG A 849      72.210  42.740  33.480  1.00  0.00           H
ATOM   3120  CA  ARG A 849      71.640  41.420  32.080  1.00  0.00           C
ATOM   3121  HA  ARG A 849      70.750  41.050  31.600  1.00  0.00           H
ATOM   3122  CB  ARG A 849      72.380  42.260  31.070  1.00  0.00           C
ATOM   3123  HB1 ARG A 849      72.500  41.610  30.180  1.00  0.00           H
ATOM   3124  HB2 ARG A 849      73.430  42.400  31.440  1.00  0.00           H
ATOM   3125  CG  ARG A 849      71.710  43.610  30.570  1.00  0.00           C
ATOM   3126  HG1 ARG A 849      72.360  43.940  29.740  1.00  0.00           H
ATOM   3127  HG2 ARG A 849      71.760  44.400  31.360  1.00  0.00           H
ATOM   3128  CD  ARG A 849      70.210  43.350  30.230  1.00  0.00           C
ATOM   3129  HD1 ARG A 849      69.710  44.330  30.010  1.00  0.00           H
ATOM   3130  HD2 ARG A 849      69.690  42.870  31.080  1.00  0.00           H
ATOM   3131  NE  ARG A 849      70.340  42.450  29.100  1.00  0.00           N
ATOM   3132  HE  ARG A 849      71.190  42.300  28.600  1.00  0.00           H
ATOM   3133  CZ  ARG A 849      69.270  41.950  28.520  1.00  0.00           C
ATOM   3134  NH1 ARG A 849      69.330  41.370  27.380  1.00  0.00           N
ATOM   3135 HH11 ARG A 849      70.220  41.140  26.980  1.00  0.00           H
ATOM   3136 HH12 ARG A 849      68.480  41.080  26.960  1.00  0.00           H
ATOM   3137  NH2 ARG A 849      68.110  41.850  29.150  1.00  0.00           N
ATOM   3138 HH21 ARG A 849      67.830  42.550  29.810  1.00  0.00           H
ATOM   3139 HH22 ARG A 849      67.370  41.350  28.690  1.00  0.00           H
ATOM   3140  C   ARG A 849      72.440  40.160  32.500  1.00  0.00           C
ATOM   3141  O   ARG A 849      72.770  39.420  31.580  1.00  0.00           O
ATOM   3142  N   TYR A 850      72.640  39.770  33.790  1.00  0.00           N
ATOM   3143  HN  TYR A 850      72.160  40.330  34.450  1.00  0.00           H
ATOM   3144  CA  TYR A 850      73.380  38.570  34.130  1.00  0.00           C
ATOM   3145  HA  TYR A 850      73.680  37.990  33.280  1.00  0.00           H
ATOM   3146  CB  TYR A 850      74.610  38.790  35.040  1.00  0.00           C
ATOM   3147  HB1 TYR A 850      75.450  39.320  34.540  1.00  0.00           H
ATOM   3148  HB2 TYR A 850      74.910  37.810  35.460  1.00  0.00           H
ATOM   3149  CG  TYR A 850      74.260  39.670  36.250  1.00  0.00           C
ATOM   3150  CD1 TYR A 850      74.220  41.110  36.270  1.00  0.00           C
ATOM   3151  HD1 TYR A 850      74.380  41.730  35.380  1.00  0.00           H
ATOM   3152  CE1 TYR A 850      74.010  41.850  37.420  1.00  0.00           C
ATOM   3153  HE1 TYR A 850      73.940  42.920  37.330  1.00  0.00           H
ATOM   3154  CZ  TYR A 850      73.860  41.100  38.630  1.00  0.00           C
ATOM   3155  OH  TYR A 850      73.790  41.670  39.970  1.00  0.00           O
ATOM   3156  HH  TYR A 850      73.400  42.550  39.900  1.00  0.00           H
ATOM   3157  CD2 TYR A 850      74.190  38.980  37.470  1.00  0.00           C
ATOM   3158  HD2 TYR A 850      74.410  37.930  37.590  1.00  0.00           H
ATOM   3159  CE2 TYR A 850      73.960  39.670  38.690  1.00  0.00           C
ATOM   3160  HE2 TYR A 850      74.100  39.070  39.580  1.00  0.00           H
ATOM   3161  C   TYR A 850      72.410  37.660  34.740  1.00  0.00           C
ATOM   3162  O   TYR A 850      71.580  38.120  35.480  1.00  0.00           O
ATOM   3163  N   PHE A 851      72.530  36.400  34.390  1.00  0.00           N
ATOM   3164  HN  PHE A 851      73.200  35.990  33.770  1.00  0.00           H
ATOM   3165  CA  PHE A 851      71.580  35.270  34.710  1.00  0.00           C
ATOM   3166  HA  PHE A 851      72.140  34.350  34.570  1.00  0.00           H
ATOM   3167  CB  PHE A 851      70.990  35.200  36.110  1.00  0.00           C
ATOM   3168  HB1 PHE A 851      70.210  34.410  36.200  1.00  0.00           H
ATOM   3169  HB2 PHE A 851      70.400  36.070  36.440  1.00  0.00           H
ATOM   3170  CG  PHE A 851      71.920  34.840  37.230  1.00  0.00           C
ATOM   3171  CD1 PHE A 851      71.340  34.090  38.270  1.00  0.00           C
ATOM   3172  HD1 PHE A 851      70.330  33.740  38.190  1.00  0.00           H
ATOM   3173  CE1 PHE A 851      72.070  33.880  39.470  1.00  0.00           C
ATOM   3174  HE1 PHE A 851      71.590  33.300  40.240  1.00  0.00           H
ATOM   3175  CZ  PHE A 851      73.370  34.390  39.680  1.00  0.00           C
ATOM   3176  HZ  PHE A 851      73.790  34.220  40.650  1.00  0.00           H
ATOM   3177  CD2 PHE A 851      73.260  35.270  37.380  1.00  0.00           C
ATOM   3178  HD2 PHE A 851      73.620  35.790  36.510  1.00  0.00           H
ATOM   3179  CE2 PHE A 851      73.920  35.110  38.620  1.00  0.00           C
ATOM   3180  HE2 PHE A 851      74.920  35.490  38.750  1.00  0.00           H
ATOM   3181  C   PHE A 851      70.340  35.300  33.710  1.00  0.00           C
ATOM   3182  O   PHE A 851      69.910  36.420  33.300  1.00  0.00           O
ATOM   3183  N   PRO A 852      69.950  34.090  33.140  1.00  0.00           N
ATOM   3184  CD  PRO A 852      70.720  32.850  33.410  1.00  0.00           C
ATOM   3185  HD1 PRO A 852      70.740  32.710  34.500  1.00  0.00           H
ATOM   3186  HD2 PRO A 852      71.740  32.930  32.960  1.00  0.00           H
ATOM   3187  CA  PRO A 852      68.690  33.780  32.430  1.00  0.00           C
ATOM   3188  HA  PRO A 852      68.960  34.020  31.410  1.00  0.00           H
ATOM   3189  CB  PRO A 852      68.490  32.320  32.720  1.00  0.00           C
ATOM   3190  HB1 PRO A 852      67.790  31.890  31.980  1.00  0.00           H
ATOM   3191  HB2 PRO A 852      68.170  32.050  33.740  1.00  0.00           H
ATOM   3192  CG  PRO A 852      69.920  31.820  32.640  1.00  0.00           C
ATOM   3193  HG1 PRO A 852      70.210  30.810  33.040  1.00  0.00           H
ATOM   3194  HG2 PRO A 852      70.320  31.890  31.600  1.00  0.00           H
ATOM   3195  C   PRO A 852      67.480  34.610  32.830  1.00  0.00           C
ATOM   3196  O   PRO A 852      67.340  34.940  34.070  1.00  0.00           O
ATOM   3197  N   THR A 853      66.540  34.930  31.860  1.00  0.00           N
ATOM   3198  HN  THR A 853      66.620  34.550  30.950  1.00  0.00           H
ATOM   3199  CA  THR A 853      65.380  35.820  32.180  1.00  0.00           C
ATOM   3200  HA  THR A 853      65.790  36.760  32.480  1.00  0.00           H
ATOM   3201  CB  THR A 853      64.460  36.020  31.050  1.00  0.00           C
ATOM   3202  HB  THR A 853      64.010  35.070  30.700  1.00  0.00           H
ATOM   3203  OG1 THR A 853      65.210  36.570  29.980  1.00  0.00           O
ATOM   3204  HG1 THR A 853      65.760  35.860  29.650  1.00  0.00           H
ATOM   3205  CG2 THR A 853      63.370  37.040  31.380  1.00  0.00           C
ATOM   3206 HG21 THR A 853      62.920  37.530  30.500  1.00  0.00           H
ATOM   3207 HG22 THR A 853      63.940  37.790  31.960  1.00  0.00           H
ATOM   3208 HG23 THR A 853      62.530  36.620  31.980  1.00  0.00           H
ATOM   3209  C   THR A 853      64.540  35.280  33.200  1.00  0.00           C
ATOM   3210  O   THR A 853      64.010  36.020  34.060  1.00  0.00           O
ATOM   3211  N   LYS A 854      64.240  33.960  33.170  1.00  0.00           N
ATOM   3212  HN  LYS A 854      64.600  33.360  32.460  1.00  0.00           H
ATOM   3213  CA  LYS A 854      63.350  33.320  34.150  1.00  0.00           C
ATOM   3214  HA  LYS A 854      62.380  33.800  34.050  1.00  0.00           H
ATOM   3215  CB  LYS A 854      63.060  31.790  33.930  1.00  0.00           C
ATOM   3216  HB1 LYS A 854      62.500  31.250  34.730  1.00  0.00           H
ATOM   3217  HB2 LYS A 854      64.080  31.360  33.850  1.00  0.00           H
ATOM   3218  CG  LYS A 854      62.190  31.670  32.770  1.00  0.00           C
ATOM   3219  HG1 LYS A 854      62.650  32.220  31.920  1.00  0.00           H
ATOM   3220  HG2 LYS A 854      61.290  32.250  33.060  1.00  0.00           H
ATOM   3221  CD  LYS A 854      61.940  30.190  32.360  1.00  0.00           C
ATOM   3222  HD1 LYS A 854      61.400  29.730  33.210  1.00  0.00           H
ATOM   3223  HD2 LYS A 854      62.920  29.680  32.310  1.00  0.00           H
ATOM   3224  CE  LYS A 854      61.220  29.980  31.020  1.00  0.00           C
ATOM   3225  HE1 LYS A 854      61.770  30.400  30.160  1.00  0.00           H
ATOM   3226  HE2 LYS A 854      60.250  30.510  31.110  1.00  0.00           H
ATOM   3227  NZ  LYS A 854      61.080  28.610  30.790  1.00  0.00           N
ATOM   3228  HZ1 LYS A 854      61.000  28.130  31.710  1.00  0.00           H
ATOM   3229  HZ2 LYS A 854      61.800  28.190  30.190  1.00  0.00           H
ATOM   3230  HZ3 LYS A 854      60.140  28.470  30.360  1.00  0.00           H
ATOM   3231  C   LYS A 854      63.850  33.420  35.580  1.00  0.00           C
ATOM   3232  O   LYS A 854      63.030  33.590  36.460  1.00  0.00           O
ATOM   3233  N   VAL A 855      65.140  33.120  35.800  1.00  0.00           N
ATOM   3234  HN  VAL A 855      65.720  32.740  35.080  1.00  0.00           H
ATOM   3235  CA  VAL A 855      65.740  33.240  37.140  1.00  0.00           C
ATOM   3236  HA  VAL A 855      65.160  32.670  37.850  1.00  0.00           H
ATOM   3237  CB  VAL A 855      67.180  32.840  37.280  1.00  0.00           C
ATOM   3238  HB  VAL A 855      67.870  33.490  36.690  1.00  0.00           H
ATOM   3239  CG1 VAL A 855      67.770  32.760  38.710  1.00  0.00           C
ATOM   3240 HG11 VAL A 855      67.680  33.680  39.350  1.00  0.00           H
ATOM   3241 HG12 VAL A 855      68.740  32.230  38.700  1.00  0.00           H
ATOM   3242 HG13 VAL A 855      67.150  32.020  39.250  1.00  0.00           H
ATOM   3243  CG2 VAL A 855      67.310  31.460  36.580  1.00  0.00           C
ATOM   3244 HG21 VAL A 855      67.330  31.620  35.480  1.00  0.00           H
ATOM   3245 HG22 VAL A 855      66.490  30.770  36.900  1.00  0.00           H
ATOM   3246 HG23 VAL A 855      68.280  30.950  36.770  1.00  0.00           H
ATOM   3247  C   VAL A 855      65.580  34.680  37.730  1.00  0.00           C
ATOM   3248  O   VAL A 855      65.110  34.950  38.850  1.00  0.00           O
ATOM   3249  N   ARG A 856      65.900  35.700  36.800  1.00  0.00           N
ATOM   3250  HN  ARG A 856      66.170  35.420  35.880  1.00  0.00           H
ATOM   3251  CA  ARG A 856      65.740  37.070  37.100  1.00  0.00           C
ATOM   3252  HA  ARG A 856      66.290  37.210  38.010  1.00  0.00           H
ATOM   3253  CB  ARG A 856      66.270  37.980  35.950  1.00  0.00           C
ATOM   3254  HB1 ARG A 856      65.780  38.980  35.850  1.00  0.00           H
ATOM   3255  HB2 ARG A 856      66.020  37.540  34.960  1.00  0.00           H
ATOM   3256  CG  ARG A 856      67.790  38.230  36.090  1.00  0.00           C
ATOM   3257  HG1 ARG A 856      68.210  37.220  35.930  1.00  0.00           H
ATOM   3258  HG2 ARG A 856      67.960  38.580  37.140  1.00  0.00           H
ATOM   3259  CD  ARG A 856      68.420  39.310  35.180  1.00  0.00           C
ATOM   3260  HD1 ARG A 856      69.450  39.630  35.460  1.00  0.00           H
ATOM   3261  HD2 ARG A 856      67.750  40.180  35.070  1.00  0.00           H
ATOM   3262  NE  ARG A 856      68.510  38.620  33.880  1.00  0.00           N
ATOM   3263  HE  ARG A 856      69.030  37.770  33.890  1.00  0.00           H
ATOM   3264  CZ  ARG A 856      67.900  38.890  32.740  1.00  0.00           C
ATOM   3265  NH1 ARG A 856      67.130  39.900  32.430  1.00  0.00           N
ATOM   3266 HH11 ARG A 856      67.040  40.540  33.190  1.00  0.00           H
ATOM   3267 HH12 ARG A 856      66.800  40.030  31.500  1.00  0.00           H
ATOM   3268  NH2 ARG A 856      68.150  38.120  31.700  1.00  0.00           N
ATOM   3269 HH21 ARG A 856      67.710  38.360  30.840  1.00  0.00           H
ATOM   3270 HH22 ARG A 856      68.790  37.360  31.830  1.00  0.00           H
ATOM   3271  C   ARG A 856      64.280  37.530  37.460  1.00  0.00           C
ATOM   3272  O   ARG A 856      63.920  38.180  38.420  1.00  0.00           O
ATOM   3273  N   SER A 857      63.350  37.070  36.550  1.00  0.00           N
ATOM   3274  HN  SER A 857      63.650  36.670  35.690  1.00  0.00           H
ATOM   3275  CA  SER A 857      61.910  37.310  36.510  1.00  0.00           C
ATOM   3276  HA  SER A 857      61.690  38.360  36.620  1.00  0.00           H
ATOM   3277  CB  SER A 857      61.280  36.940  35.200  1.00  0.00           C
ATOM   3278  HB1 SER A 857      60.220  37.230  35.080  1.00  0.00           H
ATOM   3279  HB2 SER A 857      61.410  35.870  34.950  1.00  0.00           H
ATOM   3280  OG  SER A 857      62.010  37.720  34.230  1.00  0.00           O
ATOM   3281  HG1 SER A 857      62.850  37.290  34.050  1.00  0.00           H
ATOM   3282  C   SER A 857      61.220  36.680  37.710  1.00  0.00           C
ATOM   3283  O   SER A 857      60.380  37.330  38.370  1.00  0.00           O
ATOM   3284  N   THR A 858      61.580  35.400  38.160  1.00  0.00           N
ATOM   3285  HN  THR A 858      62.190  34.810  37.630  1.00  0.00           H
ATOM   3286  CA  THR A 858      60.940  34.810  39.320  1.00  0.00           C
ATOM   3287  HA  THR A 858      59.920  35.110  39.500  1.00  0.00           H
ATOM   3288  CB  THR A 858      60.960  33.290  39.310  1.00  0.00           C
ATOM   3289  HB  THR A 858      60.550  32.860  40.250  1.00  0.00           H
ATOM   3290  OG1 THR A 858      62.310  32.750  38.960  1.00  0.00           O
ATOM   3291  HG1 THR A 858      62.460  32.860  38.020  1.00  0.00           H
ATOM   3292  CG2 THR A 858      60.020  32.760  38.190  1.00  0.00           C
ATOM   3293 HG21 THR A 858      60.020  31.670  38.410  1.00  0.00           H
ATOM   3294 HG22 THR A 858      60.480  32.880  37.190  1.00  0.00           H
ATOM   3295 HG23 THR A 858      59.000  33.180  38.270  1.00  0.00           H
ATOM   3296  C   THR A 858      61.540  35.360  40.680  1.00  0.00           C
ATOM   3297  O   THR A 858      60.750  35.550  41.600  1.00  0.00           O
ATOM   3298  N   ILE A 859      62.860  35.640  40.770  1.00  0.00           N
ATOM   3299  HN  ILE A 859      63.490  35.370  40.040  1.00  0.00           H
ATOM   3300  CA  ILE A 859      63.520  36.180  41.990  1.00  0.00           C
ATOM   3301  HA  ILE A 859      63.230  35.460  42.750  1.00  0.00           H
ATOM   3302  CB  ILE A 859      65.050  36.160  41.840  1.00  0.00           C
ATOM   3303  HB  ILE A 859      65.340  36.610  40.870  1.00  0.00           H
ATOM   3304  CG2 ILE A 859      65.620  37.150  42.910  1.00  0.00           C
ATOM   3305 HG21 ILE A 859      66.730  37.160  42.940  1.00  0.00           H
ATOM   3306 HG22 ILE A 859      65.360  36.820  43.940  1.00  0.00           H
ATOM   3307 HG23 ILE A 859      65.430  38.220  42.660  1.00  0.00           H
ATOM   3308  CG1 ILE A 859      65.660  34.740  41.880  1.00  0.00           C
ATOM   3309 HG11 ILE A 859      66.760  34.760  41.690  1.00  0.00           H
ATOM   3310 HG12 ILE A 859      65.150  34.110  41.130  1.00  0.00           H
ATOM   3311  CD  ILE A 859      65.450  34.100  43.260  1.00  0.00           C
ATOM   3312  HD1 ILE A 859      65.830  33.080  43.040  1.00  0.00           H
ATOM   3313  HD2 ILE A 859      64.390  33.940  43.560  1.00  0.00           H
ATOM   3314  HD3 ILE A 859      65.970  34.530  44.140  1.00  0.00           H
ATOM   3315  C   ILE A 859      62.940  37.540  42.400  1.00  0.00           C
ATOM   3316  O   ILE A 859      62.540  37.720  43.530  1.00  0.00           O
ATOM   3317  N   SER A 860      62.730  38.430  41.420  1.00  0.00           N
ATOM   3318  HN  SER A 860      62.990  38.070  40.530  1.00  0.00           H
ATOM   3319  CA  SER A 860      62.120  39.730  41.600  1.00  0.00           C
ATOM   3320  HA  SER A 860      62.610  40.160  42.470  1.00  0.00           H
ATOM   3321  CB  SER A 860      62.180  40.650  40.310  1.00  0.00           C
ATOM   3322  HB1 SER A 860      63.230  40.900  40.080  1.00  0.00           H
ATOM   3323  HB2 SER A 860      61.730  41.670  40.390  1.00  0.00           H
ATOM   3324  OG  SER A 860      61.720  39.900  39.110  1.00  0.00           O
ATOM   3325  HG1 SER A 860      62.270  39.130  39.000  1.00  0.00           H
ATOM   3326  C   SER A 860      60.730  39.750  42.170  1.00  0.00           C
ATOM   3327  O   SER A 860      60.430  40.710  42.900  1.00  0.00           O
ATOM   3328  N   ASP A 861      59.930  38.740  41.950  1.00  0.00           N
ATOM   3329  HN  ASP A 861      60.230  37.940  41.440  1.00  0.00           H
ATOM   3330  CA  ASP A 861      58.590  38.730  42.460  1.00  0.00           C
ATOM   3331  HA  ASP A 861      58.190  39.730  42.630  1.00  0.00           H
ATOM   3332  CB  ASP A 861      57.710  37.920  41.490  1.00  0.00           C
ATOM   3333  HB1 ASP A 861      56.730  37.710  41.980  1.00  0.00           H
ATOM   3334  HB2 ASP A 861      58.150  36.920  41.310  1.00  0.00           H
ATOM   3335  CG  ASP A 861      57.330  38.520  40.120  1.00  0.00           C
ATOM   3336  OD1 ASP A 861      56.560  38.000  39.290  1.00  0.00           O
ATOM   3337  OD2 ASP A 861      57.750  39.660  39.930  1.00  0.00           O
ATOM   3338  C   ASP A 861      58.520  37.970  43.750  1.00  0.00           C
ATOM   3339  O   ASP A 861      57.540  37.970  44.450  1.00  0.00           O
ATOM   3340  N   PHE A 862      59.590  37.190  44.060  1.00  0.00           N
ATOM   3341  HN  PHE A 862      60.290  37.160  43.360  1.00  0.00           H
ATOM   3342  CA  PHE A 862      59.700  36.330  45.230  1.00  0.00           C
ATOM   3343  HA  PHE A 862      58.710  36.060  45.550  1.00  0.00           H
ATOM   3344  CB  PHE A 862      60.500  35.030  44.750  1.00  0.00           C
ATOM   3345  HB1 PHE A 862      61.540  35.230  44.440  1.00  0.00           H
ATOM   3346  HB2 PHE A 862      59.970  34.650  43.850  1.00  0.00           H
ATOM   3347  CG  PHE A 862      60.330  33.840  45.660  1.00  0.00           C
ATOM   3348  CD1 PHE A 862      59.050  33.450  45.930  1.00  0.00           C
ATOM   3349  HD1 PHE A 862      58.260  34.030  45.450  1.00  0.00           H
ATOM   3350  CE1 PHE A 862      58.800  32.360  46.700  1.00  0.00           C
ATOM   3351  HE1 PHE A 862      57.800  32.080  47.010  1.00  0.00           H
ATOM   3352  CZ  PHE A 862      59.930  31.620  47.320  1.00  0.00           C
ATOM   3353  HZ  PHE A 862      59.770  30.700  47.870  1.00  0.00           H
ATOM   3354  CD2 PHE A 862      61.430  33.030  46.150  1.00  0.00           C
ATOM   3355  HD2 PHE A 862      62.450  33.250  45.870  1.00  0.00           H
ATOM   3356  CE2 PHE A 862      61.200  31.890  46.890  1.00  0.00           C
ATOM   3357  HE2 PHE A 862      62.000  31.210  47.160  1.00  0.00           H
ATOM   3358  C   PHE A 862      60.580  37.030  46.310  1.00  0.00           C
ATOM   3359  O   PHE A 862      60.900  36.550  47.400  1.00  0.00           O
ATOM   3360  N   ALA A 863      61.000  38.300  46.010  1.00  0.00           N
ATOM   3361  HN  ALA A 863      60.680  38.650  45.130  1.00  0.00           H
ATOM   3362  CA  ALA A 863      61.980  39.210  46.610  1.00  0.00           C
ATOM   3363  HA  ALA A 863      62.890  38.620  46.500  1.00  0.00           H
ATOM   3364  CB  ALA A 863      62.020  40.630  45.900  1.00  0.00           C
ATOM   3365  HB1 ALA A 863      62.670  41.320  46.480  1.00  0.00           H
ATOM   3366  HB2 ALA A 863      61.090  41.190  46.100  1.00  0.00           H
ATOM   3367  HB3 ALA A 863      62.340  40.620  44.830  1.00  0.00           H
ATOM   3368  C   ALA A 863      61.670  39.530  48.140  1.00  0.00           C
ATOM   3369  O   ALA A 863      62.580  39.500  48.980  1.00  0.00           O
ATOM   3370  N   VAL A 864      60.390  39.830  48.420  1.00  0.00           N
ATOM   3371  HN  VAL A 864      59.600  39.840  47.820  1.00  0.00           H
ATOM   3372  CA  VAL A 864      59.930  40.190  49.710  1.00  0.00           C
ATOM   3373  HA  VAL A 864      60.500  41.010  50.150  1.00  0.00           H
ATOM   3374  CB  VAL A 864      58.460  40.670  49.750  1.00  0.00           C
ATOM   3375  HB  VAL A 864      57.810  39.960  49.200  1.00  0.00           H
ATOM   3376  CG1 VAL A 864      57.930  40.920  51.150  1.00  0.00           C
ATOM   3377 HG11 VAL A 864      56.890  41.290  51.080  1.00  0.00           H
ATOM   3378 HG12 VAL A 864      58.630  41.520  51.760  1.00  0.00           H
ATOM   3379 HG13 VAL A 864      57.810  39.880  51.560  1.00  0.00           H
ATOM   3380  CG2 VAL A 864      58.400  42.020  49.000  1.00  0.00           C
ATOM   3381 HG21 VAL A 864      58.850  42.810  49.620  1.00  0.00           H
ATOM   3382 HG22 VAL A 864      57.350  42.290  48.720  1.00  0.00           H
ATOM   3383 HG23 VAL A 864      58.900  42.080  48.000  1.00  0.00           H
ATOM   3384  C   VAL A 864      60.130  39.080  50.700  1.00  0.00           C
ATOM   3385  O   VAL A 864      60.770  39.260  51.730  1.00  0.00           O
ATOM   3386  N   PHE A 865      59.790  37.780  50.300  1.00  0.00           N
ATOM   3387  HN  PHE A 865      59.460  37.610  49.370  1.00  0.00           H
ATOM   3388  CA  PHE A 865      60.050  36.600  51.100  1.00  0.00           C
ATOM   3389  HA  PHE A 865      59.640  36.700  52.090  1.00  0.00           H
ATOM   3390  CB  PHE A 865      59.410  35.320  50.510  1.00  0.00           C
ATOM   3391  HB1 PHE A 865      59.810  35.110  49.490  1.00  0.00           H
ATOM   3392  HB2 PHE A 865      58.310  35.460  50.510  1.00  0.00           H
ATOM   3393  CG  PHE A 865      59.670  34.080  51.390  1.00  0.00           C
ATOM   3394  CD1 PHE A 865      60.130  32.980  50.660  1.00  0.00           C
ATOM   3395  HD1 PHE A 865      60.300  33.090  49.590  1.00  0.00           H
ATOM   3396  CE1 PHE A 865      60.400  31.740  51.300  1.00  0.00           C
ATOM   3397  HE1 PHE A 865      60.730  30.910  50.680  1.00  0.00           H
ATOM   3398  CZ  PHE A 865      59.970  31.550  52.610  1.00  0.00           C
ATOM   3399  HZ  PHE A 865      60.140  30.670  53.190  1.00  0.00           H
ATOM   3400  CD2 PHE A 865      59.320  33.900  52.770  1.00  0.00           C
ATOM   3401  HD2 PHE A 865      58.890  34.690  53.370  1.00  0.00           H
ATOM   3402  CE2 PHE A 865      59.330  32.600  53.320  1.00  0.00           C
ATOM   3403  HE2 PHE A 865      59.190  32.430  54.380  1.00  0.00           H
ATOM   3404  C   PHE A 865      61.490  36.330  51.350  1.00  0.00           C
ATOM   3405  O   PHE A 865      61.900  36.150  52.460  1.00  0.00           O
ATOM   3406  N   LEU A 866      62.340  36.390  50.300  1.00  0.00           N
ATOM   3407  HN  LEU A 866      62.080  36.720  49.400  1.00  0.00           H
ATOM   3408  CA  LEU A 866      63.780  36.280  50.450  1.00  0.00           C
ATOM   3409  HA  LEU A 866      64.080  35.340  50.890  1.00  0.00           H
ATOM   3410  CB  LEU A 866      64.460  36.550  49.030  1.00  0.00           C
ATOM   3411  HB1 LEU A 866      65.470  36.920  49.280  1.00  0.00           H
ATOM   3412  HB2 LEU A 866      63.860  37.300  48.470  1.00  0.00           H
ATOM   3413  CG  LEU A 866      64.400  35.240  48.210  1.00  0.00           C
ATOM   3414  HG  LEU A 866      63.520  34.660  48.550  1.00  0.00           H
ATOM   3415  CD1 LEU A 866      64.190  35.460  46.740  1.00  0.00           C
ATOM   3416 HD11 LEU A 866      64.220  34.470  46.220  1.00  0.00           H
ATOM   3417 HD12 LEU A 866      65.070  35.990  46.320  1.00  0.00           H
ATOM   3418 HD13 LEU A 866      63.370  36.080  46.320  1.00  0.00           H
ATOM   3419  CD2 LEU A 866      65.660  34.410  48.460  1.00  0.00           C
ATOM   3420 HD21 LEU A 866      65.650  33.480  47.850  1.00  0.00           H
ATOM   3421 HD22 LEU A 866      65.690  34.240  49.550  1.00  0.00           H
ATOM   3422 HD23 LEU A 866      66.610  34.940  48.200  1.00  0.00           H
ATOM   3423  C   LEU A 866      64.330  37.310  51.490  1.00  0.00           C
ATOM   3424  O   LEU A 866      65.130  37.040  52.390  1.00  0.00           O
ATOM   3425  N   THR A 867      63.810  38.560  51.370  1.00  0.00           N
ATOM   3426  HN  THR A 867      63.200  38.840  50.630  1.00  0.00           H
ATOM   3427  CA  THR A 867      64.200  39.590  52.320  1.00  0.00           C
ATOM   3428  HA  THR A 867      65.250  39.790  52.230  1.00  0.00           H
ATOM   3429  CB  THR A 867      63.600  40.960  51.900  1.00  0.00           C
ATOM   3430  HB  THR A 867      62.490  40.840  52.000  1.00  0.00           H
ATOM   3431  OG1 THR A 867      63.990  41.310  50.580  1.00  0.00           O
ATOM   3432  HG1 THR A 867      63.710  40.610  49.980  1.00  0.00           H
ATOM   3433  CG2 THR A 867      64.130  42.070  52.740  1.00  0.00           C
ATOM   3434 HG21 THR A 867      63.450  42.930  52.550  1.00  0.00           H
ATOM   3435 HG22 THR A 867      65.200  42.270  52.510  1.00  0.00           H
ATOM   3436 HG23 THR A 867      63.970  41.950  53.840  1.00  0.00           H
ATOM   3437  C   THR A 867      63.880  39.260  53.840  1.00  0.00           C
ATOM   3438  O   THR A 867      64.730  39.370  54.740  1.00  0.00           O
ATOM   3439  N   ILE A 868      62.710  38.770  54.050  1.00  0.00           N
ATOM   3440  HN  ILE A 868      62.030  38.550  53.360  1.00  0.00           H
ATOM   3441  CA  ILE A 868      62.330  38.340  55.370  1.00  0.00           C
ATOM   3442  HA  ILE A 868      62.490  39.140  56.080  1.00  0.00           H
ATOM   3443  CB  ILE A 868      60.840  38.230  55.490  1.00  0.00           C
ATOM   3444  HB  ILE A 868      60.430  37.530  54.730  1.00  0.00           H
ATOM   3445  CG2 ILE A 868      60.440  37.750  56.900  1.00  0.00           C
ATOM   3446 HG21 ILE A 868      60.760  38.460  57.710  1.00  0.00           H
ATOM   3447 HG22 ILE A 868      60.780  36.730  57.180  1.00  0.00           H
ATOM   3448 HG23 ILE A 868      59.330  37.700  56.860  1.00  0.00           H
ATOM   3449  CG1 ILE A 868      60.140  39.610  55.160  1.00  0.00           C
ATOM   3450 HG11 ILE A 868      60.460  40.020  54.180  1.00  0.00           H
ATOM   3451 HG12 ILE A 868      60.460  40.350  55.930  1.00  0.00           H
ATOM   3452  CD  ILE A 868      58.590  39.520  55.060  1.00  0.00           C
ATOM   3453  HD1 ILE A 868      58.140  40.500  54.760  1.00  0.00           H
ATOM   3454  HD2 ILE A 868      58.200  39.230  56.060  1.00  0.00           H
ATOM   3455  HD3 ILE A 868      58.330  38.720  54.340  1.00  0.00           H
ATOM   3456  C   ILE A 868      63.140  37.110  55.840  1.00  0.00           C
ATOM   3457  O   ILE A 868      63.470  37.080  57.030  1.00  0.00           O
ATOM   3458  N   VAL A 869      63.410  36.100  54.940  1.00  0.00           N
ATOM   3459  HN  VAL A 869      63.070  36.210  54.010  1.00  0.00           H
ATOM   3460  CA  VAL A 869      64.260  34.980  55.260  1.00  0.00           C
ATOM   3461  HA  VAL A 869      63.820  34.500  56.130  1.00  0.00           H
ATOM   3462  CB  VAL A 869      64.280  34.050  54.020  1.00  0.00           C
ATOM   3463  HB  VAL A 869      64.440  34.580  53.070  1.00  0.00           H
ATOM   3464  CG1 VAL A 869      65.340  32.910  54.150  1.00  0.00           C
ATOM   3465 HG11 VAL A 869      66.390  33.280  54.120  1.00  0.00           H
ATOM   3466 HG12 VAL A 869      65.190  32.170  53.330  1.00  0.00           H
ATOM   3467 HG13 VAL A 869      65.200  32.350  55.100  1.00  0.00           H
ATOM   3468  CG2 VAL A 869      62.920  33.280  53.960  1.00  0.00           C
ATOM   3469 HG21 VAL A 869      62.760  32.720  53.020  1.00  0.00           H
ATOM   3470 HG22 VAL A 869      62.020  33.910  53.840  1.00  0.00           H
ATOM   3471 HG23 VAL A 869      62.930  32.540  54.780  1.00  0.00           H
ATOM   3472  C   VAL A 869      65.690  35.350  55.620  1.00  0.00           C
ATOM   3473  O   VAL A 869      66.100  34.970  56.730  1.00  0.00           O
ATOM   3474  N   ILE A 870      66.400  36.140  54.810  1.00  0.00           N
ATOM   3475  HN  ILE A 870      66.010  36.480  53.960  1.00  0.00           H
ATOM   3476  CA  ILE A 870      67.770  36.550  55.100  1.00  0.00           C
ATOM   3477  HA  ILE A 870      68.280  35.600  55.140  1.00  0.00           H
ATOM   3478  CB  ILE A 870      68.290  37.310  53.870  1.00  0.00           C
ATOM   3479  HB  ILE A 870      67.520  38.000  53.470  1.00  0.00           H
ATOM   3480  CG2 ILE A 870      69.570  38.070  54.130  1.00  0.00           C
ATOM   3481 HG21 ILE A 870      70.360  37.470  54.620  1.00  0.00           H
ATOM   3482 HG22 ILE A 870      69.360  38.900  54.840  1.00  0.00           H
ATOM   3483 HG23 ILE A 870      70.000  38.560  53.220  1.00  0.00           H
ATOM   3484  CG1 ILE A 870      68.460  36.230  52.750  1.00  0.00           C
ATOM   3485 HG11 ILE A 870      68.440  36.750  51.770  1.00  0.00           H
ATOM   3486 HG12 ILE A 870      67.610  35.520  52.740  1.00  0.00           H
ATOM   3487  CD  ILE A 870      69.670  35.310  52.800  1.00  0.00           C
ATOM   3488  HD1 ILE A 870      69.550  34.280  52.390  1.00  0.00           H
ATOM   3489  HD2 ILE A 870      70.100  35.160  53.830  1.00  0.00           H
ATOM   3490  HD3 ILE A 870      70.510  35.810  52.290  1.00  0.00           H
ATOM   3491  C   ILE A 870      67.920  37.270  56.380  1.00  0.00           C
ATOM   3492  O   ILE A 870      68.850  37.030  57.180  1.00  0.00           O
ATOM   3493  N   MET A 871      66.940  38.120  56.740  1.00  0.00           N
ATOM   3494  HN  MET A 871      66.140  38.250  56.170  1.00  0.00           H
ATOM   3495  CA  MET A 871      66.990  38.830  58.030  1.00  0.00           C
ATOM   3496  HA  MET A 871      68.040  39.110  58.090  1.00  0.00           H
ATOM   3497  CB  MET A 871      66.050  40.030  58.010  1.00  0.00           C
ATOM   3498  HB1 MET A 871      66.130  40.610  58.950  1.00  0.00           H
ATOM   3499  HB2 MET A 871      64.980  39.780  57.860  1.00  0.00           H
ATOM   3500  CG  MET A 871      66.490  41.020  56.920  1.00  0.00           C
ATOM   3501  HG1 MET A 871      65.720  41.810  56.880  1.00  0.00           H
ATOM   3502  HG2 MET A 871      66.500  40.600  55.890  1.00  0.00           H
ATOM   3503  SD  MET A 871      68.160  41.790  57.190  1.00  0.00           S
ATOM   3504  CE  MET A 871      67.790  42.970  55.900  1.00  0.00           C
ATOM   3505  HE1 MET A 871      68.580  43.740  55.740  1.00  0.00           H
ATOM   3506  HE2 MET A 871      66.780  43.390  56.110  1.00  0.00           H
ATOM   3507  HE3 MET A 871      67.690  42.370  54.980  1.00  0.00           H
ATOM   3508  C   MET A 871      66.730  38.010  59.250  1.00  0.00           C
ATOM   3509  O   MET A 871      67.340  38.350  60.240  1.00  0.00           O
ATOM   3510  N   VAL A 872      65.910  37.000  59.220  1.00  0.00           N
ATOM   3511  HN  VAL A 872      65.410  36.780  58.380  1.00  0.00           H
ATOM   3512  CA  VAL A 872      65.770  36.100  60.360  1.00  0.00           C
ATOM   3513  HA  VAL A 872      65.820  36.660  61.280  1.00  0.00           H
ATOM   3514  CB  VAL A 872      64.370  35.350  60.470  1.00  0.00           C
ATOM   3515  HB  VAL A 872      64.320  34.900  61.490  1.00  0.00           H
ATOM   3516  CG1 VAL A 872      63.240  36.330  60.450  1.00  0.00           C
ATOM   3517 HG11 VAL A 872      63.060  36.680  59.400  1.00  0.00           H
ATOM   3518 HG12 VAL A 872      63.340  37.160  61.170  1.00  0.00           H
ATOM   3519 HG13 VAL A 872      62.310  35.750  60.660  1.00  0.00           H
ATOM   3520  CG2 VAL A 872      64.310  34.210  59.450  1.00  0.00           C
ATOM   3521 HG21 VAL A 872      63.360  33.630  59.580  1.00  0.00           H
ATOM   3522 HG22 VAL A 872      65.160  33.520  59.620  1.00  0.00           H
ATOM   3523 HG23 VAL A 872      64.420  34.620  58.430  1.00  0.00           H
ATOM   3524  C   VAL A 872      66.870  35.010  60.510  1.00  0.00           C
ATOM   3525  O   VAL A 872      67.060  34.460  61.540  1.00  0.00           O
ATOM   3526  N   THR A 873      67.600  34.710  59.430  1.00  0.00           N
ATOM   3527  HN  THR A 873      67.210  34.890  58.530  1.00  0.00           H
ATOM   3528  CA  THR A 873      68.840  33.940  59.340  1.00  0.00           C
ATOM   3529  HA  THR A 873      68.730  33.020  59.890  1.00  0.00           H
ATOM   3530  CB  THR A 873      69.150  33.610  57.850  1.00  0.00           C
ATOM   3531  HB  THR A 873      69.320  34.590  57.370  1.00  0.00           H
ATOM   3532  OG1 THR A 873      68.130  32.890  57.150  1.00  0.00           O
ATOM   3533  HG1 THR A 873      67.480  33.560  56.970  1.00  0.00           H
ATOM   3534  CG2 THR A 873      70.390  32.710  57.750  1.00  0.00           C
ATOM   3535 HG21 THR A 873      70.170  31.800  58.350  1.00  0.00           H
ATOM   3536 HG22 THR A 873      71.370  33.140  58.050  1.00  0.00           H
ATOM   3537 HG23 THR A 873      70.630  32.370  56.730  1.00  0.00           H
ATOM   3538  C   THR A 873      69.990  34.700  59.940  1.00  0.00           C
ATOM   3539  O   THR A 873      70.750  34.110  60.700  1.00  0.00           O
ATOM   3540  N   ILE A 874      70.110  36.070  59.710  1.00  0.00           N
ATOM   3541  HN  ILE A 874      69.510  36.540  59.050  1.00  0.00           H
ATOM   3542  CA  ILE A 874      70.990  36.970  60.500  1.00  0.00           C
ATOM   3543  HA  ILE A 874      71.990  36.570  60.500  1.00  0.00           H
ATOM   3544  CB  ILE A 874      71.040  38.420  59.960  1.00  0.00           C
ATOM   3545  HB  ILE A 874      70.030  38.840  60.140  1.00  0.00           H
ATOM   3546  CG2 ILE A 874      72.000  39.330  60.910  1.00  0.00           C
ATOM   3547 HG21 ILE A 874      71.570  39.510  61.910  1.00  0.00           H
ATOM   3548 HG22 ILE A 874      72.070  40.330  60.440  1.00  0.00           H
ATOM   3549 HG23 ILE A 874      73.040  38.910  60.960  1.00  0.00           H
ATOM   3550  CG1 ILE A 874      71.580  38.620  58.490  1.00  0.00           C
ATOM   3551 HG11 ILE A 874      71.460  39.710  58.310  1.00  0.00           H
ATOM   3552 HG12 ILE A 874      70.960  38.280  57.630  1.00  0.00           H
ATOM   3553  CD  ILE A 874      73.080  38.260  58.310  1.00  0.00           C
ATOM   3554  HD1 ILE A 874      73.480  38.840  57.460  1.00  0.00           H
ATOM   3555  HD2 ILE A 874      73.190  37.220  57.940  1.00  0.00           H
ATOM   3556  HD3 ILE A 874      73.730  38.310  59.210  1.00  0.00           H
ATOM   3557  C   ILE A 874      70.580  37.040  61.960  1.00  0.00           C
ATOM   3558  O   ILE A 874      71.460  36.930  62.800  1.00  0.00           O
ATOM   3559  N   ASP A 875      69.290  37.270  62.300  1.00  0.00           N
ATOM   3560  HN  ASP A 875      68.500  37.530  61.760  1.00  0.00           H
ATOM   3561  CA  ASP A 875      68.860  37.190  63.700  1.00  0.00           C
ATOM   3562  HA  ASP A 875      69.470  37.880  64.270  1.00  0.00           H
ATOM   3563  CB  ASP A 875      67.360  37.580  63.780  1.00  0.00           C
ATOM   3564  HB1 ASP A 875      66.670  36.750  63.550  1.00  0.00           H
ATOM   3565  HB2 ASP A 875      67.200  38.380  63.040  1.00  0.00           H
ATOM   3566  CG  ASP A 875      67.020  38.230  65.120  1.00  0.00           C
ATOM   3567  OD1 ASP A 875      67.660  39.250  65.490  1.00  0.00           O
ATOM   3568  OD2 ASP A 875      66.100  37.670  65.800  1.00  0.00           O
ATOM   3569  C   ASP A 875      69.140  35.840  64.310  1.00  0.00           C
ATOM   3570  O   ASP A 875      69.680  35.710  65.390  1.00  0.00           O
ATOM   3571  N   TYR A 876      68.890  34.650  63.660  1.00  0.00           N
ATOM   3572  HN  TYR A 876      68.500  34.680  62.740  1.00  0.00           H
ATOM   3573  CA  TYR A 876      69.070  33.290  64.160  1.00  0.00           C
ATOM   3574  HA  TYR A 876      68.660  33.080  65.140  1.00  0.00           H
ATOM   3575  CB  TYR A 876      68.600  32.320  63.130  1.00  0.00           C
ATOM   3576  HB1 TYR A 876      69.070  32.570  62.160  1.00  0.00           H
ATOM   3577  HB2 TYR A 876      67.520  32.600  63.100  1.00  0.00           H
ATOM   3578  CG  TYR A 876      68.970  30.810  63.410  1.00  0.00           C
ATOM   3579  CD1 TYR A 876      68.170  29.960  64.250  1.00  0.00           C
ATOM   3580  HD1 TYR A 876      67.250  30.330  64.680  1.00  0.00           H
ATOM   3581  CE1 TYR A 876      68.600  28.650  64.510  1.00  0.00           C
ATOM   3582  HE1 TYR A 876      67.960  27.990  65.070  1.00  0.00           H
ATOM   3583  CZ  TYR A 876      69.760  28.100  63.830  1.00  0.00           C
ATOM   3584  OH  TYR A 876      70.150  26.770  63.980  1.00  0.00           O
ATOM   3585  HH  TYR A 876      69.460  26.390  64.540  1.00  0.00           H
ATOM   3586  CD2 TYR A 876      70.150  30.330  62.780  1.00  0.00           C
ATOM   3587  HD2 TYR A 876      70.700  30.980  62.130  1.00  0.00           H
ATOM   3588  CE2 TYR A 876      70.530  29.060  63.030  1.00  0.00           C
ATOM   3589  HE2 TYR A 876      71.510  28.780  62.680  1.00  0.00           H
ATOM   3590  C   TYR A 876      70.540  33.050  64.470  1.00  0.00           C
ATOM   3591  O   TYR A 876      70.840  32.310  65.390  1.00  0.00           O
ATOM   3592  N   LEU A 877      71.520  33.490  63.600  1.00  0.00           N
ATOM   3593  HN  LEU A 877      71.240  33.870  62.730  1.00  0.00           H
ATOM   3594  CA  LEU A 877      72.890  33.250  63.790  1.00  0.00           C
ATOM   3595  HA  LEU A 877      73.010  32.340  64.370  1.00  0.00           H
ATOM   3596  CB  LEU A 877      73.590  33.110  62.410  1.00  0.00           C
ATOM   3597  HB1 LEU A 877      73.720  34.080  61.900  1.00  0.00           H
ATOM   3598  HB2 LEU A 877      72.900  32.440  61.850  1.00  0.00           H
ATOM   3599  CG  LEU A 877      75.010  32.410  62.350  1.00  0.00           C
ATOM   3600  HG  LEU A 877      75.750  33.130  62.780  1.00  0.00           H
ATOM   3601  CD1 LEU A 877      75.050  31.150  63.310  1.00  0.00           C
ATOM   3602 HD11 LEU A 877      74.360  30.330  63.040  1.00  0.00           H
ATOM   3603 HD12 LEU A 877      74.860  31.560  64.330  1.00  0.00           H
ATOM   3604 HD13 LEU A 877      76.070  30.720  63.270  1.00  0.00           H
ATOM   3605  CD2 LEU A 877      75.270  32.040  60.900  1.00  0.00           C
ATOM   3606 HD21 LEU A 877      74.630  31.180  60.610  1.00  0.00           H
ATOM   3607 HD22 LEU A 877      76.340  31.790  60.750  1.00  0.00           H
ATOM   3608 HD23 LEU A 877      75.120  32.800  60.100  1.00  0.00           H
ATOM   3609  C   LEU A 877      73.570  34.300  64.590  1.00  0.00           C
ATOM   3610  O   LEU A 877      74.410  34.020  65.430  1.00  0.00           O
ATOM   3611  N   VAL A 878      73.130  35.570  64.490  1.00  0.00           N
ATOM   3612  HN  VAL A 878      72.350  35.750  63.910  1.00  0.00           H
ATOM   3613  CA  VAL A 878      73.800  36.680  65.180  1.00  0.00           C
ATOM   3614  HA  VAL A 878      74.630  36.160  65.650  1.00  0.00           H
ATOM   3615  CB  VAL A 878      74.530  37.640  64.170  1.00  0.00           C
ATOM   3616  HB  VAL A 878      73.800  38.210  63.550  1.00  0.00           H
ATOM   3617  CG1 VAL A 878      75.390  38.590  64.960  1.00  0.00           C
ATOM   3618 HG11 VAL A 878      75.880  38.100  65.840  1.00  0.00           H
ATOM   3619 HG12 VAL A 878      74.720  39.340  65.430  1.00  0.00           H
ATOM   3620 HG13 VAL A 878      76.100  39.110  64.290  1.00  0.00           H
ATOM   3621  CG2 VAL A 878      75.450  36.840  63.250  1.00  0.00           C
ATOM   3622 HG21 VAL A 878      74.820  36.290  62.520  1.00  0.00           H
ATOM   3623 HG22 VAL A 878      75.980  36.060  63.840  1.00  0.00           H
ATOM   3624 HG23 VAL A 878      76.140  37.490  62.680  1.00  0.00           H
ATOM   3625  C   VAL A 878      72.970  37.330  66.180  1.00  0.00           C
ATOM   3626  O   VAL A 878      73.390  37.490  67.340  1.00  0.00           O
ATOM   3627  N   GLY A 879      71.690  37.690  65.860  1.00  0.00           N
ATOM   3628  HN  GLY A 879      71.410  37.430  64.940  1.00  0.00           H
ATOM   3629  CA  GLY A 879      70.850  38.540  66.770  1.00  0.00           C
ATOM   3630  HA1 GLY A 879      71.020  38.320  67.810  1.00  0.00           H
ATOM   3631  HA2 GLY A 879      69.800  38.470  66.530  1.00  0.00           H
ATOM   3632  C   GLY A 879      71.090  40.000  66.530  1.00  0.00           C
ATOM   3633  O   GLY A 879      72.160  40.520  66.850  1.00  0.00           O
ATOM   3634  N   VAL A 880      70.030  40.680  66.060  1.00  0.00           N
ATOM   3635  HN  VAL A 880      69.190  40.210  65.810  1.00  0.00           H
ATOM   3636  CA  VAL A 880      70.170  42.120  65.750  1.00  0.00           C
ATOM   3637  HA  VAL A 880      71.210  42.420  65.860  1.00  0.00           H
ATOM   3638  CB  VAL A 880      69.710  42.560  64.310  1.00  0.00           C
ATOM   3639  HB  VAL A 880      68.660  42.270  64.170  1.00  0.00           H
ATOM   3640  CG1 VAL A 880      69.800  44.040  64.040  1.00  0.00           C
ATOM   3641 HG11 VAL A 880      69.320  44.150  63.040  1.00  0.00           H
ATOM   3642 HG12 VAL A 880      70.800  44.510  63.950  1.00  0.00           H
ATOM   3643 HG13 VAL A 880      69.130  44.650  64.670  1.00  0.00           H
ATOM   3644  CG2 VAL A 880      70.530  41.810  63.310  1.00  0.00           C
ATOM   3645 HG21 VAL A 880      70.400  40.710  63.380  1.00  0.00           H
ATOM   3646 HG22 VAL A 880      71.610  41.970  63.560  1.00  0.00           H
ATOM   3647 HG23 VAL A 880      70.570  42.250  62.290  1.00  0.00           H
ATOM   3648  C   VAL A 880      69.410  43.000  66.730  1.00  0.00           C
ATOM   3649  O   VAL A 880      68.190  42.750  67.010  1.00  0.00           O
ATOM   3650  N   PRO A 881      69.910  44.060  67.440  1.00  0.00           N
ATOM   3651  CD  PRO A 881      71.320  44.280  67.630  1.00  0.00           C
ATOM   3652  HD1 PRO A 881      71.750  44.880  66.790  1.00  0.00           H
ATOM   3653  HD2 PRO A 881      71.950  43.360  67.570  1.00  0.00           H
ATOM   3654  CA  PRO A 881      69.080  44.910  68.280  1.00  0.00           C
ATOM   3655  HA  PRO A 881      68.580  44.270  68.990  1.00  0.00           H
ATOM   3656  CB  PRO A 881      70.080  45.810  69.040  1.00  0.00           C
ATOM   3657  HB1 PRO A 881      69.760  46.070  70.070  1.00  0.00           H
ATOM   3658  HB2 PRO A 881      70.290  46.740  68.470  1.00  0.00           H
ATOM   3659  CG  PRO A 881      71.390  45.000  69.010  1.00  0.00           C
ATOM   3660  HG1 PRO A 881      72.270  45.670  69.050  1.00  0.00           H
ATOM   3661  HG2 PRO A 881      71.340  44.400  69.940  1.00  0.00           H
ATOM   3662  C   PRO A 881      68.020  45.620  67.550  1.00  0.00           C
ATOM   3663  O   PRO A 881      68.270  46.450  66.670  1.00  0.00           O
ATOM   3664  N   SER A 882      66.750  45.360  67.850  1.00  0.00           N
ATOM   3665  HN  SER A 882      66.590  44.820  68.670  1.00  0.00           H
ATOM   3666  CA  SER A 882      65.540  45.600  66.980  1.00  0.00           C
ATOM   3667  HA  SER A 882      65.320  46.650  66.840  1.00  0.00           H
ATOM   3668  CB  SER A 882      65.610  44.960  65.620  1.00  0.00           C
ATOM   3669  HB1 SER A 882      64.560  44.870  65.260  1.00  0.00           H
ATOM   3670  HB2 SER A 882      66.120  43.980  65.760  1.00  0.00           H
ATOM   3671  OG  SER A 882      66.390  45.850  64.780  1.00  0.00           O
ATOM   3672  HG1 SER A 882      67.210  46.130  65.200  1.00  0.00           H
ATOM   3673  C   SER A 882      64.360  44.990  67.730  1.00  0.00           C
ATOM   3674  O   SER A 882      64.390  43.850  68.130  1.00  0.00           O
ATOM   3675  N   PRO A 883      63.240  45.630  68.050  1.00  0.00           N
ATOM   3676  CD  PRO A 883      62.840  46.930  67.530  1.00  0.00           C
ATOM   3677  HD1 PRO A 883      62.820  46.870  66.420  1.00  0.00           H
ATOM   3678  HD2 PRO A 883      63.470  47.790  67.820  1.00  0.00           H
ATOM   3679  CA  PRO A 883      62.050  44.960  68.640  1.00  0.00           C
ATOM   3680  HA  PRO A 883      62.320  44.280  69.430  1.00  0.00           H
ATOM   3681  CB  PRO A 883      61.140  46.140  69.040  1.00  0.00           C
ATOM   3682  HB1 PRO A 883      61.480  46.530  70.020  1.00  0.00           H
ATOM   3683  HB2 PRO A 883      60.110  45.760  69.250  1.00  0.00           H
ATOM   3684  CG  PRO A 883      61.390  47.230  67.990  1.00  0.00           C
ATOM   3685  HG1 PRO A 883      60.670  47.320  67.160  1.00  0.00           H
ATOM   3686  HG2 PRO A 883      61.320  48.280  68.350  1.00  0.00           H
ATOM   3687  C   PRO A 883      61.430  43.990  67.610  1.00  0.00           C
ATOM   3688  O   PRO A 883      61.400  44.240  66.430  1.00  0.00           O
ATOM   3689  N   LYS A 884      60.850  42.850  68.120  1.00  0.00           N
ATOM   3690  HN  LYS A 884      60.960  42.590  69.070  1.00  0.00           H
ATOM   3691  CA  LYS A 884      60.020  41.920  67.280  1.00  0.00           C
ATOM   3692  HA  LYS A 884      60.500  41.880  66.310  1.00  0.00           H
ATOM   3693  CB  LYS A 884      60.010  40.470  67.750  1.00  0.00           C
ATOM   3694  HB1 LYS A 884      59.360  39.790  67.160  1.00  0.00           H
ATOM   3695  HB2 LYS A 884      59.430  40.490  68.710  1.00  0.00           H
ATOM   3696  CG  LYS A 884      61.370  39.840  67.910  1.00  0.00           C
ATOM   3697  HG1 LYS A 884      61.180  38.780  68.140  1.00  0.00           H
ATOM   3698  HG2 LYS A 884      61.950  40.340  68.730  1.00  0.00           H
ATOM   3699  CD  LYS A 884      62.250  39.910  66.630  1.00  0.00           C
ATOM   3700  HD1 LYS A 884      62.780  40.890  66.640  1.00  0.00           H
ATOM   3701  HD2 LYS A 884      61.620  39.800  65.720  1.00  0.00           H
ATOM   3702  CE  LYS A 884      63.350  38.850  66.560  1.00  0.00           C
ATOM   3703  HE1 LYS A 884      63.740  38.920  65.530  1.00  0.00           H
ATOM   3704  HE2 LYS A 884      62.970  37.860  66.880  1.00  0.00           H
ATOM   3705  NZ  LYS A 884      64.460  39.160  67.420  1.00  0.00           N
ATOM   3706  HZ1 LYS A 884      64.290  38.930  68.420  1.00  0.00           H
ATOM   3707  HZ2 LYS A 884      64.790  40.120  67.210  1.00  0.00           H
ATOM   3708  HZ3 LYS A 884      65.250  38.580  67.060  1.00  0.00           H
ATOM   3709  C   LYS A 884      58.580  42.390  67.060  1.00  0.00           C
ATOM   3710  O   LYS A 884      58.060  43.340  67.690  1.00  0.00           O
ATOM   3711  N   LEU A 885      57.870  41.670  66.130  1.00  0.00           N
ATOM   3712  HN  LEU A 885      58.270  41.060  65.460  1.00  0.00           H
ATOM   3713  CA  LEU A 885      56.410  41.570  66.190  1.00  0.00           C
ATOM   3714  HA  LEU A 885      55.940  42.530  66.340  1.00  0.00           H
ATOM   3715  CB  LEU A 885      55.850  40.920  64.840  1.00  0.00           C
ATOM   3716  HB1 LEU A 885      56.420  39.970  64.790  1.00  0.00           H
ATOM   3717  HB2 LEU A 885      56.130  41.570  63.990  1.00  0.00           H
ATOM   3718  CG  LEU A 885      54.350  40.700  64.740  1.00  0.00           C
ATOM   3719  HG  LEU A 885      53.980  40.140  65.630  1.00  0.00           H
ATOM   3720  CD1 LEU A 885      53.600  42.050  64.660  1.00  0.00           C
ATOM   3721 HD11 LEU A 885      53.320  42.470  65.650  1.00  0.00           H
ATOM   3722 HD12 LEU A 885      52.660  41.950  64.060  1.00  0.00           H
ATOM   3723 HD13 LEU A 885      54.180  42.770  64.080  1.00  0.00           H
ATOM   3724  CD2 LEU A 885      54.110  39.880  63.470  1.00  0.00           C
ATOM   3725 HD21 LEU A 885      53.010  39.780  63.380  1.00  0.00           H
ATOM   3726 HD22 LEU A 885      54.600  38.880  63.420  1.00  0.00           H
ATOM   3727 HD23 LEU A 885      54.330  40.490  62.580  1.00  0.00           H
ATOM   3728  C   LEU A 885      55.960  40.810  67.440  1.00  0.00           C
ATOM   3729  O   LEU A 885      56.480  39.790  67.860  1.00  0.00           O
ATOM   3730  N   HSD A 886      54.970  41.330  68.210  1.00  0.00           N
ATOM   3731  HN  HSD A 886      54.700  42.280  68.050  1.00  0.00           H
ATOM   3732  CA  HSD A 886      54.320  40.550  69.250  1.00  0.00           C
ATOM   3733  HA  HSD A 886      55.080  39.880  69.610  1.00  0.00           H
ATOM   3734  CB  HSD A 886      53.890  41.500  70.450  1.00  0.00           C
ATOM   3735  HB1 HSD A 886      53.340  40.890  71.190  1.00  0.00           H
ATOM   3736  HB2 HSD A 886      53.250  42.330  70.070  1.00  0.00           H
ATOM   3737  ND1 HSD A 886      55.670  43.380  70.670  1.00  0.00           N
ATOM   3738  HD1 HSD A 886      55.300  43.810  69.860  1.00  0.00           H
ATOM   3739  CG  HSD A 886      55.180  42.170  71.040  1.00  0.00           C
ATOM   3740  CE1 HSD A 886      56.610  43.710  71.560  1.00  0.00           C
ATOM   3741  HE1 HSD A 886      57.370  44.480  71.400  1.00  0.00           H
ATOM   3742  NE2 HSD A 886      56.670  42.840  72.490  1.00  0.00           N
ATOM   3743  CD2 HSD A 886      55.900  41.790  72.200  1.00  0.00           C
ATOM   3744  HD2 HSD A 886      55.680  40.970  72.870  1.00  0.00           H
ATOM   3745  C   HSD A 886      53.180  39.720  68.670  1.00  0.00           C
ATOM   3746  O   HSD A 886      52.280  40.260  68.060  1.00  0.00           O
ATOM   3747  N   VAL A 887      53.260  38.390  68.800  1.00  0.00           N
ATOM   3748  HN  VAL A 887      53.990  37.930  69.300  1.00  0.00           H
ATOM   3749  CA  VAL A 887      52.320  37.410  68.200  1.00  0.00           C
ATOM   3750  HA  VAL A 887      51.670  37.890  67.490  1.00  0.00           H
ATOM   3751  CB  VAL A 887      53.050  36.410  67.260  1.00  0.00           C
ATOM   3752  HB  VAL A 887      53.660  35.840  67.980  1.00  0.00           H
ATOM   3753  CG1 VAL A 887      52.130  35.520  66.440  1.00  0.00           C
ATOM   3754 HG11 VAL A 887      51.720  36.130  65.590  1.00  0.00           H
ATOM   3755 HG12 VAL A 887      51.230  35.300  67.060  1.00  0.00           H
ATOM   3756 HG13 VAL A 887      52.670  34.620  66.080  1.00  0.00           H
ATOM   3757  CG2 VAL A 887      54.070  37.140  66.340  1.00  0.00           C
ATOM   3758 HG21 VAL A 887      54.420  36.510  65.490  1.00  0.00           H
ATOM   3759 HG22 VAL A 887      54.910  37.410  67.000  1.00  0.00           H
ATOM   3760 HG23 VAL A 887      53.590  37.980  65.800  1.00  0.00           H
ATOM   3761  C   VAL A 887      51.500  36.650  69.230  1.00  0.00           C
ATOM   3762  O   VAL A 887      52.100  36.020  70.110  1.00  0.00           O
ATOM   3763  N   PRO A 888      50.150  36.520  69.110  1.00  0.00           N
ATOM   3764  CD  PRO A 888      49.250  37.280  68.280  1.00  0.00           C
ATOM   3765  HD1 PRO A 888      49.650  37.380  67.250  1.00  0.00           H
ATOM   3766  HD2 PRO A 888      49.020  38.260  68.740  1.00  0.00           H
ATOM   3767  CA  PRO A 888      49.410  35.540  69.970  1.00  0.00           C
ATOM   3768  HA  PRO A 888      49.730  35.600  71.000  1.00  0.00           H
ATOM   3769  CB  PRO A 888      47.980  35.870  69.760  1.00  0.00           C
ATOM   3770  HB1 PRO A 888      47.670  36.650  70.480  1.00  0.00           H
ATOM   3771  HB2 PRO A 888      47.360  34.960  69.940  1.00  0.00           H
ATOM   3772  CG  PRO A 888      47.980  36.440  68.350  1.00  0.00           C
ATOM   3773  HG1 PRO A 888      48.080  35.550  67.690  1.00  0.00           H
ATOM   3774  HG2 PRO A 888      47.030  36.950  68.050  1.00  0.00           H
ATOM   3775  C   PRO A 888      49.750  34.080  69.600  1.00  0.00           C
ATOM   3776  O   PRO A 888      49.850  33.760  68.410  1.00  0.00           O
ATOM   3777  N   GLU A 889      50.050  33.220  70.570  1.00  0.00           N
ATOM   3778  HN  GLU A 889      49.940  33.530  71.520  1.00  0.00           H
ATOM   3779  CA  GLU A 889      50.590  31.880  70.400  1.00  0.00           C
ATOM   3780  HA  GLU A 889      51.040  31.850  69.430  1.00  0.00           H
ATOM   3781  CB  GLU A 889      51.840  31.730  71.390  1.00  0.00           C
ATOM   3782  HB1 GLU A 889      52.050  30.650  71.510  1.00  0.00           H
ATOM   3783  HB2 GLU A 889      51.550  32.160  72.370  1.00  0.00           H
ATOM   3784  CG  GLU A 889      53.020  32.410  70.740  1.00  0.00           C
ATOM   3785  HG1 GLU A 889      52.980  33.520  70.710  1.00  0.00           H
ATOM   3786  HG2 GLU A 889      53.360  32.090  69.720  1.00  0.00           H
ATOM   3787  CD  GLU A 889      54.190  32.220  71.630  1.00  0.00           C
ATOM   3788  OE1 GLU A 889      55.170  31.660  71.140  1.00  0.00           O
ATOM   3789  OE2 GLU A 889      54.260  32.630  72.830  1.00  0.00           O
ATOM   3790  C   GLU A 889      49.490  30.800  70.500  1.00  0.00           C
ATOM   3791  O   GLU A 889      49.690  29.600  70.600  1.00  0.00           O
ATOM   3792  N   LYS A 890      48.270  31.280  70.450  1.00  0.00           N
ATOM   3793  HN  LYS A 890      48.230  32.260  70.220  1.00  0.00           H
ATOM   3794  CA  LYS A 890      47.050  30.550  70.520  1.00  0.00           C
ATOM   3795  HA  LYS A 890      47.200  29.550  70.150  1.00  0.00           H
ATOM   3796  CB  LYS A 890      46.430  30.460  71.980  1.00  0.00           C
ATOM   3797  HB1 LYS A 890      46.970  29.770  72.660  1.00  0.00           H
ATOM   3798  HB2 LYS A 890      45.470  29.950  71.770  1.00  0.00           H
ATOM   3799  CG  LYS A 890      46.340  31.850  72.680  1.00  0.00           C
ATOM   3800  HG1 LYS A 890      45.950  32.680  72.040  1.00  0.00           H
ATOM   3801  HG2 LYS A 890      47.390  32.170  72.870  1.00  0.00           H
ATOM   3802  CD  LYS A 890      45.490  31.830  73.960  1.00  0.00           C
ATOM   3803  HD1 LYS A 890      44.420  31.630  73.710  1.00  0.00           H
ATOM   3804  HD2 LYS A 890      45.590  32.890  74.280  1.00  0.00           H
ATOM   3805  CE  LYS A 890      45.860  30.940  75.150  1.00  0.00           C
ATOM   3806  HE1 LYS A 890      46.840  31.280  75.550  1.00  0.00           H
ATOM   3807  HE2 LYS A 890      45.910  29.900  74.790  1.00  0.00           H
ATOM   3808  NZ  LYS A 890      44.890  31.020  76.240  1.00  0.00           N
ATOM   3809  HZ1 LYS A 890      44.790  32.030  76.500  1.00  0.00           H
ATOM   3810  HZ2 LYS A 890      45.210  30.420  77.030  1.00  0.00           H
ATOM   3811  HZ3 LYS A 890      44.030  30.640  75.820  1.00  0.00           H
ATOM   3812  C   LYS A 890      46.060  31.070  69.480  1.00  0.00           C
ATOM   3813  O   LYS A 890      45.920  32.230  69.210  1.00  0.00           O
ATOM   3814  N   PHE A 891      45.520  30.190  68.660  1.00  0.00           N
ATOM   3815  HN  PHE A 891      45.800  29.240  68.630  1.00  0.00           H
ATOM   3816  CA  PHE A 891      44.700  30.660  67.610  1.00  0.00           C
ATOM   3817  HA  PHE A 891      45.160  31.430  67.020  1.00  0.00           H
ATOM   3818  CB  PHE A 891      44.460  29.580  66.590  1.00  0.00           C
ATOM   3819  HB1 PHE A 891      44.060  28.710  67.140  1.00  0.00           H
ATOM   3820  HB2 PHE A 891      45.360  29.210  66.070  1.00  0.00           H
ATOM   3821  CG  PHE A 891      43.420  29.970  65.490  1.00  0.00           C
ATOM   3822  CD1 PHE A 891      43.660  31.060  64.650  1.00  0.00           C
ATOM   3823  HD1 PHE A 891      44.530  31.660  64.880  1.00  0.00           H
ATOM   3824  CE1 PHE A 891      42.660  31.460  63.750  1.00  0.00           C
ATOM   3825  HE1 PHE A 891      42.760  32.370  63.180  1.00  0.00           H
ATOM   3826  CZ  PHE A 891      41.490  30.650  63.580  1.00  0.00           C
ATOM   3827  HZ  PHE A 891      40.830  30.790  62.740  1.00  0.00           H
ATOM   3828  CD2 PHE A 891      42.350  29.130  65.200  1.00  0.00           C
ATOM   3829  HD2 PHE A 891      42.230  28.190  65.720  1.00  0.00           H
ATOM   3830  CE2 PHE A 891      41.380  29.510  64.280  1.00  0.00           C
ATOM   3831  HE2 PHE A 891      40.600  28.790  64.090  1.00  0.00           H
ATOM   3832  C   PHE A 891      43.380  31.210  68.230  1.00  0.00           C
ATOM   3833  O   PHE A 891      42.800  32.130  67.690  1.00  0.00           O
ATOM   3834  N   GLU A 892      43.020  30.590  69.410  1.00  0.00           N
ATOM   3835  HN  GLU A 892      43.390  29.680  69.620  1.00  0.00           H
ATOM   3836  CA  GLU A 892      42.040  30.960  70.430  1.00  0.00           C
ATOM   3837  HA  GLU A 892      41.150  30.410  70.150  1.00  0.00           H
ATOM   3838  CB  GLU A 892      42.520  30.180  71.750  1.00  0.00           C
ATOM   3839  HB1 GLU A 892      43.540  30.600  71.930  1.00  0.00           H
ATOM   3840  HB2 GLU A 892      42.570  29.090  71.530  1.00  0.00           H
ATOM   3841  CG  GLU A 892      41.540  30.460  72.900  1.00  0.00           C
ATOM   3842  HG1 GLU A 892      40.490  30.310  72.540  1.00  0.00           H
ATOM   3843  HG2 GLU A 892      41.590  31.540  73.180  1.00  0.00           H
ATOM   3844  CD  GLU A 892      41.790  29.710  74.140  1.00  0.00           C
ATOM   3845  OE1 GLU A 892      41.270  28.560  74.350  1.00  0.00           O
ATOM   3846  OE2 GLU A 892      42.630  30.120  74.980  1.00  0.00           O
ATOM   3847  C   GLU A 892      41.930  32.510  70.710  1.00  0.00           C
ATOM   3848  O   GLU A 892      42.860  33.320  70.910  1.00  0.00           O
ATOM   3849  N   PRO A 893      40.660  32.910  70.680  1.00  0.00           N
ATOM   3850  CD  PRO A 893      39.540  32.180  70.060  1.00  0.00           C
ATOM   3851  HD1 PRO A 893      39.170  31.300  70.600  1.00  0.00           H
ATOM   3852  HD2 PRO A 893      39.800  32.020  69.000  1.00  0.00           H
ATOM   3853  CA  PRO A 893      40.200  34.240  71.150  1.00  0.00           C
ATOM   3854  HA  PRO A 893      40.450  34.940  70.370  1.00  0.00           H
ATOM   3855  CB  PRO A 893      38.720  34.140  71.140  1.00  0.00           C
ATOM   3856  HB1 PRO A 893      38.150  35.080  71.030  1.00  0.00           H
ATOM   3857  HB2 PRO A 893      38.380  33.580  72.030  1.00  0.00           H
ATOM   3858  CG  PRO A 893      38.410  33.280  69.960  1.00  0.00           C
ATOM   3859  HG1 PRO A 893      37.390  32.870  70.090  1.00  0.00           H
ATOM   3860  HG2 PRO A 893      38.600  33.810  69.000  1.00  0.00           H
ATOM   3861  C   PRO A 893      40.780  34.950  72.410  1.00  0.00           C
ATOM   3862  O   PRO A 893      41.040  34.250  73.370  1.00  0.00           O
ATOM   3863  N   THR A 894      40.890  36.270  72.310  1.00  0.00           N
ATOM   3864  HN  THR A 894      40.410  36.660  71.530  1.00  0.00           H
ATOM   3865  CA  THR A 894      41.570  37.130  73.270  1.00  0.00           C
ATOM   3866  HA  THR A 894      42.360  36.580  73.750  1.00  0.00           H
ATOM   3867  CB  THR A 894      42.070  38.380  72.750  1.00  0.00           C
ATOM   3868  HB  THR A 894      42.330  39.120  73.540  1.00  0.00           H
ATOM   3869  OG1 THR A 894      41.230  39.070  71.860  1.00  0.00           O
ATOM   3870  HG1 THR A 894      41.370  38.810  70.950  1.00  0.00           H
ATOM   3871  CG2 THR A 894      43.450  38.220  72.050  1.00  0.00           C
ATOM   3872 HG21 THR A 894      43.660  39.160  71.490  1.00  0.00           H
ATOM   3873 HG22 THR A 894      43.410  37.380  71.310  1.00  0.00           H
ATOM   3874 HG23 THR A 894      44.240  38.100  72.830  1.00  0.00           H
ATOM   3875  C   THR A 894      40.680  37.490  74.470  1.00  0.00           C
ATOM   3876  O   THR A 894      41.170  37.490  75.600  1.00  0.00           O
ATOM   3877  N   HSD A 895      39.390  37.720  74.290  1.00  0.00           N
ATOM   3878  HN  HSD A 895      38.990  37.670  73.380  1.00  0.00           H
ATOM   3879  CA  HSD A 895      38.350  37.780  75.370  1.00  0.00           C
ATOM   3880  HA  HSD A 895      38.610  38.570  76.050  1.00  0.00           H
ATOM   3881  CB  HSD A 895      36.980  38.180  74.770  1.00  0.00           C
ATOM   3882  HB1 HSD A 895      36.160  38.230  75.520  1.00  0.00           H
ATOM   3883  HB2 HSD A 895      36.720  37.540  73.910  1.00  0.00           H
ATOM   3884  ND1 HSD A 895      37.450  39.760  72.860  1.00  0.00           N
ATOM   3885  HD1 HSD A 895      37.790  39.130  72.170  1.00  0.00           H
ATOM   3886  CG  HSD A 895      37.070  39.540  74.140  1.00  0.00           C
ATOM   3887  CE1 HSD A 895      37.300  41.140  72.670  1.00  0.00           C
ATOM   3888  HE1 HSD A 895      37.410  41.570  71.670  1.00  0.00           H
ATOM   3889  NE2 HSD A 895      36.910  41.770  73.750  1.00  0.00           N
ATOM   3890  CD2 HSD A 895      36.660  40.730  74.700  1.00  0.00           C
ATOM   3891  HD2 HSD A 895      36.350  41.040  75.680  1.00  0.00           H
ATOM   3892  C   HSD A 895      38.060  36.450  76.190  1.00  0.00           C
ATOM   3893  O   HSD A 895      38.200  35.360  75.580  1.00  0.00           O
ATOM   3894  N   PRO A 896      37.730  36.480  77.440  1.00  0.00           N
ATOM   3895  CD  PRO A 896      37.910  37.660  78.350  1.00  0.00           C
ATOM   3896  HD1 PRO A 896      37.330  38.550  78.040  1.00  0.00           H
ATOM   3897  HD2 PRO A 896      38.970  37.970  78.210  1.00  0.00           H
ATOM   3898  CA  PRO A 896      37.550  35.300  78.250  1.00  0.00           C
ATOM   3899  HA  PRO A 896      38.130  34.500  77.790  1.00  0.00           H
ATOM   3900  CB  PRO A 896      37.920  35.680  79.680  1.00  0.00           C
ATOM   3901  HB1 PRO A 896      39.030  35.550  79.760  1.00  0.00           H
ATOM   3902  HB2 PRO A 896      37.440  35.120  80.520  1.00  0.00           H
ATOM   3903  CG  PRO A 896      37.660  37.210  79.780  1.00  0.00           C
ATOM   3904  HG1 PRO A 896      36.600  37.420  80.030  1.00  0.00           H
ATOM   3905  HG2 PRO A 896      38.370  37.700  80.480  1.00  0.00           H
ATOM   3906  C   PRO A 896      36.130  34.780  78.230  1.00  0.00           C
ATOM   3907  O   PRO A 896      35.930  33.550  78.360  1.00  0.00           O
ATOM   3908  N   GLU A 897      35.120  35.620  78.160  1.00  0.00           N
ATOM   3909  HN  GLU A 897      35.220  36.590  77.970  1.00  0.00           H
ATOM   3910  CA  GLU A 897      33.770  35.200  78.360  1.00  0.00           C
ATOM   3911  HA  GLU A 897      33.710  34.210  78.810  1.00  0.00           H
ATOM   3912  CB  GLU A 897      33.020  36.140  79.340  1.00  0.00           C
ATOM   3913  HB1 GLU A 897      31.990  35.750  79.460  1.00  0.00           H
ATOM   3914  HB2 GLU A 897      32.930  37.170  78.920  1.00  0.00           H
ATOM   3915  CG  GLU A 897      33.760  36.220  80.670  1.00  0.00           C
ATOM   3916  HG1 GLU A 897      34.790  36.640  80.680  1.00  0.00           H
ATOM   3917  HG2 GLU A 897      33.880  35.170  81.000  1.00  0.00           H
ATOM   3918  CD  GLU A 897      32.940  36.950  81.720  1.00  0.00           C
ATOM   3919  OE1 GLU A 897      33.150  38.150  82.010  1.00  0.00           O
ATOM   3920  OE2 GLU A 897      32.200  36.260  82.420  1.00  0.00           O
ATOM   3921  C   GLU A 897      32.990  35.130  77.070  1.00  0.00           C
ATOM   3922  O   GLU A 897      31.870  34.540  77.060  1.00  0.00           O
ATOM   3923  N   ARG A 898      33.550  35.490  75.950  1.00  0.00           N
ATOM   3924  HN  ARG A 898      34.500  35.800  75.930  1.00  0.00           H
ATOM   3925  CA  ARG A 898      32.860  35.340  74.670  1.00  0.00           C
ATOM   3926  HA  ARG A 898      32.200  34.490  74.710  1.00  0.00           H
ATOM   3927  CB  ARG A 898      31.880  36.550  74.330  1.00  0.00           C
ATOM   3928  HB1 ARG A 898      31.220  36.650  75.230  1.00  0.00           H
ATOM   3929  HB2 ARG A 898      31.160  36.210  73.560  1.00  0.00           H
ATOM   3930  CG  ARG A 898      32.380  37.930  74.000  1.00  0.00           C
ATOM   3931  HG1 ARG A 898      32.940  38.220  74.910  1.00  0.00           H
ATOM   3932  HG2 ARG A 898      31.520  38.610  73.850  1.00  0.00           H
ATOM   3933  CD  ARG A 898      33.360  37.930  72.790  1.00  0.00           C
ATOM   3934  HD1 ARG A 898      33.000  37.270  71.970  1.00  0.00           H
ATOM   3935  HD2 ARG A 898      34.360  37.690  73.190  1.00  0.00           H
ATOM   3936  NE  ARG A 898      33.490  39.330  72.250  1.00  0.00           N
ATOM   3937  HE  ARG A 898      32.930  40.070  72.610  1.00  0.00           H
ATOM   3938  CZ  ARG A 898      34.310  39.620  71.250  1.00  0.00           C
ATOM   3939  NH1 ARG A 898      34.940  38.740  70.490  1.00  0.00           N
ATOM   3940 HH11 ARG A 898      35.370  39.060  69.660  1.00  0.00           H
ATOM   3941 HH12 ARG A 898      34.640  37.780  70.530  1.00  0.00           H
ATOM   3942  NH2 ARG A 898      34.550  40.910  70.990  1.00  0.00           N
ATOM   3943 HH21 ARG A 898      35.320  41.110  70.390  1.00  0.00           H
ATOM   3944 HH22 ARG A 898      34.030  41.580  71.510  1.00  0.00           H
ATOM   3945  C   ARG A 898      33.750  34.940  73.480  1.00  0.00           C
ATOM   3946  O   ARG A 898      34.990  34.990  73.610  1.00  0.00           O
ATOM   3947  N   GLY A 899      33.170  34.450  72.340  1.00  0.00           N
ATOM   3948  HN  GLY A 899      32.190  34.410  72.160  1.00  0.00           H
ATOM   3949  CA  GLY A 899      33.850  33.900  71.170  1.00  0.00           C
ATOM   3950  HA1 GLY A 899      33.110  33.270  70.720  1.00  0.00           H
ATOM   3951  HA2 GLY A 899      34.730  33.370  71.520  1.00  0.00           H
ATOM   3952  C   GLY A 899      34.320  34.950  70.160  1.00  0.00           C
ATOM   3953  O   GLY A 899      34.720  36.090  70.420  1.00  0.00           O
ATOM   3954  N   TRP A 900      34.320  34.590  68.910  1.00  0.00           N
ATOM   3955  HN  TRP A 900      34.090  33.640  68.670  1.00  0.00           H
ATOM   3956  CA  TRP A 900      34.800  35.520  67.840  1.00  0.00           C
ATOM   3957  HA  TRP A 900      35.680  36.020  68.210  1.00  0.00           H
ATOM   3958  CB  TRP A 900      35.020  34.920  66.450  1.00  0.00           C
ATOM   3959  HB1 TRP A 900      35.200  35.660  65.640  1.00  0.00           H
ATOM   3960  HB2 TRP A 900      34.160  34.290  66.220  1.00  0.00           H
ATOM   3961  CG  TRP A 900      36.240  34.090  66.370  1.00  0.00           C
ATOM   3962  CD1 TRP A 900      36.230  32.750  66.190  1.00  0.00           C
ATOM   3963  HD1 TRP A 900      35.400  32.080  66.060  1.00  0.00           H
ATOM   3964  NE1 TRP A 900      37.590  32.340  66.110  1.00  0.00           N
ATOM   3965  HE1 TRP A 900      37.980  31.460  66.280  1.00  0.00           H
ATOM   3966  CE2 TRP A 900      38.430  33.440  66.180  1.00  0.00           C
ATOM   3967  CD2 TRP A 900      37.580  34.580  66.330  1.00  0.00           C
ATOM   3968  CE3 TRP A 900      38.170  35.860  66.400  1.00  0.00           C
ATOM   3969  HE3 TRP A 900      37.540  36.730  66.550  1.00  0.00           H
ATOM   3970  CZ3 TRP A 900      39.630  35.930  66.290  1.00  0.00           C
ATOM   3971  HZ3 TRP A 900      40.110  36.900  66.310  1.00  0.00           H
ATOM   3972  CZ2 TRP A 900      39.820  33.520  65.970  1.00  0.00           C
ATOM   3973  HZ2 TRP A 900      40.460  32.670  65.800  1.00  0.00           H
ATOM   3974  CH2 TRP A 900      40.340  34.840  65.930  1.00  0.00           C
ATOM   3975  HH2 TRP A 900      41.370  35.010  65.620  1.00  0.00           H
ATOM   3976  C   TRP A 900      33.700  36.570  67.540  1.00  0.00           C
ATOM   3977  O   TRP A 900      33.970  37.620  66.970  1.00  0.00           O
ATOM   3978  N   ILE A 901      32.490  36.280  67.970  1.00  0.00           N
ATOM   3979  HN  ILE A 901      32.400  35.480  68.550  1.00  0.00           H
ATOM   3980  CA  ILE A 901      31.320  37.010  67.660  1.00  0.00           C
ATOM   3981  HA  ILE A 901      31.290  37.280  66.620  1.00  0.00           H
ATOM   3982  CB  ILE A 901      30.020  36.180  67.980  1.00  0.00           C
ATOM   3983  HB  ILE A 901      29.900  36.050  69.070  1.00  0.00           H
ATOM   3984  CG2 ILE A 901      28.750  36.990  67.520  1.00  0.00           C
ATOM   3985 HG21 ILE A 901      28.940  37.190  66.450  1.00  0.00           H
ATOM   3986 HG22 ILE A 901      28.600  37.840  68.220  1.00  0.00           H
ATOM   3987 HG23 ILE A 901      27.880  36.360  67.790  1.00  0.00           H
ATOM   3988  CG1 ILE A 901      30.070  34.850  67.300  1.00  0.00           C
ATOM   3989 HG11 ILE A 901      29.080  34.350  67.370  1.00  0.00           H
ATOM   3990 HG12 ILE A 901      30.810  34.160  67.750  1.00  0.00           H
ATOM   3991  CD  ILE A 901      30.440  34.820  65.830  1.00  0.00           C
ATOM   3992  HD1 ILE A 901      31.400  35.330  65.620  1.00  0.00           H
ATOM   3993  HD2 ILE A 901      29.670  35.360  65.260  1.00  0.00           H
ATOM   3994  HD3 ILE A 901      30.480  33.850  65.280  1.00  0.00           H
ATOM   3995  C   ILE A 901      31.270  38.380  68.340  1.00  0.00           C
ATOM   3996  O   ILE A 901      31.050  38.520  69.550  1.00  0.00           O
ATOM   3997  N   ILE A 902      31.370  39.500  67.490  1.00  0.00           N
ATOM   3998  HN  ILE A 902      31.540  39.340  66.520  1.00  0.00           H
ATOM   3999  CA  ILE A 902      31.210  40.880  67.900  1.00  0.00           C
ATOM   4000  HA  ILE A 902      31.460  40.920  68.950  1.00  0.00           H
ATOM   4001  CB  ILE A 902      32.140  41.900  67.230  1.00  0.00           C
ATOM   4002  HB  ILE A 902      32.030  41.910  66.120  1.00  0.00           H
ATOM   4003  CG2 ILE A 902      32.090  43.290  67.900  1.00  0.00           C
ATOM   4004 HG21 ILE A 902      31.030  43.600  67.740  1.00  0.00           H
ATOM   4005 HG22 ILE A 902      32.750  44.060  67.450  1.00  0.00           H
ATOM   4006 HG23 ILE A 902      32.280  43.320  69.000  1.00  0.00           H
ATOM   4007  CG1 ILE A 902      33.590  41.470  67.490  1.00  0.00           C
ATOM   4008 HG11 ILE A 902      33.860  40.410  67.280  1.00  0.00           H
ATOM   4009 HG12 ILE A 902      33.820  41.590  68.570  1.00  0.00           H
ATOM   4010  CD  ILE A 902      34.610  42.210  66.690  1.00  0.00           C
ATOM   4011  HD1 ILE A 902      34.440  42.090  65.600  1.00  0.00           H
ATOM   4012  HD2 ILE A 902      35.560  41.640  66.740  1.00  0.00           H
ATOM   4013  HD3 ILE A 902      34.610  43.310  66.780  1.00  0.00           H
ATOM   4014  C   ILE A 902      29.730  41.250  67.710  1.00  0.00           C
ATOM   4015  O   ILE A 902      29.150  41.000  66.670  1.00  0.00           O
ATOM   4016  N   SER A 903      29.090  41.920  68.740  1.00  0.00           N
ATOM   4017  HN  SER A 903      29.640  42.080  69.560  1.00  0.00           H
ATOM   4018  CA  SER A 903      27.810  42.590  68.770  1.00  0.00           C
ATOM   4019  HA  SER A 903      27.170  41.850  68.280  1.00  0.00           H
ATOM   4020  CB  SER A 903      27.100  42.840  70.200  1.00  0.00           C
ATOM   4021  HB1 SER A 903      27.700  43.650  70.660  1.00  0.00           H
ATOM   4022  HB2 SER A 903      27.100  41.850  70.700  1.00  0.00           H
ATOM   4023  OG  SER A 903      25.800  43.500  70.070  1.00  0.00           O
ATOM   4024  HG1 SER A 903      26.020  44.370  69.720  1.00  0.00           H
ATOM   4025  C   SER A 903      27.880  43.840  67.900  1.00  0.00           C
ATOM   4026  O   SER A 903      28.850  44.630  68.020  1.00  0.00           O
ATOM   4027  N   PRO A 904      26.930  44.220  67.030  1.00  0.00           N
ATOM   4028  CD  PRO A 904      25.820  43.410  66.630  1.00  0.00           C
ATOM   4029  HD1 PRO A 904      25.120  43.360  67.480  1.00  0.00           H
ATOM   4030  HD2 PRO A 904      26.050  42.370  66.330  1.00  0.00           H
ATOM   4031  CA  PRO A 904      26.700  45.630  66.730  1.00  0.00           C
ATOM   4032  HA  PRO A 904      27.670  45.990  66.390  1.00  0.00           H
ATOM   4033  CB  PRO A 904      25.460  45.610  65.760  1.00  0.00           C
ATOM   4034  HB1 PRO A 904      25.670  46.250  64.890  1.00  0.00           H
ATOM   4035  HB2 PRO A 904      24.590  46.080  66.260  1.00  0.00           H
ATOM   4036  CG  PRO A 904      25.330  44.170  65.370  1.00  0.00           C
ATOM   4037  HG1 PRO A 904      24.350  43.810  65.010  1.00  0.00           H
ATOM   4038  HG2 PRO A 904      26.070  43.840  64.600  1.00  0.00           H
ATOM   4039  C   PRO A 904      26.400  46.440  67.920  1.00  0.00           C
ATOM   4040  O   PRO A 904      26.350  45.960  69.050  1.00  0.00           O
ATOM   4041  N   LEU A 905      26.080  47.680  67.760  1.00  0.00           N
ATOM   4042  HN  LEU A 905      25.910  48.110  66.870  1.00  0.00           H
ATOM   4043  CA  LEU A 905      25.610  48.550  68.820  1.00  0.00           C
ATOM   4044  HA  LEU A 905      26.420  48.580  69.530  1.00  0.00           H
ATOM   4045  CB  LEU A 905      25.100  49.990  68.280  1.00  0.00           C
ATOM   4046  HB1 LEU A 905      25.130  50.660  69.170  1.00  0.00           H
ATOM   4047  HB2 LEU A 905      24.030  49.980  67.990  1.00  0.00           H
ATOM   4048  CG  LEU A 905      25.870  50.580  67.120  1.00  0.00           C
ATOM   4049  HG  LEU A 905      25.510  49.950  66.290  1.00  0.00           H
ATOM   4050  CD1 LEU A 905      25.290  51.960  66.710  1.00  0.00           C
ATOM   4051 HD11 LEU A 905      25.450  52.680  67.540  1.00  0.00           H
ATOM   4052 HD12 LEU A 905      24.200  51.890  66.540  1.00  0.00           H
ATOM   4053 HD13 LEU A 905      25.680  52.350  65.730  1.00  0.00           H
ATOM   4054  CD2 LEU A 905      27.400  50.590  67.350  1.00  0.00           C
ATOM   4055 HD21 LEU A 905      27.920  50.970  66.450  1.00  0.00           H
ATOM   4056 HD22 LEU A 905      27.680  49.540  67.610  1.00  0.00           H
ATOM   4057 HD23 LEU A 905      27.640  51.190  68.240  1.00  0.00           H
ATOM   4058  C   LEU A 905      24.420  47.970  69.570  1.00  0.00           C
ATOM   4059  O   LEU A 905      23.310  47.880  68.950  1.00  0.00           O
ATOM   4060  N   GLY A 906      24.450  47.750  70.900  1.00  0.00           N
ATOM   4061  HN  GLY A 906      25.290  47.810  71.450  1.00  0.00           H
ATOM   4062  CA  GLY A 906      23.310  47.190  71.630  1.00  0.00           C
ATOM   4063  HA1 GLY A 906      23.540  46.180  71.910  1.00  0.00           H
ATOM   4064  HA2 GLY A 906      22.370  47.260  71.120  1.00  0.00           H
ATOM   4065  C   GLY A 906      22.930  47.910  72.840  1.00  0.00           C
ATOM   4066  O   GLY A 906      21.890  47.660  73.500  1.00  0.00           O
ATOM   4067  N   ASP A 907      23.710  48.910  73.210  1.00  0.00           N
ATOM   4068  HN  ASP A 907      24.620  48.900  72.810  1.00  0.00           H
ATOM   4069  CA  ASP A 907      23.500  49.680  74.400  1.00  0.00           C
ATOM   4070  HA  ASP A 907      22.710  49.270  75.000  1.00  0.00           H
ATOM   4071  CB  ASP A 907      24.810  49.860  75.290  1.00  0.00           C
ATOM   4072  HB1 ASP A 907      24.700  50.540  76.160  1.00  0.00           H
ATOM   4073  HB2 ASP A 907      25.630  50.230  74.630  1.00  0.00           H
ATOM   4074  CG  ASP A 907      25.210  48.620  75.930  1.00  0.00           C
ATOM   4075  OD1 ASP A 907      26.450  48.430  76.020  1.00  0.00           O
ATOM   4076  OD2 ASP A 907      24.380  47.800  76.370  1.00  0.00           O
ATOM   4077  C   ASP A 907      23.150  51.120  73.980  1.00  0.00           C
ATOM   4078  O   ASP A 907      23.190  52.080  74.730  1.00  0.00           O
ATOM   4079  N   ASN A 908      22.790  51.300  72.750  1.00  0.00           N
ATOM   4080  HN  ASN A 908      22.630  50.470  72.220  1.00  0.00           H
ATOM   4081  CA  ASN A 908      22.590  52.600  72.100  1.00  0.00           C
ATOM   4082  HA  ASN A 908      22.650  53.240  72.960  1.00  0.00           H
ATOM   4083  CB  ASN A 908      23.810  52.890  71.150  1.00  0.00           C
ATOM   4084  HB1 ASN A 908      23.730  53.870  70.630  1.00  0.00           H
ATOM   4085  HB2 ASN A 908      23.690  52.230  70.270  1.00  0.00           H
ATOM   4086  CG  ASN A 908      25.130  52.630  71.790  1.00  0.00           C
ATOM   4087  OD1 ASN A 908      25.840  51.660  71.610  1.00  0.00           O
ATOM   4088  ND2 ASN A 908      25.570  53.650  72.540  1.00  0.00           N
ATOM   4089 HD21 ASN A 908      26.500  53.540  72.890  1.00  0.00           H
ATOM   4090 HD22 ASN A 908      24.940  54.370  72.810  1.00  0.00           H
ATOM   4091  C   ASN A 908      21.180  52.820  71.480  1.00  0.00           C
ATOM   4092  O   ASN A 908      20.560  51.850  71.030  1.00  0.00           O
ATOM   4093  N   PRO A 909      20.630  54.070  71.580  1.00  0.00           N
ATOM   4094  CD  PRO A 909      21.120  55.120  72.470  1.00  0.00           C
ATOM   4095  HD1 PRO A 909      22.120  55.390  72.050  1.00  0.00           H
ATOM   4096  HD2 PRO A 909      21.280  54.710  73.500  1.00  0.00           H
ATOM   4097  CA  PRO A 909      19.550  54.570  70.720  1.00  0.00           C
ATOM   4098  HA  PRO A 909      18.620  54.170  71.110  1.00  0.00           H
ATOM   4099  CB  PRO A 909      19.560  56.080  70.890  1.00  0.00           C
ATOM   4100  HB1 PRO A 909      18.570  56.550  70.730  1.00  0.00           H
ATOM   4101  HB2 PRO A 909      20.220  56.660  70.210  1.00  0.00           H
ATOM   4102  CG  PRO A 909      20.000  56.160  72.350  1.00  0.00           C
ATOM   4103  HG1 PRO A 909      20.170  57.240  72.590  1.00  0.00           H
ATOM   4104  HG2 PRO A 909      19.100  55.780  72.880  1.00  0.00           H
ATOM   4105  C   PRO A 909      19.570  54.110  69.290  1.00  0.00           C
ATOM   4106  O   PRO A 909      20.650  54.080  68.710  1.00  0.00           O
ATOM   4107  N   TRP A 910      18.400  53.900  68.630  1.00  0.00           N
ATOM   4108  HN  TRP A 910      17.550  54.130  69.100  1.00  0.00           H
ATOM   4109  CA  TRP A 910      18.300  53.370  67.240  1.00  0.00           C
ATOM   4110  HA  TRP A 910      18.960  52.530  67.100  1.00  0.00           H
ATOM   4111  CB  TRP A 910      16.840  52.880  66.830  1.00  0.00           C
ATOM   4112  HB1 TRP A 910      16.960  52.510  65.790  1.00  0.00           H
ATOM   4113  HB2 TRP A 910      16.090  53.700  66.860  1.00  0.00           H
ATOM   4114  CG  TRP A 910      16.420  51.790  67.700  1.00  0.00           C
ATOM   4115  CD1 TRP A 910      15.380  51.860  68.560  1.00  0.00           C
ATOM   4116  HD1 TRP A 910      14.660  52.650  68.710  1.00  0.00           H
ATOM   4117  NE1 TRP A 910      15.320  50.610  69.240  1.00  0.00           N
ATOM   4118  HE1 TRP A 910      14.910  50.390  70.110  1.00  0.00           H
ATOM   4119  CE2 TRP A 910      16.230  49.750  68.710  1.00  0.00           C
ATOM   4120  CD2 TRP A 910      17.020  50.480  67.810  1.00  0.00           C
ATOM   4121  CE3 TRP A 910      18.140  49.840  67.210  1.00  0.00           C
ATOM   4122  HE3 TRP A 910      18.810  50.470  66.630  1.00  0.00           H
ATOM   4123  CZ3 TRP A 910      18.370  48.490  67.500  1.00  0.00           C
ATOM   4124  HZ3 TRP A 910      19.190  47.890  67.150  1.00  0.00           H
ATOM   4125  CZ2 TRP A 910      16.450  48.470  69.030  1.00  0.00           C
ATOM   4126  HZ2 TRP A 910      15.850  47.980  69.770  1.00  0.00           H
ATOM   4127  CH2 TRP A 910      17.530  47.890  68.380  1.00  0.00           C
ATOM   4128  HH2 TRP A 910      17.760  46.900  68.720  1.00  0.00           H
ATOM   4129  C   TRP A 910      18.780  54.430  66.290  1.00  0.00           C
ATOM   4130  O   TRP A 910      19.330  54.040  65.260  1.00  0.00           O
ATOM   4131  N   TRP A 911      18.690  55.750  66.590  1.00  0.00           N
ATOM   4132  HN  TRP A 911      18.230  56.080  67.410  1.00  0.00           H
ATOM   4133  CA  TRP A 911      19.140  56.800  65.730  1.00  0.00           C
ATOM   4134  HA  TRP A 911      18.630  56.700  64.780  1.00  0.00           H
ATOM   4135  CB  TRP A 911      18.620  58.220  66.190  1.00  0.00           C
ATOM   4136  HB1 TRP A 911      17.510  58.160  66.250  1.00  0.00           H
ATOM   4137  HB2 TRP A 911      19.000  59.010  65.500  1.00  0.00           H
ATOM   4138  CG  TRP A 911      19.020  58.720  67.570  1.00  0.00           C
ATOM   4139  CD1 TRP A 911      18.180  58.740  68.740  1.00  0.00           C
ATOM   4140  HD1 TRP A 911      17.170  58.360  68.750  1.00  0.00           H
ATOM   4141  NE1 TRP A 911      18.820  59.260  69.850  1.00  0.00           N
ATOM   4142  HE1 TRP A 911      18.450  59.620  70.670  1.00  0.00           H
ATOM   4143  CE2 TRP A 911      20.080  59.630  69.430  1.00  0.00           C
ATOM   4144  CD2 TRP A 911      20.220  59.350  68.020  1.00  0.00           C
ATOM   4145  CE3 TRP A 911      21.400  59.740  67.380  1.00  0.00           C
ATOM   4146  HE3 TRP A 911      21.480  59.490  66.330  1.00  0.00           H
ATOM   4147  CZ3 TRP A 911      22.400  60.260  68.140  1.00  0.00           C
ATOM   4148  HZ3 TRP A 911      23.330  60.420  67.590  1.00  0.00           H
ATOM   4149  CZ2 TRP A 911      21.180  60.100  70.180  1.00  0.00           C
ATOM   4150  HZ2 TRP A 911      21.020  60.210  71.250  1.00  0.00           H
ATOM   4151  CH2 TRP A 911      22.350  60.370  69.540  1.00  0.00           C
ATOM   4152  HH2 TRP A 911      23.240  60.850  69.940  1.00  0.00           H
ATOM   4153  C   TRP A 911      20.640  56.720  65.490  1.00  0.00           C
ATOM   4154  O   TRP A 911      21.110  56.910  64.340  1.00  0.00           O
ATOM   4155  N   THR A 912      21.480  56.400  66.560  1.00  0.00           N
ATOM   4156  HN  THR A 912      20.990  56.350  67.420  1.00  0.00           H
ATOM   4157  CA  THR A 912      22.910  56.120  66.490  1.00  0.00           C
ATOM   4158  HA  THR A 912      23.400  57.020  66.170  1.00  0.00           H
ATOM   4159  CB  THR A 912      23.560  55.670  67.810  1.00  0.00           C
ATOM   4160  HB  THR A 912      24.660  55.520  67.670  1.00  0.00           H
ATOM   4161  OG1 THR A 912      23.150  54.380  68.280  1.00  0.00           O
ATOM   4162  HG1 THR A 912      22.210  54.230  68.300  1.00  0.00           H
ATOM   4163  CG2 THR A 912      23.440  56.670  69.000  1.00  0.00           C
ATOM   4164 HG21 THR A 912      22.370  56.800  69.270  1.00  0.00           H
ATOM   4165 HG22 THR A 912      23.930  57.610  68.680  1.00  0.00           H
ATOM   4166 HG23 THR A 912      24.000  56.460  69.930  1.00  0.00           H
ATOM   4167  C   THR A 912      23.160  55.040  65.460  1.00  0.00           C
ATOM   4168  O   THR A 912      24.160  55.050  64.750  1.00  0.00           O
ATOM   4169  N   LEU A 913      22.310  54.010  65.260  1.00  0.00           N
ATOM   4170  HN  LEU A 913      21.440  53.900  65.740  1.00  0.00           H
ATOM   4171  CA  LEU A 913      22.510  52.940  64.280  1.00  0.00           C
ATOM   4172  HA  LEU A 913      23.490  52.540  64.460  1.00  0.00           H
ATOM   4173  CB  LEU A 913      21.620  51.780  64.500  1.00  0.00           C
ATOM   4174  HB1 LEU A 913      20.730  51.950  63.860  1.00  0.00           H
ATOM   4175  HB2 LEU A 913      21.370  51.610  65.570  1.00  0.00           H
ATOM   4176  CG  LEU A 913      22.080  50.400  63.920  1.00  0.00           C
ATOM   4177  HG  LEU A 913      22.720  50.590  63.030  1.00  0.00           H
ATOM   4178  CD1 LEU A 913      22.760  49.470  64.920  1.00  0.00           C
ATOM   4179 HD11 LEU A 913      22.330  49.510  65.960  1.00  0.00           H
ATOM   4180 HD12 LEU A 913      23.710  50.000  65.090  1.00  0.00           H
ATOM   4181 HD13 LEU A 913      22.890  48.460  64.470  1.00  0.00           H
ATOM   4182  CD2 LEU A 913      20.870  49.700  63.300  1.00  0.00           C
ATOM   4183 HD21 LEU A 913      21.340  48.920  62.680  1.00  0.00           H
ATOM   4184 HD22 LEU A 913      20.300  50.410  62.670  1.00  0.00           H
ATOM   4185 HD23 LEU A 913      20.340  49.140  64.110  1.00  0.00           H
ATOM   4186  C   LEU A 913      22.460  53.430  62.850  1.00  0.00           C
ATOM   4187  O   LEU A 913      23.280  53.050  62.010  1.00  0.00           O
ATOM   4188  N   LEU A 914      21.410  54.210  62.480  1.00  0.00           N
ATOM   4189  HN  LEU A 914      20.890  54.410  63.310  1.00  0.00           H
ATOM   4190  CA  LEU A 914      21.210  54.820  61.140  1.00  0.00           C
ATOM   4191  HA  LEU A 914      21.350  53.900  60.570  1.00  0.00           H
ATOM   4192  CB  LEU A 914      19.810  55.450  61.100  1.00  0.00           C
ATOM   4193  HB1 LEU A 914      19.750  56.310  61.800  1.00  0.00           H
ATOM   4194  HB2 LEU A 914      19.060  54.720  61.430  1.00  0.00           H
ATOM   4195  CG  LEU A 914      19.330  56.030  59.680  1.00  0.00           C
ATOM   4196  HG  LEU A 914      20.160  56.700  59.360  1.00  0.00           H
ATOM   4197  CD1 LEU A 914      19.170  54.950  58.660  1.00  0.00           C
ATOM   4198 HD11 LEU A 914      18.650  55.210  57.710  1.00  0.00           H
ATOM   4199 HD12 LEU A 914      18.700  54.150  59.260  1.00  0.00           H
ATOM   4200 HD13 LEU A 914      20.170  54.590  58.320  1.00  0.00           H
ATOM   4201  CD2 LEU A 914      17.960  56.850  59.920  1.00  0.00           C
ATOM   4202 HD21 LEU A 914      17.350  56.150  60.540  1.00  0.00           H
ATOM   4203 HD22 LEU A 914      17.480  57.090  58.950  1.00  0.00           H
ATOM   4204 HD23 LEU A 914      18.240  57.750  60.500  1.00  0.00           H
ATOM   4205  C   LEU A 914      22.410  55.730  60.760  1.00  0.00           C
ATOM   4206  O   LEU A 914      23.020  55.640  59.680  1.00  0.00           O
ATOM   4207  N   ILE A 915      22.840  56.590  61.620  1.00  0.00           N
ATOM   4208  HN  ILE A 915      22.390  56.660  62.500  1.00  0.00           H
ATOM   4209  CA  ILE A 915      23.990  57.480  61.230  1.00  0.00           C
ATOM   4210  HA  ILE A 915      23.820  57.920  60.260  1.00  0.00           H
ATOM   4211  CB  ILE A 915      24.120  58.610  62.150  1.00  0.00           C
ATOM   4212  HB  ILE A 915      25.020  59.230  61.970  1.00  0.00           H
ATOM   4213  CG2 ILE A 915      22.870  59.540  61.910  1.00  0.00           C
ATOM   4214 HG21 ILE A 915      23.050  60.030  60.930  1.00  0.00           H
ATOM   4215 HG22 ILE A 915      22.760  60.390  62.610  1.00  0.00           H
ATOM   4216 HG23 ILE A 915      21.910  58.980  61.800  1.00  0.00           H
ATOM   4217  CG1 ILE A 915      24.240  58.130  63.630  1.00  0.00           C
ATOM   4218 HG11 ILE A 915      25.060  57.400  63.760  1.00  0.00           H
ATOM   4219 HG12 ILE A 915      23.290  57.640  63.910  1.00  0.00           H
ATOM   4220  CD  ILE A 915      24.410  59.240  64.640  1.00  0.00           C
ATOM   4221  HD1 ILE A 915      24.340  59.020  65.740  1.00  0.00           H
ATOM   4222  HD2 ILE A 915      23.630  60.040  64.570  1.00  0.00           H
ATOM   4223  HD3 ILE A 915      25.390  59.720  64.450  1.00  0.00           H
ATOM   4224  C   ILE A 915      25.360  56.790  61.170  1.00  0.00           C
ATOM   4225  O   ILE A 915      26.330  57.380  60.790  1.00  0.00           O
ATOM   4226  N   ALA A 916      25.400  55.490  61.540  1.00  0.00           N
ATOM   4227  HN  ALA A 916      24.650  55.080  62.030  1.00  0.00           H
ATOM   4228  CA  ALA A 916      26.560  54.620  61.450  1.00  0.00           C
ATOM   4229  HA  ALA A 916      27.450  55.130  61.790  1.00  0.00           H
ATOM   4230  CB  ALA A 916      26.370  53.410  62.310  1.00  0.00           C
ATOM   4231  HB1 ALA A 916      25.620  52.650  61.990  1.00  0.00           H
ATOM   4232  HB2 ALA A 916      26.080  53.630  63.370  1.00  0.00           H
ATOM   4233  HB3 ALA A 916      27.340  52.890  62.410  1.00  0.00           H
ATOM   4234  C   ALA A 916      26.660  54.100  60.020  1.00  0.00           C
ATOM   4235  O   ALA A 916      27.660  53.600  59.610  1.00  0.00           O
ATOM   4236  N   ALA A 917      25.610  54.300  59.170  1.00  0.00           N
ATOM   4237  HN  ALA A 917      24.740  54.740  59.420  1.00  0.00           H
ATOM   4238  CA  ALA A 917      25.810  54.150  57.760  1.00  0.00           C
ATOM   4239  HA  ALA A 917      26.460  53.310  57.550  1.00  0.00           H
ATOM   4240  CB  ALA A 917      24.470  53.970  56.940  1.00  0.00           C
ATOM   4241  HB1 ALA A 917      24.020  54.980  56.830  1.00  0.00           H
ATOM   4242  HB2 ALA A 917      23.820  53.300  57.530  1.00  0.00           H
ATOM   4243  HB3 ALA A 917      24.570  53.550  55.910  1.00  0.00           H
ATOM   4244  C   ALA A 917      26.520  55.370  57.110  1.00  0.00           C
ATOM   4245  O   ALA A 917      27.190  55.140  56.120  1.00  0.00           O
ATOM   4246  N   ILE A 918      26.500  56.550  57.680  1.00  0.00           N
ATOM   4247  HN  ILE A 918      26.120  56.680  58.590  1.00  0.00           H
ATOM   4248  CA  ILE A 918      27.210  57.700  57.150  1.00  0.00           C
ATOM   4249  HA  ILE A 918      26.880  57.680  56.110  1.00  0.00           H
ATOM   4250  CB  ILE A 918      26.870  59.030  57.780  1.00  0.00           C
ATOM   4251  HB  ILE A 918      27.170  59.140  58.840  1.00  0.00           H
ATOM   4252  CG2 ILE A 918      27.750  60.120  57.070  1.00  0.00           C
ATOM   4253 HG21 ILE A 918      28.800  60.180  57.450  1.00  0.00           H
ATOM   4254 HG22 ILE A 918      27.260  61.060  57.420  1.00  0.00           H
ATOM   4255 HG23 ILE A 918      27.680  60.250  55.980  1.00  0.00           H
ATOM   4256  CG1 ILE A 918      25.260  59.230  57.630  1.00  0.00           C
ATOM   4257 HG11 ILE A 918      24.750  58.360  58.100  1.00  0.00           H
ATOM   4258 HG12 ILE A 918      25.120  59.360  56.540  1.00  0.00           H
ATOM   4259  CD  ILE A 918      24.660  60.350  58.490  1.00  0.00           C
ATOM   4260  HD1 ILE A 918      24.910  60.110  59.540  1.00  0.00           H
ATOM   4261  HD2 ILE A 918      23.550  60.470  58.410  1.00  0.00           H
ATOM   4262  HD3 ILE A 918      25.140  61.330  58.290  1.00  0.00           H
ATOM   4263  C   ILE A 918      28.720  57.490  56.940  1.00  0.00           C
ATOM   4264  O   ILE A 918      29.150  57.740  55.800  1.00  0.00           O
ATOM   4265  N   PRO A 919      29.590  57.150  57.940  1.00  0.00           N
ATOM   4266  CD  PRO A 919      29.210  57.070  59.310  1.00  0.00           C
ATOM   4267  HD1 PRO A 919      28.300  56.460  59.460  1.00  0.00           H
ATOM   4268  HD2 PRO A 919      29.130  58.030  59.860  1.00  0.00           H
ATOM   4269  CA  PRO A 919      30.860  56.700  57.700  1.00  0.00           C
ATOM   4270  HA  PRO A 919      31.410  57.490  57.230  1.00  0.00           H
ATOM   4271  CB  PRO A 919      31.560  56.490  59.040  1.00  0.00           C
ATOM   4272  HB1 PRO A 919      32.080  57.420  59.380  1.00  0.00           H
ATOM   4273  HB2 PRO A 919      32.290  55.660  59.030  1.00  0.00           H
ATOM   4274  CG  PRO A 919      30.330  56.240  60.000  1.00  0.00           C
ATOM   4275  HG1 PRO A 919      30.090  55.170  59.880  1.00  0.00           H
ATOM   4276  HG2 PRO A 919      30.480  56.460  61.080  1.00  0.00           H
ATOM   4277  C   PRO A 919      30.930  55.430  56.730  1.00  0.00           C
ATOM   4278  O   PRO A 919      31.850  55.350  56.020  1.00  0.00           O
ATOM   4279  N   ALA A 920      29.940  54.510  56.750  1.00  0.00           N
ATOM   4280  HN  ALA A 920      29.130  54.690  57.300  1.00  0.00           H
ATOM   4281  CA  ALA A 920      30.000  53.410  55.840  1.00  0.00           C
ATOM   4282  HA  ALA A 920      30.970  52.960  55.970  1.00  0.00           H
ATOM   4283  CB  ALA A 920      28.870  52.410  56.230  1.00  0.00           C
ATOM   4284  HB1 ALA A 920      28.810  51.540  55.530  1.00  0.00           H
ATOM   4285  HB2 ALA A 920      27.900  52.930  56.090  1.00  0.00           H
ATOM   4286  HB3 ALA A 920      28.930  52.160  57.310  1.00  0.00           H
ATOM   4287  C   ALA A 920      29.890  53.750  54.320  1.00  0.00           C
ATOM   4288  O   ALA A 920      30.480  53.030  53.460  1.00  0.00           O
ATOM   4289  N   LEU A 921      29.150  54.850  53.970  1.00  0.00           N
ATOM   4290  HN  LEU A 921      28.560  55.280  54.660  1.00  0.00           H
ATOM   4291  CA  LEU A 921      29.230  55.470  52.690  1.00  0.00           C
ATOM   4292  HA  LEU A 921      29.020  54.730  51.940  1.00  0.00           H
ATOM   4293  CB  LEU A 921      28.320  56.710  52.600  1.00  0.00           C
ATOM   4294  HB1 LEU A 921      28.340  57.260  51.640  1.00  0.00           H
ATOM   4295  HB2 LEU A 921      28.690  57.460  53.330  1.00  0.00           H
ATOM   4296  CG  LEU A 921      26.840  56.420  52.890  1.00  0.00           C
ATOM   4297  HG  LEU A 921      26.820  55.750  53.780  1.00  0.00           H
ATOM   4298  CD1 LEU A 921      26.140  57.730  53.230  1.00  0.00           C
ATOM   4299 HD11 LEU A 921      26.230  58.500  52.450  1.00  0.00           H
ATOM   4300 HD12 LEU A 921      26.680  58.210  54.080  1.00  0.00           H
ATOM   4301 HD13 LEU A 921      25.180  57.470  53.740  1.00  0.00           H
ATOM   4302  CD2 LEU A 921      25.960  55.850  51.820  1.00  0.00           C
ATOM   4303 HD21 LEU A 921      26.520  55.150  51.160  1.00  0.00           H
ATOM   4304 HD22 LEU A 921      25.410  56.630  51.230  1.00  0.00           H
ATOM   4305 HD23 LEU A 921      25.050  55.410  52.280  1.00  0.00           H
ATOM   4306  C   LEU A 921      30.690  55.880  52.290  1.00  0.00           C
ATOM   4307  O   LEU A 921      31.110  55.600  51.160  1.00  0.00           O
ATOM   4308  N   LEU A 922      31.410  56.590  53.180  1.00  0.00           N
ATOM   4309  HN  LEU A 922      31.050  56.700  54.100  1.00  0.00           H
ATOM   4310  CA  LEU A 922      32.740  57.140  52.930  1.00  0.00           C
ATOM   4311  HA  LEU A 922      32.780  57.710  52.020  1.00  0.00           H
ATOM   4312  CB  LEU A 922      33.260  58.030  54.120  1.00  0.00           C
ATOM   4313  HB1 LEU A 922      34.180  58.450  53.650  1.00  0.00           H
ATOM   4314  HB2 LEU A 922      33.530  57.330  54.930  1.00  0.00           H
ATOM   4315  CG  LEU A 922      32.270  59.140  54.640  1.00  0.00           C
ATOM   4316  HG  LEU A 922      31.380  58.650  55.090  1.00  0.00           H
ATOM   4317  CD1 LEU A 922      32.930  59.980  55.720  1.00  0.00           C
ATOM   4318 HD11 LEU A 922      33.550  59.290  56.320  1.00  0.00           H
ATOM   4319 HD12 LEU A 922      32.110  60.470  56.310  1.00  0.00           H
ATOM   4320 HD13 LEU A 922      33.550  60.760  55.220  1.00  0.00           H
ATOM   4321  CD2 LEU A 922      31.690  59.990  53.520  1.00  0.00           C
ATOM   4322 HD21 LEU A 922      32.540  60.570  53.100  1.00  0.00           H
ATOM   4323 HD22 LEU A 922      30.920  60.740  53.830  1.00  0.00           H
ATOM   4324 HD23 LEU A 922      31.100  59.490  52.730  1.00  0.00           H
ATOM   4325  C   LEU A 922      33.690  55.940  52.800  1.00  0.00           C
ATOM   4326  O   LEU A 922      34.550  55.920  51.940  1.00  0.00           O
ATOM   4327  N   CYS A 923      33.460  54.870  53.620  1.00  0.00           N
ATOM   4328  HN  CYS A 923      32.700  54.970  54.270  1.00  0.00           H
ATOM   4329  CA  CYS A 923      34.250  53.660  53.560  1.00  0.00           C
ATOM   4330  HA  CYS A 923      35.290  53.910  53.660  1.00  0.00           H
ATOM   4331  CB  CYS A 923      33.750  52.630  54.650  1.00  0.00           C
ATOM   4332  HB1 CYS A 923      32.700  52.340  54.510  1.00  0.00           H
ATOM   4333  HB2 CYS A 923      33.820  53.160  55.640  1.00  0.00           H
ATOM   4334  SG  CYS A 923      34.920  51.270  54.760  1.00  0.00           S
ATOM   4335  HG1 CYS A 923      33.920  50.410  54.620  1.00  0.00           H
ATOM   4336  C   CYS A 923      34.110  52.910  52.250  1.00  0.00           C
ATOM   4337  O   CYS A 923      35.090  52.480  51.670  1.00  0.00           O
ATOM   4338  N   THR A 924      32.820  52.740  51.740  1.00  0.00           N
ATOM   4339  HN  THR A 924      32.100  53.250  52.210  1.00  0.00           H
ATOM   4340  CA  THR A 924      32.440  51.920  50.660  1.00  0.00           C
ATOM   4341  HA  THR A 924      32.940  50.960  50.690  1.00  0.00           H
ATOM   4342  CB  THR A 924      30.890  51.640  50.550  1.00  0.00           C
ATOM   4343  HB  THR A 924      30.420  52.630  50.480  1.00  0.00           H
ATOM   4344  OG1 THR A 924      30.440  50.880  51.640  1.00  0.00           O
ATOM   4345  HG1 THR A 924      30.860  51.270  52.400  1.00  0.00           H
ATOM   4346  CG2 THR A 924      30.360  50.990  49.270  1.00  0.00           C
ATOM   4347 HG21 THR A 924      30.990  50.110  49.000  1.00  0.00           H
ATOM   4348 HG22 THR A 924      30.480  51.550  48.320  1.00  0.00           H
ATOM   4349 HG23 THR A 924      29.340  50.570  49.420  1.00  0.00           H
ATOM   4350  C   THR A 924      32.890  52.480  49.340  1.00  0.00           C
ATOM   4351  O   THR A 924      33.250  51.750  48.400  1.00  0.00           O
ATOM   4352  N   ILE A 925      33.020  53.840  49.320  1.00  0.00           N
ATOM   4353  HN  ILE A 925      32.750  54.340  50.140  1.00  0.00           H
ATOM   4354  CA  ILE A 925      33.700  54.630  48.240  1.00  0.00           C
ATOM   4355  HA  ILE A 925      33.240  54.160  47.380  1.00  0.00           H
ATOM   4356  CB  ILE A 925      33.380  56.070  48.310  1.00  0.00           C
ATOM   4357  HB  ILE A 925      33.530  56.380  49.360  1.00  0.00           H
ATOM   4358  CG2 ILE A 925      34.430  56.930  47.520  1.00  0.00           C
ATOM   4359 HG21 ILE A 925      34.410  56.590  46.460  1.00  0.00           H
ATOM   4360 HG22 ILE A 925      35.490  56.870  47.870  1.00  0.00           H
ATOM   4361 HG23 ILE A 925      34.190  57.990  47.720  1.00  0.00           H
ATOM   4362  CG1 ILE A 925      31.840  56.380  48.040  1.00  0.00           C
ATOM   4363 HG11 ILE A 925      31.750  57.340  48.580  1.00  0.00           H
ATOM   4364 HG12 ILE A 925      31.120  55.610  48.410  1.00  0.00           H
ATOM   4365  CD  ILE A 925      31.580  56.630  46.550  1.00  0.00           C
ATOM   4366  HD1 ILE A 925      30.550  57.030  46.400  1.00  0.00           H
ATOM   4367  HD2 ILE A 925      31.580  55.690  45.960  1.00  0.00           H
ATOM   4368  HD3 ILE A 925      32.250  57.350  46.040  1.00  0.00           H
ATOM   4369  C   ILE A 925      35.220  54.300  48.170  1.00  0.00           C
ATOM   4370  O   ILE A 925      35.760  53.930  47.210  1.00  0.00           O
ATOM   4371  N   LEU A 926      35.820  54.360  49.360  1.00  0.00           N
ATOM   4372  HN  LEU A 926      35.290  54.650  50.150  1.00  0.00           H
ATOM   4373  CA  LEU A 926      37.220  54.090  49.450  1.00  0.00           C
ATOM   4374  HA  LEU A 926      37.670  54.670  48.650  1.00  0.00           H
ATOM   4375  CB  LEU A 926      37.990  54.520  50.740  1.00  0.00           C
ATOM   4376  HB1 LEU A 926      39.060  54.240  50.750  1.00  0.00           H
ATOM   4377  HB2 LEU A 926      37.560  53.960  51.600  1.00  0.00           H
ATOM   4378  CG  LEU A 926      37.820  56.000  51.180  1.00  0.00           C
ATOM   4379  HG  LEU A 926      36.810  56.460  51.220  1.00  0.00           H
ATOM   4380  CD1 LEU A 926      38.310  56.030  52.680  1.00  0.00           C
ATOM   4381 HD11 LEU A 926      37.590  55.570  53.370  1.00  0.00           H
ATOM   4382 HD12 LEU A 926      38.440  57.090  52.980  1.00  0.00           H
ATOM   4383 HD13 LEU A 926      39.270  55.470  52.770  1.00  0.00           H
ATOM   4384  CD2 LEU A 926      38.650  56.930  50.230  1.00  0.00           C
ATOM   4385 HD21 LEU A 926      39.710  56.620  50.260  1.00  0.00           H
ATOM   4386 HD22 LEU A 926      38.590  58.000  50.560  1.00  0.00           H
ATOM   4387 HD23 LEU A 926      38.340  56.770  49.180  1.00  0.00           H
ATOM   4388  C   LEU A 926      37.720  52.690  49.000  1.00  0.00           C
ATOM   4389  O   LEU A 926      38.670  52.610  48.220  1.00  0.00           O
ATOM   4390  N   ILE A 927      37.010  51.610  49.430  1.00  0.00           N
ATOM   4391  HN  ILE A 927      36.260  51.730  50.080  1.00  0.00           H
ATOM   4392  CA  ILE A 927      37.140  50.240  48.940  1.00  0.00           C
ATOM   4393  HA  ILE A 927      38.120  49.850  49.180  1.00  0.00           H
ATOM   4394  CB  ILE A 927      36.140  49.210  49.590  1.00  0.00           C
ATOM   4395  HB  ILE A 927      35.130  49.670  49.580  1.00  0.00           H
ATOM   4396  CG2 ILE A 927      36.050  47.880  48.810  1.00  0.00           C
ATOM   4397 HG21 ILE A 927      35.580  47.060  49.390  1.00  0.00           H
ATOM   4398 HG22 ILE A 927      37.120  47.580  48.650  1.00  0.00           H
ATOM   4399 HG23 ILE A 927      35.570  48.090  47.840  1.00  0.00           H
ATOM   4400  CG1 ILE A 927      36.590  48.980  51.070  1.00  0.00           C
ATOM   4401 HG11 ILE A 927      36.840  49.990  51.470  1.00  0.00           H
ATOM   4402 HG12 ILE A 927      37.490  48.360  50.850  1.00  0.00           H
ATOM   4403  CD  ILE A 927      35.460  48.460  51.960  1.00  0.00           C
ATOM   4404  HD1 ILE A 927      34.770  49.310  52.120  1.00  0.00           H
ATOM   4405  HD2 ILE A 927      35.820  48.070  52.930  1.00  0.00           H
ATOM   4406  HD3 ILE A 927      34.910  47.590  51.530  1.00  0.00           H
ATOM   4407  C   ILE A 927      36.930  50.140  47.440  1.00  0.00           C
ATOM   4408  O   ILE A 927      37.740  49.480  46.740  1.00  0.00           O
ATOM   4409  N   PHE A 928      35.870  50.720  46.960  1.00  0.00           N
ATOM   4410  HN  PHE A 928      35.250  51.070  47.660  1.00  0.00           H
ATOM   4411  CA  PHE A 928      35.430  50.740  45.590  1.00  0.00           C
ATOM   4412  HA  PHE A 928      35.520  49.760  45.160  1.00  0.00           H
ATOM   4413  CB  PHE A 928      33.960  51.330  45.430  1.00  0.00           C
ATOM   4414  HB1 PHE A 928      34.040  52.170  46.150  1.00  0.00           H
ATOM   4415  HB2 PHE A 928      33.060  50.760  45.710  1.00  0.00           H
ATOM   4416  CG  PHE A 928      33.780  51.920  44.050  1.00  0.00           C
ATOM   4417  CD1 PHE A 928      33.700  53.300  43.870  1.00  0.00           C
ATOM   4418  HD1 PHE A 928      33.880  53.940  44.720  1.00  0.00           H
ATOM   4419  CE1 PHE A 928      33.240  53.910  42.640  1.00  0.00           C
ATOM   4420  HE1 PHE A 928      33.200  54.990  42.520  1.00  0.00           H
ATOM   4421  CZ  PHE A 928      33.070  53.100  41.520  1.00  0.00           C
ATOM   4422  HZ  PHE A 928      32.760  53.530  40.580  1.00  0.00           H
ATOM   4423  CD2 PHE A 928      33.590  51.150  42.870  1.00  0.00           C
ATOM   4424  HD2 PHE A 928      33.650  50.080  43.000  1.00  0.00           H
ATOM   4425  CE2 PHE A 928      33.160  51.710  41.670  1.00  0.00           C
ATOM   4426  HE2 PHE A 928      33.040  51.000  40.850  1.00  0.00           H
ATOM   4427  C   PHE A 928      36.510  51.470  44.740  1.00  0.00           C
ATOM   4428  O   PHE A 928      36.880  51.010  43.660  1.00  0.00           O
ATOM   4429  N   MET A 929      37.030  52.670  45.100  1.00  0.00           N
ATOM   4430  HN  MET A 929      36.690  53.150  45.900  1.00  0.00           H
ATOM   4431  CA  MET A 929      38.090  53.310  44.390  1.00  0.00           C
ATOM   4432  HA  MET A 929      37.770  53.430  43.360  1.00  0.00           H
ATOM   4433  CB  MET A 929      38.460  54.570  45.050  1.00  0.00           C
ATOM   4434  HB1 MET A 929      39.420  54.960  44.670  1.00  0.00           H
ATOM   4435  HB2 MET A 929      38.600  54.590  46.150  1.00  0.00           H
ATOM   4436  CG  MET A 929      37.500  55.750  44.600  1.00  0.00           C
ATOM   4437  HG1 MET A 929      36.530  55.620  45.120  1.00  0.00           H
ATOM   4438  HG2 MET A 929      37.330  55.660  43.510  1.00  0.00           H
ATOM   4439  SD  MET A 929      38.200  57.480  44.760  1.00  0.00           S
ATOM   4440  CE  MET A 929      36.530  58.240  44.670  1.00  0.00           C
ATOM   4441  HE1 MET A 929      36.100  58.420  45.670  1.00  0.00           H
ATOM   4442  HE2 MET A 929      35.840  57.650  44.030  1.00  0.00           H
ATOM   4443  HE3 MET A 929      36.520  59.260  44.230  1.00  0.00           H
ATOM   4444  C   MET A 929      39.330  52.500  44.300  1.00  0.00           C
ATOM   4445  O   MET A 929      39.950  52.390  43.220  1.00  0.00           O
ATOM   4446  N   ASP A 930      39.720  51.730  45.390  1.00  0.00           N
ATOM   4447  HN  ASP A 930      39.260  51.700  46.280  1.00  0.00           H
ATOM   4448  CA  ASP A 930      40.900  50.870  45.310  1.00  0.00           C
ATOM   4449  HA  ASP A 930      41.690  51.490  44.890  1.00  0.00           H
ATOM   4450  CB  ASP A 930      41.230  50.380  46.770  1.00  0.00           C
ATOM   4451  HB1 ASP A 930      40.470  49.640  47.110  1.00  0.00           H
ATOM   4452  HB2 ASP A 930      41.090  51.280  47.410  1.00  0.00           H
ATOM   4453  CG  ASP A 930      42.620  49.760  46.910  1.00  0.00           C
ATOM   4454  OD1 ASP A 930      42.890  49.140  47.910  1.00  0.00           O
ATOM   4455  OD2 ASP A 930      43.410  49.930  45.930  1.00  0.00           O
ATOM   4456  C   ASP A 930      40.680  49.680  44.380  1.00  0.00           C
ATOM   4457  O   ASP A 930      41.580  49.290  43.580  1.00  0.00           O
ATOM   4458  N   GLN A 931      39.470  49.130  44.320  1.00  0.00           N
ATOM   4459  HN  GLN A 931      38.770  49.450  44.950  1.00  0.00           H
ATOM   4460  CA  GLN A 931      39.180  48.100  43.320  1.00  0.00           C
ATOM   4461  HA  GLN A 931      40.050  47.460  43.310  1.00  0.00           H
ATOM   4462  CB  GLN A 931      37.970  47.170  43.830  1.00  0.00           C
ATOM   4463  HB1 GLN A 931      37.100  47.840  43.950  1.00  0.00           H
ATOM   4464  HB2 GLN A 931      38.090  46.650  44.810  1.00  0.00           H
ATOM   4465  CG  GLN A 931      37.470  46.090  42.830  1.00  0.00           C
ATOM   4466  HG1 GLN A 931      37.220  46.510  41.830  1.00  0.00           H
ATOM   4467  HG2 GLN A 931      36.680  45.460  43.280  1.00  0.00           H
ATOM   4468  CD  GLN A 931      38.600  45.120  42.630  1.00  0.00           C
ATOM   4469  OE1 GLN A 931      38.770  44.100  43.320  1.00  0.00           O
ATOM   4470  NE2 GLN A 931      39.470  45.250  41.570  1.00  0.00           N
ATOM   4471 HE21 GLN A 931      40.120  44.500  41.430  1.00  0.00           H
ATOM   4472 HE22 GLN A 931      39.470  45.980  40.900  1.00  0.00           H
ATOM   4473  C   GLN A 931      39.040  48.540  41.790  1.00  0.00           C
ATOM   4474  O   GLN A 931      39.550  47.840  40.820  1.00  0.00           O
ATOM   4475  N   GLN A 932      38.590  49.750  41.520  1.00  0.00           N
ATOM   4476  HN  GLN A 932      38.160  50.240  42.270  1.00  0.00           H
ATOM   4477  CA  GLN A 932      38.760  50.480  40.280  1.00  0.00           C
ATOM   4478  HA  GLN A 932      38.340  49.900  39.470  1.00  0.00           H
ATOM   4479  CB  GLN A 932      37.950  51.860  40.360  1.00  0.00           C
ATOM   4480  HB1 GLN A 932      38.240  52.410  39.450  1.00  0.00           H
ATOM   4481  HB2 GLN A 932      38.340  52.260  41.330  1.00  0.00           H
ATOM   4482  CG  GLN A 932      36.400  51.580  40.470  1.00  0.00           C
ATOM   4483  HG1 GLN A 932      35.880  52.560  40.640  1.00  0.00           H
ATOM   4484  HG2 GLN A 932      36.030  50.890  41.260  1.00  0.00           H
ATOM   4485  CD  GLN A 932      35.730  50.940  39.280  1.00  0.00           C
ATOM   4486  OE1 GLN A 932      35.200  49.850  39.380  1.00  0.00           O
ATOM   4487  NE2 GLN A 932      35.740  51.700  38.200  1.00  0.00           N
ATOM   4488 HE21 GLN A 932      35.870  52.690  38.330  1.00  0.00           H
ATOM   4489 HE22 GLN A 932      35.480  51.470  37.260  1.00  0.00           H
ATOM   4490  C   GLN A 932      40.240  50.780  39.860  1.00  0.00           C
ATOM   4491  O   GLN A 932      40.640  50.660  38.700  1.00  0.00           O
ATOM   4492  N   ILE A 933      41.130  51.130  40.880  1.00  0.00           N
ATOM   4493  HN  ILE A 933      40.750  51.460  41.740  1.00  0.00           H
ATOM   4494  CA  ILE A 933      42.570  51.320  40.640  1.00  0.00           C
ATOM   4495  HA  ILE A 933      42.700  51.980  39.800  1.00  0.00           H
ATOM   4496  CB  ILE A 933      43.240  52.010  41.890  1.00  0.00           C
ATOM   4497  HB  ILE A 933      42.930  51.460  42.800  1.00  0.00           H
ATOM   4498  CG2 ILE A 933      44.720  51.920  41.720  1.00  0.00           C
ATOM   4499 HG21 ILE A 933      44.970  50.860  41.910  1.00  0.00           H
ATOM   4500 HG22 ILE A 933      45.310  52.590  42.380  1.00  0.00           H
ATOM   4501 HG23 ILE A 933      44.970  52.170  40.680  1.00  0.00           H
ATOM   4502  CG1 ILE A 933      42.790  53.550  41.900  1.00  0.00           C
ATOM   4503 HG11 ILE A 933      41.690  53.570  41.780  1.00  0.00           H
ATOM   4504 HG12 ILE A 933      43.230  54.200  41.110  1.00  0.00           H
ATOM   4505  CD  ILE A 933      43.110  54.280  43.190  1.00  0.00           C
ATOM   4506  HD1 ILE A 933      42.570  53.760  44.000  1.00  0.00           H
ATOM   4507  HD2 ILE A 933      42.760  55.330  43.130  1.00  0.00           H
ATOM   4508  HD3 ILE A 933      44.210  54.250  43.350  1.00  0.00           H
ATOM   4509  C   ILE A 933      43.380  50.040  40.270  1.00  0.00           C
ATOM   4510  O   ILE A 933      44.180  49.920  39.320  1.00  0.00           O
ATOM   4511  N   THR A 934      43.030  48.870  40.990  1.00  0.00           N
ATOM   4512  HN  THR A 934      42.420  49.030  41.750  1.00  0.00           H
ATOM   4513  CA  THR A 934      43.530  47.540  40.710  1.00  0.00           C
ATOM   4514  HA  THR A 934      44.610  47.610  40.680  1.00  0.00           H
ATOM   4515  CB  THR A 934      43.190  46.500  41.670  1.00  0.00           C
ATOM   4516  HB  THR A 934      42.120  46.540  41.940  1.00  0.00           H
ATOM   4517  OG1 THR A 934      43.990  46.500  42.880  1.00  0.00           O
ATOM   4518  HG1 THR A 934      43.710  45.690  43.300  1.00  0.00           H
ATOM   4519  CG2 THR A 934      43.380  45.010  41.210  1.00  0.00           C
ATOM   4520 HG21 THR A 934      44.400  44.880  40.810  1.00  0.00           H
ATOM   4521 HG22 THR A 934      42.710  44.890  40.340  1.00  0.00           H
ATOM   4522 HG23 THR A 934      43.000  44.230  41.920  1.00  0.00           H
ATOM   4523  C   THR A 934      43.290  47.090  39.270  1.00  0.00           C
ATOM   4524  O   THR A 934      44.180  46.520  38.650  1.00  0.00           O
ATOM   4525  N   ALA A 935      42.080  47.350  38.810  1.00  0.00           N
ATOM   4526  HN  ALA A 935      41.480  48.010  39.280  1.00  0.00           H
ATOM   4527  CA  ALA A 935      41.690  46.920  37.490  1.00  0.00           C
ATOM   4528  HA  ALA A 935      41.610  45.840  37.470  1.00  0.00           H
ATOM   4529  CB  ALA A 935      40.240  47.440  37.270  1.00  0.00           C
ATOM   4530  HB1 ALA A 935      39.570  47.080  38.060  1.00  0.00           H
ATOM   4531  HB2 ALA A 935      39.840  47.040  36.310  1.00  0.00           H
ATOM   4532  HB3 ALA A 935      40.150  48.550  37.270  1.00  0.00           H
ATOM   4533  C   ALA A 935      42.530  47.230  36.330  1.00  0.00           C
ATOM   4534  O   ALA A 935      42.750  46.380  35.470  1.00  0.00           O
ATOM   4535  N   VAL A 936      43.060  48.480  36.290  1.00  0.00           N
ATOM   4536  HN  VAL A 936      43.090  49.090  37.090  1.00  0.00           H
ATOM   4537  CA  VAL A 936      43.810  48.980  35.060  1.00  0.00           C
ATOM   4538  HA  VAL A 936      43.160  48.910  34.200  1.00  0.00           H
ATOM   4539  CB  VAL A 936      44.250  50.450  35.290  1.00  0.00           C
ATOM   4540  HB  VAL A 936      44.790  50.490  36.260  1.00  0.00           H
ATOM   4541  CG1 VAL A 936      45.040  50.920  34.150  1.00  0.00           C
ATOM   4542 HG11 VAL A 936      44.390  51.090  33.270  1.00  0.00           H
ATOM   4543 HG12 VAL A 936      45.890  50.250  33.890  1.00  0.00           H
ATOM   4544 HG13 VAL A 936      45.440  51.910  34.440  1.00  0.00           H
ATOM   4545  CG2 VAL A 936      42.900  51.240  35.470  1.00  0.00           C
ATOM   4546 HG21 VAL A 936      42.550  51.010  36.500  1.00  0.00           H
ATOM   4547 HG22 VAL A 936      42.190  51.000  34.660  1.00  0.00           H
ATOM   4548 HG23 VAL A 936      42.880  52.340  35.330  1.00  0.00           H
ATOM   4549  C   VAL A 936      44.940  48.040  34.820  1.00  0.00           C
ATOM   4550  O   VAL A 936      45.100  47.570  33.700  1.00  0.00           O
ATOM   4551  N   ILE A 937      45.740  47.770  35.880  1.00  0.00           N
ATOM   4552  HN  ILE A 937      45.520  48.010  36.820  1.00  0.00           H
ATOM   4553  CA  ILE A 937      46.950  46.930  35.810  1.00  0.00           C
ATOM   4554  HA  ILE A 937      47.600  47.300  35.030  1.00  0.00           H
ATOM   4555  CB  ILE A 937      47.620  46.960  37.270  1.00  0.00           C
ATOM   4556  HB  ILE A 937      46.860  46.710  38.040  1.00  0.00           H
ATOM   4557  CG2 ILE A 937      48.670  45.890  37.370  1.00  0.00           C
ATOM   4558 HG21 ILE A 937      48.230  44.880  37.470  1.00  0.00           H
ATOM   4559 HG22 ILE A 937      49.250  46.070  38.290  1.00  0.00           H
ATOM   4560 HG23 ILE A 937      49.330  45.790  36.480  1.00  0.00           H
ATOM   4561  CG1 ILE A 937      48.250  48.270  37.650  1.00  0.00           C
ATOM   4562 HG11 ILE A 937      48.970  48.090  38.480  1.00  0.00           H
ATOM   4563 HG12 ILE A 937      47.420  48.910  38.010  1.00  0.00           H
ATOM   4564  CD  ILE A 937      49.020  49.120  36.620  1.00  0.00           C
ATOM   4565  HD1 ILE A 937      49.760  48.470  36.090  1.00  0.00           H
ATOM   4566  HD2 ILE A 937      49.470  49.990  37.150  1.00  0.00           H
ATOM   4567  HD3 ILE A 937      48.470  49.490  35.740  1.00  0.00           H
ATOM   4568  C   ILE A 937      46.630  45.500  35.450  1.00  0.00           C
ATOM   4569  O   ILE A 937      47.300  44.980  34.560  1.00  0.00           O
ATOM   4570  N   ILE A 938      45.620  44.840  36.040  1.00  0.00           N
ATOM   4571  HN  ILE A 938      45.050  45.230  36.750  1.00  0.00           H
ATOM   4572  CA  ILE A 938      45.390  43.400  35.830  1.00  0.00           C
ATOM   4573  HA  ILE A 938      46.340  42.900  35.930  1.00  0.00           H
ATOM   4574  CB  ILE A 938      44.680  42.810  36.990  1.00  0.00           C
ATOM   4575  HB  ILE A 938      44.490  41.770  36.660  1.00  0.00           H
ATOM   4576  CG2 ILE A 938      45.710  42.850  38.100  1.00  0.00           C
ATOM   4577 HG21 ILE A 938      45.700  43.890  38.500  1.00  0.00           H
ATOM   4578 HG22 ILE A 938      46.800  42.750  37.920  1.00  0.00           H
ATOM   4579 HG23 ILE A 938      45.400  42.100  38.850  1.00  0.00           H
ATOM   4580  CG1 ILE A 938      43.340  43.600  37.180  1.00  0.00           C
ATOM   4581 HG11 ILE A 938      42.700  43.620  36.280  1.00  0.00           H
ATOM   4582 HG12 ILE A 938      43.450  44.690  37.320  1.00  0.00           H
ATOM   4583  CD  ILE A 938      42.460  42.880  38.210  1.00  0.00           C
ATOM   4584  HD1 ILE A 938      41.530  43.440  38.460  1.00  0.00           H
ATOM   4585  HD2 ILE A 938      42.930  42.720  39.190  1.00  0.00           H
ATOM   4586  HD3 ILE A 938      42.160  41.940  37.690  1.00  0.00           H
ATOM   4587  C   ILE A 938      44.740  43.140  34.510  1.00  0.00           C
ATOM   4588  O   ILE A 938      44.820  42.050  34.040  1.00  0.00           O
ATOM   4589  N   ASN A 939      44.130  44.210  33.950  1.00  0.00           N
ATOM   4590  HN  ASN A 939      44.150  45.140  34.320  1.00  0.00           H
ATOM   4591  CA  ASN A 939      43.440  44.050  32.720  1.00  0.00           C
ATOM   4592  HA  ASN A 939      42.810  43.190  32.870  1.00  0.00           H
ATOM   4593  CB  ASN A 939      42.570  45.270  32.380  1.00  0.00           C
ATOM   4594  HB1 ASN A 939      42.280  45.290  31.310  1.00  0.00           H
ATOM   4595  HB2 ASN A 939      43.050  46.250  32.580  1.00  0.00           H
ATOM   4596  CG  ASN A 939      41.280  45.290  33.130  1.00  0.00           C
ATOM   4597  OD1 ASN A 939      40.770  44.310  33.710  1.00  0.00           O
ATOM   4598  ND2 ASN A 939      40.590  46.460  33.140  1.00  0.00           N
ATOM   4599 HD21 ASN A 939      41.110  47.260  32.870  1.00  0.00           H
ATOM   4600 HD22 ASN A 939      39.800  46.500  33.750  1.00  0.00           H
ATOM   4601  C   ASN A 939      44.410  43.760  31.590  1.00  0.00           C
ATOM   4602  O   ASN A 939      45.460  44.340  31.340  1.00  0.00           O
ATOM   4603  N   ARG A 940      44.050  42.710  30.770  1.00  0.00           N
ATOM   4604  HN  ARG A 940      43.210  42.250  31.050  1.00  0.00           H
ATOM   4605  CA  ARG A 940      44.610  42.320  29.490  1.00  0.00           C
ATOM   4606  HA  ARG A 940      45.680  42.210  29.600  1.00  0.00           H
ATOM   4607  CB  ARG A 940      44.120  40.900  29.190  1.00  0.00           C
ATOM   4608  HB1 ARG A 940      44.360  40.600  28.150  1.00  0.00           H
ATOM   4609  HB2 ARG A 940      43.020  40.950  29.090  1.00  0.00           H
ATOM   4610  CG  ARG A 940      44.420  39.830  30.180  1.00  0.00           C
ATOM   4611  HG1 ARG A 940      43.980  38.850  29.870  1.00  0.00           H
ATOM   4612  HG2 ARG A 940      44.010  40.200  31.140  1.00  0.00           H
ATOM   4613  CD  ARG A 940      45.930  39.510  30.350  1.00  0.00           C
ATOM   4614  HD1 ARG A 940      46.170  38.630  30.990  1.00  0.00           H
ATOM   4615  HD2 ARG A 940      46.510  40.400  30.680  1.00  0.00           H
ATOM   4616  NE  ARG A 940      46.490  39.120  28.990  1.00  0.00           N
ATOM   4617  HE  ARG A 940      45.860  38.820  28.280  1.00  0.00           H
ATOM   4618  CZ  ARG A 940      47.790  39.020  28.830  1.00  0.00           C
ATOM   4619  NH1 ARG A 940      48.300  38.800  27.620  1.00  0.00           N
ATOM   4620 HH11 ARG A 940      47.720  38.960  26.820  1.00  0.00           H
ATOM   4621 HH12 ARG A 940      49.280  38.720  27.430  1.00  0.00           H
ATOM   4622  NH2 ARG A 940      48.670  39.000  29.780  1.00  0.00           N
ATOM   4623 HH21 ARG A 940      48.580  39.610  30.570  1.00  0.00           H
ATOM   4624 HH22 ARG A 940      49.630  38.760  29.650  1.00  0.00           H
ATOM   4625  C   ARG A 940      44.360  43.360  28.450  1.00  0.00           C
ATOM   4626  O   ARG A 940      43.290  44.000  28.340  1.00  0.00           O
ATOM   4627  N   LYS A 941      45.420  43.610  27.630  1.00  0.00           N
ATOM   4628  HN  LYS A 941      46.300  43.170  27.780  1.00  0.00           H
ATOM   4629  CA  LYS A 941      45.270  44.470  26.480  1.00  0.00           C
ATOM   4630  HA  LYS A 941      44.370  45.060  26.520  1.00  0.00           H
ATOM   4631  CB  LYS A 941      46.440  45.460  26.380  1.00  0.00           C
ATOM   4632  HB1 LYS A 941      46.450  46.150  25.510  1.00  0.00           H
ATOM   4633  HB2 LYS A 941      47.400  44.920  26.270  1.00  0.00           H
ATOM   4634  CG  LYS A 941      46.590  46.410  27.600  1.00  0.00           C
ATOM   4635  HG1 LYS A 941      46.630  45.710  28.460  1.00  0.00           H
ATOM   4636  HG2 LYS A 941      45.700  47.070  27.670  1.00  0.00           H
ATOM   4637  CD  LYS A 941      47.830  47.300  27.440  1.00  0.00           C
ATOM   4638  HD1 LYS A 941      48.060  47.710  26.430  1.00  0.00           H
ATOM   4639  HD2 LYS A 941      48.740  46.780  27.800  1.00  0.00           H
ATOM   4640  CE  LYS A 941      47.620  48.630  28.210  1.00  0.00           C
ATOM   4641  HE1 LYS A 941      47.430  48.430  29.300  1.00  0.00           H
ATOM   4642  HE2 LYS A 941      46.750  49.160  27.730  1.00  0.00           H
ATOM   4643  NZ  LYS A 941      48.720  49.490  28.080  1.00  0.00           N
ATOM   4644  HZ1 LYS A 941      48.440  50.430  28.440  1.00  0.00           H
ATOM   4645  HZ2 LYS A 941      48.870  49.700  27.070  1.00  0.00           H
ATOM   4646  HZ3 LYS A 941      49.640  49.250  28.500  1.00  0.00           H
ATOM   4647  C   LYS A 941      45.190  43.560  25.250  1.00  0.00           C
ATOM   4648  O   LYS A 941      44.350  43.700  24.340  1.00  0.00           O
ATOM   4649  N   GLU A 942      45.980  42.430  25.270  1.00  0.00           N
ATOM   4650  HN  GLU A 942      46.790  42.490  25.840  1.00  0.00           H
ATOM   4651  CA  GLU A 942      45.990  41.450  24.230  1.00  0.00           C
ATOM   4652  HA  GLU A 942      45.080  41.620  23.660  1.00  0.00           H
ATOM   4653  CB  GLU A 942      47.390  41.450  23.550  1.00  0.00           C
ATOM   4654  HB1 GLU A 942      47.500  40.590  22.860  1.00  0.00           H
ATOM   4655  HB2 GLU A 942      48.260  41.410  24.250  1.00  0.00           H
ATOM   4656  CG  GLU A 942      47.560  42.780  22.660  1.00  0.00           C
ATOM   4657  HG1 GLU A 942      48.170  43.540  23.210  1.00  0.00           H
ATOM   4658  HG2 GLU A 942      46.510  43.040  22.470  1.00  0.00           H
ATOM   4659  CD  GLU A 942      48.340  42.520  21.380  1.00  0.00           C
ATOM   4660  OE1 GLU A 942      49.590  42.260  21.290  1.00  0.00           O
ATOM   4661  OE2 GLU A 942      47.680  42.780  20.360  1.00  0.00           O
ATOM   4662  C   GLU A 942      45.760  40.040  24.810  1.00  0.00           C
ATOM   4663  O   GLU A 942      46.230  39.690  25.880  1.00  0.00           O
ATOM   4664  N   HSD A 943      44.970  39.140  24.120  1.00  0.00           N
ATOM   4665  HN  HSD A 943      44.800  39.320  23.150  1.00  0.00           H
ATOM   4666  CA  HSD A 943      44.730  37.730  24.500  1.00  0.00           C
ATOM   4667  HA  HSD A 943      44.070  37.340  23.740  1.00  0.00           H
ATOM   4668  CB  HSD A 943      46.030  36.790  24.550  1.00  0.00           C
ATOM   4669  HB1 HSD A 943      45.810  35.720  24.790  1.00  0.00           H
ATOM   4670  HB2 HSD A 943      46.610  37.150  25.430  1.00  0.00           H
ATOM   4671  ND1 HSD A 943      46.830  36.090  22.160  1.00  0.00           N
ATOM   4672  HD1 HSD A 943      46.120  35.390  22.090  1.00  0.00           H
ATOM   4673  CG  HSD A 943      46.900  36.850  23.310  1.00  0.00           C
ATOM   4674  CE1 HSD A 943      47.940  36.310  21.440  1.00  0.00           C
ATOM   4675  HE1 HSD A 943      48.140  35.970  20.420  1.00  0.00           H
ATOM   4676  NE2 HSD A 943      48.670  37.230  21.970  1.00  0.00           N
ATOM   4677  CD2 HSD A 943      48.030  37.550  23.180  1.00  0.00           C
ATOM   4678  HD2 HSD A 943      48.370  38.370  23.810  1.00  0.00           H
ATOM   4679  C   HSD A 943      43.820  37.500  25.730  1.00  0.00           C
ATOM   4680  O   HSD A 943      44.280  37.380  26.880  1.00  0.00           O
ATOM   4681  N   LYS A 944      42.470  37.510  25.580  1.00  0.00           N
ATOM   4682  HN  LYS A 944      41.990  37.610  24.710  1.00  0.00           H
ATOM   4683  CA  LYS A 944      41.550  37.620  26.710  1.00  0.00           C
ATOM   4684  HA  LYS A 944      42.020  38.140  27.530  1.00  0.00           H
ATOM   4685  CB  LYS A 944      40.270  38.430  26.320  1.00  0.00           C
ATOM   4686  HB1 LYS A 944      39.640  38.630  27.220  1.00  0.00           H
ATOM   4687  HB2 LYS A 944      39.760  37.730  25.620  1.00  0.00           H
ATOM   4688  CG  LYS A 944      40.460  39.800  25.580  1.00  0.00           C
ATOM   4689  HG1 LYS A 944      39.450  40.270  25.610  1.00  0.00           H
ATOM   4690  HG2 LYS A 944      40.740  39.560  24.530  1.00  0.00           H
ATOM   4691  CD  LYS A 944      41.580  40.730  26.090  1.00  0.00           C
ATOM   4692  HD1 LYS A 944      42.600  40.330  25.930  1.00  0.00           H
ATOM   4693  HD2 LYS A 944      41.520  40.690  27.200  1.00  0.00           H
ATOM   4694  CE  LYS A 944      41.520  42.240  25.640  1.00  0.00           C
ATOM   4695  HE1 LYS A 944      42.300  42.920  26.040  1.00  0.00           H
ATOM   4696  HE2 LYS A 944      40.530  42.600  26.030  1.00  0.00           H
ATOM   4697  NZ  LYS A 944      41.340  42.270  24.180  1.00  0.00           N
ATOM   4698  HZ1 LYS A 944      41.110  43.220  23.850  1.00  0.00           H
ATOM   4699  HZ2 LYS A 944      40.470  41.780  23.910  1.00  0.00           H
ATOM   4700  HZ3 LYS A 944      42.140  41.920  23.600  1.00  0.00           H
ATOM   4701  C   LYS A 944      41.220  36.300  27.420  1.00  0.00           C
ATOM   4702  O   LYS A 944      41.230  35.210  26.810  1.00  0.00           O
ATOM   4703  N   LEU A 945      40.860  36.350  28.730  1.00  0.00           N
ATOM   4704  HN  LEU A 945      40.930  37.210  29.230  1.00  0.00           H
ATOM   4705  CA  LEU A 945      40.630  35.100  29.450  1.00  0.00           C
ATOM   4706  HA  LEU A 945      41.420  34.430  29.120  1.00  0.00           H
ATOM   4707  CB  LEU A 945      40.630  35.210  31.010  1.00  0.00           C
ATOM   4708  HB1 LEU A 945      40.430  34.260  31.540  1.00  0.00           H
ATOM   4709  HB2 LEU A 945      39.930  35.980  31.380  1.00  0.00           H
ATOM   4710  CG  LEU A 945      42.090  35.410  31.620  1.00  0.00           C
ATOM   4711  HG  LEU A 945      42.050  35.110  32.680  1.00  0.00           H
ATOM   4712  CD1 LEU A 945      43.220  34.700  30.890  1.00  0.00           C
ATOM   4713 HD11 LEU A 945      42.970  33.710  30.460  1.00  0.00           H
ATOM   4714 HD12 LEU A 945      44.030  34.620  31.640  1.00  0.00           H
ATOM   4715 HD13 LEU A 945      43.640  35.350  30.090  1.00  0.00           H
ATOM   4716  CD2 LEU A 945      42.560  36.880  31.750  1.00  0.00           C
ATOM   4717 HD21 LEU A 945      41.890  37.450  32.430  1.00  0.00           H
ATOM   4718 HD22 LEU A 945      42.580  37.290  30.710  1.00  0.00           H
ATOM   4719 HD23 LEU A 945      43.630  37.030  32.030  1.00  0.00           H
ATOM   4720  C   LEU A 945      39.270  34.520  29.070  1.00  0.00           C
ATOM   4721  O   LEU A 945      38.380  35.280  28.680  1.00  0.00           O
ATOM   4722  N   LYS A 946      39.210  33.200  29.090  1.00  0.00           N
ATOM   4723  HN  LYS A 946      39.990  32.790  29.550  1.00  0.00           H
ATOM   4724  CA  LYS A 946      38.070  32.360  28.630  1.00  0.00           C
ATOM   4725  HA  LYS A 946      37.270  32.820  28.070  1.00  0.00           H
ATOM   4726  CB  LYS A 946      38.530  31.270  27.660  1.00  0.00           C
ATOM   4727  HB1 LYS A 946      37.730  30.490  27.580  1.00  0.00           H
ATOM   4728  HB2 LYS A 946      39.470  30.760  27.930  1.00  0.00           H
ATOM   4729  CG  LYS A 946      38.710  31.850  26.290  1.00  0.00           C
ATOM   4730  HG1 LYS A 946      39.460  32.660  26.360  1.00  0.00           H
ATOM   4731  HG2 LYS A 946      37.820  32.340  25.860  1.00  0.00           H
ATOM   4732  CD  LYS A 946      39.210  30.820  25.200  1.00  0.00           C
ATOM   4733  HD1 LYS A 946      39.110  31.280  24.200  1.00  0.00           H
ATOM   4734  HD2 LYS A 946      38.500  29.980  25.250  1.00  0.00           H
ATOM   4735  CE  LYS A 946      40.640  30.310  25.470  1.00  0.00           C
ATOM   4736  HE1 LYS A 946      40.560  29.770  26.440  1.00  0.00           H
ATOM   4737  HE2 LYS A 946      41.330  31.180  25.520  1.00  0.00           H
ATOM   4738  NZ  LYS A 946      41.060  29.520  24.310  1.00  0.00           N
ATOM   4739  HZ1 LYS A 946      42.000  29.120  24.490  1.00  0.00           H
ATOM   4740  HZ2 LYS A 946      41.240  30.200  23.540  1.00  0.00           H
ATOM   4741  HZ3 LYS A 946      40.380  28.790  24.020  1.00  0.00           H
ATOM   4742  C   LYS A 946      37.310  31.680  29.810  1.00  0.00           C
ATOM   4743  O   LYS A 946      36.210  31.080  29.610  1.00  0.00           O
ATOM   4744  N   LYS A 947      37.870  31.780  31.050  1.00  0.00           N
ATOM   4745  HN  LYS A 947      38.800  32.110  31.080  1.00  0.00           H
ATOM   4746  CA  LYS A 947      37.060  31.410  32.240  1.00  0.00           C
ATOM   4747  HA  LYS A 947      36.120  30.980  31.900  1.00  0.00           H
ATOM   4748  CB  LYS A 947      37.670  30.270  33.080  1.00  0.00           C
ATOM   4749  HB1 LYS A 947      36.990  29.950  33.890  1.00  0.00           H
ATOM   4750  HB2 LYS A 947      38.580  30.650  33.600  1.00  0.00           H
ATOM   4751  CG  LYS A 947      38.040  29.050  32.280  1.00  0.00           C
ATOM   4752  HG1 LYS A 947      38.740  29.360  31.490  1.00  0.00           H
ATOM   4753  HG2 LYS A 947      37.150  28.580  31.820  1.00  0.00           H
ATOM   4754  CD  LYS A 947      38.700  28.110  33.250  1.00  0.00           C
ATOM   4755  HD1 LYS A 947      38.080  27.910  34.140  1.00  0.00           H
ATOM   4756  HD2 LYS A 947      39.480  28.700  33.780  1.00  0.00           H
ATOM   4757  CE  LYS A 947      38.910  26.760  32.620  1.00  0.00           C
ATOM   4758  HE1 LYS A 947      39.490  26.800  31.670  1.00  0.00           H
ATOM   4759  HE2 LYS A 947      37.970  26.210  32.390  1.00  0.00           H
ATOM   4760  NZ  LYS A 947      39.710  25.920  33.610  1.00  0.00           N
ATOM   4761  HZ1 LYS A 947      39.180  25.880  34.500  1.00  0.00           H
ATOM   4762  HZ2 LYS A 947      40.630  26.390  33.740  1.00  0.00           H
ATOM   4763  HZ3 LYS A 947      39.930  24.960  33.270  1.00  0.00           H
ATOM   4764  C   LYS A 947      36.690  32.590  33.080  1.00  0.00           C
ATOM   4765  O   LYS A 947      36.280  32.410  34.180  1.00  0.00           O
ATOM   4766  N   GLY A 948      36.920  33.800  32.560  1.00  0.00           N
ATOM   4767  HN  GLY A 948      37.190  33.840  31.610  1.00  0.00           H
ATOM   4768  CA  GLY A 948      36.750  35.000  33.430  1.00  0.00           C
ATOM   4769  HA1 GLY A 948      37.130  35.910  32.990  1.00  0.00           H
ATOM   4770  HA2 GLY A 948      37.350  34.900  34.320  1.00  0.00           H
ATOM   4771  C   GLY A 948      35.360  35.310  33.880  1.00  0.00           C
ATOM   4772  O   GLY A 948      34.380  34.610  33.630  1.00  0.00           O
ATOM   4773  N   ALA A 949      35.200  36.420  34.610  1.00  0.00           N
ATOM   4774  HN  ALA A 949      35.980  37.040  34.680  1.00  0.00           H
ATOM   4775  CA  ALA A 949      34.030  36.880  35.180  1.00  0.00           C
ATOM   4776  HA  ALA A 949      33.230  36.210  34.940  1.00  0.00           H
ATOM   4777  CB  ALA A 949      34.150  36.890  36.730  1.00  0.00           C
ATOM   4778  HB1 ALA A 949      34.340  35.820  36.980  1.00  0.00           H
ATOM   4779  HB2 ALA A 949      33.280  37.370  37.230  1.00  0.00           H
ATOM   4780  HB3 ALA A 949      35.140  37.360  36.950  1.00  0.00           H
ATOM   4781  C   ALA A 949      33.740  38.290  34.610  1.00  0.00           C
ATOM   4782  O   ALA A 949      34.630  38.990  34.110  1.00  0.00           O
ATOM   4783  N   GLY A 950      32.450  38.690  34.710  1.00  0.00           N
ATOM   4784  HN  GLY A 950      31.730  38.230  35.230  1.00  0.00           H
ATOM   4785  CA  GLY A 950      32.040  40.120  34.500  1.00  0.00           C
ATOM   4786  HA1 GLY A 950      30.960  40.080  34.470  1.00  0.00           H
ATOM   4787  HA2 GLY A 950      32.430  40.390  33.520  1.00  0.00           H
ATOM   4788  C   GLY A 950      32.590  41.110  35.460  1.00  0.00           C
ATOM   4789  O   GLY A 950      33.220  40.760  36.430  1.00  0.00           O
ATOM   4790  N   TYR A 951      32.340  42.360  35.160  1.00  0.00           N
ATOM   4791  HN  TYR A 951      31.740  42.600  34.410  1.00  0.00           H
ATOM   4792  CA  TYR A 951      33.010  43.540  35.650  1.00  0.00           C
ATOM   4793  HA  TYR A 951      34.050  43.440  35.390  1.00  0.00           H
ATOM   4794  CB  TYR A 951      32.350  44.760  34.970  1.00  0.00           C
ATOM   4795  HB1 TYR A 951      31.330  44.650  35.410  1.00  0.00           H
ATOM   4796  HB2 TYR A 951      32.260  44.770  33.870  1.00  0.00           H
ATOM   4797  CG  TYR A 951      32.870  46.150  35.380  1.00  0.00           C
ATOM   4798  CD1 TYR A 951      34.190  46.400  35.320  1.00  0.00           C
ATOM   4799  HD1 TYR A 951      34.960  45.650  35.220  1.00  0.00           H
ATOM   4800  CE1 TYR A 951      34.610  47.730  35.390  1.00  0.00           C
ATOM   4801  HE1 TYR A 951      35.650  48.030  35.280  1.00  0.00           H
ATOM   4802  CZ  TYR A 951      33.630  48.750  35.630  1.00  0.00           C
ATOM   4803  OH  TYR A 951      34.010  50.120  35.730  1.00  0.00           O
ATOM   4804  HH  TYR A 951      34.920  50.100  35.440  1.00  0.00           H
ATOM   4805  CD2 TYR A 951      31.890  47.110  35.580  1.00  0.00           C
ATOM   4806  HD2 TYR A 951      30.880  46.750  35.690  1.00  0.00           H
ATOM   4807  CE2 TYR A 951      32.240  48.460  35.630  1.00  0.00           C
ATOM   4808  HE2 TYR A 951      31.620  49.340  35.730  1.00  0.00           H
ATOM   4809  C   TYR A 951      33.110  43.820  37.200  1.00  0.00           C
ATOM   4810  O   TYR A 951      34.210  44.190  37.670  1.00  0.00           O
ATOM   4811  N   HSD A 952      31.970  43.650  37.850  1.00  0.00           N
ATOM   4812  HN  HSD A 952      31.160  43.410  37.320  1.00  0.00           H
ATOM   4813  CA  HSD A 952      31.780  44.120  39.220  1.00  0.00           C
ATOM   4814  HA  HSD A 952      32.650  44.690  39.520  1.00  0.00           H
ATOM   4815  CB  HSD A 952      30.450  44.800  39.340  1.00  0.00           C
ATOM   4816  HB1 HSD A 952      30.190  44.900  40.410  1.00  0.00           H
ATOM   4817  HB2 HSD A 952      29.650  44.200  38.860  1.00  0.00           H
ATOM   4818  ND1 HSD A 952      31.440  47.120  38.780  1.00  0.00           N
ATOM   4819  HD1 HSD A 952      32.410  46.900  38.890  1.00  0.00           H
ATOM   4820  CG  HSD A 952      30.380  46.290  38.980  1.00  0.00           C
ATOM   4821  CE1 HSD A 952      31.010  48.330  38.470  1.00  0.00           C
ATOM   4822  HE1 HSD A 952      31.670  49.190  38.390  1.00  0.00           H
ATOM   4823  NE2 HSD A 952      29.680  48.360  38.530  1.00  0.00           N
ATOM   4824  CD2 HSD A 952      29.270  47.080  38.840  1.00  0.00           C
ATOM   4825  HD2 HSD A 952      28.240  46.740  38.850  1.00  0.00           H
ATOM   4826  C   HSD A 952      31.690  42.990  40.270  1.00  0.00           C
ATOM   4827  O   HSD A 952      31.670  43.290  41.490  1.00  0.00           O
ATOM   4828  N   LEU A 953      31.650  41.690  39.820  1.00  0.00           N
ATOM   4829  HN  LEU A 953      31.770  41.500  38.850  1.00  0.00           H
ATOM   4830  CA  LEU A 953      31.370  40.560  40.710  1.00  0.00           C
ATOM   4831  HA  LEU A 953      30.550  40.860  41.330  1.00  0.00           H
ATOM   4832  CB  LEU A 953      31.140  39.240  40.070  1.00  0.00           C
ATOM   4833  HB1 LEU A 953      31.930  38.750  39.470  1.00  0.00           H
ATOM   4834  HB2 LEU A 953      30.280  39.420  39.390  1.00  0.00           H
ATOM   4835  CG  LEU A 953      30.640  38.060  40.920  1.00  0.00           C
ATOM   4836  HG  LEU A 953      31.290  37.920  41.820  1.00  0.00           H
ATOM   4837  CD1 LEU A 953      29.170  38.180  41.380  1.00  0.00           C
ATOM   4838 HD11 LEU A 953      28.550  37.960  40.480  1.00  0.00           H
ATOM   4839 HD12 LEU A 953      29.020  39.180  41.860  1.00  0.00           H
ATOM   4840 HD13 LEU A 953      28.990  37.410  42.160  1.00  0.00           H
ATOM   4841  CD2 LEU A 953      30.680  36.710  40.200  1.00  0.00           C
ATOM   4842 HD21 LEU A 953      31.670  36.530  39.730  1.00  0.00           H
ATOM   4843 HD22 LEU A 953      29.920  36.620  39.390  1.00  0.00           H
ATOM   4844 HD23 LEU A 953      30.430  35.900  40.930  1.00  0.00           H
ATOM   4845  C   LEU A 953      32.490  40.300  41.730  1.00  0.00           C
ATOM   4846  O   LEU A 953      32.160  39.790  42.800  1.00  0.00           O
ATOM   4847  N   ASP A 954      33.700  40.710  41.500  1.00  0.00           N
ATOM   4848  HN  ASP A 954      33.930  41.000  40.580  1.00  0.00           H
ATOM   4849  CA  ASP A 954      34.800  40.810  42.460  1.00  0.00           C
ATOM   4850  HA  ASP A 954      34.800  39.820  42.860  1.00  0.00           H
ATOM   4851  CB  ASP A 954      36.080  41.190  41.700  1.00  0.00           C
ATOM   4852  HB1 ASP A 954      36.380  40.600  40.810  1.00  0.00           H
ATOM   4853  HB2 ASP A 954      36.850  41.140  42.500  1.00  0.00           H
ATOM   4854  CG  ASP A 954      35.930  42.520  41.090  1.00  0.00           C
ATOM   4855  OD1 ASP A 954      35.020  43.320  41.230  1.00  0.00           O
ATOM   4856  OD2 ASP A 954      37.060  42.920  40.390  1.00  0.00           O
ATOM   4857  HD2 ASP A 954      37.010  43.710  39.830  1.00  0.00           H
ATOM   4858  C   ASP A 954      34.550  41.750  43.750  1.00  0.00           C
ATOM   4859  O   ASP A 954      34.960  41.360  44.870  1.00  0.00           O
ATOM   4860  N   LEU A 955      33.870  42.950  43.620  1.00  0.00           N
ATOM   4861  HN  LEU A 955      33.810  43.350  42.710  1.00  0.00           H
ATOM   4862  CA  LEU A 955      33.410  43.790  44.670  1.00  0.00           C
ATOM   4863  HA  LEU A 955      34.200  43.750  45.400  1.00  0.00           H
ATOM   4864  CB  LEU A 955      33.180  45.180  44.080  1.00  0.00           C
ATOM   4865  HB1 LEU A 955      32.510  45.080  43.210  1.00  0.00           H
ATOM   4866  HB2 LEU A 955      34.140  45.600  43.730  1.00  0.00           H
ATOM   4867  CG  LEU A 955      32.520  46.190  45.000  1.00  0.00           C
ATOM   4868  HG  LEU A 955      31.510  45.800  45.240  1.00  0.00           H
ATOM   4869  CD1 LEU A 955      33.190  46.350  46.420  1.00  0.00           C
ATOM   4870 HD11 LEU A 955      34.150  46.890  46.240  1.00  0.00           H
ATOM   4871 HD12 LEU A 955      33.130  45.450  47.060  1.00  0.00           H
ATOM   4872 HD13 LEU A 955      32.440  47.060  46.860  1.00  0.00           H
ATOM   4873  CD2 LEU A 955      32.370  47.480  44.240  1.00  0.00           C
ATOM   4874 HD21 LEU A 955      31.890  48.130  45.010  1.00  0.00           H
ATOM   4875 HD22 LEU A 955      31.670  47.340  43.390  1.00  0.00           H
ATOM   4876 HD23 LEU A 955      33.360  47.900  43.990  1.00  0.00           H
ATOM   4877  C   LEU A 955      32.180  43.230  45.360  1.00  0.00           C
ATOM   4878  O   LEU A 955      31.940  43.270  46.620  1.00  0.00           O
ATOM   4879  N   LEU A 956      31.390  42.480  44.550  1.00  0.00           N
ATOM   4880  HN  LEU A 956      31.620  42.420  43.570  1.00  0.00           H
ATOM   4881  CA  LEU A 956      30.290  41.740  45.060  1.00  0.00           C
ATOM   4882  HA  LEU A 956      29.640  42.320  45.690  1.00  0.00           H
ATOM   4883  CB  LEU A 956      29.310  41.200  44.050  1.00  0.00           C
ATOM   4884  HB1 LEU A 956      29.920  40.680  43.290  1.00  0.00           H
ATOM   4885  HB2 LEU A 956      28.800  42.020  43.500  1.00  0.00           H
ATOM   4886  CG  LEU A 956      28.090  40.470  44.640  1.00  0.00           C
ATOM   4887  HG  LEU A 956      28.520  39.470  44.880  1.00  0.00           H
ATOM   4888  CD1 LEU A 956      27.360  41.170  45.800  1.00  0.00           C
ATOM   4889 HD11 LEU A 956      28.020  41.260  46.690  1.00  0.00           H
ATOM   4890 HD12 LEU A 956      26.430  40.620  46.080  1.00  0.00           H
ATOM   4891 HD13 LEU A 956      26.930  42.160  45.610  1.00  0.00           H
ATOM   4892  CD2 LEU A 956      27.010  40.290  43.450  1.00  0.00           C
ATOM   4893 HD21 LEU A 956      26.750  41.240  42.910  1.00  0.00           H
ATOM   4894 HD22 LEU A 956      26.060  39.860  43.810  1.00  0.00           H
ATOM   4895 HD23 LEU A 956      27.390  39.560  42.690  1.00  0.00           H
ATOM   4896  C   LEU A 956      30.730  40.640  45.980  1.00  0.00           C
ATOM   4897  O   LEU A 956      30.340  40.620  47.150  1.00  0.00           O
ATOM   4898  N   MET A 957      31.790  39.910  45.610  1.00  0.00           N
ATOM   4899  HN  MET A 957      32.230  40.090  44.740  1.00  0.00           H
ATOM   4900  CA  MET A 957      32.480  38.970  46.450  1.00  0.00           C
ATOM   4901  HA  MET A 957      31.700  38.360  46.870  1.00  0.00           H
ATOM   4902  CB  MET A 957      33.670  38.060  45.770  1.00  0.00           C
ATOM   4903  HB1 MET A 957      34.060  37.350  46.520  1.00  0.00           H
ATOM   4904  HB2 MET A 957      34.540  38.690  45.470  1.00  0.00           H
ATOM   4905  CG  MET A 957      33.150  37.210  44.630  1.00  0.00           C
ATOM   4906  HG1 MET A 957      33.970  36.830  43.980  1.00  0.00           H
ATOM   4907  HG2 MET A 957      32.490  37.790  43.960  1.00  0.00           H
ATOM   4908  SD  MET A 957      32.210  35.810  45.360  1.00  0.00           S
ATOM   4909  CE  MET A 957      31.780  34.980  43.870  1.00  0.00           C
ATOM   4910  HE1 MET A 957      32.620  34.330  43.520  1.00  0.00           H
ATOM   4911  HE2 MET A 957      31.550  35.690  43.040  1.00  0.00           H
ATOM   4912  HE3 MET A 957      30.950  34.240  44.030  1.00  0.00           H
ATOM   4913  C   MET A 957      33.040  39.530  47.700  1.00  0.00           C
ATOM   4914  O   MET A 957      32.880  38.970  48.750  1.00  0.00           O
ATOM   4915  N   VAL A 958      33.740  40.670  47.620  1.00  0.00           N
ATOM   4916  HN  VAL A 958      34.110  41.100  46.810  1.00  0.00           H
ATOM   4917  CA  VAL A 958      34.110  41.390  48.860  1.00  0.00           C
ATOM   4918  HA  VAL A 958      34.550  40.600  49.460  1.00  0.00           H
ATOM   4919  CB  VAL A 958      35.170  42.530  48.610  1.00  0.00           C
ATOM   4920  HB  VAL A 958      34.750  43.170  47.800  1.00  0.00           H
ATOM   4921  CG1 VAL A 958      35.290  43.300  49.950  1.00  0.00           C
ATOM   4922 HG11 VAL A 958      34.400  43.860  50.310  1.00  0.00           H
ATOM   4923 HG12 VAL A 958      36.070  44.040  49.690  1.00  0.00           H
ATOM   4924 HG13 VAL A 958      35.760  42.670  50.740  1.00  0.00           H
ATOM   4925  CG2 VAL A 958      36.520  41.890  48.180  1.00  0.00           C
ATOM   4926 HG21 VAL A 958      36.570  41.720  47.080  1.00  0.00           H
ATOM   4927 HG22 VAL A 958      36.810  40.970  48.720  1.00  0.00           H
ATOM   4928 HG23 VAL A 958      37.420  42.520  48.400  1.00  0.00           H
ATOM   4929  C   VAL A 958      32.890  41.890  49.730  1.00  0.00           C
ATOM   4930  O   VAL A 958      32.950  41.580  50.890  1.00  0.00           O
ATOM   4931  N   GLY A 959      31.810  42.470  49.160  1.00  0.00           N
ATOM   4932  HN  GLY A 959      31.930  42.600  48.180  1.00  0.00           H
ATOM   4933  CA  GLY A 959      30.590  42.920  49.830  1.00  0.00           C
ATOM   4934  HA1 GLY A 959      29.740  43.150  49.190  1.00  0.00           H
ATOM   4935  HA2 GLY A 959      30.910  43.710  50.480  1.00  0.00           H
ATOM   4936  C   GLY A 959      30.020  41.890  50.770  1.00  0.00           C
ATOM   4937  O   GLY A 959      29.750  42.170  51.930  1.00  0.00           O
ATOM   4938  N   VAL A 960      29.900  40.610  50.310  1.00  0.00           N
ATOM   4939  HN  VAL A 960      30.180  40.510  49.350  1.00  0.00           H
ATOM   4940  CA  VAL A 960      29.540  39.400  51.020  1.00  0.00           C
ATOM   4941  HA  VAL A 960      28.580  39.690  51.440  1.00  0.00           H
ATOM   4942  CB  VAL A 960      29.340  38.220  50.110  1.00  0.00           C
ATOM   4943  HB  VAL A 960      30.310  37.910  49.640  1.00  0.00           H
ATOM   4944  CG1 VAL A 960      28.760  36.950  50.860  1.00  0.00           C
ATOM   4945 HG11 VAL A 960      28.290  36.260  50.130  1.00  0.00           H
ATOM   4946 HG12 VAL A 960      28.130  37.040  51.770  1.00  0.00           H
ATOM   4947 HG13 VAL A 960      29.650  36.350  51.150  1.00  0.00           H
ATOM   4948  CG2 VAL A 960      28.250  38.620  48.990  1.00  0.00           C
ATOM   4949 HG21 VAL A 960      28.120  37.710  48.360  1.00  0.00           H
ATOM   4950 HG22 VAL A 960      28.680  39.560  48.600  1.00  0.00           H
ATOM   4951 HG23 VAL A 960      27.270  38.780  49.500  1.00  0.00           H
ATOM   4952  C   VAL A 960      30.390  38.960  52.210  1.00  0.00           C
ATOM   4953  O   VAL A 960      29.990  38.850  53.380  1.00  0.00           O
ATOM   4954  N   MET A 961      31.680  38.860  51.950  1.00  0.00           N
ATOM   4955  HN  MET A 961      31.970  39.050  51.010  1.00  0.00           H
ATOM   4956  CA  MET A 961      32.680  38.300  52.890  1.00  0.00           C
ATOM   4957  HA  MET A 961      32.220  37.600  53.570  1.00  0.00           H
ATOM   4958  CB  MET A 961      33.880  37.660  52.110  1.00  0.00           C
ATOM   4959  HB1 MET A 961      34.620  37.280  52.860  1.00  0.00           H
ATOM   4960  HB2 MET A 961      34.430  38.350  51.430  1.00  0.00           H
ATOM   4961  CG  MET A 961      33.290  36.500  51.300  1.00  0.00           C
ATOM   4962  HG1 MET A 961      34.070  35.770  51.000  1.00  0.00           H
ATOM   4963  HG2 MET A 961      32.860  37.020  50.420  1.00  0.00           H
ATOM   4964  SD  MET A 961      32.130  35.310  52.040  1.00  0.00           S
ATOM   4965  CE  MET A 961      33.300  34.780  53.250  1.00  0.00           C
ATOM   4966  HE1 MET A 961      33.060  33.770  53.670  1.00  0.00           H
ATOM   4967  HE2 MET A 961      33.330  35.430  54.140  1.00  0.00           H
ATOM   4968  HE3 MET A 961      34.310  34.650  52.810  1.00  0.00           H
ATOM   4969  C   MET A 961      33.210  39.430  53.870  1.00  0.00           C
ATOM   4970  O   MET A 961      33.720  39.260  54.960  1.00  0.00           O
ATOM   4971  N   LEU A 962      32.950  40.660  53.490  1.00  0.00           N
ATOM   4972  HN  LEU A 962      32.520  40.960  52.660  1.00  0.00           H
ATOM   4973  CA  LEU A 962      33.110  41.810  54.400  1.00  0.00           C
ATOM   4974  HA  LEU A 962      34.080  41.740  54.870  1.00  0.00           H
ATOM   4975  CB  LEU A 962      33.180  43.160  53.690  1.00  0.00           C
ATOM   4976  HB1 LEU A 962      32.260  43.420  53.120  1.00  0.00           H
ATOM   4977  HB2 LEU A 962      33.960  43.110  52.900  1.00  0.00           H
ATOM   4978  CG  LEU A 962      33.700  44.360  54.610  1.00  0.00           C
ATOM   4979  HG  LEU A 962      34.560  43.910  55.150  1.00  0.00           H
ATOM   4980  CD1 LEU A 962      34.240  45.500  53.690  1.00  0.00           C
ATOM   4981 HD11 LEU A 962      33.520  45.840  52.940  1.00  0.00           H
ATOM   4982 HD12 LEU A 962      35.070  45.050  53.110  1.00  0.00           H
ATOM   4983 HD13 LEU A 962      34.520  46.440  54.190  1.00  0.00           H
ATOM   4984  CD2 LEU A 962      32.690  45.160  55.500  1.00  0.00           C
ATOM   4985 HD21 LEU A 962      32.010  45.680  54.780  1.00  0.00           H
ATOM   4986 HD22 LEU A 962      33.210  45.730  56.300  1.00  0.00           H
ATOM   4987 HD23 LEU A 962      32.040  44.530  56.140  1.00  0.00           H
ATOM   4988  C   LEU A 962      32.230  41.890  55.620  1.00  0.00           C
ATOM   4989  O   LEU A 962      32.600  42.240  56.740  1.00  0.00           O
ATOM   4990  N   GLY A 963      30.960  41.320  55.490  1.00  0.00           N
ATOM   4991  HN  GLY A 963      30.680  40.860  54.650  1.00  0.00           H
ATOM   4992  CA  GLY A 963      30.100  41.370  56.640  1.00  0.00           C
ATOM   4993  HA1 GLY A 963      29.060  41.310  56.360  1.00  0.00           H
ATOM   4994  HA2 GLY A 963      30.370  42.180  57.320  1.00  0.00           H
ATOM   4995  C   GLY A 963      30.330  40.160  57.540  1.00  0.00           C
ATOM   4996  O   GLY A 963      30.340  40.300  58.740  1.00  0.00           O
ATOM   4997  N   VAL A 964      30.600  38.970  56.930  1.00  0.00           N
ATOM   4998  HN  VAL A 964      30.660  38.870  55.940  1.00  0.00           H
ATOM   4999  CA  VAL A 964      31.080  37.790  57.650  1.00  0.00           C
ATOM   5000  HA  VAL A 964      30.270  37.520  58.320  1.00  0.00           H
ATOM   5001  CB  VAL A 964      31.510  36.740  56.680  1.00  0.00           C
ATOM   5002  HB  VAL A 964      32.100  37.210  55.870  1.00  0.00           H
ATOM   5003  CG1 VAL A 964      32.270  35.520  57.300  1.00  0.00           C
ATOM   5004 HG11 VAL A 964      31.680  34.850  57.950  1.00  0.00           H
ATOM   5005 HG12 VAL A 964      33.230  35.840  57.780  1.00  0.00           H
ATOM   5006 HG13 VAL A 964      32.540  34.970  56.380  1.00  0.00           H
ATOM   5007  CG2 VAL A 964      30.240  36.260  55.960  1.00  0.00           C
ATOM   5008 HG21 VAL A 964      29.350  36.170  56.620  1.00  0.00           H
ATOM   5009 HG22 VAL A 964      30.380  35.330  55.360  1.00  0.00           H
ATOM   5010 HG23 VAL A 964      30.000  37.090  55.260  1.00  0.00           H
ATOM   5011  C   VAL A 964      32.290  38.150  58.510  1.00  0.00           C
ATOM   5012  O   VAL A 964      32.460  37.800  59.670  1.00  0.00           O
ATOM   5013  N   CYS A 965      33.270  38.910  57.920  1.00  0.00           N
ATOM   5014  HN  CYS A 965      33.230  39.100  56.930  1.00  0.00           H
ATOM   5015  CA  CYS A 965      34.490  39.330  58.640  1.00  0.00           C
ATOM   5016  HA  CYS A 965      34.810  38.510  59.280  1.00  0.00           H
ATOM   5017  CB  CYS A 965      35.630  39.750  57.680  1.00  0.00           C
ATOM   5018  HB1 CYS A 965      36.520  40.240  58.130  1.00  0.00           H
ATOM   5019  HB2 CYS A 965      35.110  40.530  57.090  1.00  0.00           H
ATOM   5020  SG  CYS A 965      36.090  38.340  56.720  1.00  0.00           S
ATOM   5021  HG1 CYS A 965      35.810  39.020  55.620  1.00  0.00           H
ATOM   5022  C   CYS A 965      34.300  40.470  59.630  1.00  0.00           C
ATOM   5023  O   CYS A 965      35.010  40.580  60.620  1.00  0.00           O
ATOM   5024  N   SER A 966      33.290  41.310  59.460  1.00  0.00           N
ATOM   5025  HN  SER A 966      32.870  41.290  58.560  1.00  0.00           H
ATOM   5026  CA  SER A 966      32.920  42.300  60.480  1.00  0.00           C
ATOM   5027  HA  SER A 966      33.850  42.790  60.760  1.00  0.00           H
ATOM   5028  CB  SER A 966      31.910  43.410  60.010  1.00  0.00           C
ATOM   5029  HB1 SER A 966      31.640  44.130  60.790  1.00  0.00           H
ATOM   5030  HB2 SER A 966      31.040  42.910  59.540  1.00  0.00           H
ATOM   5031  OG  SER A 966      32.560  44.130  58.960  1.00  0.00           O
ATOM   5032  HG1 SER A 966      32.660  43.610  58.150  1.00  0.00           H
ATOM   5033  C   SER A 966      32.430  41.690  61.840  1.00  0.00           C
ATOM   5034  O   SER A 966      32.820  42.160  62.920  1.00  0.00           O
ATOM   5035  N   VAL A 967      31.530  40.680  61.770  1.00  0.00           N
ATOM   5036  HN  VAL A 967      31.200  40.410  60.870  1.00  0.00           H
ATOM   5037  CA  VAL A 967      31.040  40.060  63.010  1.00  0.00           C
ATOM   5038  HA  VAL A 967      31.230  40.850  63.730  1.00  0.00           H
ATOM   5039  CB  VAL A 967      29.540  39.630  62.990  1.00  0.00           C
ATOM   5040  HB  VAL A 967      29.350  39.110  63.960  1.00  0.00           H
ATOM   5041  CG1 VAL A 967      28.580  40.860  62.820  1.00  0.00           C
ATOM   5042 HG11 VAL A 967      27.550  40.510  62.610  1.00  0.00           H
ATOM   5043 HG12 VAL A 967      28.910  41.550  62.020  1.00  0.00           H
ATOM   5044 HG13 VAL A 967      28.540  41.310  63.830  1.00  0.00           H
ATOM   5045  CG2 VAL A 967      29.320  38.560  61.900  1.00  0.00           C
ATOM   5046 HG21 VAL A 967      29.530  38.900  60.870  1.00  0.00           H
ATOM   5047 HG22 VAL A 967      28.240  38.270  61.900  1.00  0.00           H
ATOM   5048 HG23 VAL A 967      29.970  37.680  62.070  1.00  0.00           H
ATOM   5049  C   VAL A 967      31.930  38.930  63.560  1.00  0.00           C
ATOM   5050  O   VAL A 967      31.660  38.420  64.630  1.00  0.00           O
ATOM   5051  N   MET A 968      32.960  38.550  62.810  1.00  0.00           N
ATOM   5052  HN  MET A 968      32.970  38.780  61.850  1.00  0.00           H
ATOM   5053  CA  MET A 968      34.040  37.730  63.350  1.00  0.00           C
ATOM   5054  HA  MET A 968      33.660  37.050  64.100  1.00  0.00           H
ATOM   5055  CB  MET A 968      34.700  36.920  62.160  1.00  0.00           C
ATOM   5056  HB1 MET A 968      35.680  36.560  62.530  1.00  0.00           H
ATOM   5057  HB2 MET A 968      34.860  37.600  61.300  1.00  0.00           H
ATOM   5058  CG  MET A 968      33.850  35.710  61.600  1.00  0.00           C
ATOM   5059  HG1 MET A 968      34.280  35.420  60.620  1.00  0.00           H
ATOM   5060  HG2 MET A 968      32.840  36.010  61.260  1.00  0.00           H
[truncated: 6,873,249 more chars]
