# Supplementary material for: CryoEM and computational modeling structural insights into the pH regulator NBCn1
Source: Nat Commun. 2025 Nov 11;16:9932. doi: 10.1038/s41467-025-64868-z (PMC12606367; doi:10.1038/s41467-025-64868-z)
Supplement: Supplementary file 7 — Supplementary Data 5 [file 41467_2025_64868_MOESM7_ESM.zip › 100ns_z_restr_MD_NBCn1_2NaCO3/hNBCn1_IF/z-restr_hNBCn1_IF_2NaCO3_last_step_51.pdb]

REMARK    GENERATED BY TRJCONV
TITLE     Title t= 101000.00000 step= 50500000
REMARK    THIS IS A SIMULATION BOX
CRYST1   93.000   93.000  103.311  90.00  90.00  90.00 P 1           1
MODEL        1
ATOM      1  N   LEU A 585      23.360  36.510  38.830  1.00  0.00           N
ATOM      2  HT1 LEU A 585      22.560  35.850  38.930  1.00  0.00           H
ATOM      3  HT2 LEU A 585      23.610  36.340  37.830  1.00  0.00           H
ATOM      4  HT3 LEU A 585      23.200  37.540  38.870  1.00  0.00           H
ATOM      5  CA  LEU A 585      24.430  36.000  39.840  1.00  0.00           C
ATOM      6  HA  LEU A 585      25.370  36.450  39.580  1.00  0.00           H
ATOM      7  CB  LEU A 585      24.120  36.420  41.330  1.00  0.00           C
ATOM      8  HB1 LEU A 585      23.150  35.930  41.580  1.00  0.00           H
ATOM      9  HB2 LEU A 585      23.980  37.530  41.330  1.00  0.00           H
ATOM     10  CG  LEU A 585      25.110  36.090  42.460  1.00  0.00           C
ATOM     11  HG  LEU A 585      25.200  34.990  42.440  1.00  0.00           H
ATOM     12  CD1 LEU A 585      26.400  36.770  42.430  1.00  0.00           C
ATOM     13 HD11 LEU A 585      26.900  36.540  41.460  1.00  0.00           H
ATOM     14 HD12 LEU A 585      26.980  36.540  43.340  1.00  0.00           H
ATOM     15 HD13 LEU A 585      26.120  37.840  42.280  1.00  0.00           H
ATOM     16  CD2 LEU A 585      24.450  36.310  43.840  1.00  0.00           C
ATOM     17 HD21 LEU A 585      24.530  37.410  43.910  1.00  0.00           H
ATOM     18 HD22 LEU A 585      24.940  35.700  44.630  1.00  0.00           H
ATOM     19 HD23 LEU A 585      23.350  36.180  43.940  1.00  0.00           H
ATOM     20  C   LEU A 585      24.690  34.500  39.880  1.00  0.00           C
ATOM     21  O   LEU A 585      25.770  34.040  39.410  1.00  0.00           O
ATOM     22  N   ILE A 586      23.750  33.700  40.460  1.00  0.00           N
ATOM     23  HN  ILE A 586      22.910  34.150  40.760  1.00  0.00           H
ATOM     24  CA  ILE A 586      23.900  32.290  40.760  1.00  0.00           C
ATOM     25  HA  ILE A 586      24.690  32.240  41.490  1.00  0.00           H
ATOM     26  CB  ILE A 586      22.550  31.820  41.430  1.00  0.00           C
ATOM     27  HB  ILE A 586      21.830  31.750  40.590  1.00  0.00           H
ATOM     28  CG2 ILE A 586      22.790  30.370  41.970  1.00  0.00           C
ATOM     29 HG21 ILE A 586      23.180  29.730  41.140  1.00  0.00           H
ATOM     30 HG22 ILE A 586      21.740  30.080  42.200  1.00  0.00           H
ATOM     31 HG23 ILE A 586      23.360  30.240  42.910  1.00  0.00           H
ATOM     32  CG1 ILE A 586      22.090  32.690  42.570  1.00  0.00           C
ATOM     33 HG11 ILE A 586      21.180  32.180  42.970  1.00  0.00           H
ATOM     34 HG12 ILE A 586      21.810  33.620  42.040  1.00  0.00           H
ATOM     35  CD  ILE A 586      23.080  32.960  43.700  1.00  0.00           C
ATOM     36  HD1 ILE A 586      22.710  33.820  44.320  1.00  0.00           H
ATOM     37  HD2 ILE A 586      24.140  33.210  43.450  1.00  0.00           H
ATOM     38  HD3 ILE A 586      23.020  32.100  44.410  1.00  0.00           H
ATOM     39  C   ILE A 586      24.230  31.450  39.540  1.00  0.00           C
ATOM     40  O   ILE A 586      25.100  30.580  39.530  1.00  0.00           O
ATOM     41  N   LEU A 587      23.570  31.760  38.440  1.00  0.00           N
ATOM     42  HN  LEU A 587      22.720  32.280  38.550  1.00  0.00           H
ATOM     43  CA  LEU A 587      23.830  31.230  37.170  1.00  0.00           C
ATOM     44  HA  LEU A 587      23.730  30.170  37.350  1.00  0.00           H
ATOM     45  CB  LEU A 587      22.900  31.800  36.060  1.00  0.00           C
ATOM     46  HB1 LEU A 587      23.020  32.910  36.080  1.00  0.00           H
ATOM     47  HB2 LEU A 587      21.840  31.540  36.270  1.00  0.00           H
ATOM     48  CG  LEU A 587      23.160  31.350  34.610  1.00  0.00           C
ATOM     49  HG  LEU A 587      24.210  31.570  34.340  1.00  0.00           H
ATOM     50  CD1 LEU A 587      22.880  29.810  34.400  1.00  0.00           C
ATOM     51 HD11 LEU A 587      21.850  29.530  34.120  1.00  0.00           H
ATOM     52 HD12 LEU A 587      23.130  29.190  35.290  1.00  0.00           H
ATOM     53 HD13 LEU A 587      23.460  29.440  33.520  1.00  0.00           H
ATOM     54  CD2 LEU A 587      22.220  32.110  33.650  1.00  0.00           C
ATOM     55 HD21 LEU A 587      21.140  31.880  33.780  1.00  0.00           H
ATOM     56 HD22 LEU A 587      22.500  31.870  32.600  1.00  0.00           H
ATOM     57 HD23 LEU A 587      22.500  33.180  33.720  1.00  0.00           H
ATOM     58  C   LEU A 587      25.320  31.350  36.700  1.00  0.00           C
ATOM     59  O   LEU A 587      25.790  30.360  36.160  1.00  0.00           O
ATOM     60  N   ASP A 588      25.960  32.470  37.040  1.00  0.00           N
ATOM     61  HN  ASP A 588      25.550  33.160  37.630  1.00  0.00           H
ATOM     62  CA  ASP A 588      27.350  32.640  36.590  1.00  0.00           C
ATOM     63  HA  ASP A 588      27.510  32.550  35.530  1.00  0.00           H
ATOM     64  CB  ASP A 588      27.780  34.180  36.890  1.00  0.00           C
ATOM     65  HB1 ASP A 588      28.800  34.250  36.460  1.00  0.00           H
ATOM     66  HB2 ASP A 588      27.820  34.460  37.960  1.00  0.00           H
ATOM     67  CG  ASP A 588      26.930  35.240  36.240  1.00  0.00           C
ATOM     68  OD1 ASP A 588      26.140  34.940  35.270  1.00  0.00           O
ATOM     69  OD2 ASP A 588      27.090  36.440  36.630  1.00  0.00           O
ATOM     70  C   ASP A 588      28.340  31.690  37.280  1.00  0.00           C
ATOM     71  O   ASP A 588      29.180  30.970  36.650  1.00  0.00           O
ATOM     72  N   ILE A 589      28.140  31.620  38.580  1.00  0.00           N
ATOM     73  HN  ILE A 589      27.410  32.130  39.010  1.00  0.00           H
ATOM     74  CA  ILE A 589      28.890  30.750  39.470  1.00  0.00           C
ATOM     75  HA  ILE A 589      29.920  31.000  39.340  1.00  0.00           H
ATOM     76  CB  ILE A 589      28.500  31.010  40.920  1.00  0.00           C
ATOM     77  HB  ILE A 589      27.400  30.930  41.020  1.00  0.00           H
ATOM     78  CG2 ILE A 589      29.060  29.930  41.890  1.00  0.00           C
ATOM     79 HG21 ILE A 589      30.160  29.890  41.800  1.00  0.00           H
ATOM     80 HG22 ILE A 589      28.610  28.940  41.670  1.00  0.00           H
ATOM     81 HG23 ILE A 589      28.820  30.220  42.940  1.00  0.00           H
ATOM     82  CG1 ILE A 589      28.920  32.400  41.450  1.00  0.00           C
ATOM     83 HG11 ILE A 589      29.740  32.880  40.880  1.00  0.00           H
ATOM     84 HG12 ILE A 589      29.370  32.280  42.450  1.00  0.00           H
ATOM     85  CD  ILE A 589      27.750  33.370  41.560  1.00  0.00           C
ATOM     86  HD1 ILE A 589      26.760  32.970  41.880  1.00  0.00           H
ATOM     87  HD2 ILE A 589      27.630  33.980  40.640  1.00  0.00           H
ATOM     88  HD3 ILE A 589      27.980  34.240  42.210  1.00  0.00           H
ATOM     89  C   ILE A 589      28.680  29.300  39.080  1.00  0.00           C
ATOM     90  O   ILE A 589      29.580  28.420  39.120  1.00  0.00           O
ATOM     91  N   LYS A 590      27.370  28.890  38.790  1.00  0.00           N
ATOM     92  HN  LYS A 590      26.580  29.480  38.970  1.00  0.00           H
ATOM     93  CA  LYS A 590      27.000  27.530  38.340  1.00  0.00           C
ATOM     94  HA  LYS A 590      27.470  26.830  39.010  1.00  0.00           H
ATOM     95  CB  LYS A 590      25.480  27.240  38.190  1.00  0.00           C
ATOM     96  HB1 LYS A 590      25.370  26.210  37.770  1.00  0.00           H
ATOM     97  HB2 LYS A 590      25.090  27.940  37.430  1.00  0.00           H
ATOM     98  CG  LYS A 590      24.700  27.080  39.500  1.00  0.00           C
ATOM     99  HG1 LYS A 590      24.720  28.020  40.090  1.00  0.00           H
ATOM    100  HG2 LYS A 590      25.110  26.270  40.150  1.00  0.00           H
ATOM    101  CD  LYS A 590      23.170  26.810  39.280  1.00  0.00           C
ATOM    102  HD1 LYS A 590      22.750  26.610  40.290  1.00  0.00           H
ATOM    103  HD2 LYS A 590      22.960  25.890  38.690  1.00  0.00           H
ATOM    104  CE  LYS A 590      22.230  27.830  38.680  1.00  0.00           C
ATOM    105  HE1 LYS A 590      22.510  28.050  37.620  1.00  0.00           H
ATOM    106  HE2 LYS A 590      22.360  28.800  39.190  1.00  0.00           H
ATOM    107  NZ  LYS A 590      20.880  27.420  38.700  1.00  0.00           N
ATOM    108  HZ1 LYS A 590      20.700  27.030  39.650  1.00  0.00           H
ATOM    109  HZ2 LYS A 590      20.820  26.540  38.150  1.00  0.00           H
ATOM    110  HZ3 LYS A 590      20.230  28.160  38.400  1.00  0.00           H
ATOM    111  C   LYS A 590      27.630  27.190  37.000  1.00  0.00           C
ATOM    112  O   LYS A 590      27.940  26.040  36.780  1.00  0.00           O
ATOM    113  N   ARG A 591      27.810  28.140  36.070  1.00  0.00           N
ATOM    114  HN  ARG A 591      27.320  28.990  36.190  1.00  0.00           H
ATOM    115  CA  ARG A 591      28.490  27.900  34.850  1.00  0.00           C
ATOM    116  HA  ARG A 591      28.040  27.020  34.420  1.00  0.00           H
ATOM    117  CB  ARG A 591      28.230  29.090  33.750  1.00  0.00           C
ATOM    118  HB1 ARG A 591      29.110  29.040  33.080  1.00  0.00           H
ATOM    119  HB2 ARG A 591      28.300  30.060  34.310  1.00  0.00           H
ATOM    120  CG  ARG A 591      26.830  28.880  32.980  1.00  0.00           C
ATOM    121  HG1 ARG A 591      26.020  28.740  33.730  1.00  0.00           H
ATOM    122  HG2 ARG A 591      26.820  28.030  32.270  1.00  0.00           H
ATOM    123  CD  ARG A 591      26.570  30.190  32.190  1.00  0.00           C
ATOM    124  HD1 ARG A 591      27.440  30.580  31.600  1.00  0.00           H
ATOM    125  HD2 ARG A 591      26.350  30.970  32.940  1.00  0.00           H
ATOM    126  NE  ARG A 591      25.300  29.940  31.360  1.00  0.00           N
ATOM    127  HE  ARG A 591      25.140  29.010  31.020  1.00  0.00           H
ATOM    128  CZ  ARG A 591      24.960  30.890  30.540  1.00  0.00           C
ATOM    129  NH1 ARG A 591      25.350  32.160  30.640  1.00  0.00           N
ATOM    130 HH11 ARG A 591      25.720  32.500  31.510  1.00  0.00           H
ATOM    131 HH12 ARG A 591      24.870  32.760  30.010  1.00  0.00           H
ATOM    132  NH2 ARG A 591      24.190  30.660  29.560  1.00  0.00           N
ATOM    133 HH21 ARG A 591      23.640  31.310  29.020  1.00  0.00           H
ATOM    134 HH22 ARG A 591      23.830  29.740  29.440  1.00  0.00           H
ATOM    135  C   ARG A 591      29.930  27.560  35.060  1.00  0.00           C
ATOM    136  O   ARG A 591      30.450  26.710  34.300  1.00  0.00           O
ATOM    137  N   LYS A 592      30.640  28.190  36.000  1.00  0.00           N
ATOM    138  HN  LYS A 592      30.160  28.840  36.600  1.00  0.00           H
ATOM    139  CA  LYS A 592      32.070  27.950  36.100  1.00  0.00           C
ATOM    140  HA  LYS A 592      32.610  27.820  35.180  1.00  0.00           H
ATOM    141  CB  LYS A 592      32.760  29.270  36.720  1.00  0.00           C
ATOM    142  HB1 LYS A 592      33.820  29.000  36.930  1.00  0.00           H
ATOM    143  HB2 LYS A 592      32.360  29.440  37.740  1.00  0.00           H
ATOM    144  CG  LYS A 592      32.740  30.510  35.840  1.00  0.00           C
ATOM    145  HG1 LYS A 592      33.450  31.250  36.280  1.00  0.00           H
ATOM    146  HG2 LYS A 592      31.740  31.000  35.830  1.00  0.00           H
ATOM    147  CD  LYS A 592      33.000  30.360  34.330  1.00  0.00           C
ATOM    148  HD1 LYS A 592      32.250  29.880  33.660  1.00  0.00           H
ATOM    149  HD2 LYS A 592      33.870  29.670  34.270  1.00  0.00           H
ATOM    150  CE  LYS A 592      33.490  31.590  33.640  1.00  0.00           C
ATOM    151  HE1 LYS A 592      34.380  32.030  34.130  1.00  0.00           H
ATOM    152  HE2 LYS A 592      32.640  32.290  33.530  1.00  0.00           H
ATOM    153  NZ  LYS A 592      34.000  31.220  32.380  1.00  0.00           N
ATOM    154  HZ1 LYS A 592      34.740  30.480  32.480  1.00  0.00           H
ATOM    155  HZ2 LYS A 592      34.460  32.050  31.970  1.00  0.00           H
ATOM    156  HZ3 LYS A 592      33.260  30.900  31.710  1.00  0.00           H
ATOM    157  C   LYS A 592      32.430  26.770  37.020  1.00  0.00           C
ATOM    158  O   LYS A 592      33.590  26.430  37.190  1.00  0.00           O
ATOM    159  N   ALA A 593      31.440  26.220  37.710  1.00  0.00           N
ATOM    160  HN  ALA A 593      30.570  26.650  37.480  1.00  0.00           H
ATOM    161  CA  ALA A 593      31.430  25.090  38.660  1.00  0.00           C
ATOM    162  HA  ALA A 593      32.240  25.350  39.330  1.00  0.00           H
ATOM    163  CB  ALA A 593      30.050  24.960  39.370  1.00  0.00           C
ATOM    164  HB1 ALA A 593      29.880  25.920  39.910  1.00  0.00           H
ATOM    165  HB2 ALA A 593      30.030  24.160  40.140  1.00  0.00           H
ATOM    166  HB3 ALA A 593      29.240  24.720  38.660  1.00  0.00           H
ATOM    167  C   ALA A 593      32.070  23.810  38.020  1.00  0.00           C
ATOM    168  O   ALA A 593      32.880  23.200  38.700  1.00  0.00           O
ATOM    169  N   PRO A 594      31.780  23.420  36.710  1.00  0.00           N
ATOM    170  CD  PRO A 594      30.670  23.800  35.900  1.00  0.00           C
ATOM    171  HD1 PRO A 594      30.920  24.620  35.200  1.00  0.00           H
ATOM    172  HD2 PRO A 594      29.840  24.160  36.560  1.00  0.00           H
ATOM    173  CA  PRO A 594      32.530  22.330  36.060  1.00  0.00           C
ATOM    174  HA  PRO A 594      32.500  21.510  36.770  1.00  0.00           H
ATOM    175  CB  PRO A 594      31.690  21.990  34.760  1.00  0.00           C
ATOM    176  HB1 PRO A 594      31.700  20.910  34.470  1.00  0.00           H
ATOM    177  HB2 PRO A 594      32.050  22.510  33.850  1.00  0.00           H
ATOM    178  CG  PRO A 594      30.290  22.540  35.070  1.00  0.00           C
ATOM    179  HG1 PRO A 594      29.610  22.650  34.210  1.00  0.00           H
ATOM    180  HG2 PRO A 594      29.820  21.960  35.890  1.00  0.00           H
ATOM    181  C   PRO A 594      34.030  22.590  35.710  1.00  0.00           C
ATOM    182  O   PRO A 594      34.790  21.740  35.250  1.00  0.00           O
ATOM    183  N   PHE A 595      34.410  23.880  35.850  1.00  0.00           N
ATOM    184  HN  PHE A 595      33.840  24.630  36.170  1.00  0.00           H
ATOM    185  CA  PHE A 595      35.820  24.190  35.580  1.00  0.00           C
ATOM    186  HA  PHE A 595      36.240  23.450  34.900  1.00  0.00           H
ATOM    187  CB  PHE A 595      36.000  25.550  34.870  1.00  0.00           C
ATOM    188  HB1 PHE A 595      37.010  25.990  35.030  1.00  0.00           H
ATOM    189  HB2 PHE A 595      35.380  26.370  35.310  1.00  0.00           H
ATOM    190  CG  PHE A 595      35.750  25.570  33.380  1.00  0.00           C
ATOM    191  CD1 PHE A 595      36.850  25.620  32.530  1.00  0.00           C
ATOM    192  HD1 PHE A 595      37.820  25.620  33.000  1.00  0.00           H
ATOM    193  CE1 PHE A 595      36.710  25.850  31.160  1.00  0.00           C
ATOM    194  HE1 PHE A 595      37.610  25.950  30.570  1.00  0.00           H
ATOM    195  CZ  PHE A 595      35.450  26.180  30.670  1.00  0.00           C
ATOM    196  HZ  PHE A 595      35.470  26.530  29.650  1.00  0.00           H
ATOM    197  CD2 PHE A 595      34.520  25.860  32.850  1.00  0.00           C
ATOM    198  HD2 PHE A 595      33.660  25.950  33.500  1.00  0.00           H
ATOM    199  CE2 PHE A 595      34.290  26.100  31.460  1.00  0.00           C
ATOM    200  HE2 PHE A 595      33.330  26.470  31.140  1.00  0.00           H
ATOM    201  C   PHE A 595      36.850  24.140  36.700  1.00  0.00           C
ATOM    202  O   PHE A 595      38.060  24.180  36.560  1.00  0.00           O
ATOM    203  N   PHE A 596      36.340  23.910  37.910  1.00  0.00           N
ATOM    204  HN  PHE A 596      35.390  23.630  38.040  1.00  0.00           H
ATOM    205  CA  PHE A 596      37.180  23.820  39.100  1.00  0.00           C
ATOM    206  HA  PHE A 596      37.830  24.690  39.120  1.00  0.00           H
ATOM    207  CB  PHE A 596      36.160  23.840  40.340  1.00  0.00           C
ATOM    208  HB1 PHE A 596      35.390  23.060  40.220  1.00  0.00           H
ATOM    209  HB2 PHE A 596      35.690  24.850  40.260  1.00  0.00           H
ATOM    210  CG  PHE A 596      36.850  23.840  41.690  1.00  0.00           C
ATOM    211  CD1 PHE A 596      38.210  24.180  41.960  1.00  0.00           C
ATOM    212  HD1 PHE A 596      38.880  24.410  41.140  1.00  0.00           H
ATOM    213  CE1 PHE A 596      38.830  24.060  43.200  1.00  0.00           C
ATOM    214  HE1 PHE A 596      39.880  24.290  43.370  1.00  0.00           H
ATOM    215  CZ  PHE A 596      38.070  23.690  44.370  1.00  0.00           C
ATOM    216  HZ  PHE A 596      38.570  23.690  45.330  1.00  0.00           H
ATOM    217  CD2 PHE A 596      36.200  23.310  42.860  1.00  0.00           C
ATOM    218  HD2 PHE A 596      35.190  22.970  42.720  1.00  0.00           H
ATOM    219  CE2 PHE A 596      36.700  23.300  44.110  1.00  0.00           C
ATOM    220  HE2 PHE A 596      36.170  22.930  44.970  1.00  0.00           H
ATOM    221  C   PHE A 596      38.100  22.590  39.110  1.00  0.00           C
ATOM    222  O   PHE A 596      39.310  22.600  39.380  1.00  0.00           O
ATOM    223  N   LEU A 597      37.620  21.450  38.610  1.00  0.00           N
ATOM    224  HN  LEU A 597      36.670  21.340  38.360  1.00  0.00           H
ATOM    225  CA  LEU A 597      38.510  20.320  38.300  1.00  0.00           C
ATOM    226  HA  LEU A 597      39.090  20.090  39.170  1.00  0.00           H
ATOM    227  CB  LEU A 597      37.640  19.140  37.840  1.00  0.00           C
ATOM    228  HB1 LEU A 597      36.870  19.410  37.090  1.00  0.00           H
ATOM    229  HB2 LEU A 597      36.970  18.880  38.690  1.00  0.00           H
ATOM    230  CG  LEU A 597      38.290  17.830  37.480  1.00  0.00           C
ATOM    231  HG  LEU A 597      39.010  17.960  36.650  1.00  0.00           H
ATOM    232  CD1 LEU A 597      38.910  17.150  38.700  1.00  0.00           C
ATOM    233 HD11 LEU A 597      39.850  17.660  38.990  1.00  0.00           H
ATOM    234 HD12 LEU A 597      39.300  16.180  38.320  1.00  0.00           H
ATOM    235 HD13 LEU A 597      38.220  17.060  39.560  1.00  0.00           H
ATOM    236  CD2 LEU A 597      37.240  16.880  36.940  1.00  0.00           C
ATOM    237 HD21 LEU A 597      36.430  16.820  37.700  1.00  0.00           H
ATOM    238 HD22 LEU A 597      37.640  15.870  36.740  1.00  0.00           H
ATOM    239 HD23 LEU A 597      36.790  17.430  36.090  1.00  0.00           H
ATOM    240  C   LEU A 597      39.570  20.530  37.300  1.00  0.00           C
ATOM    241  O   LEU A 597      40.690  19.980  37.440  1.00  0.00           O
ATOM    242  N   SER A 598      39.350  21.370  36.270  1.00  0.00           N
ATOM    243  HN  SER A 598      38.420  21.750  36.240  1.00  0.00           H
ATOM    244  CA  SER A 598      40.350  21.880  35.290  1.00  0.00           C
ATOM    245  HA  SER A 598      41.030  21.070  35.080  1.00  0.00           H
ATOM    246  CB  SER A 598      39.710  22.470  34.040  1.00  0.00           C
ATOM    247  HB1 SER A 598      39.140  23.400  34.220  1.00  0.00           H
ATOM    248  HB2 SER A 598      39.030  21.690  33.630  1.00  0.00           H
ATOM    249  OG  SER A 598      40.800  22.660  33.080  1.00  0.00           O
ATOM    250  HG1 SER A 598      41.190  23.520  33.280  1.00  0.00           H
ATOM    251  C   SER A 598      41.280  22.860  35.940  1.00  0.00           C
ATOM    252  O   SER A 598      42.480  22.820  35.720  1.00  0.00           O
ATOM    253  N   ASP A 599      40.810  23.680  36.860  1.00  0.00           N
ATOM    254  HN  ASP A 599      39.820  23.660  36.970  1.00  0.00           H
ATOM    255  CA  ASP A 599      41.700  24.570  37.600  1.00  0.00           C
ATOM    256  HA  ASP A 599      42.290  25.030  36.830  1.00  0.00           H
ATOM    257  CB  ASP A 599      40.810  25.570  38.430  1.00  0.00           C
ATOM    258  HB1 ASP A 599      41.410  26.230  39.110  1.00  0.00           H
ATOM    259  HB2 ASP A 599      40.080  25.020  39.070  1.00  0.00           H
ATOM    260  CG  ASP A 599      39.940  26.470  37.560  1.00  0.00           C
ATOM    261  OD1 ASP A 599      40.060  26.430  36.290  1.00  0.00           O
ATOM    262  OD2 ASP A 599      39.280  27.360  38.130  1.00  0.00           O
ATOM    263  C   ASP A 599      42.710  23.770  38.450  1.00  0.00           C
ATOM    264  O   ASP A 599      43.880  24.100  38.550  1.00  0.00           O
ATOM    265  N   PHE A 600      42.280  22.580  39.000  1.00  0.00           N
ATOM    266  HN  PHE A 600      41.300  22.440  39.110  1.00  0.00           H
ATOM    267  CA  PHE A 600      43.150  21.570  39.570  1.00  0.00           C
ATOM    268  HA  PHE A 600      43.690  22.210  40.250  1.00  0.00           H
ATOM    269  CB  PHE A 600      42.360  20.520  40.500  1.00  0.00           C
ATOM    270  HB1 PHE A 600      41.360  20.290  40.090  1.00  0.00           H
ATOM    271  HB2 PHE A 600      42.110  21.040  41.440  1.00  0.00           H
ATOM    272  CG  PHE A 600      43.060  19.270  40.850  1.00  0.00           C
ATOM    273  CD1 PHE A 600      44.310  19.290  41.520  1.00  0.00           C
ATOM    274  HD1 PHE A 600      44.700  20.260  41.810  1.00  0.00           H
ATOM    275  CE1 PHE A 600      44.850  18.110  41.950  1.00  0.00           C
ATOM    276  HE1 PHE A 600      45.860  18.080  42.340  1.00  0.00           H
ATOM    277  CZ  PHE A 600      44.260  16.890  41.760  1.00  0.00           C
ATOM    278  HZ  PHE A 600      44.720  16.010  42.190  1.00  0.00           H
ATOM    279  CD2 PHE A 600      42.400  18.070  40.700  1.00  0.00           C
ATOM    280  HD2 PHE A 600      41.400  18.090  40.320  1.00  0.00           H
ATOM    281  CE2 PHE A 600      43.040  16.880  41.150  1.00  0.00           C
ATOM    282  HE2 PHE A 600      42.460  15.960  41.050  1.00  0.00           H
ATOM    283  C   PHE A 600      44.160  20.940  38.620  1.00  0.00           C
ATOM    284  O   PHE A 600      45.340  20.920  38.860  1.00  0.00           O
ATOM    285  N   LYS A 601      43.720  20.520  37.390  1.00  0.00           N
ATOM    286  HN  LYS A 601      42.770  20.520  37.090  1.00  0.00           H
ATOM    287  CA  LYS A 601      44.680  20.060  36.390  1.00  0.00           C
ATOM    288  HA  LYS A 601      45.390  19.380  36.840  1.00  0.00           H
ATOM    289  CB  LYS A 601      43.830  19.280  35.320  1.00  0.00           C
ATOM    290  HB1 LYS A 601      44.460  19.050  34.440  1.00  0.00           H
ATOM    291  HB2 LYS A 601      42.950  19.890  35.040  1.00  0.00           H
ATOM    292  CG  LYS A 601      43.240  17.930  36.040  1.00  0.00           C
ATOM    293  HG1 LYS A 601      42.520  18.280  36.810  1.00  0.00           H
ATOM    294  HG2 LYS A 601      44.160  17.400  36.360  1.00  0.00           H
ATOM    295  CD  LYS A 601      42.520  17.120  34.920  1.00  0.00           C
ATOM    296  HD1 LYS A 601      43.370  16.990  34.210  1.00  0.00           H
ATOM    297  HD2 LYS A 601      41.760  17.850  34.590  1.00  0.00           H
ATOM    298  CE  LYS A 601      42.100  15.720  35.350  1.00  0.00           C
ATOM    299  HE1 LYS A 601      41.450  15.790  36.250  1.00  0.00           H
ATOM    300  HE2 LYS A 601      43.020  15.170  35.650  1.00  0.00           H
ATOM    301  NZ  LYS A 601      41.340  15.060  34.290  1.00  0.00           N
ATOM    302  HZ1 LYS A 601      40.920  14.160  34.580  1.00  0.00           H
ATOM    303  HZ2 LYS A 601      41.980  14.820  33.510  1.00  0.00           H
ATOM    304  HZ3 LYS A 601      40.600  15.670  33.870  1.00  0.00           H
ATOM    305  C   LYS A 601      45.650  21.100  35.760  1.00  0.00           C
ATOM    306  O   LYS A 601      46.830  20.910  35.540  1.00  0.00           O
ATOM    307  N   ASP A 602      45.210  22.350  35.530  1.00  0.00           N
ATOM    308  HN  ASP A 602      44.230  22.540  35.660  1.00  0.00           H
ATOM    309  CA  ASP A 602      45.910  23.550  35.220  1.00  0.00           C
ATOM    310  HA  ASP A 602      46.530  23.460  34.330  1.00  0.00           H
ATOM    311  CB  ASP A 602      44.930  24.680  34.900  1.00  0.00           C
ATOM    312  HB1 ASP A 602      45.370  25.670  34.680  1.00  0.00           H
ATOM    313  HB2 ASP A 602      44.170  24.900  35.680  1.00  0.00           H
ATOM    314  CG  ASP A 602      44.190  24.440  33.580  1.00  0.00           C
ATOM    315  OD1 ASP A 602      43.200  25.140  33.330  1.00  0.00           O
ATOM    316  OD2 ASP A 602      44.780  23.790  32.710  1.00  0.00           O
ATOM    317  C   ASP A 602      46.910  23.880  36.290  1.00  0.00           C
ATOM    318  O   ASP A 602      48.110  24.150  36.080  1.00  0.00           O
ATOM    319  N   ALA A 603      46.530  23.680  37.590  1.00  0.00           N
ATOM    320  HN  ALA A 603      45.590  23.440  37.850  1.00  0.00           H
ATOM    321  CA  ALA A 603      47.510  23.850  38.640  1.00  0.00           C
ATOM    322  HA  ALA A 603      48.090  24.750  38.510  1.00  0.00           H
ATOM    323  CB  ALA A 603      46.780  23.970  39.990  1.00  0.00           C
ATOM    324  HB1 ALA A 603      46.030  24.780  39.940  1.00  0.00           H
ATOM    325  HB2 ALA A 603      47.460  24.150  40.860  1.00  0.00           H
ATOM    326  HB3 ALA A 603      46.210  23.050  40.210  1.00  0.00           H
ATOM    327  C   ALA A 603      48.520  22.770  38.650  1.00  0.00           C
ATOM    328  O   ALA A 603      49.720  22.950  38.970  1.00  0.00           O
ATOM    329  N   LEU A 604      48.240  21.580  38.160  1.00  0.00           N
ATOM    330  HN  LEU A 604      47.340  21.340  37.820  1.00  0.00           H
ATOM    331  CA  LEU A 604      49.320  20.590  38.070  1.00  0.00           C
ATOM    332  HA  LEU A 604      49.990  20.760  38.900  1.00  0.00           H
ATOM    333  CB  LEU A 604      48.700  19.170  37.920  1.00  0.00           C
ATOM    334  HB1 LEU A 604      49.480  18.380  37.840  1.00  0.00           H
ATOM    335  HB2 LEU A 604      48.010  19.240  37.040  1.00  0.00           H
ATOM    336  CG  LEU A 604      47.910  18.660  39.100  1.00  0.00           C
ATOM    337  HG  LEU A 604      47.150  19.440  39.290  1.00  0.00           H
ATOM    338  CD1 LEU A 604      47.200  17.330  38.840  1.00  0.00           C
ATOM    339 HD11 LEU A 604      47.950  16.570  38.540  1.00  0.00           H
ATOM    340 HD12 LEU A 604      46.490  17.470  38.000  1.00  0.00           H
ATOM    341 HD13 LEU A 604      46.700  16.880  39.730  1.00  0.00           H
ATOM    342  CD2 LEU A 604      48.820  18.610  40.380  1.00  0.00           C
ATOM    343 HD21 LEU A 604      49.780  18.080  40.180  1.00  0.00           H
ATOM    344 HD22 LEU A 604      48.340  18.160  41.270  1.00  0.00           H
ATOM    345 HD23 LEU A 604      49.110  19.650  40.640  1.00  0.00           H
ATOM    346  C   LEU A 604      50.300  20.740  36.890  1.00  0.00           C
ATOM    347  O   LEU A 604      50.230  19.950  35.910  1.00  0.00           O
ATOM    348  N   SER A 605      51.230  21.730  37.010  1.00  0.00           N
ATOM    349  HN  SER A 605      51.120  22.280  37.830  1.00  0.00           H
ATOM    350  CA  SER A 605      52.410  22.090  36.190  1.00  0.00           C
ATOM    351  HA  SER A 605      52.720  21.220  35.630  1.00  0.00           H
ATOM    352  CB  SER A 605      52.030  23.120  35.100  1.00  0.00           C
ATOM    353  HB1 SER A 605      51.220  22.600  34.540  1.00  0.00           H
ATOM    354  HB2 SER A 605      52.910  23.300  34.450  1.00  0.00           H
ATOM    355  OG  SER A 605      51.490  24.310  35.650  1.00  0.00           O
ATOM    356  HG1 SER A 605      50.590  24.110  35.920  1.00  0.00           H
ATOM    357  C   SER A 605      53.430  22.650  37.170  1.00  0.00           C
ATOM    358  O   SER A 605      53.140  23.240  38.210  1.00  0.00           O
ATOM    359  N   LEU A 606      54.770  22.540  36.820  1.00  0.00           N
ATOM    360  HN  LEU A 606      55.010  22.120  35.960  1.00  0.00           H
ATOM    361  CA  LEU A 606      55.870  23.240  37.460  1.00  0.00           C
ATOM    362  HA  LEU A 606      55.870  22.710  38.390  1.00  0.00           H
ATOM    363  CB  LEU A 606      57.250  22.830  36.760  1.00  0.00           C
ATOM    364  HB1 LEU A 606      58.090  23.440  37.140  1.00  0.00           H
ATOM    365  HB2 LEU A 606      57.160  22.910  35.650  1.00  0.00           H
ATOM    366  CG  LEU A 606      57.700  21.430  37.120  1.00  0.00           C
ATOM    367  HG  LEU A 606      56.970  20.690  36.730  1.00  0.00           H
ATOM    368  CD1 LEU A 606      59.100  21.120  36.430  1.00  0.00           C
ATOM    369 HD11 LEU A 606      59.480  20.160  36.830  1.00  0.00           H
ATOM    370 HD12 LEU A 606      59.760  21.990  36.630  1.00  0.00           H
ATOM    371 HD13 LEU A 606      59.050  21.050  35.320  1.00  0.00           H
ATOM    372  CD2 LEU A 606      57.880  21.300  38.630  1.00  0.00           C
ATOM    373 HD21 LEU A 606      58.180  22.320  38.980  1.00  0.00           H
ATOM    374 HD22 LEU A 606      58.660  20.540  38.860  1.00  0.00           H
ATOM    375 HD23 LEU A 606      56.940  21.020  39.140  1.00  0.00           H
ATOM    376  C   LEU A 606      55.790  24.700  37.720  1.00  0.00           C
ATOM    377  O   LEU A 606      56.080  25.150  38.880  1.00  0.00           O
ATOM    378  N   GLN A 607      55.400  25.460  36.710  1.00  0.00           N
ATOM    379  HN  GLN A 607      55.380  25.080  35.780  1.00  0.00           H
ATOM    380  CA  GLN A 607      55.150  26.820  36.800  1.00  0.00           C
ATOM    381  HA  GLN A 607      56.150  27.190  37.000  1.00  0.00           H
ATOM    382  CB  GLN A 607      54.670  27.250  35.390  1.00  0.00           C
ATOM    383  HB1 GLN A 607      53.830  26.570  35.080  1.00  0.00           H
ATOM    384  HB2 GLN A 607      55.540  27.210  34.700  1.00  0.00           H
ATOM    385  CG  GLN A 607      54.030  28.700  35.360  1.00  0.00           C
ATOM    386  HG1 GLN A 607      54.580  29.500  35.900  1.00  0.00           H
ATOM    387  HG2 GLN A 607      53.100  28.580  35.940  1.00  0.00           H
ATOM    388  CD  GLN A 607      53.630  29.250  33.950  1.00  0.00           C
ATOM    389  OE1 GLN A 607      53.140  28.460  33.150  1.00  0.00           O
ATOM    390  NE2 GLN A 607      53.700  30.550  33.720  1.00  0.00           N
ATOM    391 HE21 GLN A 607      53.530  30.840  32.780  1.00  0.00           H
ATOM    392 HE22 GLN A 607      53.980  31.230  34.400  1.00  0.00           H
ATOM    393  C   GLN A 607      54.170  27.230  37.910  1.00  0.00           C
ATOM    394  O   GLN A 607      54.370  28.190  38.690  1.00  0.00           O
ATOM    395  N   CYS A 608      52.970  26.490  38.070  1.00  0.00           N
ATOM    396  HN  CYS A 608      52.880  25.640  37.570  1.00  0.00           H
ATOM    397  CA  CYS A 608      51.980  26.730  38.990  1.00  0.00           C
ATOM    398  HA  CYS A 608      51.620  27.740  38.960  1.00  0.00           H
ATOM    399  CB  CYS A 608      50.740  25.860  38.700  1.00  0.00           C
ATOM    400  HB1 CYS A 608      50.180  25.670  39.640  1.00  0.00           H
ATOM    401  HB2 CYS A 608      50.990  24.910  38.180  1.00  0.00           H
ATOM    402  SG  CYS A 608      49.530  26.680  37.540  1.00  0.00           S
ATOM    403  HG1 CYS A 608      49.240  25.510  36.960  1.00  0.00           H
ATOM    404  C   CYS A 608      52.430  26.440  40.410  1.00  0.00           C
ATOM    405  O   CYS A 608      51.990  27.260  41.270  1.00  0.00           O
ATOM    406  N   LEU A 609      53.220  25.460  40.770  1.00  0.00           N
ATOM    407  HN  LEU A 609      53.540  24.800  40.080  1.00  0.00           H
ATOM    408  CA  LEU A 609      53.800  25.210  42.070  1.00  0.00           C
ATOM    409  HA  LEU A 609      52.970  25.110  42.760  1.00  0.00           H
ATOM    410  CB  LEU A 609      54.460  23.780  41.970  1.00  0.00           C
ATOM    411  HB1 LEU A 609      55.250  23.850  41.200  1.00  0.00           H
ATOM    412  HB2 LEU A 609      53.680  23.100  41.560  1.00  0.00           H
ATOM    413  CG  LEU A 609      54.970  23.170  43.230  1.00  0.00           C
ATOM    414  HG  LEU A 609      55.240  22.110  42.980  1.00  0.00           H
ATOM    415  CD1 LEU A 609      56.190  23.850  43.800  1.00  0.00           C
ATOM    416 HD11 LEU A 609      56.760  23.160  44.460  1.00  0.00           H
ATOM    417 HD12 LEU A 609      55.880  24.700  44.430  1.00  0.00           H
ATOM    418 HD13 LEU A 609      56.910  24.140  43.000  1.00  0.00           H
ATOM    419  CD2 LEU A 609      53.840  23.080  44.300  1.00  0.00           C
ATOM    420 HD21 LEU A 609      54.220  22.710  45.270  1.00  0.00           H
ATOM    421 HD22 LEU A 609      53.110  22.300  43.980  1.00  0.00           H
ATOM    422 HD23 LEU A 609      53.200  23.960  44.510  1.00  0.00           H
ATOM    423  C   LEU A 609      54.710  26.250  42.600  1.00  0.00           C
ATOM    424  O   LEU A 609      54.540  26.870  43.650  1.00  0.00           O
ATOM    425  N   ALA A 610      55.680  26.660  41.740  1.00  0.00           N
ATOM    426  HN  ALA A 610      55.740  26.160  40.870  1.00  0.00           H
ATOM    427  CA  ALA A 610      56.470  27.840  41.910  1.00  0.00           C
ATOM    428  HA  ALA A 610      57.030  27.770  42.840  1.00  0.00           H
ATOM    429  CB  ALA A 610      57.480  28.050  40.720  1.00  0.00           C
ATOM    430  HB1 ALA A 610      58.170  28.900  40.840  1.00  0.00           H
ATOM    431  HB2 ALA A 610      56.890  27.980  39.770  1.00  0.00           H
ATOM    432  HB3 ALA A 610      58.110  27.130  40.680  1.00  0.00           H
ATOM    433  C   ALA A 610      55.770  29.130  42.100  1.00  0.00           C
ATOM    434  O   ALA A 610      56.020  29.840  43.030  1.00  0.00           O
ATOM    435  N   SER A 611      54.660  29.350  41.300  1.00  0.00           N
ATOM    436  HN  SER A 611      54.460  28.670  40.600  1.00  0.00           H
ATOM    437  CA  SER A 611      53.690  30.430  41.570  1.00  0.00           C
ATOM    438  HA  SER A 611      54.300  31.310  41.520  1.00  0.00           H
ATOM    439  CB  SER A 611      52.530  30.510  40.470  1.00  0.00           C
ATOM    440  HB1 SER A 611      51.920  31.410  40.710  1.00  0.00           H
ATOM    441  HB2 SER A 611      51.950  29.570  40.530  1.00  0.00           H
ATOM    442  OG  SER A 611      53.040  30.600  39.140  1.00  0.00           O
ATOM    443  HG1 SER A 611      53.470  29.770  38.920  1.00  0.00           H
ATOM    444  C   SER A 611      52.980  30.510  42.930  1.00  0.00           C
ATOM    445  O   SER A 611      53.010  31.550  43.580  1.00  0.00           O
ATOM    446  N   ILE A 612      52.440  29.370  43.470  1.00  0.00           N
ATOM    447  HN  ILE A 612      52.380  28.550  42.890  1.00  0.00           H
ATOM    448  CA  ILE A 612      51.930  29.280  44.810  1.00  0.00           C
ATOM    449  HA  ILE A 612      51.210  30.090  44.900  1.00  0.00           H
ATOM    450  CB  ILE A 612      51.360  27.840  45.040  1.00  0.00           C
ATOM    451  HB  ILE A 612      52.280  27.210  44.950  1.00  0.00           H
ATOM    452  CG2 ILE A 612      50.690  27.670  46.410  1.00  0.00           C
ATOM    453 HG21 ILE A 612      50.570  26.600  46.660  1.00  0.00           H
ATOM    454 HG22 ILE A 612      49.730  28.190  46.590  1.00  0.00           H
ATOM    455 HG23 ILE A 612      51.360  28.010  47.230  1.00  0.00           H
ATOM    456  CG1 ILE A 612      50.320  27.480  44.050  1.00  0.00           C
ATOM    457 HG11 ILE A 612      50.680  27.590  42.990  1.00  0.00           H
ATOM    458 HG12 ILE A 612      49.520  28.240  44.150  1.00  0.00           H
ATOM    459  CD  ILE A 612      49.830  26.020  44.010  1.00  0.00           C
ATOM    460  HD1 ILE A 612      50.740  25.380  44.070  1.00  0.00           H
ATOM    461  HD2 ILE A 612      49.220  25.890  43.080  1.00  0.00           H
ATOM    462  HD3 ILE A 612      49.180  25.770  44.870  1.00  0.00           H
ATOM    463  C   ILE A 612      52.980  29.580  45.920  1.00  0.00           C
ATOM    464  O   ILE A 612      52.750  30.340  46.820  1.00  0.00           O
ATOM    465  N   LEU A 613      54.200  29.020  45.740  1.00  0.00           N
ATOM    466  HN  LEU A 613      54.340  28.310  45.060  1.00  0.00           H
ATOM    467  CA  LEU A 613      55.340  29.350  46.610  1.00  0.00           C
ATOM    468  HA  LEU A 613      55.060  29.170  47.630  1.00  0.00           H
ATOM    469  CB  LEU A 613      56.630  28.650  46.170  1.00  0.00           C
ATOM    470  HB1 LEU A 613      57.380  29.070  46.880  1.00  0.00           H
ATOM    471  HB2 LEU A 613      56.910  29.040  45.160  1.00  0.00           H
ATOM    472  CG  LEU A 613      56.660  27.130  46.190  1.00  0.00           C
ATOM    473  HG  LEU A 613      55.810  26.860  45.530  1.00  0.00           H
ATOM    474  CD1 LEU A 613      57.950  26.430  45.840  1.00  0.00           C
ATOM    475 HD11 LEU A 613      58.790  26.960  46.340  1.00  0.00           H
ATOM    476 HD12 LEU A 613      58.040  26.490  44.730  1.00  0.00           H
ATOM    477 HD13 LEU A 613      57.940  25.380  46.180  1.00  0.00           H
ATOM    478  CD2 LEU A 613      56.240  26.620  47.620  1.00  0.00           C
ATOM    479 HD21 LEU A 613      55.720  25.640  47.620  1.00  0.00           H
ATOM    480 HD22 LEU A 613      55.520  27.350  48.070  1.00  0.00           H
ATOM    481 HD23 LEU A 613      57.160  26.540  48.240  1.00  0.00           H
ATOM    482  C   LEU A 613      55.720  30.790  46.630  1.00  0.00           C
ATOM    483  O   LEU A 613      56.010  31.330  47.670  1.00  0.00           O
ATOM    484  N   PHE A 614      55.820  31.390  45.460  1.00  0.00           N
ATOM    485  HN  PHE A 614      55.390  30.900  44.700  1.00  0.00           H
ATOM    486  CA  PHE A 614      56.170  32.790  45.160  1.00  0.00           C
ATOM    487  HA  PHE A 614      57.160  32.960  45.570  1.00  0.00           H
ATOM    488  CB  PHE A 614      56.320  32.870  43.580  1.00  0.00           C
ATOM    489  HB1 PHE A 614      55.490  32.280  43.140  1.00  0.00           H
ATOM    490  HB2 PHE A 614      57.250  32.330  43.290  1.00  0.00           H
ATOM    491  CG  PHE A 614      56.510  34.260  43.000  1.00  0.00           C
ATOM    492  CD1 PHE A 614      56.840  35.390  43.760  1.00  0.00           C
ATOM    493  HD1 PHE A 614      56.990  35.350  44.840  1.00  0.00           H
ATOM    494  CE1 PHE A 614      57.060  36.610  43.050  1.00  0.00           C
ATOM    495  HE1 PHE A 614      57.390  37.520  43.530  1.00  0.00           H
ATOM    496  CZ  PHE A 614      56.820  36.700  41.680  1.00  0.00           C
ATOM    497  HZ  PHE A 614      57.060  37.630  41.180  1.00  0.00           H
ATOM    498  CD2 PHE A 614      56.240  34.380  41.660  1.00  0.00           C
ATOM    499  HD2 PHE A 614      55.980  33.450  41.180  1.00  0.00           H
ATOM    500  CE2 PHE A 614      56.420  35.550  40.980  1.00  0.00           C
ATOM    501  HE2 PHE A 614      56.400  35.620  39.900  1.00  0.00           H
ATOM    502  C   PHE A 614      55.150  33.660  45.790  1.00  0.00           C
ATOM    503  O   PHE A 614      55.480  34.590  46.530  1.00  0.00           O
ATOM    504  N   LEU A 615      53.890  33.420  45.570  1.00  0.00           N
ATOM    505  HN  LEU A 615      53.680  32.620  45.020  1.00  0.00           H
ATOM    506  CA  LEU A 615      52.890  34.360  45.980  1.00  0.00           C
ATOM    507  HA  LEU A 615      53.200  35.380  45.840  1.00  0.00           H
ATOM    508  CB  LEU A 615      51.590  34.180  45.200  1.00  0.00           C
ATOM    509  HB1 LEU A 615      50.730  34.280  45.900  1.00  0.00           H
ATOM    510  HB2 LEU A 615      51.590  33.130  44.850  1.00  0.00           H
ATOM    511  CG  LEU A 615      51.470  35.270  44.130  1.00  0.00           C
ATOM    512  HG  LEU A 615      50.610  34.980  43.490  1.00  0.00           H
ATOM    513  CD1 LEU A 615      51.120  36.680  44.700  1.00  0.00           C
ATOM    514 HD11 LEU A 615      51.940  37.050  45.350  1.00  0.00           H
ATOM    515 HD12 LEU A 615      50.160  36.570  45.260  1.00  0.00           H
ATOM    516 HD13 LEU A 615      50.850  37.360  43.870  1.00  0.00           H
ATOM    517  CD2 LEU A 615      52.720  35.330  43.190  1.00  0.00           C
ATOM    518 HD21 LEU A 615      52.480  35.750  42.200  1.00  0.00           H
ATOM    519 HD22 LEU A 615      53.170  34.330  43.010  1.00  0.00           H
ATOM    520 HD23 LEU A 615      53.570  35.850  43.660  1.00  0.00           H
ATOM    521  C   LEU A 615      52.700  34.220  47.480  1.00  0.00           C
ATOM    522  O   LEU A 615      52.440  35.300  48.080  1.00  0.00           O
ATOM    523  N   TYR A 616      52.820  33.070  48.170  1.00  0.00           N
ATOM    524  HN  TYR A 616      52.850  32.190  47.720  1.00  0.00           H
ATOM    525  CA  TYR A 616      52.770  32.980  49.630  1.00  0.00           C
ATOM    526  HA  TYR A 616      51.800  33.300  49.990  1.00  0.00           H
ATOM    527  CB  TYR A 616      52.950  31.470  49.920  1.00  0.00           C
ATOM    528  HB1 TYR A 616      53.850  31.060  49.420  1.00  0.00           H
ATOM    529  HB2 TYR A 616      52.100  30.900  49.470  1.00  0.00           H
ATOM    530  CG  TYR A 616      53.100  31.120  51.370  1.00  0.00           C
ATOM    531  CD1 TYR A 616      54.350  30.840  52.010  1.00  0.00           C
ATOM    532  HD1 TYR A 616      55.230  30.760  51.400  1.00  0.00           H
ATOM    533  CE1 TYR A 616      54.490  30.690  53.400  1.00  0.00           C
ATOM    534  HE1 TYR A 616      55.410  30.640  53.960  1.00  0.00           H
ATOM    535  CZ  TYR A 616      53.260  30.710  54.160  1.00  0.00           C
ATOM    536  OH  TYR A 616      53.290  30.500  55.500  1.00  0.00           O
ATOM    537  HH  TYR A 616      52.420  30.370  55.880  1.00  0.00           H
ATOM    538  CD2 TYR A 616      51.960  31.100  52.150  1.00  0.00           C
ATOM    539  HD2 TYR A 616      51.010  31.310  51.700  1.00  0.00           H
ATOM    540  CE2 TYR A 616      52.030  30.920  53.540  1.00  0.00           C
ATOM    541  HE2 TYR A 616      51.170  30.870  54.190  1.00  0.00           H
ATOM    542  C   TYR A 616      53.900  33.790  50.250  1.00  0.00           C
ATOM    543  O   TYR A 616      53.710  34.570  51.160  1.00  0.00           O
ATOM    544  N   CYS A 617      55.130  33.600  49.720  1.00  0.00           N
ATOM    545  HN  CYS A 617      55.240  32.890  49.020  1.00  0.00           H
ATOM    546  CA  CYS A 617      56.380  34.200  50.170  1.00  0.00           C
ATOM    547  HA  CYS A 617      56.370  33.970  51.230  1.00  0.00           H
ATOM    548  CB  CYS A 617      57.580  33.500  49.470  1.00  0.00           C
ATOM    549  HB1 CYS A 617      58.550  33.980  49.750  1.00  0.00           H
ATOM    550  HB2 CYS A 617      57.490  33.620  48.360  1.00  0.00           H
ATOM    551  SG  CYS A 617      57.640  31.790  50.140  1.00  0.00           S
ATOM    552  HG1 CYS A 617      57.030  31.360  49.050  1.00  0.00           H
ATOM    553  C   CYS A 617      56.380  35.740  49.980  1.00  0.00           C
ATOM    554  O   CYS A 617      56.880  36.510  50.730  1.00  0.00           O
ATOM    555  N   ALA A 618      55.670  36.230  48.910  1.00  0.00           N
ATOM    556  HN  ALA A 618      55.190  35.810  48.140  1.00  0.00           H
ATOM    557  CA  ALA A 618      55.460  37.630  48.760  1.00  0.00           C
ATOM    558  HA  ALA A 618      56.240  38.250  49.170  1.00  0.00           H
ATOM    559  CB  ALA A 618      55.470  38.000  47.230  1.00  0.00           C
ATOM    560  HB1 ALA A 618      55.190  39.070  47.090  1.00  0.00           H
ATOM    561  HB2 ALA A 618      54.690  37.330  46.820  1.00  0.00           H
ATOM    562  HB3 ALA A 618      56.400  37.710  46.700  1.00  0.00           H
ATOM    563  C   ALA A 618      54.200  38.180  49.510  1.00  0.00           C
ATOM    564  O   ALA A 618      54.240  39.290  50.020  1.00  0.00           O
ATOM    565  N   CYS A 619      53.080  37.500  49.610  1.00  0.00           N
ATOM    566  HN  CYS A 619      52.970  36.610  49.150  1.00  0.00           H
ATOM    567  CA  CYS A 619      51.700  37.920  50.090  1.00  0.00           C
ATOM    568  HA  CYS A 619      51.720  38.980  49.860  1.00  0.00           H
ATOM    569  CB  CYS A 619      50.500  37.180  49.410  1.00  0.00           C
ATOM    570  HB1 CYS A 619      50.470  36.090  49.590  1.00  0.00           H
ATOM    571  HB2 CYS A 619      50.650  37.290  48.310  1.00  0.00           H
ATOM    572  SG  CYS A 619      48.800  37.730  49.740  1.00  0.00           S
ATOM    573  HG1 CYS A 619      49.030  38.210  50.950  1.00  0.00           H
ATOM    574  C   CYS A 619      51.530  37.940  51.620  1.00  0.00           C
ATOM    575  O   CYS A 619      50.550  38.580  52.060  1.00  0.00           O
ATOM    576  N   MET A 620      52.330  37.170  52.440  1.00  0.00           N
ATOM    577  HN  MET A 620      53.010  36.590  52.020  1.00  0.00           H
ATOM    578  CA  MET A 620      52.250  37.280  53.890  1.00  0.00           C
ATOM    579  HA  MET A 620      51.220  37.040  54.130  1.00  0.00           H
ATOM    580  CB  MET A 620      53.130  36.220  54.610  1.00  0.00           C
ATOM    581  HB1 MET A 620      53.170  36.400  55.700  1.00  0.00           H
ATOM    582  HB2 MET A 620      54.170  36.340  54.230  1.00  0.00           H
ATOM    583  CG  MET A 620      52.590  34.850  54.390  1.00  0.00           C
ATOM    584  HG1 MET A 620      53.340  34.140  54.780  1.00  0.00           H
ATOM    585  HG2 MET A 620      52.500  34.710  53.290  1.00  0.00           H
ATOM    586  SD  MET A 620      51.040  34.600  55.300  1.00  0.00           S
ATOM    587  CE  MET A 620      51.920  34.450  56.930  1.00  0.00           C
ATOM    588  HE1 MET A 620      52.210  35.390  57.450  1.00  0.00           H
ATOM    589  HE2 MET A 620      52.860  33.860  56.850  1.00  0.00           H
ATOM    590  HE3 MET A 620      51.330  33.810  57.630  1.00  0.00           H
ATOM    591  C   MET A 620      52.510  38.670  54.470  1.00  0.00           C
ATOM    592  O   MET A 620      51.830  39.170  55.390  1.00  0.00           O
ATOM    593  N   SER A 621      53.570  39.350  53.970  1.00  0.00           N
ATOM    594  HN  SER A 621      54.210  38.840  53.380  1.00  0.00           H
ATOM    595  CA  SER A 621      54.180  40.620  54.500  1.00  0.00           C
ATOM    596  HA  SER A 621      54.250  40.420  55.560  1.00  0.00           H
ATOM    597  CB  SER A 621      55.700  40.890  53.950  1.00  0.00           C
ATOM    598  HB1 SER A 621      55.600  40.820  52.840  1.00  0.00           H
ATOM    599  HB2 SER A 621      56.270  40.010  54.310  1.00  0.00           H
ATOM    600  OG  SER A 621      56.300  42.150  54.060  1.00  0.00           O
ATOM    601  HG1 SER A 621      55.850  42.840  53.560  1.00  0.00           H
ATOM    602  C   SER A 621      53.270  41.830  54.460  1.00  0.00           C
ATOM    603  O   SER A 621      53.180  42.510  55.450  1.00  0.00           O
ATOM    604  N   PRO A 622      52.620  42.170  53.310  1.00  0.00           N
ATOM    605  CD  PRO A 622      53.030  41.730  51.950  1.00  0.00           C
ATOM    606  HD1 PRO A 622      53.120  40.630  51.800  1.00  0.00           H
ATOM    607  HD2 PRO A 622      53.920  42.380  51.800  1.00  0.00           H
ATOM    608  CA  PRO A 622      51.630  43.200  53.210  1.00  0.00           C
ATOM    609  HA  PRO A 622      52.020  44.130  53.600  1.00  0.00           H
ATOM    610  CB  PRO A 622      51.270  43.380  51.730  1.00  0.00           C
ATOM    611  HB1 PRO A 622      51.850  44.230  51.340  1.00  0.00           H
ATOM    612  HB2 PRO A 622      50.190  43.550  51.540  1.00  0.00           H
ATOM    613  CG  PRO A 622      51.820  42.140  51.080  1.00  0.00           C
ATOM    614  HG1 PRO A 622      51.080  41.310  51.200  1.00  0.00           H
ATOM    615  HG2 PRO A 622      52.130  42.360  50.030  1.00  0.00           H
ATOM    616  C   PRO A 622      50.370  42.980  53.990  1.00  0.00           C
ATOM    617  O   PRO A 622      49.770  43.970  54.280  1.00  0.00           O
ATOM    618  N   VAL A 623      49.870  41.730  54.190  1.00  0.00           N
ATOM    619  HN  VAL A 623      50.140  40.940  53.660  1.00  0.00           H
ATOM    620  CA  VAL A 623      48.910  41.490  55.220  1.00  0.00           C
ATOM    621  HA  VAL A 623      48.040  42.130  55.080  1.00  0.00           H
ATOM    622  CB  VAL A 623      48.460  40.040  55.200  1.00  0.00           C
ATOM    623  HB  VAL A 623      49.400  39.450  55.120  1.00  0.00           H
ATOM    624  CG1 VAL A 623      47.710  39.660  56.470  1.00  0.00           C
ATOM    625 HG11 VAL A 623      47.140  38.740  56.190  1.00  0.00           H
ATOM    626 HG12 VAL A 623      46.930  40.440  56.660  1.00  0.00           H
ATOM    627 HG13 VAL A 623      48.380  39.490  57.340  1.00  0.00           H
ATOM    628  CG2 VAL A 623      47.700  39.830  53.910  1.00  0.00           C
ATOM    629 HG21 VAL A 623      48.320  39.910  52.990  1.00  0.00           H
ATOM    630 HG22 VAL A 623      47.060  40.710  53.690  1.00  0.00           H
ATOM    631 HG23 VAL A 623      47.060  38.930  53.870  1.00  0.00           H
ATOM    632  C   VAL A 623      49.380  41.940  56.610  1.00  0.00           C
ATOM    633  O   VAL A 623      48.780  42.740  57.300  1.00  0.00           O
ATOM    634  N   ILE A 624      50.500  41.360  57.100  1.00  0.00           N
ATOM    635  HN  ILE A 624      50.910  40.740  56.440  1.00  0.00           H
ATOM    636  CA  ILE A 624      51.090  41.640  58.400  1.00  0.00           C
ATOM    637  HA  ILE A 624      50.350  41.380  59.130  1.00  0.00           H
ATOM    638  CB  ILE A 624      52.320  40.750  58.620  1.00  0.00           C
ATOM    639  HB  ILE A 624      53.000  40.830  57.740  1.00  0.00           H
ATOM    640  CG2 ILE A 624      53.230  41.080  59.880  1.00  0.00           C
ATOM    641 HG21 ILE A 624      54.040  40.340  60.060  1.00  0.00           H
ATOM    642 HG22 ILE A 624      52.670  40.960  60.820  1.00  0.00           H
ATOM    643 HG23 ILE A 624      53.670  42.090  59.790  1.00  0.00           H
ATOM    644  CG1 ILE A 624      51.890  39.220  58.750  1.00  0.00           C
ATOM    645 HG11 ILE A 624      51.200  39.040  57.900  1.00  0.00           H
ATOM    646 HG12 ILE A 624      51.310  39.100  59.670  1.00  0.00           H
ATOM    647  CD  ILE A 624      53.140  38.360  58.590  1.00  0.00           C
ATOM    648  HD1 ILE A 624      53.460  38.410  57.530  1.00  0.00           H
ATOM    649  HD2 ILE A 624      52.710  37.360  58.770  1.00  0.00           H
ATOM    650  HD3 ILE A 624      53.950  38.510  59.340  1.00  0.00           H
ATOM    651  C   ILE A 624      51.460  43.110  58.680  1.00  0.00           C
ATOM    652  O   ILE A 624      51.280  43.630  59.820  1.00  0.00           O
ATOM    653  N   THR A 625      51.940  43.880  57.700  1.00  0.00           N
ATOM    654  HN  THR A 625      52.320  43.440  56.890  1.00  0.00           H
ATOM    655  CA  THR A 625      52.290  45.270  57.870  1.00  0.00           C
ATOM    656  HA  THR A 625      52.740  45.470  58.830  1.00  0.00           H
ATOM    657  CB  THR A 625      53.250  45.920  56.840  1.00  0.00           C
ATOM    658  HB  THR A 625      53.310  47.000  57.070  1.00  0.00           H
ATOM    659  OG1 THR A 625      52.880  45.770  55.500  1.00  0.00           O
ATOM    660  HG1 THR A 625      52.090  46.320  55.390  1.00  0.00           H
ATOM    661  CG2 THR A 625      54.630  45.240  56.930  1.00  0.00           C
ATOM    662 HG21 THR A 625      54.630  44.140  57.020  1.00  0.00           H
ATOM    663 HG22 THR A 625      55.200  45.470  57.860  1.00  0.00           H
ATOM    664 HG23 THR A 625      55.290  45.520  56.080  1.00  0.00           H
ATOM    665  C   THR A 625      50.980  46.150  57.920  1.00  0.00           C
ATOM    666  O   THR A 625      50.830  47.110  58.660  1.00  0.00           O
ATOM    667  N   PHE A 626      49.910  45.750  57.130  1.00  0.00           N
ATOM    668  HN  PHE A 626      50.130  44.900  56.670  1.00  0.00           H
ATOM    669  CA  PHE A 626      48.640  46.440  57.010  1.00  0.00           C
ATOM    670  HA  PHE A 626      48.740  47.470  56.710  1.00  0.00           H
ATOM    671  CB  PHE A 626      47.720  45.770  55.890  1.00  0.00           C
ATOM    672  HB1 PHE A 626      47.660  44.710  56.230  1.00  0.00           H
ATOM    673  HB2 PHE A 626      48.270  45.830  54.920  1.00  0.00           H
ATOM    674  CG  PHE A 626      46.340  46.340  55.720  1.00  0.00           C
ATOM    675  CD1 PHE A 626      45.290  45.560  56.150  1.00  0.00           C
ATOM    676  HD1 PHE A 626      45.430  44.640  56.700  1.00  0.00           H
ATOM    677  CE1 PHE A 626      44.010  46.070  56.050  1.00  0.00           C
ATOM    678  HE1 PHE A 626      43.130  45.500  56.310  1.00  0.00           H
ATOM    679  CZ  PHE A 626      43.830  47.400  55.620  1.00  0.00           C
ATOM    680  HZ  PHE A 626      42.850  47.840  55.510  1.00  0.00           H
ATOM    681  CD2 PHE A 626      46.240  47.620  55.250  1.00  0.00           C
ATOM    682  HD2 PHE A 626      47.170  48.100  54.950  1.00  0.00           H
ATOM    683  CE2 PHE A 626      44.940  48.180  55.180  1.00  0.00           C
ATOM    684  HE2 PHE A 626      44.860  49.230  54.920  1.00  0.00           H
ATOM    685  C   PHE A 626      47.810  46.480  58.350  1.00  0.00           C
ATOM    686  O   PHE A 626      47.380  47.530  58.840  1.00  0.00           O
ATOM    687  N   GLY A 627      47.810  45.290  58.990  1.00  0.00           N
ATOM    688  HN  GLY A 627      48.150  44.450  58.560  1.00  0.00           H
ATOM    689  CA  GLY A 627      47.300  45.110  60.320  1.00  0.00           C
ATOM    690  HA1 GLY A 627      47.320  44.070  60.620  1.00  0.00           H
ATOM    691  HA2 GLY A 627      46.340  45.590  60.470  1.00  0.00           H
ATOM    692  C   GLY A 627      48.240  45.840  61.330  1.00  0.00           C
ATOM    693  O   GLY A 627      47.710  46.220  62.400  1.00  0.00           O
ATOM    694  N   GLY A 628      49.560  45.990  61.060  1.00  0.00           N
ATOM    695  HN  GLY A 628      50.000  45.980  60.160  1.00  0.00           H
ATOM    696  CA  GLY A 628      50.410  46.650  62.110  1.00  0.00           C
ATOM    697  HA1 GLY A 628      51.410  46.450  61.760  1.00  0.00           H
ATOM    698  HA2 GLY A 628      50.110  46.340  63.100  1.00  0.00           H
ATOM    699  C   GLY A 628      50.200  48.130  62.110  1.00  0.00           C
ATOM    700  O   GLY A 628      50.100  48.740  63.160  1.00  0.00           O
ATOM    701  N   LEU A 629      50.130  48.700  60.910  1.00  0.00           N
ATOM    702  HN  LEU A 629      50.380  48.150  60.120  1.00  0.00           H
ATOM    703  CA  LEU A 629      49.790  50.080  60.730  1.00  0.00           C
ATOM    704  HA  LEU A 629      50.520  50.610  61.340  1.00  0.00           H
ATOM    705  CB  LEU A 629      50.030  50.520  59.250  1.00  0.00           C
ATOM    706  HB1 LEU A 629      49.930  51.610  59.100  1.00  0.00           H
ATOM    707  HB2 LEU A 629      49.290  50.030  58.570  1.00  0.00           H
ATOM    708  CG  LEU A 629      51.470  50.330  58.740  1.00  0.00           C
ATOM    709  HG  LEU A 629      51.840  49.330  59.030  1.00  0.00           H
ATOM    710  CD1 LEU A 629      51.530  50.170  57.240  1.00  0.00           C
ATOM    711 HD11 LEU A 629      51.560  51.190  56.790  1.00  0.00           H
ATOM    712 HD12 LEU A 629      50.700  49.560  56.840  1.00  0.00           H
ATOM    713 HD13 LEU A 629      52.550  49.850  56.920  1.00  0.00           H
ATOM    714  CD2 LEU A 629      52.450  51.450  59.250  1.00  0.00           C
ATOM    715 HD21 LEU A 629      52.450  51.320  60.350  1.00  0.00           H
ATOM    716 HD22 LEU A 629      52.070  52.450  58.990  1.00  0.00           H
ATOM    717 HD23 LEU A 629      53.480  51.290  58.870  1.00  0.00           H
ATOM    718  C   LEU A 629      48.440  50.400  61.260  1.00  0.00           C
ATOM    719  O   LEU A 629      48.240  51.390  62.000  1.00  0.00           O
ATOM    720  N   LEU A 630      47.460  49.580  60.990  1.00  0.00           N
ATOM    721  HN  LEU A 630      47.670  48.860  60.340  1.00  0.00           H
ATOM    722  CA  LEU A 630      46.080  49.730  61.530  1.00  0.00           C
ATOM    723  HA  LEU A 630      45.800  50.750  61.300  1.00  0.00           H
ATOM    724  CB  LEU A 630      45.140  48.700  60.890  1.00  0.00           C
ATOM    725  HB1 LEU A 630      45.500  47.720  61.250  1.00  0.00           H
ATOM    726  HB2 LEU A 630      45.140  48.780  59.780  1.00  0.00           H
ATOM    727  CG  LEU A 630      43.680  48.790  61.300  1.00  0.00           C
ATOM    728  HG  LEU A 630      43.530  48.600  62.380  1.00  0.00           H
ATOM    729  CD1 LEU A 630      43.160  50.150  60.890  1.00  0.00           C
ATOM    730 HD11 LEU A 630      42.130  50.320  61.280  1.00  0.00           H
ATOM    731 HD12 LEU A 630      43.100  50.230  59.780  1.00  0.00           H
ATOM    732 HD13 LEU A 630      43.760  51.010  61.250  1.00  0.00           H
ATOM    733  CD2 LEU A 630      42.780  47.760  60.590  1.00  0.00           C
ATOM    734 HD21 LEU A 630      42.900  47.820  59.490  1.00  0.00           H
ATOM    735 HD22 LEU A 630      41.700  47.880  60.840  1.00  0.00           H
ATOM    736 HD23 LEU A 630      43.050  46.710  60.820  1.00  0.00           H
ATOM    737  C   LEU A 630      46.020  49.530  63.040  1.00  0.00           C
ATOM    738  O   LEU A 630      45.350  50.310  63.720  1.00  0.00           O
ATOM    739  N   GLY A 631      46.750  48.480  63.580  1.00  0.00           N
ATOM    740  HN  GLY A 631      47.310  47.910  62.990  1.00  0.00           H
ATOM    741  CA  GLY A 631      46.790  48.050  64.930  1.00  0.00           C
ATOM    742  HA1 GLY A 631      47.370  47.130  64.960  1.00  0.00           H
ATOM    743  HA2 GLY A 631      45.740  47.970  65.210  1.00  0.00           H
ATOM    744  C   GLY A 631      47.490  48.990  65.840  1.00  0.00           C
ATOM    745  O   GLY A 631      47.050  49.110  67.000  1.00  0.00           O
ATOM    746  N   GLU A 632      48.620  49.670  65.500  1.00  0.00           N
ATOM    747  HN  GLU A 632      49.030  49.460  64.610  1.00  0.00           H
ATOM    748  CA  GLU A 632      49.180  50.770  66.170  1.00  0.00           C
ATOM    749  HA  GLU A 632      49.220  50.460  67.200  1.00  0.00           H
ATOM    750  CB  GLU A 632      50.550  50.980  65.580  1.00  0.00           C
ATOM    751  HB1 GLU A 632      50.900  51.970  65.940  1.00  0.00           H
ATOM    752  HB2 GLU A 632      50.430  51.170  64.490  1.00  0.00           H
ATOM    753  CG  GLU A 632      51.590  49.840  65.990  1.00  0.00           C
ATOM    754  HG1 GLU A 632      51.450  49.030  65.240  1.00  0.00           H
ATOM    755  HG2 GLU A 632      51.290  49.450  66.990  1.00  0.00           H
ATOM    756  CD  GLU A 632      53.030  50.310  65.970  1.00  0.00           C
ATOM    757  OE1 GLU A 632      53.750  49.810  65.080  1.00  0.00           O
ATOM    758  OE2 GLU A 632      53.470  51.220  66.650  1.00  0.00           O
ATOM    759  C   GLU A 632      48.450  52.070  66.110  1.00  0.00           C
ATOM    760  O   GLU A 632      48.280  52.840  67.060  1.00  0.00           O
ATOM    761  N   ALA A 633      47.900  52.420  64.960  1.00  0.00           N
ATOM    762  HN  ALA A 633      48.090  51.830  64.180  1.00  0.00           H
ATOM    763  CA  ALA A 633      47.150  53.660  64.740  1.00  0.00           C
ATOM    764  HA  ALA A 633      47.800  54.490  64.960  1.00  0.00           H
ATOM    765  CB  ALA A 633      46.950  53.870  63.210  1.00  0.00           C
ATOM    766  HB1 ALA A 633      47.940  53.950  62.710  1.00  0.00           H
ATOM    767  HB2 ALA A 633      46.390  54.810  62.980  1.00  0.00           H
ATOM    768  HB3 ALA A 633      46.450  52.970  62.810  1.00  0.00           H
ATOM    769  C   ALA A 633      45.840  53.820  65.480  1.00  0.00           C
ATOM    770  O   ALA A 633      45.420  54.850  66.050  1.00  0.00           O
ATOM    771  N   THR A 634      45.190  52.650  65.660  1.00  0.00           N
ATOM    772  HN  THR A 634      45.660  51.960  65.120  1.00  0.00           H
ATOM    773  CA  THR A 634      44.020  52.500  66.490  1.00  0.00           C
ATOM    774  HA  THR A 634      43.490  53.440  66.600  1.00  0.00           H
ATOM    775  CB  THR A 634      42.890  51.670  65.870  1.00  0.00           C
ATOM    776  HB  THR A 634      42.030  51.620  66.580  1.00  0.00           H
ATOM    777  OG1 THR A 634      43.360  50.400  65.560  1.00  0.00           O
ATOM    778  HG1 THR A 634      44.120  50.520  64.970  1.00  0.00           H
ATOM    779  CG2 THR A 634      42.350  52.280  64.570  1.00  0.00           C
ATOM    780 HG21 THR A 634      41.430  51.730  64.270  1.00  0.00           H
ATOM    781 HG22 THR A 634      43.130  52.450  63.800  1.00  0.00           H
ATOM    782 HG23 THR A 634      42.020  53.330  64.750  1.00  0.00           H
ATOM    783  C   THR A 634      44.290  51.940  67.840  1.00  0.00           C
ATOM    784  O   THR A 634      43.410  51.510  68.620  1.00  0.00           O
ATOM    785  N   GLU A 635      45.570  51.910  68.160  1.00  0.00           N
ATOM    786  HN  GLU A 635      46.240  52.180  67.480  1.00  0.00           H
ATOM    787  CA  GLU A 635      46.150  51.700  69.470  1.00  0.00           C
ATOM    788  HA  GLU A 635      47.230  51.770  69.400  1.00  0.00           H
ATOM    789  CB  GLU A 635      45.820  52.920  70.360  1.00  0.00           C
ATOM    790  HB1 GLU A 635      46.220  52.650  71.360  1.00  0.00           H
ATOM    791  HB2 GLU A 635      44.730  53.110  70.370  1.00  0.00           H
ATOM    792  CG  GLU A 635      46.580  54.200  70.020  1.00  0.00           C
ATOM    793  HG1 GLU A 635      46.570  54.370  68.920  1.00  0.00           H
ATOM    794  HG2 GLU A 635      47.600  54.020  70.410  1.00  0.00           H
ATOM    795  CD  GLU A 635      46.170  55.470  70.810  1.00  0.00           C
ATOM    796  OE1 GLU A 635      45.080  55.990  70.550  1.00  0.00           O
ATOM    797  OE2 GLU A 635      46.850  55.880  71.780  1.00  0.00           O
ATOM    798  C   GLU A 635      45.910  50.340  70.190  1.00  0.00           C
ATOM    799  O   GLU A 635      44.850  50.050  70.670  1.00  0.00           O
ATOM    800  N   GLY A 636      46.950  49.510  70.240  1.00  0.00           N
ATOM    801  HN  GLY A 636      47.790  49.770  69.770  1.00  0.00           H
ATOM    802  CA  GLY A 636      47.030  48.260  71.060  1.00  0.00           C
ATOM    803  HA1 GLY A 636      46.920  48.560  72.090  1.00  0.00           H
ATOM    804  HA2 GLY A 636      47.980  47.740  70.960  1.00  0.00           H
ATOM    805  C   GLY A 636      46.030  47.180  70.600  1.00  0.00           C
ATOM    806  O   GLY A 636      45.460  46.460  71.410  1.00  0.00           O
ATOM    807  N   ARG A 637      45.740  47.080  69.300  1.00  0.00           N
ATOM    808  HN  ARG A 637      46.290  47.580  68.640  1.00  0.00           H
ATOM    809  CA  ARG A 637      44.750  46.130  68.910  1.00  0.00           C
ATOM    810  HA  ARG A 637      44.880  45.310  69.580  1.00  0.00           H
ATOM    811  CB  ARG A 637      43.310  46.790  68.860  1.00  0.00           C
ATOM    812  HB1 ARG A 637      43.050  46.920  69.940  1.00  0.00           H
ATOM    813  HB2 ARG A 637      42.600  45.980  68.610  1.00  0.00           H
ATOM    814  CG  ARG A 637      43.190  47.980  67.980  1.00  0.00           C
ATOM    815  HG1 ARG A 637      43.500  47.660  66.960  1.00  0.00           H
ATOM    816  HG2 ARG A 637      43.870  48.760  68.370  1.00  0.00           H
ATOM    817  CD  ARG A 637      41.810  48.570  67.890  1.00  0.00           C
ATOM    818  HD1 ARG A 637      41.830  49.590  67.480  1.00  0.00           H
ATOM    819  HD2 ARG A 637      41.370  48.670  68.910  1.00  0.00           H
ATOM    820  NE  ARG A 637      40.890  47.710  67.030  1.00  0.00           N
ATOM    821  HE  ARG A 637      40.430  46.870  67.350  1.00  0.00           H
ATOM    822  CZ  ARG A 637      40.480  47.970  65.790  1.00  0.00           C
ATOM    823  NH1 ARG A 637      39.690  47.160  65.160  1.00  0.00           N
ATOM    824 HH11 ARG A 637      39.140  46.490  65.670  1.00  0.00           H
ATOM    825 HH12 ARG A 637      39.620  47.270  64.160  1.00  0.00           H
ATOM    826  NH2 ARG A 637      41.150  48.860  65.090  1.00  0.00           N
ATOM    827 HH21 ARG A 637      41.980  49.260  65.470  1.00  0.00           H
ATOM    828 HH22 ARG A 637      41.110  48.860  64.080  1.00  0.00           H
ATOM    829  C   ARG A 637      45.270  45.580  67.610  1.00  0.00           C
ATOM    830  O   ARG A 637      46.190  46.150  67.060  1.00  0.00           O
ATOM    831  N   ILE A 638      44.690  44.430  67.150  1.00  0.00           N
ATOM    832  HN  ILE A 638      43.910  44.090  67.660  1.00  0.00           H
ATOM    833  CA  ILE A 638      44.820  43.800  65.850  1.00  0.00           C
ATOM    834  HA  ILE A 638      44.050  43.060  65.670  1.00  0.00           H
ATOM    835  CB  ILE A 638      44.620  44.660  64.660  1.00  0.00           C
ATOM    836  HB  ILE A 638      45.370  45.480  64.830  1.00  0.00           H
ATOM    837  CG2 ILE A 638      44.800  43.830  63.390  1.00  0.00           C
ATOM    838 HG21 ILE A 638      45.110  44.540  62.590  1.00  0.00           H
ATOM    839 HG22 ILE A 638      43.910  43.190  63.210  1.00  0.00           H
ATOM    840 HG23 ILE A 638      45.720  43.210  63.540  1.00  0.00           H
ATOM    841  CG1 ILE A 638      43.240  45.340  64.620  1.00  0.00           C
ATOM    842 HG11 ILE A 638      43.190  46.020  63.740  1.00  0.00           H
ATOM    843 HG12 ILE A 638      43.140  46.050  65.470  1.00  0.00           H
ATOM    844  CD  ILE A 638      42.040  44.390  64.620  1.00  0.00           C
ATOM    845  HD1 ILE A 638      41.940  44.030  65.660  1.00  0.00           H
ATOM    846  HD2 ILE A 638      42.170  43.540  63.920  1.00  0.00           H
ATOM    847  HD3 ILE A 638      41.240  45.070  64.270  1.00  0.00           H
ATOM    848  C   ILE A 638      46.220  43.110  65.830  1.00  0.00           C
ATOM    849  O   ILE A 638      47.280  43.770  65.680  1.00  0.00           O
ATOM    850  N   SER A 639      46.290  41.750  65.960  1.00  0.00           N
ATOM    851  HN  SER A 639      45.460  41.190  65.980  1.00  0.00           H
ATOM    852  CA  SER A 639      47.520  41.060  65.980  1.00  0.00           C
ATOM    853  HA  SER A 639      48.390  41.700  66.060  1.00  0.00           H
ATOM    854  CB  SER A 639      47.610  39.940  67.060  1.00  0.00           C
ATOM    855  HB1 SER A 639      47.590  40.390  68.070  1.00  0.00           H
ATOM    856  HB2 SER A 639      48.600  39.440  66.930  1.00  0.00           H
ATOM    857  OG  SER A 639      46.500  39.020  66.960  1.00  0.00           O
ATOM    858  HG1 SER A 639      45.660  39.400  67.270  1.00  0.00           H
ATOM    859  C   SER A 639      47.730  40.450  64.640  1.00  0.00           C
ATOM    860  O   SER A 639      46.860  40.600  63.810  1.00  0.00           O
ATOM    861  N   ALA A 640      48.930  39.950  64.370  1.00  0.00           N
ATOM    862  HN  ALA A 640      49.690  40.040  65.020  1.00  0.00           H
ATOM    863  CA  ALA A 640      49.310  39.320  63.120  1.00  0.00           C
ATOM    864  HA  ALA A 640      49.060  39.960  62.270  1.00  0.00           H
ATOM    865  CB  ALA A 640      50.870  39.050  63.170  1.00  0.00           C
ATOM    866  HB1 ALA A 640      51.390  39.930  63.610  1.00  0.00           H
ATOM    867  HB2 ALA A 640      51.270  38.840  62.160  1.00  0.00           H
ATOM    868  HB3 ALA A 640      51.010  38.150  63.800  1.00  0.00           H
ATOM    869  C   ALA A 640      48.580  38.010  62.930  1.00  0.00           C
ATOM    870  O   ALA A 640      48.330  37.580  61.810  1.00  0.00           O
ATOM    871  N   ILE A 641      48.000  37.380  63.960  1.00  0.00           N
ATOM    872  HN  ILE A 641      48.280  37.540  64.910  1.00  0.00           H
ATOM    873  CA  ILE A 641      46.990  36.250  63.880  1.00  0.00           C
ATOM    874  HA  ILE A 641      47.430  35.610  63.130  1.00  0.00           H
ATOM    875  CB  ILE A 641      46.750  35.500  65.170  1.00  0.00           C
ATOM    876  HB  ILE A 641      46.610  36.260  65.980  1.00  0.00           H
ATOM    877  CG2 ILE A 641      45.470  34.650  65.150  1.00  0.00           C
ATOM    878 HG21 ILE A 641      44.550  35.280  65.140  1.00  0.00           H
ATOM    879 HG22 ILE A 641      45.360  33.880  65.950  1.00  0.00           H
ATOM    880 HG23 ILE A 641      45.620  34.050  64.230  1.00  0.00           H
ATOM    881  CG1 ILE A 641      48.000  34.770  65.640  1.00  0.00           C
ATOM    882 HG11 ILE A 641      47.610  34.130  66.470  1.00  0.00           H
ATOM    883 HG12 ILE A 641      48.750  35.480  66.070  1.00  0.00           H
ATOM    884  CD  ILE A 641      48.550  33.730  64.710  1.00  0.00           C
ATOM    885  HD1 ILE A 641      49.090  34.240  63.880  1.00  0.00           H
ATOM    886  HD2 ILE A 641      47.810  33.130  64.150  1.00  0.00           H
ATOM    887  HD3 ILE A 641      49.260  33.010  65.190  1.00  0.00           H
ATOM    888  C   ILE A 641      45.670  36.800  63.270  1.00  0.00           C
ATOM    889  O   ILE A 641      45.100  36.240  62.330  1.00  0.00           O
ATOM    890  N   GLU A 642      45.210  38.010  63.740  1.00  0.00           N
ATOM    891  HN  GLU A 642      45.700  38.420  64.500  1.00  0.00           H
ATOM    892  CA  GLU A 642      43.960  38.640  63.390  1.00  0.00           C
ATOM    893  HA  GLU A 642      43.170  37.900  63.510  1.00  0.00           H
ATOM    894  CB  GLU A 642      43.610  39.820  64.430  1.00  0.00           C
ATOM    895  HB1 GLU A 642      42.620  40.200  64.110  1.00  0.00           H
ATOM    896  HB2 GLU A 642      44.250  40.720  64.620  1.00  0.00           H
ATOM    897  CG  GLU A 642      43.330  39.480  65.850  1.00  0.00           C
ATOM    898  HG1 GLU A 642      44.000  38.790  66.420  1.00  0.00           H
ATOM    899  HG2 GLU A 642      42.270  39.190  65.980  1.00  0.00           H
ATOM    900  CD  GLU A 642      43.410  40.640  66.880  1.00  0.00           C
ATOM    901  OE1 GLU A 642      44.270  40.600  67.770  1.00  0.00           O
ATOM    902  OE2 GLU A 642      42.500  41.430  66.870  1.00  0.00           O
ATOM    903  C   GLU A 642      43.960  39.070  61.920  1.00  0.00           C
ATOM    904  O   GLU A 642      42.930  38.980  61.240  1.00  0.00           O
ATOM    905  N   SER A 643      45.060  39.560  61.530  1.00  0.00           N
ATOM    906  HN  SER A 643      45.730  39.680  62.270  1.00  0.00           H
ATOM    907  CA  SER A 643      45.420  39.870  60.140  1.00  0.00           C
ATOM    908  HA  SER A 643      44.620  40.530  59.840  1.00  0.00           H
ATOM    909  CB  SER A 643      46.740  40.630  60.050  1.00  0.00           C
ATOM    910  HB1 SER A 643      46.830  40.940  58.990  1.00  0.00           H
ATOM    911  HB2 SER A 643      47.640  39.980  60.190  1.00  0.00           H
ATOM    912  OG  SER A 643      46.670  41.790  60.940  1.00  0.00           O
ATOM    913  HG1 SER A 643      46.810  41.430  61.820  1.00  0.00           H
ATOM    914  C   SER A 643      45.450  38.620  59.250  1.00  0.00           C
ATOM    915  O   SER A 643      44.790  38.660  58.200  1.00  0.00           O
ATOM    916  N   LEU A 644      46.110  37.480  59.610  1.00  0.00           N
ATOM    917  HN  LEU A 644      46.640  37.410  60.450  1.00  0.00           H
ATOM    918  CA  LEU A 644      46.160  36.280  58.800  1.00  0.00           C
ATOM    919  HA  LEU A 644      46.290  36.690  57.810  1.00  0.00           H
ATOM    920  CB  LEU A 644      47.320  35.330  59.210  1.00  0.00           C
ATOM    921  HB1 LEU A 644      47.390  34.430  58.560  1.00  0.00           H
ATOM    922  HB2 LEU A 644      47.060  35.090  60.270  1.00  0.00           H
ATOM    923  CG  LEU A 644      48.630  35.980  58.880  1.00  0.00           C
ATOM    924  HG  LEU A 644      48.730  37.040  59.200  1.00  0.00           H
ATOM    925  CD1 LEU A 644      49.680  35.080  59.590  1.00  0.00           C
ATOM    926 HD11 LEU A 644      50.690  35.500  59.390  1.00  0.00           H
ATOM    927 HD12 LEU A 644      49.630  34.020  59.260  1.00  0.00           H
ATOM    928 HD13 LEU A 644      49.710  35.120  60.710  1.00  0.00           H
ATOM    929  CD2 LEU A 644      48.910  36.040  57.360  1.00  0.00           C
ATOM    930 HD21 LEU A 644      49.940  36.430  57.270  1.00  0.00           H
ATOM    931 HD22 LEU A 644      48.190  36.780  56.940  1.00  0.00           H
ATOM    932 HD23 LEU A 644      48.930  35.050  56.850  1.00  0.00           H
ATOM    933  C   LEU A 644      44.810  35.550  58.730  1.00  0.00           C
ATOM    934  O   LEU A 644      44.320  35.150  57.710  1.00  0.00           O
ATOM    935  N   PHE A 645      44.090  35.480  59.890  1.00  0.00           N
ATOM    936  HN  PHE A 645      44.580  35.850  60.680  1.00  0.00           H
ATOM    937  CA  PHE A 645      42.740  34.920  59.960  1.00  0.00           C
ATOM    938  HA  PHE A 645      42.810  33.950  59.480  1.00  0.00           H
ATOM    939  CB  PHE A 645      42.360  34.710  61.420  1.00  0.00           C
ATOM    940  HB1 PHE A 645      42.490  35.720  61.890  1.00  0.00           H
ATOM    941  HB2 PHE A 645      43.040  34.060  62.010  1.00  0.00           H
ATOM    942  CG  PHE A 645      40.890  34.320  61.650  1.00  0.00           C
ATOM    943  CD1 PHE A 645      40.400  33.090  61.110  1.00  0.00           C
ATOM    944  HD1 PHE A 645      41.160  32.500  60.620  1.00  0.00           H
ATOM    945  CE1 PHE A 645      39.050  32.720  61.270  1.00  0.00           C
ATOM    946  HE1 PHE A 645      38.800  31.820  60.730  1.00  0.00           H
ATOM    947  CZ  PHE A 645      38.160  33.620  62.000  1.00  0.00           C
ATOM    948  HZ  PHE A 645      37.090  33.460  61.930  1.00  0.00           H
ATOM    949  CD2 PHE A 645      39.950  35.310  62.210  1.00  0.00           C
ATOM    950  HD2 PHE A 645      40.290  36.230  62.630  1.00  0.00           H
ATOM    951  CE2 PHE A 645      38.590  34.860  62.440  1.00  0.00           C
ATOM    952  HE2 PHE A 645      37.940  35.590  62.900  1.00  0.00           H
ATOM    953  C   PHE A 645      41.750  35.680  59.080  1.00  0.00           C
ATOM    954  O   PHE A 645      40.990  35.110  58.310  1.00  0.00           O
ATOM    955  N   GLY A 646      41.750  37.070  59.070  1.00  0.00           N
ATOM    956  HN  GLY A 646      42.140  37.630  59.790  1.00  0.00           H
ATOM    957  CA  GLY A 646      40.950  37.860  58.120  1.00  0.00           C
ATOM    958  HA1 GLY A 646      40.940  38.900  58.380  1.00  0.00           H
ATOM    959  HA2 GLY A 646      39.920  37.530  58.090  1.00  0.00           H
ATOM    960  C   GLY A 646      41.380  37.720  56.680  1.00  0.00           C
ATOM    961  O   GLY A 646      40.550  37.570  55.840  1.00  0.00           O
ATOM    962  N   ALA A 647      42.640  37.810  56.370  1.00  0.00           N
ATOM    963  HN  ALA A 647      43.350  37.960  57.060  1.00  0.00           H
ATOM    964  CA  ALA A 647      43.090  37.670  54.990  1.00  0.00           C
ATOM    965  HA  ALA A 647      42.500  38.330  54.380  1.00  0.00           H
ATOM    966  CB  ALA A 647      44.630  38.060  54.970  1.00  0.00           C
ATOM    967  HB1 ALA A 647      44.720  39.150  55.170  1.00  0.00           H
ATOM    968  HB2 ALA A 647      45.110  38.000  53.970  1.00  0.00           H
ATOM    969  HB3 ALA A 647      45.100  37.400  55.720  1.00  0.00           H
ATOM    970  C   ALA A 647      42.770  36.300  54.460  1.00  0.00           C
ATOM    971  O   ALA A 647      42.180  36.190  53.360  1.00  0.00           O
ATOM    972  N   SER A 648      43.030  35.180  55.140  1.00  0.00           N
ATOM    973  HN  SER A 648      43.600  35.240  55.960  1.00  0.00           H
ATOM    974  CA  SER A 648      42.500  33.890  54.840  1.00  0.00           C
ATOM    975  HA  SER A 648      42.790  33.780  53.810  1.00  0.00           H
ATOM    976  CB  SER A 648      43.190  32.700  55.530  1.00  0.00           C
ATOM    977  HB1 SER A 648      44.220  32.710  55.120  1.00  0.00           H
ATOM    978  HB2 SER A 648      42.830  31.720  55.160  1.00  0.00           H
ATOM    979  OG  SER A 648      43.150  32.830  56.990  1.00  0.00           O
ATOM    980  HG1 SER A 648      43.520  33.670  57.270  1.00  0.00           H
ATOM    981  C   SER A 648      40.970  33.740  54.820  1.00  0.00           C
ATOM    982  O   SER A 648      40.470  33.110  53.890  1.00  0.00           O
ATOM    983  N   LEU A 649      40.150  34.320  55.730  1.00  0.00           N
ATOM    984  HN  LEU A 649      40.680  34.660  56.500  1.00  0.00           H
ATOM    985  CA  LEU A 649      38.740  34.260  55.770  1.00  0.00           C
ATOM    986  HA  LEU A 649      38.440  33.230  55.830  1.00  0.00           H
ATOM    987  CB  LEU A 649      38.260  34.990  57.070  1.00  0.00           C
ATOM    988  HB1 LEU A 649      38.590  36.050  57.040  1.00  0.00           H
ATOM    989  HB2 LEU A 649      38.580  34.370  57.930  1.00  0.00           H
ATOM    990  CG  LEU A 649      36.690  35.150  57.230  1.00  0.00           C
ATOM    991  HG  LEU A 649      36.340  36.050  56.670  1.00  0.00           H
ATOM    992  CD1 LEU A 649      35.930  33.880  56.960  1.00  0.00           C
ATOM    993 HD11 LEU A 649      36.110  33.530  55.930  1.00  0.00           H
ATOM    994 HD12 LEU A 649      34.840  34.070  57.110  1.00  0.00           H
ATOM    995 HD13 LEU A 649      36.310  33.170  57.740  1.00  0.00           H
ATOM    996  CD2 LEU A 649      36.330  35.450  58.670  1.00  0.00           C
ATOM    997 HD21 LEU A 649      36.620  34.670  59.400  1.00  0.00           H
ATOM    998 HD22 LEU A 649      35.270  35.790  58.770  1.00  0.00           H
ATOM    999 HD23 LEU A 649      36.930  36.330  58.980  1.00  0.00           H
ATOM   1000  C   LEU A 649      38.160  34.930  54.500  1.00  0.00           C
ATOM   1001  O   LEU A 649      37.350  34.240  53.780  1.00  0.00           O
ATOM   1002  N   THR A 650      38.640  36.100  54.130  1.00  0.00           N
ATOM   1003  HN  THR A 650      39.080  36.700  54.790  1.00  0.00           H
ATOM   1004  CA  THR A 650      38.310  36.740  52.810  1.00  0.00           C
ATOM   1005  HA  THR A 650      37.230  36.800  52.820  1.00  0.00           H
ATOM   1006  CB  THR A 650      38.970  38.150  52.740  1.00  0.00           C
ATOM   1007  HB  THR A 650      40.070  38.090  52.540  1.00  0.00           H
ATOM   1008  OG1 THR A 650      38.710  38.750  53.960  1.00  0.00           O
ATOM   1009  HG1 THR A 650      39.250  38.280  54.590  1.00  0.00           H
ATOM   1010  CG2 THR A 650      38.230  38.940  51.620  1.00  0.00           C
ATOM   1011 HG21 THR A 650      38.740  39.910  51.480  1.00  0.00           H
ATOM   1012 HG22 THR A 650      37.200  39.260  51.860  1.00  0.00           H
ATOM   1013 HG23 THR A 650      38.220  38.470  50.620  1.00  0.00           H
ATOM   1014  C   THR A 650      38.780  35.890  51.600  1.00  0.00           C
ATOM   1015  O   THR A 650      37.950  35.660  50.720  1.00  0.00           O
ATOM   1016  N   GLY A 651      40.100  35.490  51.550  1.00  0.00           N
ATOM   1017  HN  GLY A 651      40.640  35.540  52.390  1.00  0.00           H
ATOM   1018  CA  GLY A 651      40.730  35.170  50.270  1.00  0.00           C
ATOM   1019  HA1 GLY A 651      41.780  35.060  50.500  1.00  0.00           H
ATOM   1020  HA2 GLY A 651      40.590  35.860  49.460  1.00  0.00           H
ATOM   1021  C   GLY A 651      40.350  33.770  49.800  1.00  0.00           C
ATOM   1022  O   GLY A 651      40.260  33.460  48.600  1.00  0.00           O
ATOM   1023  N   ILE A 652      40.140  32.930  50.790  1.00  0.00           N
ATOM   1024  HN  ILE A 652      40.340  33.370  51.660  1.00  0.00           H
ATOM   1025  CA  ILE A 652      39.540  31.630  50.610  1.00  0.00           C
ATOM   1026  HA  ILE A 652      40.060  31.030  49.880  1.00  0.00           H
ATOM   1027  CB  ILE A 652      39.440  30.740  51.890  1.00  0.00           C
ATOM   1028  HB  ILE A 652      38.900  31.250  52.710  1.00  0.00           H
ATOM   1029  CG2 ILE A 652      38.590  29.450  51.700  1.00  0.00           C
ATOM   1030 HG21 ILE A 652      38.510  28.880  52.650  1.00  0.00           H
ATOM   1031 HG22 ILE A 652      38.890  28.800  50.840  1.00  0.00           H
ATOM   1032 HG23 ILE A 652      37.500  29.650  51.560  1.00  0.00           H
ATOM   1033  CG1 ILE A 652      40.890  30.310  52.250  1.00  0.00           C
ATOM   1034 HG11 ILE A 652      41.370  31.180  52.730  1.00  0.00           H
ATOM   1035 HG12 ILE A 652      41.440  30.110  51.310  1.00  0.00           H
ATOM   1036  CD  ILE A 652      40.960  29.130  53.200  1.00  0.00           C
ATOM   1037  HD1 ILE A 652      40.150  29.140  53.970  1.00  0.00           H
ATOM   1038  HD2 ILE A 652      41.920  29.050  53.760  1.00  0.00           H
ATOM   1039  HD3 ILE A 652      40.770  28.250  52.550  1.00  0.00           H
ATOM   1040  C   ILE A 652      38.170  31.690  50.020  1.00  0.00           C
ATOM   1041  O   ILE A 652      38.050  31.180  48.900  1.00  0.00           O
ATOM   1042  N   ALA A 653      37.270  32.480  50.620  1.00  0.00           N
ATOM   1043  HN  ALA A 653      37.560  32.930  51.470  1.00  0.00           H
ATOM   1044  CA  ALA A 653      35.980  32.680  49.970  1.00  0.00           C
ATOM   1045  HA  ALA A 653      35.570  31.690  49.850  1.00  0.00           H
ATOM   1046  CB  ALA A 653      35.050  33.620  50.810  1.00  0.00           C
ATOM   1047  HB1 ALA A 653      35.050  33.450  51.900  1.00  0.00           H
ATOM   1048  HB2 ALA A 653      33.990  33.500  50.530  1.00  0.00           H
ATOM   1049  HB3 ALA A 653      35.410  34.660  50.730  1.00  0.00           H
ATOM   1050  C   ALA A 653      36.010  33.240  48.540  1.00  0.00           C
ATOM   1051  O   ALA A 653      35.460  32.690  47.590  1.00  0.00           O
ATOM   1052  N   TYR A 654      36.780  34.320  48.370  1.00  0.00           N
ATOM   1053  HN  TYR A 654      37.200  34.820  49.130  1.00  0.00           H
ATOM   1054  CA  TYR A 654      36.940  35.060  47.150  1.00  0.00           C
ATOM   1055  HA  TYR A 654      36.010  35.430  46.740  1.00  0.00           H
ATOM   1056  CB  TYR A 654      37.910  36.300  47.570  1.00  0.00           C
ATOM   1057  HB1 TYR A 654      38.830  35.840  47.970  1.00  0.00           H
ATOM   1058  HB2 TYR A 654      37.560  36.950  48.390  1.00  0.00           H
ATOM   1059  CG  TYR A 654      38.320  37.230  46.460  1.00  0.00           C
ATOM   1060  CD1 TYR A 654      39.480  37.060  45.750  1.00  0.00           C
ATOM   1061  HD1 TYR A 654      40.190  36.270  45.800  1.00  0.00           H
ATOM   1062  CE1 TYR A 654      39.730  37.900  44.660  1.00  0.00           C
ATOM   1063  HE1 TYR A 654      40.520  37.650  43.980  1.00  0.00           H
ATOM   1064  CZ  TYR A 654      38.870  39.030  44.320  1.00  0.00           C
ATOM   1065  OH  TYR A 654      39.110  39.850  43.190  1.00  0.00           O
ATOM   1066  HH  TYR A 654      40.000  39.610  42.940  1.00  0.00           H
ATOM   1067  CD2 TYR A 654      37.420  38.310  46.180  1.00  0.00           C
ATOM   1068  HD2 TYR A 654      36.540  38.360  46.800  1.00  0.00           H
ATOM   1069  CE2 TYR A 654      37.750  39.190  45.130  1.00  0.00           C
ATOM   1070  HE2 TYR A 654      37.200  40.120  44.990  1.00  0.00           H
ATOM   1071  C   TYR A 654      37.510  34.220  45.990  1.00  0.00           C
ATOM   1072  O   TYR A 654      36.920  34.300  44.920  1.00  0.00           O
ATOM   1073  N   SER A 655      38.590  33.430  46.240  1.00  0.00           N
ATOM   1074  HN  SER A 655      38.930  33.430  47.180  1.00  0.00           H
ATOM   1075  CA  SER A 655      39.150  32.560  45.210  1.00  0.00           C
ATOM   1076  HA  SER A 655      39.250  33.010  44.240  1.00  0.00           H
ATOM   1077  CB  SER A 655      40.640  32.020  45.500  1.00  0.00           C
ATOM   1078  HB1 SER A 655      41.280  32.920  45.590  1.00  0.00           H
ATOM   1079  HB2 SER A 655      41.030  31.360  44.690  1.00  0.00           H
ATOM   1080  OG  SER A 655      40.650  31.330  46.780  1.00  0.00           O
ATOM   1081  HG1 SER A 655      40.490  31.840  47.560  1.00  0.00           H
ATOM   1082  C   SER A 655      38.340  31.330  44.930  1.00  0.00           C
ATOM   1083  O   SER A 655      38.110  31.000  43.770  1.00  0.00           O
ATOM   1084  N   LEU A 656      37.770  30.640  45.990  1.00  0.00           N
ATOM   1085  HN  LEU A 656      37.810  30.970  46.930  1.00  0.00           H
ATOM   1086  CA  LEU A 656      36.890  29.450  45.870  1.00  0.00           C
ATOM   1087  HA  LEU A 656      37.570  28.700  45.470  1.00  0.00           H
ATOM   1088  CB  LEU A 656      36.510  28.910  47.260  1.00  0.00           C
ATOM   1089  HB1 LEU A 656      35.940  29.730  47.760  1.00  0.00           H
ATOM   1090  HB2 LEU A 656      37.400  28.630  47.870  1.00  0.00           H
ATOM   1091  CG  LEU A 656      35.580  27.660  47.290  1.00  0.00           C
ATOM   1092  HG  LEU A 656      34.630  27.980  46.800  1.00  0.00           H
ATOM   1093  CD1 LEU A 656      36.190  26.440  46.440  1.00  0.00           C
ATOM   1094 HD11 LEU A 656      35.400  25.660  46.560  1.00  0.00           H
ATOM   1095 HD12 LEU A 656      37.090  26.100  47.000  1.00  0.00           H
ATOM   1096 HD13 LEU A 656      36.310  26.720  45.370  1.00  0.00           H
ATOM   1097  CD2 LEU A 656      35.400  27.210  48.830  1.00  0.00           C
ATOM   1098 HD21 LEU A 656      35.330  28.050  49.560  1.00  0.00           H
ATOM   1099 HD22 LEU A 656      36.320  26.680  49.160  1.00  0.00           H
ATOM   1100 HD23 LEU A 656      34.460  26.620  48.900  1.00  0.00           H
ATOM   1101  C   LEU A 656      35.690  29.620  44.910  1.00  0.00           C
ATOM   1102  O   LEU A 656      35.430  28.760  44.080  1.00  0.00           O
ATOM   1103  N   PHE A 657      34.880  30.690  45.110  1.00  0.00           N
ATOM   1104  HN  PHE A 657      35.150  31.360  45.790  1.00  0.00           H
ATOM   1105  CA  PHE A 657      33.750  31.070  44.270  1.00  0.00           C
ATOM   1106  HA  PHE A 657      33.340  30.120  43.970  1.00  0.00           H
ATOM   1107  CB  PHE A 657      32.640  31.840  45.030  1.00  0.00           C
ATOM   1108  HB1 PHE A 657      31.860  32.130  44.290  1.00  0.00           H
ATOM   1109  HB2 PHE A 657      33.030  32.770  45.500  1.00  0.00           H
ATOM   1110  CG  PHE A 657      31.920  30.940  46.040  1.00  0.00           C
ATOM   1111  CD1 PHE A 657      31.280  29.800  45.660  1.00  0.00           C
ATOM   1112  HD1 PHE A 657      31.360  29.510  44.620  1.00  0.00           H
ATOM   1113  CE1 PHE A 657      30.620  28.980  46.540  1.00  0.00           C
ATOM   1114  HE1 PHE A 657      30.230  28.020  46.250  1.00  0.00           H
ATOM   1115  CZ  PHE A 657      30.460  29.380  47.900  1.00  0.00           C
ATOM   1116  HZ  PHE A 657      29.770  28.830  48.530  1.00  0.00           H
ATOM   1117  CD2 PHE A 657      31.680  31.370  47.380  1.00  0.00           C
ATOM   1118  HD2 PHE A 657      32.100  32.350  47.500  1.00  0.00           H
ATOM   1119  CE2 PHE A 657      31.010  30.590  48.350  1.00  0.00           C
ATOM   1120  HE2 PHE A 657      30.870  30.970  49.350  1.00  0.00           H
ATOM   1121  C   PHE A 657      34.280  31.930  43.090  1.00  0.00           C
ATOM   1122  O   PHE A 657      33.640  32.170  42.140  1.00  0.00           O
ATOM   1123  N   ALA A 658      35.590  32.210  43.150  1.00  0.00           N
ATOM   1124  HN  ALA A 658      36.250  31.910  43.840  1.00  0.00           H
ATOM   1125  CA  ALA A 658      36.360  32.750  42.050  1.00  0.00           C
ATOM   1126  HA  ALA A 658      37.330  32.860  42.520  1.00  0.00           H
ATOM   1127  CB  ALA A 658      36.610  31.660  40.930  1.00  0.00           C
ATOM   1128  HB1 ALA A 658      35.730  31.680  40.250  1.00  0.00           H
ATOM   1129  HB2 ALA A 658      36.810  30.630  41.280  1.00  0.00           H
ATOM   1130  HB3 ALA A 658      37.510  32.050  40.420  1.00  0.00           H
ATOM   1131  C   ALA A 658      35.840  34.090  41.550  1.00  0.00           C
ATOM   1132  O   ALA A 658      35.340  34.230  40.430  1.00  0.00           O
ATOM   1133  N   GLY A 659      35.960  35.140  42.370  1.00  0.00           N
ATOM   1134  HN  GLY A 659      36.500  34.900  43.160  1.00  0.00           H
ATOM   1135  CA  GLY A 659      35.490  36.570  42.200  1.00  0.00           C
ATOM   1136  HA1 GLY A 659      35.680  37.100  43.130  1.00  0.00           H
ATOM   1137  HA2 GLY A 659      34.420  36.630  42.080  1.00  0.00           H
ATOM   1138  C   GLY A 659      36.190  37.260  41.090  1.00  0.00           C
ATOM   1139  O   GLY A 659      35.710  38.200  40.400  1.00  0.00           O
ATOM   1140  N   GLN A 660      37.400  36.830  40.810  1.00  0.00           N
ATOM   1141  HN  GLN A 660      37.850  36.130  41.380  1.00  0.00           H
ATOM   1142  CA  GLN A 660      38.140  37.330  39.590  1.00  0.00           C
ATOM   1143  HA  GLN A 660      37.470  36.990  38.810  1.00  0.00           H
ATOM   1144  CB  GLN A 660      38.370  38.900  39.560  1.00  0.00           C
ATOM   1145  HB1 GLN A 660      38.980  39.100  40.450  1.00  0.00           H
ATOM   1146  HB2 GLN A 660      37.400  39.440  39.580  1.00  0.00           H
ATOM   1147  CG  GLN A 660      38.960  39.520  38.240  1.00  0.00           C
ATOM   1148  HG1 GLN A 660      40.040  39.290  38.170  1.00  0.00           H
ATOM   1149  HG2 GLN A 660      38.870  40.630  38.280  1.00  0.00           H
ATOM   1150  CD  GLN A 660      38.180  39.000  37.020  1.00  0.00           C
ATOM   1151  OE1 GLN A 660      38.280  37.850  36.570  1.00  0.00           O
ATOM   1152  NE2 GLN A 660      37.080  39.740  36.700  1.00  0.00           N
ATOM   1153 HE21 GLN A 660      36.430  39.410  36.040  1.00  0.00           H
ATOM   1154 HE22 GLN A 660      36.860  40.570  37.240  1.00  0.00           H
ATOM   1155  C   GLN A 660      39.490  36.580  39.580  1.00  0.00           C
ATOM   1156  O   GLN A 660      40.480  37.140  40.050  1.00  0.00           O
ATOM   1157  N   PRO A 661      39.600  35.370  39.010  1.00  0.00           N
ATOM   1158  CD  PRO A 661      38.750  34.830  37.950  1.00  0.00           C
ATOM   1159  HD1 PRO A 661      38.960  35.320  36.970  1.00  0.00           H
ATOM   1160  HD2 PRO A 661      37.680  34.950  38.210  1.00  0.00           H
ATOM   1161  CA  PRO A 661      40.600  34.380  39.440  1.00  0.00           C
ATOM   1162  HA  PRO A 661      40.150  33.960  40.320  1.00  0.00           H
ATOM   1163  CB  PRO A 661      40.590  33.390  38.190  1.00  0.00           C
ATOM   1164  HB1 PRO A 661      40.850  32.350  38.480  1.00  0.00           H
ATOM   1165  HB2 PRO A 661      41.190  33.670  37.300  1.00  0.00           H
ATOM   1166  CG  PRO A 661      39.150  33.370  37.790  1.00  0.00           C
ATOM   1167  HG1 PRO A 661      39.150  32.970  36.750  1.00  0.00           H
ATOM   1168  HG2 PRO A 661      38.540  32.780  38.510  1.00  0.00           H
ATOM   1169  C   PRO A 661      42.010  34.780  39.810  1.00  0.00           C
ATOM   1170  O   PRO A 661      42.360  34.200  40.840  1.00  0.00           O
ATOM   1171  N   LEU A 662      42.670  35.590  39.010  1.00  0.00           N
ATOM   1172  HN  LEU A 662      42.120  36.070  38.320  1.00  0.00           H
ATOM   1173  CA  LEU A 662      44.110  35.900  39.040  1.00  0.00           C
ATOM   1174  HA  LEU A 662      44.570  35.020  39.450  1.00  0.00           H
ATOM   1175  CB  LEU A 662      44.630  36.210  37.610  1.00  0.00           C
ATOM   1176  HB1 LEU A 662      45.610  36.710  37.750  1.00  0.00           H
ATOM   1177  HB2 LEU A 662      43.900  36.980  37.260  1.00  0.00           H
ATOM   1178  CG  LEU A 662      44.550  35.150  36.570  1.00  0.00           C
ATOM   1179  HG  LEU A 662      43.650  34.570  36.830  1.00  0.00           H
ATOM   1180  CD1 LEU A 662      44.560  35.610  35.160  1.00  0.00           C
ATOM   1181 HD11 LEU A 662      43.530  35.980  34.960  1.00  0.00           H
ATOM   1182 HD12 LEU A 662      44.560  34.770  34.430  1.00  0.00           H
ATOM   1183 HD13 LEU A 662      45.270  36.440  34.970  1.00  0.00           H
ATOM   1184  CD2 LEU A 662      45.850  34.350  36.760  1.00  0.00           C
ATOM   1185 HD21 LEU A 662      45.850  33.830  37.740  1.00  0.00           H
ATOM   1186 HD22 LEU A 662      46.780  34.930  36.560  1.00  0.00           H
ATOM   1187 HD23 LEU A 662      45.930  33.470  36.090  1.00  0.00           H
ATOM   1188  C   LEU A 662      44.410  36.960  40.040  1.00  0.00           C
ATOM   1189  O   LEU A 662      45.560  37.220  40.430  1.00  0.00           O
ATOM   1190  N   THR A 663      43.380  37.720  40.570  1.00  0.00           N
ATOM   1191  HN  THR A 663      42.440  37.600  40.280  1.00  0.00           H
ATOM   1192  CA  THR A 663      43.800  38.690  41.600  1.00  0.00           C
ATOM   1193  HA  THR A 663      44.590  39.270  41.150  1.00  0.00           H
ATOM   1194  CB  THR A 663      42.700  39.770  41.830  1.00  0.00           C
ATOM   1195  HB  THR A 663      43.000  40.420  42.680  1.00  0.00           H
ATOM   1196  OG1 THR A 663      41.520  39.070  42.150  1.00  0.00           O
ATOM   1197  HG1 THR A 663      41.480  38.350  41.520  1.00  0.00           H
ATOM   1198  CG2 THR A 663      42.510  40.510  40.530  1.00  0.00           C
ATOM   1199 HG21 THR A 663      43.450  40.980  40.190  1.00  0.00           H
ATOM   1200 HG22 THR A 663      41.670  41.220  40.670  1.00  0.00           H
ATOM   1201 HG23 THR A 663      42.250  39.830  39.680  1.00  0.00           H
ATOM   1202  C   THR A 663      44.200  38.180  42.960  1.00  0.00           C
ATOM   1203  O   THR A 663      43.880  37.040  43.320  1.00  0.00           O
ATOM   1204  N   ILE A 664      44.900  39.020  43.740  1.00  0.00           N
ATOM   1205  HN  ILE A 664      45.140  39.930  43.400  1.00  0.00           H
ATOM   1206  CA  ILE A 664      45.370  38.690  45.090  1.00  0.00           C
ATOM   1207  HA  ILE A 664      44.870  37.800  45.470  1.00  0.00           H
ATOM   1208  CB  ILE A 664      46.910  38.730  45.030  1.00  0.00           C
ATOM   1209  HB  ILE A 664      47.210  39.710  44.600  1.00  0.00           H
ATOM   1210  CG2 ILE A 664      47.340  38.430  46.390  1.00  0.00           C
ATOM   1211 HG21 ILE A 664      47.290  39.350  47.010  1.00  0.00           H
ATOM   1212 HG22 ILE A 664      48.420  38.210  46.310  1.00  0.00           H
ATOM   1213 HG23 ILE A 664      46.810  37.630  46.950  1.00  0.00           H
ATOM   1214  CG1 ILE A 664      47.470  37.800  43.940  1.00  0.00           C
ATOM   1215 HG11 ILE A 664      48.540  38.000  43.740  1.00  0.00           H
ATOM   1216 HG12 ILE A 664      47.100  38.130  42.950  1.00  0.00           H
ATOM   1217  CD  ILE A 664      47.180  36.290  44.050  1.00  0.00           C
ATOM   1218  HD1 ILE A 664      47.210  35.660  43.140  1.00  0.00           H
ATOM   1219  HD2 ILE A 664      46.220  36.110  44.580  1.00  0.00           H
ATOM   1220  HD3 ILE A 664      47.900  35.850  44.760  1.00  0.00           H
ATOM   1221  C   ILE A 664      44.820  39.830  45.970  1.00  0.00           C
ATOM   1222  O   ILE A 664      44.730  40.990  45.510  1.00  0.00           O
ATOM   1223  N   LEU A 665      44.480  39.540  47.220  1.00  0.00           N
ATOM   1224  HN  LEU A 665      44.680  38.640  47.590  1.00  0.00           H
ATOM   1225  CA  LEU A 665      44.350  40.520  48.240  1.00  0.00           C
ATOM   1226  HA  LEU A 665      43.750  41.360  47.920  1.00  0.00           H
ATOM   1227  CB  LEU A 665      43.620  39.940  49.530  1.00  0.00           C
ATOM   1228  HB1 LEU A 665      43.540  40.740  50.300  1.00  0.00           H
ATOM   1229  HB2 LEU A 665      44.230  39.080  49.920  1.00  0.00           H
ATOM   1230  CG  LEU A 665      42.240  39.340  49.150  1.00  0.00           C
ATOM   1231  HG  LEU A 665      42.390  38.510  48.420  1.00  0.00           H
ATOM   1232  CD1 LEU A 665      41.650  38.670  50.390  1.00  0.00           C
ATOM   1233 HD11 LEU A 665      41.510  39.470  51.140  1.00  0.00           H
ATOM   1234 HD12 LEU A 665      42.420  37.980  50.790  1.00  0.00           H
ATOM   1235 HD13 LEU A 665      40.710  38.120  50.220  1.00  0.00           H
ATOM   1236  CD2 LEU A 665      41.230  40.280  48.440  1.00  0.00           C
ATOM   1237 HD21 LEU A 665      41.540  40.730  47.460  1.00  0.00           H
ATOM   1238 HD22 LEU A 665      41.000  41.190  49.040  1.00  0.00           H
ATOM   1239 HD23 LEU A 665      40.270  39.750  48.300  1.00  0.00           H
ATOM   1240  C   LEU A 665      45.590  41.080  48.780  1.00  0.00           C
ATOM   1241  O   LEU A 665      46.510  40.340  49.100  1.00  0.00           O
ATOM   1242  N   GLY A 666      45.520  42.440  49.090  1.00  0.00           N
ATOM   1243  HN  GLY A 666      44.730  43.010  48.920  1.00  0.00           H
ATOM   1244  CA  GLY A 666      46.710  43.050  49.730  1.00  0.00           C
ATOM   1245  HA1 GLY A 666      47.430  43.360  49.000  1.00  0.00           H
ATOM   1246  HA2 GLY A 666      47.080  42.280  50.390  1.00  0.00           H
ATOM   1247  C   GLY A 666      46.330  44.300  50.530  1.00  0.00           C
ATOM   1248  O   GLY A 666      45.210  44.610  50.820  1.00  0.00           O
ATOM   1249  N   SER A 667      47.410  45.040  50.930  1.00  0.00           N
ATOM   1250  HN  SER A 667      48.290  44.880  50.490  1.00  0.00           H
ATOM   1251  CA  SER A 667      47.260  46.290  51.750  1.00  0.00           C
ATOM   1252  HA  SER A 667      46.610  46.030  52.580  1.00  0.00           H
ATOM   1253  CB  SER A 667      48.600  46.780  52.250  1.00  0.00           C
ATOM   1254  HB1 SER A 667      49.300  46.770  51.400  1.00  0.00           H
ATOM   1255  HB2 SER A 667      49.010  45.960  52.890  1.00  0.00           H
ATOM   1256  OG  SER A 667      48.560  48.020  52.960  1.00  0.00           O
ATOM   1257  HG1 SER A 667      48.830  48.650  52.290  1.00  0.00           H
ATOM   1258  C   SER A 667      46.580  47.400  50.950  1.00  0.00           C
ATOM   1259  O   SER A 667      47.190  48.060  50.150  1.00  0.00           O
ATOM   1260  N   THR A 668      45.340  47.660  51.320  1.00  0.00           N
ATOM   1261  HN  THR A 668      44.800  47.070  51.920  1.00  0.00           H
ATOM   1262  CA  THR A 668      44.550  48.700  50.720  1.00  0.00           C
ATOM   1263  HA  THR A 668      44.920  48.950  49.740  1.00  0.00           H
ATOM   1264  CB  THR A 668      43.030  48.270  50.520  1.00  0.00           C
ATOM   1265  HB  THR A 668      42.910  47.640  49.620  1.00  0.00           H
ATOM   1266  OG1 THR A 668      42.160  49.360  50.130  1.00  0.00           O
ATOM   1267  HG1 THR A 668      42.290  49.470  49.190  1.00  0.00           H
ATOM   1268  CG2 THR A 668      42.380  47.520  51.690  1.00  0.00           C
ATOM   1269 HG21 THR A 668      41.320  47.340  51.390  1.00  0.00           H
ATOM   1270 HG22 THR A 668      42.400  48.170  52.580  1.00  0.00           H
ATOM   1271 HG23 THR A 668      42.960  46.600  51.930  1.00  0.00           H
ATOM   1272  C   THR A 668      44.760  50.010  51.500  1.00  0.00           C
ATOM   1273  O   THR A 668      44.590  50.150  52.730  1.00  0.00           O
ATOM   1274  N   GLY A 669      45.100  51.050  50.780  1.00  0.00           N
ATOM   1275  HN  GLY A 669      45.280  50.820  49.830  1.00  0.00           H
ATOM   1276  CA  GLY A 669      45.300  52.430  51.180  1.00  0.00           C
ATOM   1277  HA1 GLY A 669      45.640  52.920  50.280  1.00  0.00           H
ATOM   1278  HA2 GLY A 669      46.040  52.480  51.970  1.00  0.00           H
ATOM   1279  C   GLY A 669      44.070  53.130  51.700  1.00  0.00           C
ATOM   1280  O   GLY A 669      44.200  53.810  52.720  1.00  0.00           O
ATOM   1281  N   PRO A 670      42.840  53.010  51.050  1.00  0.00           N
ATOM   1282  CD  PRO A 670      42.840  52.740  49.580  1.00  0.00           C
ATOM   1283  HD1 PRO A 670      42.890  51.640  49.420  1.00  0.00           H
ATOM   1284  HD2 PRO A 670      43.670  53.240  49.040  1.00  0.00           H
ATOM   1285  CA  PRO A 670      41.730  53.780  51.510  1.00  0.00           C
ATOM   1286  HA  PRO A 670      42.150  54.770  51.510  1.00  0.00           H
ATOM   1287  CB  PRO A 670      40.670  53.460  50.420  1.00  0.00           C
ATOM   1288  HB1 PRO A 670      39.910  54.270  50.370  1.00  0.00           H
ATOM   1289  HB2 PRO A 670      40.040  52.570  50.670  1.00  0.00           H
ATOM   1290  CG  PRO A 670      41.440  53.280  49.100  1.00  0.00           C
ATOM   1291  HG1 PRO A 670      40.980  52.530  48.410  1.00  0.00           H
ATOM   1292  HG2 PRO A 670      41.610  54.310  48.700  1.00  0.00           H
ATOM   1293  C   PRO A 670      41.220  53.420  52.900  1.00  0.00           C
ATOM   1294  O   PRO A 670      40.750  54.190  53.720  1.00  0.00           O
ATOM   1295  N   VAL A 671      41.280  52.080  53.210  1.00  0.00           N
ATOM   1296  HN  VAL A 671      41.640  51.450  52.540  1.00  0.00           H
ATOM   1297  CA  VAL A 671      40.990  51.630  54.560  1.00  0.00           C
ATOM   1298  HA  VAL A 671      40.010  51.920  54.930  1.00  0.00           H
ATOM   1299  CB  VAL A 671      41.000  50.110  54.600  1.00  0.00           C
ATOM   1300  HB  VAL A 671      42.060  49.840  54.410  1.00  0.00           H
ATOM   1301  CG1 VAL A 671      40.590  49.560  55.970  1.00  0.00           C
ATOM   1302 HG11 VAL A 671      39.520  49.800  56.190  1.00  0.00           H
ATOM   1303 HG12 VAL A 671      41.230  50.020  56.750  1.00  0.00           H
ATOM   1304 HG13 VAL A 671      40.890  48.490  56.040  1.00  0.00           H
ATOM   1305  CG2 VAL A 671      40.100  49.620  53.490  1.00  0.00           C
ATOM   1306 HG21 VAL A 671      39.800  48.590  53.780  1.00  0.00           H
ATOM   1307 HG22 VAL A 671      40.600  49.590  52.510  1.00  0.00           H
ATOM   1308 HG23 VAL A 671      39.180  50.240  53.400  1.00  0.00           H
ATOM   1309  C   VAL A 671      41.910  52.130  55.640  1.00  0.00           C
ATOM   1310  O   VAL A 671      41.520  52.590  56.720  1.00  0.00           O
ATOM   1311  N   LEU A 672      43.230  52.190  55.220  1.00  0.00           N
ATOM   1312  HN  LEU A 672      43.410  51.910  54.290  1.00  0.00           H
ATOM   1313  CA  LEU A 672      44.330  52.530  56.110  1.00  0.00           C
ATOM   1314  HA  LEU A 672      44.310  51.790  56.900  1.00  0.00           H
ATOM   1315  CB  LEU A 672      45.680  52.390  55.430  1.00  0.00           C
ATOM   1316  HB1 LEU A 672      45.710  52.920  54.460  1.00  0.00           H
ATOM   1317  HB2 LEU A 672      45.870  51.310  55.240  1.00  0.00           H
ATOM   1318  CG  LEU A 672      46.920  52.940  56.240  1.00  0.00           C
ATOM   1319  HG  LEU A 672      46.860  54.030  56.430  1.00  0.00           H
ATOM   1320  CD1 LEU A 672      47.090  52.160  57.530  1.00  0.00           C
ATOM   1321 HD11 LEU A 672      47.190  51.050  57.460  1.00  0.00           H
ATOM   1322 HD12 LEU A 672      46.220  52.450  58.160  1.00  0.00           H
ATOM   1323 HD13 LEU A 672      48.020  52.500  58.020  1.00  0.00           H
ATOM   1324  CD2 LEU A 672      48.160  52.800  55.320  1.00  0.00           C
ATOM   1325 HD21 LEU A 672      48.210  51.710  55.090  1.00  0.00           H
ATOM   1326 HD22 LEU A 672      49.050  53.050  55.940  1.00  0.00           H
ATOM   1327 HD23 LEU A 672      48.160  53.520  54.470  1.00  0.00           H
ATOM   1328  C   LEU A 672      44.150  53.950  56.640  1.00  0.00           C
ATOM   1329  O   LEU A 672      44.170  54.160  57.890  1.00  0.00           O
ATOM   1330  N   VAL A 673      43.860  54.930  55.770  1.00  0.00           N
ATOM   1331  HN  VAL A 673      43.860  54.800  54.780  1.00  0.00           H
ATOM   1332  CA  VAL A 673      43.550  56.270  56.220  1.00  0.00           C
ATOM   1333  HA  VAL A 673      44.240  56.550  57.000  1.00  0.00           H
ATOM   1334  CB  VAL A 673      44.010  57.260  55.200  1.00  0.00           C
ATOM   1335  HB  VAL A 673      43.810  58.320  55.440  1.00  0.00           H
ATOM   1336  CG1 VAL A 673      45.520  57.050  54.750  1.00  0.00           C
ATOM   1337 HG11 VAL A 673      45.820  58.010  54.270  1.00  0.00           H
ATOM   1338 HG12 VAL A 673      45.720  56.250  54.010  1.00  0.00           H
ATOM   1339 HG13 VAL A 673      46.140  56.840  55.650  1.00  0.00           H
ATOM   1340  CG2 VAL A 673      43.120  56.950  53.980  1.00  0.00           C
ATOM   1341 HG21 VAL A 673      43.400  57.580  53.110  1.00  0.00           H
ATOM   1342 HG22 VAL A 673      42.060  57.230  54.130  1.00  0.00           H
ATOM   1343 HG23 VAL A 673      43.220  55.870  53.730  1.00  0.00           H
ATOM   1344  C   VAL A 673      42.100  56.560  56.700  1.00  0.00           C
ATOM   1345  O   VAL A 673      41.920  57.530  57.470  1.00  0.00           O
ATOM   1346  N   PHE A 674      41.110  55.670  56.300  1.00  0.00           N
ATOM   1347  HN  PHE A 674      41.230  54.900  55.680  1.00  0.00           H
ATOM   1348  CA  PHE A 674      39.700  56.050  56.670  1.00  0.00           C
ATOM   1349  HA  PHE A 674      39.550  57.110  56.520  1.00  0.00           H
ATOM   1350  CB  PHE A 674      38.610  55.210  55.750  1.00  0.00           C
ATOM   1351  HB1 PHE A 674      38.930  54.160  55.880  1.00  0.00           H
ATOM   1352  HB2 PHE A 674      38.690  55.570  54.700  1.00  0.00           H
ATOM   1353  CG  PHE A 674      37.150  55.350  56.160  1.00  0.00           C
ATOM   1354  CD1 PHE A 674      36.550  54.430  57.010  1.00  0.00           C
ATOM   1355  HD1 PHE A 674      37.060  53.540  57.350  1.00  0.00           H
ATOM   1356  CE1 PHE A 674      35.150  54.500  57.210  1.00  0.00           C
ATOM   1357  HE1 PHE A 674      34.570  53.700  57.640  1.00  0.00           H
ATOM   1358  CZ  PHE A 674      34.390  55.480  56.620  1.00  0.00           C
ATOM   1359  HZ  PHE A 674      33.330  55.540  56.790  1.00  0.00           H
ATOM   1360  CD2 PHE A 674      36.370  56.440  55.650  1.00  0.00           C
ATOM   1361  HD2 PHE A 674      36.780  57.220  55.020  1.00  0.00           H
ATOM   1362  CE2 PHE A 674      34.990  56.450  55.830  1.00  0.00           C
ATOM   1363  HE2 PHE A 674      34.400  57.310  55.530  1.00  0.00           H
ATOM   1364  C   PHE A 674      39.540  55.780  58.150  1.00  0.00           C
ATOM   1365  O   PHE A 674      39.080  56.570  58.940  1.00  0.00           O
ATOM   1366  N   GLU A 675      40.040  54.620  58.560  1.00  0.00           N
ATOM   1367  HN  GLU A 675      40.430  54.090  57.810  1.00  0.00           H
ATOM   1368  CA  GLU A 675      39.990  54.120  59.920  1.00  0.00           C
ATOM   1369  HA  GLU A 675      38.950  54.070  60.190  1.00  0.00           H
ATOM   1370  CB  GLU A 675      40.480  52.680  60.080  1.00  0.00           C
ATOM   1371  HB1 GLU A 675      40.530  52.360  61.140  1.00  0.00           H
ATOM   1372  HB2 GLU A 675      41.510  52.650  59.650  1.00  0.00           H
ATOM   1373  CG  GLU A 675      39.560  51.670  59.350  1.00  0.00           C
ATOM   1374  HG1 GLU A 675      40.240  51.280  58.560  1.00  0.00           H
ATOM   1375  HG2 GLU A 675      38.660  52.160  58.930  1.00  0.00           H
ATOM   1376  CD  GLU A 675      39.030  50.520  60.230  1.00  0.00           C
ATOM   1377  OE1 GLU A 675      38.220  50.810  61.190  1.00  0.00           O
ATOM   1378  OE2 GLU A 675      39.380  49.300  59.930  1.00  0.00           O
ATOM   1379  C   GLU A 675      40.690  55.210  60.830  1.00  0.00           C
ATOM   1380  O   GLU A 675      40.220  55.530  61.910  1.00  0.00           O
ATOM   1381  N   LYS A 676      41.860  55.730  60.330  1.00  0.00           N
ATOM   1382  HN  LYS A 676      42.240  55.310  59.510  1.00  0.00           H
ATOM   1383  CA  LYS A 676      42.530  56.760  61.030  1.00  0.00           C
ATOM   1384  HA  LYS A 676      42.870  56.330  61.960  1.00  0.00           H
ATOM   1385  CB  LYS A 676      43.790  57.180  60.210  1.00  0.00           C
ATOM   1386  HB1 LYS A 676      44.190  58.170  60.540  1.00  0.00           H
ATOM   1387  HB2 LYS A 676      43.630  57.250  59.120  1.00  0.00           H
ATOM   1388  CG  LYS A 676      45.080  56.280  60.420  1.00  0.00           C
ATOM   1389  HG1 LYS A 676      44.850  55.320  59.900  1.00  0.00           H
ATOM   1390  HG2 LYS A 676      45.120  56.030  61.490  1.00  0.00           H
ATOM   1391  CD  LYS A 676      46.380  56.910  59.910  1.00  0.00           C
ATOM   1392  HD1 LYS A 676      46.520  57.910  60.380  1.00  0.00           H
ATOM   1393  HD2 LYS A 676      46.390  57.110  58.820  1.00  0.00           H
ATOM   1394  CE  LYS A 676      47.570  55.970  59.970  1.00  0.00           C
ATOM   1395  HE1 LYS A 676      47.530  55.250  59.140  1.00  0.00           H
ATOM   1396  HE2 LYS A 676      47.660  55.340  60.880  1.00  0.00           H
ATOM   1397  NZ  LYS A 676      48.870  56.650  59.930  1.00  0.00           N
ATOM   1398  HZ1 LYS A 676      49.130  57.030  58.990  1.00  0.00           H
ATOM   1399  HZ2 LYS A 676      49.530  55.860  60.050  1.00  0.00           H
ATOM   1400  HZ3 LYS A 676      48.920  57.330  60.720  1.00  0.00           H
ATOM   1401  C   LYS A 676      41.740  58.020  61.240  1.00  0.00           C
ATOM   1402  O   LYS A 676      41.690  58.570  62.320  1.00  0.00           O
ATOM   1403  N   ILE A 677      41.120  58.680  60.180  1.00  0.00           N
ATOM   1404  HN  ILE A 677      41.050  58.270  59.280  1.00  0.00           H
ATOM   1405  CA  ILE A 677      40.200  59.820  60.340  1.00  0.00           C
ATOM   1406  HA  ILE A 677      40.820  60.560  60.820  1.00  0.00           H
ATOM   1407  CB  ILE A 677      39.630  60.390  58.970  1.00  0.00           C
ATOM   1408  HB  ILE A 677      39.090  59.590  58.420  1.00  0.00           H
ATOM   1409  CG2 ILE A 677      38.580  61.510  59.190  1.00  0.00           C
ATOM   1410 HG21 ILE A 677      39.040  62.490  59.440  1.00  0.00           H
ATOM   1411 HG22 ILE A 677      37.770  61.250  59.900  1.00  0.00           H
ATOM   1412 HG23 ILE A 677      38.040  61.770  58.240  1.00  0.00           H
ATOM   1413  CG1 ILE A 677      40.740  60.720  57.950  1.00  0.00           C
ATOM   1414 HG11 ILE A 677      41.390  59.820  57.800  1.00  0.00           H
ATOM   1415 HG12 ILE A 677      41.440  61.510  58.300  1.00  0.00           H
ATOM   1416  CD  ILE A 677      40.330  61.010  56.530  1.00  0.00           C
ATOM   1417  HD1 ILE A 677      39.550  61.800  56.470  1.00  0.00           H
ATOM   1418  HD2 ILE A 677      39.740  60.110  56.250  1.00  0.00           H
ATOM   1419  HD3 ILE A 677      41.140  61.060  55.770  1.00  0.00           H
ATOM   1420  C   ILE A 677      39.060  59.440  61.280  1.00  0.00           C
ATOM   1421  O   ILE A 677      38.770  60.140  62.290  1.00  0.00           O
ATOM   1422  N   LEU A 678      38.480  58.250  61.010  1.00  0.00           N
ATOM   1423  HN  LEU A 678      38.740  57.670  60.240  1.00  0.00           H
ATOM   1424  CA  LEU A 678      37.380  57.770  61.780  1.00  0.00           C
ATOM   1425  HA  LEU A 678      36.460  58.340  61.740  1.00  0.00           H
ATOM   1426  CB  LEU A 678      36.930  56.380  61.210  1.00  0.00           C
ATOM   1427  HB1 LEU A 678      37.770  55.660  61.080  1.00  0.00           H
ATOM   1428  HB2 LEU A 678      36.360  56.660  60.300  1.00  0.00           H
ATOM   1429  CG  LEU A 678      35.870  55.540  62.040  1.00  0.00           C
ATOM   1430  HG  LEU A 678      36.380  55.280  62.990  1.00  0.00           H
ATOM   1431  CD1 LEU A 678      34.670  56.360  62.270  1.00  0.00           C
ATOM   1432 HD11 LEU A 678      34.110  56.470  61.310  1.00  0.00           H
ATOM   1433 HD12 LEU A 678      34.780  57.370  62.710  1.00  0.00           H
ATOM   1434 HD13 LEU A 678      34.000  55.840  62.980  1.00  0.00           H
ATOM   1435  CD2 LEU A 678      35.520  54.210  61.330  1.00  0.00           C
ATOM   1436 HD21 LEU A 678      34.700  53.820  61.980  1.00  0.00           H
ATOM   1437 HD22 LEU A 678      36.290  53.420  61.350  1.00  0.00           H
ATOM   1438 HD23 LEU A 678      35.110  54.560  60.360  1.00  0.00           H
ATOM   1439  C   LEU A 678      37.610  57.610  63.300  1.00  0.00           C
ATOM   1440  O   LEU A 678      36.810  58.110  64.100  1.00  0.00           O
ATOM   1441  N   TYR A 679      38.750  57.070  63.700  1.00  0.00           N
ATOM   1442  HN  TYR A 679      39.410  56.600  63.120  1.00  0.00           H
ATOM   1443  CA  TYR A 679      38.990  56.950  65.080  1.00  0.00           C
ATOM   1444  HA  TYR A 679      38.080  56.640  65.560  1.00  0.00           H
ATOM   1445  CB  TYR A 679      40.140  55.870  65.140  1.00  0.00           C
ATOM   1446  HB1 TYR A 679      40.900  56.170  64.400  1.00  0.00           H
ATOM   1447  HB2 TYR A 679      39.830  54.880  64.720  1.00  0.00           H
ATOM   1448  CG  TYR A 679      40.970  55.720  66.450  1.00  0.00           C
ATOM   1449  CD1 TYR A 679      40.300  55.160  67.530  1.00  0.00           C
ATOM   1450  HD1 TYR A 679      39.270  54.920  67.280  1.00  0.00           H
ATOM   1451  CE1 TYR A 679      40.850  54.820  68.750  1.00  0.00           C
ATOM   1452  HE1 TYR A 679      40.120  54.380  69.440  1.00  0.00           H
ATOM   1453  CZ  TYR A 679      42.180  55.120  68.950  1.00  0.00           C
ATOM   1454  OH  TYR A 679      42.740  55.070  70.210  1.00  0.00           O
ATOM   1455  HH  TYR A 679      43.620  55.440  70.250  1.00  0.00           H
ATOM   1456  CD2 TYR A 679      42.370  55.980  66.610  1.00  0.00           C
ATOM   1457  HD2 TYR A 679      43.010  56.300  65.810  1.00  0.00           H
ATOM   1458  CE2 TYR A 679      42.880  55.740  67.950  1.00  0.00           C
ATOM   1459  HE2 TYR A 679      43.860  56.140  68.190  1.00  0.00           H
ATOM   1460  C   TYR A 679      39.490  58.180  65.730  1.00  0.00           C
ATOM   1461  O   TYR A 679      39.090  58.490  66.910  1.00  0.00           O
ATOM   1462  N   LYS A 680      40.200  59.100  64.960  1.00  0.00           N
ATOM   1463  HN  LYS A 680      40.510  58.840  64.050  1.00  0.00           H
ATOM   1464  CA  LYS A 680      40.440  60.520  65.420  1.00  0.00           C
ATOM   1465  HA  LYS A 680      41.040  60.320  66.300  1.00  0.00           H
ATOM   1466  CB  LYS A 680      41.310  61.310  64.410  1.00  0.00           C
ATOM   1467  HB1 LYS A 680      41.040  61.160  63.340  1.00  0.00           H
ATOM   1468  HB2 LYS A 680      42.370  61.000  64.530  1.00  0.00           H
ATOM   1469  CG  LYS A 680      41.380  62.880  64.440  1.00  0.00           C
ATOM   1470  HG1 LYS A 680      40.340  63.260  64.300  1.00  0.00           H
ATOM   1471  HG2 LYS A 680      41.930  63.170  63.520  1.00  0.00           H
ATOM   1472  CD  LYS A 680      42.010  63.410  65.680  1.00  0.00           C
ATOM   1473  HD1 LYS A 680      42.970  62.910  65.900  1.00  0.00           H
ATOM   1474  HD2 LYS A 680      41.300  63.070  66.470  1.00  0.00           H
ATOM   1475  CE  LYS A 680      42.310  64.910  65.850  1.00  0.00           C
ATOM   1476  HE1 LYS A 680      43.050  65.280  65.110  1.00  0.00           H
ATOM   1477  HE2 LYS A 680      42.840  64.930  66.840  1.00  0.00           H
ATOM   1478  NZ  LYS A 680      41.110  65.680  65.820  1.00  0.00           N
ATOM   1479  HZ1 LYS A 680      40.390  65.430  66.530  1.00  0.00           H
ATOM   1480  HZ2 LYS A 680      40.590  65.630  64.930  1.00  0.00           H
ATOM   1481  HZ3 LYS A 680      41.250  66.700  65.980  1.00  0.00           H
ATOM   1482  C   LYS A 680      39.160  61.260  65.790  1.00  0.00           C
ATOM   1483  O   LYS A 680      39.120  61.780  66.870  1.00  0.00           O
ATOM   1484  N   PHE A 681      38.120  61.140  64.940  1.00  0.00           N
ATOM   1485  HN  PHE A 681      38.260  60.660  64.080  1.00  0.00           H
ATOM   1486  CA  PHE A 681      36.780  61.730  65.090  1.00  0.00           C
ATOM   1487  HA  PHE A 681      36.910  62.770  65.380  1.00  0.00           H
ATOM   1488  CB  PHE A 681      36.090  61.560  63.750  1.00  0.00           C
ATOM   1489  HB1 PHE A 681      35.950  60.490  63.520  1.00  0.00           H
ATOM   1490  HB2 PHE A 681      36.620  61.970  62.860  1.00  0.00           H
ATOM   1491  CG  PHE A 681      34.650  62.200  63.790  1.00  0.00           C
ATOM   1492  CD1 PHE A 681      33.490  61.580  64.330  1.00  0.00           C
ATOM   1493  HD1 PHE A 681      33.510  60.630  64.850  1.00  0.00           H
ATOM   1494  CE1 PHE A 681      32.270  62.280  64.300  1.00  0.00           C
ATOM   1495  HE1 PHE A 681      31.310  61.980  64.660  1.00  0.00           H
ATOM   1496  CZ  PHE A 681      32.190  63.470  63.630  1.00  0.00           C
ATOM   1497  HZ  PHE A 681      31.210  63.930  63.690  1.00  0.00           H
ATOM   1498  CD2 PHE A 681      34.520  63.440  63.150  1.00  0.00           C
ATOM   1499  HD2 PHE A 681      35.390  63.940  62.750  1.00  0.00           H
ATOM   1500  CE2 PHE A 681      33.310  64.090  63.030  1.00  0.00           C
ATOM   1501  HE2 PHE A 681      33.260  65.080  62.600  1.00  0.00           H
ATOM   1502  C   PHE A 681      36.070  61.230  66.390  1.00  0.00           C
ATOM   1503  O   PHE A 681      35.520  61.950  67.200  1.00  0.00           O
ATOM   1504  N   CYS A 682      36.120  59.930  66.530  1.00  0.00           N
ATOM   1505  HN  CYS A 682      36.480  59.490  65.710  1.00  0.00           H
ATOM   1506  CA  CYS A 682      35.720  59.140  67.660  1.00  0.00           C
ATOM   1507  HA  CYS A 682      34.690  59.410  67.770  1.00  0.00           H
ATOM   1508  CB  CYS A 682      35.980  57.640  67.500  1.00  0.00           C
ATOM   1509  HB1 CYS A 682      35.880  57.110  68.470  1.00  0.00           H
ATOM   1510  HB2 CYS A 682      36.990  57.360  67.140  1.00  0.00           H
ATOM   1511  SG  CYS A 682      34.870  56.860  66.370  1.00  0.00           S
ATOM   1512  HG1 CYS A 682      35.450  57.120  65.210  1.00  0.00           H
ATOM   1513  C   CYS A 682      36.480  59.600  68.970  1.00  0.00           C
ATOM   1514  O   CYS A 682      35.880  59.700  70.050  1.00  0.00           O
ATOM   1515  N   ARG A 683      37.830  59.910  68.960  1.00  0.00           N
ATOM   1516  HN  ARG A 683      38.470  59.730  68.230  1.00  0.00           H
ATOM   1517  CA  ARG A 683      38.500  60.580  70.100  1.00  0.00           C
ATOM   1518  HA  ARG A 683      38.060  60.080  70.950  1.00  0.00           H
ATOM   1519  CB  ARG A 683      40.040  60.420  70.170  1.00  0.00           C
ATOM   1520  HB1 ARG A 683      40.480  60.670  71.160  1.00  0.00           H
ATOM   1521  HB2 ARG A 683      40.530  61.040  69.400  1.00  0.00           H
ATOM   1522  CG  ARG A 683      40.440  58.890  69.970  1.00  0.00           C
ATOM   1523  HG1 ARG A 683      41.550  58.980  69.970  1.00  0.00           H
ATOM   1524  HG2 ARG A 683      40.160  58.560  68.940  1.00  0.00           H
ATOM   1525  CD  ARG A 683      39.840  57.850  70.950  1.00  0.00           C
ATOM   1526  HD1 ARG A 683      40.340  56.860  70.820  1.00  0.00           H
ATOM   1527  HD2 ARG A 683      38.770  57.760  70.660  1.00  0.00           H
ATOM   1528  NE  ARG A 683      40.050  58.310  72.320  1.00  0.00           N
ATOM   1529  HE  ARG A 683      40.920  58.590  72.720  1.00  0.00           H
ATOM   1530  CZ  ARG A 683      39.040  58.520  73.190  1.00  0.00           C
ATOM   1531  NH1 ARG A 683      39.360  58.740  74.420  1.00  0.00           N
ATOM   1532 HH11 ARG A 683      38.690  59.260  74.950  1.00  0.00           H
ATOM   1533 HH12 ARG A 683      40.330  58.750  74.650  1.00  0.00           H
ATOM   1534  NH2 ARG A 683      37.750  58.380  72.940  1.00  0.00           N
ATOM   1535 HH21 ARG A 683      37.350  57.980  72.120  1.00  0.00           H
ATOM   1536 HH22 ARG A 683      37.160  58.630  73.700  1.00  0.00           H
ATOM   1537  C   ARG A 683      38.030  62.030  70.320  1.00  0.00           C
ATOM   1538  O   ARG A 683      37.840  62.420  71.490  1.00  0.00           O
ATOM   1539  N   ASP A 684      37.770  62.880  69.260  1.00  0.00           N
ATOM   1540  HN  ASP A 684      37.870  62.610  68.310  1.00  0.00           H
ATOM   1541  CA  ASP A 684      37.260  64.210  69.410  1.00  0.00           C
ATOM   1542  HA  ASP A 684      38.030  64.670  70.020  1.00  0.00           H
ATOM   1543  CB  ASP A 684      37.180  65.000  68.070  1.00  0.00           C
ATOM   1544  HB1 ASP A 684      36.960  66.050  68.360  1.00  0.00           H
ATOM   1545  HB2 ASP A 684      36.360  64.760  67.360  1.00  0.00           H
ATOM   1546  CG  ASP A 684      38.480  65.190  67.370  1.00  0.00           C
ATOM   1547  OD1 ASP A 684      39.620  64.860  67.880  1.00  0.00           O
ATOM   1548  OD2 ASP A 684      38.440  65.800  66.240  1.00  0.00           O
ATOM   1549  C   ASP A 684      35.880  64.280  70.040  1.00  0.00           C
ATOM   1550  O   ASP A 684      35.620  65.050  70.950  1.00  0.00           O
ATOM   1551  N   TYR A 685      34.970  63.400  69.670  1.00  0.00           N
ATOM   1552  HN  TYR A 685      35.220  62.710  68.990  1.00  0.00           H
ATOM   1553  CA  TYR A 685      33.590  63.430  70.110  1.00  0.00           C
ATOM   1554  HA  TYR A 685      33.370  64.350  70.630  1.00  0.00           H
ATOM   1555  CB  TYR A 685      32.610  63.260  68.910  1.00  0.00           C
ATOM   1556  HB1 TYR A 685      31.530  63.090  69.170  1.00  0.00           H
ATOM   1557  HB2 TYR A 685      32.890  62.290  68.450  1.00  0.00           H
ATOM   1558  CG  TYR A 685      32.740  64.420  68.020  1.00  0.00           C
ATOM   1559  CD1 TYR A 685      32.330  65.700  68.560  1.00  0.00           C
ATOM   1560  HD1 TYR A 685      31.860  65.650  69.520  1.00  0.00           H
ATOM   1561  CE1 TYR A 685      32.560  66.840  67.800  1.00  0.00           C
ATOM   1562  HE1 TYR A 685      32.170  67.750  68.220  1.00  0.00           H
ATOM   1563  CZ  TYR A 685      33.340  66.770  66.600  1.00  0.00           C
ATOM   1564  OH  TYR A 685      33.960  67.950  66.130  1.00  0.00           O
ATOM   1565  HH  TYR A 685      34.320  67.590  65.320  1.00  0.00           H
ATOM   1566  CD2 TYR A 685      33.350  64.390  66.730  1.00  0.00           C
ATOM   1567  HD2 TYR A 685      33.820  63.490  66.340  1.00  0.00           H
ATOM   1568  CE2 TYR A 685      33.670  65.540  66.070  1.00  0.00           C
ATOM   1569  HE2 TYR A 685      34.330  65.460  65.220  1.00  0.00           H
ATOM   1570  C   TYR A 685      33.320  62.390  71.140  1.00  0.00           C
ATOM   1571  O   TYR A 685      32.190  62.290  71.630  1.00  0.00           O
ATOM   1572  N   GLN A 686      34.380  61.670  71.600  1.00  0.00           N
ATOM   1573  HN  GLN A 686      35.320  61.910  71.370  1.00  0.00           H
ATOM   1574  CA  GLN A 686      34.170  60.490  72.400  1.00  0.00           C
ATOM   1575  HA  GLN A 686      35.100  59.940  72.380  1.00  0.00           H
ATOM   1576  CB  GLN A 686      34.020  60.830  73.950  1.00  0.00           C
ATOM   1577  HB1 GLN A 686      33.850  59.850  74.420  1.00  0.00           H
ATOM   1578  HB2 GLN A 686      33.150  61.470  74.180  1.00  0.00           H
ATOM   1579  CG  GLN A 686      35.320  61.520  74.460  1.00  0.00           C
ATOM   1580  HG1 GLN A 686      35.570  62.440  73.880  1.00  0.00           H
ATOM   1581  HG2 GLN A 686      36.100  60.750  74.300  1.00  0.00           H
ATOM   1582  CD  GLN A 686      35.210  61.900  76.010  1.00  0.00           C
ATOM   1583  OE1 GLN A 686      34.120  62.200  76.510  1.00  0.00           O
ATOM   1584  NE2 GLN A 686      36.310  61.860  76.700  1.00  0.00           N
ATOM   1585 HE21 GLN A 686      36.420  62.460  77.490  1.00  0.00           H
ATOM   1586 HE22 GLN A 686      37.120  61.440  76.290  1.00  0.00           H
ATOM   1587  C   GLN A 686      33.020  59.460  71.990  1.00  0.00           C
ATOM   1588  O   GLN A 686      32.040  59.350  72.610  1.00  0.00           O
ATOM   1589  N   LEU A 687      33.140  58.770  70.860  1.00  0.00           N
ATOM   1590  HN  LEU A 687      33.910  58.910  70.240  1.00  0.00           H
ATOM   1591  CA  LEU A 687      32.190  57.750  70.280  1.00  0.00           C
ATOM   1592  HA  LEU A 687      31.260  57.890  70.810  1.00  0.00           H
ATOM   1593  CB  LEU A 687      31.960  57.990  68.800  1.00  0.00           C
ATOM   1594  HB1 LEU A 687      31.230  57.240  68.450  1.00  0.00           H
ATOM   1595  HB2 LEU A 687      32.920  57.920  68.250  1.00  0.00           H
ATOM   1596  CG  LEU A 687      31.360  59.410  68.490  1.00  0.00           C
ATOM   1597  HG  LEU A 687      31.910  60.190  69.070  1.00  0.00           H
ATOM   1598  CD1 LEU A 687      31.650  59.870  67.080  1.00  0.00           C
ATOM   1599 HD11 LEU A 687      30.930  60.650  66.750  1.00  0.00           H
ATOM   1600 HD12 LEU A 687      31.640  59.080  66.310  1.00  0.00           H
ATOM   1601 HD13 LEU A 687      32.640  60.380  67.070  1.00  0.00           H
ATOM   1602  CD2 LEU A 687      29.830  59.520  68.820  1.00  0.00           C
ATOM   1603 HD21 LEU A 687      29.220  58.710  68.390  1.00  0.00           H
ATOM   1604 HD22 LEU A 687      29.380  60.510  68.580  1.00  0.00           H
ATOM   1605 HD23 LEU A 687      29.740  59.370  69.920  1.00  0.00           H
ATOM   1606  C   LEU A 687      32.700  56.320  70.470  1.00  0.00           C
ATOM   1607  O   LEU A 687      33.930  56.000  70.590  1.00  0.00           O
ATOM   1608  N   SER A 688      31.810  55.300  70.460  1.00  0.00           N
ATOM   1609  HN  SER A 688      30.830  55.480  70.390  1.00  0.00           H
ATOM   1610  CA  SER A 688      32.170  53.860  70.630  1.00  0.00           C
ATOM   1611  HA  SER A 688      33.010  53.940  71.300  1.00  0.00           H
ATOM   1612  CB  SER A 688      31.040  53.040  71.240  1.00  0.00           C
ATOM   1613  HB1 SER A 688      30.930  53.530  72.230  1.00  0.00           H
ATOM   1614  HB2 SER A 688      31.200  51.950  71.380  1.00  0.00           H
ATOM   1615  OG  SER A 688      29.800  53.090  70.480  1.00  0.00           O
ATOM   1616  HG1 SER A 688      30.100  52.830  69.600  1.00  0.00           H
ATOM   1617  C   SER A 688      32.670  53.250  69.340  1.00  0.00           C
ATOM   1618  O   SER A 688      31.890  52.910  68.440  1.00  0.00           O
ATOM   1619  N   TYR A 689      33.980  53.350  69.130  1.00  0.00           N
ATOM   1620  HN  TYR A 689      34.660  53.440  69.860  1.00  0.00           H
ATOM   1621  CA  TYR A 689      34.640  53.240  67.830  1.00  0.00           C
ATOM   1622  HA  TYR A 689      34.170  53.970  67.190  1.00  0.00           H
ATOM   1623  CB  TYR A 689      36.160  53.620  67.940  1.00  0.00           C
ATOM   1624  HB1 TYR A 689      36.530  53.130  68.880  1.00  0.00           H
ATOM   1625  HB2 TYR A 689      36.350  54.710  68.010  1.00  0.00           H
ATOM   1626  CG  TYR A 689      36.940  53.120  66.780  1.00  0.00           C
ATOM   1627  CD1 TYR A 689      38.000  52.200  67.050  1.00  0.00           C
ATOM   1628  HD1 TYR A 689      38.300  51.940  68.060  1.00  0.00           H
ATOM   1629  CE1 TYR A 689      38.700  51.600  66.020  1.00  0.00           C
ATOM   1630  HE1 TYR A 689      39.550  50.980  66.250  1.00  0.00           H
ATOM   1631  CZ  TYR A 689      38.320  51.860  64.690  1.00  0.00           C
ATOM   1632  OH  TYR A 689      39.020  51.220  63.710  1.00  0.00           O
ATOM   1633  HH  TYR A 689      38.720  51.360  62.820  1.00  0.00           H
ATOM   1634  CD2 TYR A 689      36.690  53.520  65.490  1.00  0.00           C
ATOM   1635  HD2 TYR A 689      35.910  54.250  65.320  1.00  0.00           H
ATOM   1636  CE2 TYR A 689      37.370  52.820  64.480  1.00  0.00           C
ATOM   1637  HE2 TYR A 689      37.160  53.070  63.450  1.00  0.00           H
ATOM   1638  C   TYR A 689      34.380  51.880  67.300  1.00  0.00           C
ATOM   1639  O   TYR A 689      33.990  51.700  66.150  1.00  0.00           O
ATOM   1640  N   LEU A 690      34.510  50.830  68.080  1.00  0.00           N
ATOM   1641  HN  LEU A 690      34.780  50.930  69.040  1.00  0.00           H
ATOM   1642  CA  LEU A 690      34.410  49.550  67.550  1.00  0.00           C
ATOM   1643  HA  LEU A 690      35.060  49.580  66.690  1.00  0.00           H
ATOM   1644  CB  LEU A 690      35.050  48.460  68.450  1.00  0.00           C
ATOM   1645  HB1 LEU A 690      35.130  47.420  68.050  1.00  0.00           H
ATOM   1646  HB2 LEU A 690      34.500  48.370  69.400  1.00  0.00           H
ATOM   1647  CG  LEU A 690      36.570  48.700  68.660  1.00  0.00           C
ATOM   1648  HG  LEU A 690      36.780  49.760  68.900  1.00  0.00           H
ATOM   1649  CD1 LEU A 690      37.130  47.840  69.780  1.00  0.00           C
ATOM   1650 HD11 LEU A 690      37.270  46.780  69.500  1.00  0.00           H
ATOM   1651 HD12 LEU A 690      36.500  47.910  70.700  1.00  0.00           H
ATOM   1652 HD13 LEU A 690      38.140  48.250  69.990  1.00  0.00           H
ATOM   1653  CD2 LEU A 690      37.340  48.310  67.370  1.00  0.00           C
ATOM   1654 HD21 LEU A 690      38.440  48.400  67.480  1.00  0.00           H
ATOM   1655 HD22 LEU A 690      36.980  48.930  66.520  1.00  0.00           H
ATOM   1656 HD23 LEU A 690      37.070  47.260  67.150  1.00  0.00           H
ATOM   1657  C   LEU A 690      33.010  49.120  67.020  1.00  0.00           C
ATOM   1658  O   LEU A 690      32.830  48.650  65.920  1.00  0.00           O
ATOM   1659  N   SER A 691      32.020  49.380  67.820  1.00  0.00           N
ATOM   1660  HN  SER A 691      32.220  49.860  68.670  1.00  0.00           H
ATOM   1661  CA  SER A 691      30.600  49.250  67.410  1.00  0.00           C
ATOM   1662  HA  SER A 691      30.390  48.200  67.230  1.00  0.00           H
ATOM   1663  CB  SER A 691      29.610  49.650  68.520  1.00  0.00           C
ATOM   1664  HB1 SER A 691      29.760  50.720  68.730  1.00  0.00           H
ATOM   1665  HB2 SER A 691      29.840  49.110  69.460  1.00  0.00           H
ATOM   1666  OG  SER A 691      28.220  49.370  68.210  1.00  0.00           O
ATOM   1667  HG1 SER A 691      28.130  48.420  68.340  1.00  0.00           H
ATOM   1668  C   SER A 691      30.200  50.100  66.220  1.00  0.00           C
ATOM   1669  O   SER A 691      29.550  49.590  65.250  1.00  0.00           O
ATOM   1670  N   LEU A 692      30.640  51.350  66.180  1.00  0.00           N
ATOM   1671  HN  LEU A 692      31.120  51.650  66.990  1.00  0.00           H
ATOM   1672  CA  LEU A 692      30.370  52.250  65.000  1.00  0.00           C
ATOM   1673  HA  LEU A 692      29.320  52.150  64.790  1.00  0.00           H
ATOM   1674  CB  LEU A 692      30.720  53.660  65.520  1.00  0.00           C
ATOM   1675  HB1 LEU A 692      31.760  53.570  65.900  1.00  0.00           H
ATOM   1676  HB2 LEU A 692      29.990  53.910  66.330  1.00  0.00           H
ATOM   1677  CG  LEU A 692      30.740  54.940  64.600  1.00  0.00           C
ATOM   1678  HG  LEU A 692      31.470  54.730  63.770  1.00  0.00           H
ATOM   1679  CD1 LEU A 692      29.340  55.300  64.050  1.00  0.00           C
ATOM   1680 HD11 LEU A 692      28.780  54.400  63.710  1.00  0.00           H
ATOM   1681 HD12 LEU A 692      29.470  56.100  63.280  1.00  0.00           H
ATOM   1682 HD13 LEU A 692      28.820  55.890  64.830  1.00  0.00           H
ATOM   1683  CD2 LEU A 692      31.380  56.150  65.210  1.00  0.00           C
ATOM   1684 HD21 LEU A 692      30.750  56.530  66.040  1.00  0.00           H
ATOM   1685 HD22 LEU A 692      31.580  56.850  64.370  1.00  0.00           H
ATOM   1686 HD23 LEU A 692      32.310  55.900  65.760  1.00  0.00           H
ATOM   1687  C   LEU A 692      31.050  51.870  63.770  1.00  0.00           C
ATOM   1688  O   LEU A 692      30.400  51.700  62.700  1.00  0.00           O
ATOM   1689  N   ARG A 693      32.350  51.490  63.840  1.00  0.00           N
ATOM   1690  HN  ARG A 693      32.790  51.600  64.740  1.00  0.00           H
ATOM   1691  CA  ARG A 693      33.110  50.830  62.760  1.00  0.00           C
ATOM   1692  HA  ARG A 693      33.230  51.450  61.880  1.00  0.00           H
ATOM   1693  CB  ARG A 693      34.470  50.560  63.370  1.00  0.00           C
ATOM   1694  HB1 ARG A 693      34.440  49.900  64.250  1.00  0.00           H
ATOM   1695  HB2 ARG A 693      34.780  51.550  63.770  1.00  0.00           H
ATOM   1696  CG  ARG A 693      35.510  49.960  62.490  1.00  0.00           C
ATOM   1697  HG1 ARG A 693      36.440  50.310  62.970  1.00  0.00           H
ATOM   1698  HG2 ARG A 693      35.450  50.380  61.450  1.00  0.00           H
ATOM   1699  CD  ARG A 693      35.550  48.430  62.380  1.00  0.00           C
ATOM   1700  HD1 ARG A 693      34.550  48.070  62.050  1.00  0.00           H
ATOM   1701  HD2 ARG A 693      35.900  47.910  63.290  1.00  0.00           H
ATOM   1702  NE  ARG A 693      36.710  48.100  61.480  1.00  0.00           N
ATOM   1703  HE  ARG A 693      37.240  48.850  61.070  1.00  0.00           H
ATOM   1704  CZ  ARG A 693      37.120  46.910  61.130  1.00  0.00           C
ATOM   1705  NH1 ARG A 693      36.530  45.780  61.530  1.00  0.00           N
ATOM   1706 HH11 ARG A 693      35.840  45.830  62.250  1.00  0.00           H
ATOM   1707 HH12 ARG A 693      36.950  44.920  61.220  1.00  0.00           H
ATOM   1708  NH2 ARG A 693      38.260  46.760  60.530  1.00  0.00           N
ATOM   1709 HH21 ARG A 693      38.480  45.900  60.090  1.00  0.00           H
ATOM   1710 HH22 ARG A 693      38.570  47.600  60.090  1.00  0.00           H
ATOM   1711  C   ARG A 693      32.430  49.580  62.230  1.00  0.00           C
ATOM   1712  O   ARG A 693      32.490  49.260  61.010  1.00  0.00           O
ATOM   1713  N   THR A 694      31.900  48.690  63.110  1.00  0.00           N
ATOM   1714  HN  THR A 694      31.910  48.880  64.080  1.00  0.00           H
ATOM   1715  CA  THR A 694      31.150  47.440  62.730  1.00  0.00           C
ATOM   1716  HA  THR A 694      31.820  46.870  62.100  1.00  0.00           H
ATOM   1717  CB  THR A 694      30.910  46.530  63.820  1.00  0.00           C
ATOM   1718  HB  THR A 694      30.090  46.940  64.460  1.00  0.00           H
ATOM   1719  OG1 THR A 694      32.150  46.400  64.630  1.00  0.00           O
ATOM   1720  HG1 THR A 694      32.270  47.240  65.090  1.00  0.00           H
ATOM   1721  CG2 THR A 694      30.520  45.110  63.360  1.00  0.00           C
ATOM   1722 HG21 THR A 694      30.670  44.340  64.150  1.00  0.00           H
ATOM   1723 HG22 THR A 694      30.950  44.800  62.370  1.00  0.00           H
ATOM   1724 HG23 THR A 694      29.450  45.060  63.110  1.00  0.00           H
ATOM   1725  C   THR A 694      29.890  47.800  61.940  1.00  0.00           C
ATOM   1726  O   THR A 694      29.560  47.190  60.890  1.00  0.00           O
ATOM   1727  N   SER A 695      29.030  48.790  62.440  1.00  0.00           N
ATOM   1728  HN  SER A 695      29.330  49.220  63.280  1.00  0.00           H
ATOM   1729  CA  SER A 695      27.880  49.330  61.720  1.00  0.00           C
ATOM   1730  HA  SER A 695      27.190  48.500  61.730  1.00  0.00           H
ATOM   1731  CB  SER A 695      27.260  50.430  62.550  1.00  0.00           C
ATOM   1732  HB1 SER A 695      26.500  51.000  61.990  1.00  0.00           H
ATOM   1733  HB2 SER A 695      28.010  51.190  62.870  1.00  0.00           H
ATOM   1734  OG  SER A 695      26.630  49.880  63.710  1.00  0.00           O
ATOM   1735  HG1 SER A 695      26.990  50.390  64.450  1.00  0.00           H
ATOM   1736  C   SER A 695      28.210  49.910  60.330  1.00  0.00           C
ATOM   1737  O   SER A 695      27.490  49.580  59.360  1.00  0.00           O
ATOM   1738  N   ILE A 696      29.280  50.680  60.190  1.00  0.00           N
ATOM   1739  HN  ILE A 696      29.670  51.060  61.030  1.00  0.00           H
ATOM   1740  CA  ILE A 696      29.810  51.230  58.950  1.00  0.00           C
ATOM   1741  HA  ILE A 696      28.950  51.670  58.470  1.00  0.00           H
ATOM   1742  CB  ILE A 696      31.000  52.280  59.160  1.00  0.00           C
ATOM   1743  HB  ILE A 696      31.720  51.780  59.830  1.00  0.00           H
ATOM   1744  CG2 ILE A 696      31.560  52.690  57.810  1.00  0.00           C
ATOM   1745 HG21 ILE A 696      32.150  51.950  57.240  1.00  0.00           H
ATOM   1746 HG22 ILE A 696      32.170  53.560  58.120  1.00  0.00           H
ATOM   1747 HG23 ILE A 696      30.890  53.260  57.130  1.00  0.00           H
ATOM   1748  CG1 ILE A 696      30.460  53.530  59.960  1.00  0.00           C
ATOM   1749 HG11 ILE A 696      29.810  53.170  60.780  1.00  0.00           H
ATOM   1750 HG12 ILE A 696      29.900  54.180  59.240  1.00  0.00           H
ATOM   1751  CD  ILE A 696      31.670  54.340  60.540  1.00  0.00           C
ATOM   1752  HD1 ILE A 696      32.570  53.720  60.730  1.00  0.00           H
ATOM   1753  HD2 ILE A 696      31.400  54.880  61.480  1.00  0.00           H
ATOM   1754  HD3 ILE A 696      31.900  55.070  59.750  1.00  0.00           H
ATOM   1755  C   ILE A 696      30.370  50.090  58.100  1.00  0.00           C
ATOM   1756  O   ILE A 696      30.390  50.120  56.870  1.00  0.00           O
ATOM   1757  N   GLY A 697      30.850  48.990  58.730  1.00  0.00           N
ATOM   1758  HN  GLY A 697      30.830  48.940  59.730  1.00  0.00           H
ATOM   1759  CA  GLY A 697      31.220  47.790  58.000  1.00  0.00           C
ATOM   1760  HA1 GLY A 697      31.570  47.180  58.820  1.00  0.00           H
ATOM   1761  HA2 GLY A 697      32.000  47.910  57.250  1.00  0.00           H
ATOM   1762  C   GLY A 697      30.110  47.070  57.300  1.00  0.00           C
ATOM   1763  O   GLY A 697      30.110  46.600  56.160  1.00  0.00           O
ATOM   1764  N   LEU A 698      29.050  46.860  58.070  1.00  0.00           N
ATOM   1765  HN  LEU A 698      29.060  47.060  59.050  1.00  0.00           H
ATOM   1766  CA  LEU A 698      27.780  46.390  57.610  1.00  0.00           C
ATOM   1767  HA  LEU A 698      28.060  45.450  57.140  1.00  0.00           H
ATOM   1768  CB  LEU A 698      26.910  46.130  58.830  1.00  0.00           C
ATOM   1769  HB1 LEU A 698      25.890  45.940  58.460  1.00  0.00           H
ATOM   1770  HB2 LEU A 698      26.970  47.110  59.360  1.00  0.00           H
ATOM   1771  CG  LEU A 698      27.320  44.900  59.690  1.00  0.00           C
ATOM   1772  HG  LEU A 698      28.390  44.970  60.010  1.00  0.00           H
ATOM   1773  CD1 LEU A 698      26.550  45.030  60.990  1.00  0.00           C
ATOM   1774 HD11 LEU A 698      26.740  44.060  61.490  1.00  0.00           H
ATOM   1775 HD12 LEU A 698      25.470  45.190  60.820  1.00  0.00           H
ATOM   1776 HD13 LEU A 698      26.980  45.830  61.630  1.00  0.00           H
ATOM   1777  CD2 LEU A 698      27.060  43.570  58.870  1.00  0.00           C
ATOM   1778 HD21 LEU A 698      25.970  43.460  58.680  1.00  0.00           H
ATOM   1779 HD22 LEU A 698      27.510  42.700  59.390  1.00  0.00           H
ATOM   1780 HD23 LEU A 698      27.710  43.670  57.980  1.00  0.00           H
ATOM   1781  C   LEU A 698      27.050  47.180  56.570  1.00  0.00           C
ATOM   1782  O   LEU A 698      26.520  46.550  55.620  1.00  0.00           O
ATOM   1783  N   TRP A 699      26.990  48.540  56.720  1.00  0.00           N
ATOM   1784  HN  TRP A 699      27.370  48.920  57.570  1.00  0.00           H
ATOM   1785  CA  TRP A 699      26.390  49.430  55.700  1.00  0.00           C
ATOM   1786  HA  TRP A 699      25.390  49.050  55.590  1.00  0.00           H
ATOM   1787  CB  TRP A 699      26.330  50.870  56.140  1.00  0.00           C
ATOM   1788  HB1 TRP A 699      26.410  51.650  55.370  1.00  0.00           H
ATOM   1789  HB2 TRP A 699      27.240  51.010  56.760  1.00  0.00           H
ATOM   1790  CG  TRP A 699      25.160  51.250  56.930  1.00  0.00           C
ATOM   1791  CD1 TRP A 699      25.120  51.700  58.270  1.00  0.00           C
ATOM   1792  HD1 TRP A 699      26.060  51.760  58.790  1.00  0.00           H
ATOM   1793  NE1 TRP A 699      23.960  52.040  58.680  1.00  0.00           N
ATOM   1794  HE1 TRP A 699      23.870  52.850  59.230  1.00  0.00           H
ATOM   1795  CE2 TRP A 699      23.110  51.990  57.580  1.00  0.00           C
ATOM   1796  CD2 TRP A 699      23.760  51.370  56.490  1.00  0.00           C
ATOM   1797  CE3 TRP A 699      23.080  51.300  55.240  1.00  0.00           C
ATOM   1798  HE3 TRP A 699      23.610  50.800  54.450  1.00  0.00           H
ATOM   1799  CZ3 TRP A 699      21.730  51.640  55.200  1.00  0.00           C
ATOM   1800  HZ3 TRP A 699      21.200  51.450  54.280  1.00  0.00           H
ATOM   1801  CZ2 TRP A 699      21.720  52.360  57.520  1.00  0.00           C
ATOM   1802  HZ2 TRP A 699      21.190  52.710  58.390  1.00  0.00           H
ATOM   1803  CH2 TRP A 699      21.070  52.190  56.320  1.00  0.00           C
ATOM   1804  HH2 TRP A 699      19.990  52.280  56.330  1.00  0.00           H
ATOM   1805  C   TRP A 699      27.170  49.320  54.420  1.00  0.00           C
ATOM   1806  O   TRP A 699      26.650  49.180  53.330  1.00  0.00           O
ATOM   1807  N   THR A 700      28.510  49.300  54.520  1.00  0.00           N
ATOM   1808  HN  THR A 700      28.960  49.460  55.400  1.00  0.00           H
ATOM   1809  CA  THR A 700      29.390  49.150  53.360  1.00  0.00           C
ATOM   1810  HA  THR A 700      29.040  49.860  52.630  1.00  0.00           H
ATOM   1811  CB  THR A 700      30.910  49.350  53.640  1.00  0.00           C
ATOM   1812  HB  THR A 700      31.130  48.480  54.280  1.00  0.00           H
ATOM   1813  OG1 THR A 700      31.220  50.580  54.330  1.00  0.00           O
ATOM   1814  HG1 THR A 700      31.030  50.440  55.260  1.00  0.00           H
ATOM   1815  CG2 THR A 700      31.700  49.320  52.330  1.00  0.00           C
ATOM   1816 HG21 THR A 700      31.300  50.000  51.540  1.00  0.00           H
ATOM   1817 HG22 THR A 700      31.710  48.350  51.800  1.00  0.00           H
ATOM   1818 HG23 THR A 700      32.770  49.570  52.510  1.00  0.00           H
ATOM   1819  C   THR A 700      29.210  47.780  52.630  1.00  0.00           C
ATOM   1820  O   THR A 700      29.220  47.750  51.400  1.00  0.00           O
ATOM   1821  N   SER A 701      28.990  46.690  53.390  1.00  0.00           N
ATOM   1822  HN  SER A 701      29.140  46.920  54.350  1.00  0.00           H
ATOM   1823  CA  SER A 701      28.520  45.380  52.930  1.00  0.00           C
ATOM   1824  HA  SER A 701      29.160  45.070  52.110  1.00  0.00           H
ATOM   1825  CB  SER A 701      28.590  44.340  54.040  1.00  0.00           C
ATOM   1826  HB1 SER A 701      27.770  44.530  54.780  1.00  0.00           H
ATOM   1827  HB2 SER A 701      29.590  44.350  54.520  1.00  0.00           H
ATOM   1828  OG  SER A 701      28.250  43.010  53.670  1.00  0.00           O
ATOM   1829  HG1 SER A 701      28.910  42.680  53.050  1.00  0.00           H
ATOM   1830  C   SER A 701      27.090  45.400  52.290  1.00  0.00           C
ATOM   1831  O   SER A 701      26.930  44.870  51.220  1.00  0.00           O
ATOM   1832  N   PHE A 702      26.080  46.120  52.830  1.00  0.00           N
ATOM   1833  HN  PHE A 702      26.290  46.520  53.720  1.00  0.00           H
ATOM   1834  CA  PHE A 702      24.760  46.300  52.340  1.00  0.00           C
ATOM   1835  HA  PHE A 702      24.400  45.300  52.130  1.00  0.00           H
ATOM   1836  CB  PHE A 702      23.850  46.980  53.440  1.00  0.00           C
ATOM   1837  HB1 PHE A 702      24.260  47.950  53.800  1.00  0.00           H
ATOM   1838  HB2 PHE A 702      23.790  46.400  54.390  1.00  0.00           H
ATOM   1839  CG  PHE A 702      22.420  47.230  53.060  1.00  0.00           C
ATOM   1840  CD1 PHE A 702      21.480  46.180  53.050  1.00  0.00           C
ATOM   1841  HD1 PHE A 702      21.780  45.170  53.260  1.00  0.00           H
ATOM   1842  CE1 PHE A 702      20.150  46.400  52.780  1.00  0.00           C
ATOM   1843  HE1 PHE A 702      19.380  45.660  52.680  1.00  0.00           H
ATOM   1844  CZ  PHE A 702      19.730  47.660  52.330  1.00  0.00           C
ATOM   1845  HZ  PHE A 702      18.680  47.830  52.140  1.00  0.00           H
ATOM   1846  CD2 PHE A 702      21.970  48.550  52.770  1.00  0.00           C
ATOM   1847  HD2 PHE A 702      22.660  49.380  52.700  1.00  0.00           H
ATOM   1848  CE2 PHE A 702      20.660  48.700  52.310  1.00  0.00           C
ATOM   1849  HE2 PHE A 702      20.250  49.680  52.120  1.00  0.00           H
ATOM   1850  C   PHE A 702      24.720  47.040  51.030  1.00  0.00           C
ATOM   1851  O   PHE A 702      24.060  46.570  50.110  1.00  0.00           O
ATOM   1852  N   LEU A 703      25.510  48.150  50.990  1.00  0.00           N
ATOM   1853  HN  LEU A 703      25.780  48.460  51.910  1.00  0.00           H
ATOM   1854  CA  LEU A 703      25.600  48.990  49.860  1.00  0.00           C
ATOM   1855  HA  LEU A 703      24.600  49.330  49.680  1.00  0.00           H
ATOM   1856  CB  LEU A 703      26.350  50.190  50.260  1.00  0.00           C
ATOM   1857  HB1 LEU A 703      26.590  50.850  49.400  1.00  0.00           H
ATOM   1858  HB2 LEU A 703      27.320  49.870  50.710  1.00  0.00           H
ATOM   1859  CG  LEU A 703      25.560  51.160  51.260  1.00  0.00           C
ATOM   1860  HG  LEU A 703      25.060  50.590  52.070  1.00  0.00           H
ATOM   1861  CD1 LEU A 703      26.580  52.030  52.050  1.00  0.00           C
ATOM   1862 HD11 LEU A 703      26.980  52.940  51.530  1.00  0.00           H
ATOM   1863 HD12 LEU A 703      27.530  51.520  52.340  1.00  0.00           H
ATOM   1864 HD13 LEU A 703      26.140  52.310  53.030  1.00  0.00           H
ATOM   1865  CD2 LEU A 703      24.510  52.000  50.520  1.00  0.00           C
ATOM   1866 HD21 LEU A 703      24.960  52.820  49.920  1.00  0.00           H
ATOM   1867 HD22 LEU A 703      23.750  52.420  51.220  1.00  0.00           H
ATOM   1868 HD23 LEU A 703      23.950  51.310  49.860  1.00  0.00           H
ATOM   1869  C   LEU A 703      26.230  48.210  48.650  1.00  0.00           C
ATOM   1870  O   LEU A 703      25.750  48.330  47.510  1.00  0.00           O
ATOM   1871  N   CYS A 704      27.330  47.380  48.860  1.00  0.00           N
ATOM   1872  HN  CYS A 704      27.810  47.320  49.730  1.00  0.00           H
ATOM   1873  CA  CYS A 704      27.960  46.680  47.750  1.00  0.00           C
ATOM   1874  HA  CYS A 704      28.230  47.370  46.950  1.00  0.00           H
ATOM   1875  CB  CYS A 704      29.210  45.900  48.150  1.00  0.00           C
ATOM   1876  HB1 CYS A 704      29.550  45.300  47.270  1.00  0.00           H
ATOM   1877  HB2 CYS A 704      28.980  45.140  48.920  1.00  0.00           H
ATOM   1878  SG  CYS A 704      30.600  46.910  48.610  1.00  0.00           S
ATOM   1879  HG1 CYS A 704      30.110  46.990  49.840  1.00  0.00           H
ATOM   1880  C   CYS A 704      27.040  45.690  47.130  1.00  0.00           C
ATOM   1881  O   CYS A 704      26.840  45.510  45.970  1.00  0.00           O
ATOM   1882  N   ILE A 705      26.330  44.970  48.050  1.00  0.00           N
ATOM   1883  HN  ILE A 705      26.430  45.250  49.000  1.00  0.00           H
ATOM   1884  CA  ILE A 705      25.280  44.010  47.680  1.00  0.00           C
ATOM   1885  HA  ILE A 705      25.640  43.420  46.840  1.00  0.00           H
ATOM   1886  CB  ILE A 705      24.910  43.090  48.890  1.00  0.00           C
ATOM   1887  HB  ILE A 705      24.660  43.880  49.640  1.00  0.00           H
ATOM   1888  CG2 ILE A 705      23.730  42.180  48.460  1.00  0.00           C
ATOM   1889 HG21 ILE A 705      23.530  41.450  49.270  1.00  0.00           H
ATOM   1890 HG22 ILE A 705      24.040  41.660  47.530  1.00  0.00           H
ATOM   1891 HG23 ILE A 705      22.820  42.740  48.160  1.00  0.00           H
ATOM   1892  CG1 ILE A 705      26.090  42.280  49.500  1.00  0.00           C
ATOM   1893 HG11 ILE A 705      27.040  42.850  49.500  1.00  0.00           H
ATOM   1894 HG12 ILE A 705      26.280  41.470  48.760  1.00  0.00           H
ATOM   1895  CD  ILE A 705      25.790  41.910  50.940  1.00  0.00           C
ATOM   1896  HD1 ILE A 705      25.120  42.660  51.400  1.00  0.00           H
ATOM   1897  HD2 ILE A 705      26.650  41.620  51.560  1.00  0.00           H
ATOM   1898  HD3 ILE A 705      25.180  40.990  50.870  1.00  0.00           H
ATOM   1899  C   ILE A 705      24.150  44.600  46.870  1.00  0.00           C
ATOM   1900  O   ILE A 705      23.800  44.050  45.820  1.00  0.00           O
ATOM   1901  N   VAL A 706      23.610  45.820  47.300  1.00  0.00           N
ATOM   1902  HN  VAL A 706      23.820  46.180  48.200  1.00  0.00           H
ATOM   1903  CA  VAL A 706      22.700  46.530  46.400  1.00  0.00           C
ATOM   1904  HA  VAL A 706      21.850  45.890  46.220  1.00  0.00           H
ATOM   1905  CB  VAL A 706      22.020  47.770  47.050  1.00  0.00           C
ATOM   1906  HB  VAL A 706      22.890  48.410  47.320  1.00  0.00           H
ATOM   1907  CG1 VAL A 706      21.070  48.450  46.060  1.00  0.00           C
ATOM   1908 HG11 VAL A 706      20.590  49.350  46.490  1.00  0.00           H
ATOM   1909 HG12 VAL A 706      20.260  47.720  45.850  1.00  0.00           H
ATOM   1910 HG13 VAL A 706      21.410  48.830  45.080  1.00  0.00           H
ATOM   1911  CG2 VAL A 706      21.260  47.390  48.390  1.00  0.00           C
ATOM   1912 HG21 VAL A 706      22.000  47.130  49.160  1.00  0.00           H
ATOM   1913 HG22 VAL A 706      20.580  46.510  48.270  1.00  0.00           H
ATOM   1914 HG23 VAL A 706      20.650  48.290  48.610  1.00  0.00           H
ATOM   1915  C   VAL A 706      23.300  46.950  45.040  1.00  0.00           C
ATOM   1916  O   VAL A 706      22.710  46.600  44.060  1.00  0.00           O
ATOM   1917  N   LEU A 707      24.490  47.520  45.020  1.00  0.00           N
ATOM   1918  HN  LEU A 707      24.930  47.710  45.880  1.00  0.00           H
ATOM   1919  CA  LEU A 707      25.170  48.040  43.830  1.00  0.00           C
ATOM   1920  HA  LEU A 707      24.480  48.740  43.390  1.00  0.00           H
ATOM   1921  CB  LEU A 707      26.450  48.700  44.330  1.00  0.00           C
ATOM   1922  HB1 LEU A 707      27.120  48.080  44.950  1.00  0.00           H
ATOM   1923  HB2 LEU A 707      26.080  49.370  45.130  1.00  0.00           H
ATOM   1924  CG  LEU A 707      27.300  49.470  43.320  1.00  0.00           C
ATOM   1925  HG  LEU A 707      27.880  48.760  42.680  1.00  0.00           H
ATOM   1926  CD1 LEU A 707      26.600  50.400  42.440  1.00  0.00           C
ATOM   1927 HD11 LEU A 707      25.830  49.770  41.920  1.00  0.00           H
ATOM   1928 HD12 LEU A 707      27.210  50.910  41.660  1.00  0.00           H
ATOM   1929 HD13 LEU A 707      26.050  51.100  43.090  1.00  0.00           H
ATOM   1930  CD2 LEU A 707      28.390  50.300  44.060  1.00  0.00           C
ATOM   1931 HD21 LEU A 707      29.000  50.780  43.260  1.00  0.00           H
ATOM   1932 HD22 LEU A 707      28.990  49.550  44.600  1.00  0.00           H
ATOM   1933 HD23 LEU A 707      28.060  51.050  44.800  1.00  0.00           H
ATOM   1934  C   LEU A 707      25.540  46.990  42.820  1.00  0.00           C
ATOM   1935  O   LEU A 707      25.430  47.150  41.630  1.00  0.00           O
ATOM   1936  N   VAL A 708      26.070  45.860  43.300  1.00  0.00           N
ATOM   1937  HN  VAL A 708      26.360  45.870  44.250  1.00  0.00           H
ATOM   1938  CA  VAL A 708      26.420  44.830  42.310  1.00  0.00           C
ATOM   1939  HA  VAL A 708      26.980  45.270  41.500  1.00  0.00           H
ATOM   1940  CB  VAL A 708      27.360  43.690  42.910  1.00  0.00           C
ATOM   1941  HB  VAL A 708      26.990  43.310  43.880  1.00  0.00           H
ATOM   1942  CG1 VAL A 708      27.420  42.470  41.970  1.00  0.00           C
ATOM   1943 HG11 VAL A 708      27.720  42.700  40.930  1.00  0.00           H
ATOM   1944 HG12 VAL A 708      26.380  42.080  41.980  1.00  0.00           H
ATOM   1945 HG13 VAL A 708      28.040  41.590  42.260  1.00  0.00           H
ATOM   1946  CG2 VAL A 708      28.820  44.310  43.120  1.00  0.00           C
ATOM   1947 HG21 VAL A 708      29.420  44.250  42.170  1.00  0.00           H
ATOM   1948 HG22 VAL A 708      29.370  43.870  43.970  1.00  0.00           H
ATOM   1949 HG23 VAL A 708      28.880  45.400  43.320  1.00  0.00           H
ATOM   1950  C   VAL A 708      25.200  44.180  41.620  1.00  0.00           C
ATOM   1951  O   VAL A 708      25.090  43.940  40.430  1.00  0.00           O
ATOM   1952  N   ALA A 709      24.100  43.890  42.390  1.00  0.00           N
ATOM   1953  HN  ALA A 709      24.120  44.070  43.370  1.00  0.00           H
ATOM   1954  CA  ALA A 709      22.770  43.480  41.980  1.00  0.00           C
ATOM   1955  HA  ALA A 709      22.780  42.500  41.550  1.00  0.00           H
ATOM   1956  CB  ALA A 709      22.050  43.440  43.380  1.00  0.00           C
ATOM   1957  HB1 ALA A 709      21.120  42.820  43.340  1.00  0.00           H
ATOM   1958  HB2 ALA A 709      21.800  44.480  43.650  1.00  0.00           H
ATOM   1959  HB3 ALA A 709      22.660  42.990  44.180  1.00  0.00           H
ATOM   1960  C   ALA A 709      22.130  44.490  41.080  1.00  0.00           C
ATOM   1961  O   ALA A 709      21.570  44.030  40.070  1.00  0.00           O
ATOM   1962  N   THR A 710      22.140  45.780  41.390  1.00  0.00           N
ATOM   1963  HN  THR A 710      22.610  45.960  42.240  1.00  0.00           H
ATOM   1964  CA  THR A 710      21.560  46.770  40.570  1.00  0.00           C
ATOM   1965  HA  THR A 710      20.830  46.270  39.950  1.00  0.00           H
ATOM   1966  CB  THR A 710      20.800  47.850  41.330  1.00  0.00           C
ATOM   1967  HB  THR A 710      20.300  48.610  40.700  1.00  0.00           H
ATOM   1968  OG1 THR A 710      21.570  48.520  42.370  1.00  0.00           O
ATOM   1969  HG1 THR A 710      21.880  47.850  43.000  1.00  0.00           H
ATOM   1970  CG2 THR A 710      19.680  47.090  42.040  1.00  0.00           C
ATOM   1971 HG21 THR A 710      18.910  46.690  41.360  1.00  0.00           H
ATOM   1972 HG22 THR A 710      19.110  47.730  42.740  1.00  0.00           H
ATOM   1973 HG23 THR A 710      20.090  46.240  42.640  1.00  0.00           H
ATOM   1974  C   THR A 710      22.450  47.440  39.560  1.00  0.00           C
ATOM   1975  O   THR A 710      22.120  48.390  38.810  1.00  0.00           O
ATOM   1976  N   ASP A 711      23.560  46.780  39.440  1.00  0.00           N
ATOM   1977  HN  ASP A 711      23.850  46.130  40.140  1.00  0.00           H
ATOM   1978  CA  ASP A 711      24.540  46.940  38.360  1.00  0.00           C
ATOM   1979  HA  ASP A 711      25.260  46.140  38.410  1.00  0.00           H
ATOM   1980  CB  ASP A 711      23.950  46.970  36.930  1.00  0.00           C
ATOM   1981  HB1 ASP A 711      23.410  47.940  36.800  1.00  0.00           H
ATOM   1982  HB2 ASP A 711      23.090  46.280  36.830  1.00  0.00           H
ATOM   1983  CG  ASP A 711      24.860  46.850  35.700  1.00  0.00           C
ATOM   1984  OD1 ASP A 711      24.450  47.110  34.550  1.00  0.00           O
ATOM   1985  OD2 ASP A 711      25.960  46.270  35.920  1.00  0.00           O
ATOM   1986  C   ASP A 711      25.480  48.100  38.530  1.00  0.00           C
ATOM   1987  O   ASP A 711      25.060  49.180  39.000  1.00  0.00           O
ATOM   1988  N   ALA A 712      26.760  47.800  38.260  1.00  0.00           N
ATOM   1989  HN  ALA A 712      27.080  46.870  38.130  1.00  0.00           H
ATOM   1990  CA  ALA A 712      27.830  48.740  38.570  1.00  0.00           C
ATOM   1991  HA  ALA A 712      27.460  49.630  39.080  1.00  0.00           H
ATOM   1992  CB  ALA A 712      28.990  48.100  39.340  1.00  0.00           C
ATOM   1993  HB1 ALA A 712      29.630  48.830  39.870  1.00  0.00           H
ATOM   1994  HB2 ALA A 712      29.410  47.330  38.660  1.00  0.00           H
ATOM   1995  HB3 ALA A 712      28.620  47.510  40.210  1.00  0.00           H
ATOM   1996  C   ALA A 712      28.350  49.460  37.320  1.00  0.00           C
ATOM   1997  O   ALA A 712      29.280  50.290  37.340  1.00  0.00           O
ATOM   1998  N   SER A 713      27.710  49.080  36.250  1.00  0.00           N
ATOM   1999  HN  SER A 713      27.070  48.320  36.270  1.00  0.00           H
ATOM   2000  CA  SER A 713      28.140  49.350  34.890  1.00  0.00           C
ATOM   2001  HA  SER A 713      29.180  49.050  34.860  1.00  0.00           H
ATOM   2002  CB  SER A 713      27.460  48.530  33.830  1.00  0.00           C
ATOM   2003  HB1 SER A 713      28.060  48.630  32.890  1.00  0.00           H
ATOM   2004  HB2 SER A 713      26.460  48.870  33.470  1.00  0.00           H
ATOM   2005  OG  SER A 713      27.560  47.110  34.070  1.00  0.00           O
ATOM   2006  HG1 SER A 713      26.850  46.920  34.690  1.00  0.00           H
ATOM   2007  C   SER A 713      27.980  50.840  34.500  1.00  0.00           C
ATOM   2008  O   SER A 713      28.480  51.250  33.470  1.00  0.00           O
ATOM   2009  N   SER A 714      27.160  51.600  35.250  1.00  0.00           N
ATOM   2010  HN  SER A 714      26.600  51.260  35.990  1.00  0.00           H
ATOM   2011  CA  SER A 714      26.990  53.040  34.920  1.00  0.00           C
ATOM   2012  HA  SER A 714      27.160  53.270  33.890  1.00  0.00           H
ATOM   2013  CB  SER A 714      25.600  53.620  35.330  1.00  0.00           C
ATOM   2014  HB1 SER A 714      25.540  54.740  35.330  1.00  0.00           H
ATOM   2015  HB2 SER A 714      25.300  53.340  36.360  1.00  0.00           H
ATOM   2016  OG  SER A 714      24.540  53.220  34.380  1.00  0.00           O
ATOM   2017  HG1 SER A 714      24.490  53.840  33.650  1.00  0.00           H
ATOM   2018  C   SER A 714      27.990  53.900  35.760  1.00  0.00           C
ATOM   2019  O   SER A 714      28.390  54.940  35.260  1.00  0.00           O
ATOM   2020  N   LEU A 715      28.520  53.460  36.910  1.00  0.00           N
ATOM   2021  HN  LEU A 715      28.230  52.550  37.160  1.00  0.00           H
ATOM   2022  CA  LEU A 715      29.380  54.260  37.770  1.00  0.00           C
ATOM   2023  HA  LEU A 715      29.000  55.270  37.810  1.00  0.00           H
ATOM   2024  CB  LEU A 715      29.460  53.770  39.210  1.00  0.00           C
ATOM   2025  HB1 LEU A 715      30.160  54.430  39.760  1.00  0.00           H
ATOM   2026  HB2 LEU A 715      29.850  52.730  39.290  1.00  0.00           H
ATOM   2027  CG  LEU A 715      28.140  53.710  39.980  1.00  0.00           C
ATOM   2028  HG  LEU A 715      27.560  52.780  39.770  1.00  0.00           H
ATOM   2029  CD1 LEU A 715      28.470  53.500  41.460  1.00  0.00           C
ATOM   2030 HD11 LEU A 715      27.630  53.050  42.020  1.00  0.00           H
ATOM   2031 HD12 LEU A 715      28.700  54.450  42.000  1.00  0.00           H
ATOM   2032 HD13 LEU A 715      29.330  52.800  41.580  1.00  0.00           H
ATOM   2033  CD2 LEU A 715      27.350  55.010  39.660  1.00  0.00           C
ATOM   2034 HD21 LEU A 715      27.920  55.870  40.070  1.00  0.00           H
ATOM   2035 HD22 LEU A 715      26.370  55.040  40.180  1.00  0.00           H
ATOM   2036 HD23 LEU A 715      27.110  55.120  38.580  1.00  0.00           H
ATOM   2037  C   LEU A 715      30.760  54.470  37.170  1.00  0.00           C
ATOM   2038  O   LEU A 715      31.450  55.470  37.340  1.00  0.00           O
ATOM   2039  N   VAL A 716      31.170  53.420  36.420  1.00  0.00           N
ATOM   2040  HN  VAL A 716      30.640  52.570  36.440  1.00  0.00           H
ATOM   2041  CA  VAL A 716      32.440  53.360  35.810  1.00  0.00           C
ATOM   2042  HA  VAL A 716      33.170  53.750  36.520  1.00  0.00           H
ATOM   2043  CB  VAL A 716      32.760  52.030  35.290  1.00  0.00           C
ATOM   2044  HB  VAL A 716      33.670  52.010  34.650  1.00  0.00           H
ATOM   2045  CG1 VAL A 716      32.910  51.030  36.500  1.00  0.00           C
ATOM   2046 HG11 VAL A 716      33.350  50.180  35.930  1.00  0.00           H
ATOM   2047 HG12 VAL A 716      31.940  50.900  37.050  1.00  0.00           H
ATOM   2048 HG13 VAL A 716      33.580  51.510  37.250  1.00  0.00           H
ATOM   2049  CG2 VAL A 716      31.710  51.600  34.310  1.00  0.00           C
ATOM   2050 HG21 VAL A 716      31.790  52.250  33.430  1.00  0.00           H
ATOM   2051 HG22 VAL A 716      30.650  51.670  34.630  1.00  0.00           H
ATOM   2052 HG23 VAL A 716      31.880  50.550  33.970  1.00  0.00           H
ATOM   2053  C   VAL A 716      32.530  54.320  34.650  1.00  0.00           C
ATOM   2054  O   VAL A 716      33.630  54.670  34.190  1.00  0.00           O
ATOM   2055  N   CYS A 717      31.320  54.890  34.180  1.00  0.00           N
ATOM   2056  HN  CYS A 717      30.470  54.490  34.500  1.00  0.00           H
ATOM   2057  CA  CYS A 717      31.230  55.980  33.160  1.00  0.00           C
ATOM   2058  HA  CYS A 717      31.860  55.770  32.320  1.00  0.00           H
ATOM   2059  CB  CYS A 717      29.830  56.060  32.540  1.00  0.00           C
ATOM   2060  HB1 CYS A 717      29.860  56.590  31.570  1.00  0.00           H
ATOM   2061  HB2 CYS A 717      29.130  56.530  33.260  1.00  0.00           H
ATOM   2062  SG  CYS A 717      29.060  54.400  32.220  1.00  0.00           S
ATOM   2063  HG1 CYS A 717      27.820  54.840  32.310  1.00  0.00           H
ATOM   2064  C   CYS A 717      31.550  57.310  33.840  1.00  0.00           C
ATOM   2065  O   CYS A 717      31.750  58.260  33.110  1.00  0.00           O
ATOM   2066  N   TYR A 718      31.750  57.300  35.180  1.00  0.00           N
ATOM   2067  HN  TYR A 718      31.560  56.490  35.730  1.00  0.00           H
ATOM   2068  CA  TYR A 718      32.130  58.400  35.960  1.00  0.00           C
ATOM   2069  HA  TYR A 718      32.250  59.270  35.330  1.00  0.00           H
ATOM   2070  CB  TYR A 718      31.000  58.600  36.990  1.00  0.00           C
ATOM   2071  HB1 TYR A 718      31.280  59.410  37.700  1.00  0.00           H
ATOM   2072  HB2 TYR A 718      30.810  57.700  37.610  1.00  0.00           H
ATOM   2073  CG  TYR A 718      29.760  59.140  36.270  1.00  0.00           C
ATOM   2074  CD1 TYR A 718      28.730  58.300  35.880  1.00  0.00           C
ATOM   2075  HD1 TYR A 718      28.830  57.240  36.030  1.00  0.00           H
ATOM   2076  CE1 TYR A 718      27.630  58.830  35.190  1.00  0.00           C
ATOM   2077  HE1 TYR A 718      26.860  58.150  34.860  1.00  0.00           H
ATOM   2078  CZ  TYR A 718      27.590  60.170  34.940  1.00  0.00           C
ATOM   2079  OH  TYR A 718      26.640  60.630  34.000  1.00  0.00           O
ATOM   2080  HH  TYR A 718      25.970  59.960  33.830  1.00  0.00           H
ATOM   2081  CD2 TYR A 718      29.700  60.530  36.100  1.00  0.00           C
ATOM   2082  HD2 TYR A 718      30.380  61.310  36.400  1.00  0.00           H
ATOM   2083  CE2 TYR A 718      28.580  61.070  35.450  1.00  0.00           C
ATOM   2084  HE2 TYR A 718      28.510  62.080  35.080  1.00  0.00           H
ATOM   2085  C   TYR A 718      33.410  58.220  36.700  1.00  0.00           C
ATOM   2086  O   TYR A 718      33.690  58.980  37.600  1.00  0.00           O
ATOM   2087  N   ILE A 719      34.190  57.200  36.450  1.00  0.00           N
ATOM   2088  HN  ILE A 719      33.950  56.400  35.900  1.00  0.00           H
ATOM   2089  CA  ILE A 719      35.600  57.190  36.820  1.00  0.00           C
ATOM   2090  HA  ILE A 719      35.890  57.960  37.530  1.00  0.00           H
ATOM   2091  CB  ILE A 719      36.090  55.830  37.340  1.00  0.00           C
ATOM   2092  HB  ILE A 719      35.670  55.060  36.660  1.00  0.00           H
ATOM   2093  CG2 ILE A 719      37.570  55.560  37.450  1.00  0.00           C
ATOM   2094 HG21 ILE A 719      38.100  56.300  38.090  1.00  0.00           H
ATOM   2095 HG22 ILE A 719      38.100  55.640  36.480  1.00  0.00           H
ATOM   2096 HG23 ILE A 719      37.730  54.560  37.900  1.00  0.00           H
ATOM   2097  CG1 ILE A 719      35.290  55.530  38.650  1.00  0.00           C
ATOM   2098 HG11 ILE A 719      34.250  55.920  38.550  1.00  0.00           H
ATOM   2099 HG12 ILE A 719      35.830  56.180  39.370  1.00  0.00           H
ATOM   2100  CD  ILE A 719      35.260  54.060  39.100  1.00  0.00           C
ATOM   2101  HD1 ILE A 719      34.720  53.450  38.350  1.00  0.00           H
ATOM   2102  HD2 ILE A 719      34.640  53.890  40.000  1.00  0.00           H
ATOM   2103  HD3 ILE A 719      36.310  53.760  39.250  1.00  0.00           H
ATOM   2104  C   ILE A 719      36.340  57.590  35.600  1.00  0.00           C
ATOM   2105  O   ILE A 719      35.810  57.320  34.540  1.00  0.00           O
ATOM   2106  N   THR A 720      37.500  58.280  35.670  1.00  0.00           N
ATOM   2107  HN  THR A 720      37.880  58.480  36.580  1.00  0.00           H
ATOM   2108  CA  THR A 720      38.360  58.590  34.590  1.00  0.00           C
ATOM   2109  HA  THR A 720      38.210  57.790  33.880  1.00  0.00           H
ATOM   2110  CB  THR A 720      37.940  59.950  34.080  1.00  0.00           C
ATOM   2111  HB  THR A 720      36.820  59.930  34.020  1.00  0.00           H
ATOM   2112  OG1 THR A 720      38.360  60.240  32.750  1.00  0.00           O
ATOM   2113  HG1 THR A 720      37.810  59.770  32.110  1.00  0.00           H
ATOM   2114  CG2 THR A 720      38.380  61.100  34.960  1.00  0.00           C
ATOM   2115 HG21 THR A 720      37.730  61.950  34.680  1.00  0.00           H
ATOM   2116 HG22 THR A 720      39.460  61.360  34.860  1.00  0.00           H
ATOM   2117 HG23 THR A 720      38.310  60.930  36.050  1.00  0.00           H
ATOM   2118  C   THR A 720      39.870  58.650  35.010  1.00  0.00           C
ATOM   2119  O   THR A 720      40.220  58.830  36.190  1.00  0.00           O
ATOM   2120  N   ARG A 721      40.730  58.520  33.990  1.00  0.00           N
ATOM   2121  HN  ARG A 721      40.540  58.580  33.010  1.00  0.00           H
ATOM   2122  CA  ARG A 721      42.150  58.240  34.210  1.00  0.00           C
ATOM   2123  HA  ARG A 721      42.170  57.320  34.770  1.00  0.00           H
ATOM   2124  CB  ARG A 721      42.980  58.030  32.870  1.00  0.00           C
ATOM   2125  HB1 ARG A 721      44.070  58.170  32.990  1.00  0.00           H
ATOM   2126  HB2 ARG A 721      42.570  58.810  32.180  1.00  0.00           H
ATOM   2127  CG  ARG A 721      42.730  56.690  32.150  1.00  0.00           C
ATOM   2128  HG1 ARG A 721      43.140  56.860  31.140  1.00  0.00           H
ATOM   2129  HG2 ARG A 721      41.630  56.520  32.150  1.00  0.00           H
ATOM   2130  CD  ARG A 721      43.280  55.420  32.920  1.00  0.00           C
ATOM   2131  HD1 ARG A 721      42.850  54.610  32.300  1.00  0.00           H
ATOM   2132  HD2 ARG A 721      42.950  55.320  33.970  1.00  0.00           H
ATOM   2133  NE  ARG A 721      44.780  55.420  32.760  1.00  0.00           N
ATOM   2134  HE  ARG A 721      45.120  55.870  31.940  1.00  0.00           H
ATOM   2135  CZ  ARG A 721      45.680  54.680  33.430  1.00  0.00           C
ATOM   2136  NH1 ARG A 721      45.340  54.010  34.520  1.00  0.00           N
ATOM   2137 HH11 ARG A 721      44.400  54.180  34.810  1.00  0.00           H
ATOM   2138 HH12 ARG A 721      46.110  53.780  35.110  1.00  0.00           H
ATOM   2139  NH2 ARG A 721      46.900  54.760  33.080  1.00  0.00           N
ATOM   2140 HH21 ARG A 721      47.120  55.170  32.200  1.00  0.00           H
ATOM   2141 HH22 ARG A 721      47.640  54.150  33.370  1.00  0.00           H
ATOM   2142  C   ARG A 721      42.850  59.330  35.080  1.00  0.00           C
ATOM   2143  O   ARG A 721      43.670  59.030  35.960  1.00  0.00           O
ATOM   2144  N   PHE A 722      42.530  60.590  34.760  1.00  0.00           N
ATOM   2145  HN  PHE A 722      41.950  60.790  33.970  1.00  0.00           H
ATOM   2146  CA  PHE A 722      43.090  61.720  35.510  1.00  0.00           C
ATOM   2147  HA  PHE A 722      44.150  61.830  35.330  1.00  0.00           H
ATOM   2148  CB  PHE A 722      42.360  63.010  34.920  1.00  0.00           C
ATOM   2149  HB1 PHE A 722      41.280  62.790  34.800  1.00  0.00           H
ATOM   2150  HB2 PHE A 722      42.820  63.280  33.940  1.00  0.00           H
ATOM   2151  CG  PHE A 722      42.380  64.240  35.860  1.00  0.00           C
ATOM   2152  CD1 PHE A 722      43.200  65.320  35.650  1.00  0.00           C
ATOM   2153  HD1 PHE A 722      43.900  65.310  34.820  1.00  0.00           H
ATOM   2154  CE1 PHE A 722      43.100  66.510  36.460  1.00  0.00           C
ATOM   2155  HE1 PHE A 722      43.780  67.350  36.370  1.00  0.00           H
ATOM   2156  CZ  PHE A 722      42.270  66.480  37.600  1.00  0.00           C
ATOM   2157  HZ  PHE A 722      42.150  67.380  38.180  1.00  0.00           H
ATOM   2158  CD2 PHE A 722      41.420  64.320  36.910  1.00  0.00           C
ATOM   2159  HD2 PHE A 722      40.650  63.570  37.030  1.00  0.00           H
ATOM   2160  CE2 PHE A 722      41.390  65.410  37.780  1.00  0.00           C
ATOM   2161  HE2 PHE A 722      40.720  65.390  38.630  1.00  0.00           H
ATOM   2162  C   PHE A 722      43.040  61.660  37.050  1.00  0.00           C
ATOM   2163  O   PHE A 722      43.970  61.830  37.820  1.00  0.00           O
ATOM   2164  N   THR A 723      41.820  61.220  37.500  1.00  0.00           N
ATOM   2165  HN  THR A 723      41.050  61.080  36.890  1.00  0.00           H
ATOM   2166  CA  THR A 723      41.440  61.120  38.870  1.00  0.00           C
ATOM   2167  HA  THR A 723      41.970  61.870  39.420  1.00  0.00           H
ATOM   2168  CB  THR A 723      39.920  61.320  39.100  1.00  0.00           C
ATOM   2169  HB  THR A 723      39.390  60.350  39.270  1.00  0.00           H
ATOM   2170  OG1 THR A 723      39.310  61.990  37.980  1.00  0.00           O
ATOM   2171  HG1 THR A 723      38.410  61.690  37.850  1.00  0.00           H
ATOM   2172  CG2 THR A 723      39.730  62.060  40.350  1.00  0.00           C
ATOM   2173 HG21 THR A 723      40.220  61.430  41.130  1.00  0.00           H
ATOM   2174 HG22 THR A 723      38.650  62.270  40.490  1.00  0.00           H
ATOM   2175 HG23 THR A 723      40.350  62.970  40.230  1.00  0.00           H
ATOM   2176  C   THR A 723      41.980  59.730  39.460  1.00  0.00           C
ATOM   2177  O   THR A 723      42.340  59.610  40.660  1.00  0.00           O
ATOM   2178  N   GLU A 724      42.090  58.680  38.590  1.00  0.00           N
ATOM   2179  HN  GLU A 724      41.700  58.810  37.680  1.00  0.00           H
ATOM   2180  CA  GLU A 724      42.800  57.460  39.000  1.00  0.00           C
ATOM   2181  HA  GLU A 724      42.270  57.040  39.840  1.00  0.00           H
ATOM   2182  CB  GLU A 724      42.830  56.320  37.970  1.00  0.00           C
ATOM   2183  HB1 GLU A 724      43.550  55.540  38.310  1.00  0.00           H
ATOM   2184  HB2 GLU A 724      43.250  56.690  37.010  1.00  0.00           H
ATOM   2185  CG  GLU A 724      41.440  55.700  37.650  1.00  0.00           C
ATOM   2186  HG1 GLU A 724      40.800  56.510  37.270  1.00  0.00           H
ATOM   2187  HG2 GLU A 724      41.050  55.190  38.560  1.00  0.00           H
ATOM   2188  CD  GLU A 724      41.680  54.680  36.540  1.00  0.00           C
ATOM   2189  OE1 GLU A 724      42.830  54.160  36.450  1.00  0.00           O
ATOM   2190  OE2 GLU A 724      40.800  54.610  35.680  1.00  0.00           O
ATOM   2191  C   GLU A 724      44.320  57.740  39.320  1.00  0.00           C
ATOM   2192  O   GLU A 724      44.810  57.320  40.380  1.00  0.00           O
ATOM   2193  N   GLU A 725      45.000  58.630  38.480  1.00  0.00           N
ATOM   2194  HN  GLU A 725      44.530  58.990  37.690  1.00  0.00           H
ATOM   2195  CA  GLU A 725      46.470  58.910  38.740  1.00  0.00           C
ATOM   2196  HA  GLU A 725      46.950  57.980  39.020  1.00  0.00           H
ATOM   2197  CB  GLU A 725      47.080  59.610  37.490  1.00  0.00           C
ATOM   2198  HB1 GLU A 725      48.080  59.980  37.790  1.00  0.00           H
ATOM   2199  HB2 GLU A 725      46.420  60.470  37.260  1.00  0.00           H
ATOM   2200  CG  GLU A 725      47.280  58.670  36.270  1.00  0.00           C
ATOM   2201  HG1 GLU A 725      46.390  58.170  35.840  1.00  0.00           H
ATOM   2202  HG2 GLU A 725      47.980  57.880  36.630  1.00  0.00           H
ATOM   2203  CD  GLU A 725      48.120  59.350  35.160  1.00  0.00           C
ATOM   2204  OE1 GLU A 725      49.120  58.780  34.720  1.00  0.00           O
ATOM   2205  OE2 GLU A 725      47.720  60.420  34.660  1.00  0.00           O
ATOM   2206  C   GLU A 725      46.690  59.750  40.040  1.00  0.00           C
ATOM   2207  O   GLU A 725      47.690  59.580  40.790  1.00  0.00           O
ATOM   2208  N   ALA A 726      45.820  60.710  40.260  1.00  0.00           N
ATOM   2209  HN  ALA A 726      45.120  61.010  39.610  1.00  0.00           H
ATOM   2210  CA  ALA A 726      45.780  61.500  41.510  1.00  0.00           C
ATOM   2211  HA  ALA A 726      46.720  62.020  41.640  1.00  0.00           H
ATOM   2212  CB  ALA A 726      44.730  62.580  41.400  1.00  0.00           C
ATOM   2213  HB1 ALA A 726      44.990  63.370  40.660  1.00  0.00           H
ATOM   2214  HB2 ALA A 726      44.590  63.070  42.380  1.00  0.00           H
ATOM   2215  HB3 ALA A 726      43.760  62.110  41.110  1.00  0.00           H
ATOM   2216  C   ALA A 726      45.600  60.590  42.770  1.00  0.00           C
ATOM   2217  O   ALA A 726      46.320  60.600  43.780  1.00  0.00           O
ATOM   2218  N   PHE A 727      44.610  59.760  42.710  1.00  0.00           N
ATOM   2219  HN  PHE A 727      44.230  59.550  41.810  1.00  0.00           H
ATOM   2220  CA  PHE A 727      44.300  58.860  43.760  1.00  0.00           C
ATOM   2221  HA  PHE A 727      44.180  59.420  44.680  1.00  0.00           H
ATOM   2222  CB  PHE A 727      42.910  58.200  43.340  1.00  0.00           C
ATOM   2223  HB1 PHE A 727      42.980  57.860  42.290  1.00  0.00           H
ATOM   2224  HB2 PHE A 727      42.120  58.980  43.480  1.00  0.00           H
ATOM   2225  CG  PHE A 727      42.490  57.050  44.220  1.00  0.00           C
ATOM   2226  CD1 PHE A 727      42.560  57.050  45.650  1.00  0.00           C
ATOM   2227  HD1 PHE A 727      42.890  57.910  46.230  1.00  0.00           H
ATOM   2228  CE1 PHE A 727      42.320  55.900  46.400  1.00  0.00           C
ATOM   2229  HE1 PHE A 727      42.450  56.000  47.470  1.00  0.00           H
ATOM   2230  CZ  PHE A 727      42.010  54.730  45.790  1.00  0.00           C
ATOM   2231  HZ  PHE A 727      41.860  53.780  46.300  1.00  0.00           H
ATOM   2232  CD2 PHE A 727      42.010  55.930  43.650  1.00  0.00           C
ATOM   2233  HD2 PHE A 727      41.860  55.890  42.580  1.00  0.00           H
ATOM   2234  CE2 PHE A 727      41.800  54.760  44.380  1.00  0.00           C
ATOM   2235  HE2 PHE A 727      41.460  53.890  43.850  1.00  0.00           H
ATOM   2236  C   PHE A 727      45.430  57.860  43.980  1.00  0.00           C
ATOM   2237  O   PHE A 727      45.850  57.650  45.100  1.00  0.00           O
ATOM   2238  N   ALA A 728      45.920  57.190  42.980  1.00  0.00           N
ATOM   2239  HN  ALA A 728      45.420  57.300  42.130  1.00  0.00           H
ATOM   2240  CA  ALA A 728      46.900  56.140  43.130  1.00  0.00           C
ATOM   2241  HA  ALA A 728      46.700  55.610  44.040  1.00  0.00           H
ATOM   2242  CB  ALA A 728      46.760  55.190  41.960  1.00  0.00           C
ATOM   2243  HB1 ALA A 728      47.300  54.240  42.110  1.00  0.00           H
ATOM   2244  HB2 ALA A 728      47.130  55.600  41.000  1.00  0.00           H
ATOM   2245  HB3 ALA A 728      45.690  54.890  41.820  1.00  0.00           H
ATOM   2246  C   ALA A 728      48.320  56.690  43.490  1.00  0.00           C
ATOM   2247  O   ALA A 728      49.050  56.110  44.320  1.00  0.00           O
ATOM   2248  N   ALA A 729      48.700  57.890  43.050  1.00  0.00           N
ATOM   2249  HN  ALA A 729      48.010  58.330  42.490  1.00  0.00           H
ATOM   2250  CA  ALA A 729      49.820  58.640  43.450  1.00  0.00           C
ATOM   2251  HA  ALA A 729      50.630  57.920  43.420  1.00  0.00           H
ATOM   2252  CB  ALA A 729      50.130  59.900  42.570  1.00  0.00           C
ATOM   2253  HB1 ALA A 729      49.320  60.600  42.810  1.00  0.00           H
ATOM   2254  HB2 ALA A 729      50.220  59.610  41.500  1.00  0.00           H
ATOM   2255  HB3 ALA A 729      51.090  60.330  42.930  1.00  0.00           H
ATOM   2256  C   ALA A 729      49.880  59.100  44.840  1.00  0.00           C
ATOM   2257  O   ALA A 729      50.850  59.070  45.520  1.00  0.00           O
ATOM   2258  N   LEU A 730      48.690  59.540  45.330  1.00  0.00           N
ATOM   2259  HN  LEU A 730      47.960  59.680  44.660  1.00  0.00           H
ATOM   2260  CA  LEU A 730      48.550  59.770  46.740  1.00  0.00           C
ATOM   2261  HA  LEU A 730      49.250  60.530  47.080  1.00  0.00           H
ATOM   2262  CB  LEU A 730      47.130  60.210  47.030  1.00  0.00           C
ATOM   2263  HB1 LEU A 730      46.410  59.370  47.000  1.00  0.00           H
ATOM   2264  HB2 LEU A 730      46.920  60.820  46.120  1.00  0.00           H
ATOM   2265  CG  LEU A 730      46.710  61.060  48.270  1.00  0.00           C
ATOM   2266  HG  LEU A 730      45.740  61.560  48.050  1.00  0.00           H
ATOM   2267  CD1 LEU A 730      46.310  60.210  49.480  1.00  0.00           C
ATOM   2268 HD11 LEU A 730      47.100  59.550  49.870  1.00  0.00           H
ATOM   2269 HD12 LEU A 730      45.480  59.620  49.030  1.00  0.00           H
ATOM   2270 HD13 LEU A 730      45.860  60.880  50.240  1.00  0.00           H
ATOM   2271  CD2 LEU A 730      47.760  62.100  48.760  1.00  0.00           C
ATOM   2272 HD21 LEU A 730      48.610  61.540  49.210  1.00  0.00           H
ATOM   2273 HD22 LEU A 730      47.360  62.870  49.440  1.00  0.00           H
ATOM   2274 HD23 LEU A 730      48.150  62.580  47.840  1.00  0.00           H
ATOM   2275  C   LEU A 730      48.860  58.600  47.570  1.00  0.00           C
ATOM   2276  O   LEU A 730      49.690  58.600  48.550  1.00  0.00           O
ATOM   2277  N   ILE A 731      48.280  57.500  47.060  1.00  0.00           N
ATOM   2278  HN  ILE A 731      47.640  57.470  46.300  1.00  0.00           H
ATOM   2279  CA  ILE A 731      48.370  56.220  47.790  1.00  0.00           C
ATOM   2280  HA  ILE A 731      48.340  56.560  48.820  1.00  0.00           H
ATOM   2281  CB  ILE A 731      47.140  55.380  47.510  1.00  0.00           C
ATOM   2282  HB  ILE A 731      47.050  55.160  46.420  1.00  0.00           H
ATOM   2283  CG2 ILE A 731      47.310  54.000  48.070  1.00  0.00           C
ATOM   2284 HG21 ILE A 731      48.210  53.520  47.650  1.00  0.00           H
ATOM   2285 HG22 ILE A 731      46.400  53.370  47.920  1.00  0.00           H
ATOM   2286 HG23 ILE A 731      47.500  54.070  49.160  1.00  0.00           H
ATOM   2287  CG1 ILE A 731      45.780  55.950  47.950  1.00  0.00           C
ATOM   2288 HG11 ILE A 731      44.990  55.200  47.730  1.00  0.00           H
ATOM   2289 HG12 ILE A 731      45.670  56.910  47.400  1.00  0.00           H
ATOM   2290  CD  ILE A 731      45.720  56.300  49.450  1.00  0.00           C
ATOM   2291  HD1 ILE A 731      44.750  56.800  49.640  1.00  0.00           H
ATOM   2292  HD2 ILE A 731      46.440  57.090  49.750  1.00  0.00           H
ATOM   2293  HD3 ILE A 731      45.890  55.450  50.160  1.00  0.00           H
ATOM   2294  C   ILE A 731      49.790  55.590  47.770  1.00  0.00           C
ATOM   2295  O   ILE A 731      50.200  55.120  48.820  1.00  0.00           O
ATOM   2296  N   CYS A 732      50.520  55.760  46.690  1.00  0.00           N
ATOM   2297  HN  CYS A 732      50.070  55.960  45.830  1.00  0.00           H
ATOM   2298  CA  CYS A 732      51.990  55.420  46.780  1.00  0.00           C
ATOM   2299  HA  CYS A 732      52.120  54.420  47.180  1.00  0.00           H
ATOM   2300  CB  CYS A 732      52.790  55.330  45.420  1.00  0.00           C
ATOM   2301  HB1 CYS A 732      53.720  54.750  45.560  1.00  0.00           H
ATOM   2302  HB2 CYS A 732      53.100  56.310  44.990  1.00  0.00           H
ATOM   2303  SG  CYS A 732      51.840  54.320  44.230  1.00  0.00           S
ATOM   2304  HG1 CYS A 732      51.570  55.300  43.390  1.00  0.00           H
ATOM   2305  C   CYS A 732      52.730  56.330  47.710  1.00  0.00           C
ATOM   2306  O   CYS A 732      53.570  55.900  48.470  1.00  0.00           O
ATOM   2307  N   ILE A 733      52.430  57.660  47.730  1.00  0.00           N
ATOM   2308  HN  ILE A 733      51.640  57.960  47.200  1.00  0.00           H
ATOM   2309  CA  ILE A 733      53.110  58.530  48.610  1.00  0.00           C
ATOM   2310  HA  ILE A 733      54.170  58.420  48.510  1.00  0.00           H
ATOM   2311  CB  ILE A 733      52.820  60.010  48.440  1.00  0.00           C
ATOM   2312  HB  ILE A 733      51.720  60.110  48.360  1.00  0.00           H
ATOM   2313  CG2 ILE A 733      53.060  60.890  49.700  1.00  0.00           C
ATOM   2314 HG21 ILE A 733      54.070  60.790  50.150  1.00  0.00           H
ATOM   2315 HG22 ILE A 733      52.340  60.550  50.480  1.00  0.00           H
ATOM   2316 HG23 ILE A 733      52.840  61.970  49.510  1.00  0.00           H
ATOM   2317  CG1 ILE A 733      53.470  60.600  47.160  1.00  0.00           C
ATOM   2318 HG11 ILE A 733      53.130  59.920  46.350  1.00  0.00           H
ATOM   2319 HG12 ILE A 733      54.560  60.410  47.100  1.00  0.00           H
ATOM   2320  CD  ILE A 733      53.020  61.930  46.800  1.00  0.00           C
ATOM   2321  HD1 ILE A 733      51.940  62.080  46.590  1.00  0.00           H
ATOM   2322  HD2 ILE A 733      53.640  62.300  45.950  1.00  0.00           H
ATOM   2323  HD3 ILE A 733      53.140  62.570  47.690  1.00  0.00           H
ATOM   2324  C   ILE A 733      52.940  58.140  50.080  1.00  0.00           C
ATOM   2325  O   ILE A 733      53.890  58.040  50.840  1.00  0.00           O
ATOM   2326  N   ILE A 734      51.640  57.880  50.480  1.00  0.00           N
ATOM   2327  HN  ILE A 734      50.880  57.910  49.820  1.00  0.00           H
ATOM   2328  CA  ILE A 734      51.250  57.360  51.760  1.00  0.00           C
ATOM   2329  HA  ILE A 734      51.420  58.150  52.470  1.00  0.00           H
ATOM   2330  CB  ILE A 734      49.770  56.940  51.850  1.00  0.00           C
ATOM   2331  HB  ILE A 734      49.530  56.240  51.020  1.00  0.00           H
ATOM   2332  CG2 ILE A 734      49.320  56.170  53.120  1.00  0.00           C
ATOM   2333 HG21 ILE A 734      49.620  55.100  53.160  1.00  0.00           H
ATOM   2334 HG22 ILE A 734      48.210  56.150  53.010  1.00  0.00           H
ATOM   2335 HG23 ILE A 734      49.580  56.760  54.020  1.00  0.00           H
ATOM   2336  CG1 ILE A 734      48.930  58.250  51.720  1.00  0.00           C
ATOM   2337 HG11 ILE A 734      47.830  58.030  51.800  1.00  0.00           H
ATOM   2338 HG12 ILE A 734      49.070  58.640  50.690  1.00  0.00           H
ATOM   2339  CD  ILE A 734      49.220  59.390  52.700  1.00  0.00           C
ATOM   2340  HD1 ILE A 734      50.280  59.710  52.660  1.00  0.00           H
ATOM   2341  HD2 ILE A 734      48.980  59.100  53.740  1.00  0.00           H
ATOM   2342  HD3 ILE A 734      48.570  60.250  52.430  1.00  0.00           H
ATOM   2343  C   ILE A 734      52.060  56.060  52.190  1.00  0.00           C
ATOM   2344  O   ILE A 734      52.680  56.000  53.220  1.00  0.00           O
ATOM   2345  N   PHE A 735      52.150  55.020  51.250  1.00  0.00           N
ATOM   2346  HN  PHE A 735      51.770  55.190  50.340  1.00  0.00           H
ATOM   2347  CA  PHE A 735      52.870  53.790  51.630  1.00  0.00           C
ATOM   2348  HA  PHE A 735      52.520  53.340  52.540  1.00  0.00           H
ATOM   2349  CB  PHE A 735      52.690  52.670  50.550  1.00  0.00           C
ATOM   2350  HB1 PHE A 735      53.290  51.810  50.910  1.00  0.00           H
ATOM   2351  HB2 PHE A 735      53.040  52.860  49.510  1.00  0.00           H
ATOM   2352  CG  PHE A 735      51.240  52.110  50.260  1.00  0.00           C
ATOM   2353  CD1 PHE A 735      50.940  51.490  49.020  1.00  0.00           C
ATOM   2354  HD1 PHE A 735      51.710  51.480  48.270  1.00  0.00           H
ATOM   2355  CE1 PHE A 735      49.810  50.740  48.890  1.00  0.00           C
ATOM   2356  HE1 PHE A 735      49.660  50.230  47.960  1.00  0.00           H
ATOM   2357  CZ  PHE A 735      48.820  50.750  49.890  1.00  0.00           C
ATOM   2358  HZ  PHE A 735      47.900  50.210  49.720  1.00  0.00           H
ATOM   2359  CD2 PHE A 735      50.310  52.090  51.280  1.00  0.00           C
ATOM   2360  HD2 PHE A 735      50.510  52.570  52.230  1.00  0.00           H
ATOM   2361  CE2 PHE A 735      49.080  51.410  51.090  1.00  0.00           C
ATOM   2362  HE2 PHE A 735      48.340  51.350  51.860  1.00  0.00           H
ATOM   2363  C   PHE A 735      54.330  54.050  51.830  1.00  0.00           C
ATOM   2364  O   PHE A 735      54.890  53.550  52.760  1.00  0.00           O
ATOM   2365  N   ILE A 736      54.930  54.930  50.960  1.00  0.00           N
ATOM   2366  HN  ILE A 736      54.430  55.270  50.170  1.00  0.00           H
ATOM   2367  CA  ILE A 736      56.320  55.430  51.080  1.00  0.00           C
ATOM   2368  HA  ILE A 736      56.850  54.500  51.180  1.00  0.00           H
ATOM   2369  CB  ILE A 736      56.780  56.120  49.770  1.00  0.00           C
ATOM   2370  HB  ILE A 736      55.930  56.790  49.490  1.00  0.00           H
ATOM   2371  CG2 ILE A 736      57.980  57.050  49.920  1.00  0.00           C
ATOM   2372 HG21 ILE A 736      58.230  57.510  48.940  1.00  0.00           H
ATOM   2373 HG22 ILE A 736      58.920  56.540  50.250  1.00  0.00           H
ATOM   2374 HG23 ILE A 736      57.640  57.880  50.570  1.00  0.00           H
ATOM   2375  CG1 ILE A 736      57.060  55.100  48.610  1.00  0.00           C
ATOM   2376 HG11 ILE A 736      56.390  54.300  49.010  1.00  0.00           H
ATOM   2377 HG12 ILE A 736      58.100  54.740  48.740  1.00  0.00           H
ATOM   2378  CD  ILE A 736      56.740  55.640  47.200  1.00  0.00           C
ATOM   2379  HD1 ILE A 736      57.590  56.290  46.890  1.00  0.00           H
ATOM   2380  HD2 ILE A 736      55.790  56.210  47.220  1.00  0.00           H
ATOM   2381  HD3 ILE A 736      56.630  54.890  46.380  1.00  0.00           H
ATOM   2382  C   ILE A 736      56.540  56.260  52.380  1.00  0.00           C
ATOM   2383  O   ILE A 736      57.480  55.950  53.070  1.00  0.00           O
ATOM   2384  N   TYR A 737      55.680  57.230  52.730  1.00  0.00           N
ATOM   2385  HN  TYR A 737      55.030  57.380  51.980  1.00  0.00           H
ATOM   2386  CA  TYR A 737      55.710  58.050  53.890  1.00  0.00           C
ATOM   2387  HA  TYR A 737      56.720  58.450  53.910  1.00  0.00           H
ATOM   2388  CB  TYR A 737      54.660  59.160  53.710  1.00  0.00           C
ATOM   2389  HB1 TYR A 737      53.580  58.870  53.730  1.00  0.00           H
ATOM   2390  HB2 TYR A 737      54.780  59.450  52.640  1.00  0.00           H
ATOM   2391  CG  TYR A 737      54.900  60.350  54.630  1.00  0.00           C
ATOM   2392  CD1 TYR A 737      55.130  61.650  54.150  1.00  0.00           C
ATOM   2393  HD1 TYR A 737      55.320  61.820  53.100  1.00  0.00           H
ATOM   2394  CE1 TYR A 737      55.180  62.700  55.050  1.00  0.00           C
ATOM   2395  HE1 TYR A 737      55.380  63.710  54.740  1.00  0.00           H
ATOM   2396  CZ  TYR A 737      54.860  62.490  56.420  1.00  0.00           C
ATOM   2397  OH  TYR A 737      54.900  63.570  57.330  1.00  0.00           O
ATOM   2398  HH  TYR A 737      55.010  63.230  58.220  1.00  0.00           H
ATOM   2399  CD2 TYR A 737      54.450  60.120  55.990  1.00  0.00           C
ATOM   2400  HD2 TYR A 737      53.970  59.210  56.310  1.00  0.00           H
ATOM   2401  CE2 TYR A 737      54.500  61.220  56.920  1.00  0.00           C
ATOM   2402  HE2 TYR A 737      54.320  61.070  57.970  1.00  0.00           H
ATOM   2403  C   TYR A 737      55.530  57.280  55.170  1.00  0.00           C
ATOM   2404  O   TYR A 737      56.330  57.390  56.130  1.00  0.00           O
ATOM   2405  N   GLU A 738      54.490  56.420  55.200  1.00  0.00           N
ATOM   2406  HN  GLU A 738      53.910  56.340  54.380  1.00  0.00           H
ATOM   2407  CA  GLU A 738      54.200  55.420  56.230  1.00  0.00           C
ATOM   2408  HA  GLU A 738      54.150  55.960  57.170  1.00  0.00           H
ATOM   2409  CB  GLU A 738      52.990  54.530  55.950  1.00  0.00           C
ATOM   2410  HB1 GLU A 738      52.960  53.680  56.670  1.00  0.00           H
ATOM   2411  HB2 GLU A 738      53.130  54.130  54.920  1.00  0.00           H
ATOM   2412  CG  GLU A 738      51.600  55.260  56.250  1.00  0.00           C
ATOM   2413  HG1 GLU A 738      50.890  54.470  55.930  1.00  0.00           H
ATOM   2414  HG2 GLU A 738      51.640  56.050  55.450  1.00  0.00           H
ATOM   2415  CD  GLU A 738      51.350  55.840  57.560  1.00  0.00           C
ATOM   2416  OE1 GLU A 738      51.860  55.330  58.570  1.00  0.00           O
ATOM   2417  OE2 GLU A 738      50.600  56.860  57.700  1.00  0.00           O
ATOM   2418  C   GLU A 738      55.360  54.460  56.500  1.00  0.00           C
ATOM   2419  O   GLU A 738      55.720  54.130  57.610  1.00  0.00           O
ATOM   2420  N   ALA A 739      56.010  53.930  55.430  1.00  0.00           N
ATOM   2421  HN  ALA A 739      55.770  54.290  54.530  1.00  0.00           H
ATOM   2422  CA  ALA A 739      57.270  53.160  55.590  1.00  0.00           C
ATOM   2423  HA  ALA A 739      57.090  52.430  56.360  1.00  0.00           H
ATOM   2424  CB  ALA A 739      57.690  52.200  54.460  1.00  0.00           C
ATOM   2425  HB1 ALA A 739      57.710  52.760  53.490  1.00  0.00           H
ATOM   2426  HB2 ALA A 739      56.960  51.410  54.180  1.00  0.00           H
ATOM   2427  HB3 ALA A 739      58.680  51.730  54.630  1.00  0.00           H
ATOM   2428  C   ALA A 739      58.450  53.940  56.230  1.00  0.00           C
ATOM   2429  O   ALA A 739      59.170  53.320  57.050  1.00  0.00           O
ATOM   2430  N   LEU A 740      58.720  55.220  55.770  1.00  0.00           N
ATOM   2431  HN  LEU A 740      58.200  55.510  54.970  1.00  0.00           H
ATOM   2432  CA  LEU A 740      59.730  56.110  56.340  1.00  0.00           C
ATOM   2433  HA  LEU A 740      60.650  55.590  56.500  1.00  0.00           H
ATOM   2434  CB  LEU A 740      59.930  57.350  55.410  1.00  0.00           C
ATOM   2435  HB1 LEU A 740      60.600  58.100  55.900  1.00  0.00           H
ATOM   2436  HB2 LEU A 740      58.980  57.900  55.300  1.00  0.00           H
ATOM   2437  CG  LEU A 740      60.520  56.930  54.000  1.00  0.00           C
ATOM   2438  HG  LEU A 740      59.950  56.050  53.630  1.00  0.00           H
ATOM   2439  CD1 LEU A 740      60.500  58.040  52.970  1.00  0.00           C
ATOM   2440 HD11 LEU A 740      59.660  58.760  53.090  1.00  0.00           H
ATOM   2441 HD12 LEU A 740      60.450  57.650  51.930  1.00  0.00           H
ATOM   2442 HD13 LEU A 740      61.370  58.740  52.960  1.00  0.00           H
ATOM   2443  CD2 LEU A 740      61.990  56.550  54.120  1.00  0.00           C
ATOM   2444 HD21 LEU A 740      62.130  55.970  55.070  1.00  0.00           H
ATOM   2445 HD22 LEU A 740      62.580  57.490  54.150  1.00  0.00           H
ATOM   2446 HD23 LEU A 740      62.220  55.990  53.200  1.00  0.00           H
ATOM   2447  C   LEU A 740      59.390  56.580  57.710  1.00  0.00           C
ATOM   2448  O   LEU A 740      60.170  56.530  58.650  1.00  0.00           O
ATOM   2449  N   GLU A 741      58.210  57.010  57.920  1.00  0.00           N
ATOM   2450  HN  GLU A 741      57.690  57.040  57.080  1.00  0.00           H
ATOM   2451  CA  GLU A 741      57.680  57.490  59.170  1.00  0.00           C
ATOM   2452  HA  GLU A 741      58.370  58.260  59.470  1.00  0.00           H
ATOM   2453  CB  GLU A 741      56.270  58.030  59.040  1.00  0.00           C
ATOM   2454  HB1 GLU A 741      55.700  57.330  58.390  1.00  0.00           H
ATOM   2455  HB2 GLU A 741      56.320  58.990  58.490  1.00  0.00           H
ATOM   2456  CG  GLU A 741      55.570  58.260  60.430  1.00  0.00           C
ATOM   2457  HG1 GLU A 741      56.320  58.670  61.130  1.00  0.00           H
ATOM   2458  HG2 GLU A 741      55.130  57.390  60.960  1.00  0.00           H
ATOM   2459  CD  GLU A 741      54.370  59.200  60.410  1.00  0.00           C
ATOM   2460  OE1 GLU A 741      53.180  58.770  60.270  1.00  0.00           O
ATOM   2461  OE2 GLU A 741      54.660  60.400  60.520  1.00  0.00           O
ATOM   2462  C   GLU A 741      57.750  56.420  60.220  1.00  0.00           C
ATOM   2463  O   GLU A 741      58.060  56.700  61.370  1.00  0.00           O
ATOM   2464  N   LYS A 742      57.470  55.140  59.830  1.00  0.00           N
ATOM   2465  HN  LYS A 742      57.320  54.920  58.880  1.00  0.00           H
ATOM   2466  CA  LYS A 742      57.510  54.040  60.780  1.00  0.00           C
ATOM   2467  HA  LYS A 742      56.950  54.190  61.690  1.00  0.00           H
ATOM   2468  CB  LYS A 742      56.770  52.820  60.210  1.00  0.00           C
ATOM   2469  HB1 LYS A 742      57.310  52.470  59.300  1.00  0.00           H
ATOM   2470  HB2 LYS A 742      55.830  53.110  59.700  1.00  0.00           H
ATOM   2471  CG  LYS A 742      56.710  51.580  61.090  1.00  0.00           C
ATOM   2472  HG1 LYS A 742      57.750  51.170  61.160  1.00  0.00           H
ATOM   2473  HG2 LYS A 742      56.200  50.790  60.500  1.00  0.00           H
ATOM   2474  CD  LYS A 742      56.140  51.690  62.510  1.00  0.00           C
ATOM   2475  HD1 LYS A 742      56.600  52.550  63.040  1.00  0.00           H
ATOM   2476  HD2 LYS A 742      56.460  50.810  63.110  1.00  0.00           H
ATOM   2477  CE  LYS A 742      54.610  51.790  62.500  1.00  0.00           C
ATOM   2478  HE1 LYS A 742      54.150  50.840  62.160  1.00  0.00           H
ATOM   2479  HE2 LYS A 742      54.380  52.600  61.780  1.00  0.00           H
ATOM   2480  NZ  LYS A 742      54.180  52.220  63.810  1.00  0.00           N
ATOM   2481  HZ1 LYS A 742      53.310  52.780  63.670  1.00  0.00           H
ATOM   2482  HZ2 LYS A 742      54.870  52.850  64.280  1.00  0.00           H
ATOM   2483  HZ3 LYS A 742      54.090  51.440  64.480  1.00  0.00           H
ATOM   2484  C   LYS A 742      58.950  53.640  61.140  1.00  0.00           C
ATOM   2485  O   LYS A 742      59.180  53.190  62.230  1.00  0.00           O
ATOM   2486  N   LEU A 743      59.960  53.820  60.220  1.00  0.00           N
ATOM   2487  HN  LEU A 743      59.890  54.000  59.240  1.00  0.00           H
ATOM   2488  CA  LEU A 743      61.350  53.690  60.630  1.00  0.00           C
ATOM   2489  HA  LEU A 743      61.550  52.810  61.220  1.00  0.00           H
ATOM   2490  CB  LEU A 743      62.200  53.740  59.340  1.00  0.00           C
ATOM   2491  HB1 LEU A 743      62.140  54.780  58.970  1.00  0.00           H
ATOM   2492  HB2 LEU A 743      61.950  52.980  58.570  1.00  0.00           H
ATOM   2493  CG  LEU A 743      63.730  53.610  59.640  1.00  0.00           C
ATOM   2494  HG  LEU A 743      63.960  54.350  60.430  1.00  0.00           H
ATOM   2495  CD1 LEU A 743      64.140  52.190  60.120  1.00  0.00           C
ATOM   2496 HD11 LEU A 743      63.860  51.950  61.160  1.00  0.00           H
ATOM   2497 HD12 LEU A 743      65.240  52.130  60.050  1.00  0.00           H
ATOM   2498 HD13 LEU A 743      63.720  51.340  59.530  1.00  0.00           H
ATOM   2499  CD2 LEU A 743      64.640  54.060  58.520  1.00  0.00           C
ATOM   2500 HD21 LEU A 743      64.330  55.070  58.180  1.00  0.00           H
ATOM   2501 HD22 LEU A 743      64.660  53.350  57.660  1.00  0.00           H
ATOM   2502 HD23 LEU A 743      65.710  54.190  58.810  1.00  0.00           H
ATOM   2503  C   LEU A 743      61.720  54.830  61.540  1.00  0.00           C
ATOM   2504  O   LEU A 743      62.290  54.600  62.580  1.00  0.00           O
ATOM   2505  N   PHE A 744      61.270  56.100  61.320  1.00  0.00           N
ATOM   2506  HN  PHE A 744      60.830  56.280  60.440  1.00  0.00           H
ATOM   2507  CA  PHE A 744      61.300  57.150  62.410  1.00  0.00           C
ATOM   2508  HA  PHE A 744      62.320  57.250  62.740  1.00  0.00           H
ATOM   2509  CB  PHE A 744      60.750  58.540  61.950  1.00  0.00           C
ATOM   2510  HB1 PHE A 744      60.660  59.210  62.830  1.00  0.00           H
ATOM   2511  HB2 PHE A 744      59.840  58.430  61.330  1.00  0.00           H
ATOM   2512  CG  PHE A 744      61.820  59.210  61.040  1.00  0.00           C
ATOM   2513  CD1 PHE A 744      62.720  60.120  61.620  1.00  0.00           C
ATOM   2514  HD1 PHE A 744      62.680  60.270  62.690  1.00  0.00           H
ATOM   2515  CE1 PHE A 744      63.610  60.870  60.830  1.00  0.00           C
ATOM   2516  HE1 PHE A 744      64.250  61.550  61.370  1.00  0.00           H
ATOM   2517  CZ  PHE A 744      63.720  60.690  59.440  1.00  0.00           C
ATOM   2518  HZ  PHE A 744      64.320  61.280  58.760  1.00  0.00           H
ATOM   2519  CD2 PHE A 744      61.980  59.030  59.650  1.00  0.00           C
ATOM   2520  HD2 PHE A 744      61.300  58.370  59.120  1.00  0.00           H
ATOM   2521  CE2 PHE A 744      62.930  59.760  58.880  1.00  0.00           C
ATOM   2522  HE2 PHE A 744      62.810  59.660  57.800  1.00  0.00           H
ATOM   2523  C   PHE A 744      60.710  56.860  63.790  1.00  0.00           C
ATOM   2524  O   PHE A 744      61.190  57.150  64.890  1.00  0.00           O
ATOM   2525  N   ASP A 745      59.550  56.120  63.720  1.00  0.00           N
ATOM   2526  HN  ASP A 745      59.290  55.840  62.800  1.00  0.00           H
ATOM   2527  CA  ASP A 745      58.820  55.640  64.830  1.00  0.00           C
ATOM   2528  HA  ASP A 745      58.710  56.440  65.530  1.00  0.00           H
ATOM   2529  CB  ASP A 745      57.490  55.190  64.260  1.00  0.00           C
ATOM   2530  HB1 ASP A 745      57.700  54.300  63.610  1.00  0.00           H
ATOM   2531  HB2 ASP A 745      56.960  56.050  63.790  1.00  0.00           H
ATOM   2532  CG  ASP A 745      56.480  54.770  65.330  1.00  0.00           C
ATOM   2533  OD1 ASP A 745      55.920  53.640  65.080  1.00  0.00           O
ATOM   2534  OD2 ASP A 745      56.210  55.350  66.340  1.00  0.00           O
ATOM   2535  C   ASP A 745      59.560  54.650  65.610  1.00  0.00           C
ATOM   2536  O   ASP A 745      59.590  54.790  66.830  1.00  0.00           O
ATOM   2537  N   LEU A 746      60.350  53.680  65.060  1.00  0.00           N
ATOM   2538  HN  LEU A 746      60.320  53.430  64.090  1.00  0.00           H
ATOM   2539  CA  LEU A 746      61.310  52.910  65.820  1.00  0.00           C
ATOM   2540  HA  LEU A 746      60.780  52.420  66.620  1.00  0.00           H
ATOM   2541  CB  LEU A 746      61.870  51.760  64.870  1.00  0.00           C
ATOM   2542  HB1 LEU A 746      62.670  51.140  65.320  1.00  0.00           H
ATOM   2543  HB2 LEU A 746      62.220  52.260  63.950  1.00  0.00           H
ATOM   2544  CG  LEU A 746      60.750  50.750  64.360  1.00  0.00           C
ATOM   2545  HG  LEU A 746      59.820  51.280  64.080  1.00  0.00           H
ATOM   2546  CD1 LEU A 746      61.300  49.980  63.170  1.00  0.00           C
ATOM   2547 HD11 LEU A 746      61.670  50.740  62.460  1.00  0.00           H
ATOM   2548 HD12 LEU A 746      60.440  49.430  62.710  1.00  0.00           H
ATOM   2549 HD13 LEU A 746      62.090  49.270  63.490  1.00  0.00           H
ATOM   2550  CD2 LEU A 746      60.350  49.740  65.480  1.00  0.00           C
ATOM   2551 HD21 LEU A 746      60.280  50.220  66.490  1.00  0.00           H
ATOM   2552 HD22 LEU A 746      61.100  48.960  65.720  1.00  0.00           H
ATOM   2553 HD23 LEU A 746      59.370  49.280  65.300  1.00  0.00           H
ATOM   2554  C   LEU A 746      62.520  53.690  66.400  1.00  0.00           C
ATOM   2555  O   LEU A 746      62.950  53.380  67.520  1.00  0.00           O
ATOM   2556  N   GLY A 747      63.060  54.700  65.690  1.00  0.00           N
ATOM   2557  HN  GLY A 747      62.830  54.610  64.730  1.00  0.00           H
ATOM   2558  CA  GLY A 747      64.040  55.750  66.070  1.00  0.00           C
ATOM   2559  HA1 GLY A 747      64.230  56.530  65.350  1.00  0.00           H
ATOM   2560  HA2 GLY A 747      64.930  55.190  66.370  1.00  0.00           H
ATOM   2561  C   GLY A 747      63.710  56.460  67.370  1.00  0.00           C
ATOM   2562  O   GLY A 747      64.560  56.810  68.200  1.00  0.00           O
ATOM   2563  N   GLU A 748      62.380  56.720  67.530  1.00  0.00           N
ATOM   2564  HN  GLU A 748      61.740  56.690  66.760  1.00  0.00           H
ATOM   2565  CA  GLU A 748      61.860  57.170  68.790  1.00  0.00           C
ATOM   2566  HA  GLU A 748      62.370  58.060  69.100  1.00  0.00           H
ATOM   2567  CB  GLU A 748      60.360  57.610  68.500  1.00  0.00           C
ATOM   2568  HB1 GLU A 748      60.030  56.970  67.660  1.00  0.00           H
ATOM   2569  HB2 GLU A 748      60.370  58.620  68.030  1.00  0.00           H
ATOM   2570  CG  GLU A 748      59.410  57.420  69.740  1.00  0.00           C
ATOM   2571  HG1 GLU A 748      59.750  57.930  70.650  1.00  0.00           H
ATOM   2572  HG2 GLU A 748      59.370  56.350  70.040  1.00  0.00           H
ATOM   2573  CD  GLU A 748      58.040  57.900  69.480  1.00  0.00           C
ATOM   2574  OE1 GLU A 748      57.630  58.630  68.540  1.00  0.00           O
ATOM   2575  OE2 GLU A 748      57.190  57.550  70.370  1.00  0.00           O
ATOM   2576  C   GLU A 748      61.930  56.210  69.950  1.00  0.00           C
ATOM   2577  O   GLU A 748      62.170  56.710  71.020  1.00  0.00           O
ATOM   2578  N   THR A 749      61.730  54.890  69.880  1.00  0.00           N
ATOM   2579  HN  THR A 749      61.650  54.500  68.960  1.00  0.00           H
ATOM   2580  CA  THR A 749      61.480  53.990  71.010  1.00  0.00           C
ATOM   2581  HA  THR A 749      61.280  54.570  71.900  1.00  0.00           H
ATOM   2582  CB  THR A 749      60.180  53.210  70.800  1.00  0.00           C
ATOM   2583  HB  THR A 749      59.530  53.960  70.290  1.00  0.00           H
ATOM   2584  OG1 THR A 749      59.640  52.820  72.080  1.00  0.00           O
ATOM   2585  HG1 THR A 749      59.520  53.550  72.680  1.00  0.00           H
ATOM   2586  CG2 THR A 749      60.230  51.940  69.920  1.00  0.00           C
ATOM   2587 HG21 THR A 749      60.870  52.170  69.050  1.00  0.00           H
ATOM   2588 HG22 THR A 749      59.200  51.680  69.610  1.00  0.00           H
ATOM   2589 HG23 THR A 749      60.640  51.070  70.470  1.00  0.00           H
ATOM   2590  C   THR A 749      62.670  53.060  71.170  1.00  0.00           C
ATOM   2591  O   THR A 749      62.730  52.280  72.130  1.00  0.00           O
ATOM   2592  N   TYR A 750      63.650  53.060  70.220  1.00  0.00           N
ATOM   2593  HN  TYR A 750      63.460  53.530  69.360  1.00  0.00           H
ATOM   2594  CA  TYR A 750      64.840  52.280  70.260  1.00  0.00           C
ATOM   2595  HA  TYR A 750      64.990  51.770  71.210  1.00  0.00           H
ATOM   2596  CB  TYR A 750      64.870  51.200  69.260  1.00  0.00           C
ATOM   2597  HB1 TYR A 750      65.860  50.680  69.290  1.00  0.00           H
ATOM   2598  HB2 TYR A 750      64.750  51.440  68.190  1.00  0.00           H
ATOM   2599  CG  TYR A 750      63.890  50.140  69.530  1.00  0.00           C
ATOM   2600  CD1 TYR A 750      62.970  49.810  68.570  1.00  0.00           C
ATOM   2601  HD1 TYR A 750      62.910  50.260  67.600  1.00  0.00           H
ATOM   2602  CE1 TYR A 750      62.080  48.760  68.760  1.00  0.00           C
ATOM   2603  HE1 TYR A 750      61.500  48.500  67.880  1.00  0.00           H
ATOM   2604  CZ  TYR A 750      62.130  47.970  69.950  1.00  0.00           C
ATOM   2605  OH  TYR A 750      61.350  46.780  70.000  1.00  0.00           O
ATOM   2606  HH  TYR A 750      60.880  46.640  69.180  1.00  0.00           H
ATOM   2607  CD2 TYR A 750      63.860  49.450  70.760  1.00  0.00           C
ATOM   2608  HD2 TYR A 750      64.610  49.730  71.480  1.00  0.00           H
ATOM   2609  CE2 TYR A 750      62.870  48.450  70.990  1.00  0.00           C
ATOM   2610  HE2 TYR A 750      62.970  47.910  71.920  1.00  0.00           H
ATOM   2611  C   TYR A 750      66.030  53.210  70.020  1.00  0.00           C
ATOM   2612  O   TYR A 750      65.970  54.240  69.290  1.00  0.00           O
ATOM   2613  N   ALA A 751      67.000  53.030  70.950  1.00  0.00           N
ATOM   2614  HN  ALA A 751      66.990  52.330  71.660  1.00  0.00           H
ATOM   2615  CA  ALA A 751      68.020  54.010  71.250  1.00  0.00           C
ATOM   2616  HA  ALA A 751      67.630  54.970  70.950  1.00  0.00           H
ATOM   2617  CB  ALA A 751      68.370  54.110  72.730  1.00  0.00           C
ATOM   2618  HB1 ALA A 751      68.980  53.190  72.890  1.00  0.00           H
ATOM   2619  HB2 ALA A 751      67.450  54.110  73.350  1.00  0.00           H
ATOM   2620  HB3 ALA A 751      69.000  55.000  72.910  1.00  0.00           H
ATOM   2621  C   ALA A 751      69.280  53.800  70.340  1.00  0.00           C
ATOM   2622  O   ALA A 751      69.320  52.780  69.660  1.00  0.00           O
ATOM   2623  N   PHE A 752      70.160  54.780  70.300  1.00  0.00           N
ATOM   2624  HN  PHE A 752      70.020  55.590  70.860  1.00  0.00           H
ATOM   2625  CA  PHE A 752      71.240  54.910  69.250  1.00  0.00           C
ATOM   2626  HA  PHE A 752      71.010  54.240  68.420  1.00  0.00           H
ATOM   2627  CB  PHE A 752      71.240  56.360  68.520  1.00  0.00           C
ATOM   2628  HB1 PHE A 752      71.600  57.140  69.220  1.00  0.00           H
ATOM   2629  HB2 PHE A 752      70.210  56.490  68.130  1.00  0.00           H
ATOM   2630  CG  PHE A 752      72.140  56.410  67.350  1.00  0.00           C
ATOM   2631  CD1 PHE A 752      71.690  55.980  66.100  1.00  0.00           C
ATOM   2632  HD1 PHE A 752      70.700  55.560  65.980  1.00  0.00           H
ATOM   2633  CE1 PHE A 752      72.540  55.980  64.960  1.00  0.00           C
ATOM   2634  HE1 PHE A 752      72.140  55.640  64.020  1.00  0.00           H
ATOM   2635  CZ  PHE A 752      73.830  56.590  65.120  1.00  0.00           C
ATOM   2636  HZ  PHE A 752      74.400  56.780  64.220  1.00  0.00           H
ATOM   2637  CD2 PHE A 752      73.410  57.050  67.450  1.00  0.00           C
ATOM   2638  HD2 PHE A 752      73.680  57.550  68.370  1.00  0.00           H
ATOM   2639  CE2 PHE A 752      74.200  57.170  66.310  1.00  0.00           C
ATOM   2640  HE2 PHE A 752      75.150  57.640  66.520  1.00  0.00           H
ATOM   2641  C   PHE A 752      72.480  54.440  69.910  1.00  0.00           C
ATOM   2642  O   PHE A 752      72.680  54.660  71.150  1.00  0.00           O
ATOM   2643  N   PRO A 822      73.480  53.760  69.350  1.00  0.00           N
ATOM   2644  CD  PRO A 822      74.870  53.850  69.820  1.00  0.00           C
ATOM   2645  HD1 PRO A 822      74.790  53.530  70.880  1.00  0.00           H
ATOM   2646  HD2 PRO A 822      75.210  54.900  69.740  1.00  0.00           H
ATOM   2647  CA  PRO A 822      73.470  53.120  68.060  1.00  0.00           C
ATOM   2648  HA  PRO A 822      72.880  53.710  67.370  1.00  0.00           H
ATOM   2649  CB  PRO A 822      74.950  52.920  67.700  1.00  0.00           C
ATOM   2650  HB1 PRO A 822      75.390  53.750  67.110  1.00  0.00           H
ATOM   2651  HB2 PRO A 822      75.190  52.050  67.050  1.00  0.00           H
ATOM   2652  CG  PRO A 822      75.750  52.900  68.980  1.00  0.00           C
ATOM   2653  HG1 PRO A 822      75.790  51.900  69.450  1.00  0.00           H
ATOM   2654  HG2 PRO A 822      76.790  53.290  68.920  1.00  0.00           H
ATOM   2655  C   PRO A 822      72.690  51.860  68.180  1.00  0.00           C
ATOM   2656  O   PRO A 822      71.650  51.730  67.560  1.00  0.00           O
ATOM   2657  N   ASP A 823      73.180  50.870  69.010  1.00  0.00           N
ATOM   2658  HN  ASP A 823      74.130  51.010  69.270  1.00  0.00           H
ATOM   2659  CA  ASP A 823      72.390  49.720  69.480  1.00  0.00           C
ATOM   2660  HA  ASP A 823      73.250  49.070  69.610  1.00  0.00           H
ATOM   2661  CB  ASP A 823      71.680  50.030  70.800  1.00  0.00           C
ATOM   2662  HB1 ASP A 823      71.090  49.130  71.060  1.00  0.00           H
ATOM   2663  HB2 ASP A 823      71.040  50.930  70.680  1.00  0.00           H
ATOM   2664  CG  ASP A 823      72.720  50.290  71.910  1.00  0.00           C
ATOM   2665  OD1 ASP A 823      72.430  51.080  72.870  1.00  0.00           O
ATOM   2666  OD2 ASP A 823      73.800  49.580  71.920  1.00  0.00           O
ATOM   2667  C   ASP A 823      71.640  49.000  68.450  1.00  0.00           C
ATOM   2668  O   ASP A 823      72.210  48.730  67.370  1.00  0.00           O
ATOM   2669  N   VAL A 824      70.450  48.540  68.750  1.00  0.00           N
ATOM   2670  HN  VAL A 824      70.160  48.740  69.680  1.00  0.00           H
ATOM   2671  CA  VAL A 824      69.550  47.730  67.960  1.00  0.00           C
ATOM   2672  HA  VAL A 824      70.080  46.940  67.450  1.00  0.00           H
ATOM   2673  CB  VAL A 824      68.510  47.030  68.740  1.00  0.00           C
ATOM   2674  HB  VAL A 824      68.000  47.740  69.420  1.00  0.00           H
ATOM   2675  CG1 VAL A 824      67.510  46.280  67.870  1.00  0.00           C
ATOM   2676 HG11 VAL A 824      67.990  46.020  66.910  1.00  0.00           H
ATOM   2677 HG12 VAL A 824      66.580  46.830  67.640  1.00  0.00           H
ATOM   2678 HG13 VAL A 824      67.150  45.340  68.340  1.00  0.00           H
ATOM   2679  CG2 VAL A 824      69.300  45.960  69.550  1.00  0.00           C
ATOM   2680 HG21 VAL A 824      70.060  46.470  70.200  1.00  0.00           H
ATOM   2681 HG22 VAL A 824      69.960  45.330  68.910  1.00  0.00           H
ATOM   2682 HG23 VAL A 824      68.550  45.450  70.180  1.00  0.00           H
ATOM   2683  C   VAL A 824      68.990  48.570  66.860  1.00  0.00           C
ATOM   2684  O   VAL A 824      68.880  48.090  65.730  1.00  0.00           O
ATOM   2685  N   LEU A 825      68.650  49.820  67.070  1.00  0.00           N
ATOM   2686  HN  LEU A 825      68.800  50.150  68.010  1.00  0.00           H
ATOM   2687  CA  LEU A 825      68.230  50.800  66.060  1.00  0.00           C
ATOM   2688  HA  LEU A 825      67.280  50.460  65.690  1.00  0.00           H
ATOM   2689  CB  LEU A 825      68.010  52.240  66.610  1.00  0.00           C
ATOM   2690  HB1 LEU A 825      68.950  52.550  67.100  1.00  0.00           H
ATOM   2691  HB2 LEU A 825      67.280  52.210  67.440  1.00  0.00           H
ATOM   2692  CG  LEU A 825      67.550  53.370  65.730  1.00  0.00           C
ATOM   2693  HG  LEU A 825      68.290  53.520  64.930  1.00  0.00           H
ATOM   2694  CD1 LEU A 825      66.200  53.170  65.060  1.00  0.00           C
ATOM   2695 HD11 LEU A 825      66.100  53.990  64.320  1.00  0.00           H
ATOM   2696 HD12 LEU A 825      65.360  53.230  65.780  1.00  0.00           H
ATOM   2697 HD13 LEU A 825      66.200  52.190  64.550  1.00  0.00           H
ATOM   2698  CD2 LEU A 825      67.700  54.690  66.490  1.00  0.00           C
ATOM   2699 HD21 LEU A 825      66.870  54.780  67.210  1.00  0.00           H
ATOM   2700 HD22 LEU A 825      67.650  55.620  65.890  1.00  0.00           H
ATOM   2701 HD23 LEU A 825      68.680  54.770  67.030  1.00  0.00           H
ATOM   2702  C   LEU A 825      69.180  50.940  64.850  1.00  0.00           C
ATOM   2703  O   LEU A 825      68.610  51.050  63.780  1.00  0.00           O
ATOM   2704  N   PHE A 826      70.500  50.870  64.950  1.00  0.00           N
ATOM   2705  HN  PHE A 826      70.860  50.630  65.860  1.00  0.00           H
ATOM   2706  CA  PHE A 826      71.470  50.950  63.880  1.00  0.00           C
ATOM   2707  HA  PHE A 826      71.250  51.840  63.300  1.00  0.00           H
ATOM   2708  CB  PHE A 826      72.920  50.950  64.530  1.00  0.00           C
ATOM   2709  HB1 PHE A 826      73.020  50.130  65.270  1.00  0.00           H
ATOM   2710  HB2 PHE A 826      73.100  51.930  65.030  1.00  0.00           H
ATOM   2711  CG  PHE A 826      74.020  50.810  63.520  1.00  0.00           C
ATOM   2712  CD1 PHE A 826      74.440  51.930  62.700  1.00  0.00           C
ATOM   2713  HD1 PHE A 826      74.020  52.910  62.830  1.00  0.00           H
ATOM   2714  CE1 PHE A 826      75.410  51.750  61.790  1.00  0.00           C
ATOM   2715  HE1 PHE A 826      75.840  52.540  61.170  1.00  0.00           H
ATOM   2716  CZ  PHE A 826      75.980  50.460  61.570  1.00  0.00           C
ATOM   2717  HZ  PHE A 826      76.750  50.340  60.830  1.00  0.00           H
ATOM   2718  CD2 PHE A 826      74.530  49.540  63.330  1.00  0.00           C
ATOM   2719  HD2 PHE A 826      74.140  48.700  63.880  1.00  0.00           H
ATOM   2720  CE2 PHE A 826      75.530  49.380  62.320  1.00  0.00           C
ATOM   2721  HE2 PHE A 826      76.000  48.420  62.250  1.00  0.00           H
ATOM   2722  C   PHE A 826      71.300  49.820  62.950  1.00  0.00           C
ATOM   2723  O   PHE A 826      71.260  50.040  61.770  1.00  0.00           O
ATOM   2724  N   TRP A 827      71.180  48.640  63.530  1.00  0.00           N
ATOM   2725  HN  TRP A 827      71.530  48.540  64.460  1.00  0.00           H
ATOM   2726  CA  TRP A 827      70.820  47.480  62.810  1.00  0.00           C
ATOM   2727  HA  TRP A 827      71.490  47.400  61.970  1.00  0.00           H
ATOM   2728  CB  TRP A 827      71.190  46.250  63.640  1.00  0.00           C
ATOM   2729  HB1 TRP A 827      70.830  45.360  63.050  1.00  0.00           H
ATOM   2730  HB2 TRP A 827      70.570  46.110  64.560  1.00  0.00           H
ATOM   2731  CG  TRP A 827      72.590  46.100  64.150  1.00  0.00           C
ATOM   2732  CD1 TRP A 827      73.110  46.260  65.370  1.00  0.00           C
ATOM   2733  HD1 TRP A 827      72.640  46.570  66.290  1.00  0.00           H
ATOM   2734  NE1 TRP A 827      74.520  46.100  65.260  1.00  0.00           N
ATOM   2735  HE1 TRP A 827      75.150  46.360  65.960  1.00  0.00           H
ATOM   2736  CE2 TRP A 827      74.810  45.840  63.960  1.00  0.00           C
ATOM   2737  CD2 TRP A 827      73.640  45.920  63.210  1.00  0.00           C
ATOM   2738  CE3 TRP A 827      73.690  45.830  61.830  1.00  0.00           C
ATOM   2739  HE3 TRP A 827      72.770  45.810  61.250  1.00  0.00           H
ATOM   2740  CZ3 TRP A 827      74.960  45.910  61.240  1.00  0.00           C
ATOM   2741  HZ3 TRP A 827      75.080  46.010  60.170  1.00  0.00           H
ATOM   2742  CZ2 TRP A 827      76.050  45.630  63.390  1.00  0.00           C
ATOM   2743  HZ2 TRP A 827      76.940  45.540  63.980  1.00  0.00           H
ATOM   2744  CH2 TRP A 827      76.050  45.590  62.020  1.00  0.00           C
ATOM   2745  HH2 TRP A 827      76.960  45.580  61.420  1.00  0.00           H
ATOM   2746  C   TRP A 827      69.370  47.460  62.300  1.00  0.00           C
ATOM   2747  O   TRP A 827      69.210  47.000  61.200  1.00  0.00           O
ATOM   2748  N   CYS A 828      68.300  47.930  62.950  1.00  0.00           N
ATOM   2749  HN  CYS A 828      68.470  48.120  63.920  1.00  0.00           H
ATOM   2750  CA  CYS A 828      66.980  48.170  62.350  1.00  0.00           C
ATOM   2751  HA  CYS A 828      66.560  47.230  62.040  1.00  0.00           H
ATOM   2752  CB  CYS A 828      66.000  48.770  63.310  1.00  0.00           C
ATOM   2753  HB1 CYS A 828      64.980  48.970  62.910  1.00  0.00           H
ATOM   2754  HB2 CYS A 828      66.520  49.710  63.610  1.00  0.00           H
ATOM   2755  SG  CYS A 828      65.710  47.750  64.800  1.00  0.00           S
ATOM   2756  HG1 CYS A 828      66.900  47.770  65.380  1.00  0.00           H
ATOM   2757  C   CYS A 828      67.100  49.010  61.070  1.00  0.00           C
ATOM   2758  O   CYS A 828      66.630  48.570  60.040  1.00  0.00           O
ATOM   2759  N   VAL A 829      67.790  50.170  61.170  1.00  0.00           N
ATOM   2760  HN  VAL A 829      68.090  50.380  62.090  1.00  0.00           H
ATOM   2761  CA  VAL A 829      68.080  51.190  60.130  1.00  0.00           C
ATOM   2762  HA  VAL A 829      67.060  51.270  59.790  1.00  0.00           H
ATOM   2763  CB  VAL A 829      68.680  52.460  60.670  1.00  0.00           C
ATOM   2764  HB  VAL A 829      69.630  52.220  61.190  1.00  0.00           H
ATOM   2765  CG1 VAL A 829      68.800  53.540  59.590  1.00  0.00           C
ATOM   2766 HG11 VAL A 829      69.150  54.410  60.180  1.00  0.00           H
ATOM   2767 HG12 VAL A 829      67.880  53.740  59.010  1.00  0.00           H
ATOM   2768 HG13 VAL A 829      69.580  53.360  58.820  1.00  0.00           H
ATOM   2769  CG2 VAL A 829      67.590  53.090  61.620  1.00  0.00           C
ATOM   2770 HG21 VAL A 829      67.250  52.440  62.450  1.00  0.00           H
ATOM   2771 HG22 VAL A 829      66.720  53.370  60.990  1.00  0.00           H
ATOM   2772 HG23 VAL A 829      68.080  54.020  61.990  1.00  0.00           H
ATOM   2773  C   VAL A 829      68.840  50.610  59.050  1.00  0.00           C
ATOM   2774  O   VAL A 829      68.530  50.740  57.880  1.00  0.00           O
ATOM   2775  N   ILE A 830      69.900  49.830  59.350  1.00  0.00           N
ATOM   2776  HN  ILE A 830      70.340  49.900  60.250  1.00  0.00           H
ATOM   2777  CA  ILE A 830      70.640  49.110  58.350  1.00  0.00           C
ATOM   2778  HA  ILE A 830      70.790  49.830  57.560  1.00  0.00           H
ATOM   2779  CB  ILE A 830      72.050  48.540  58.920  1.00  0.00           C
ATOM   2780  HB  ILE A 830      71.650  48.110  59.860  1.00  0.00           H
ATOM   2781  CG2 ILE A 830      72.690  47.400  58.100  1.00  0.00           C
ATOM   2782 HG21 ILE A 830      73.630  46.960  58.510  1.00  0.00           H
ATOM   2783 HG22 ILE A 830      72.880  47.780  57.080  1.00  0.00           H
ATOM   2784 HG23 ILE A 830      72.020  46.520  57.950  1.00  0.00           H
ATOM   2785  CG1 ILE A 830      73.060  49.680  59.320  1.00  0.00           C
ATOM   2786 HG11 ILE A 830      73.480  49.450  60.320  1.00  0.00           H
ATOM   2787 HG12 ILE A 830      72.460  50.620  59.320  1.00  0.00           H
ATOM   2788  CD  ILE A 830      74.320  49.930  58.470  1.00  0.00           C
ATOM   2789  HD1 ILE A 830      74.930  50.850  58.640  1.00  0.00           H
ATOM   2790  HD2 ILE A 830      73.990  49.990  57.410  1.00  0.00           H
ATOM   2791  HD3 ILE A 830      74.970  49.030  58.520  1.00  0.00           H
ATOM   2792  C   ILE A 830      69.680  47.990  57.730  1.00  0.00           C
ATOM   2793  O   ILE A 830      69.600  47.950  56.480  1.00  0.00           O
ATOM   2794  N   LEU A 831      68.990  47.110  58.500  1.00  0.00           N
ATOM   2795  HN  LEU A 831      69.000  47.130  59.500  1.00  0.00           H
ATOM   2796  CA  LEU A 831      68.160  46.090  57.950  1.00  0.00           C
ATOM   2797  HA  LEU A 831      68.780  45.460  57.330  1.00  0.00           H
ATOM   2798  CB  LEU A 831      67.550  45.320  59.090  1.00  0.00           C
ATOM   2799  HB1 LEU A 831      67.020  45.940  59.850  1.00  0.00           H
ATOM   2800  HB2 LEU A 831      68.390  44.840  59.640  1.00  0.00           H
ATOM   2801  CG  LEU A 831      66.660  44.110  58.700  1.00  0.00           C
ATOM   2802  HG  LEU A 831      65.800  44.510  58.110  1.00  0.00           H
ATOM   2803  CD1 LEU A 831      67.390  43.160  57.780  1.00  0.00           C
ATOM   2804 HD11 LEU A 831      68.350  42.880  58.250  1.00  0.00           H
ATOM   2805 HD12 LEU A 831      67.620  43.620  56.800  1.00  0.00           H
ATOM   2806 HD13 LEU A 831      66.830  42.200  57.640  1.00  0.00           H
ATOM   2807  CD2 LEU A 831      66.010  43.410  59.930  1.00  0.00           C
ATOM   2808 HD21 LEU A 831      65.480  44.230  60.450  1.00  0.00           H
ATOM   2809 HD22 LEU A 831      66.810  42.970  60.570  1.00  0.00           H
ATOM   2810 HD23 LEU A 831      65.450  42.510  59.610  1.00  0.00           H
ATOM   2811  C   LEU A 831      67.040  46.580  56.980  1.00  0.00           C
ATOM   2812  O   LEU A 831      66.980  46.130  55.850  1.00  0.00           O
ATOM   2813  N   PHE A 832      66.330  47.670  57.410  1.00  0.00           N
ATOM   2814  HN  PHE A 832      66.480  47.930  58.360  1.00  0.00           H
ATOM   2815  CA  PHE A 832      65.180  48.290  56.720  1.00  0.00           C
ATOM   2816  HA  PHE A 832      64.410  47.570  56.460  1.00  0.00           H
ATOM   2817  CB  PHE A 832      64.580  49.430  57.630  1.00  0.00           C
ATOM   2818  HB1 PHE A 832      65.440  50.050  57.980  1.00  0.00           H
ATOM   2819  HB2 PHE A 832      64.060  49.140  58.580  1.00  0.00           H
ATOM   2820  CG  PHE A 832      63.580  50.180  56.890  1.00  0.00           C
ATOM   2821  CD1 PHE A 832      64.030  51.300  56.210  1.00  0.00           C
ATOM   2822  HD1 PHE A 832      65.080  51.550  56.180  1.00  0.00           H
ATOM   2823  CE1 PHE A 832      63.030  52.120  55.650  1.00  0.00           C
ATOM   2824  HE1 PHE A 832      63.340  52.940  55.020  1.00  0.00           H
ATOM   2825  CZ  PHE A 832      61.660  51.810  55.690  1.00  0.00           C
ATOM   2826  HZ  PHE A 832      60.910  52.540  55.440  1.00  0.00           H
ATOM   2827  CD2 PHE A 832      62.170  49.880  56.950  1.00  0.00           C
ATOM   2828  HD2 PHE A 832      61.800  49.060  57.540  1.00  0.00           H
ATOM   2829  CE2 PHE A 832      61.230  50.680  56.350  1.00  0.00           C
ATOM   2830  HE2 PHE A 832      60.150  50.590  56.470  1.00  0.00           H
ATOM   2831  C   PHE A 832      65.650  48.800  55.370  1.00  0.00           C
ATOM   2832  O   PHE A 832      65.100  48.550  54.290  1.00  0.00           O
ATOM   2833  N   PHE A 833      66.760  49.560  55.350  1.00  0.00           N
ATOM   2834  HN  PHE A 833      67.360  49.760  56.130  1.00  0.00           H
ATOM   2835  CA  PHE A 833      67.380  50.070  54.130  1.00  0.00           C
ATOM   2836  HA  PHE A 833      66.600  50.360  53.450  1.00  0.00           H
ATOM   2837  CB  PHE A 833      68.320  51.350  54.380  1.00  0.00           C
ATOM   2838  HB1 PHE A 833      68.940  51.500  53.470  1.00  0.00           H
ATOM   2839  HB2 PHE A 833      68.970  51.410  55.280  1.00  0.00           H
ATOM   2840  CG  PHE A 833      67.450  52.570  54.450  1.00  0.00           C
ATOM   2841  CD1 PHE A 833      66.580  52.930  53.410  1.00  0.00           C
ATOM   2842  HD1 PHE A 833      66.400  52.420  52.490  1.00  0.00           H
ATOM   2843  CE1 PHE A 833      65.660  53.970  53.570  1.00  0.00           C
ATOM   2844  HE1 PHE A 833      64.980  54.080  52.730  1.00  0.00           H
ATOM   2845  CZ  PHE A 833      65.850  54.820  54.650  1.00  0.00           C
ATOM   2846  HZ  PHE A 833      65.290  55.750  54.580  1.00  0.00           H
ATOM   2847  CD2 PHE A 833      67.440  53.320  55.630  1.00  0.00           C
ATOM   2848  HD2 PHE A 833      67.930  52.900  56.500  1.00  0.00           H
ATOM   2849  CE2 PHE A 833      66.630  54.490  55.750  1.00  0.00           C
ATOM   2850  HE2 PHE A 833      66.630  55.090  56.650  1.00  0.00           H
ATOM   2851  C   PHE A 833      68.140  49.050  53.340  1.00  0.00           C
ATOM   2852  O   PHE A 833      68.110  49.070  52.140  1.00  0.00           O
ATOM   2853  N   THR A 834      68.790  48.070  53.900  1.00  0.00           N
ATOM   2854  HN  THR A 834      68.880  48.020  54.900  1.00  0.00           H
ATOM   2855  CA  THR A 834      69.470  47.070  53.030  1.00  0.00           C
ATOM   2856  HA  THR A 834      69.940  47.540  52.170  1.00  0.00           H
ATOM   2857  CB  THR A 834      70.670  46.330  53.670  1.00  0.00           C
ATOM   2858  HB  THR A 834      71.090  45.520  53.040  1.00  0.00           H
ATOM   2859  OG1 THR A 834      70.360  45.840  54.960  1.00  0.00           O
ATOM   2860  HG1 THR A 834      70.020  46.600  55.420  1.00  0.00           H
ATOM   2861  CG2 THR A 834      71.790  47.280  53.750  1.00  0.00           C
ATOM   2862 HG21 THR A 834      72.060  47.820  52.810  1.00  0.00           H
ATOM   2863 HG22 THR A 834      72.660  46.710  54.100  1.00  0.00           H
ATOM   2864 HG23 THR A 834      71.490  48.060  54.490  1.00  0.00           H
ATOM   2865  C   THR A 834      68.480  46.060  52.410  1.00  0.00           C
ATOM   2866  O   THR A 834      68.750  45.460  51.320  1.00  0.00           O
ATOM   2867  N   THR A 835      67.250  45.920  53.010  1.00  0.00           N
ATOM   2868  HN  THR A 835      67.190  46.500  53.820  1.00  0.00           H
ATOM   2869  CA  THR A 835      66.120  45.120  52.570  1.00  0.00           C
ATOM   2870  HA  THR A 835      66.490  44.160  52.240  1.00  0.00           H
ATOM   2871  CB  THR A 835      65.060  44.900  53.670  1.00  0.00           C
ATOM   2872  HB  THR A 835      64.870  45.940  54.010  1.00  0.00           H
ATOM   2873  OG1 THR A 835      65.630  44.170  54.760  1.00  0.00           O
ATOM   2874  HG1 THR A 835      66.090  44.780  55.330  1.00  0.00           H
ATOM   2875  CG2 THR A 835      63.850  44.190  53.110  1.00  0.00           C
ATOM   2876 HG21 THR A 835      64.090  43.150  52.800  1.00  0.00           H
ATOM   2877 HG22 THR A 835      63.300  44.770  52.340  1.00  0.00           H
ATOM   2878 HG23 THR A 835      63.030  44.020  53.840  1.00  0.00           H
ATOM   2879  C   THR A 835      65.570  45.790  51.330  1.00  0.00           C
ATOM   2880  O   THR A 835      65.440  45.160  50.220  1.00  0.00           O
ATOM   2881  N   PHE A 836      65.260  47.090  51.330  1.00  0.00           N
ATOM   2882  HN  PHE A 836      65.340  47.640  52.160  1.00  0.00           H
ATOM   2883  CA  PHE A 836      64.840  47.930  50.210  1.00  0.00           C
ATOM   2884  HA  PHE A 836      64.080  47.340  49.720  1.00  0.00           H
ATOM   2885  CB  PHE A 836      64.220  49.220  50.730  1.00  0.00           C
ATOM   2886  HB1 PHE A 836      64.760  49.600  51.610  1.00  0.00           H
ATOM   2887  HB2 PHE A 836      63.170  49.130  51.060  1.00  0.00           H
ATOM   2888  CG  PHE A 836      64.210  50.410  49.760  1.00  0.00           C
ATOM   2889  CD1 PHE A 836      65.340  51.210  49.490  1.00  0.00           C
ATOM   2890  HD1 PHE A 836      66.190  51.210  50.150  1.00  0.00           H
ATOM   2891  CE1 PHE A 836      65.370  52.050  48.390  1.00  0.00           C
ATOM   2892  HE1 PHE A 836      66.260  52.630  48.210  1.00  0.00           H
ATOM   2893  CZ  PHE A 836      64.250  52.100  47.500  1.00  0.00           C
ATOM   2894  HZ  PHE A 836      64.310  52.800  46.680  1.00  0.00           H
ATOM   2895  CD2 PHE A 836      63.130  50.400  48.800  1.00  0.00           C
ATOM   2896  HD2 PHE A 836      62.310  49.710  48.830  1.00  0.00           H
ATOM   2897  CE2 PHE A 836      63.190  51.200  47.750  1.00  0.00           C
ATOM   2898  HE2 PHE A 836      62.460  51.090  46.970  1.00  0.00           H
ATOM   2899  C   PHE A 836      65.910  48.010  49.110  1.00  0.00           C
ATOM   2900  O   PHE A 836      65.700  47.880  47.890  1.00  0.00           O
ATOM   2901  N   PHE A 837      67.250  48.150  49.470  1.00  0.00           N
ATOM   2902  HN  PHE A 837      67.540  48.360  50.400  1.00  0.00           H
ATOM   2903  CA  PHE A 837      68.410  48.070  48.490  1.00  0.00           C
ATOM   2904  HA  PHE A 837      68.180  48.820  47.750  1.00  0.00           H
ATOM   2905  CB  PHE A 837      69.810  48.330  49.030  1.00  0.00           C
ATOM   2906  HB1 PHE A 837      70.520  48.330  48.170  1.00  0.00           H
ATOM   2907  HB2 PHE A 837      70.150  47.560  49.760  1.00  0.00           H
ATOM   2908  CG  PHE A 837      69.950  49.630  49.670  1.00  0.00           C
ATOM   2909  CD1 PHE A 837      69.080  50.770  49.350  1.00  0.00           C
ATOM   2910  HD1 PHE A 837      68.290  50.780  48.600  1.00  0.00           H
ATOM   2911  CE1 PHE A 837      69.170  51.970  50.120  1.00  0.00           C
ATOM   2912  HE1 PHE A 837      68.440  52.740  49.880  1.00  0.00           H
ATOM   2913  CZ  PHE A 837      70.120  52.140  51.090  1.00  0.00           C
ATOM   2914  HZ  PHE A 837      70.180  53.120  51.540  1.00  0.00           H
ATOM   2915  CD2 PHE A 837      70.970  49.900  50.610  1.00  0.00           C
ATOM   2916  HD2 PHE A 837      71.760  49.170  50.750  1.00  0.00           H
ATOM   2917  CE2 PHE A 837      71.010  51.090  51.330  1.00  0.00           C
ATOM   2918  HE2 PHE A 837      71.810  51.260  52.040  1.00  0.00           H
ATOM   2919  C   PHE A 837      68.610  46.740  47.710  1.00  0.00           C
ATOM   2920  O   PHE A 837      68.790  46.690  46.480  1.00  0.00           O
ATOM   2921  N   LEU A 838      68.540  45.630  48.470  1.00  0.00           N
ATOM   2922  HN  LEU A 838      68.340  45.760  49.430  1.00  0.00           H
ATOM   2923  CA  LEU A 838      68.740  44.320  47.920  1.00  0.00           C
ATOM   2924  HA  LEU A 838      69.720  44.310  47.480  1.00  0.00           H
ATOM   2925  CB  LEU A 838      68.870  43.250  48.970  1.00  0.00           C
ATOM   2926  HB1 LEU A 838      68.020  43.430  49.660  1.00  0.00           H
ATOM   2927  HB2 LEU A 838      69.780  43.540  49.560  1.00  0.00           H
ATOM   2928  CG  LEU A 838      68.980  41.820  48.510  1.00  0.00           C
ATOM   2929  HG  LEU A 838      68.090  41.460  47.970  1.00  0.00           H
ATOM   2930  CD1 LEU A 838      70.240  41.750  47.590  1.00  0.00           C
ATOM   2931 HD11 LEU A 838      71.080  42.430  47.870  1.00  0.00           H
ATOM   2932 HD12 LEU A 838      69.890  41.870  46.550  1.00  0.00           H
ATOM   2933 HD13 LEU A 838      70.590  40.690  47.660  1.00  0.00           H
ATOM   2934  CD2 LEU A 838      69.190  40.940  49.790  1.00  0.00           C
ATOM   2935 HD21 LEU A 838      68.360  40.990  50.520  1.00  0.00           H
ATOM   2936 HD22 LEU A 838      70.120  41.130  50.350  1.00  0.00           H
ATOM   2937 HD23 LEU A 838      69.330  39.890  49.480  1.00  0.00           H
ATOM   2938  C   LEU A 838      67.750  43.980  46.850  1.00  0.00           C
ATOM   2939  O   LEU A 838      68.080  43.590  45.750  1.00  0.00           O
ATOM   2940  N   SER A 839      66.500  44.220  47.210  1.00  0.00           N
ATOM   2941  HN  SER A 839      66.270  44.500  48.130  1.00  0.00           H
ATOM   2942  CA  SER A 839      65.320  44.070  46.380  1.00  0.00           C
ATOM   2943  HA  SER A 839      65.390  43.020  46.120  1.00  0.00           H
ATOM   2944  CB  SER A 839      63.910  44.230  47.100  1.00  0.00           C
ATOM   2945  HB1 SER A 839      63.740  43.320  47.710  1.00  0.00           H
ATOM   2946  HB2 SER A 839      63.080  44.400  46.370  1.00  0.00           H
ATOM   2947  OG  SER A 839      63.950  45.330  47.930  1.00  0.00           O
ATOM   2948  HG1 SER A 839      64.550  45.220  48.670  1.00  0.00           H
ATOM   2949  C   SER A 839      65.450  44.960  45.150  1.00  0.00           C
ATOM   2950  O   SER A 839      65.250  44.540  43.990  1.00  0.00           O
ATOM   2951  N   SER A 840      65.790  46.240  45.290  1.00  0.00           N
ATOM   2952  HN  SER A 840      65.720  46.610  46.210  1.00  0.00           H
ATOM   2953  CA  SER A 840      65.970  47.160  44.210  1.00  0.00           C
ATOM   2954  HA  SER A 840      65.070  47.110  43.620  1.00  0.00           H
ATOM   2955  CB  SER A 840      66.060  48.640  44.670  1.00  0.00           C
ATOM   2956  HB1 SER A 840      66.090  49.340  43.820  1.00  0.00           H
ATOM   2957  HB2 SER A 840      67.010  48.810  45.230  1.00  0.00           H
ATOM   2958  OG  SER A 840      64.850  49.010  45.380  1.00  0.00           O
ATOM   2959  HG1 SER A 840      64.940  48.740  46.290  1.00  0.00           H
ATOM   2960  C   SER A 840      67.110  46.790  43.240  1.00  0.00           C
ATOM   2961  O   SER A 840      66.960  46.950  42.020  1.00  0.00           O
ATOM   2962  N   PHE A 841      68.190  46.190  43.730  1.00  0.00           N
ATOM   2963  HN  PHE A 841      68.200  45.950  44.700  1.00  0.00           H
ATOM   2964  CA  PHE A 841      69.220  45.590  42.950  1.00  0.00           C
ATOM   2965  HA  PHE A 841      69.630  46.280  42.220  1.00  0.00           H
ATOM   2966  CB  PHE A 841      70.470  45.310  43.980  1.00  0.00           C
ATOM   2967  HB1 PHE A 841      70.170  44.810  44.920  1.00  0.00           H
ATOM   2968  HB2 PHE A 841      70.880  46.270  44.350  1.00  0.00           H
ATOM   2969  CG  PHE A 841      71.510  44.460  43.320  1.00  0.00           C
ATOM   2970  CD1 PHE A 841      71.290  43.060  43.330  1.00  0.00           C
ATOM   2971  HD1 PHE A 841      70.390  42.650  43.750  1.00  0.00           H
ATOM   2972  CE1 PHE A 841      72.190  42.180  42.620  1.00  0.00           C
ATOM   2973  HE1 PHE A 841      72.000  41.120  42.470  1.00  0.00           H
ATOM   2974  CZ  PHE A 841      73.330  42.730  42.100  1.00  0.00           C
ATOM   2975  HZ  PHE A 841      73.980  42.100  41.520  1.00  0.00           H
ATOM   2976  CD2 PHE A 841      72.570  45.040  42.620  1.00  0.00           C
ATOM   2977  HD2 PHE A 841      72.630  46.110  42.540  1.00  0.00           H
ATOM   2978  CE2 PHE A 841      73.520  44.090  42.060  1.00  0.00           C
ATOM   2979  HE2 PHE A 841      74.400  44.380  41.510  1.00  0.00           H
ATOM   2980  C   PHE A 841      68.760  44.370  42.140  1.00  0.00           C
ATOM   2981  O   PHE A 841      69.010  44.290  40.950  1.00  0.00           O
ATOM   2982  N   LEU A 842      67.900  43.560  42.760  1.00  0.00           N
ATOM   2983  HN  LEU A 842      67.520  43.810  43.650  1.00  0.00           H
ATOM   2984  CA  LEU A 842      67.410  42.300  42.140  1.00  0.00           C
ATOM   2985  HA  LEU A 842      68.230  41.820  41.640  1.00  0.00           H
ATOM   2986  CB  LEU A 842      66.780  41.450  43.300  1.00  0.00           C
ATOM   2987  HB1 LEU A 842      65.950  40.820  42.920  1.00  0.00           H
ATOM   2988  HB2 LEU A 842      66.210  42.170  43.930  1.00  0.00           H
ATOM   2989  CG  LEU A 842      67.640  40.770  44.340  1.00  0.00           C
ATOM   2990  HG  LEU A 842      68.430  41.470  44.680  1.00  0.00           H
ATOM   2991  CD1 LEU A 842      66.810  40.250  45.530  1.00  0.00           C
ATOM   2992 HD11 LEU A 842      66.110  39.410  45.330  1.00  0.00           H
ATOM   2993 HD12 LEU A 842      66.350  41.180  45.930  1.00  0.00           H
ATOM   2994 HD13 LEU A 842      67.460  39.820  46.320  1.00  0.00           H
ATOM   2995  CD2 LEU A 842      68.290  39.530  43.670  1.00  0.00           C
ATOM   2996 HD21 LEU A 842      68.780  38.930  44.480  1.00  0.00           H
ATOM   2997 HD22 LEU A 842      69.070  39.720  42.900  1.00  0.00           H
ATOM   2998 HD23 LEU A 842      67.600  38.750  43.290  1.00  0.00           H
ATOM   2999  C   LEU A 842      66.380  42.590  41.080  1.00  0.00           C
ATOM   3000  O   LEU A 842      66.400  41.970  40.010  1.00  0.00           O
ATOM   3001  N   LYS A 843      65.560  43.620  41.350  1.00  0.00           N
ATOM   3002  HN  LYS A 843      65.470  43.930  42.300  1.00  0.00           H
ATOM   3003  CA  LYS A 843      64.630  44.240  40.410  1.00  0.00           C
ATOM   3004  HA  LYS A 843      64.010  43.450  40.020  1.00  0.00           H
ATOM   3005  CB  LYS A 843      63.710  45.160  41.240  1.00  0.00           C
ATOM   3006  HB1 LYS A 843      64.420  45.870  41.710  1.00  0.00           H
ATOM   3007  HB2 LYS A 843      63.170  44.370  41.790  1.00  0.00           H
ATOM   3008  CG  LYS A 843      62.730  46.050  40.470  1.00  0.00           C
ATOM   3009  HG1 LYS A 843      63.290  46.800  39.860  1.00  0.00           H
ATOM   3010  HG2 LYS A 843      61.990  46.560  41.140  1.00  0.00           H
ATOM   3011  CD  LYS A 843      61.830  45.270  39.470  1.00  0.00           C
ATOM   3012  HD1 LYS A 843      61.880  44.180  39.650  1.00  0.00           H
ATOM   3013  HD2 LYS A 843      62.220  45.460  38.450  1.00  0.00           H
ATOM   3014  CE  LYS A 843      60.360  45.550  39.510  1.00  0.00           C
ATOM   3015  HE1 LYS A 843      59.910  45.240  40.480  1.00  0.00           H
ATOM   3016  HE2 LYS A 843      59.810  44.910  38.790  1.00  0.00           H
ATOM   3017  NZ  LYS A 843      59.970  46.940  39.360  1.00  0.00           N
ATOM   3018  HZ1 LYS A 843      60.490  47.420  38.600  1.00  0.00           H
ATOM   3019  HZ2 LYS A 843      60.200  47.540  40.180  1.00  0.00           H
ATOM   3020  HZ3 LYS A 843      58.940  46.940  39.220  1.00  0.00           H
ATOM   3021  C   LYS A 843      65.250  44.890  39.180  1.00  0.00           C
ATOM   3022  O   LYS A 843      64.640  44.910  38.080  1.00  0.00           O
ATOM   3023  N   GLN A 844      66.520  45.310  39.310  1.00  0.00           N
ATOM   3024  HN  GLN A 844      67.000  45.150  40.170  1.00  0.00           H
ATOM   3025  CA  GLN A 844      67.270  45.790  38.170  1.00  0.00           C
ATOM   3026  HA  GLN A 844      66.700  46.030  37.280  1.00  0.00           H
ATOM   3027  CB  GLN A 844      68.010  47.120  38.490  1.00  0.00           C
ATOM   3028  HB1 GLN A 844      68.570  47.500  37.610  1.00  0.00           H
ATOM   3029  HB2 GLN A 844      68.720  46.810  39.290  1.00  0.00           H
ATOM   3030  CG  GLN A 844      67.210  48.290  38.950  1.00  0.00           C
ATOM   3031  HG1 GLN A 844      67.810  49.210  38.790  1.00  0.00           H
ATOM   3032  HG2 GLN A 844      67.070  48.190  40.050  1.00  0.00           H
ATOM   3033  CD  GLN A 844      65.880  48.460  38.200  1.00  0.00           C
ATOM   3034  OE1 GLN A 844      64.710  48.350  38.660  1.00  0.00           O
ATOM   3035  NE2 GLN A 844      66.050  48.620  36.940  1.00  0.00           N
ATOM   3036 HE21 GLN A 844      65.250  48.920  36.420  1.00  0.00           H
ATOM   3037 HE22 GLN A 844      66.950  48.560  36.520  1.00  0.00           H
ATOM   3038  C   GLN A 844      68.360  44.810  37.710  1.00  0.00           C
ATOM   3039  O   GLN A 844      69.270  45.170  36.980  1.00  0.00           O
ATOM   3040  N   PHE A 845      68.280  43.470  38.100  1.00  0.00           N
ATOM   3041  HN  PHE A 845      67.520  43.220  38.690  1.00  0.00           H
ATOM   3042  CA  PHE A 845      69.210  42.560  37.540  1.00  0.00           C
ATOM   3043  HA  PHE A 845      70.230  42.880  37.540  1.00  0.00           H
ATOM   3044  CB  PHE A 845      69.230  41.240  38.380  1.00  0.00           C
ATOM   3045  HB1 PHE A 845      68.270  40.710  38.280  1.00  0.00           H
ATOM   3046  HB2 PHE A 845      69.360  41.490  39.460  1.00  0.00           H
ATOM   3047  CG  PHE A 845      70.250  40.210  38.030  1.00  0.00           C
ATOM   3048  CD1 PHE A 845      71.610  40.510  38.370  1.00  0.00           C
ATOM   3049  HD1 PHE A 845      71.820  41.500  38.770  1.00  0.00           H
ATOM   3050  CE1 PHE A 845      72.630  39.600  38.090  1.00  0.00           C
ATOM   3051  HE1 PHE A 845      73.660  39.700  38.370  1.00  0.00           H
ATOM   3052  CZ  PHE A 845      72.250  38.380  37.640  1.00  0.00           C
ATOM   3053  HZ  PHE A 845      72.950  37.620  37.350  1.00  0.00           H
ATOM   3054  CD2 PHE A 845      69.940  38.880  37.580  1.00  0.00           C
ATOM   3055  HD2 PHE A 845      68.910  38.580  37.520  1.00  0.00           H
ATOM   3056  CE2 PHE A 845      70.960  38.050  37.330  1.00  0.00           C
ATOM   3057  HE2 PHE A 845      70.660  37.080  36.940  1.00  0.00           H
ATOM   3058  C   PHE A 845      68.840  42.240  36.050  1.00  0.00           C
ATOM   3059  O   PHE A 845      69.700  41.880  35.230  1.00  0.00           O
ATOM   3060  N   LYS A 846      67.590  42.510  35.680  1.00  0.00           N
ATOM   3061  HN  LYS A 846      66.850  42.840  36.270  1.00  0.00           H
ATOM   3062  CA  LYS A 846      67.040  42.430  34.310  1.00  0.00           C
ATOM   3063  HA  LYS A 846      67.140  41.390  34.020  1.00  0.00           H
ATOM   3064  CB  LYS A 846      65.590  42.860  34.330  1.00  0.00           C
ATOM   3065  HB1 LYS A 846      65.060  42.120  34.950  1.00  0.00           H
ATOM   3066  HB2 LYS A 846      65.120  42.790  33.330  1.00  0.00           H
ATOM   3067  CG  LYS A 846      65.340  44.270  34.870  1.00  0.00           C
ATOM   3068  HG1 LYS A 846      66.040  45.090  34.580  1.00  0.00           H
ATOM   3069  HG2 LYS A 846      65.610  44.340  35.940  1.00  0.00           H
ATOM   3070  CD  LYS A 846      63.850  44.660  34.810  1.00  0.00           C
ATOM   3071  HD1 LYS A 846      63.280  44.000  35.490  1.00  0.00           H
ATOM   3072  HD2 LYS A 846      63.540  44.450  33.750  1.00  0.00           H
ATOM   3073  CE  LYS A 846      63.450  46.150  35.240  1.00  0.00           C
ATOM   3074  HE1 LYS A 846      63.940  46.920  34.610  1.00  0.00           H
ATOM   3075  HE2 LYS A 846      63.700  46.290  36.310  1.00  0.00           H
ATOM   3076  NZ  LYS A 846      62.010  46.270  34.950  1.00  0.00           N
ATOM   3077  HZ1 LYS A 846      61.750  47.270  35.070  1.00  0.00           H
ATOM   3078  HZ2 LYS A 846      61.510  45.700  35.650  1.00  0.00           H
ATOM   3079  HZ3 LYS A 846      61.860  46.050  33.940  1.00  0.00           H
ATOM   3080  C   LYS A 846      67.760  43.200  33.270  1.00  0.00           C
ATOM   3081  O   LYS A 846      67.860  42.810  32.100  1.00  0.00           O
ATOM   3082  N   THR A 847      68.310  44.320  33.600  1.00  0.00           N
ATOM   3083  HN  THR A 847      68.150  44.640  34.530  1.00  0.00           H
ATOM   3084  CA  THR A 847      68.990  45.170  32.680  1.00  0.00           C
ATOM   3085  HA  THR A 847      68.680  44.930  31.680  1.00  0.00           H
ATOM   3086  CB  THR A 847      68.620  46.590  33.010  1.00  0.00           C
ATOM   3087  HB  THR A 847      69.250  47.270  32.390  1.00  0.00           H
ATOM   3088  OG1 THR A 847      68.690  47.010  34.380  1.00  0.00           O
ATOM   3089  HG1 THR A 847      69.630  47.020  34.600  1.00  0.00           H
ATOM   3090  CG2 THR A 847      67.170  46.820  32.610  1.00  0.00           C
ATOM   3091 HG21 THR A 847      66.460  45.970  32.800  1.00  0.00           H
ATOM   3092 HG22 THR A 847      67.240  46.910  31.510  1.00  0.00           H
ATOM   3093 HG23 THR A 847      66.660  47.750  32.950  1.00  0.00           H
ATOM   3094  C   THR A 847      70.550  44.990  32.730  1.00  0.00           C
ATOM   3095  O   THR A 847      71.250  45.850  32.350  1.00  0.00           O
ATOM   3096  N   LYS A 848      71.030  43.870  33.390  1.00  0.00           N
ATOM   3097  HN  LYS A 848      70.390  43.310  33.890  1.00  0.00           H
ATOM   3098  CA  LYS A 848      72.470  43.470  33.450  1.00  0.00           C
ATOM   3099  HA  LYS A 848      73.150  44.320  33.400  1.00  0.00           H
ATOM   3100  CB  LYS A 848      72.760  42.600  34.740  1.00  0.00           C
ATOM   3101  HB1 LYS A 848      73.800  42.220  34.750  1.00  0.00           H
ATOM   3102  HB2 LYS A 848      72.150  41.670  34.680  1.00  0.00           H
ATOM   3103  CG  LYS A 848      72.510  43.410  36.010  1.00  0.00           C
ATOM   3104  HG1 LYS A 848      72.630  42.670  36.840  1.00  0.00           H
ATOM   3105  HG2 LYS A 848      71.440  43.700  36.070  1.00  0.00           H
ATOM   3106  CD  LYS A 848      73.450  44.650  36.210  1.00  0.00           C
ATOM   3107  HD1 LYS A 848      73.140  45.390  35.440  1.00  0.00           H
ATOM   3108  HD2 LYS A 848      74.540  44.490  36.080  1.00  0.00           H
ATOM   3109  CE  LYS A 848      73.320  45.430  37.510  1.00  0.00           C
ATOM   3110  HE1 LYS A 848      73.810  46.410  37.390  1.00  0.00           H
ATOM   3111  HE2 LYS A 848      73.770  44.750  38.270  1.00  0.00           H
ATOM   3112  NZ  LYS A 848      71.870  45.740  37.930  1.00  0.00           N
ATOM   3113  HZ1 LYS A 848      71.530  44.950  38.510  1.00  0.00           H
ATOM   3114  HZ2 LYS A 848      71.310  45.830  37.050  1.00  0.00           H
ATOM   3115  HZ3 LYS A 848      71.900  46.660  38.410  1.00  0.00           H
ATOM   3116  C   LYS A 848      72.720  42.730  32.180  1.00  0.00           C
ATOM   3117  O   LYS A 848      71.800  42.240  31.470  1.00  0.00           O
ATOM   3118  N   ARG A 849      74.050  42.450  31.850  1.00  0.00           N
ATOM   3119  HN  ARG A 849      74.790  42.940  32.300  1.00  0.00           H
ATOM   3120  CA  ARG A 849      74.480  41.410  30.850  1.00  0.00           C
ATOM   3121  HA  ARG A 849      73.690  41.140  30.160  1.00  0.00           H
ATOM   3122  CB  ARG A 849      75.680  41.750  29.930  1.00  0.00           C
ATOM   3123  HB1 ARG A 849      75.320  42.680  29.430  1.00  0.00           H
ATOM   3124  HB2 ARG A 849      75.860  41.040  29.100  1.00  0.00           H
ATOM   3125  CG  ARG A 849      77.060  42.090  30.490  1.00  0.00           C
ATOM   3126  HG1 ARG A 849      76.970  42.740  31.400  1.00  0.00           H
ATOM   3127  HG2 ARG A 849      77.630  42.710  29.770  1.00  0.00           H
ATOM   3128  CD  ARG A 849      77.820  40.790  30.940  1.00  0.00           C
ATOM   3129  HD1 ARG A 849      77.820  40.020  30.130  1.00  0.00           H
ATOM   3130  HD2 ARG A 849      77.320  40.270  31.780  1.00  0.00           H
ATOM   3131  NE  ARG A 849      79.210  41.230  31.260  1.00  0.00           N
ATOM   3132  HE  ARG A 849      79.440  42.190  31.160  1.00  0.00           H
ATOM   3133  CZ  ARG A 849      80.150  40.360  31.540  1.00  0.00           C
ATOM   3134  NH1 ARG A 849      81.380  40.750  31.780  1.00  0.00           N
ATOM   3135 HH11 ARG A 849      81.600  41.730  31.870  1.00  0.00           H
ATOM   3136 HH12 ARG A 849      82.040  40.010  31.930  1.00  0.00           H
ATOM   3137  NH2 ARG A 849      79.950  39.030  31.610  1.00  0.00           N
ATOM   3138 HH21 ARG A 849      78.980  38.800  31.680  1.00  0.00           H
ATOM   3139 HH22 ARG A 849      80.770  38.480  31.740  1.00  0.00           H
ATOM   3140  C   ARG A 849      74.660  40.040  31.550  1.00  0.00           C
ATOM   3141  O   ARG A 849      74.900  38.980  30.870  1.00  0.00           O
ATOM   3142  N   TYR A 850      74.550  39.980  32.930  1.00  0.00           N
ATOM   3143  HN  TYR A 850      74.310  40.810  33.430  1.00  0.00           H
ATOM   3144  CA  TYR A 850      74.770  38.810  33.770  1.00  0.00           C
ATOM   3145  HA  TYR A 850      75.590  38.320  33.260  1.00  0.00           H
ATOM   3146  CB  TYR A 850      75.070  39.010  35.260  1.00  0.00           C
ATOM   3147  HB1 TYR A 850      75.230  38.090  35.850  1.00  0.00           H
ATOM   3148  HB2 TYR A 850      74.140  39.480  35.660  1.00  0.00           H
ATOM   3149  CG  TYR A 850      76.280  39.880  35.450  1.00  0.00           C
ATOM   3150  CD1 TYR A 850      77.590  39.570  34.840  1.00  0.00           C
ATOM   3151  HD1 TYR A 850      77.810  38.690  34.260  1.00  0.00           H
ATOM   3152  CE1 TYR A 850      78.570  40.510  34.990  1.00  0.00           C
ATOM   3153  HE1 TYR A 850      79.470  40.410  34.400  1.00  0.00           H
ATOM   3154  CZ  TYR A 850      78.390  41.610  35.830  1.00  0.00           C
ATOM   3155  OH  TYR A 850      79.480  42.430  36.080  1.00  0.00           O
ATOM   3156  HH  TYR A 850      80.200  42.200  35.480  1.00  0.00           H
ATOM   3157  CD2 TYR A 850      76.150  40.940  36.280  1.00  0.00           C
ATOM   3158  HD2 TYR A 850      75.170  41.130  36.690  1.00  0.00           H
ATOM   3159  CE2 TYR A 850      77.240  41.720  36.620  1.00  0.00           C
ATOM   3160  HE2 TYR A 850      77.120  42.590  37.250  1.00  0.00           H
ATOM   3161  C   TYR A 850      73.570  37.830  33.710  1.00  0.00           C
ATOM   3162  O   TYR A 850      72.470  38.290  33.770  1.00  0.00           O
ATOM   3163  N   PHE A 851      73.830  36.500  33.530  1.00  0.00           N
ATOM   3164  HN  PHE A 851      74.790  36.320  33.390  1.00  0.00           H
ATOM   3165  CA  PHE A 851      72.910  35.340  33.530  1.00  0.00           C
ATOM   3166  HA  PHE A 851      73.520  34.460  33.410  1.00  0.00           H
ATOM   3167  CB  PHE A 851      72.170  35.150  34.810  1.00  0.00           C
ATOM   3168  HB1 PHE A 851      71.550  34.220  34.760  1.00  0.00           H
ATOM   3169  HB2 PHE A 851      71.380  35.910  34.990  1.00  0.00           H
ATOM   3170  CG  PHE A 851      72.950  34.840  36.050  1.00  0.00           C
ATOM   3171  CD1 PHE A 851      72.240  34.640  37.240  1.00  0.00           C
ATOM   3172  HD1 PHE A 851      71.190  34.860  37.200  1.00  0.00           H
ATOM   3173  CE1 PHE A 851      72.860  34.120  38.420  1.00  0.00           C
ATOM   3174  HE1 PHE A 851      72.270  34.060  39.320  1.00  0.00           H
ATOM   3175  CZ  PHE A 851      74.190  33.690  38.340  1.00  0.00           C
ATOM   3176  HZ  PHE A 851      74.640  33.160  39.170  1.00  0.00           H
ATOM   3177  CD2 PHE A 851      74.300  34.500  36.080  1.00  0.00           C
ATOM   3178  HD2 PHE A 851      74.790  34.360  35.120  1.00  0.00           H
ATOM   3179  CE2 PHE A 851      74.890  33.870  37.180  1.00  0.00           C
ATOM   3180  HE2 PHE A 851      75.900  33.540  37.010  1.00  0.00           H
ATOM   3181  C   PHE A 851      71.900  35.310  32.330  1.00  0.00           C
ATOM   3182  O   PHE A 851      71.540  36.370  31.860  1.00  0.00           O
ATOM   3183  N   PRO A 852      71.440  34.130  31.710  1.00  0.00           N
ATOM   3184  CD  PRO A 852      71.910  32.760  32.080  1.00  0.00           C
ATOM   3185  HD1 PRO A 852      71.370  32.410  32.970  1.00  0.00           H
ATOM   3186  HD2 PRO A 852      73.010  32.700  32.290  1.00  0.00           H
ATOM   3187  CA  PRO A 852      70.540  34.030  30.590  1.00  0.00           C
ATOM   3188  HA  PRO A 852      71.040  34.540  29.780  1.00  0.00           H
ATOM   3189  CB  PRO A 852      70.340  32.510  30.330  1.00  0.00           C
ATOM   3190  HB1 PRO A 852      70.220  32.190  29.270  1.00  0.00           H
ATOM   3191  HB2 PRO A 852      69.490  32.120  30.940  1.00  0.00           H
ATOM   3192  CG  PRO A 852      71.600  31.860  30.920  1.00  0.00           C
ATOM   3193  HG1 PRO A 852      71.490  30.830  31.330  1.00  0.00           H
ATOM   3194  HG2 PRO A 852      72.440  31.900  30.190  1.00  0.00           H
ATOM   3195  C   PRO A 852      69.250  34.750  30.790  1.00  0.00           C
ATOM   3196  O   PRO A 852      68.740  34.780  31.930  1.00  0.00           O
ATOM   3197  N   THR A 853      68.640  35.340  29.700  1.00  0.00           N
ATOM   3198  HN  THR A 853      68.940  35.100  28.770  1.00  0.00           H
ATOM   3199  CA  THR A 853      67.580  36.290  29.820  1.00  0.00           C
ATOM   3200  HA  THR A 853      67.920  37.050  30.520  1.00  0.00           H
ATOM   3201  CB  THR A 853      67.090  36.930  28.550  1.00  0.00           C
ATOM   3202  HB  THR A 853      66.210  37.580  28.750  1.00  0.00           H
ATOM   3203  OG1 THR A 853      66.820  35.980  27.570  1.00  0.00           O
ATOM   3204  HG1 THR A 853      65.930  35.650  27.720  1.00  0.00           H
ATOM   3205  CG2 THR A 853      68.090  37.890  27.920  1.00  0.00           C
ATOM   3206 HG21 THR A 853      68.480  38.500  28.760  1.00  0.00           H
ATOM   3207 HG22 THR A 853      67.480  38.540  27.250  1.00  0.00           H
ATOM   3208 HG23 THR A 853      68.960  37.360  27.480  1.00  0.00           H
ATOM   3209  C   THR A 853      66.390  35.740  30.580  1.00  0.00           C
ATOM   3210  O   THR A 853      65.850  36.500  31.360  1.00  0.00           O
ATOM   3211  N   LYS A 854      66.050  34.390  30.370  1.00  0.00           N
ATOM   3212  HN  LYS A 854      66.490  33.780  29.730  1.00  0.00           H
ATOM   3213  CA  LYS A 854      64.950  33.850  31.110  1.00  0.00           C
ATOM   3214  HA  LYS A 854      64.070  34.430  30.870  1.00  0.00           H
ATOM   3215  CB  LYS A 854      64.680  32.370  30.730  1.00  0.00           C
ATOM   3216  HB1 LYS A 854      65.650  31.840  30.530  1.00  0.00           H
ATOM   3217  HB2 LYS A 854      64.340  32.440  29.670  1.00  0.00           H
ATOM   3218  CG  LYS A 854      63.620  31.560  31.590  1.00  0.00           C
ATOM   3219  HG1 LYS A 854      63.910  31.380  32.650  1.00  0.00           H
ATOM   3220  HG2 LYS A 854      63.640  30.570  31.070  1.00  0.00           H
ATOM   3221  CD  LYS A 854      62.180  32.190  31.460  1.00  0.00           C
ATOM   3222  HD1 LYS A 854      62.030  32.420  30.390  1.00  0.00           H
ATOM   3223  HD2 LYS A 854      62.150  33.080  32.120  1.00  0.00           H
ATOM   3224  CE  LYS A 854      61.110  31.220  32.050  1.00  0.00           C
ATOM   3225  HE1 LYS A 854      60.090  31.670  31.960  1.00  0.00           H
ATOM   3226  HE2 LYS A 854      61.310  31.020  33.130  1.00  0.00           H
ATOM   3227  NZ  LYS A 854      61.070  29.840  31.400  1.00  0.00           N
ATOM   3228  HZ1 LYS A 854      61.950  29.300  31.520  1.00  0.00           H
ATOM   3229  HZ2 LYS A 854      60.900  30.050  30.400  1.00  0.00           H
ATOM   3230  HZ3 LYS A 854      60.280  29.290  31.790  1.00  0.00           H
ATOM   3231  C   LYS A 854      65.230  33.890  32.650  1.00  0.00           C
ATOM   3232  O   LYS A 854      64.360  34.170  33.420  1.00  0.00           O
ATOM   3233  N   VAL A 855      66.510  33.540  33.050  1.00  0.00           N
ATOM   3234  HN  VAL A 855      67.240  33.520  32.380  1.00  0.00           H
ATOM   3235  CA  VAL A 855      67.070  33.370  34.480  1.00  0.00           C
ATOM   3236  HA  VAL A 855      66.360  32.800  35.060  1.00  0.00           H
ATOM   3237  CB  VAL A 855      68.360  32.530  34.520  1.00  0.00           C
ATOM   3238  HB  VAL A 855      69.160  33.050  33.960  1.00  0.00           H
ATOM   3239  CG1 VAL A 855      68.920  32.380  35.930  1.00  0.00           C
ATOM   3240 HG11 VAL A 855      69.860  31.790  35.940  1.00  0.00           H
ATOM   3241 HG12 VAL A 855      68.240  31.760  36.550  1.00  0.00           H
ATOM   3242 HG13 VAL A 855      69.010  33.390  36.360  1.00  0.00           H
ATOM   3243  CG2 VAL A 855      67.990  31.120  34.050  1.00  0.00           C
ATOM   3244 HG21 VAL A 855      67.280  30.580  34.710  1.00  0.00           H
ATOM   3245 HG22 VAL A 855      68.900  30.490  34.150  1.00  0.00           H
ATOM   3246 HG23 VAL A 855      67.620  31.150  33.000  1.00  0.00           H
ATOM   3247  C   VAL A 855      67.100  34.770  35.190  1.00  0.00           C
ATOM   3248  O   VAL A 855      66.590  34.890  36.280  1.00  0.00           O
ATOM   3249  N   ARG A 856      67.590  35.780  34.470  1.00  0.00           N
ATOM   3250  HN  ARG A 856      68.080  35.500  33.650  1.00  0.00           H
ATOM   3251  CA  ARG A 856      67.720  37.140  34.950  1.00  0.00           C
ATOM   3252  HA  ARG A 856      68.410  37.110  35.770  1.00  0.00           H
ATOM   3253  CB  ARG A 856      68.420  37.800  33.700  1.00  0.00           C
ATOM   3254  HB1 ARG A 856      67.720  37.920  32.850  1.00  0.00           H
ATOM   3255  HB2 ARG A 856      69.170  37.030  33.410  1.00  0.00           H
ATOM   3256  CG  ARG A 856      69.100  39.160  33.970  1.00  0.00           C
ATOM   3257  HG1 ARG A 856      69.850  39.170  34.780  1.00  0.00           H
ATOM   3258  HG2 ARG A 856      68.310  39.730  34.510  1.00  0.00           H
ATOM   3259  CD  ARG A 856      69.590  39.980  32.670  1.00  0.00           C
ATOM   3260  HD1 ARG A 856      70.030  40.940  33.050  1.00  0.00           H
ATOM   3261  HD2 ARG A 856      68.680  40.080  32.040  1.00  0.00           H
ATOM   3262  NE  ARG A 856      70.640  39.270  31.900  1.00  0.00           N
ATOM   3263  HE  ARG A 856      71.140  38.510  32.310  1.00  0.00           H
ATOM   3264  CZ  ARG A 856      70.790  39.400  30.550  1.00  0.00           C
ATOM   3265  NH1 ARG A 856      70.300  40.390  29.900  1.00  0.00           N
ATOM   3266 HH11 ARG A 856      70.340  41.290  30.320  1.00  0.00           H
ATOM   3267 HH12 ARG A 856      70.410  40.360  28.910  1.00  0.00           H
ATOM   3268  NH2 ARG A 856      71.380  38.400  29.920  1.00  0.00           N
ATOM   3269 HH21 ARG A 856      71.460  38.260  28.940  1.00  0.00           H
ATOM   3270 HH22 ARG A 856      71.580  37.630  30.520  1.00  0.00           H
ATOM   3271  C   ARG A 856      66.400  37.790  35.270  1.00  0.00           C
ATOM   3272  O   ARG A 856      66.150  38.360  36.370  1.00  0.00           O
ATOM   3273  N   SER A 857      65.390  37.700  34.370  1.00  0.00           N
ATOM   3274  HN  SER A 857      65.480  37.200  33.510  1.00  0.00           H
ATOM   3275  CA  SER A 857      64.000  37.960  34.590  1.00  0.00           C
ATOM   3276  HA  SER A 857      63.840  39.030  34.720  1.00  0.00           H
ATOM   3277  CB  SER A 857      63.150  37.580  33.320  1.00  0.00           C
ATOM   3278  HB1 SER A 857      62.110  37.890  33.510  1.00  0.00           H
ATOM   3279  HB2 SER A 857      63.150  36.480  33.160  1.00  0.00           H
ATOM   3280  OG  SER A 857      63.700  38.220  32.220  1.00  0.00           O
ATOM   3281  HG1 SER A 857      64.310  37.620  31.770  1.00  0.00           H
ATOM   3282  C   SER A 857      63.390  37.270  35.680  1.00  0.00           C
ATOM   3283  O   SER A 857      62.690  37.840  36.510  1.00  0.00           O
ATOM   3284  N   THR A 858      63.640  35.990  35.740  1.00  0.00           N
ATOM   3285  HN  THR A 858      64.390  35.700  35.150  1.00  0.00           H
ATOM   3286  CA  THR A 858      63.170  35.180  36.870  1.00  0.00           C
ATOM   3287  HA  THR A 858      62.100  35.310  36.810  1.00  0.00           H
ATOM   3288  CB  THR A 858      63.490  33.700  36.590  1.00  0.00           C
ATOM   3289  HB  THR A 858      64.580  33.690  36.440  1.00  0.00           H
ATOM   3290  OG1 THR A 858      62.740  33.230  35.410  1.00  0.00           O
ATOM   3291  HG1 THR A 858      62.980  33.720  34.610  1.00  0.00           H
ATOM   3292  CG2 THR A 858      63.220  32.670  37.740  1.00  0.00           C
ATOM   3293 HG21 THR A 858      62.160  32.810  38.070  1.00  0.00           H
ATOM   3294 HG22 THR A 858      63.790  33.000  38.630  1.00  0.00           H
ATOM   3295 HG23 THR A 858      63.510  31.660  37.410  1.00  0.00           H
ATOM   3296  C   THR A 858      63.640  35.630  38.230  1.00  0.00           C
ATOM   3297  O   THR A 858      62.850  35.620  39.190  1.00  0.00           O
ATOM   3298  N   ILE A 859      64.900  35.880  38.380  1.00  0.00           N
ATOM   3299  HN  ILE A 859      65.470  35.800  37.560  1.00  0.00           H
ATOM   3300  CA  ILE A 859      65.460  36.570  39.500  1.00  0.00           C
ATOM   3301  HA  ILE A 859      65.270  36.100  40.440  1.00  0.00           H
ATOM   3302  CB  ILE A 859      66.990  36.630  39.320  1.00  0.00           C
ATOM   3303  HB  ILE A 859      67.240  37.030  38.310  1.00  0.00           H
ATOM   3304  CG2 ILE A 859      67.670  37.610  40.180  1.00  0.00           C
ATOM   3305 HG21 ILE A 859      68.760  37.590  40.070  1.00  0.00           H
ATOM   3306 HG22 ILE A 859      67.460  37.510  41.270  1.00  0.00           H
ATOM   3307 HG23 ILE A 859      67.320  38.580  39.790  1.00  0.00           H
ATOM   3308  CG1 ILE A 859      67.550  35.260  39.370  1.00  0.00           C
ATOM   3309 HG11 ILE A 859      67.000  34.590  38.680  1.00  0.00           H
ATOM   3310 HG12 ILE A 859      67.480  34.830  40.380  1.00  0.00           H
ATOM   3311  CD  ILE A 859      69.040  35.220  38.900  1.00  0.00           C
ATOM   3312  HD1 ILE A 859      69.090  35.410  37.800  1.00  0.00           H
ATOM   3313  HD2 ILE A 859      69.480  34.220  39.110  1.00  0.00           H
ATOM   3314  HD3 ILE A 859      69.660  36.010  39.400  1.00  0.00           H
ATOM   3315  C   ILE A 859      64.900  38.010  39.720  1.00  0.00           C
ATOM   3316  O   ILE A 859      64.650  38.430  40.840  1.00  0.00           O
ATOM   3317  N   SER A 860      64.620  38.790  38.670  1.00  0.00           N
ATOM   3318  HN  SER A 860      64.890  38.590  37.740  1.00  0.00           H
ATOM   3319  CA  SER A 860      63.850  40.010  38.840  1.00  0.00           C
ATOM   3320  HA  SER A 860      64.370  40.610  39.570  1.00  0.00           H
ATOM   3321  CB  SER A 860      63.780  40.940  37.590  1.00  0.00           C
ATOM   3322  HB1 SER A 860      62.940  41.660  37.640  1.00  0.00           H
ATOM   3323  HB2 SER A 860      63.710  40.300  36.680  1.00  0.00           H
ATOM   3324  OG  SER A 860      65.040  41.660  37.570  1.00  0.00           O
ATOM   3325  HG1 SER A 860      65.360  41.680  38.480  1.00  0.00           H
ATOM   3326  C   SER A 860      62.410  39.920  39.400  1.00  0.00           C
ATOM   3327  O   SER A 860      62.200  40.540  40.470  1.00  0.00           O
ATOM   3328  N   ASP A 861      61.590  39.090  38.820  1.00  0.00           N
ATOM   3329  HN  ASP A 861      61.760  38.650  37.940  1.00  0.00           H
ATOM   3330  CA  ASP A 861      60.250  38.650  39.260  1.00  0.00           C
ATOM   3331  HA  ASP A 861      59.580  39.490  39.200  1.00  0.00           H
ATOM   3332  CB  ASP A 861      59.720  37.680  38.150  1.00  0.00           C
ATOM   3333  HB1 ASP A 861      58.780  37.320  38.620  1.00  0.00           H
ATOM   3334  HB2 ASP A 861      60.390  36.810  38.000  1.00  0.00           H
ATOM   3335  CG  ASP A 861      59.430  38.380  36.800  1.00  0.00           C
ATOM   3336  OD1 ASP A 861      59.080  39.570  36.860  1.00  0.00           O
ATOM   3337  OD2 ASP A 861      59.230  37.630  35.790  1.00  0.00           O
ATOM   3338  C   ASP A 861      60.190  38.070  40.620  1.00  0.00           C
ATOM   3339  O   ASP A 861      59.330  38.410  41.450  1.00  0.00           O
ATOM   3340  N   PHE A 862      61.180  37.230  41.020  1.00  0.00           N
ATOM   3341  HN  PHE A 862      61.850  37.010  40.310  1.00  0.00           H
ATOM   3342  CA  PHE A 862      61.320  36.660  42.350  1.00  0.00           C
ATOM   3343  HA  PHE A 862      60.320  36.450  42.710  1.00  0.00           H
ATOM   3344  CB  PHE A 862      61.900  35.240  42.420  1.00  0.00           C
ATOM   3345  HB1 PHE A 862      61.990  34.980  43.500  1.00  0.00           H
ATOM   3346  HB2 PHE A 862      62.900  35.220  41.930  1.00  0.00           H
ATOM   3347  CG  PHE A 862      61.230  34.180  41.630  1.00  0.00           C
ATOM   3348  CD1 PHE A 862      59.900  34.280  41.180  1.00  0.00           C
ATOM   3349  HD1 PHE A 862      59.400  35.200  41.420  1.00  0.00           H
ATOM   3350  CE1 PHE A 862      59.310  33.260  40.410  1.00  0.00           C
ATOM   3351  HE1 PHE A 862      58.270  33.260  40.110  1.00  0.00           H
ATOM   3352  CZ  PHE A 862      60.060  32.030  40.220  1.00  0.00           C
ATOM   3353  HZ  PHE A 862      59.510  31.290  39.660  1.00  0.00           H
ATOM   3354  CD2 PHE A 862      61.960  33.000  41.380  1.00  0.00           C
ATOM   3355  HD2 PHE A 862      63.010  32.950  41.640  1.00  0.00           H
ATOM   3356  CE2 PHE A 862      61.390  32.000  40.540  1.00  0.00           C
ATOM   3357  HE2 PHE A 862      62.030  31.180  40.260  1.00  0.00           H
ATOM   3358  C   PHE A 862      62.100  37.510  43.390  1.00  0.00           C
ATOM   3359  O   PHE A 862      62.190  37.100  44.510  1.00  0.00           O
ATOM   3360  N   ALA A 863      62.640  38.660  43.060  1.00  0.00           N
ATOM   3361  HN  ALA A 863      62.570  38.940  42.110  1.00  0.00           H
ATOM   3362  CA  ALA A 863      63.190  39.640  43.950  1.00  0.00           C
ATOM   3363  HA  ALA A 863      64.260  39.500  43.930  1.00  0.00           H
ATOM   3364  CB  ALA A 863      62.870  41.100  43.450  1.00  0.00           C
ATOM   3365  HB1 ALA A 863      61.800  41.350  43.480  1.00  0.00           H
ATOM   3366  HB2 ALA A 863      63.300  41.260  42.440  1.00  0.00           H
ATOM   3367  HB3 ALA A 863      63.280  41.910  44.090  1.00  0.00           H
ATOM   3368  C   ALA A 863      62.830  39.710  45.400  1.00  0.00           C
ATOM   3369  O   ALA A 863      63.680  39.610  46.320  1.00  0.00           O
ATOM   3370  N   VAL A 864      61.520  39.870  45.700  1.00  0.00           N
ATOM   3371  HN  VAL A 864      60.760  40.010  45.060  1.00  0.00           H
ATOM   3372  CA  VAL A 864      60.970  39.860  47.090  1.00  0.00           C
ATOM   3373  HA  VAL A 864      61.580  40.460  47.730  1.00  0.00           H
ATOM   3374  CB  VAL A 864      59.450  40.250  47.180  1.00  0.00           C
ATOM   3375  HB  VAL A 864      58.860  39.520  46.580  1.00  0.00           H
ATOM   3376  CG1 VAL A 864      59.020  40.190  48.700  1.00  0.00           C
ATOM   3377 HG11 VAL A 864      58.960  39.140  49.020  1.00  0.00           H
ATOM   3378 HG12 VAL A 864      58.040  40.710  48.800  1.00  0.00           H
ATOM   3379 HG13 VAL A 864      59.690  40.740  49.400  1.00  0.00           H
ATOM   3380  CG2 VAL A 864      59.330  41.740  46.660  1.00  0.00           C
ATOM   3381 HG21 VAL A 864      59.710  41.680  45.610  1.00  0.00           H
ATOM   3382 HG22 VAL A 864      60.050  42.470  47.110  1.00  0.00           H
ATOM   3383 HG23 VAL A 864      58.290  42.100  46.770  1.00  0.00           H
ATOM   3384  C   VAL A 864      61.160  38.530  47.880  1.00  0.00           C
ATOM   3385  O   VAL A 864      61.650  38.520  49.010  1.00  0.00           O
ATOM   3386  N   PHE A 865      60.860  37.430  47.190  1.00  0.00           N
ATOM   3387  HN  PHE A 865      60.310  37.490  46.360  1.00  0.00           H
ATOM   3388  CA  PHE A 865      60.980  36.040  47.590  1.00  0.00           C
ATOM   3389  HA  PHE A 865      60.450  36.010  48.530  1.00  0.00           H
ATOM   3390  CB  PHE A 865      60.170  35.190  46.500  1.00  0.00           C
ATOM   3391  HB1 PHE A 865      60.680  35.500  45.570  1.00  0.00           H
ATOM   3392  HB2 PHE A 865      59.110  35.540  46.510  1.00  0.00           H
ATOM   3393  CG  PHE A 865      60.250  33.600  46.520  1.00  0.00           C
ATOM   3394  CD1 PHE A 865      59.830  33.000  45.350  1.00  0.00           C
ATOM   3395  HD1 PHE A 865      59.500  33.670  44.570  1.00  0.00           H
ATOM   3396  CE1 PHE A 865      59.810  31.610  45.200  1.00  0.00           C
ATOM   3397  HE1 PHE A 865      59.410  31.130  44.320  1.00  0.00           H
ATOM   3398  CZ  PHE A 865      60.330  30.800  46.220  1.00  0.00           C
ATOM   3399  HZ  PHE A 865      60.290  29.720  46.110  1.00  0.00           H
ATOM   3400  CD2 PHE A 865      60.690  32.790  47.560  1.00  0.00           C
ATOM   3401  HD2 PHE A 865      60.960  33.270  48.490  1.00  0.00           H
ATOM   3402  CE2 PHE A 865      60.760  31.420  47.420  1.00  0.00           C
ATOM   3403  HE2 PHE A 865      61.010  30.780  48.260  1.00  0.00           H
ATOM   3404  C   PHE A 865      62.440  35.680  47.900  1.00  0.00           C
ATOM   3405  O   PHE A 865      62.730  35.120  48.960  1.00  0.00           O
ATOM   3406  N   LEU A 866      63.390  35.950  47.020  1.00  0.00           N
ATOM   3407  HN  LEU A 866      63.050  36.340  46.170  1.00  0.00           H
ATOM   3408  CA  LEU A 866      64.790  35.860  47.140  1.00  0.00           C
ATOM   3409  HA  LEU A 866      64.940  34.840  47.480  1.00  0.00           H
ATOM   3410  CB  LEU A 866      65.540  36.150  45.820  1.00  0.00           C
ATOM   3411  HB1 LEU A 866      66.590  36.040  46.150  1.00  0.00           H
ATOM   3412  HB2 LEU A 866      65.310  37.210  45.550  1.00  0.00           H
ATOM   3413  CG  LEU A 866      65.340  35.040  44.740  1.00  0.00           C
ATOM   3414  HG  LEU A 866      64.290  34.700  44.560  1.00  0.00           H
ATOM   3415  CD1 LEU A 866      65.850  35.560  43.410  1.00  0.00           C
ATOM   3416 HD11 LEU A 866      66.920  35.860  43.430  1.00  0.00           H
ATOM   3417 HD12 LEU A 866      65.120  36.320  43.030  1.00  0.00           H
ATOM   3418 HD13 LEU A 866      65.800  34.800  42.610  1.00  0.00           H
ATOM   3419  CD2 LEU A 866      66.090  33.750  45.100  1.00  0.00           C
ATOM   3420 HD21 LEU A 866      67.150  34.010  45.320  1.00  0.00           H
ATOM   3421 HD22 LEU A 866      65.930  32.920  44.380  1.00  0.00           H
ATOM   3422 HD23 LEU A 866      65.700  33.280  46.040  1.00  0.00           H
ATOM   3423  C   LEU A 866      65.410  36.790  48.260  1.00  0.00           C
ATOM   3424  O   LEU A 866      66.340  36.410  49.020  1.00  0.00           O
ATOM   3425  N   THR A 867      64.910  38.040  48.310  1.00  0.00           N
ATOM   3426  HN  THR A 867      64.350  38.490  47.630  1.00  0.00           H
ATOM   3427  CA  THR A 867      65.360  38.940  49.460  1.00  0.00           C
ATOM   3428  HA  THR A 867      66.410  39.210  49.460  1.00  0.00           H
ATOM   3429  CB  THR A 867      64.690  40.270  49.250  1.00  0.00           C
ATOM   3430  HB  THR A 867      63.570  40.280  49.280  1.00  0.00           H
ATOM   3431  OG1 THR A 867      65.150  40.920  48.050  1.00  0.00           O
ATOM   3432  HG1 THR A 867      64.740  40.470  47.310  1.00  0.00           H
ATOM   3433  CG2 THR A 867      65.130  41.310  50.370  1.00  0.00           C
ATOM   3434 HG21 THR A 867      64.860  40.990  51.400  1.00  0.00           H
ATOM   3435 HG22 THR A 867      64.610  42.260  50.200  1.00  0.00           H
ATOM   3436 HG23 THR A 867      66.220  41.490  50.360  1.00  0.00           H
ATOM   3437  C   THR A 867      64.990  38.340  50.820  1.00  0.00           C
ATOM   3438  O   THR A 867      65.940  38.070  51.590  1.00  0.00           O
ATOM   3439  N   ILE A 868      63.700  38.080  51.080  1.00  0.00           N
ATOM   3440  HN  ILE A 868      63.000  38.380  50.450  1.00  0.00           H
ATOM   3441  CA  ILE A 868      63.300  37.470  52.420  1.00  0.00           C
ATOM   3442  HA  ILE A 868      63.560  38.090  53.270  1.00  0.00           H
ATOM   3443  CB  ILE A 868      61.820  37.190  52.480  1.00  0.00           C
ATOM   3444  HB  ILE A 868      61.510  36.600  51.590  1.00  0.00           H
ATOM   3445  CG2 ILE A 868      61.590  36.330  53.720  1.00  0.00           C
ATOM   3446 HG21 ILE A 868      60.620  36.580  54.190  1.00  0.00           H
ATOM   3447 HG22 ILE A 868      62.370  36.550  54.480  1.00  0.00           H
ATOM   3448 HG23 ILE A 868      61.500  35.250  53.450  1.00  0.00           H
ATOM   3449  CG1 ILE A 868      61.040  38.520  52.490  1.00  0.00           C
ATOM   3450 HG11 ILE A 868      61.460  39.170  51.700  1.00  0.00           H
ATOM   3451 HG12 ILE A 868      61.340  38.930  53.470  1.00  0.00           H
ATOM   3452  CD  ILE A 868      59.610  38.480  52.260  1.00  0.00           C
ATOM   3453  HD1 ILE A 868      59.120  37.840  53.020  1.00  0.00           H
ATOM   3454  HD2 ILE A 868      59.280  38.030  51.290  1.00  0.00           H
ATOM   3455  HD3 ILE A 868      59.200  39.510  52.380  1.00  0.00           H
ATOM   3456  C   ILE A 868      64.220  36.250  52.770  1.00  0.00           C
ATOM   3457  O   ILE A 868      64.770  36.170  53.860  1.00  0.00           O
ATOM   3458  N   VAL A 869      64.470  35.390  51.790  1.00  0.00           N
ATOM   3459  HN  VAL A 869      63.890  35.400  50.980  1.00  0.00           H
ATOM   3460  CA  VAL A 869      65.260  34.220  51.980  1.00  0.00           C
ATOM   3461  HA  VAL A 869      64.890  33.660  52.830  1.00  0.00           H
ATOM   3462  CB  VAL A 869      65.020  33.350  50.790  1.00  0.00           C
ATOM   3463  HB  VAL A 869      65.030  33.900  49.820  1.00  0.00           H
ATOM   3464  CG1 VAL A 869      66.080  32.290  50.500  1.00  0.00           C
ATOM   3465 HG11 VAL A 869      66.500  31.740  51.350  1.00  0.00           H
ATOM   3466 HG12 VAL A 869      66.920  32.830  49.990  1.00  0.00           H
ATOM   3467 HG13 VAL A 869      65.710  31.670  49.650  1.00  0.00           H
ATOM   3468  CG2 VAL A 869      63.570  32.840  50.710  1.00  0.00           C
ATOM   3469 HG21 VAL A 869      63.450  31.880  51.240  1.00  0.00           H
ATOM   3470 HG22 VAL A 869      63.280  32.500  49.690  1.00  0.00           H
ATOM   3471 HG23 VAL A 869      62.870  33.510  51.240  1.00  0.00           H
ATOM   3472  C   VAL A 869      66.770  34.490  52.250  1.00  0.00           C
ATOM   3473  O   VAL A 869      67.400  33.810  53.020  1.00  0.00           O
ATOM   3474  N   ILE A 870      67.390  35.490  51.590  1.00  0.00           N
ATOM   3475  HN  ILE A 870      66.930  35.930  50.840  1.00  0.00           H
ATOM   3476  CA  ILE A 870      68.780  35.900  51.870  1.00  0.00           C
ATOM   3477  HA  ILE A 870      69.430  35.040  51.970  1.00  0.00           H
ATOM   3478  CB  ILE A 870      69.350  36.870  50.910  1.00  0.00           C
ATOM   3479  HB  ILE A 870      68.700  37.750  50.690  1.00  0.00           H
ATOM   3480  CG2 ILE A 870      70.710  37.380  51.440  1.00  0.00           C
ATOM   3481 HG21 ILE A 870      71.300  36.600  51.960  1.00  0.00           H
ATOM   3482 HG22 ILE A 870      70.420  38.020  52.310  1.00  0.00           H
ATOM   3483 HG23 ILE A 870      71.290  37.930  50.680  1.00  0.00           H
ATOM   3484  CG1 ILE A 870      69.530  36.230  49.480  1.00  0.00           C
ATOM   3485 HG11 ILE A 870      68.630  35.600  49.320  1.00  0.00           H
ATOM   3486 HG12 ILE A 870      70.370  35.500  49.510  1.00  0.00           H
ATOM   3487  CD  ILE A 870      69.600  37.110  48.260  1.00  0.00           C
ATOM   3488  HD1 ILE A 870      69.650  36.500  47.330  1.00  0.00           H
ATOM   3489  HD2 ILE A 870      70.470  37.800  48.380  1.00  0.00           H
ATOM   3490  HD3 ILE A 870      68.700  37.740  48.140  1.00  0.00           H
ATOM   3491  C   ILE A 870      68.780  36.420  53.330  1.00  0.00           C
ATOM   3492  O   ILE A 870      69.610  36.040  54.170  1.00  0.00           O
ATOM   3493  N   MET A 871      67.840  37.240  53.770  1.00  0.00           N
ATOM   3494  HN  MET A 871      67.070  37.550  53.200  1.00  0.00           H
ATOM   3495  CA  MET A 871      67.640  37.680  55.150  1.00  0.00           C
ATOM   3496  HA  MET A 871      68.650  37.990  55.370  1.00  0.00           H
ATOM   3497  CB  MET A 871      66.470  38.750  55.250  1.00  0.00           C
ATOM   3498  HB1 MET A 871      66.090  38.920  56.290  1.00  0.00           H
ATOM   3499  HB2 MET A 871      65.610  38.300  54.720  1.00  0.00           H
ATOM   3500  CG  MET A 871      66.700  40.050  54.540  1.00  0.00           C
ATOM   3501  HG1 MET A 871      65.860  40.790  54.640  1.00  0.00           H
ATOM   3502  HG2 MET A 871      66.810  39.870  53.450  1.00  0.00           H
ATOM   3503  SD  MET A 871      68.240  40.890  55.050  1.00  0.00           S
ATOM   3504  CE  MET A 871      68.560  41.860  53.540  1.00  0.00           C
ATOM   3505  HE1 MET A 871      69.660  42.000  53.540  1.00  0.00           H
ATOM   3506  HE2 MET A 871      67.920  42.770  53.470  1.00  0.00           H
ATOM   3507  HE3 MET A 871      68.300  41.220  52.680  1.00  0.00           H
ATOM   3508  C   MET A 871      67.450  36.540  56.220  1.00  0.00           C
ATOM   3509  O   MET A 871      68.040  36.530  57.220  1.00  0.00           O
ATOM   3510  N   VAL A 872      66.620  35.560  55.870  1.00  0.00           N
ATOM   3511  HN  VAL A 872      66.080  35.710  55.050  1.00  0.00           H
ATOM   3512  CA  VAL A 872      66.480  34.320  56.620  1.00  0.00           C
ATOM   3513  HA  VAL A 872      66.120  34.500  57.620  1.00  0.00           H
ATOM   3514  CB  VAL A 872      65.400  33.620  55.970  1.00  0.00           C
ATOM   3515  HB  VAL A 872      65.310  33.740  54.870  1.00  0.00           H
ATOM   3516  CG1 VAL A 872      65.300  32.180  56.260  1.00  0.00           C
ATOM   3517 HG11 VAL A 872      65.500  31.990  57.340  1.00  0.00           H
ATOM   3518 HG12 VAL A 872      66.060  31.600  55.680  1.00  0.00           H
ATOM   3519 HG13 VAL A 872      64.330  31.680  56.030  1.00  0.00           H
ATOM   3520  CG2 VAL A 872      64.040  34.270  56.390  1.00  0.00           C
ATOM   3521 HG21 VAL A 872      63.200  33.690  55.940  1.00  0.00           H
ATOM   3522 HG22 VAL A 872      63.950  35.350  56.130  1.00  0.00           H
ATOM   3523 HG23 VAL A 872      63.940  34.260  57.500  1.00  0.00           H
ATOM   3524  C   VAL A 872      67.780  33.520  56.730  1.00  0.00           C
ATOM   3525  O   VAL A 872      68.180  33.070  57.820  1.00  0.00           O
ATOM   3526  N   THR A 873      68.520  33.410  55.610  1.00  0.00           N
ATOM   3527  HN  THR A 873      68.200  33.680  54.700  1.00  0.00           H
ATOM   3528  CA  THR A 873      69.870  32.790  55.500  1.00  0.00           C
ATOM   3529  HA  THR A 873      69.760  31.800  55.890  1.00  0.00           H
ATOM   3530  CB  THR A 873      70.560  32.860  54.140  1.00  0.00           C
ATOM   3531  HB  THR A 873      70.500  33.810  53.580  1.00  0.00           H
ATOM   3532  OG1 THR A 873      69.840  32.010  53.300  1.00  0.00           O
ATOM   3533  HG1 THR A 873      68.920  32.280  53.330  1.00  0.00           H
ATOM   3534  CG2 THR A 873      72.020  32.320  54.330  1.00  0.00           C
ATOM   3535 HG21 THR A 873      72.430  31.890  53.390  1.00  0.00           H
ATOM   3536 HG22 THR A 873      72.220  31.440  54.980  1.00  0.00           H
ATOM   3537 HG23 THR A 873      72.720  33.170  54.500  1.00  0.00           H
ATOM   3538  C   THR A 873      70.790  33.480  56.450  1.00  0.00           C
ATOM   3539  O   THR A 873      71.380  32.810  57.310  1.00  0.00           O
ATOM   3540  N   ILE A 874      70.730  34.860  56.600  1.00  0.00           N
ATOM   3541  HN  ILE A 874      70.170  35.430  56.020  1.00  0.00           H
ATOM   3542  CA  ILE A 874      71.510  35.640  57.560  1.00  0.00           C
ATOM   3543  HA  ILE A 874      72.500  35.220  57.410  1.00  0.00           H
ATOM   3544  CB  ILE A 874      71.620  37.070  57.170  1.00  0.00           C
ATOM   3545  HB  ILE A 874      70.590  37.460  57.260  1.00  0.00           H
ATOM   3546  CG2 ILE A 874      72.500  37.870  58.210  1.00  0.00           C
ATOM   3547 HG21 ILE A 874      72.240  37.790  59.290  1.00  0.00           H
ATOM   3548 HG22 ILE A 874      72.720  38.940  58.020  1.00  0.00           H
ATOM   3549 HG23 ILE A 874      73.460  37.340  58.070  1.00  0.00           H
ATOM   3550  CG1 ILE A 874      72.240  37.250  55.790  1.00  0.00           C
ATOM   3551 HG11 ILE A 874      71.970  36.450  55.070  1.00  0.00           H
ATOM   3552 HG12 ILE A 874      73.360  37.200  55.820  1.00  0.00           H
ATOM   3553  CD  ILE A 874      71.900  38.600  55.170  1.00  0.00           C
ATOM   3554  HD1 ILE A 874      72.330  38.640  54.150  1.00  0.00           H
ATOM   3555  HD2 ILE A 874      72.230  39.470  55.800  1.00  0.00           H
ATOM   3556  HD3 ILE A 874      70.810  38.730  55.030  1.00  0.00           H
ATOM   3557  C   ILE A 874      71.160  35.400  59.020  1.00  0.00           C
ATOM   3558  O   ILE A 874      71.920  34.980  59.840  1.00  0.00           O
ATOM   3559  N   ASP A 875      69.770  35.490  59.250  1.00  0.00           N
ATOM   3560  HN  ASP A 875      69.160  35.810  58.530  1.00  0.00           H
ATOM   3561  CA  ASP A 875      69.260  35.240  60.550  1.00  0.00           C
ATOM   3562  HA  ASP A 875      69.830  35.870  61.230  1.00  0.00           H
ATOM   3563  CB  ASP A 875      67.750  35.580  60.410  1.00  0.00           C
ATOM   3564  HB1 ASP A 875      67.270  34.670  59.980  1.00  0.00           H
ATOM   3565  HB2 ASP A 875      67.620  36.440  59.720  1.00  0.00           H
ATOM   3566  CG  ASP A 875      67.240  36.030  61.760  1.00  0.00           C
ATOM   3567  OD1 ASP A 875      67.780  37.000  62.350  1.00  0.00           O
ATOM   3568  OD2 ASP A 875      66.250  35.410  62.260  1.00  0.00           O
ATOM   3569  C   ASP A 875      69.460  33.820  61.140  1.00  0.00           C
ATOM   3570  O   ASP A 875      69.650  33.650  62.360  1.00  0.00           O
ATOM   3571  N   TYR A 876      69.360  32.810  60.270  1.00  0.00           N
ATOM   3572  HN  TYR A 876      69.040  33.170  59.390  1.00  0.00           H
ATOM   3573  CA  TYR A 876      69.600  31.460  60.600  1.00  0.00           C
ATOM   3574  HA  TYR A 876      68.910  31.130  61.360  1.00  0.00           H
ATOM   3575  CB  TYR A 876      69.170  30.710  59.390  1.00  0.00           C
ATOM   3576  HB1 TYR A 876      69.620  31.170  58.470  1.00  0.00           H
ATOM   3577  HB2 TYR A 876      68.070  30.890  59.320  1.00  0.00           H
ATOM   3578  CG  TYR A 876      69.340  29.120  59.440  1.00  0.00           C
ATOM   3579  CD1 TYR A 876      69.960  28.470  58.320  1.00  0.00           C
ATOM   3580  HD1 TYR A 876      70.280  29.010  57.440  1.00  0.00           H
ATOM   3581  CE1 TYR A 876      70.060  27.040  58.250  1.00  0.00           C
ATOM   3582  HE1 TYR A 876      70.480  26.570  57.380  1.00  0.00           H
ATOM   3583  CZ  TYR A 876      69.670  26.280  59.390  1.00  0.00           C
ATOM   3584  OH  TYR A 876      69.790  24.860  59.340  1.00  0.00           O
ATOM   3585  HH  TYR A 876      69.220  24.650  60.070  1.00  0.00           H
ATOM   3586  CD2 TYR A 876      68.910  28.320  60.530  1.00  0.00           C
ATOM   3587  HD2 TYR A 876      68.410  28.790  61.360  1.00  0.00           H
ATOM   3588  CE2 TYR A 876      69.090  26.900  60.500  1.00  0.00           C
ATOM   3589  HE2 TYR A 876      68.870  26.360  61.400  1.00  0.00           H
ATOM   3590  C   TYR A 876      71.020  31.120  61.090  1.00  0.00           C
ATOM   3591  O   TYR A 876      71.220  30.420  62.100  1.00  0.00           O
ATOM   3592  N   LEU A 877      72.050  31.660  60.320  1.00  0.00           N
ATOM   3593  HN  LEU A 877      71.740  32.150  59.520  1.00  0.00           H
ATOM   3594  CA  LEU A 877      73.350  31.350  60.720  1.00  0.00           C
ATOM   3595  HA  LEU A 877      73.360  30.370  61.180  1.00  0.00           H
ATOM   3596  CB  LEU A 877      74.280  31.160  59.460  1.00  0.00           C
ATOM   3597  HB1 LEU A 877      75.360  30.970  59.650  1.00  0.00           H
ATOM   3598  HB2 LEU A 877      74.270  32.200  59.060  1.00  0.00           H
ATOM   3599  CG  LEU A 877      73.880  30.070  58.410  1.00  0.00           C
ATOM   3600  HG  LEU A 877      72.840  30.230  58.060  1.00  0.00           H
ATOM   3601  CD1 LEU A 877      74.720  30.150  57.170  1.00  0.00           C
ATOM   3602 HD11 LEU A 877      74.340  29.320  56.530  1.00  0.00           H
ATOM   3603 HD12 LEU A 877      75.780  30.040  57.510  1.00  0.00           H
ATOM   3604 HD13 LEU A 877      74.740  31.100  56.600  1.00  0.00           H
ATOM   3605  CD2 LEU A 877      73.900  28.660  58.950  1.00  0.00           C
ATOM   3606 HD21 LEU A 877      73.280  28.540  59.860  1.00  0.00           H
ATOM   3607 HD22 LEU A 877      74.930  28.250  59.130  1.00  0.00           H
ATOM   3608 HD23 LEU A 877      73.390  27.940  58.270  1.00  0.00           H
ATOM   3609  C   LEU A 877      73.930  32.250  61.750  1.00  0.00           C
ATOM   3610  O   LEU A 877      74.510  31.750  62.770  1.00  0.00           O
ATOM   3611  N   VAL A 878      73.900  33.600  61.540  1.00  0.00           N
ATOM   3612  HN  VAL A 878      73.420  33.980  60.750  1.00  0.00           H
ATOM   3613  CA  VAL A 878      74.650  34.530  62.370  1.00  0.00           C
ATOM   3614  HA  VAL A 878      75.410  34.040  62.960  1.00  0.00           H
ATOM   3615  CB  VAL A 878      75.380  35.520  61.540  1.00  0.00           C
ATOM   3616  HB  VAL A 878      74.700  36.010  60.810  1.00  0.00           H
ATOM   3617  CG1 VAL A 878      75.980  36.610  62.480  1.00  0.00           C
ATOM   3618 HG11 VAL A 878      75.380  37.370  63.030  1.00  0.00           H
ATOM   3619 HG12 VAL A 878      76.780  37.220  62.010  1.00  0.00           H
ATOM   3620 HG13 VAL A 878      76.450  35.980  63.260  1.00  0.00           H
ATOM   3621  CG2 VAL A 878      76.460  34.680  60.830  1.00  0.00           C
ATOM   3622 HG21 VAL A 878      76.060  34.030  60.020  1.00  0.00           H
ATOM   3623 HG22 VAL A 878      77.010  34.010  61.540  1.00  0.00           H
ATOM   3624 HG23 VAL A 878      77.190  35.260  60.230  1.00  0.00           H
ATOM   3625  C   VAL A 878      73.730  35.240  63.370  1.00  0.00           C
ATOM   3626  O   VAL A 878      74.100  35.600  64.530  1.00  0.00           O
ATOM   3627  N   GLY A 879      72.390  35.440  62.950  1.00  0.00           N
ATOM   3628  HN  GLY A 879      72.250  35.140  62.010  1.00  0.00           H
ATOM   3629  CA  GLY A 879      71.290  36.110  63.630  1.00  0.00           C
ATOM   3630  HA1 GLY A 879      71.460  36.000  64.680  1.00  0.00           H
ATOM   3631  HA2 GLY A 879      70.300  35.770  63.320  1.00  0.00           H
ATOM   3632  C   GLY A 879      71.360  37.600  63.430  1.00  0.00           C
ATOM   3633  O   GLY A 879      72.400  38.250  63.430  1.00  0.00           O
ATOM   3634  N   VAL A 880      70.170  38.240  63.230  1.00  0.00           N
ATOM   3635  HN  VAL A 880      69.360  37.680  63.100  1.00  0.00           H
ATOM   3636  CA  VAL A 880      70.030  39.620  62.900  1.00  0.00           C
ATOM   3637  HA  VAL A 880      71.000  39.970  62.560  1.00  0.00           H
ATOM   3638  CB  VAL A 880      69.030  39.900  61.750  1.00  0.00           C
ATOM   3639  HB  VAL A 880      68.100  39.420  62.140  1.00  0.00           H
ATOM   3640  CG1 VAL A 880      68.880  41.370  61.520  1.00  0.00           C
ATOM   3641 HG11 VAL A 880      69.840  41.840  61.810  1.00  0.00           H
ATOM   3642 HG12 VAL A 880      68.150  41.810  62.230  1.00  0.00           H
ATOM   3643 HG13 VAL A 880      68.630  41.560  60.460  1.00  0.00           H
ATOM   3644  CG2 VAL A 880      69.560  39.290  60.420  1.00  0.00           C
ATOM   3645 HG21 VAL A 880      68.830  39.660  59.680  1.00  0.00           H
ATOM   3646 HG22 VAL A 880      69.480  38.190  60.530  1.00  0.00           H
ATOM   3647 HG23 VAL A 880      70.610  39.450  60.070  1.00  0.00           H
ATOM   3648  C   VAL A 880      69.590  40.350  64.160  1.00  0.00           C
ATOM   3649  O   VAL A 880      68.410  40.150  64.490  1.00  0.00           O
ATOM   3650  N   PRO A 881      70.350  41.280  64.760  1.00  0.00           N
ATOM   3651  CD  PRO A 881      71.720  41.630  64.510  1.00  0.00           C
ATOM   3652  HD1 PRO A 881      71.680  42.420  63.730  1.00  0.00           H
ATOM   3653  HD2 PRO A 881      72.330  40.750  64.190  1.00  0.00           H
ATOM   3654  CA  PRO A 881      69.840  42.110  65.850  1.00  0.00           C
ATOM   3655  HA  PRO A 881      69.450  41.520  66.660  1.00  0.00           H
ATOM   3656  CB  PRO A 881      70.960  43.050  66.300  1.00  0.00           C
ATOM   3657  HB1 PRO A 881      70.940  43.250  67.390  1.00  0.00           H
ATOM   3658  HB2 PRO A 881      70.930  44.030  65.790  1.00  0.00           H
ATOM   3659  CG  PRO A 881      72.230  42.330  65.800  1.00  0.00           C
ATOM   3660  HG1 PRO A 881      73.180  42.900  65.730  1.00  0.00           H
ATOM   3661  HG2 PRO A 881      72.400  41.460  66.480  1.00  0.00           H
ATOM   3662  C   PRO A 881      68.710  43.010  65.260  1.00  0.00           C
ATOM   3663  O   PRO A 881      68.900  43.790  64.330  1.00  0.00           O
ATOM   3664  N   SER A 882      67.530  42.930  65.860  1.00  0.00           N
ATOM   3665  HN  SER A 882      67.400  42.300  66.620  1.00  0.00           H
ATOM   3666  CA  SER A 882      66.270  43.610  65.420  1.00  0.00           C
ATOM   3667  HA  SER A 882      66.320  44.650  65.730  1.00  0.00           H
ATOM   3668  CB  SER A 882      65.910  43.500  63.910  1.00  0.00           C
ATOM   3669  HB1 SER A 882      64.820  43.690  63.770  1.00  0.00           H
ATOM   3670  HB2 SER A 882      66.020  42.460  63.570  1.00  0.00           H
ATOM   3671  OG  SER A 882      66.590  44.270  63.010  1.00  0.00           O
ATOM   3672  HG1 SER A 882      67.500  44.120  63.300  1.00  0.00           H
ATOM   3673  C   SER A 882      65.230  42.940  66.170  1.00  0.00           C
ATOM   3674  O   SER A 882      65.290  41.700  66.360  1.00  0.00           O
ATOM   3675  N   PRO A 883      64.200  43.620  66.730  1.00  0.00           N
ATOM   3676  CD  PRO A 883      64.040  45.030  66.580  1.00  0.00           C
ATOM   3677  HD1 PRO A 883      64.250  45.400  65.560  1.00  0.00           H
ATOM   3678  HD2 PRO A 883      64.590  45.630  67.340  1.00  0.00           H
ATOM   3679  CA  PRO A 883      63.020  42.950  67.260  1.00  0.00           C
ATOM   3680  HA  PRO A 883      63.260  42.430  68.170  1.00  0.00           H
ATOM   3681  CB  PRO A 883      62.050  44.070  67.730  1.00  0.00           C
ATOM   3682  HB1 PRO A 883      62.330  44.400  68.750  1.00  0.00           H
ATOM   3683  HB2 PRO A 883      60.950  43.910  67.750  1.00  0.00           H
ATOM   3684  CG  PRO A 883      62.530  45.250  66.800  1.00  0.00           C
ATOM   3685  HG1 PRO A 883      62.090  45.180  65.770  1.00  0.00           H
ATOM   3686  HG2 PRO A 883      62.280  46.270  67.170  1.00  0.00           H
ATOM   3687  C   PRO A 883      62.330  41.930  66.230  1.00  0.00           C
ATOM   3688  O   PRO A 883      62.120  42.230  65.060  1.00  0.00           O
ATOM   3689  N   LYS A 884      62.050  40.750  66.720  1.00  0.00           N
ATOM   3690  HN  LYS A 884      62.210  40.580  67.690  1.00  0.00           H
ATOM   3691  CA  LYS A 884      61.270  39.730  66.080  1.00  0.00           C
ATOM   3692  HA  LYS A 884      61.300  39.860  65.010  1.00  0.00           H
ATOM   3693  CB  LYS A 884      61.760  38.280  66.380  1.00  0.00           C
ATOM   3694  HB1 LYS A 884      60.970  37.530  66.190  1.00  0.00           H
ATOM   3695  HB2 LYS A 884      61.940  38.190  67.470  1.00  0.00           H
ATOM   3696  CG  LYS A 884      63.090  38.040  65.630  1.00  0.00           C
ATOM   3697  HG1 LYS A 884      63.870  38.780  65.960  1.00  0.00           H
ATOM   3698  HG2 LYS A 884      62.760  38.320  64.600  1.00  0.00           H
ATOM   3699  CD  LYS A 884      63.530  36.620  65.840  1.00  0.00           C
ATOM   3700  HD1 LYS A 884      62.770  35.870  65.500  1.00  0.00           H
ATOM   3701  HD2 LYS A 884      63.650  36.410  66.920  1.00  0.00           H
ATOM   3702  CE  LYS A 884      64.910  36.340  65.340  1.00  0.00           C
ATOM   3703  HE1 LYS A 884      65.160  35.250  65.320  1.00  0.00           H
ATOM   3704  HE2 LYS A 884      65.610  36.950  65.950  1.00  0.00           H
ATOM   3705  NZ  LYS A 884      64.970  36.850  64.000  1.00  0.00           N
ATOM   3706  HZ1 LYS A 884      64.060  36.720  63.510  1.00  0.00           H
ATOM   3707  HZ2 LYS A 884      65.570  36.170  63.490  1.00  0.00           H
ATOM   3708  HZ3 LYS A 884      65.210  37.850  63.950  1.00  0.00           H
ATOM   3709  C   LYS A 884      59.740  39.900  66.230  1.00  0.00           C
ATOM   3710  O   LYS A 884      59.270  40.600  67.160  1.00  0.00           O
ATOM   3711  N   LEU A 885      59.010  39.410  65.310  1.00  0.00           N
ATOM   3712  HN  LEU A 885      59.390  38.910  64.540  1.00  0.00           H
ATOM   3713  CA  LEU A 885      57.550  39.470  65.320  1.00  0.00           C
ATOM   3714  HA  LEU A 885      57.310  40.520  65.310  1.00  0.00           H
ATOM   3715  CB  LEU A 885      56.810  38.790  64.140  1.00  0.00           C
ATOM   3716  HB1 LEU A 885      56.740  37.710  64.390  1.00  0.00           H
ATOM   3717  HB2 LEU A 885      57.600  38.930  63.370  1.00  0.00           H
ATOM   3718  CG  LEU A 885      55.320  39.160  63.670  1.00  0.00           C
ATOM   3719  HG  LEU A 885      54.700  39.110  64.580  1.00  0.00           H
ATOM   3720  CD1 LEU A 885      55.240  40.640  63.150  1.00  0.00           C
ATOM   3721 HD11 LEU A 885      54.200  40.930  62.880  1.00  0.00           H
ATOM   3722 HD12 LEU A 885      55.930  40.690  62.280  1.00  0.00           H
ATOM   3723 HD13 LEU A 885      55.610  41.370  63.900  1.00  0.00           H
ATOM   3724  CD2 LEU A 885      54.760  38.310  62.540  1.00  0.00           C
ATOM   3725 HD21 LEU A 885      53.710  38.650  62.370  1.00  0.00           H
ATOM   3726 HD22 LEU A 885      54.770  37.250  62.890  1.00  0.00           H
ATOM   3727 HD23 LEU A 885      55.320  38.260  61.580  1.00  0.00           H
ATOM   3728  C   LEU A 885      56.900  38.930  66.620  1.00  0.00           C
ATOM   3729  O   LEU A 885      57.240  37.910  67.120  1.00  0.00           O
ATOM   3730  N   HSD A 886      55.890  39.670  67.140  1.00  0.00           N
ATOM   3731  HN  HSD A 886      55.580  40.530  66.760  1.00  0.00           H
ATOM   3732  CA  HSD A 886      55.080  39.350  68.320  1.00  0.00           C
ATOM   3733  HA  HSD A 886      55.720  38.830  69.030  1.00  0.00           H
ATOM   3734  CB  HSD A 886      54.450  40.510  69.120  1.00  0.00           C
ATOM   3735  HB1 HSD A 886      53.830  39.990  69.880  1.00  0.00           H
ATOM   3736  HB2 HSD A 886      53.740  41.170  68.570  1.00  0.00           H
ATOM   3737  ND1 HSD A 886      55.150  42.390  70.720  1.00  0.00           N
ATOM   3738  HD1 HSD A 886      54.360  42.370  71.330  1.00  0.00           H
ATOM   3739  CG  HSD A 886      55.450  41.550  69.670  1.00  0.00           C
ATOM   3740  CE1 HSD A 886      56.290  43.110  71.050  1.00  0.00           C
ATOM   3741  HE1 HSD A 886      56.310  43.760  71.930  1.00  0.00           H
ATOM   3742  NE2 HSD A 886      57.330  42.810  70.210  1.00  0.00           N
ATOM   3743  CD2 HSD A 886      56.750  41.880  69.300  1.00  0.00           C
ATOM   3744  HD2 HSD A 886      57.310  41.420  68.500  1.00  0.00           H
ATOM   3745  C   HSD A 886      53.920  38.540  67.820  1.00  0.00           C
ATOM   3746  O   HSD A 886      53.160  39.020  66.930  1.00  0.00           O
ATOM   3747  N   VAL A 887      53.560  37.370  68.370  1.00  0.00           N
ATOM   3748  HN  VAL A 887      54.130  36.960  69.090  1.00  0.00           H
ATOM   3749  CA  VAL A 887      52.360  36.610  67.950  1.00  0.00           C
ATOM   3750  HA  VAL A 887      51.600  37.210  67.480  1.00  0.00           H
ATOM   3751  CB  VAL A 887      52.740  35.550  66.870  1.00  0.00           C
ATOM   3752  HB  VAL A 887      53.540  34.960  67.370  1.00  0.00           H
ATOM   3753  CG1 VAL A 887      51.520  34.580  66.690  1.00  0.00           C
ATOM   3754 HG11 VAL A 887      51.400  33.970  67.620  1.00  0.00           H
ATOM   3755 HG12 VAL A 887      51.910  33.850  65.950  1.00  0.00           H
ATOM   3756 HG13 VAL A 887      50.640  35.140  66.320  1.00  0.00           H
ATOM   3757  CG2 VAL A 887      53.210  36.260  65.610  1.00  0.00           C
ATOM   3758 HG21 VAL A 887      52.520  37.100  65.410  1.00  0.00           H
ATOM   3759 HG22 VAL A 887      53.140  35.580  64.730  1.00  0.00           H
ATOM   3760 HG23 VAL A 887      54.240  36.680  65.570  1.00  0.00           H
ATOM   3761  C   VAL A 887      51.650  36.040  69.140  1.00  0.00           C
ATOM   3762  O   VAL A 887      52.130  35.130  69.810  1.00  0.00           O
ATOM   3763  N   PRO A 888      50.460  36.550  69.440  1.00  0.00           N
ATOM   3764  CD  PRO A 888      50.040  37.910  69.170  1.00  0.00           C
ATOM   3765  HD1 PRO A 888      49.750  37.990  68.090  1.00  0.00           H
ATOM   3766  HD2 PRO A 888      50.840  38.650  69.360  1.00  0.00           H
ATOM   3767  CA  PRO A 888      49.480  35.810  70.240  1.00  0.00           C
ATOM   3768  HA  PRO A 888      50.060  35.690  71.160  1.00  0.00           H
ATOM   3769  CB  PRO A 888      48.290  36.760  70.210  1.00  0.00           C
ATOM   3770  HB1 PRO A 888      47.600  36.750  71.080  1.00  0.00           H
ATOM   3771  HB2 PRO A 888      47.700  36.630  69.280  1.00  0.00           H
ATOM   3772  CG  PRO A 888      48.900  38.170  70.090  1.00  0.00           C
ATOM   3773  HG1 PRO A 888      48.200  38.990  69.820  1.00  0.00           H
ATOM   3774  HG2 PRO A 888      49.340  38.380  71.080  1.00  0.00           H
ATOM   3775  C   PRO A 888      49.150  34.430  69.610  1.00  0.00           C
ATOM   3776  O   PRO A 888      48.870  34.320  68.390  1.00  0.00           O
ATOM   3777  N   GLU A 889      49.080  33.310  70.410  1.00  0.00           N
ATOM   3778  HN  GLU A 889      48.960  33.300  71.400  1.00  0.00           H
ATOM   3779  CA  GLU A 889      49.020  32.000  69.900  1.00  0.00           C
ATOM   3780  HA  GLU A 889      49.060  32.070  68.830  1.00  0.00           H
ATOM   3781  CB  GLU A 889      50.200  31.210  70.460  1.00  0.00           C
ATOM   3782  HB1 GLU A 889      50.130  30.220  69.970  1.00  0.00           H
ATOM   3783  HB2 GLU A 889      50.150  30.920  71.530  1.00  0.00           H
ATOM   3784  CG  GLU A 889      51.530  31.760  70.010  1.00  0.00           C
ATOM   3785  HG1 GLU A 889      51.600  32.670  70.640  1.00  0.00           H
ATOM   3786  HG2 GLU A 889      51.630  32.040  68.940  1.00  0.00           H
ATOM   3787  CD  GLU A 889      52.730  30.940  70.320  1.00  0.00           C
ATOM   3788  OE1 GLU A 889      52.930  29.820  69.830  1.00  0.00           O
ATOM   3789  OE2 GLU A 889      53.520  31.490  71.100  1.00  0.00           O
ATOM   3790  C   GLU A 889      47.760  31.340  70.320  1.00  0.00           C
ATOM   3791  O   GLU A 889      46.970  31.760  71.220  1.00  0.00           O
ATOM   3792  N   LYS A 890      47.520  30.180  69.650  1.00  0.00           N
ATOM   3793  HN  LYS A 890      48.090  29.820  68.910  1.00  0.00           H
ATOM   3794  CA  LYS A 890      46.340  29.370  69.900  1.00  0.00           C
ATOM   3795  HA  LYS A 890      46.530  28.610  69.150  1.00  0.00           H
ATOM   3796  CB  LYS A 890      46.350  28.560  71.210  1.00  0.00           C
ATOM   3797  HB1 LYS A 890      45.420  27.930  71.190  1.00  0.00           H
ATOM   3798  HB2 LYS A 890      46.230  29.230  72.080  1.00  0.00           H
ATOM   3799  CG  LYS A 890      47.560  27.540  71.390  1.00  0.00           C
ATOM   3800  HG1 LYS A 890      47.300  26.860  72.230  1.00  0.00           H
ATOM   3801  HG2 LYS A 890      48.370  28.240  71.700  1.00  0.00           H
ATOM   3802  CD  LYS A 890      47.950  26.800  70.130  1.00  0.00           C
ATOM   3803  HD1 LYS A 890      48.350  27.510  69.380  1.00  0.00           H
ATOM   3804  HD2 LYS A 890      47.010  26.410  69.680  1.00  0.00           H
ATOM   3805  CE  LYS A 890      49.100  25.800  70.340  1.00  0.00           C
ATOM   3806  HE1 LYS A 890      49.930  26.300  70.880  1.00  0.00           H
ATOM   3807  HE2 LYS A 890      49.410  25.460  69.320  1.00  0.00           H
ATOM   3808  NZ  LYS A 890      48.660  24.620  71.090  1.00  0.00           N
ATOM   3809  HZ1 LYS A 890      48.510  24.910  72.080  1.00  0.00           H
ATOM   3810  HZ2 LYS A 890      49.450  23.950  70.960  1.00  0.00           H
ATOM   3811  HZ3 LYS A 890      47.820  24.180  70.660  1.00  0.00           H
ATOM   3812  C   LYS A 890      44.940  29.850  69.510  1.00  0.00           C
ATOM   3813  O   LYS A 890      43.960  29.230  69.920  1.00  0.00           O
ATOM   3814  N   PHE A 891      44.870  30.950  68.810  1.00  0.00           N
ATOM   3815  HN  PHE A 891      45.690  31.390  68.460  1.00  0.00           H
ATOM   3816  CA  PHE A 891      43.710  31.560  68.200  1.00  0.00           C
ATOM   3817  HA  PHE A 891      44.150  32.310  67.560  1.00  0.00           H
ATOM   3818  CB  PHE A 891      43.050  30.540  67.150  1.00  0.00           C
ATOM   3819  HB1 PHE A 891      42.920  29.590  67.700  1.00  0.00           H
ATOM   3820  HB2 PHE A 891      43.800  30.280  66.390  1.00  0.00           H
ATOM   3821  CG  PHE A 891      41.750  30.960  66.530  1.00  0.00           C
ATOM   3822  CD1 PHE A 891      41.660  31.690  65.380  1.00  0.00           C
ATOM   3823  HD1 PHE A 891      42.540  31.870  64.780  1.00  0.00           H
ATOM   3824  CE1 PHE A 891      40.430  32.110  64.830  1.00  0.00           C
ATOM   3825  HE1 PHE A 891      40.540  32.780  63.980  1.00  0.00           H
ATOM   3826  CZ  PHE A 891      39.270  31.810  65.490  1.00  0.00           C
ATOM   3827  HZ  PHE A 891      38.340  32.160  65.050  1.00  0.00           H
ATOM   3828  CD2 PHE A 891      40.500  30.560  67.150  1.00  0.00           C
ATOM   3829  HD2 PHE A 891      40.510  30.070  68.110  1.00  0.00           H
ATOM   3830  CE2 PHE A 891      39.280  31.000  66.580  1.00  0.00           C
ATOM   3831  HE2 PHE A 891      38.330  30.770  67.040  1.00  0.00           H
ATOM   3832  C   PHE A 891      42.810  32.440  69.120  1.00  0.00           C
ATOM   3833  O   PHE A 891      41.760  32.030  69.510  1.00  0.00           O
ATOM   3834  N   GLU A 892      43.290  33.570  69.570  1.00  0.00           N
ATOM   3835  HN  GLU A 892      44.210  33.820  69.250  1.00  0.00           H
ATOM   3836  CA  GLU A 892      42.650  34.560  70.400  1.00  0.00           C
ATOM   3837  HA  GLU A 892      41.600  34.350  70.360  1.00  0.00           H
ATOM   3838  CB  GLU A 892      42.880  34.290  71.930  1.00  0.00           C
ATOM   3839  HB1 GLU A 892      42.550  33.250  72.100  1.00  0.00           H
ATOM   3840  HB2 GLU A 892      42.240  34.950  72.570  1.00  0.00           H
ATOM   3841  CG  GLU A 892      44.370  34.480  72.220  1.00  0.00           C
ATOM   3842  HG1 GLU A 892      44.690  35.510  72.000  1.00  0.00           H
ATOM   3843  HG2 GLU A 892      44.930  33.650  71.740  1.00  0.00           H
ATOM   3844  CD  GLU A 892      44.540  34.240  73.780  1.00  0.00           C
ATOM   3845  OE1 GLU A 892      44.560  33.040  74.190  1.00  0.00           O
ATOM   3846  OE2 GLU A 892      44.710  35.250  74.530  1.00  0.00           O
ATOM   3847  C   GLU A 892      43.010  35.930  69.900  1.00  0.00           C
ATOM   3848  O   GLU A 892      44.060  36.140  69.250  1.00  0.00           O
ATOM   3849  N   PRO A 893      42.140  36.970  70.020  1.00  0.00           N
ATOM   3850  CD  PRO A 893      40.860  36.920  70.660  1.00  0.00           C
ATOM   3851  HD1 PRO A 893      40.910  36.380  71.630  1.00  0.00           H
ATOM   3852  HD2 PRO A 893      40.120  36.430  69.980  1.00  0.00           H
ATOM   3853  CA  PRO A 893      42.520  38.430  69.880  1.00  0.00           C
ATOM   3854  HA  PRO A 893      43.040  38.570  68.950  1.00  0.00           H
ATOM   3855  CB  PRO A 893      41.220  39.120  69.950  1.00  0.00           C
ATOM   3856  HB1 PRO A 893      40.750  39.180  68.950  1.00  0.00           H
ATOM   3857  HB2 PRO A 893      41.400  40.170  70.270  1.00  0.00           H
ATOM   3858  CG  PRO A 893      40.390  38.380  70.960  1.00  0.00           C
ATOM   3859  HG1 PRO A 893      40.750  38.720  71.950  1.00  0.00           H
ATOM   3860  HG2 PRO A 893      39.300  38.570  70.850  1.00  0.00           H
ATOM   3861  C   PRO A 893      43.580  38.870  70.870  1.00  0.00           C
ATOM   3862  O   PRO A 893      43.980  38.200  71.830  1.00  0.00           O
ATOM   3863  N   THR A 894      44.020  40.100  70.610  1.00  0.00           N
ATOM   3864  HN  THR A 894      43.560  40.530  69.840  1.00  0.00           H
ATOM   3865  CA  THR A 894      44.990  40.880  71.270  1.00  0.00           C
ATOM   3866  HA  THR A 894      45.830  40.200  71.230  1.00  0.00           H
ATOM   3867  CB  THR A 894      45.240  42.210  70.640  1.00  0.00           C
ATOM   3868  HB  THR A 894      44.370  42.900  70.620  1.00  0.00           H
ATOM   3869  OG1 THR A 894      45.780  42.070  69.350  1.00  0.00           O
ATOM   3870  HG1 THR A 894      45.210  41.450  68.880  1.00  0.00           H
ATOM   3871  CG2 THR A 894      46.350  43.040  71.420  1.00  0.00           C
ATOM   3872 HG21 THR A 894      46.740  43.910  70.860  1.00  0.00           H
ATOM   3873 HG22 THR A 894      47.140  42.370  71.810  1.00  0.00           H
ATOM   3874 HG23 THR A 894      45.850  43.520  72.290  1.00  0.00           H
ATOM   3875  C   THR A 894      44.600  41.090  72.730  1.00  0.00           C
ATOM   3876  O   THR A 894      45.470  40.950  73.620  1.00  0.00           O
ATOM   3877  N   HSD A 895      43.340  41.510  73.050  1.00  0.00           N
ATOM   3878  HN  HSD A 895      42.660  41.600  72.330  1.00  0.00           H
ATOM   3879  CA  HSD A 895      43.030  41.880  74.410  1.00  0.00           C
ATOM   3880  HA  HSD A 895      43.950  42.350  74.730  1.00  0.00           H
ATOM   3881  CB  HSD A 895      41.810  42.880  74.450  1.00  0.00           C
ATOM   3882  HB1 HSD A 895      40.960  42.280  74.060  1.00  0.00           H
ATOM   3883  HB2 HSD A 895      42.020  43.750  73.790  1.00  0.00           H
ATOM   3884  ND1 HSD A 895      42.590  44.370  76.310  1.00  0.00           N
ATOM   3885  HD1 HSD A 895      43.240  44.940  75.800  1.00  0.00           H
ATOM   3886  CG  HSD A 895      41.610  43.510  75.850  1.00  0.00           C
ATOM   3887  CE1 HSD A 895      42.190  44.800  77.480  1.00  0.00           C
ATOM   3888  HE1 HSD A 895      42.750  45.490  78.110  1.00  0.00           H
ATOM   3889  NE2 HSD A 895      41.070  44.230  77.830  1.00  0.00           N
ATOM   3890  CD2 HSD A 895      40.660  43.430  76.760  1.00  0.00           C
ATOM   3891  HD2 HSD A 895      39.710  42.930  76.800  1.00  0.00           H
ATOM   3892  C   HSD A 895      42.560  40.610  75.210  1.00  0.00           C
ATOM   3893  O   HSD A 895      41.830  39.810  74.680  1.00  0.00           O
ATOM   3894  N   PRO A 896      43.010  40.450  76.470  1.00  0.00           N
ATOM   3895  CD  PRO A 896      43.780  41.490  77.090  1.00  0.00           C
ATOM   3896  HD1 PRO A 896      43.160  42.270  77.570  1.00  0.00           H
ATOM   3897  HD2 PRO A 896      44.640  41.850  76.490  1.00  0.00           H
ATOM   3898  CA  PRO A 896      42.700  39.290  77.340  1.00  0.00           C
ATOM   3899  HA  PRO A 896      43.150  38.400  76.930  1.00  0.00           H
ATOM   3900  CB  PRO A 896      43.310  39.660  78.700  1.00  0.00           C
ATOM   3901  HB1 PRO A 896      43.820  38.780  79.130  1.00  0.00           H
ATOM   3902  HB2 PRO A 896      42.680  40.280  79.380  1.00  0.00           H
ATOM   3903  CG  PRO A 896      44.440  40.650  78.240  1.00  0.00           C
ATOM   3904  HG1 PRO A 896      44.800  41.310  79.060  1.00  0.00           H
ATOM   3905  HG2 PRO A 896      45.260  39.970  77.940  1.00  0.00           H
ATOM   3906  C   PRO A 896      41.260  39.000  77.610  1.00  0.00           C
ATOM   3907  O   PRO A 896      40.560  39.920  78.090  1.00  0.00           O
ATOM   3908  N   GLU A 897      40.750  37.740  77.360  1.00  0.00           N
ATOM   3909  HN  GLU A 897      41.250  37.040  76.870  1.00  0.00           H
ATOM   3910  CA  GLU A 897      39.490  37.260  77.860  1.00  0.00           C
ATOM   3911  HA  GLU A 897      39.480  36.190  77.720  1.00  0.00           H
ATOM   3912  CB  GLU A 897      39.170  37.500  79.380  1.00  0.00           C
ATOM   3913  HB1 GLU A 897      38.150  37.110  79.580  1.00  0.00           H
ATOM   3914  HB2 GLU A 897      39.120  38.590  79.590  1.00  0.00           H
ATOM   3915  CG  GLU A 897      40.180  36.880  80.430  1.00  0.00           C
ATOM   3916  HG1 GLU A 897      41.150  37.400  80.460  1.00  0.00           H
ATOM   3917  HG2 GLU A 897      40.290  35.840  80.060  1.00  0.00           H
ATOM   3918  CD  GLU A 897      39.520  36.870  81.790  1.00  0.00           C
ATOM   3919  OE1 GLU A 897      39.910  37.690  82.650  1.00  0.00           O
ATOM   3920  OE2 GLU A 897      38.720  35.990  82.060  1.00  0.00           O
ATOM   3921  C   GLU A 897      38.360  37.810  76.970  1.00  0.00           C
ATOM   3922  O   GLU A 897      37.290  38.110  77.420  1.00  0.00           O
ATOM   3923  N   ARG A 898      38.620  37.940  75.700  1.00  0.00           N
ATOM   3924  HN  ARG A 898      39.560  37.800  75.400  1.00  0.00           H
ATOM   3925  CA  ARG A 898      37.670  38.470  74.710  1.00  0.00           C
ATOM   3926  HA  ARG A 898      36.680  38.500  75.140  1.00  0.00           H
ATOM   3927  CB  ARG A 898      37.920  39.900  74.120  1.00  0.00           C
ATOM   3928  HB1 ARG A 898      37.070  40.120  73.440  1.00  0.00           H
ATOM   3929  HB2 ARG A 898      38.860  39.860  73.510  1.00  0.00           H
ATOM   3930  CG  ARG A 898      38.040  41.060  75.140  1.00  0.00           C
ATOM   3931  HG1 ARG A 898      38.280  42.050  74.710  1.00  0.00           H
ATOM   3932  HG2 ARG A 898      38.760  40.820  75.960  1.00  0.00           H
ATOM   3933  CD  ARG A 898      36.730  41.270  75.940  1.00  0.00           C
ATOM   3934  HD1 ARG A 898      36.480  40.270  76.360  1.00  0.00           H
ATOM   3935  HD2 ARG A 898      35.960  41.590  75.210  1.00  0.00           H
ATOM   3936  NE  ARG A 898      36.820  42.410  76.950  1.00  0.00           N
ATOM   3937  HE  ARG A 898      36.940  43.360  76.640  1.00  0.00           H
ATOM   3938  CZ  ARG A 898      37.060  42.160  78.200  1.00  0.00           C
ATOM   3939  NH1 ARG A 898      36.990  41.030  78.770  1.00  0.00           N
ATOM   3940 HH11 ARG A 898      37.160  40.960  79.750  1.00  0.00           H
ATOM   3941 HH12 ARG A 898      36.700  40.260  78.200  1.00  0.00           H
ATOM   3942  NH2 ARG A 898      37.360  43.190  79.000  1.00  0.00           N
ATOM   3943 HH21 ARG A 898      37.670  42.980  79.940  1.00  0.00           H
ATOM   3944 HH22 ARG A 898      37.440  44.130  78.680  1.00  0.00           H
ATOM   3945  C   ARG A 898      37.540  37.430  73.650  1.00  0.00           C
ATOM   3946  O   ARG A 898      38.430  36.670  73.310  1.00  0.00           O
ATOM   3947  N   GLY A 899      36.310  37.390  73.080  1.00  0.00           N
ATOM   3948  HN  GLY A 899      35.670  38.050  73.440  1.00  0.00           H
ATOM   3949  CA  GLY A 899      35.750  36.490  72.100  1.00  0.00           C
ATOM   3950  HA1 GLY A 899      34.740  36.220  72.350  1.00  0.00           H
ATOM   3951  HA2 GLY A 899      36.360  35.600  72.010  1.00  0.00           H
ATOM   3952  C   GLY A 899      35.680  37.220  70.820  1.00  0.00           C
ATOM   3953  O   GLY A 899      35.700  38.430  70.730  1.00  0.00           O
ATOM   3954  N   TRP A 900      35.490  36.490  69.650  1.00  0.00           N
ATOM   3955  HN  TRP A 900      35.380  35.500  69.630  1.00  0.00           H
ATOM   3956  CA  TRP A 900      35.510  37.040  68.270  1.00  0.00           C
ATOM   3957  HA  TRP A 900      36.430  37.580  68.160  1.00  0.00           H
ATOM   3958  CB  TRP A 900      35.560  35.930  67.180  1.00  0.00           C
ATOM   3959  HB1 TRP A 900      35.420  36.300  66.140  1.00  0.00           H
ATOM   3960  HB2 TRP A 900      34.710  35.220  67.330  1.00  0.00           H
ATOM   3961  CG  TRP A 900      36.880  35.240  67.120  1.00  0.00           C
ATOM   3962  CD1 TRP A 900      37.240  34.090  67.790  1.00  0.00           C
ATOM   3963  HD1 TRP A 900      36.460  33.540  68.270  1.00  0.00           H
ATOM   3964  NE1 TRP A 900      38.600  34.020  67.860  1.00  0.00           N
ATOM   3965  HE1 TRP A 900      39.040  33.320  68.390  1.00  0.00           H
ATOM   3966  CE2 TRP A 900      39.180  35.070  67.290  1.00  0.00           C
ATOM   3967  CD2 TRP A 900      38.180  35.910  66.830  1.00  0.00           C
ATOM   3968  CE3 TRP A 900      38.510  37.200  66.460  1.00  0.00           C
ATOM   3969  HE3 TRP A 900      37.790  37.990  66.280  1.00  0.00           H
ATOM   3970  CZ3 TRP A 900      39.850  37.530  66.240  1.00  0.00           C
ATOM   3971  HZ3 TRP A 900      40.090  38.580  66.120  1.00  0.00           H
ATOM   3972  CZ2 TRP A 900      40.520  35.400  67.040  1.00  0.00           C
ATOM   3973  HZ2 TRP A 900      41.290  34.690  67.290  1.00  0.00           H
ATOM   3974  CH2 TRP A 900      40.870  36.640  66.440  1.00  0.00           C
ATOM   3975  HH2 TRP A 900      41.900  36.940  66.420  1.00  0.00           H
ATOM   3976  C   TRP A 900      34.340  37.960  67.960  1.00  0.00           C
ATOM   3977  O   TRP A 900      34.510  39.020  67.420  1.00  0.00           O
ATOM   3978  N   ILE A 901      33.170  37.440  68.390  1.00  0.00           N
ATOM   3979  HN  ILE A 901      33.060  36.620  68.940  1.00  0.00           H
ATOM   3980  CA  ILE A 901      31.950  38.080  68.040  1.00  0.00           C
ATOM   3981  HA  ILE A 901      31.910  38.140  66.960  1.00  0.00           H
ATOM   3982  CB  ILE A 901      30.820  36.960  68.120  1.00  0.00           C
ATOM   3983  HB  ILE A 901      30.730  36.810  69.220  1.00  0.00           H
ATOM   3984  CG2 ILE A 901      29.500  37.490  67.430  1.00  0.00           C
ATOM   3985 HG21 ILE A 901      28.680  36.760  67.610  1.00  0.00           H
ATOM   3986 HG22 ILE A 901      29.640  37.630  66.350  1.00  0.00           H
ATOM   3987 HG23 ILE A 901      29.120  38.430  67.880  1.00  0.00           H
ATOM   3988  CG1 ILE A 901      31.300  35.620  67.480  1.00  0.00           C
ATOM   3989 HG11 ILE A 901      30.410  34.960  67.470  1.00  0.00           H
ATOM   3990 HG12 ILE A 901      31.890  35.070  68.240  1.00  0.00           H
ATOM   3991  CD  ILE A 901      31.870  35.630  66.050  1.00  0.00           C
ATOM   3992  HD1 ILE A 901      31.100  36.010  65.320  1.00  0.00           H
ATOM   3993  HD2 ILE A 901      32.180  34.600  65.780  1.00  0.00           H
ATOM   3994  HD3 ILE A 901      32.750  36.300  66.080  1.00  0.00           H
ATOM   3995  C   ILE A 901      31.630  39.540  68.560  1.00  0.00           C
ATOM   3996  O   ILE A 901      31.310  39.760  69.740  1.00  0.00           O
ATOM   3997  N   ILE A 902      31.580  40.510  67.600  1.00  0.00           N
ATOM   3998  HN  ILE A 902      31.820  40.400  66.650  1.00  0.00           H
ATOM   3999  CA  ILE A 902      30.910  41.810  67.900  1.00  0.00           C
ATOM   4000  HA  ILE A 902      30.970  42.090  68.940  1.00  0.00           H
ATOM   4001  CB  ILE A 902      31.550  42.960  67.170  1.00  0.00           C
ATOM   4002  HB  ILE A 902      31.750  42.670  66.120  1.00  0.00           H
ATOM   4003  CG2 ILE A 902      30.770  44.270  67.090  1.00  0.00           C
ATOM   4004 HG21 ILE A 902      30.610  44.500  68.170  1.00  0.00           H
ATOM   4005 HG22 ILE A 902      29.820  44.140  66.530  1.00  0.00           H
ATOM   4006 HG23 ILE A 902      31.430  45.030  66.620  1.00  0.00           H
ATOM   4007  CG1 ILE A 902      32.990  43.150  67.790  1.00  0.00           C
ATOM   4008 HG11 ILE A 902      33.600  42.220  67.790  1.00  0.00           H
ATOM   4009 HG12 ILE A 902      32.850  43.400  68.860  1.00  0.00           H
ATOM   4010  CD  ILE A 902      33.940  44.260  67.230  1.00  0.00           C
ATOM   4011  HD1 ILE A 902      34.890  44.260  67.810  1.00  0.00           H
ATOM   4012  HD2 ILE A 902      33.480  45.200  67.590  1.00  0.00           H
ATOM   4013  HD3 ILE A 902      34.030  44.340  66.120  1.00  0.00           H
ATOM   4014  C   ILE A 902      29.440  41.680  67.530  1.00  0.00           C
ATOM   4015  O   ILE A 902      29.020  41.050  66.570  1.00  0.00           O
ATOM   4016  N   SER A 903      28.550  42.410  68.250  1.00  0.00           N
ATOM   4017  HN  SER A 903      28.750  42.990  69.040  1.00  0.00           H
ATOM   4018  CA  SER A 903      27.120  42.290  68.040  1.00  0.00           C
ATOM   4019  HA  SER A 903      26.860  41.260  67.820  1.00  0.00           H
ATOM   4020  CB  SER A 903      26.300  42.550  69.320  1.00  0.00           C
ATOM   4021  HB1 SER A 903      26.460  43.530  69.810  1.00  0.00           H
ATOM   4022  HB2 SER A 903      26.600  41.740  70.030  1.00  0.00           H
ATOM   4023  OG  SER A 903      24.890  42.410  69.110  1.00  0.00           O
ATOM   4024  HG1 SER A 903      24.750  41.460  69.150  1.00  0.00           H
ATOM   4025  C   SER A 903      26.710  43.200  66.820  1.00  0.00           C
ATOM   4026  O   SER A 903      27.230  44.300  66.720  1.00  0.00           O
ATOM   4027  N   PRO A 904      25.820  42.800  65.870  1.00  0.00           N
ATOM   4028  CD  PRO A 904      25.110  41.470  65.910  1.00  0.00           C
ATOM   4029  HD1 PRO A 904      24.350  41.380  66.710  1.00  0.00           H
ATOM   4030  HD2 PRO A 904      25.810  40.600  65.950  1.00  0.00           H
ATOM   4031  CA  PRO A 904      25.490  43.540  64.630  1.00  0.00           C
ATOM   4032  HA  PRO A 904      26.340  44.060  64.200  1.00  0.00           H
ATOM   4033  CB  PRO A 904      25.060  42.440  63.690  1.00  0.00           C
ATOM   4034  HB1 PRO A 904      25.960  41.860  63.390  1.00  0.00           H
ATOM   4035  HB2 PRO A 904      24.500  42.880  62.830  1.00  0.00           H
ATOM   4036  CG  PRO A 904      24.320  41.430  64.600  1.00  0.00           C
ATOM   4037  HG1 PRO A 904      23.270  41.810  64.670  1.00  0.00           H
ATOM   4038  HG2 PRO A 904      24.380  40.390  64.260  1.00  0.00           H
ATOM   4039  C   PRO A 904      24.450  44.570  64.850  1.00  0.00           C
ATOM   4040  O   PRO A 904      23.420  44.230  65.350  1.00  0.00           O
ATOM   4041  N   LEU A 905      24.730  45.900  64.610  1.00  0.00           N
ATOM   4042  HN  LEU A 905      25.630  46.150  64.230  1.00  0.00           H
ATOM   4043  CA  LEU A 905      23.820  47.110  64.570  1.00  0.00           C
ATOM   4044  HA  LEU A 905      24.310  47.980  64.140  1.00  0.00           H
ATOM   4045  CB  LEU A 905      22.500  47.040  63.740  1.00  0.00           C
ATOM   4046  HB1 LEU A 905      21.980  48.020  63.710  1.00  0.00           H
ATOM   4047  HB2 LEU A 905      21.810  46.230  64.070  1.00  0.00           H
ATOM   4048  CG  LEU A 905      22.860  46.800  62.220  1.00  0.00           C
ATOM   4049  HG  LEU A 905      23.630  46.000  62.130  1.00  0.00           H
ATOM   4050  CD1 LEU A 905      21.620  46.480  61.420  1.00  0.00           C
ATOM   4051 HD11 LEU A 905      21.140  45.520  61.700  1.00  0.00           H
ATOM   4052 HD12 LEU A 905      21.840  46.480  60.330  1.00  0.00           H
ATOM   4053 HD13 LEU A 905      20.870  47.270  61.650  1.00  0.00           H
ATOM   4054  CD2 LEU A 905      23.580  48.040  61.520  1.00  0.00           C
ATOM   4055 HD21 LEU A 905      22.930  48.920  61.320  1.00  0.00           H
ATOM   4056 HD22 LEU A 905      23.790  47.650  60.500  1.00  0.00           H
ATOM   4057 HD23 LEU A 905      24.580  48.300  61.930  1.00  0.00           H
ATOM   4058  C   LEU A 905      23.480  47.550  66.020  1.00  0.00           C
ATOM   4059  O   LEU A 905      22.750  48.500  66.280  1.00  0.00           O
ATOM   4060  N   GLY A 906      24.140  46.980  67.020  1.00  0.00           N
ATOM   4061  HN  GLY A 906      24.770  46.220  66.830  1.00  0.00           H
ATOM   4062  CA  GLY A 906      24.190  47.430  68.430  1.00  0.00           C
ATOM   4063  HA1 GLY A 906      24.920  48.230  68.480  1.00  0.00           H
ATOM   4064  HA2 GLY A 906      24.500  46.560  68.980  1.00  0.00           H
ATOM   4065  C   GLY A 906      22.910  47.720  69.150  1.00  0.00           C
ATOM   4066  O   GLY A 906      21.880  47.060  68.880  1.00  0.00           O
ATOM   4067  N   ASP A 907      23.040  48.580  70.120  1.00  0.00           N
ATOM   4068  HN  ASP A 907      23.950  48.930  70.370  1.00  0.00           H
ATOM   4069  CA  ASP A 907      22.000  49.160  70.900  1.00  0.00           C
ATOM   4070  HA  ASP A 907      21.120  48.590  70.650  1.00  0.00           H
ATOM   4071  CB  ASP A 907      22.060  48.940  72.500  1.00  0.00           C
ATOM   4072  HB1 ASP A 907      22.170  47.840  72.640  1.00  0.00           H
ATOM   4073  HB2 ASP A 907      21.050  49.210  72.880  1.00  0.00           H
ATOM   4074  CG  ASP A 907      23.160  49.500  73.350  1.00  0.00           C
ATOM   4075  OD1 ASP A 907      23.160  49.150  74.560  1.00  0.00           O
ATOM   4076  OD2 ASP A 907      24.080  50.220  72.870  1.00  0.00           O
ATOM   4077  C   ASP A 907      21.700  50.620  70.480  1.00  0.00           C
ATOM   4078  O   ASP A 907      20.930  51.260  71.180  1.00  0.00           O
ATOM   4079  N   ASN A 908      22.210  51.100  69.380  1.00  0.00           N
ATOM   4080  HN  ASN A 908      22.520  50.480  68.670  1.00  0.00           H
ATOM   4081  CA  ASN A 908      22.080  52.490  68.970  1.00  0.00           C
ATOM   4082  HA  ASN A 908      22.240  53.150  69.820  1.00  0.00           H
ATOM   4083  CB  ASN A 908      23.060  52.780  67.810  1.00  0.00           C
ATOM   4084  HB1 ASN A 908      22.950  53.840  67.500  1.00  0.00           H
ATOM   4085  HB2 ASN A 908      22.810  52.090  66.980  1.00  0.00           H
ATOM   4086  CG  ASN A 908      24.470  52.370  68.150  1.00  0.00           C
ATOM   4087  OD1 ASN A 908      25.090  51.420  67.670  1.00  0.00           O
ATOM   4088  ND2 ASN A 908      25.180  53.070  69.110  1.00  0.00           N
ATOM   4089 HD21 ASN A 908      25.980  52.560  69.410  1.00  0.00           H
ATOM   4090 HD22 ASN A 908      25.070  54.030  69.320  1.00  0.00           H
ATOM   4091  C   ASN A 908      20.700  52.760  68.490  1.00  0.00           C
ATOM   4092  O   ASN A 908      20.080  51.890  67.960  1.00  0.00           O
ATOM   4093  N   PRO A 909      20.050  53.930  68.730  1.00  0.00           N
ATOM   4094  CD  PRO A 909      20.490  54.890  69.690  1.00  0.00           C
ATOM   4095  HD1 PRO A 909      21.380  55.450  69.350  1.00  0.00           H
ATOM   4096  HD2 PRO A 909      20.730  54.580  70.740  1.00  0.00           H
ATOM   4097  CA  PRO A 909      18.860  54.400  67.930  1.00  0.00           C
ATOM   4098  HA  PRO A 909      17.880  53.970  68.100  1.00  0.00           H
ATOM   4099  CB  PRO A 909      18.740  55.890  68.330  1.00  0.00           C
ATOM   4100  HB1 PRO A 909      17.700  56.260  68.320  1.00  0.00           H
ATOM   4101  HB2 PRO A 909      19.380  56.590  67.760  1.00  0.00           H
ATOM   4102  CG  PRO A 909      19.230  55.760  69.810  1.00  0.00           C
ATOM   4103  HG1 PRO A 909      19.330  56.830  70.080  1.00  0.00           H
ATOM   4104  HG2 PRO A 909      18.470  55.310  70.490  1.00  0.00           H
ATOM   4105  C   PRO A 909      19.160  54.440  66.360  1.00  0.00           C
ATOM   4106  O   PRO A 909      20.310  54.510  65.900  1.00  0.00           O
ATOM   4107  N   TRP A 910      18.120  54.340  65.520  1.00  0.00           N
ATOM   4108  HN  TRP A 910      17.230  54.310  65.970  1.00  0.00           H
ATOM   4109  CA  TRP A 910      18.180  54.170  64.100  1.00  0.00           C
ATOM   4110  HA  TRP A 910      18.880  53.390  63.860  1.00  0.00           H
ATOM   4111  CB  TRP A 910      16.820  53.820  63.390  1.00  0.00           C
ATOM   4112  HB1 TRP A 910      16.770  54.090  62.310  1.00  0.00           H
ATOM   4113  HB2 TRP A 910      16.050  54.460  63.860  1.00  0.00           H
ATOM   4114  CG  TRP A 910      16.460  52.380  63.470  1.00  0.00           C
ATOM   4115  CD1 TRP A 910      15.680  51.760  64.420  1.00  0.00           C
ATOM   4116  HD1 TRP A 910      15.090  52.250  65.170  1.00  0.00           H
ATOM   4117  NE1 TRP A 910      15.660  50.430  64.200  1.00  0.00           N
ATOM   4118  HE1 TRP A 910      15.190  49.810  64.780  1.00  0.00           H
ATOM   4119  CE2 TRP A 910      16.420  50.110  63.090  1.00  0.00           C
ATOM   4120  CD2 TRP A 910      16.980  51.340  62.620  1.00  0.00           C
ATOM   4121  CE3 TRP A 910      17.810  51.290  61.470  1.00  0.00           C
ATOM   4122  HE3 TRP A 910      18.360  52.160  61.130  1.00  0.00           H
ATOM   4123  CZ3 TRP A 910      17.870  50.110  60.660  1.00  0.00           C
ATOM   4124  HZ3 TRP A 910      18.360  50.120  59.690  1.00  0.00           H
ATOM   4125  CZ2 TRP A 910      16.540  48.960  62.380  1.00  0.00           C
ATOM   4126  HZ2 TRP A 910      16.020  48.050  62.620  1.00  0.00           H
ATOM   4127  CH2 TRP A 910      17.230  48.990  61.140  1.00  0.00           C
ATOM   4128  HH2 TRP A 910      17.090  48.190  60.420  1.00  0.00           H
ATOM   4129  C   TRP A 910      18.910  55.340  63.450  1.00  0.00           C
ATOM   4130  O   TRP A 910      19.630  55.120  62.530  1.00  0.00           O
ATOM   4131  N   TRP A 911      18.550  56.570  63.820  1.00  0.00           N
ATOM   4132  HN  TRP A 911      17.830  56.830  64.480  1.00  0.00           H
ATOM   4133  CA  TRP A 911      19.120  57.810  63.150  1.00  0.00           C
ATOM   4134  HA  TRP A 911      18.880  57.750  62.100  1.00  0.00           H
ATOM   4135  CB  TRP A 911      18.380  59.040  63.730  1.00  0.00           C
ATOM   4136  HB1 TRP A 911      17.280  58.910  63.770  1.00  0.00           H
ATOM   4137  HB2 TRP A 911      18.400  59.920  63.050  1.00  0.00           H
ATOM   4138  CG  TRP A 911      18.770  59.480  65.090  1.00  0.00           C
ATOM   4139  CD1 TRP A 911      18.230  59.200  66.310  1.00  0.00           C
ATOM   4140  HD1 TRP A 911      17.430  58.550  66.630  1.00  0.00           H
ATOM   4141  NE1 TRP A 911      18.990  59.700  67.340  1.00  0.00           N
ATOM   4142  HE1 TRP A 911      18.740  59.580  68.280  1.00  0.00           H
ATOM   4143  CE2 TRP A 911      20.090  60.340  66.780  1.00  0.00           C
ATOM   4144  CD2 TRP A 911      20.000  60.210  65.360  1.00  0.00           C
ATOM   4145  CE3 TRP A 911      21.060  60.740  64.560  1.00  0.00           C
ATOM   4146  HE3 TRP A 911      21.110  60.570  63.490  1.00  0.00           H
ATOM   4147  CZ3 TRP A 911      22.180  61.350  65.220  1.00  0.00           C
ATOM   4148  HZ3 TRP A 911      22.930  61.890  64.660  1.00  0.00           H
ATOM   4149  CZ2 TRP A 911      21.120  61.090  67.380  1.00  0.00           C
ATOM   4150  HZ2 TRP A 911      21.270  61.210  68.440  1.00  0.00           H
ATOM   4151  CH2 TRP A 911      22.170  61.470  66.600  1.00  0.00           C
ATOM   4152  HH2 TRP A 911      22.940  62.050  67.090  1.00  0.00           H
ATOM   4153  C   TRP A 911      20.660  57.790  63.080  1.00  0.00           C
ATOM   4154  O   TRP A 911      21.140  58.230  62.080  1.00  0.00           O
ATOM   4155  N   THR A 912      21.380  57.440  64.200  1.00  0.00           N
ATOM   4156  HN  THR A 912      20.810  57.300  65.000  1.00  0.00           H
ATOM   4157  CA  THR A 912      22.820  57.300  64.320  1.00  0.00           C
ATOM   4158  HA  THR A 912      23.370  58.200  64.060  1.00  0.00           H
ATOM   4159  CB  THR A 912      23.180  57.070  65.780  1.00  0.00           C
ATOM   4160  HB  THR A 912      22.280  56.690  66.320  1.00  0.00           H
ATOM   4161  OG1 THR A 912      23.450  58.290  66.380  1.00  0.00           O
ATOM   4162  HG1 THR A 912      22.780  58.890  66.060  1.00  0.00           H
ATOM   4163  CG2 THR A 912      24.330  56.100  66.130  1.00  0.00           C
ATOM   4164 HG21 THR A 912      25.250  56.570  65.730  1.00  0.00           H
ATOM   4165 HG22 THR A 912      24.100  55.120  65.680  1.00  0.00           H
ATOM   4166 HG23 THR A 912      24.340  55.870  67.220  1.00  0.00           H
ATOM   4167  C   THR A 912      23.380  56.240  63.370  1.00  0.00           C
ATOM   4168  O   THR A 912      24.440  56.460  62.760  1.00  0.00           O
ATOM   4169  N   LEU A 913      22.690  55.120  63.140  1.00  0.00           N
ATOM   4170  HN  LEU A 913      21.870  54.860  63.640  1.00  0.00           H
ATOM   4171  CA  LEU A 913      23.130  54.110  62.100  1.00  0.00           C
ATOM   4172  HA  LEU A 913      24.180  53.880  62.160  1.00  0.00           H
ATOM   4173  CB  LEU A 913      22.250  52.860  62.280  1.00  0.00           C
ATOM   4174  HB1 LEU A 913      22.630  52.030  61.650  1.00  0.00           H
ATOM   4175  HB2 LEU A 913      21.170  53.040  62.070  1.00  0.00           H
ATOM   4176  CG  LEU A 913      22.420  52.270  63.720  1.00  0.00           C
ATOM   4177  HG  LEU A 913      22.320  53.070  64.490  1.00  0.00           H
ATOM   4178  CD1 LEU A 913      21.420  51.120  63.880  1.00  0.00           C
ATOM   4179 HD11 LEU A 913      20.370  51.310  63.610  1.00  0.00           H
ATOM   4180 HD12 LEU A 913      21.320  50.680  64.890  1.00  0.00           H
ATOM   4181 HD13 LEU A 913      21.650  50.160  63.360  1.00  0.00           H
ATOM   4182  CD2 LEU A 913      23.800  51.670  64.010  1.00  0.00           C
ATOM   4183 HD21 LEU A 913      23.960  51.210  65.010  1.00  0.00           H
ATOM   4184 HD22 LEU A 913      24.520  52.510  64.040  1.00  0.00           H
ATOM   4185 HD23 LEU A 913      24.100  50.920  63.240  1.00  0.00           H
ATOM   4186  C   LEU A 913      22.910  54.680  60.730  1.00  0.00           C
ATOM   4187  O   LEU A 913      23.740  54.630  59.860  1.00  0.00           O
ATOM   4188  N   LEU A 914      21.760  55.270  60.420  1.00  0.00           N
ATOM   4189  HN  LEU A 914      21.050  55.190  61.130  1.00  0.00           H
ATOM   4190  CA  LEU A 914      21.480  56.050  59.220  1.00  0.00           C
ATOM   4191  HA  LEU A 914      21.570  55.340  58.410  1.00  0.00           H
ATOM   4192  CB  LEU A 914      19.960  56.510  59.240  1.00  0.00           C
ATOM   4193  HB1 LEU A 914      19.850  57.180  58.360  1.00  0.00           H
ATOM   4194  HB2 LEU A 914      19.790  57.170  60.120  1.00  0.00           H
ATOM   4195  CG  LEU A 914      18.900  55.420  59.300  1.00  0.00           C
ATOM   4196  HG  LEU A 914      19.360  54.580  59.870  1.00  0.00           H
ATOM   4197  CD1 LEU A 914      17.530  55.850  59.870  1.00  0.00           C
ATOM   4198 HD11 LEU A 914      16.730  55.080  59.790  1.00  0.00           H
ATOM   4199 HD12 LEU A 914      17.140  56.750  59.340  1.00  0.00           H
ATOM   4200 HD13 LEU A 914      17.590  56.010  60.970  1.00  0.00           H
ATOM   4201  CD2 LEU A 914      18.690  54.830  57.870  1.00  0.00           C
ATOM   4202 HD21 LEU A 914      19.620  54.310  57.560  1.00  0.00           H
ATOM   4203 HD22 LEU A 914      18.500  55.560  57.060  1.00  0.00           H
ATOM   4204 HD23 LEU A 914      17.790  54.170  57.910  1.00  0.00           H
ATOM   4205  C   LEU A 914      22.440  57.150  58.850  1.00  0.00           C
ATOM   4206  O   LEU A 914      22.940  57.300  57.760  1.00  0.00           O
ATOM   4207  N   ILE A 915      22.920  57.980  59.810  1.00  0.00           N
ATOM   4208  HN  ILE A 915      22.540  57.920  60.730  1.00  0.00           H
ATOM   4209  CA  ILE A 915      23.810  59.140  59.440  1.00  0.00           C
ATOM   4210  HA  ILE A 915      23.570  59.450  58.440  1.00  0.00           H
ATOM   4211  CB  ILE A 915      23.560  60.210  60.350  1.00  0.00           C
ATOM   4212  HB  ILE A 915      22.480  60.370  60.520  1.00  0.00           H
ATOM   4213  CG2 ILE A 915      24.170  59.960  61.790  1.00  0.00           C
ATOM   4214 HG21 ILE A 915      23.850  58.950  62.110  1.00  0.00           H
ATOM   4215 HG22 ILE A 915      23.980  60.780  62.520  1.00  0.00           H
ATOM   4216 HG23 ILE A 915      25.280  59.960  61.750  1.00  0.00           H
ATOM   4217  CG1 ILE A 915      23.980  61.600  59.860  1.00  0.00           C
ATOM   4218 HG11 ILE A 915      25.030  61.540  59.490  1.00  0.00           H
ATOM   4219 HG12 ILE A 915      24.060  62.210  60.790  1.00  0.00           H
ATOM   4220  CD  ILE A 915      23.040  62.220  58.890  1.00  0.00           C
ATOM   4221  HD1 ILE A 915      23.560  63.040  58.340  1.00  0.00           H
ATOM   4222  HD2 ILE A 915      22.200  62.740  59.370  1.00  0.00           H
ATOM   4223  HD3 ILE A 915      22.600  61.540  58.140  1.00  0.00           H
ATOM   4224  C   ILE A 915      25.280  58.740  59.370  1.00  0.00           C
ATOM   4225  O   ILE A 915      26.070  59.320  58.650  1.00  0.00           O
ATOM   4226  N   ALA A 916      25.580  57.550  59.930  1.00  0.00           N
ATOM   4227  HN  ALA A 916      24.960  57.220  60.660  1.00  0.00           H
ATOM   4228  CA  ALA A 916      26.810  56.850  59.720  1.00  0.00           C
ATOM   4229  HA  ALA A 916      27.620  57.570  59.670  1.00  0.00           H
ATOM   4230  CB  ALA A 916      27.160  56.150  61.050  1.00  0.00           C
ATOM   4231  HB1 ALA A 916      26.460  55.320  61.260  1.00  0.00           H
ATOM   4232  HB2 ALA A 916      26.900  56.910  61.800  1.00  0.00           H
ATOM   4233  HB3 ALA A 916      28.210  55.880  61.280  1.00  0.00           H
ATOM   4234  C   ALA A 916      26.810  55.980  58.500  1.00  0.00           C
ATOM   4235  O   ALA A 916      27.860  55.570  57.960  1.00  0.00           O
ATOM   4236  N   ALA A 917      25.670  55.760  57.770  1.00  0.00           N
ATOM   4237  HN  ALA A 917      24.810  56.160  58.090  1.00  0.00           H
ATOM   4238  CA  ALA A 917      25.630  55.180  56.470  1.00  0.00           C
ATOM   4239  HA  ALA A 917      26.220  54.290  56.580  1.00  0.00           H
ATOM   4240  CB  ALA A 917      24.130  55.020  55.940  1.00  0.00           C
ATOM   4241  HB1 ALA A 917      23.550  54.500  56.730  1.00  0.00           H
ATOM   4242  HB2 ALA A 917      24.090  54.470  54.980  1.00  0.00           H
ATOM   4243  HB3 ALA A 917      23.690  56.010  55.720  1.00  0.00           H
ATOM   4244  C   ALA A 917      26.350  56.050  55.500  1.00  0.00           C
ATOM   4245  O   ALA A 917      26.800  55.590  54.440  1.00  0.00           O
ATOM   4246  N   ILE A 918      26.380  57.380  55.770  1.00  0.00           N
ATOM   4247  HN  ILE A 918      25.960  57.770  56.590  1.00  0.00           H
ATOM   4248  CA  ILE A 918      27.010  58.310  54.870  1.00  0.00           C
ATOM   4249  HA  ILE A 918      26.670  58.030  53.880  1.00  0.00           H
ATOM   4250  CB  ILE A 918      26.530  59.780  55.190  1.00  0.00           C
ATOM   4251  HB  ILE A 918      27.010  60.000  56.160  1.00  0.00           H
ATOM   4252  CG2 ILE A 918      27.120  60.780  54.210  1.00  0.00           C
ATOM   4253 HG21 ILE A 918      27.280  60.310  53.220  1.00  0.00           H
ATOM   4254 HG22 ILE A 918      28.150  61.060  54.510  1.00  0.00           H
ATOM   4255 HG23 ILE A 918      26.430  61.650  54.050  1.00  0.00           H
ATOM   4256  CG1 ILE A 918      24.930  59.790  55.270  1.00  0.00           C
ATOM   4257 HG11 ILE A 918      24.640  59.080  56.070  1.00  0.00           H
ATOM   4258 HG12 ILE A 918      24.370  59.630  54.320  1.00  0.00           H
ATOM   4259  CD  ILE A 918      24.410  61.170  55.800  1.00  0.00           C
ATOM   4260  HD1 ILE A 918      24.420  62.010  55.080  1.00  0.00           H
ATOM   4261  HD2 ILE A 918      25.050  61.360  56.680  1.00  0.00           H
ATOM   4262  HD3 ILE A 918      23.370  60.970  56.160  1.00  0.00           H
ATOM   4263  C   ILE A 918      28.520  58.260  54.770  1.00  0.00           C
ATOM   4264  O   ILE A 918      29.060  58.260  53.650  1.00  0.00           O
ATOM   4265  N   PRO A 919      29.320  58.070  55.800  1.00  0.00           N
ATOM   4266  CD  PRO A 919      29.060  58.500  57.180  1.00  0.00           C
ATOM   4267  HD1 PRO A 919      28.050  58.230  57.570  1.00  0.00           H
ATOM   4268  HD2 PRO A 919      29.080  59.610  57.250  1.00  0.00           H
ATOM   4269  CA  PRO A 919      30.720  57.690  55.780  1.00  0.00           C
ATOM   4270  HA  PRO A 919      31.140  58.380  55.080  1.00  0.00           H
ATOM   4271  CB  PRO A 919      31.350  57.900  57.150  1.00  0.00           C
ATOM   4272  HB1 PRO A 919      31.800  58.910  57.070  1.00  0.00           H
ATOM   4273  HB2 PRO A 919      32.180  57.230  57.440  1.00  0.00           H
ATOM   4274  CG  PRO A 919      30.140  57.850  58.060  1.00  0.00           C
ATOM   4275  HG1 PRO A 919      29.790  56.850  58.360  1.00  0.00           H
ATOM   4276  HG2 PRO A 919      30.220  58.490  58.970  1.00  0.00           H
ATOM   4277  C   PRO A 919      30.880  56.260  55.250  1.00  0.00           C
ATOM   4278  O   PRO A 919      31.820  56.020  54.570  1.00  0.00           O
ATOM   4279  N   ALA A 920      29.950  55.310  55.520  1.00  0.00           N
ATOM   4280  HN  ALA A 920      29.140  55.550  56.070  1.00  0.00           H
ATOM   4281  CA  ALA A 920      29.880  54.010  54.900  1.00  0.00           C
ATOM   4282  HA  ALA A 920      30.780  53.450  55.120  1.00  0.00           H
ATOM   4283  CB  ALA A 920      28.780  53.120  55.430  1.00  0.00           C
ATOM   4284  HB1 ALA A 920      28.790  53.210  56.540  1.00  0.00           H
ATOM   4285  HB2 ALA A 920      28.890  52.100  55.030  1.00  0.00           H
ATOM   4286  HB3 ALA A 920      27.770  53.430  55.110  1.00  0.00           H
ATOM   4287  C   ALA A 920      29.810  54.050  53.410  1.00  0.00           C
ATOM   4288  O   ALA A 920      30.600  53.390  52.730  1.00  0.00           O
ATOM   4289  N   LEU A 921      28.930  54.880  52.860  1.00  0.00           N
ATOM   4290  HN  LEU A 921      28.250  55.330  53.440  1.00  0.00           H
ATOM   4291  CA  LEU A 921      28.850  55.140  51.400  1.00  0.00           C
ATOM   4292  HA  LEU A 921      28.510  54.170  51.070  1.00  0.00           H
ATOM   4293  CB  LEU A 921      27.670  56.040  51.090  1.00  0.00           C
ATOM   4294  HB1 LEU A 921      27.810  56.980  51.670  1.00  0.00           H
ATOM   4295  HB2 LEU A 921      26.750  55.550  51.470  1.00  0.00           H
ATOM   4296  CG  LEU A 921      27.510  56.470  49.650  1.00  0.00           C
ATOM   4297  HG  LEU A 921      28.430  56.970  49.270  1.00  0.00           H
ATOM   4298  CD1 LEU A 921      27.190  55.290  48.670  1.00  0.00           C
ATOM   4299 HD11 LEU A 921      26.180  54.840  48.820  1.00  0.00           H
ATOM   4300 HD12 LEU A 921      27.970  54.510  48.790  1.00  0.00           H
ATOM   4301 HD13 LEU A 921      27.160  55.780  47.670  1.00  0.00           H
ATOM   4302  CD2 LEU A 921      26.450  57.530  49.620  1.00  0.00           C
ATOM   4303 HD21 LEU A 921      26.530  58.380  50.340  1.00  0.00           H
ATOM   4304 HD22 LEU A 921      25.590  56.990  50.060  1.00  0.00           H
ATOM   4305 HD23 LEU A 921      26.260  57.970  48.620  1.00  0.00           H
ATOM   4306  C   LEU A 921      30.140  55.630  50.750  1.00  0.00           C
ATOM   4307  O   LEU A 921      30.820  55.160  49.810  1.00  0.00           O
ATOM   4308  N   LEU A 922      30.800  56.600  51.410  1.00  0.00           N
ATOM   4309  HN  LEU A 922      30.390  57.050  52.210  1.00  0.00           H
ATOM   4310  CA  LEU A 922      32.110  57.100  51.130  1.00  0.00           C
ATOM   4311  HA  LEU A 922      32.020  57.460  50.120  1.00  0.00           H
ATOM   4312  CB  LEU A 922      32.450  58.310  51.990  1.00  0.00           C
ATOM   4313  HB1 LEU A 922      32.600  58.080  53.070  1.00  0.00           H
ATOM   4314  HB2 LEU A 922      31.610  59.030  51.860  1.00  0.00           H
ATOM   4315  CG  LEU A 922      33.680  59.090  51.500  1.00  0.00           C
ATOM   4316  HG  LEU A 922      34.510  58.440  51.830  1.00  0.00           H
ATOM   4317  CD1 LEU A 922      33.690  59.450  50.020  1.00  0.00           C
ATOM   4318 HD11 LEU A 922      33.760  58.540  49.380  1.00  0.00           H
ATOM   4319 HD12 LEU A 922      34.600  60.070  49.910  1.00  0.00           H
ATOM   4320 HD13 LEU A 922      32.770  60.050  49.810  1.00  0.00           H
ATOM   4321  CD2 LEU A 922      34.000  60.460  52.270  1.00  0.00           C
ATOM   4322 HD21 LEU A 922      33.160  61.190  52.150  1.00  0.00           H
ATOM   4323 HD22 LEU A 922      34.920  60.870  51.800  1.00  0.00           H
ATOM   4324 HD23 LEU A 922      34.170  60.300  53.350  1.00  0.00           H
ATOM   4325  C   LEU A 922      33.200  56.130  51.140  1.00  0.00           C
ATOM   4326  O   LEU A 922      33.980  56.070  50.220  1.00  0.00           O
ATOM   4327  N   CYS A 923      33.290  55.240  52.150  1.00  0.00           N
ATOM   4328  HN  CYS A 923      32.660  55.470  52.890  1.00  0.00           H
ATOM   4329  CA  CYS A 923      34.100  54.030  52.180  1.00  0.00           C
ATOM   4330  HA  CYS A 923      35.120  54.370  52.230  1.00  0.00           H
ATOM   4331  CB  CYS A 923      33.790  53.110  53.400  1.00  0.00           C
ATOM   4332  HB1 CYS A 923      32.760  52.720  53.240  1.00  0.00           H
ATOM   4333  HB2 CYS A 923      33.780  53.780  54.290  1.00  0.00           H
ATOM   4334  SG  CYS A 923      34.920  51.700  53.570  1.00  0.00           S
ATOM   4335  HG1 CYS A 923      34.050  50.990  54.250  1.00  0.00           H
ATOM   4336  C   CYS A 923      33.860  53.270  50.820  1.00  0.00           C
ATOM   4337  O   CYS A 923      34.780  52.890  50.100  1.00  0.00           O
ATOM   4338  N   THR A 924      32.550  52.920  50.510  1.00  0.00           N
ATOM   4339  HN  THR A 924      31.740  53.250  50.970  1.00  0.00           H
ATOM   4340  CA  THR A 924      32.120  52.020  49.470  1.00  0.00           C
ATOM   4341  HA  THR A 924      32.480  51.050  49.760  1.00  0.00           H
ATOM   4342  CB  THR A 924      30.590  51.900  49.430  1.00  0.00           C
ATOM   4343  HB  THR A 924      30.080  52.800  49.000  1.00  0.00           H
ATOM   4344  OG1 THR A 924      30.020  51.720  50.680  1.00  0.00           O
ATOM   4345  HG1 THR A 924      30.600  51.990  51.380  1.00  0.00           H
ATOM   4346  CG2 THR A 924      29.990  50.780  48.640  1.00  0.00           C
ATOM   4347 HG21 THR A 924      30.230  51.000  47.580  1.00  0.00           H
ATOM   4348 HG22 THR A 924      28.890  50.900  48.670  1.00  0.00           H
ATOM   4349 HG23 THR A 924      30.340  49.790  48.990  1.00  0.00           H
ATOM   4350  C   THR A 924      32.620  52.480  48.060  1.00  0.00           C
ATOM   4351  O   THR A 924      33.170  51.670  47.280  1.00  0.00           O
ATOM   4352  N   ILE A 925      32.440  53.780  47.760  1.00  0.00           N
ATOM   4353  HN  ILE A 925      32.010  54.350  48.440  1.00  0.00           H
ATOM   4354  CA  ILE A 925      32.910  54.460  46.510  1.00  0.00           C
ATOM   4355  HA  ILE A 925      32.550  53.920  45.650  1.00  0.00           H
ATOM   4356  CB  ILE A 925      32.340  55.860  46.350  1.00  0.00           C
ATOM   4357  HB  ILE A 925      32.650  56.320  47.320  1.00  0.00           H
ATOM   4358  CG2 ILE A 925      33.030  56.610  45.190  1.00  0.00           C
ATOM   4359 HG21 ILE A 925      32.400  57.460  44.830  1.00  0.00           H
ATOM   4360 HG22 ILE A 925      33.100  55.880  44.350  1.00  0.00           H
ATOM   4361 HG23 ILE A 925      34.070  56.910  45.380  1.00  0.00           H
ATOM   4362  CG1 ILE A 925      30.770  55.850  46.330  1.00  0.00           C
ATOM   4363 HG11 ILE A 925      30.260  56.830  46.310  1.00  0.00           H
ATOM   4364 HG12 ILE A 925      30.430  55.560  47.340  1.00  0.00           H
ATOM   4365  CD  ILE A 925      30.130  54.820  45.440  1.00  0.00           C
ATOM   4366  HD1 ILE A 925      29.030  54.930  45.280  1.00  0.00           H
ATOM   4367  HD2 ILE A 925      30.400  53.760  45.660  1.00  0.00           H
ATOM   4368  HD3 ILE A 925      30.550  54.950  44.430  1.00  0.00           H
ATOM   4369  C   ILE A 925      34.490  54.400  46.390  1.00  0.00           C
ATOM   4370  O   ILE A 925      35.080  54.090  45.370  1.00  0.00           O
ATOM   4371  N   LEU A 926      35.210  54.670  47.510  1.00  0.00           N
ATOM   4372  HN  LEU A 926      34.740  55.050  48.300  1.00  0.00           H
ATOM   4373  CA  LEU A 926      36.690  54.580  47.600  1.00  0.00           C
ATOM   4374  HA  LEU A 926      37.180  55.010  46.750  1.00  0.00           H
ATOM   4375  CB  LEU A 926      37.320  55.300  48.880  1.00  0.00           C
ATOM   4376  HB1 LEU A 926      38.370  55.020  49.070  1.00  0.00           H
ATOM   4377  HB2 LEU A 926      36.820  54.790  49.730  1.00  0.00           H
ATOM   4378  CG  LEU A 926      37.040  56.760  48.840  1.00  0.00           C
ATOM   4379  HG  LEU A 926      36.060  56.980  48.360  1.00  0.00           H
ATOM   4380  CD1 LEU A 926      36.920  57.320  50.310  1.00  0.00           C
ATOM   4381 HD11 LEU A 926      37.930  57.410  50.780  1.00  0.00           H
ATOM   4382 HD12 LEU A 926      36.220  56.700  50.900  1.00  0.00           H
ATOM   4383 HD13 LEU A 926      36.480  58.330  50.100  1.00  0.00           H
ATOM   4384  CD2 LEU A 926      38.120  57.540  48.090  1.00  0.00           C
ATOM   4385 HD21 LEU A 926      38.090  57.080  47.070  1.00  0.00           H
ATOM   4386 HD22 LEU A 926      39.140  57.400  48.510  1.00  0.00           H
ATOM   4387 HD23 LEU A 926      37.800  58.600  48.020  1.00  0.00           H
ATOM   4388  C   LEU A 926      37.330  53.140  47.450  1.00  0.00           C
ATOM   4389  O   LEU A 926      38.280  52.950  46.680  1.00  0.00           O
ATOM   4390  N   ILE A 927      36.800  52.080  48.180  1.00  0.00           N
ATOM   4391  HN  ILE A 927      36.090  52.370  48.820  1.00  0.00           H
ATOM   4392  CA  ILE A 927      37.180  50.660  48.120  1.00  0.00           C
ATOM   4393  HA  ILE A 927      38.250  50.560  48.100  1.00  0.00           H
ATOM   4394  CB  ILE A 927      36.660  49.830  49.310  1.00  0.00           C
ATOM   4395  HB  ILE A 927      36.990  48.800  49.040  1.00  0.00           H
ATOM   4396  CG2 ILE A 927      37.290  50.100  50.700  1.00  0.00           C
ATOM   4397 HG21 ILE A 927      36.730  50.920  51.210  1.00  0.00           H
ATOM   4398 HG22 ILE A 927      38.370  50.320  50.600  1.00  0.00           H
ATOM   4399 HG23 ILE A 927      37.210  49.180  51.320  1.00  0.00           H
ATOM   4400  CG1 ILE A 927      35.120  49.820  49.490  1.00  0.00           C
ATOM   4401 HG11 ILE A 927      34.580  50.360  48.680  1.00  0.00           H
ATOM   4402 HG12 ILE A 927      34.850  50.430  50.370  1.00  0.00           H
ATOM   4403  CD  ILE A 927      34.470  48.500  49.550  1.00  0.00           C
ATOM   4404  HD1 ILE A 927      35.150  47.800  50.080  1.00  0.00           H
ATOM   4405  HD2 ILE A 927      34.340  47.960  48.580  1.00  0.00           H
ATOM   4406  HD3 ILE A 927      33.450  48.540  49.980  1.00  0.00           H
ATOM   4407  C   ILE A 927      36.830  50.080  46.720  1.00  0.00           C
ATOM   4408  O   ILE A 927      37.550  49.370  46.090  1.00  0.00           O
ATOM   4409  N   PHE A 928      35.740  50.510  46.100  1.00  0.00           N
ATOM   4410  HN  PHE A 928      35.090  51.090  46.590  1.00  0.00           H
ATOM   4411  CA  PHE A 928      35.460  50.290  44.670  1.00  0.00           C
ATOM   4412  HA  PHE A 928      35.510  49.230  44.460  1.00  0.00           H
ATOM   4413  CB  PHE A 928      33.950  50.770  44.350  1.00  0.00           C
ATOM   4414  HB1 PHE A 928      33.830  51.710  44.920  1.00  0.00           H
ATOM   4415  HB2 PHE A 928      33.260  50.060  44.850  1.00  0.00           H
ATOM   4416  CG  PHE A 928      33.480  50.970  42.950  1.00  0.00           C
ATOM   4417  CD1 PHE A 928      33.000  52.270  42.510  1.00  0.00           C
ATOM   4418  HD1 PHE A 928      32.970  53.140  43.140  1.00  0.00           H
ATOM   4419  CE1 PHE A 928      32.370  52.360  41.250  1.00  0.00           C
ATOM   4420  HE1 PHE A 928      31.950  53.310  40.970  1.00  0.00           H
ATOM   4421  CZ  PHE A 928      32.200  51.220  40.410  1.00  0.00           C
ATOM   4422  HZ  PHE A 928      31.690  51.410  39.470  1.00  0.00           H
ATOM   4423  CD2 PHE A 928      33.370  49.860  42.040  1.00  0.00           C
ATOM   4424  HD2 PHE A 928      33.720  48.880  42.320  1.00  0.00           H
ATOM   4425  CE2 PHE A 928      32.750  50.030  40.780  1.00  0.00           C
ATOM   4426  HE2 PHE A 928      32.720  49.160  40.150  1.00  0.00           H
ATOM   4427  C   PHE A 928      36.430  50.930  43.740  1.00  0.00           C
ATOM   4428  O   PHE A 928      36.870  50.220  42.770  1.00  0.00           O
ATOM   4429  N   MET A 929      36.870  52.190  44.000  1.00  0.00           N
ATOM   4430  HN  MET A 929      36.470  52.810  44.670  1.00  0.00           H
ATOM   4431  CA  MET A 929      37.830  52.830  43.100  1.00  0.00           C
ATOM   4432  HA  MET A 929      37.460  52.830  42.080  1.00  0.00           H
ATOM   4433  CB  MET A 929      38.100  54.290  43.580  1.00  0.00           C
ATOM   4434  HB1 MET A 929      38.490  54.220  44.620  1.00  0.00           H
ATOM   4435  HB2 MET A 929      37.070  54.680  43.680  1.00  0.00           H
ATOM   4436  CG  MET A 929      38.850  55.200  42.660  1.00  0.00           C
ATOM   4437  HG1 MET A 929      39.690  54.680  42.170  1.00  0.00           H
ATOM   4438  HG2 MET A 929      39.340  56.050  43.200  1.00  0.00           H
ATOM   4439  SD  MET A 929      37.790  56.070  41.360  1.00  0.00           S
ATOM   4440  CE  MET A 929      39.030  57.300  40.790  1.00  0.00           C
ATOM   4441  HE1 MET A 929      39.550  57.750  41.660  1.00  0.00           H
ATOM   4442  HE2 MET A 929      38.620  58.170  40.230  1.00  0.00           H
ATOM   4443  HE3 MET A 929      39.700  56.730  40.120  1.00  0.00           H
ATOM   4444  C   MET A 929      39.160  52.100  43.220  1.00  0.00           C
ATOM   4445  O   MET A 929      39.840  51.970  42.180  1.00  0.00           O
ATOM   4446  N   ASP A 930      39.570  51.620  44.360  1.00  0.00           N
ATOM   4447  HN  ASP A 930      39.110  51.850  45.220  1.00  0.00           H
ATOM   4448  CA  ASP A 930      40.740  50.830  44.600  1.00  0.00           C
ATOM   4449  HA  ASP A 930      41.580  51.330  44.110  1.00  0.00           H
ATOM   4450  CB  ASP A 930      40.830  50.630  46.140  1.00  0.00           C
ATOM   4451  HB1 ASP A 930      40.130  49.870  46.530  1.00  0.00           H
ATOM   4452  HB2 ASP A 930      40.580  51.590  46.650  1.00  0.00           H
ATOM   4453  CG  ASP A 930      42.240  50.370  46.580  1.00  0.00           C
ATOM   4454  OD1 ASP A 930      42.560  49.650  47.510  1.00  0.00           O
ATOM   4455  OD2 ASP A 930      43.100  51.130  46.050  1.00  0.00           O
ATOM   4456  C   ASP A 930      40.690  49.470  43.870  1.00  0.00           C
ATOM   4457  O   ASP A 930      41.690  48.920  43.360  1.00  0.00           O
ATOM   4458  N   GLN A 931      39.530  48.820  43.860  1.00  0.00           N
ATOM   4459  HN  GLN A 931      38.750  49.240  44.290  1.00  0.00           H
ATOM   4460  CA  GLN A 931      39.300  47.560  43.210  1.00  0.00           C
ATOM   4461  HA  GLN A 931      40.110  46.910  43.500  1.00  0.00           H
ATOM   4462  CB  GLN A 931      37.860  46.920  43.480  1.00  0.00           C
ATOM   4463  HB1 GLN A 931      37.100  47.660  43.160  1.00  0.00           H
ATOM   4464  HB2 GLN A 931      37.650  46.760  44.550  1.00  0.00           H
ATOM   4465  CG  GLN A 931      37.520  45.570  42.800  1.00  0.00           C
ATOM   4466  HG1 GLN A 931      37.460  45.720  41.690  1.00  0.00           H
ATOM   4467  HG2 GLN A 931      36.640  45.060  43.220  1.00  0.00           H
ATOM   4468  CD  GLN A 931      38.490  44.460  43.090  1.00  0.00           C
ATOM   4469  OE1 GLN A 931      38.500  43.970  44.210  1.00  0.00           O
ATOM   4470  NE2 GLN A 931      39.210  43.950  42.050  1.00  0.00           N
ATOM   4471 HE21 GLN A 931      39.660  43.080  42.270  1.00  0.00           H
ATOM   4472 HE22 GLN A 931      39.020  44.190  41.100  1.00  0.00           H
ATOM   4473  C   GLN A 931      39.510  47.730  41.700  1.00  0.00           C
ATOM   4474  O   GLN A 931      40.200  46.940  41.100  1.00  0.00           O
ATOM   4475  N   GLN A 932      38.920  48.710  41.080  1.00  0.00           N
ATOM   4476  HN  GLN A 932      38.290  49.350  41.500  1.00  0.00           H
ATOM   4477  CA  GLN A 932      38.930  48.980  39.640  1.00  0.00           C
ATOM   4478  HA  GLN A 932      38.540  48.130  39.100  1.00  0.00           H
ATOM   4479  CB  GLN A 932      38.000  50.270  39.310  1.00  0.00           C
ATOM   4480  HB1 GLN A 932      38.310  50.680  38.330  1.00  0.00           H
ATOM   4481  HB2 GLN A 932      38.290  50.950  40.130  1.00  0.00           H
ATOM   4482  CG  GLN A 932      36.450  50.110  39.370  1.00  0.00           C
ATOM   4483  HG1 GLN A 932      36.030  51.130  39.220  1.00  0.00           H
ATOM   4484  HG2 GLN A 932      36.220  49.790  40.420  1.00  0.00           H
ATOM   4485  CD  GLN A 932      36.030  49.040  38.480  1.00  0.00           C
ATOM   4486  OE1 GLN A 932      36.030  47.880  38.830  1.00  0.00           O
ATOM   4487  NE2 GLN A 932      35.700  49.430  37.210  1.00  0.00           N
ATOM   4488 HE21 GLN A 932      35.880  50.380  36.940  1.00  0.00           H
ATOM   4489 HE22 GLN A 932      35.530  48.740  36.500  1.00  0.00           H
ATOM   4490  C   GLN A 932      40.320  49.280  39.110  1.00  0.00           C
ATOM   4491  O   GLN A 932      40.580  48.850  38.000  1.00  0.00           O
ATOM   4492  N   ILE A 933      41.200  49.860  39.900  1.00  0.00           N
ATOM   4493  HN  ILE A 933      40.900  50.290  40.760  1.00  0.00           H
ATOM   4494  CA  ILE A 933      42.660  50.130  39.520  1.00  0.00           C
ATOM   4495  HA  ILE A 933      42.620  50.740  38.630  1.00  0.00           H
ATOM   4496  CB  ILE A 933      43.360  50.870  40.620  1.00  0.00           C
ATOM   4497  HB  ILE A 933      43.270  50.370  41.610  1.00  0.00           H
ATOM   4498  CG2 ILE A 933      44.880  51.000  40.210  1.00  0.00           C
ATOM   4499 HG21 ILE A 933      44.960  51.620  39.300  1.00  0.00           H
ATOM   4500 HG22 ILE A 933      45.390  50.030  40.030  1.00  0.00           H
ATOM   4501 HG23 ILE A 933      45.440  51.540  41.000  1.00  0.00           H
ATOM   4502  CG1 ILE A 933      42.780  52.250  40.600  1.00  0.00           C
ATOM   4503 HG11 ILE A 933      41.680  52.200  40.460  1.00  0.00           H
ATOM   4504 HG12 ILE A 933      43.090  52.820  39.690  1.00  0.00           H
ATOM   4505  CD  ILE A 933      43.030  52.960  41.930  1.00  0.00           C
ATOM   4506  HD1 ILE A 933      44.050  52.640  42.250  1.00  0.00           H
ATOM   4507  HD2 ILE A 933      42.420  52.550  42.760  1.00  0.00           H
ATOM   4508  HD3 ILE A 933      42.990  54.060  41.910  1.00  0.00           H
ATOM   4509  C   ILE A 933      43.260  48.800  39.270  1.00  0.00           C
ATOM   4510  O   ILE A 933      43.830  48.510  38.200  1.00  0.00           O
ATOM   4511  N   THR A 934      43.170  47.840  40.250  1.00  0.00           N
ATOM   4512  HN  THR A 934      42.990  48.060  41.200  1.00  0.00           H
ATOM   4513  CA  THR A 934      43.650  46.490  40.110  1.00  0.00           C
ATOM   4514  HA  THR A 934      44.720  46.450  39.940  1.00  0.00           H
ATOM   4515  CB  THR A 934      43.450  45.740  41.490  1.00  0.00           C
ATOM   4516  HB  THR A 934      42.360  45.780  41.710  1.00  0.00           H
ATOM   4517  OG1 THR A 934      44.240  46.400  42.550  1.00  0.00           O
ATOM   4518  HG1 THR A 934      43.710  46.470  43.350  1.00  0.00           H
ATOM   4519  CG2 THR A 934      43.920  44.370  41.520  1.00  0.00           C
ATOM   4520 HG21 THR A 934      43.860  43.940  42.550  1.00  0.00           H
ATOM   4521 HG22 THR A 934      44.960  44.190  41.170  1.00  0.00           H
ATOM   4522 HG23 THR A 934      43.120  43.840  40.940  1.00  0.00           H
ATOM   4523  C   THR A 934      43.110  45.660  39.030  1.00  0.00           C
ATOM   4524  O   THR A 934      43.750  44.800  38.450  1.00  0.00           O
ATOM   4525  N   ALA A 935      41.780  45.810  38.790  1.00  0.00           N
ATOM   4526  HN  ALA A 935      41.250  46.520  39.230  1.00  0.00           H
ATOM   4527  CA  ALA A 935      41.070  45.010  37.810  1.00  0.00           C
ATOM   4528  HA  ALA A 935      41.200  43.960  38.000  1.00  0.00           H
ATOM   4529  CB  ALA A 935      39.580  45.410  37.890  1.00  0.00           C
ATOM   4530  HB1 ALA A 935      39.110  45.080  38.850  1.00  0.00           H
ATOM   4531  HB2 ALA A 935      38.930  45.040  37.080  1.00  0.00           H
ATOM   4532  HB3 ALA A 935      39.500  46.520  37.820  1.00  0.00           H
ATOM   4533  C   ALA A 935      41.480  45.220  36.400  1.00  0.00           C
ATOM   4534  O   ALA A 935      41.620  44.270  35.610  1.00  0.00           O
ATOM   4535  N   VAL A 936      41.800  46.480  36.080  1.00  0.00           N
ATOM   4536  HN  VAL A 936      41.570  47.230  36.690  1.00  0.00           H
ATOM   4537  CA  VAL A 936      42.270  46.950  34.820  1.00  0.00           C
ATOM   4538  HA  VAL A 936      41.730  46.450  34.020  1.00  0.00           H
ATOM   4539  CB  VAL A 936      42.060  48.410  34.620  1.00  0.00           C
ATOM   4540  HB  VAL A 936      42.490  48.920  35.500  1.00  0.00           H
ATOM   4541  CG1 VAL A 936      42.700  48.830  33.250  1.00  0.00           C
ATOM   4542 HG11 VAL A 936      42.320  48.050  32.570  1.00  0.00           H
ATOM   4543 HG12 VAL A 936      43.810  48.800  33.160  1.00  0.00           H
ATOM   4544 HG13 VAL A 936      42.370  49.860  32.990  1.00  0.00           H
ATOM   4545  CG2 VAL A 936      40.510  48.720  34.620  1.00  0.00           C
ATOM   4546 HG21 VAL A 936      40.080  47.980  33.910  1.00  0.00           H
ATOM   4547 HG22 VAL A 936      40.290  49.770  34.340  1.00  0.00           H
ATOM   4548 HG23 VAL A 936      40.090  48.560  35.630  1.00  0.00           H
ATOM   4549  C   VAL A 936      43.700  46.540  34.530  1.00  0.00           C
ATOM   4550  O   VAL A 936      43.980  46.080  33.430  1.00  0.00           O
ATOM   4551  N   ILE A 937      44.550  46.550  35.570  1.00  0.00           N
ATOM   4552  HN  ILE A 937      44.310  46.710  36.520  1.00  0.00           H
ATOM   4553  CA  ILE A 937      45.980  46.570  35.390  1.00  0.00           C
ATOM   4554  HA  ILE A 937      46.150  47.350  34.670  1.00  0.00           H
ATOM   4555  CB  ILE A 937      46.790  47.030  36.600  1.00  0.00           C
ATOM   4556  HB  ILE A 937      46.310  47.950  36.980  1.00  0.00           H
ATOM   4557  CG2 ILE A 937      46.830  45.960  37.770  1.00  0.00           C
ATOM   4558 HG21 ILE A 937      45.790  45.730  38.070  1.00  0.00           H
ATOM   4559 HG22 ILE A 937      47.350  46.220  38.710  1.00  0.00           H
ATOM   4560 HG23 ILE A 937      47.360  45.010  37.550  1.00  0.00           H
ATOM   4561  CG1 ILE A 937      48.210  47.410  36.180  1.00  0.00           C
ATOM   4562 HG11 ILE A 937      48.050  48.080  35.310  1.00  0.00           H
ATOM   4563 HG12 ILE A 937      48.810  46.580  35.750  1.00  0.00           H
ATOM   4564  CD  ILE A 937      49.030  48.100  37.270  1.00  0.00           C
ATOM   4565  HD1 ILE A 937      49.400  47.250  37.890  1.00  0.00           H
ATOM   4566  HD2 ILE A 937      48.380  48.720  37.920  1.00  0.00           H
ATOM   4567  HD3 ILE A 937      49.990  48.600  37.030  1.00  0.00           H
ATOM   4568  C   ILE A 937      46.460  45.380  34.700  1.00  0.00           C
ATOM   4569  O   ILE A 937      47.250  45.410  33.740  1.00  0.00           O
ATOM   4570  N   ILE A 938      45.940  44.200  35.100  1.00  0.00           N
ATOM   4571  HN  ILE A 938      45.320  44.240  35.890  1.00  0.00           H
ATOM   4572  CA  ILE A 938      46.250  42.830  34.590  1.00  0.00           C
ATOM   4573  HA  ILE A 938      47.320  42.820  34.550  1.00  0.00           H
ATOM   4574  CB  ILE A 938      45.780  41.670  35.470  1.00  0.00           C
ATOM   4575  HB  ILE A 938      45.940  40.770  34.840  1.00  0.00           H
ATOM   4576  CG2 ILE A 938      46.840  41.490  36.570  1.00  0.00           C
ATOM   4577 HG21 ILE A 938      47.030  42.490  37.000  1.00  0.00           H
ATOM   4578 HG22 ILE A 938      47.820  41.100  36.240  1.00  0.00           H
ATOM   4579 HG23 ILE A 938      46.490  40.750  37.320  1.00  0.00           H
ATOM   4580  CG1 ILE A 938      44.340  41.800  36.090  1.00  0.00           C
ATOM   4581 HG11 ILE A 938      43.590  42.140  35.340  1.00  0.00           H
ATOM   4582 HG12 ILE A 938      44.290  42.610  36.850  1.00  0.00           H
ATOM   4583  CD  ILE A 938      43.740  40.490  36.700  1.00  0.00           C
ATOM   4584  HD1 ILE A 938      43.730  39.680  35.950  1.00  0.00           H
ATOM   4585  HD2 ILE A 938      42.670  40.520  36.970  1.00  0.00           H
ATOM   4586  HD3 ILE A 938      44.260  40.070  37.580  1.00  0.00           H
ATOM   4587  C   ILE A 938      45.640  42.540  33.170  1.00  0.00           C
ATOM   4588  O   ILE A 938      45.960  41.550  32.520  1.00  0.00           O
ATOM   4589  N   ASN A 939      44.670  43.340  32.730  1.00  0.00           N
ATOM   4590  HN  ASN A 939      44.470  44.160  33.280  1.00  0.00           H
ATOM   4591  CA  ASN A 939      43.990  43.350  31.410  1.00  0.00           C
ATOM   4592  HA  ASN A 939      44.160  42.360  31.000  1.00  0.00           H
ATOM   4593  CB  ASN A 939      42.430  43.500  31.580  1.00  0.00           C
ATOM   4594  HB1 ASN A 939      42.010  43.810  30.600  1.00  0.00           H
ATOM   4595  HB2 ASN A 939      42.310  44.350  32.280  1.00  0.00           H
ATOM   4596  CG  ASN A 939      41.770  42.190  32.060  1.00  0.00           C
ATOM   4597  OD1 ASN A 939      41.090  41.470  31.360  1.00  0.00           O
ATOM   4598  ND2 ASN A 939      41.850  42.000  33.420  1.00  0.00           N
ATOM   4599 HD21 ASN A 939      42.010  42.890  33.840  1.00  0.00           H
ATOM   4600 HD22 ASN A 939      41.480  41.180  33.870  1.00  0.00           H
ATOM   4601  C   ASN A 939      44.620  44.380  30.420  1.00  0.00           C
ATOM   4602  O   ASN A 939      44.250  44.540  29.280  1.00  0.00           O
ATOM   4603  N   ARG A 940      45.730  44.990  30.750  1.00  0.00           N
ATOM   4604  HN  ARG A 940      46.030  45.060  31.690  1.00  0.00           H
ATOM   4605  CA  ARG A 940      46.660  45.740  29.910  1.00  0.00           C
ATOM   4606  HA  ARG A 940      46.190  45.650  28.940  1.00  0.00           H
ATOM   4607  CB  ARG A 940      47.020  47.140  30.500  1.00  0.00           C
ATOM   4608  HB1 ARG A 940      47.790  47.590  29.830  1.00  0.00           H
ATOM   4609  HB2 ARG A 940      47.430  47.080  31.520  1.00  0.00           H
ATOM   4610  CG  ARG A 940      45.890  48.150  30.530  1.00  0.00           C
ATOM   4611  HG1 ARG A 940      46.400  49.030  30.980  1.00  0.00           H
ATOM   4612  HG2 ARG A 940      45.080  47.800  31.210  1.00  0.00           H
ATOM   4613  CD  ARG A 940      45.120  48.510  29.250  1.00  0.00           C
ATOM   4614  HD1 ARG A 940      44.710  47.550  28.910  1.00  0.00           H
ATOM   4615  HD2 ARG A 940      45.770  48.920  28.450  1.00  0.00           H
ATOM   4616  NE  ARG A 940      44.070  49.460  29.660  1.00  0.00           N
ATOM   4617  HE  ARG A 940      44.290  50.200  30.300  1.00  0.00           H
ATOM   4618  CZ  ARG A 940      42.930  49.650  29.020  1.00  0.00           C
ATOM   4619  NH1 ARG A 940      42.080  50.590  29.450  1.00  0.00           N
ATOM   4620 HH11 ARG A 940      42.350  51.170  30.220  1.00  0.00           H
ATOM   4621 HH12 ARG A 940      41.220  50.900  29.040  1.00  0.00           H
ATOM   4622  NH2 ARG A 940      42.510  48.890  28.090  1.00  0.00           N
ATOM   4623 HH21 ARG A 940      43.150  48.140  27.910  1.00  0.00           H
ATOM   4624 HH22 ARG A 940      41.660  49.190  27.660  1.00  0.00           H
ATOM   4625  C   ARG A 940      47.980  45.020  29.680  1.00  0.00           C
ATOM   4626  O   ARG A 940      48.590  44.310  30.540  1.00  0.00           O
ATOM   4627  N   LYS A 941      48.360  45.160  28.380  1.00  0.00           N
ATOM   4628  HN  LYS A 941      47.880  45.900  27.930  1.00  0.00           H
ATOM   4629  CA  LYS A 941      49.580  44.620  27.730  1.00  0.00           C
ATOM   4630  HA  LYS A 941      49.860  45.330  26.980  1.00  0.00           H
ATOM   4631  CB  LYS A 941      50.790  44.510  28.690  1.00  0.00           C
ATOM   4632  HB1 LYS A 941      51.690  44.320  28.070  1.00  0.00           H
ATOM   4633  HB2 LYS A 941      50.620  43.700  29.420  1.00  0.00           H
ATOM   4634  CG  LYS A 941      51.300  45.700  29.470  1.00  0.00           C
ATOM   4635  HG1 LYS A 941      52.040  45.410  30.240  1.00  0.00           H
ATOM   4636  HG2 LYS A 941      50.410  45.920  30.100  1.00  0.00           H
ATOM   4637  CD  LYS A 941      51.620  46.960  28.650  1.00  0.00           C
ATOM   4638  HD1 LYS A 941      50.780  47.130  27.940  1.00  0.00           H
ATOM   4639  HD2 LYS A 941      52.430  46.550  28.010  1.00  0.00           H
ATOM   4640  CE  LYS A 941      51.880  48.150  29.590  1.00  0.00           C
ATOM   4641  HE1 LYS A 941      52.840  47.860  30.070  1.00  0.00           H
ATOM   4642  HE2 LYS A 941      51.080  48.380  30.330  1.00  0.00           H
ATOM   4643  NZ  LYS A 941      52.080  49.400  28.790  1.00  0.00           N
ATOM   4644  HZ1 LYS A 941      51.800  50.170  29.430  1.00  0.00           H
ATOM   4645  HZ2 LYS A 941      51.440  49.440  27.970  1.00  0.00           H
ATOM   4646  HZ3 LYS A 941      53.070  49.410  28.490  1.00  0.00           H
ATOM   4647  C   LYS A 941      49.410  43.330  26.990  1.00  0.00           C
ATOM   4648  O   LYS A 941      50.350  42.660  26.670  1.00  0.00           O
ATOM   4649  N   GLU A 942      48.210  43.020  26.570  1.00  0.00           N
ATOM   4650  HN  GLU A 942      47.440  43.630  26.680  1.00  0.00           H
ATOM   4651  CA  GLU A 942      47.910  41.890  25.720  1.00  0.00           C
ATOM   4652  HA  GLU A 942      46.840  41.940  25.540  1.00  0.00           H
ATOM   4653  CB  GLU A 942      48.710  42.030  24.370  1.00  0.00           C
ATOM   4654  HB1 GLU A 942      48.470  41.190  23.680  1.00  0.00           H
ATOM   4655  HB2 GLU A 942      49.810  42.000  24.520  1.00  0.00           H
ATOM   4656  CG  GLU A 942      48.630  43.400  23.630  1.00  0.00           C
ATOM   4657  HG1 GLU A 942      49.300  43.440  22.740  1.00  0.00           H
ATOM   4658  HG2 GLU A 942      48.970  44.160  24.390  1.00  0.00           H
ATOM   4659  CD  GLU A 942      47.240  43.710  23.100  1.00  0.00           C
ATOM   4660  OE1 GLU A 942      46.290  43.830  23.940  1.00  0.00           O
ATOM   4661  OE2 GLU A 942      47.090  43.880  21.850  1.00  0.00           O
ATOM   4662  C   GLU A 942      48.050  40.450  26.300  1.00  0.00           C
ATOM   4663  O   GLU A 942      48.580  39.510  25.670  1.00  0.00           O
ATOM   4664  N   HSD A 943      47.470  40.170  27.470  1.00  0.00           N
ATOM   4665  HN  HSD A 943      46.850  40.840  27.880  1.00  0.00           H
ATOM   4666  CA  HSD A 943      47.530  38.830  28.040  1.00  0.00           C
ATOM   4667  HA  HSD A 943      48.340  38.220  27.690  1.00  0.00           H
ATOM   4668  CB  HSD A 943      47.740  38.840  29.540  1.00  0.00           C
ATOM   4669  HB1 HSD A 943      47.900  37.770  29.800  1.00  0.00           H
ATOM   4670  HB2 HSD A 943      46.810  39.180  30.050  1.00  0.00           H
ATOM   4671  ND1 HSD A 943      49.130  40.190  31.190  1.00  0.00           N
ATOM   4672  HD1 HSD A 943      48.630  40.140  32.050  1.00  0.00           H
ATOM   4673  CG  HSD A 943      48.980  39.600  29.960  1.00  0.00           C
ATOM   4674  CE1 HSD A 943      50.290  40.900  31.110  1.00  0.00           C
ATOM   4675  HE1 HSD A 943      50.860  41.210  31.990  1.00  0.00           H
ATOM   4676  NE2 HSD A 943      50.890  40.780  29.940  1.00  0.00           N
ATOM   4677  CD2 HSD A 943      50.080  39.950  29.170  1.00  0.00           C
ATOM   4678  HD2 HSD A 943      50.240  39.740  28.130  1.00  0.00           H
ATOM   4679  C   HSD A 943      46.220  38.040  27.880  1.00  0.00           C
ATOM   4680  O   HSD A 943      46.140  36.810  28.110  1.00  0.00           O
ATOM   4681  N   LYS A 944      45.230  38.710  27.410  1.00  0.00           N
ATOM   4682  HN  LYS A 944      45.300  39.650  27.090  1.00  0.00           H
ATOM   4683  CA  LYS A 944      43.970  38.140  26.820  1.00  0.00           C
ATOM   4684  HA  LYS A 944      43.340  39.000  26.790  1.00  0.00           H
ATOM   4685  CB  LYS A 944      44.100  37.470  25.470  1.00  0.00           C
ATOM   4686  HB1 LYS A 944      43.060  37.330  25.080  1.00  0.00           H
ATOM   4687  HB2 LYS A 944      44.530  36.450  25.570  1.00  0.00           H
ATOM   4688  CG  LYS A 944      44.900  38.250  24.440  1.00  0.00           C
ATOM   4689  HG1 LYS A 944      45.010  37.490  23.630  1.00  0.00           H
ATOM   4690  HG2 LYS A 944      45.900  38.310  24.940  1.00  0.00           H
ATOM   4691  CD  LYS A 944      44.410  39.570  23.900  1.00  0.00           C
ATOM   4692  HD1 LYS A 944      44.120  40.260  24.720  1.00  0.00           H
ATOM   4693  HD2 LYS A 944      43.500  39.450  23.270  1.00  0.00           H
ATOM   4694  CE  LYS A 944      45.560  40.200  23.070  1.00  0.00           C
ATOM   4695  HE1 LYS A 944      45.910  39.410  22.370  1.00  0.00           H
ATOM   4696  HE2 LYS A 944      46.420  40.400  23.730  1.00  0.00           H
ATOM   4697  NZ  LYS A 944      45.120  41.350  22.260  1.00  0.00           N
ATOM   4698  HZ1 LYS A 944      44.250  40.990  21.820  1.00  0.00           H
ATOM   4699  HZ2 LYS A 944      45.780  41.570  21.480  1.00  0.00           H
ATOM   4700  HZ3 LYS A 944      44.810  42.160  22.830  1.00  0.00           H
ATOM   4701  C   LYS A 944      43.150  37.210  27.790  1.00  0.00           C
ATOM   4702  O   LYS A 944      42.840  36.040  27.560  1.00  0.00           O
ATOM   4703  N   LEU A 945      42.680  37.830  28.940  1.00  0.00           N
ATOM   4704  HN  LEU A 945      42.830  38.800  29.120  1.00  0.00           H
ATOM   4705  CA  LEU A 945      41.920  37.080  29.930  1.00  0.00           C
ATOM   4706  HA  LEU A 945      42.250  36.060  29.890  1.00  0.00           H
ATOM   4707  CB  LEU A 945      41.980  37.710  31.350  1.00  0.00           C
ATOM   4708  HB1 LEU A 945      41.480  37.140  32.160  1.00  0.00           H
ATOM   4709  HB2 LEU A 945      41.520  38.730  31.370  1.00  0.00           H
ATOM   4710  CG  LEU A 945      43.360  37.980  31.770  1.00  0.00           C
ATOM   4711  HG  LEU A 945      43.610  38.850  31.130  1.00  0.00           H
ATOM   4712  CD1 LEU A 945      43.390  38.490  33.220  1.00  0.00           C
ATOM   4713 HD11 LEU A 945      44.210  39.230  33.260  1.00  0.00           H
ATOM   4714 HD12 LEU A 945      43.660  37.850  34.080  1.00  0.00           H
ATOM   4715 HD13 LEU A 945      42.430  38.950  33.570  1.00  0.00           H
ATOM   4716  CD2 LEU A 945      44.560  37.000  31.580  1.00  0.00           C
ATOM   4717 HD21 LEU A 945      44.400  36.810  30.500  1.00  0.00           H
ATOM   4718 HD22 LEU A 945      44.610  36.010  32.090  1.00  0.00           H
ATOM   4719 HD23 LEU A 945      45.500  37.560  31.700  1.00  0.00           H
ATOM   4720  C   LEU A 945      40.440  37.010  29.660  1.00  0.00           C
ATOM   4721  O   LEU A 945      39.680  37.950  29.710  1.00  0.00           O
ATOM   4722  N   LYS A 946      39.890  35.800  29.300  1.00  0.00           N
ATOM   4723  HN  LYS A 946      40.450  35.010  29.490  1.00  0.00           H
ATOM   4724  CA  LYS A 946      38.510  35.710  28.930  1.00  0.00           C
ATOM   4725  HA  LYS A 946      37.980  36.430  29.540  1.00  0.00           H
ATOM   4726  CB  LYS A 946      38.380  35.900  27.390  1.00  0.00           C
ATOM   4727  HB1 LYS A 946      38.610  36.980  27.230  1.00  0.00           H
ATOM   4728  HB2 LYS A 946      37.370  35.630  27.010  1.00  0.00           H
ATOM   4729  CG  LYS A 946      39.400  35.080  26.510  1.00  0.00           C
ATOM   4730  HG1 LYS A 946      40.370  35.290  27.010  1.00  0.00           H
ATOM   4731  HG2 LYS A 946      39.410  35.510  25.480  1.00  0.00           H
ATOM   4732  CD  LYS A 946      39.200  33.520  26.510  1.00  0.00           C
ATOM   4733  HD1 LYS A 946      39.580  33.200  27.500  1.00  0.00           H
ATOM   4734  HD2 LYS A 946      39.930  32.950  25.890  1.00  0.00           H
ATOM   4735  CE  LYS A 946      37.830  32.960  26.150  1.00  0.00           C
ATOM   4736  HE1 LYS A 946      37.170  33.210  27.010  1.00  0.00           H
ATOM   4737  HE2 LYS A 946      37.790  31.850  26.060  1.00  0.00           H
ATOM   4738  NZ  LYS A 946      37.240  33.600  25.010  1.00  0.00           N
ATOM   4739  HZ1 LYS A 946      37.230  34.610  25.200  1.00  0.00           H
ATOM   4740  HZ2 LYS A 946      36.220  33.390  24.860  1.00  0.00           H
ATOM   4741  HZ3 LYS A 946      37.820  33.420  24.160  1.00  0.00           H
ATOM   4742  C   LYS A 946      37.780  34.430  29.330  1.00  0.00           C
ATOM   4743  O   LYS A 946      36.600  34.160  29.060  1.00  0.00           O
ATOM   4744  N   LYS A 947      38.500  33.520  30.020  1.00  0.00           N
ATOM   4745  HN  LYS A 947      39.420  33.830  30.210  1.00  0.00           H
ATOM   4746  CA  LYS A 947      37.960  32.350  30.690  1.00  0.00           C
ATOM   4747  HA  LYS A 947      37.030  32.040  30.250  1.00  0.00           H
ATOM   4748  CB  LYS A 947      38.970  31.120  30.550  1.00  0.00           C
ATOM   4749  HB1 LYS A 947      39.960  31.520  30.840  1.00  0.00           H
ATOM   4750  HB2 LYS A 947      39.160  30.800  29.510  1.00  0.00           H
ATOM   4751  CG  LYS A 947      38.760  29.820  31.370  1.00  0.00           C
ATOM   4752  HG1 LYS A 947      37.910  29.420  30.780  1.00  0.00           H
ATOM   4753  HG2 LYS A 947      38.530  30.020  32.430  1.00  0.00           H
ATOM   4754  CD  LYS A 947      39.940  28.930  31.430  1.00  0.00           C
ATOM   4755  HD1 LYS A 947      39.730  28.030  32.060  1.00  0.00           H
ATOM   4756  HD2 LYS A 947      40.760  29.420  32.010  1.00  0.00           H
ATOM   4757  CE  LYS A 947      40.500  28.530  30.050  1.00  0.00           C
ATOM   4758  HE1 LYS A 947      40.950  29.420  29.550  1.00  0.00           H
ATOM   4759  HE2 LYS A 947      39.760  28.020  29.400  1.00  0.00           H
ATOM   4760  NZ  LYS A 947      41.550  27.500  30.170  1.00  0.00           N
ATOM   4761  HZ1 LYS A 947      42.160  27.410  29.330  1.00  0.00           H
ATOM   4762  HZ2 LYS A 947      41.160  26.600  30.530  1.00  0.00           H
ATOM   4763  HZ3 LYS A 947      42.220  27.850  30.900  1.00  0.00           H
ATOM   4764  C   LYS A 947      37.620  32.530  32.210  1.00  0.00           C
ATOM   4765  O   LYS A 947      36.760  31.770  32.660  1.00  0.00           O
ATOM   4766  N   GLY A 948      38.190  33.550  32.900  1.00  0.00           N
ATOM   4767  HN  GLY A 948      39.040  33.960  32.560  1.00  0.00           H
ATOM   4768  CA  GLY A 948      37.520  33.990  34.140  1.00  0.00           C
ATOM   4769  HA1 GLY A 948      38.230  34.730  34.520  1.00  0.00           H
ATOM   4770  HA2 GLY A 948      37.480  33.150  34.810  1.00  0.00           H
ATOM   4771  C   GLY A 948      36.290  34.700  34.150  1.00  0.00           C
ATOM   4772  O   GLY A 948      35.420  34.620  33.290  1.00  0.00           O
ATOM   4773  N   ALA A 949      36.060  35.410  35.230  1.00  0.00           N
ATOM   4774  HN  ALA A 949      36.790  35.500  35.920  1.00  0.00           H
ATOM   4775  CA  ALA A 949      34.740  35.980  35.650  1.00  0.00           C
ATOM   4776  HA  ALA A 949      33.930  35.450  35.170  1.00  0.00           H
ATOM   4777  CB  ALA A 949      34.550  35.960  37.220  1.00  0.00           C
ATOM   4778  HB1 ALA A 949      34.500  34.900  37.530  1.00  0.00           H
ATOM   4779  HB2 ALA A 949      33.700  36.550  37.630  1.00  0.00           H
ATOM   4780  HB3 ALA A 949      35.370  36.540  37.680  1.00  0.00           H
ATOM   4781  C   ALA A 949      34.580  37.360  35.010  1.00  0.00           C
ATOM   4782  O   ALA A 949      35.500  38.000  34.570  1.00  0.00           O
ATOM   4783  N   GLY A 950      33.310  37.910  34.980  1.00  0.00           N
ATOM   4784  HN  GLY A 950      32.600  37.320  35.320  1.00  0.00           H
ATOM   4785  CA  GLY A 950      32.970  39.270  34.490  1.00  0.00           C
ATOM   4786  HA1 GLY A 950      31.900  39.390  34.560  1.00  0.00           H
ATOM   4787  HA2 GLY A 950      33.240  39.280  33.450  1.00  0.00           H
ATOM   4788  C   GLY A 950      33.480  40.470  35.160  1.00  0.00           C
ATOM   4789  O   GLY A 950      34.440  40.460  35.880  1.00  0.00           O
ATOM   4790  N   TYR A 951      32.770  41.650  35.060  1.00  0.00           N
ATOM   4791  HN  TYR A 951      31.900  41.700  34.590  1.00  0.00           H
ATOM   4792  CA  TYR A 951      33.360  42.980  35.450  1.00  0.00           C
ATOM   4793  HA  TYR A 951      34.380  43.010  35.100  1.00  0.00           H
ATOM   4794  CB  TYR A 951      32.650  44.030  34.700  1.00  0.00           C
ATOM   4795  HB1 TYR A 951      33.000  45.030  35.020  1.00  0.00           H
ATOM   4796  HB2 TYR A 951      31.550  43.890  34.850  1.00  0.00           H
ATOM   4797  CG  TYR A 951      33.090  44.020  33.240  1.00  0.00           C
ATOM   4798  CD1 TYR A 951      34.330  44.600  32.940  1.00  0.00           C
ATOM   4799  HD1 TYR A 951      34.910  45.080  33.700  1.00  0.00           H
ATOM   4800  CE1 TYR A 951      34.840  44.630  31.600  1.00  0.00           C
ATOM   4801  HE1 TYR A 951      35.840  45.000  31.460  1.00  0.00           H
ATOM   4802  CZ  TYR A 951      34.150  44.000  30.600  1.00  0.00           C
ATOM   4803  OH  TYR A 951      34.820  43.820  29.370  1.00  0.00           O
ATOM   4804  HH  TYR A 951      35.590  44.410  29.330  1.00  0.00           H
ATOM   4805  CD2 TYR A 951      32.320  43.470  32.150  1.00  0.00           C
ATOM   4806  HD2 TYR A 951      31.360  43.010  32.300  1.00  0.00           H
ATOM   4807  CE2 TYR A 951      32.970  43.440  30.880  1.00  0.00           C
ATOM   4808  HE2 TYR A 951      32.550  42.830  30.090  1.00  0.00           H
ATOM   4809  C   TYR A 951      33.430  43.430  36.860  1.00  0.00           C
ATOM   4810  O   TYR A 951      34.380  44.130  37.250  1.00  0.00           O
ATOM   4811  N   HSD A 952      32.530  43.050  37.730  1.00  0.00           N
ATOM   4812  HN  HSD A 952      31.870  42.440  37.310  1.00  0.00           H
ATOM   4813  CA  HSD A 952      32.340  43.510  39.170  1.00  0.00           C
ATOM   4814  HA  HSD A 952      33.200  43.950  39.670  1.00  0.00           H
ATOM   4815  CB  HSD A 952      31.270  44.580  39.180  1.00  0.00           C
ATOM   4816  HB1 HSD A 952      31.080  44.990  40.190  1.00  0.00           H
ATOM   4817  HB2 HSD A 952      30.290  44.220  38.800  1.00  0.00           H
ATOM   4818  ND1 HSD A 952      32.670  46.620  38.460  1.00  0.00           N
ATOM   4819  HD1 HSD A 952      33.340  46.580  39.210  1.00  0.00           H
ATOM   4820  CG  HSD A 952      31.630  45.750  38.240  1.00  0.00           C
ATOM   4821  CE1 HSD A 952      32.630  47.520  37.480  1.00  0.00           C
ATOM   4822  HE1 HSD A 952      33.480  48.200  37.380  1.00  0.00           H
ATOM   4823  NE2 HSD A 952      31.630  47.320  36.660  1.00  0.00           N
ATOM   4824  CD2 HSD A 952      31.030  46.210  37.150  1.00  0.00           C
ATOM   4825  HD2 HSD A 952      30.170  45.790  36.630  1.00  0.00           H
ATOM   4826  C   HSD A 952      31.930  42.420  40.100  1.00  0.00           C
ATOM   4827  O   HSD A 952      31.310  42.570  41.160  1.00  0.00           O
ATOM   4828  N   LEU A 953      32.220  41.090  39.790  1.00  0.00           N
ATOM   4829  HN  LEU A 953      32.660  40.870  38.930  1.00  0.00           H
ATOM   4830  CA  LEU A 953      31.910  39.970  40.650  1.00  0.00           C
ATOM   4831  HA  LEU A 953      30.910  40.160  40.990  1.00  0.00           H
ATOM   4832  CB  LEU A 953      31.950  38.510  40.050  1.00  0.00           C
ATOM   4833  HB1 LEU A 953      32.950  38.420  39.590  1.00  0.00           H
ATOM   4834  HB2 LEU A 953      31.160  38.440  39.270  1.00  0.00           H
ATOM   4835  CG  LEU A 953      31.700  37.300  40.960  1.00  0.00           C
ATOM   4836  HG  LEU A 953      32.360  37.310  41.860  1.00  0.00           H
ATOM   4837  CD1 LEU A 953      30.240  37.310  41.570  1.00  0.00           C
ATOM   4838 HD11 LEU A 953      30.030  38.230  42.180  1.00  0.00           H
ATOM   4839 HD12 LEU A 953      30.130  36.400  42.190  1.00  0.00           H
ATOM   4840 HD13 LEU A 953      29.430  37.340  40.810  1.00  0.00           H
ATOM   4841  CD2 LEU A 953      32.060  35.950  40.320  1.00  0.00           C
ATOM   4842 HD21 LEU A 953      33.140  35.750  40.510  1.00  0.00           H
ATOM   4843 HD22 LEU A 953      31.940  36.040  39.220  1.00  0.00           H
ATOM   4844 HD23 LEU A 953      31.460  35.070  40.580  1.00  0.00           H
ATOM   4845  C   LEU A 953      32.790  40.040  41.910  1.00  0.00           C
ATOM   4846  O   LEU A 953      32.480  39.740  43.040  1.00  0.00           O
ATOM   4847  N   ASP A 954      34.040  40.590  41.740  1.00  0.00           N
ATOM   4848  HN  ASP A 954      34.300  40.810  40.800  1.00  0.00           H
ATOM   4849  CA  ASP A 954      35.000  40.800  42.810  1.00  0.00           C
ATOM   4850  HA  ASP A 954      35.220  39.880  43.320  1.00  0.00           H
ATOM   4851  CB  ASP A 954      36.290  41.390  42.120  1.00  0.00           C
ATOM   4852  HB1 ASP A 954      36.980  40.690  41.610  1.00  0.00           H
ATOM   4853  HB2 ASP A 954      36.880  41.730  43.000  1.00  0.00           H
ATOM   4854  CG  ASP A 954      36.110  42.560  41.140  1.00  0.00           C
ATOM   4855  OD1 ASP A 954      35.300  43.430  41.190  1.00  0.00           O
ATOM   4856  OD2 ASP A 954      37.150  42.630  40.260  1.00  0.00           O
ATOM   4857  HD2 ASP A 954      36.900  43.460  39.840  1.00  0.00           H
ATOM   4858  C   ASP A 954      34.500  41.770  43.880  1.00  0.00           C
ATOM   4859  O   ASP A 954      34.770  41.560  45.020  1.00  0.00           O
ATOM   4860  N   LEU A 955      33.750  42.840  43.530  1.00  0.00           N
ATOM   4861  HN  LEU A 955      33.610  42.970  42.560  1.00  0.00           H
ATOM   4862  CA  LEU A 955      33.250  43.730  44.610  1.00  0.00           C
ATOM   4863  HA  LEU A 955      34.130  43.990  45.180  1.00  0.00           H
ATOM   4864  CB  LEU A 955      32.750  45.090  44.100  1.00  0.00           C
ATOM   4865  HB1 LEU A 955      31.720  44.890  43.740  1.00  0.00           H
ATOM   4866  HB2 LEU A 955      33.480  45.380  43.320  1.00  0.00           H
ATOM   4867  CG  LEU A 955      32.600  46.120  45.250  1.00  0.00           C
ATOM   4868  HG  LEU A 955      32.210  45.680  46.200  1.00  0.00           H
ATOM   4869  CD1 LEU A 955      34.010  46.650  45.540  1.00  0.00           C
ATOM   4870 HD11 LEU A 955      34.460  47.250  44.720  1.00  0.00           H
ATOM   4871 HD12 LEU A 955      34.720  45.830  45.790  1.00  0.00           H
ATOM   4872 HD13 LEU A 955      33.970  47.370  46.390  1.00  0.00           H
ATOM   4873  CD2 LEU A 955      31.710  47.280  44.820  1.00  0.00           C
ATOM   4874 HD21 LEU A 955      30.720  46.910  44.480  1.00  0.00           H
ATOM   4875 HD22 LEU A 955      32.300  47.830  44.070  1.00  0.00           H
ATOM   4876 HD23 LEU A 955      31.640  48.050  45.610  1.00  0.00           H
ATOM   4877  C   LEU A 955      32.260  43.070  45.540  1.00  0.00           C
ATOM   4878  O   LEU A 955      32.190  43.320  46.750  1.00  0.00           O
ATOM   4879  N   LEU A 956      31.390  42.150  44.980  1.00  0.00           N
ATOM   4880  HN  LEU A 956      31.460  41.880  44.030  1.00  0.00           H
ATOM   4881  CA  LEU A 956      30.430  41.360  45.750  1.00  0.00           C
ATOM   4882  HA  LEU A 956      29.980  42.120  46.370  1.00  0.00           H
ATOM   4883  CB  LEU A 956      29.340  40.750  44.800  1.00  0.00           C
ATOM   4884  HB1 LEU A 956      29.830  40.290  43.920  1.00  0.00           H
ATOM   4885  HB2 LEU A 956      28.650  41.580  44.560  1.00  0.00           H
ATOM   4886  CG  LEU A 956      28.380  39.790  45.520  1.00  0.00           C
ATOM   4887  HG  LEU A 956      28.920  38.980  46.040  1.00  0.00           H
ATOM   4888  CD1 LEU A 956      27.510  40.530  46.600  1.00  0.00           C
ATOM   4889 HD11 LEU A 956      26.670  39.880  46.920  1.00  0.00           H
ATOM   4890 HD12 LEU A 956      27.050  41.290  45.930  1.00  0.00           H
ATOM   4891 HD13 LEU A 956      28.150  40.900  47.430  1.00  0.00           H
ATOM   4892  CD2 LEU A 956      27.450  39.210  44.470  1.00  0.00           C
ATOM   4893 HD21 LEU A 956      26.690  38.440  44.770  1.00  0.00           H
ATOM   4894 HD22 LEU A 956      27.980  38.750  43.610  1.00  0.00           H
ATOM   4895 HD23 LEU A 956      26.880  40.070  44.030  1.00  0.00           H
ATOM   4896  C   LEU A 956      31.160  40.250  46.610  1.00  0.00           C
ATOM   4897  O   LEU A 956      30.920  40.040  47.790  1.00  0.00           O
ATOM   4898  N   MET A 957      32.230  39.660  46.020  1.00  0.00           N
ATOM   4899  HN  MET A 957      32.480  39.880  45.070  1.00  0.00           H
ATOM   4900  CA  MET A 957      32.830  38.520  46.650  1.00  0.00           C
ATOM   4901  HA  MET A 957      32.140  37.860  47.150  1.00  0.00           H
ATOM   4902  CB  MET A 957      33.620  37.640  45.630  1.00  0.00           C
ATOM   4903  HB1 MET A 957      34.390  37.040  46.170  1.00  0.00           H
ATOM   4904  HB2 MET A 957      34.350  38.260  45.060  1.00  0.00           H
ATOM   4905  CG  MET A 957      32.650  36.740  44.850  1.00  0.00           C
ATOM   4906  HG1 MET A 957      33.210  36.300  44.000  1.00  0.00           H
ATOM   4907  HG2 MET A 957      31.840  37.350  44.410  1.00  0.00           H
ATOM   4908  SD  MET A 957      32.050  35.320  45.920  1.00  0.00           S
ATOM   4909  CE  MET A 957      30.690  34.890  44.810  1.00  0.00           C
ATOM   4910  HE1 MET A 957      30.130  33.990  45.150  1.00  0.00           H
ATOM   4911  HE2 MET A 957      31.270  34.820  43.870  1.00  0.00           H
ATOM   4912  HE3 MET A 957      29.920  35.700  44.740  1.00  0.00           H
ATOM   4913  C   MET A 957      33.780  38.900  47.790  1.00  0.00           C
ATOM   4914  O   MET A 957      34.190  38.180  48.710  1.00  0.00           O
ATOM   4915  N   VAL A 958      34.210  40.180  47.820  1.00  0.00           N
ATOM   4916  HN  VAL A 958      34.030  40.730  47.020  1.00  0.00           H
ATOM   4917  CA  VAL A 958      35.050  40.700  48.910  1.00  0.00           C
ATOM   4918  HA  VAL A 958      35.400  39.960  49.610  1.00  0.00           H
ATOM   4919  CB  VAL A 958      36.170  41.580  48.400  1.00  0.00           C
ATOM   4920  HB  VAL A 958      36.660  40.920  47.640  1.00  0.00           H
ATOM   4921  CG1 VAL A 958      35.850  43.000  47.870  1.00  0.00           C
ATOM   4922 HG11 VAL A 958      35.810  43.700  48.740  1.00  0.00           H
ATOM   4923 HG12 VAL A 958      34.870  42.900  47.330  1.00  0.00           H
ATOM   4924 HG13 VAL A 958      36.540  43.310  47.050  1.00  0.00           H
ATOM   4925  CG2 VAL A 958      37.080  41.640  49.540  1.00  0.00           C
ATOM   4926 HG21 VAL A 958      37.480  40.650  49.820  1.00  0.00           H
ATOM   4927 HG22 VAL A 958      36.520  42.080  50.400  1.00  0.00           H
ATOM   4928 HG23 VAL A 958      37.860  42.410  49.340  1.00  0.00           H
ATOM   4929  C   VAL A 958      34.070  41.550  49.760  1.00  0.00           C
ATOM   4930  O   VAL A 958      34.320  41.680  50.930  1.00  0.00           O
ATOM   4931  N   GLY A 959      32.870  41.960  49.300  1.00  0.00           N
ATOM   4932  HN  GLY A 959      32.620  41.720  48.360  1.00  0.00           H
ATOM   4933  CA  GLY A 959      31.870  42.760  50.000  1.00  0.00           C
ATOM   4934  HA1 GLY A 959      31.310  43.170  49.170  1.00  0.00           H
ATOM   4935  HA2 GLY A 959      32.280  43.580  50.580  1.00  0.00           H
ATOM   4936  C   GLY A 959      30.930  41.970  51.000  1.00  0.00           C
ATOM   4937  O   GLY A 959      30.290  42.480  51.930  1.00  0.00           O
ATOM   4938  N   VAL A 960      30.750  40.630  50.710  1.00  0.00           N
ATOM   4939  HN  VAL A 960      31.080  40.230  49.870  1.00  0.00           H
ATOM   4940  CA  VAL A 960      30.150  39.720  51.630  1.00  0.00           C
ATOM   4941  HA  VAL A 960      29.230  40.170  51.980  1.00  0.00           H
ATOM   4942  CB  VAL A 960      29.720  38.400  50.910  1.00  0.00           C
ATOM   4943  HB  VAL A 960      30.620  37.840  50.600  1.00  0.00           H
ATOM   4944  CG1 VAL A 960      28.890  37.660  51.920  1.00  0.00           C
ATOM   4945 HG11 VAL A 960      28.110  38.270  52.430  1.00  0.00           H
ATOM   4946 HG12 VAL A 960      29.560  37.410  52.770  1.00  0.00           H
ATOM   4947 HG13 VAL A 960      28.440  36.760  51.440  1.00  0.00           H
ATOM   4948  CG2 VAL A 960      28.730  38.890  49.880  1.00  0.00           C
ATOM   4949 HG21 VAL A 960      28.250  38.080  49.300  1.00  0.00           H
ATOM   4950 HG22 VAL A 960      29.130  39.630  49.150  1.00  0.00           H
ATOM   4951 HG23 VAL A 960      27.870  39.430  50.330  1.00  0.00           H
ATOM   4952  C   VAL A 960      31.170  39.470  52.770  1.00  0.00           C
ATOM   4953  O   VAL A 960      30.950  39.670  53.970  1.00  0.00           O
ATOM   4954  N   MET A 961      32.460  39.290  52.390  1.00  0.00           N
ATOM   4955  HN  MET A 961      32.750  39.230  51.440  1.00  0.00           H
ATOM   4956  CA  MET A 961      33.520  39.130  53.370  1.00  0.00           C
ATOM   4957  HA  MET A 961      33.250  38.350  54.080  1.00  0.00           H
ATOM   4958  CB  MET A 961      34.710  38.430  52.620  1.00  0.00           C
ATOM   4959  HB1 MET A 961      35.540  38.410  53.350  1.00  0.00           H
ATOM   4960  HB2 MET A 961      35.030  39.140  51.820  1.00  0.00           H
ATOM   4961  CG  MET A 961      34.300  37.100  52.000  1.00  0.00           C
ATOM   4962  HG1 MET A 961      35.230  36.520  51.830  1.00  0.00           H
ATOM   4963  HG2 MET A 961      33.770  37.340  51.050  1.00  0.00           H
ATOM   4964  SD  MET A 961      33.100  35.940  52.770  1.00  0.00           S
ATOM   4965  CE  MET A 961      34.070  35.750  54.310  1.00  0.00           C
ATOM   4966  HE1 MET A 961      34.780  34.910  54.130  1.00  0.00           H
ATOM   4967  HE2 MET A 961      33.480  35.330  55.150  1.00  0.00           H
ATOM   4968  HE3 MET A 961      34.670  36.660  54.490  1.00  0.00           H
ATOM   4969  C   MET A 961      34.020  40.340  54.170  1.00  0.00           C
ATOM   4970  O   MET A 961      34.370  40.160  55.330  1.00  0.00           O
ATOM   4971  N   LEU A 962      34.040  41.600  53.730  1.00  0.00           N
ATOM   4972  HN  LEU A 962      33.800  41.730  52.770  1.00  0.00           H
ATOM   4973  CA  LEU A 962      34.260  42.820  54.400  1.00  0.00           C
ATOM   4974  HA  LEU A 962      35.250  42.750  54.810  1.00  0.00           H
ATOM   4975  CB  LEU A 962      34.030  44.070  53.460  1.00  0.00           C
ATOM   4976  HB1 LEU A 962      33.110  44.030  52.830  1.00  0.00           H
ATOM   4977  HB2 LEU A 962      34.830  43.920  52.710  1.00  0.00           H
ATOM   4978  CG  LEU A 962      34.290  45.530  54.030  1.00  0.00           C
ATOM   4979  HG  LEU A 962      35.100  45.460  54.790  1.00  0.00           H
ATOM   4980  CD1 LEU A 962      34.720  46.510  52.970  1.00  0.00           C
ATOM   4981 HD11 LEU A 962      34.900  47.500  53.460  1.00  0.00           H
ATOM   4982 HD12 LEU A 962      33.990  46.720  52.150  1.00  0.00           H
ATOM   4983 HD13 LEU A 962      35.740  46.230  52.650  1.00  0.00           H
ATOM   4984  CD2 LEU A 962      33.010  46.140  54.760  1.00  0.00           C
ATOM   4985 HD21 LEU A 962      33.200  47.190  55.050  1.00  0.00           H
ATOM   4986 HD22 LEU A 962      32.790  45.550  55.680  1.00  0.00           H
ATOM   4987 HD23 LEU A 962      32.080  46.210  54.150  1.00  0.00           H
ATOM   4988  C   LEU A 962      33.180  42.880  55.510  1.00  0.00           C
ATOM   4989  O   LEU A 962      33.490  43.320  56.620  1.00  0.00           O
ATOM   4990  N   GLY A 963      31.910  42.420  55.270  1.00  0.00           N
ATOM   4991  HN  GLY A 963      31.570  41.960  54.450  1.00  0.00           H
ATOM   4992  CA  GLY A 963      30.810  42.440  56.310  1.00  0.00           C
ATOM   4993  HA1 GLY A 963      29.880  42.370  55.750  1.00  0.00           H
ATOM   4994  HA2 GLY A 963      30.860  43.300  56.960  1.00  0.00           H
ATOM   4995  C   GLY A 963      31.050  41.240  57.240  1.00  0.00           C
ATOM   4996  O   GLY A 963      30.990  41.360  58.500  1.00  0.00           O
ATOM   4997  N   VAL A 964      31.390  40.000  56.800  1.00  0.00           N
ATOM   4998  HN  VAL A 964      31.480  39.910  55.820  1.00  0.00           H
ATOM   4999  CA  VAL A 964      31.740  38.890  57.700  1.00  0.00           C
ATOM   5000  HA  VAL A 964      30.870  38.640  58.280  1.00  0.00           H
ATOM   5001  CB  VAL A 964      31.980  37.670  56.740  1.00  0.00           C
ATOM   5002  HB  VAL A 964      32.590  38.130  55.940  1.00  0.00           H
ATOM   5003  CG1 VAL A 964      32.680  36.600  57.480  1.00  0.00           C
ATOM   5004 HG11 VAL A 964      32.510  36.570  58.590  1.00  0.00           H
ATOM   5005 HG12 VAL A 964      33.780  36.690  57.490  1.00  0.00           H
ATOM   5006 HG13 VAL A 964      32.560  35.570  57.090  1.00  0.00           H
ATOM   5007  CG2 VAL A 964      30.580  37.200  56.280  1.00  0.00           C
ATOM   5008 HG21 VAL A 964      30.110  36.810  57.220  1.00  0.00           H
ATOM   5009 HG22 VAL A 964      30.670  36.320  55.590  1.00  0.00           H
ATOM   5010 HG23 VAL A 964      30.030  38.030  55.800  1.00  0.00           H
ATOM   5011  C   VAL A 964      32.990  39.210  58.680  1.00  0.00           C
ATOM   5012  O   VAL A 964      33.060  38.870  59.850  1.00  0.00           O
ATOM   5013  N   CYS A 965      34.130  39.830  58.100  1.00  0.00           N
ATOM   5014  HN  CYS A 965      34.170  40.070  57.140  1.00  0.00           H
ATOM   5015  CA  CYS A 965      35.300  40.280  58.770  1.00  0.00           C
ATOM   5016  HA  CYS A 965      35.640  39.450  59.370  1.00  0.00           H
ATOM   5017  CB  CYS A 965      36.440  40.490  57.740  1.00  0.00           C
ATOM   5018  HB1 CYS A 965      37.290  41.060  58.190  1.00  0.00           H
ATOM   5019  HB2 CYS A 965      35.970  41.140  56.960  1.00  0.00           H
ATOM   5020  SG  CYS A 965      36.980  38.840  57.000  1.00  0.00           S
ATOM   5021  HG1 CYS A 965      37.440  39.220  55.820  1.00  0.00           H
ATOM   5022  C   CYS A 965      35.020  41.440  59.690  1.00  0.00           C
ATOM   5023  O   CYS A 965      35.560  41.450  60.780  1.00  0.00           O
ATOM   5024  N   SER A 966      34.090  42.370  59.340  1.00  0.00           N
ATOM   5025  HN  SER A 966      33.740  42.390  58.400  1.00  0.00           H
ATOM   5026  CA  SER A 966      33.600  43.400  60.260  1.00  0.00           C
ATOM   5027  HA  SER A 966      34.490  43.940  60.560  1.00  0.00           H
ATOM   5028  CB  SER A 966      32.510  44.230  59.660  1.00  0.00           C
ATOM   5029  HB1 SER A 966      32.210  45.030  60.360  1.00  0.00           H
ATOM   5030  HB2 SER A 966      31.570  43.790  59.280  1.00  0.00           H
ATOM   5031  OG  SER A 966      33.160  44.960  58.590  1.00  0.00           O
ATOM   5032  HG1 SER A 966      33.520  44.400  57.900  1.00  0.00           H
ATOM   5033  C   SER A 966      32.980  42.760  61.550  1.00  0.00           C
ATOM   5034  O   SER A 966      33.470  43.180  62.580  1.00  0.00           O
ATOM   5035  N   VAL A 967      32.030  41.860  61.520  1.00  0.00           N
ATOM   5036  HN  VAL A 967      31.560  41.580  60.690  1.00  0.00           H
ATOM   5037  CA  VAL A 967      31.510  41.310  62.740  1.00  0.00           C
ATOM   5038  HA  VAL A 967      31.120  42.130  63.330  1.00  0.00           H
ATOM   5039  CB  VAL A 967      30.180  40.550  62.490  1.00  0.00           C
ATOM   5040  HB  VAL A 967      29.840  40.210  63.490  1.00  0.00           H
ATOM   5041  CG1 VAL A 967      29.050  41.450  61.860  1.00  0.00           C
ATOM   5042 HG11 VAL A 967      29.230  41.420  60.770  1.00  0.00           H
ATOM   5043 HG12 VAL A 967      28.920  42.500  62.220  1.00  0.00           H
ATOM   5044 HG13 VAL A 967      28.050  40.980  61.990  1.00  0.00           H
ATOM   5045  CG2 VAL A 967      30.480  39.330  61.720  1.00  0.00           C
ATOM   5046 HG21 VAL A 967      31.310  38.680  62.050  1.00  0.00           H
ATOM   5047 HG22 VAL A 967      30.590  39.450  60.620  1.00  0.00           H
ATOM   5048 HG23 VAL A 967      29.670  38.580  61.880  1.00  0.00           H
ATOM   5049  C   VAL A 967      32.430  40.480  63.690  1.00  0.00           C
ATOM   5050  O   VAL A 967      32.090  40.260  64.900  1.00  0.00           O
ATOM   5051  N   MET A 968      33.610  40.030  63.230  1.00  0.00           N
ATOM   5052  HN  MET A 968      33.820  40.070  62.250  1.00  0.00           H
ATOM   5053  CA  MET A 968      34.590  39.430  64.020  1.00  0.00           C
ATOM   5054  HA  MET A 968      34.090  38.980  64.860  1.00  0.00           H
ATOM   5055  CB  MET A 968      35.070  38.150  63.260  1.00  0.00           C
ATOM   5056  HB1 MET A 968      35.990  37.730  63.730  1.00  0.00           H
ATOM   5057  HB2 MET A 968      35.440  38.510  62.270  1.00  0.00           H
ATOM   5058  CG  MET A 968      34.080  37.060  62.890  1.00  0.00           C
ATOM   5059  HG1 MET A 968      33.360  37.460  62.130  1.00  0.00           H
ATOM   5060  HG2 MET A 968      33.470  36.760  63.780  1.00  0.00           H
[truncated: 6,873,249 more chars]
