# Supplementary material for: CryoEM and computational modeling structural insights into the pH regulator NBCn1
Source: Nat Commun. 2025 Nov 11;16:9932. doi: 10.1038/s41467-025-64868-z (PMC12606367; doi:10.1038/s41467-025-64868-z)
Supplement: Supplementary file 7 — Supplementary Data 5 [file 41467_2025_64868_MOESM7_ESM.zip › 100ns_z_restr_MD_NBCn1_2NaCO3/hNBCn1_IF/z-restr_hNBCn1_IF_2NaCO3_last_step_63.pdb]

REMARK    GENERATED BY TRJCONV
TITLE     Title t= 101000.00000 step= 50500000
REMARK    THIS IS A SIMULATION BOX
CRYST1   92.068   92.068  105.144  90.00  90.00  90.00 P 1           1
MODEL        1
ATOM      1  N   LEU A 585      25.840  38.190  37.540  1.00  0.00           N
ATOM      2  HT1 LEU A 585      24.820  38.350  37.450  1.00  0.00           H
ATOM      3  HT2 LEU A 585      26.290  37.790  36.690  1.00  0.00           H
ATOM      4  HT3 LEU A 585      26.300  39.110  37.700  1.00  0.00           H
ATOM      5  CA  LEU A 585      26.000  37.470  38.860  1.00  0.00           C
ATOM      6  HA  LEU A 585      27.060  37.480  39.120  1.00  0.00           H
ATOM      7  CB  LEU A 585      25.040  37.870  39.960  1.00  0.00           C
ATOM      8  HB1 LEU A 585      25.080  37.130  40.780  1.00  0.00           H
ATOM      9  HB2 LEU A 585      24.010  37.970  39.550  1.00  0.00           H
ATOM     10  CG  LEU A 585      25.330  39.230  40.580  1.00  0.00           C
ATOM     11  HG  LEU A 585      24.980  39.920  39.780  1.00  0.00           H
ATOM     12  CD1 LEU A 585      24.460  39.660  41.810  1.00  0.00           C
ATOM     13 HD11 LEU A 585      24.740  40.680  42.140  1.00  0.00           H
ATOM     14 HD12 LEU A 585      24.550  38.800  42.510  1.00  0.00           H
ATOM     15 HD13 LEU A 585      23.400  39.740  41.480  1.00  0.00           H
ATOM     16  CD2 LEU A 585      26.850  39.560  40.900  1.00  0.00           C
ATOM     17 HD21 LEU A 585      27.590  39.320  40.110  1.00  0.00           H
ATOM     18 HD22 LEU A 585      27.180  39.180  41.880  1.00  0.00           H
ATOM     19 HD23 LEU A 585      26.900  40.670  40.980  1.00  0.00           H
ATOM     20  C   LEU A 585      25.840  36.010  38.540  1.00  0.00           C
ATOM     21  O   LEU A 585      26.800  35.350  38.160  1.00  0.00           O
ATOM     22  N   ILE A 586      24.670  35.400  38.820  1.00  0.00           N
ATOM     23  HN  ILE A 586      23.860  35.870  39.190  1.00  0.00           H
ATOM     24  CA  ILE A 586      24.440  33.950  38.860  1.00  0.00           C
ATOM     25  HA  ILE A 586      25.050  33.510  39.630  1.00  0.00           H
ATOM     26  CB  ILE A 586      22.950  33.510  39.350  1.00  0.00           C
ATOM     27  HB  ILE A 586      22.320  34.060  38.600  1.00  0.00           H
ATOM     28  CG2 ILE A 586      22.530  32.020  39.210  1.00  0.00           C
ATOM     29 HG21 ILE A 586      23.290  31.420  39.760  1.00  0.00           H
ATOM     30 HG22 ILE A 586      22.510  31.700  38.140  1.00  0.00           H
ATOM     31 HG23 ILE A 586      21.530  31.780  39.640  1.00  0.00           H
ATOM     32  CG1 ILE A 586      22.620  34.050  40.800  1.00  0.00           C
ATOM     33 HG11 ILE A 586      21.530  34.080  40.950  1.00  0.00           H
ATOM     34 HG12 ILE A 586      23.040  35.070  40.870  1.00  0.00           H
ATOM     35  CD  ILE A 586      23.250  33.210  42.010  1.00  0.00           C
ATOM     36  HD1 ILE A 586      22.890  32.160  41.970  1.00  0.00           H
ATOM     37  HD2 ILE A 586      23.010  33.550  43.040  1.00  0.00           H
ATOM     38  HD3 ILE A 586      24.340  33.360  42.010  1.00  0.00           H
ATOM     39  C   ILE A 586      24.810  33.260  37.620  1.00  0.00           C
ATOM     40  O   ILE A 586      25.350  32.140  37.620  1.00  0.00           O
ATOM     41  N   LEU A 587      24.530  33.910  36.430  1.00  0.00           N
ATOM     42  HN  LEU A 587      23.970  34.730  36.490  1.00  0.00           H
ATOM     43  CA  LEU A 587      24.900  33.440  35.080  1.00  0.00           C
ATOM     44  HA  LEU A 587      24.470  32.470  34.900  1.00  0.00           H
ATOM     45  CB  LEU A 587      24.210  34.350  33.960  1.00  0.00           C
ATOM     46  HB1 LEU A 587      24.490  35.420  34.080  1.00  0.00           H
ATOM     47  HB2 LEU A 587      23.090  34.350  33.990  1.00  0.00           H
ATOM     48  CG  LEU A 587      24.530  34.030  32.510  1.00  0.00           C
ATOM     49  HG  LEU A 587      25.640  33.950  32.420  1.00  0.00           H
ATOM     50  CD1 LEU A 587      24.060  32.700  31.920  1.00  0.00           C
ATOM     51 HD11 LEU A 587      22.970  32.580  32.040  1.00  0.00           H
ATOM     52 HD12 LEU A 587      24.660  31.890  32.410  1.00  0.00           H
ATOM     53 HD13 LEU A 587      24.190  32.570  30.830  1.00  0.00           H
ATOM     54  CD2 LEU A 587      23.910  35.100  31.650  1.00  0.00           C
ATOM     55 HD21 LEU A 587      24.220  36.130  31.950  1.00  0.00           H
ATOM     56 HD22 LEU A 587      22.810  35.150  31.800  1.00  0.00           H
ATOM     57 HD23 LEU A 587      24.120  34.940  30.580  1.00  0.00           H
ATOM     58  C   LEU A 587      26.370  33.150  34.850  1.00  0.00           C
ATOM     59  O   LEU A 587      26.770  32.150  34.260  1.00  0.00           O
ATOM     60  N   ASP A 588      27.310  34.050  35.350  1.00  0.00           N
ATOM     61  HN  ASP A 588      26.900  34.850  35.790  1.00  0.00           H
ATOM     62  CA  ASP A 588      28.740  33.760  35.350  1.00  0.00           C
ATOM     63  HA  ASP A 588      28.890  33.420  34.340  1.00  0.00           H
ATOM     64  CB  ASP A 588      29.590  35.030  35.670  1.00  0.00           C
ATOM     65  HB1 ASP A 588      30.640  34.730  35.850  1.00  0.00           H
ATOM     66  HB2 ASP A 588      29.190  35.730  36.420  1.00  0.00           H
ATOM     67  CG  ASP A 588      29.770  35.880  34.360  1.00  0.00           C
ATOM     68  OD1 ASP A 588      29.960  35.320  33.200  1.00  0.00           O
ATOM     69  OD2 ASP A 588      29.690  37.110  34.500  1.00  0.00           O
ATOM     70  C   ASP A 588      29.080  32.630  36.210  1.00  0.00           C
ATOM     71  O   ASP A 588      29.810  31.780  35.750  1.00  0.00           O
ATOM     72  N   ILE A 589      28.510  32.450  37.430  1.00  0.00           N
ATOM     73  HN  ILE A 589      27.800  33.100  37.650  1.00  0.00           H
ATOM     74  CA  ILE A 589      28.790  31.420  38.380  1.00  0.00           C
ATOM     75  HA  ILE A 589      29.840  31.410  38.640  1.00  0.00           H
ATOM     76  CB  ILE A 589      27.960  31.780  39.580  1.00  0.00           C
ATOM     77  HB  ILE A 589      26.860  31.830  39.440  1.00  0.00           H
ATOM     78  CG2 ILE A 589      28.020  30.610  40.570  1.00  0.00           C
ATOM     79 HG21 ILE A 589      29.070  30.280  40.680  1.00  0.00           H
ATOM     80 HG22 ILE A 589      27.440  29.740  40.190  1.00  0.00           H
ATOM     81 HG23 ILE A 589      27.840  30.860  41.630  1.00  0.00           H
ATOM     82  CG1 ILE A 589      28.460  33.020  40.260  1.00  0.00           C
ATOM     83 HG11 ILE A 589      28.420  33.890  39.570  1.00  0.00           H
ATOM     84 HG12 ILE A 589      29.520  32.960  40.600  1.00  0.00           H
ATOM     85  CD  ILE A 589      27.600  33.520  41.470  1.00  0.00           C
ATOM     86  HD1 ILE A 589      28.100  34.350  42.030  1.00  0.00           H
ATOM     87  HD2 ILE A 589      27.390  32.690  42.190  1.00  0.00           H
ATOM     88  HD3 ILE A 589      26.630  33.930  41.150  1.00  0.00           H
ATOM     89  C   ILE A 589      28.410  30.000  37.800  1.00  0.00           C
ATOM     90  O   ILE A 589      29.250  29.090  37.840  1.00  0.00           O
ATOM     91  N   LYS A 590      27.240  29.790  37.140  1.00  0.00           N
ATOM     92  HN  LYS A 590      26.490  30.450  37.090  1.00  0.00           H
ATOM     93  CA  LYS A 590      26.870  28.520  36.580  1.00  0.00           C
ATOM     94  HA  LYS A 590      27.100  27.740  37.300  1.00  0.00           H
ATOM     95  CB  LYS A 590      25.340  28.480  36.140  1.00  0.00           C
ATOM     96  HB1 LYS A 590      24.840  28.480  37.130  1.00  0.00           H
ATOM     97  HB2 LYS A 590      25.130  27.510  35.650  1.00  0.00           H
ATOM     98  CG  LYS A 590      24.880  29.650  35.290  1.00  0.00           C
ATOM     99  HG1 LYS A 590      25.380  29.640  34.300  1.00  0.00           H
ATOM    100  HG2 LYS A 590      24.960  30.630  35.820  1.00  0.00           H
ATOM    101  CD  LYS A 590      23.380  29.420  35.090  1.00  0.00           C
ATOM    102  HD1 LYS A 590      22.810  29.610  36.030  1.00  0.00           H
ATOM    103  HD2 LYS A 590      23.280  28.350  34.790  1.00  0.00           H
ATOM    104  CE  LYS A 590      22.760  30.200  33.890  1.00  0.00           C
ATOM    105  HE1 LYS A 590      23.260  30.080  32.920  1.00  0.00           H
ATOM    106  HE2 LYS A 590      22.750  31.270  34.180  1.00  0.00           H
ATOM    107  NZ  LYS A 590      21.370  29.720  33.710  1.00  0.00           N
ATOM    108  HZ1 LYS A 590      21.330  28.960  33.010  1.00  0.00           H
ATOM    109  HZ2 LYS A 590      20.820  30.490  33.270  1.00  0.00           H
ATOM    110  HZ3 LYS A 590      20.870  29.520  34.600  1.00  0.00           H
ATOM    111  C   LYS A 590      27.700  28.250  35.290  1.00  0.00           C
ATOM    112  O   LYS A 590      28.020  27.100  34.970  1.00  0.00           O
ATOM    113  N   ARG A 591      28.130  29.320  34.630  1.00  0.00           N
ATOM    114  HN  ARG A 591      28.060  30.190  35.100  1.00  0.00           H
ATOM    115  CA  ARG A 591      29.040  29.210  33.530  1.00  0.00           C
ATOM    116  HA  ARG A 591      28.640  28.450  32.880  1.00  0.00           H
ATOM    117  CB  ARG A 591      29.120  30.470  32.630  1.00  0.00           C
ATOM    118  HB1 ARG A 591      30.120  30.600  32.180  1.00  0.00           H
ATOM    119  HB2 ARG A 591      28.980  31.410  33.210  1.00  0.00           H
ATOM    120  CG  ARG A 591      28.140  30.560  31.440  1.00  0.00           C
ATOM    121  HG1 ARG A 591      27.160  30.170  31.780  1.00  0.00           H
ATOM    122  HG2 ARG A 591      28.590  29.890  30.670  1.00  0.00           H
ATOM    123  CD  ARG A 591      27.970  31.850  30.780  1.00  0.00           C
ATOM    124  HD1 ARG A 591      28.960  32.140  30.380  1.00  0.00           H
ATOM    125  HD2 ARG A 591      27.690  32.710  31.430  1.00  0.00           H
ATOM    126  NE  ARG A 591      26.900  31.830  29.750  1.00  0.00           N
ATOM    127  HE  ARG A 591      26.510  30.990  29.380  1.00  0.00           H
ATOM    128  CZ  ARG A 591      26.750  32.880  29.010  1.00  0.00           C
ATOM    129  NH1 ARG A 591      27.580  33.950  29.070  1.00  0.00           N
ATOM    130 HH11 ARG A 591      28.420  33.850  29.610  1.00  0.00           H
ATOM    131 HH12 ARG A 591      27.550  34.630  28.330  1.00  0.00           H
ATOM    132  NH2 ARG A 591      25.860  32.890  28.040  1.00  0.00           N
ATOM    133 HH21 ARG A 591      25.560  33.810  27.770  1.00  0.00           H
ATOM    134 HH22 ARG A 591      25.170  32.170  28.060  1.00  0.00           H
ATOM    135  C   ARG A 591      30.430  28.670  33.840  1.00  0.00           C
ATOM    136  O   ARG A 591      31.040  27.870  33.140  1.00  0.00           O
ATOM    137  N   LYS A 592      30.920  29.120  35.050  1.00  0.00           N
ATOM    138  HN  LYS A 592      30.240  29.680  35.510  1.00  0.00           H
ATOM    139  CA  LYS A 592      32.340  28.870  35.560  1.00  0.00           C
ATOM    140  HA  LYS A 592      32.950  28.550  34.730  1.00  0.00           H
ATOM    141  CB  LYS A 592      32.950  30.270  35.890  1.00  0.00           C
ATOM    142  HB1 LYS A 592      34.030  30.210  36.140  1.00  0.00           H
ATOM    143  HB2 LYS A 592      32.480  30.760  36.770  1.00  0.00           H
ATOM    144  CG  LYS A 592      33.050  31.250  34.680  1.00  0.00           C
ATOM    145  HG1 LYS A 592      33.540  32.170  35.080  1.00  0.00           H
ATOM    146  HG2 LYS A 592      31.990  31.460  34.400  1.00  0.00           H
ATOM    147  CD  LYS A 592      33.760  30.640  33.500  1.00  0.00           C
ATOM    148  HD1 LYS A 592      33.690  31.320  32.630  1.00  0.00           H
ATOM    149  HD2 LYS A 592      33.310  29.690  33.140  1.00  0.00           H
ATOM    150  CE  LYS A 592      35.260  30.320  33.790  1.00  0.00           C
ATOM    151  HE1 LYS A 592      35.370  29.810  34.770  1.00  0.00           H
ATOM    152  HE2 LYS A 592      35.860  31.250  33.800  1.00  0.00           H
ATOM    153  NZ  LYS A 592      35.750  29.410  32.790  1.00  0.00           N
ATOM    154  HZ1 LYS A 592      34.940  28.780  32.610  1.00  0.00           H
ATOM    155  HZ2 LYS A 592      36.580  28.890  33.110  1.00  0.00           H
ATOM    156  HZ3 LYS A 592      36.070  29.760  31.870  1.00  0.00           H
ATOM    157  C   LYS A 592      32.560  27.910  36.680  1.00  0.00           C
ATOM    158  O   LYS A 592      33.220  26.910  36.550  1.00  0.00           O
ATOM    159  N   ALA A 593      31.800  28.090  37.780  1.00  0.00           N
ATOM    160  HN  ALA A 593      31.140  28.830  37.670  1.00  0.00           H
ATOM    161  CA  ALA A 593      31.940  27.420  39.060  1.00  0.00           C
ATOM    162  HA  ALA A 593      32.940  27.580  39.430  1.00  0.00           H
ATOM    163  CB  ALA A 593      30.960  28.080  40.070  1.00  0.00           C
ATOM    164  HB1 ALA A 593      31.110  27.710  41.110  1.00  0.00           H
ATOM    165  HB2 ALA A 593      29.910  27.850  39.810  1.00  0.00           H
ATOM    166  HB3 ALA A 593      31.070  29.190  40.150  1.00  0.00           H
ATOM    167  C   ALA A 593      31.740  25.970  39.090  1.00  0.00           C
ATOM    168  O   ALA A 593      32.620  25.370  39.730  1.00  0.00           O
ATOM    169  N   PRO A 594      30.720  25.280  38.510  1.00  0.00           N
ATOM    170  CD  PRO A 594      29.550  25.830  37.790  1.00  0.00           C
ATOM    171  HD1 PRO A 594      29.870  26.550  37.000  1.00  0.00           H
ATOM    172  HD2 PRO A 594      28.890  26.220  38.590  1.00  0.00           H
ATOM    173  CA  PRO A 594      30.670  23.880  38.710  1.00  0.00           C
ATOM    174  HA  PRO A 594      30.710  23.640  39.760  1.00  0.00           H
ATOM    175  CB  PRO A 594      29.310  23.440  38.010  1.00  0.00           C
ATOM    176  HB1 PRO A 594      28.670  23.340  38.910  1.00  0.00           H
ATOM    177  HB2 PRO A 594      29.400  22.430  37.550  1.00  0.00           H
ATOM    178  CG  PRO A 594      28.970  24.620  37.060  1.00  0.00           C
ATOM    179  HG1 PRO A 594      29.540  24.530  36.110  1.00  0.00           H
ATOM    180  HG2 PRO A 594      27.890  24.740  36.870  1.00  0.00           H
ATOM    181  C   PRO A 594      31.760  23.070  38.000  1.00  0.00           C
ATOM    182  O   PRO A 594      31.920  21.880  38.350  1.00  0.00           O
ATOM    183  N   PHE A 595      32.510  23.710  37.040  1.00  0.00           N
ATOM    184  HN  PHE A 595      32.240  24.640  36.820  1.00  0.00           H
ATOM    185  CA  PHE A 595      33.610  23.140  36.290  1.00  0.00           C
ATOM    186  HA  PHE A 595      33.370  22.090  36.350  1.00  0.00           H
ATOM    187  CB  PHE A 595      33.710  23.600  34.820  1.00  0.00           C
ATOM    188  HB1 PHE A 595      34.320  22.890  34.220  1.00  0.00           H
ATOM    189  HB2 PHE A 595      34.050  24.650  34.710  1.00  0.00           H
ATOM    190  CG  PHE A 595      32.430  23.420  34.140  1.00  0.00           C
ATOM    191  CD1 PHE A 595      31.710  24.560  33.690  1.00  0.00           C
ATOM    192  HD1 PHE A 595      32.100  25.570  33.830  1.00  0.00           H
ATOM    193  CE1 PHE A 595      30.380  24.590  33.320  1.00  0.00           C
ATOM    194  HE1 PHE A 595      29.770  25.480  33.220  1.00  0.00           H
ATOM    195  CZ  PHE A 595      29.760  23.400  33.070  1.00  0.00           C
ATOM    196  HZ  PHE A 595      28.750  23.270  32.700  1.00  0.00           H
ATOM    197  CD2 PHE A 595      31.850  22.170  33.840  1.00  0.00           C
ATOM    198  HD2 PHE A 595      32.320  21.260  34.190  1.00  0.00           H
ATOM    199  CE2 PHE A 595      30.480  22.200  33.440  1.00  0.00           C
ATOM    200  HE2 PHE A 595      30.100  21.230  33.150  1.00  0.00           H
ATOM    201  C   PHE A 595      34.930  23.380  36.990  1.00  0.00           C
ATOM    202  O   PHE A 595      35.970  23.540  36.310  1.00  0.00           O
ATOM    203  N   PHE A 596      34.890  23.320  38.300  1.00  0.00           N
ATOM    204  HN  PHE A 596      33.970  23.220  38.650  1.00  0.00           H
ATOM    205  CA  PHE A 596      35.990  23.520  39.220  1.00  0.00           C
ATOM    206  HA  PHE A 596      36.430  24.460  38.880  1.00  0.00           H
ATOM    207  CB  PHE A 596      35.410  23.560  40.670  1.00  0.00           C
ATOM    208  HB1 PHE A 596      34.920  22.620  41.020  1.00  0.00           H
ATOM    209  HB2 PHE A 596      34.620  24.340  40.760  1.00  0.00           H
ATOM    210  CG  PHE A 596      36.520  23.940  41.650  1.00  0.00           C
ATOM    211  CD1 PHE A 596      36.740  25.240  41.960  1.00  0.00           C
ATOM    212  HD1 PHE A 596      36.310  26.020  41.340  1.00  0.00           H
ATOM    213  CE1 PHE A 596      37.610  25.650  42.990  1.00  0.00           C
ATOM    214  HE1 PHE A 596      37.970  26.660  43.060  1.00  0.00           H
ATOM    215  CZ  PHE A 596      38.120  24.710  43.880  1.00  0.00           C
ATOM    216  HZ  PHE A 596      38.670  24.890  44.790  1.00  0.00           H
ATOM    217  CD2 PHE A 596      37.010  23.000  42.630  1.00  0.00           C
ATOM    218  HD2 PHE A 596      36.860  21.940  42.500  1.00  0.00           H
ATOM    219  CE2 PHE A 596      37.820  23.340  43.730  1.00  0.00           C
ATOM    220  HE2 PHE A 596      38.180  22.630  44.450  1.00  0.00           H
ATOM    221  C   PHE A 596      36.980  22.410  39.100  1.00  0.00           C
ATOM    222  O   PHE A 596      38.190  22.660  39.080  1.00  0.00           O
ATOM    223  N   LEU A 597      36.550  21.170  38.980  1.00  0.00           N
ATOM    224  HN  LEU A 597      35.570  21.050  38.840  1.00  0.00           H
ATOM    225  CA  LEU A 597      37.320  19.920  38.960  1.00  0.00           C
ATOM    226  HA  LEU A 597      37.960  19.890  39.830  1.00  0.00           H
ATOM    227  CB  LEU A 597      36.400  18.740  38.770  1.00  0.00           C
ATOM    228  HB1 LEU A 597      36.890  17.780  39.050  1.00  0.00           H
ATOM    229  HB2 LEU A 597      35.930  18.700  37.770  1.00  0.00           H
ATOM    230  CG  LEU A 597      35.180  18.750  39.640  1.00  0.00           C
ATOM    231  HG  LEU A 597      34.460  19.580  39.490  1.00  0.00           H
ATOM    232  CD1 LEU A 597      34.340  17.470  39.400  1.00  0.00           C
ATOM    233 HD11 LEU A 597      33.790  17.520  38.430  1.00  0.00           H
ATOM    234 HD12 LEU A 597      33.610  17.470  40.220  1.00  0.00           H
ATOM    235 HD13 LEU A 597      34.970  16.560  39.420  1.00  0.00           H
ATOM    236  CD2 LEU A 597      35.390  18.800  41.160  1.00  0.00           C
ATOM    237 HD21 LEU A 597      35.900  17.970  41.680  1.00  0.00           H
ATOM    238 HD22 LEU A 597      34.430  18.970  41.670  1.00  0.00           H
ATOM    239 HD23 LEU A 597      35.970  19.670  41.530  1.00  0.00           H
ATOM    240  C   LEU A 597      38.300  19.810  37.790  1.00  0.00           C
ATOM    241  O   LEU A 597      39.460  19.490  38.050  1.00  0.00           O
ATOM    242  N   SER A 598      37.890  20.160  36.520  1.00  0.00           N
ATOM    243  HN  SER A 598      36.930  20.270  36.290  1.00  0.00           H
ATOM    244  CA  SER A 598      38.760  20.450  35.430  1.00  0.00           C
ATOM    245  HA  SER A 598      39.270  19.530  35.210  1.00  0.00           H
ATOM    246  CB  SER A 598      37.910  20.830  34.110  1.00  0.00           C
ATOM    247  HB1 SER A 598      37.350  21.760  34.340  1.00  0.00           H
ATOM    248  HB2 SER A 598      37.230  19.960  33.950  1.00  0.00           H
ATOM    249  OG  SER A 598      38.840  21.080  33.040  1.00  0.00           O
ATOM    250  HG1 SER A 598      39.200  21.960  33.130  1.00  0.00           H
ATOM    251  C   SER A 598      39.820  21.460  35.740  1.00  0.00           C
ATOM    252  O   SER A 598      40.990  21.160  35.400  1.00  0.00           O
ATOM    253  N   ASP A 599      39.430  22.600  36.310  1.00  0.00           N
ATOM    254  HN  ASP A 599      38.470  22.710  36.590  1.00  0.00           H
ATOM    255  CA  ASP A 599      40.320  23.740  36.610  1.00  0.00           C
ATOM    256  HA  ASP A 599      40.810  24.040  35.690  1.00  0.00           H
ATOM    257  CB  ASP A 599      39.600  25.000  37.130  1.00  0.00           C
ATOM    258  HB1 ASP A 599      40.370  25.780  37.300  1.00  0.00           H
ATOM    259  HB2 ASP A 599      39.170  24.700  38.110  1.00  0.00           H
ATOM    260  CG  ASP A 599      38.560  25.550  36.140  1.00  0.00           C
ATOM    261  OD1 ASP A 599      38.680  25.290  34.890  1.00  0.00           O
ATOM    262  OD2 ASP A 599      37.710  26.350  36.580  1.00  0.00           O
ATOM    263  C   ASP A 599      41.380  23.390  37.620  1.00  0.00           C
ATOM    264  O   ASP A 599      42.560  23.750  37.540  1.00  0.00           O
ATOM    265  N   PHE A 600      41.000  22.590  38.660  1.00  0.00           N
ATOM    266  HN  PHE A 600      40.050  22.310  38.780  1.00  0.00           H
ATOM    267  CA  PHE A 600      41.980  22.040  39.560  1.00  0.00           C
ATOM    268  HA  PHE A 600      42.460  22.910  39.970  1.00  0.00           H
ATOM    269  CB  PHE A 600      41.270  21.500  40.860  1.00  0.00           C
ATOM    270  HB1 PHE A 600      40.420  20.870  40.530  1.00  0.00           H
ATOM    271  HB2 PHE A 600      40.870  22.290  41.520  1.00  0.00           H
ATOM    272  CG  PHE A 600      42.130  20.760  41.730  1.00  0.00           C
ATOM    273  CD1 PHE A 600      41.870  19.350  41.910  1.00  0.00           C
ATOM    274  HD1 PHE A 600      41.080  18.870  41.360  1.00  0.00           H
ATOM    275  CE1 PHE A 600      42.560  18.580  42.840  1.00  0.00           C
ATOM    276  HE1 PHE A 600      42.310  17.560  43.080  1.00  0.00           H
ATOM    277  CZ  PHE A 600      43.620  19.190  43.540  1.00  0.00           C
ATOM    278  HZ  PHE A 600      44.200  18.690  44.310  1.00  0.00           H
ATOM    279  CD2 PHE A 600      43.260  21.350  42.410  1.00  0.00           C
ATOM    280  HD2 PHE A 600      43.620  22.320  42.110  1.00  0.00           H
ATOM    281  CE2 PHE A 600      43.910  20.540  43.320  1.00  0.00           C
ATOM    282  HE2 PHE A 600      44.750  21.010  43.820  1.00  0.00           H
ATOM    283  C   PHE A 600      43.050  21.190  38.960  1.00  0.00           C
ATOM    284  O   PHE A 600      44.210  21.360  39.230  1.00  0.00           O
ATOM    285  N   LYS A 601      42.570  20.280  38.060  1.00  0.00           N
ATOM    286  HN  LYS A 601      41.610  20.290  37.790  1.00  0.00           H
ATOM    287  CA  LYS A 601      43.400  19.420  37.220  1.00  0.00           C
ATOM    288  HA  LYS A 601      43.930  18.800  37.920  1.00  0.00           H
ATOM    289  CB  LYS A 601      42.440  18.440  36.470  1.00  0.00           C
ATOM    290  HB1 LYS A 601      41.520  18.950  36.120  1.00  0.00           H
ATOM    291  HB2 LYS A 601      42.110  17.650  37.180  1.00  0.00           H
ATOM    292  CG  LYS A 601      43.040  17.800  35.240  1.00  0.00           C
ATOM    293  HG1 LYS A 601      44.050  17.370  35.370  1.00  0.00           H
ATOM    294  HG2 LYS A 601      43.140  18.640  34.510  1.00  0.00           H
ATOM    295  CD  LYS A 601      42.020  16.740  34.680  1.00  0.00           C
ATOM    296  HD1 LYS A 601      41.010  17.180  34.750  1.00  0.00           H
ATOM    297  HD2 LYS A 601      42.160  15.900  35.390  1.00  0.00           H
ATOM    298  CE  LYS A 601      42.440  16.260  33.290  1.00  0.00           C
ATOM    299  HE1 LYS A 601      41.590  15.690  32.830  1.00  0.00           H
ATOM    300  HE2 LYS A 601      43.390  15.690  33.380  1.00  0.00           H
ATOM    301  NZ  LYS A 601      42.750  17.340  32.380  1.00  0.00           N
ATOM    302  HZ1 LYS A 601      42.160  18.190  32.390  1.00  0.00           H
ATOM    303  HZ2 LYS A 601      42.720  16.990  31.400  1.00  0.00           H
ATOM    304  HZ3 LYS A 601      43.700  17.710  32.560  1.00  0.00           H
ATOM    305  C   LYS A 601      44.390  20.250  36.400  1.00  0.00           C
ATOM    306  O   LYS A 601      45.530  19.880  36.330  1.00  0.00           O
ATOM    307  N   ASP A 602      43.920  21.370  35.840  1.00  0.00           N
ATOM    308  HN  ASP A 602      42.960  21.630  35.930  1.00  0.00           H
ATOM    309  CA  ASP A 602      44.770  22.430  35.200  1.00  0.00           C
ATOM    310  HA  ASP A 602      45.330  21.910  34.440  1.00  0.00           H
ATOM    311  CB  ASP A 602      43.970  23.610  34.500  1.00  0.00           C
ATOM    312  HB1 ASP A 602      44.640  24.340  33.960  1.00  0.00           H
ATOM    313  HB2 ASP A 602      43.330  24.160  35.230  1.00  0.00           H
ATOM    314  CG  ASP A 602      43.180  23.080  33.330  1.00  0.00           C
ATOM    315  OD1 ASP A 602      42.240  23.800  32.970  1.00  0.00           O
ATOM    316  OD2 ASP A 602      43.460  21.970  32.760  1.00  0.00           O
ATOM    317  C   ASP A 602      45.750  23.050  36.220  1.00  0.00           C
ATOM    318  O   ASP A 602      46.960  23.170  35.940  1.00  0.00           O
ATOM    319  N   ALA A 603      45.360  23.380  37.500  1.00  0.00           N
ATOM    320  HN  ALA A 603      44.390  23.350  37.720  1.00  0.00           H
ATOM    321  CA  ALA A 603      46.360  23.970  38.410  1.00  0.00           C
ATOM    322  HA  ALA A 603      46.940  24.640  37.790  1.00  0.00           H
ATOM    323  CB  ALA A 603      45.650  24.700  39.530  1.00  0.00           C
ATOM    324  HB1 ALA A 603      45.180  25.580  39.040  1.00  0.00           H
ATOM    325  HB2 ALA A 603      46.370  25.050  40.300  1.00  0.00           H
ATOM    326  HB3 ALA A 603      44.920  24.080  40.100  1.00  0.00           H
ATOM    327  C   ALA A 603      47.380  22.950  39.040  1.00  0.00           C
ATOM    328  O   ALA A 603      48.360  23.290  39.730  1.00  0.00           O
ATOM    329  N   LEU A 604      47.350  21.630  38.670  1.00  0.00           N
ATOM    330  HN  LEU A 604      46.670  21.350  37.980  1.00  0.00           H
ATOM    331  CA  LEU A 604      48.290  20.610  39.030  1.00  0.00           C
ATOM    332  HA  LEU A 604      48.730  21.040  39.910  1.00  0.00           H
ATOM    333  CB  LEU A 604      47.710  19.270  39.170  1.00  0.00           C
ATOM    334  HB1 LEU A 604      48.560  18.590  39.390  1.00  0.00           H
ATOM    335  HB2 LEU A 604      47.190  18.950  38.240  1.00  0.00           H
ATOM    336  CG  LEU A 604      46.800  19.190  40.440  1.00  0.00           C
ATOM    337  HG  LEU A 604      45.870  19.740  40.210  1.00  0.00           H
ATOM    338  CD1 LEU A 604      46.340  17.730  40.640  1.00  0.00           C
ATOM    339 HD11 LEU A 604      45.850  17.300  39.740  1.00  0.00           H
ATOM    340 HD12 LEU A 604      45.520  17.820  41.390  1.00  0.00           H
ATOM    341 HD13 LEU A 604      47.160  17.050  40.930  1.00  0.00           H
ATOM    342  CD2 LEU A 604      47.490  19.700  41.730  1.00  0.00           C
ATOM    343 HD21 LEU A 604      48.550  19.410  41.600  1.00  0.00           H
ATOM    344 HD22 LEU A 604      47.100  19.350  42.720  1.00  0.00           H
ATOM    345 HD23 LEU A 604      47.420  20.810  41.670  1.00  0.00           H
ATOM    346  C   LEU A 604      49.460  20.600  37.980  1.00  0.00           C
ATOM    347  O   LEU A 604      50.440  19.880  38.170  1.00  0.00           O
ATOM    348  N   SER A 605      49.340  21.270  36.810  1.00  0.00           N
ATOM    349  HN  SER A 605      48.460  21.640  36.480  1.00  0.00           H
ATOM    350  CA  SER A 605      50.530  21.530  35.880  1.00  0.00           C
ATOM    351  HA  SER A 605      50.870  20.510  35.750  1.00  0.00           H
ATOM    352  CB  SER A 605      50.100  22.030  34.480  1.00  0.00           C
ATOM    353  HB1 SER A 605      49.440  21.270  34.030  1.00  0.00           H
ATOM    354  HB2 SER A 605      51.010  22.210  33.870  1.00  0.00           H
ATOM    355  OG  SER A 605      49.350  23.310  34.610  1.00  0.00           O
ATOM    356  HG1 SER A 605      48.490  23.170  35.020  1.00  0.00           H
ATOM    357  C   SER A 605      51.670  22.370  36.410  1.00  0.00           C
ATOM    358  O   SER A 605      51.490  23.320  37.170  1.00  0.00           O
ATOM    359  N   LEU A 606      52.950  21.940  36.060  1.00  0.00           N
ATOM    360  HN  LEU A 606      53.090  21.180  35.430  1.00  0.00           H
ATOM    361  CA  LEU A 606      54.110  22.350  36.800  1.00  0.00           C
ATOM    362  HA  LEU A 606      54.060  22.010  37.820  1.00  0.00           H
ATOM    363  CB  LEU A 606      55.360  21.700  36.060  1.00  0.00           C
ATOM    364  HB1 LEU A 606      55.370  22.010  35.000  1.00  0.00           H
ATOM    365  HB2 LEU A 606      55.220  20.600  36.150  1.00  0.00           H
ATOM    366  CG  LEU A 606      56.790  22.050  36.610  1.00  0.00           C
ATOM    367  HG  LEU A 606      56.980  23.150  36.560  1.00  0.00           H
ATOM    368  CD1 LEU A 606      56.940  21.660  38.090  1.00  0.00           C
ATOM    369 HD11 LEU A 606      56.110  22.130  38.640  1.00  0.00           H
ATOM    370 HD12 LEU A 606      57.940  22.030  38.430  1.00  0.00           H
ATOM    371 HD13 LEU A 606      56.820  20.570  38.100  1.00  0.00           H
ATOM    372  CD2 LEU A 606      57.900  21.460  35.790  1.00  0.00           C
ATOM    373 HD21 LEU A 606      57.630  21.950  34.830  1.00  0.00           H
ATOM    374 HD22 LEU A 606      57.970  20.350  35.710  1.00  0.00           H
ATOM    375 HD23 LEU A 606      58.870  21.800  36.200  1.00  0.00           H
ATOM    376  C   LEU A 606      54.390  23.860  36.960  1.00  0.00           C
ATOM    377  O   LEU A 606      54.750  24.360  38.050  1.00  0.00           O
ATOM    378  N   GLN A 607      53.990  24.720  35.990  1.00  0.00           N
ATOM    379  HN  GLN A 607      53.550  24.450  35.130  1.00  0.00           H
ATOM    380  CA  GLN A 607      54.190  26.150  36.110  1.00  0.00           C
ATOM    381  HA  GLN A 607      55.040  26.370  36.740  1.00  0.00           H
ATOM    382  CB  GLN A 607      54.320  26.920  34.760  1.00  0.00           C
ATOM    383  HB1 GLN A 607      53.400  26.760  34.150  1.00  0.00           H
ATOM    384  HB2 GLN A 607      55.130  26.380  34.200  1.00  0.00           H
ATOM    385  CG  GLN A 607      54.730  28.410  34.990  1.00  0.00           C
ATOM    386  HG1 GLN A 607      55.660  28.360  35.580  1.00  0.00           H
ATOM    387  HG2 GLN A 607      53.930  29.010  35.470  1.00  0.00           H
ATOM    388  CD  GLN A 607      55.030  28.980  33.510  1.00  0.00           C
ATOM    389  OE1 GLN A 607      55.620  28.290  32.660  1.00  0.00           O
ATOM    390  NE2 GLN A 607      54.810  30.260  33.370  1.00  0.00           N
ATOM    391 HE21 GLN A 607      54.920  30.600  32.440  1.00  0.00           H
ATOM    392 HE22 GLN A 607      54.360  30.690  34.160  1.00  0.00           H
ATOM    393  C   GLN A 607      52.940  26.740  36.880  1.00  0.00           C
ATOM    394  O   GLN A 607      52.970  27.860  37.360  1.00  0.00           O
ATOM    395  N   CYS A 608      51.770  26.040  36.960  1.00  0.00           N
ATOM    396  HN  CYS A 608      51.730  25.170  36.460  1.00  0.00           H
ATOM    397  CA  CYS A 608      50.710  26.390  37.900  1.00  0.00           C
ATOM    398  HA  CYS A 608      50.690  27.480  37.920  1.00  0.00           H
ATOM    399  CB  CYS A 608      49.300  25.940  37.530  1.00  0.00           C
ATOM    400  HB1 CYS A 608      48.730  25.990  38.490  1.00  0.00           H
ATOM    401  HB2 CYS A 608      49.370  24.900  37.140  1.00  0.00           H
ATOM    402  SG  CYS A 608      48.330  26.940  36.380  1.00  0.00           S
ATOM    403  HG1 CYS A 608      47.950  25.830  35.770  1.00  0.00           H
ATOM    404  C   CYS A 608      51.100  26.150  39.330  1.00  0.00           C
ATOM    405  O   CYS A 608      50.840  26.950  40.140  1.00  0.00           O
ATOM    406  N   LEU A 609      51.830  25.040  39.630  1.00  0.00           N
ATOM    407  HN  LEU A 609      51.970  24.310  38.970  1.00  0.00           H
ATOM    408  CA  LEU A 609      52.500  24.720  40.930  1.00  0.00           C
ATOM    409  HA  LEU A 609      51.690  24.930  41.630  1.00  0.00           H
ATOM    410  CB  LEU A 609      53.230  23.350  40.900  1.00  0.00           C
ATOM    411  HB1 LEU A 609      53.720  23.120  41.880  1.00  0.00           H
ATOM    412  HB2 LEU A 609      53.950  23.240  40.070  1.00  0.00           H
ATOM    413  CG  LEU A 609      52.120  22.280  40.780  1.00  0.00           C
ATOM    414  HG  LEU A 609      51.690  22.420  39.770  1.00  0.00           H
ATOM    415  CD1 LEU A 609      52.820  20.910  40.930  1.00  0.00           C
ATOM    416 HD11 LEU A 609      52.120  20.040  40.900  1.00  0.00           H
ATOM    417 HD12 LEU A 609      53.390  20.970  41.880  1.00  0.00           H
ATOM    418 HD13 LEU A 609      53.520  20.810  40.090  1.00  0.00           H
ATOM    419  CD2 LEU A 609      51.030  22.370  41.880  1.00  0.00           C
ATOM    420 HD21 LEU A 609      51.300  22.380  42.960  1.00  0.00           H
ATOM    421 HD22 LEU A 609      50.320  21.550  41.680  1.00  0.00           H
ATOM    422 HD23 LEU A 609      50.430  23.300  41.690  1.00  0.00           H
ATOM    423  C   LEU A 609      53.560  25.690  41.350  1.00  0.00           C
ATOM    424  O   LEU A 609      53.640  26.190  42.490  1.00  0.00           O
ATOM    425  N   ALA A 610      54.440  26.070  40.410  1.00  0.00           N
ATOM    426  HN  ALA A 610      54.470  25.680  39.490  1.00  0.00           H
ATOM    427  CA  ALA A 610      55.500  26.950  40.610  1.00  0.00           C
ATOM    428  HA  ALA A 610      55.940  26.750  41.580  1.00  0.00           H
ATOM    429  CB  ALA A 610      56.490  27.080  39.470  1.00  0.00           C
ATOM    430  HB1 ALA A 610      55.910  27.070  38.520  1.00  0.00           H
ATOM    431  HB2 ALA A 610      57.200  26.240  39.410  1.00  0.00           H
ATOM    432  HB3 ALA A 610      57.130  27.990  39.490  1.00  0.00           H
ATOM    433  C   ALA A 610      54.920  28.350  40.870  1.00  0.00           C
ATOM    434  O   ALA A 610      55.350  29.120  41.730  1.00  0.00           O
ATOM    435  N   SER A 611      53.870  28.780  40.130  1.00  0.00           N
ATOM    436  HN  SER A 611      53.410  28.140  39.520  1.00  0.00           H
ATOM    437  CA  SER A 611      53.080  29.920  40.310  1.00  0.00           C
ATOM    438  HA  SER A 611      53.770  30.740  40.140  1.00  0.00           H
ATOM    439  CB  SER A 611      51.880  30.160  39.310  1.00  0.00           C
ATOM    440  HB1 SER A 611      51.180  30.940  39.670  1.00  0.00           H
ATOM    441  HB2 SER A 611      51.340  29.210  39.280  1.00  0.00           H
ATOM    442  OG  SER A 611      52.270  30.540  38.030  1.00  0.00           O
ATOM    443  HG1 SER A 611      52.800  29.800  37.710  1.00  0.00           H
ATOM    444  C   SER A 611      52.330  30.120  41.630  1.00  0.00           C
ATOM    445  O   SER A 611      52.310  31.170  42.210  1.00  0.00           O
ATOM    446  N   ILE A 612      51.750  29.030  42.160  1.00  0.00           N
ATOM    447  HN  ILE A 612      51.590  28.250  41.550  1.00  0.00           H
ATOM    448  CA  ILE A 612      51.260  28.900  43.540  1.00  0.00           C
ATOM    449  HA  ILE A 612      50.520  29.690  43.670  1.00  0.00           H
ATOM    450  CB  ILE A 612      50.690  27.560  43.870  1.00  0.00           C
ATOM    451  HB  ILE A 612      51.240  26.780  43.300  1.00  0.00           H
ATOM    452  CG2 ILE A 612      50.840  27.060  45.350  1.00  0.00           C
ATOM    453 HG21 ILE A 612      50.720  27.980  45.980  1.00  0.00           H
ATOM    454 HG22 ILE A 612      51.890  26.770  45.540  1.00  0.00           H
ATOM    455 HG23 ILE A 612      50.210  26.200  45.650  1.00  0.00           H
ATOM    456  CG1 ILE A 612      49.300  27.480  43.320  1.00  0.00           C
ATOM    457 HG11 ILE A 612      49.270  28.100  42.400  1.00  0.00           H
ATOM    458 HG12 ILE A 612      48.650  28.000  44.050  1.00  0.00           H
ATOM    459  CD  ILE A 612      48.830  26.080  42.930  1.00  0.00           C
ATOM    460  HD1 ILE A 612      49.090  25.310  43.670  1.00  0.00           H
ATOM    461  HD2 ILE A 612      49.490  25.780  42.090  1.00  0.00           H
ATOM    462  HD3 ILE A 612      47.750  26.070  42.650  1.00  0.00           H
ATOM    463  C   ILE A 612      52.460  29.220  44.510  1.00  0.00           C
ATOM    464  O   ILE A 612      52.300  30.080  45.350  1.00  0.00           O
ATOM    465  N   LEU A 613      53.670  28.620  44.410  1.00  0.00           N
ATOM    466  HN  LEU A 613      53.780  27.870  43.770  1.00  0.00           H
ATOM    467  CA  LEU A 613      54.800  28.900  45.370  1.00  0.00           C
ATOM    468  HA  LEU A 613      54.600  28.750  46.420  1.00  0.00           H
ATOM    469  CB  LEU A 613      55.890  27.940  44.970  1.00  0.00           C
ATOM    470  HB1 LEU A 613      56.040  28.060  43.880  1.00  0.00           H
ATOM    471  HB2 LEU A 613      55.580  26.900  45.190  1.00  0.00           H
ATOM    472  CG  LEU A 613      57.320  28.170  45.540  1.00  0.00           C
ATOM    473  HG  LEU A 613      57.670  29.160  45.180  1.00  0.00           H
ATOM    474  CD1 LEU A 613      57.530  28.150  47.130  1.00  0.00           C
ATOM    475 HD11 LEU A 613      57.150  27.130  47.340  1.00  0.00           H
ATOM    476 HD12 LEU A 613      56.910  28.900  47.660  1.00  0.00           H
ATOM    477 HD13 LEU A 613      58.630  28.350  47.160  1.00  0.00           H
ATOM    478  CD2 LEU A 613      58.220  27.050  44.940  1.00  0.00           C
ATOM    479 HD21 LEU A 613      59.300  27.280  44.870  1.00  0.00           H
ATOM    480 HD22 LEU A 613      57.800  26.750  43.950  1.00  0.00           H
ATOM    481 HD23 LEU A 613      58.010  26.160  45.580  1.00  0.00           H
ATOM    482  C   LEU A 613      55.260  30.400  45.220  1.00  0.00           C
ATOM    483  O   LEU A 613      55.400  31.100  46.230  1.00  0.00           O
ATOM    484  N   PHE A 614      55.380  30.920  43.980  1.00  0.00           N
ATOM    485  HN  PHE A 614      55.140  30.290  43.250  1.00  0.00           H
ATOM    486  CA  PHE A 614      55.780  32.270  43.780  1.00  0.00           C
ATOM    487  HA  PHE A 614      56.690  32.500  44.290  1.00  0.00           H
ATOM    488  CB  PHE A 614      56.060  32.570  42.290  1.00  0.00           C
ATOM    489  HB1 PHE A 614      55.420  31.980  41.580  1.00  0.00           H
ATOM    490  HB2 PHE A 614      57.100  32.210  42.150  1.00  0.00           H
ATOM    491  CG  PHE A 614      56.080  33.990  41.870  1.00  0.00           C
ATOM    492  CD1 PHE A 614      57.260  34.830  41.950  1.00  0.00           C
ATOM    493  HD1 PHE A 614      58.150  34.420  42.370  1.00  0.00           H
ATOM    494  CE1 PHE A 614      57.190  36.190  41.680  1.00  0.00           C
ATOM    495  HE1 PHE A 614      58.090  36.750  41.870  1.00  0.00           H
ATOM    496  CZ  PHE A 614      55.990  36.700  41.090  1.00  0.00           C
ATOM    497  HZ  PHE A 614      55.950  37.750  40.840  1.00  0.00           H
ATOM    498  CD2 PHE A 614      54.970  34.550  41.300  1.00  0.00           C
ATOM    499  HD2 PHE A 614      54.150  33.850  41.250  1.00  0.00           H
ATOM    500  CE2 PHE A 614      54.890  35.820  40.830  1.00  0.00           C
ATOM    501  HE2 PHE A 614      54.010  36.160  40.300  1.00  0.00           H
ATOM    502  C   PHE A 614      54.820  33.360  44.340  1.00  0.00           C
ATOM    503  O   PHE A 614      55.240  34.310  45.070  1.00  0.00           O
ATOM    504  N   LEU A 615      53.510  33.250  44.060  1.00  0.00           N
ATOM    505  HN  LEU A 615      53.170  32.670  43.310  1.00  0.00           H
ATOM    506  CA  LEU A 615      52.380  33.970  44.630  1.00  0.00           C
ATOM    507  HA  LEU A 615      52.650  34.970  44.370  1.00  0.00           H
ATOM    508  CB  LEU A 615      51.110  33.770  43.930  1.00  0.00           C
ATOM    509  HB1 LEU A 615      50.700  32.780  44.240  1.00  0.00           H
ATOM    510  HB2 LEU A 615      51.300  33.750  42.840  1.00  0.00           H
ATOM    511  CG  LEU A 615      49.910  34.750  44.160  1.00  0.00           C
ATOM    512  HG  LEU A 615      49.750  34.780  45.260  1.00  0.00           H
ATOM    513  CD1 LEU A 615      50.270  36.130  43.600  1.00  0.00           C
ATOM    514 HD11 LEU A 615      49.340  36.720  43.510  1.00  0.00           H
ATOM    515 HD12 LEU A 615      50.740  36.100  42.590  1.00  0.00           H
ATOM    516 HD13 LEU A 615      50.930  36.670  44.310  1.00  0.00           H
ATOM    517  CD2 LEU A 615      48.720  34.140  43.340  1.00  0.00           C
ATOM    518 HD21 LEU A 615      48.850  34.270  42.240  1.00  0.00           H
ATOM    519 HD22 LEU A 615      47.760  34.580  43.670  1.00  0.00           H
ATOM    520 HD23 LEU A 615      48.620  33.050  43.540  1.00  0.00           H
ATOM    521  C   LEU A 615      52.170  33.890  46.140  1.00  0.00           C
ATOM    522  O   LEU A 615      51.980  34.930  46.800  1.00  0.00           O
ATOM    523  N   TYR A 616      52.320  32.670  46.740  1.00  0.00           N
ATOM    524  HN  TYR A 616      52.500  31.900  46.150  1.00  0.00           H
ATOM    525  CA  TYR A 616      52.260  32.570  48.200  1.00  0.00           C
ATOM    526  HA  TYR A 616      51.310  32.930  48.560  1.00  0.00           H
ATOM    527  CB  TYR A 616      52.240  31.050  48.540  1.00  0.00           C
ATOM    528  HB1 TYR A 616      53.040  30.640  47.880  1.00  0.00           H
ATOM    529  HB2 TYR A 616      51.300  30.570  48.200  1.00  0.00           H
ATOM    530  CG  TYR A 616      52.540  30.790  50.010  1.00  0.00           C
ATOM    531  CD1 TYR A 616      53.800  30.280  50.440  1.00  0.00           C
ATOM    532  HD1 TYR A 616      54.520  30.050  49.660  1.00  0.00           H
ATOM    533  CE1 TYR A 616      54.040  30.040  51.760  1.00  0.00           C
ATOM    534  HE1 TYR A 616      55.020  29.680  52.070  1.00  0.00           H
ATOM    535  CZ  TYR A 616      53.010  30.200  52.660  1.00  0.00           C
ATOM    536  OH  TYR A 616      53.230  29.960  54.020  1.00  0.00           O
ATOM    537  HH  TYR A 616      52.430  30.190  54.500  1.00  0.00           H
ATOM    538  CD2 TYR A 616      51.480  30.910  50.930  1.00  0.00           C
ATOM    539  HD2 TYR A 616      50.520  31.200  50.560  1.00  0.00           H
ATOM    540  CE2 TYR A 616      51.730  30.610  52.280  1.00  0.00           C
ATOM    541  HE2 TYR A 616      50.930  30.620  53.020  1.00  0.00           H
ATOM    542  C   TYR A 616      53.350  33.300  48.900  1.00  0.00           C
ATOM    543  O   TYR A 616      53.050  33.950  49.910  1.00  0.00           O
ATOM    544  N   CYS A 617      54.620  33.220  48.500  1.00  0.00           N
ATOM    545  HN  CYS A 617      54.880  32.620  47.740  1.00  0.00           H
ATOM    546  CA  CYS A 617      55.640  33.920  49.230  1.00  0.00           C
ATOM    547  HA  CYS A 617      55.600  33.670  50.280  1.00  0.00           H
ATOM    548  CB  CYS A 617      57.020  33.440  48.570  1.00  0.00           C
ATOM    549  HB1 CYS A 617      57.810  34.110  48.990  1.00  0.00           H
ATOM    550  HB2 CYS A 617      56.910  33.650  47.490  1.00  0.00           H
ATOM    551  SG  CYS A 617      57.310  31.690  48.740  1.00  0.00           S
ATOM    552  HG1 CYS A 617      56.590  31.200  47.750  1.00  0.00           H
ATOM    553  C   CYS A 617      55.420  35.430  49.100  1.00  0.00           C
ATOM    554  O   CYS A 617      55.550  36.190  50.100  1.00  0.00           O
ATOM    555  N   ALA A 618      55.060  35.930  47.920  1.00  0.00           N
ATOM    556  HN  ALA A 618      54.920  35.320  47.140  1.00  0.00           H
ATOM    557  CA  ALA A 618      54.790  37.300  47.590  1.00  0.00           C
ATOM    558  HA  ALA A 618      55.610  37.980  47.760  1.00  0.00           H
ATOM    559  CB  ALA A 618      54.500  37.490  46.100  1.00  0.00           C
ATOM    560  HB1 ALA A 618      53.730  36.720  45.890  1.00  0.00           H
ATOM    561  HB2 ALA A 618      55.380  37.410  45.440  1.00  0.00           H
ATOM    562  HB3 ALA A 618      54.200  38.550  45.950  1.00  0.00           H
ATOM    563  C   ALA A 618      53.620  37.920  48.370  1.00  0.00           C
ATOM    564  O   ALA A 618      53.690  39.070  48.860  1.00  0.00           O
ATOM    565  N   CYS A 619      52.550  37.220  48.530  1.00  0.00           N
ATOM    566  HN  CYS A 619      52.460  36.290  48.170  1.00  0.00           H
ATOM    567  CA  CYS A 619      51.320  37.720  49.270  1.00  0.00           C
ATOM    568  HA  CYS A 619      51.120  38.750  49.010  1.00  0.00           H
ATOM    569  CB  CYS A 619      50.040  36.960  48.870  1.00  0.00           C
ATOM    570  HB1 CYS A 619      49.190  37.310  49.490  1.00  0.00           H
ATOM    571  HB2 CYS A 619      50.240  35.900  49.150  1.00  0.00           H
ATOM    572  SG  CYS A 619      49.590  37.130  47.140  1.00  0.00           S
ATOM    573  HG1 CYS A 619      50.760  36.780  46.610  1.00  0.00           H
ATOM    574  C   CYS A 619      51.410  37.620  50.760  1.00  0.00           C
ATOM    575  O   CYS A 619      50.830  38.430  51.530  1.00  0.00           O
ATOM    576  N   MET A 620      52.200  36.600  51.310  1.00  0.00           N
ATOM    577  HN  MET A 620      52.590  35.830  50.810  1.00  0.00           H
ATOM    578  CA  MET A 620      52.440  36.570  52.710  1.00  0.00           C
ATOM    579  HA  MET A 620      51.550  36.180  53.180  1.00  0.00           H
ATOM    580  CB  MET A 620      53.440  35.380  53.060  1.00  0.00           C
ATOM    581  HB1 MET A 620      53.810  35.590  54.080  1.00  0.00           H
ATOM    582  HB2 MET A 620      54.330  35.380  52.380  1.00  0.00           H
ATOM    583  CG  MET A 620      52.750  33.990  53.040  1.00  0.00           C
ATOM    584  HG1 MET A 620      53.380  33.100  52.920  1.00  0.00           H
ATOM    585  HG2 MET A 620      52.150  33.970  52.110  1.00  0.00           H
ATOM    586  SD  MET A 620      51.480  33.660  54.400  1.00  0.00           S
ATOM    587  CE  MET A 620      52.610  33.100  55.700  1.00  0.00           C
ATOM    588  HE1 MET A 620      53.570  33.630  55.880  1.00  0.00           H
ATOM    589  HE2 MET A 620      53.100  32.150  55.390  1.00  0.00           H
ATOM    590  HE3 MET A 620      52.030  32.820  56.600  1.00  0.00           H
ATOM    591  C   MET A 620      53.010  37.890  53.320  1.00  0.00           C
ATOM    592  O   MET A 620      52.440  38.440  54.320  1.00  0.00           O
ATOM    593  N   SER A 621      54.010  38.530  52.800  1.00  0.00           N
ATOM    594  HN  SER A 621      54.300  38.200  51.910  1.00  0.00           H
ATOM    595  CA  SER A 621      54.690  39.690  53.390  1.00  0.00           C
ATOM    596  HA  SER A 621      54.810  39.260  54.360  1.00  0.00           H
ATOM    597  CB  SER A 621      56.060  40.070  52.860  1.00  0.00           C
ATOM    598  HB1 SER A 621      56.710  39.190  53.070  1.00  0.00           H
ATOM    599  HB2 SER A 621      56.500  40.940  53.390  1.00  0.00           H
ATOM    600  OG  SER A 621      55.990  40.340  51.410  1.00  0.00           O
ATOM    601  HG1 SER A 621      56.560  39.750  50.910  1.00  0.00           H
ATOM    602  C   SER A 621      53.780  40.800  53.620  1.00  0.00           C
ATOM    603  O   SER A 621      53.890  41.320  54.720  1.00  0.00           O
ATOM    604  N   PRO A 622      52.880  41.300  52.750  1.00  0.00           N
ATOM    605  CD  PRO A 622      52.850  41.170  51.230  1.00  0.00           C
ATOM    606  HD1 PRO A 622      52.710  40.110  50.920  1.00  0.00           H
ATOM    607  HD2 PRO A 622      53.770  41.720  50.930  1.00  0.00           H
ATOM    608  CA  PRO A 622      52.060  42.500  53.080  1.00  0.00           C
ATOM    609  HA  PRO A 622      52.590  43.340  53.530  1.00  0.00           H
ATOM    610  CB  PRO A 622      51.390  42.990  51.730  1.00  0.00           C
ATOM    611  HB1 PRO A 622      51.890  43.950  51.460  1.00  0.00           H
ATOM    612  HB2 PRO A 622      50.300  43.200  51.700  1.00  0.00           H
ATOM    613  CG  PRO A 622      51.650  41.950  50.680  1.00  0.00           C
ATOM    614  HG1 PRO A 622      50.780  41.240  50.690  1.00  0.00           H
ATOM    615  HG2 PRO A 622      51.710  42.330  49.640  1.00  0.00           H
ATOM    616  C   PRO A 622      50.990  42.130  54.090  1.00  0.00           C
ATOM    617  O   PRO A 622      50.710  42.880  55.030  1.00  0.00           O
ATOM    618  N   VAL A 623      50.340  40.970  53.860  1.00  0.00           N
ATOM    619  HN  VAL A 623      50.550  40.430  53.040  1.00  0.00           H
ATOM    620  CA  VAL A 623      49.300  40.560  54.830  1.00  0.00           C
ATOM    621  HA  VAL A 623      48.510  41.290  54.840  1.00  0.00           H
ATOM    622  CB  VAL A 623      48.500  39.330  54.330  1.00  0.00           C
ATOM    623  HB  VAL A 623      49.250  38.520  54.240  1.00  0.00           H
ATOM    624  CG1 VAL A 623      47.540  38.640  55.350  1.00  0.00           C
ATOM    625 HG11 VAL A 623      48.070  38.390  56.300  1.00  0.00           H
ATOM    626 HG12 VAL A 623      47.270  37.680  54.870  1.00  0.00           H
ATOM    627 HG13 VAL A 623      46.680  39.320  55.540  1.00  0.00           H
ATOM    628  CG2 VAL A 623      47.910  39.650  52.990  1.00  0.00           C
ATOM    629 HG21 VAL A 623      48.700  39.700  52.210  1.00  0.00           H
ATOM    630 HG22 VAL A 623      47.350  40.600  52.950  1.00  0.00           H
ATOM    631 HG23 VAL A 623      47.270  38.810  52.630  1.00  0.00           H
ATOM    632  C   VAL A 623      49.750  40.450  56.270  1.00  0.00           C
ATOM    633  O   VAL A 623      49.040  40.840  57.180  1.00  0.00           O
ATOM    634  N   ILE A 624      50.920  39.860  56.440  1.00  0.00           N
ATOM    635  HN  ILE A 624      51.300  39.410  55.640  1.00  0.00           H
ATOM    636  CA  ILE A 624      51.600  39.800  57.700  1.00  0.00           C
ATOM    637  HA  ILE A 624      50.880  39.450  58.430  1.00  0.00           H
ATOM    638  CB  ILE A 624      52.660  38.710  57.660  1.00  0.00           C
ATOM    639  HB  ILE A 624      53.280  38.900  56.750  1.00  0.00           H
ATOM    640  CG2 ILE A 624      53.550  38.630  58.950  1.00  0.00           C
ATOM    641 HG21 ILE A 624      54.190  37.740  59.100  1.00  0.00           H
ATOM    642 HG22 ILE A 624      53.010  38.770  59.920  1.00  0.00           H
ATOM    643 HG23 ILE A 624      54.170  39.550  58.930  1.00  0.00           H
ATOM    644  CG1 ILE A 624      52.130  37.330  57.370  1.00  0.00           C
ATOM    645 HG11 ILE A 624      51.290  37.350  56.640  1.00  0.00           H
ATOM    646 HG12 ILE A 624      51.540  36.940  58.220  1.00  0.00           H
ATOM    647  CD  ILE A 624      53.090  36.140  57.020  1.00  0.00           C
ATOM    648  HD1 ILE A 624      53.450  36.320  55.990  1.00  0.00           H
ATOM    649  HD2 ILE A 624      52.520  35.170  57.040  1.00  0.00           H
ATOM    650  HD3 ILE A 624      53.990  35.910  57.630  1.00  0.00           H
ATOM    651  C   ILE A 624      52.010  41.170  58.160  1.00  0.00           C
ATOM    652  O   ILE A 624      51.620  41.570  59.280  1.00  0.00           O
ATOM    653  N   THR A 625      52.640  41.980  57.300  1.00  0.00           N
ATOM    654  HN  THR A 625      52.840  41.720  56.360  1.00  0.00           H
ATOM    655  CA  THR A 625      53.050  43.370  57.620  1.00  0.00           C
ATOM    656  HA  THR A 625      53.670  43.280  58.500  1.00  0.00           H
ATOM    657  CB  THR A 625      53.790  44.090  56.490  1.00  0.00           C
ATOM    658  HB  THR A 625      53.190  44.030  55.560  1.00  0.00           H
ATOM    659  OG1 THR A 625      54.960  43.310  56.390  1.00  0.00           O
ATOM    660  HG1 THR A 625      54.810  42.640  55.730  1.00  0.00           H
ATOM    661  CG2 THR A 625      54.220  45.560  56.640  1.00  0.00           C
ATOM    662 HG21 THR A 625      54.750  45.790  55.700  1.00  0.00           H
ATOM    663 HG22 THR A 625      54.990  45.650  57.440  1.00  0.00           H
ATOM    664 HG23 THR A 625      53.370  46.260  56.720  1.00  0.00           H
ATOM    665  C   THR A 625      52.000  44.320  58.070  1.00  0.00           C
ATOM    666  O   THR A 625      52.150  44.940  59.120  1.00  0.00           O
ATOM    667  N   PHE A 626      50.900  44.430  57.290  1.00  0.00           N
ATOM    668  HN  PHE A 626      50.820  43.960  56.420  1.00  0.00           H
ATOM    669  CA  PHE A 626      49.800  45.390  57.570  1.00  0.00           C
ATOM    670  HA  PHE A 626      50.330  46.270  57.920  1.00  0.00           H
ATOM    671  CB  PHE A 626      48.890  45.670  56.330  1.00  0.00           C
ATOM    672  HB1 PHE A 626      48.010  46.340  56.430  1.00  0.00           H
ATOM    673  HB2 PHE A 626      48.680  44.660  55.890  1.00  0.00           H
ATOM    674  CG  PHE A 626      49.720  46.510  55.330  1.00  0.00           C
ATOM    675  CD1 PHE A 626      50.230  45.930  54.150  1.00  0.00           C
ATOM    676  HD1 PHE A 626      49.960  44.910  53.900  1.00  0.00           H
ATOM    677  CE1 PHE A 626      50.780  46.720  53.140  1.00  0.00           C
ATOM    678  HE1 PHE A 626      51.170  46.240  52.250  1.00  0.00           H
ATOM    679  CZ  PHE A 626      51.130  48.050  53.500  1.00  0.00           C
ATOM    680  HZ  PHE A 626      51.680  48.650  52.790  1.00  0.00           H
ATOM    681  CD2 PHE A 626      50.080  47.840  55.690  1.00  0.00           C
ATOM    682  HD2 PHE A 626      49.790  48.310  56.610  1.00  0.00           H
ATOM    683  CE2 PHE A 626      50.820  48.590  54.760  1.00  0.00           C
ATOM    684  HE2 PHE A 626      51.070  49.590  55.040  1.00  0.00           H
ATOM    685  C   PHE A 626      49.010  44.920  58.790  1.00  0.00           C
ATOM    686  O   PHE A 626      48.590  45.750  59.550  1.00  0.00           O
ATOM    687  N   GLY A 627      48.840  43.560  59.020  1.00  0.00           N
ATOM    688  HN  GLY A 627      49.190  42.900  58.360  1.00  0.00           H
ATOM    689  CA  GLY A 627      48.380  43.030  60.310  1.00  0.00           C
ATOM    690  HA1 GLY A 627      48.570  41.980  60.220  1.00  0.00           H
ATOM    691  HA2 GLY A 627      47.310  43.130  60.430  1.00  0.00           H
ATOM    692  C   GLY A 627      49.070  43.460  61.530  1.00  0.00           C
ATOM    693  O   GLY A 627      48.410  43.730  62.560  1.00  0.00           O
ATOM    694  N   GLY A 628      50.390  43.310  61.550  1.00  0.00           N
ATOM    695  HN  GLY A 628      50.820  42.880  60.760  1.00  0.00           H
ATOM    696  CA  GLY A 628      51.320  43.760  62.610  1.00  0.00           C
ATOM    697  HA1 GLY A 628      52.280  43.420  62.260  1.00  0.00           H
ATOM    698  HA2 GLY A 628      50.990  43.360  63.550  1.00  0.00           H
ATOM    699  C   GLY A 628      51.300  45.260  62.770  1.00  0.00           C
ATOM    700  O   GLY A 628      51.220  45.800  63.880  1.00  0.00           O
ATOM    701  N   LEU A 629      51.340  45.990  61.620  1.00  0.00           N
ATOM    702  HN  LEU A 629      51.430  45.520  60.760  1.00  0.00           H
ATOM    703  CA  LEU A 629      51.490  47.460  61.570  1.00  0.00           C
ATOM    704  HA  LEU A 629      52.380  47.700  62.140  1.00  0.00           H
ATOM    705  CB  LEU A 629      51.850  47.850  60.120  1.00  0.00           C
ATOM    706  HB1 LEU A 629      51.100  47.370  59.460  1.00  0.00           H
ATOM    707  HB2 LEU A 629      52.760  47.250  59.910  1.00  0.00           H
ATOM    708  CG  LEU A 629      52.150  49.310  59.800  1.00  0.00           C
ATOM    709  HG  LEU A 629      51.180  49.790  60.080  1.00  0.00           H
ATOM    710  CD1 LEU A 629      53.340  49.770  60.600  1.00  0.00           C
ATOM    711 HD11 LEU A 629      53.640  50.800  60.320  1.00  0.00           H
ATOM    712 HD12 LEU A 629      54.210  49.100  60.400  1.00  0.00           H
ATOM    713 HD13 LEU A 629      53.100  49.740  61.680  1.00  0.00           H
ATOM    714  CD2 LEU A 629      52.450  49.560  58.250  1.00  0.00           C
ATOM    715 HD21 LEU A 629      53.420  49.140  57.910  1.00  0.00           H
ATOM    716 HD22 LEU A 629      52.300  50.640  58.080  1.00  0.00           H
ATOM    717 HD23 LEU A 629      51.710  49.030  57.610  1.00  0.00           H
ATOM    718  C   LEU A 629      50.350  48.220  62.210  1.00  0.00           C
ATOM    719  O   LEU A 629      50.540  49.080  63.070  1.00  0.00           O
ATOM    720  N   LEU A 630      49.050  47.910  61.890  1.00  0.00           N
ATOM    721  HN  LEU A 630      48.790  47.320  61.120  1.00  0.00           H
ATOM    722  CA  LEU A 630      47.910  48.420  62.660  1.00  0.00           C
ATOM    723  HA  LEU A 630      47.960  49.500  62.680  1.00  0.00           H
ATOM    724  CB  LEU A 630      46.670  47.840  61.970  1.00  0.00           C
ATOM    725  HB1 LEU A 630      46.520  46.760  62.140  1.00  0.00           H
ATOM    726  HB2 LEU A 630      46.710  48.010  60.870  1.00  0.00           H
ATOM    727  CG  LEU A 630      45.410  48.570  62.450  1.00  0.00           C
ATOM    728  HG  LEU A 630      45.400  48.380  63.550  1.00  0.00           H
ATOM    729  CD1 LEU A 630      45.340  50.080  62.150  1.00  0.00           C
ATOM    730 HD11 LEU A 630      46.060  50.670  62.750  1.00  0.00           H
ATOM    731 HD12 LEU A 630      44.330  50.450  62.430  1.00  0.00           H
ATOM    732 HD13 LEU A 630      45.460  50.170  61.050  1.00  0.00           H
ATOM    733  CD2 LEU A 630      44.090  48.020  61.900  1.00  0.00           C
ATOM    734 HD21 LEU A 630      43.950  48.130  60.810  1.00  0.00           H
ATOM    735 HD22 LEU A 630      43.300  48.510  62.510  1.00  0.00           H
ATOM    736 HD23 LEU A 630      44.040  46.920  62.070  1.00  0.00           H
ATOM    737  C   LEU A 630      47.930  47.950  64.120  1.00  0.00           C
ATOM    738  O   LEU A 630      47.550  48.720  65.030  1.00  0.00           O
ATOM    739  N   GLY A 631      48.430  46.730  64.460  1.00  0.00           N
ATOM    740  HN  GLY A 631      48.880  46.220  63.720  1.00  0.00           H
ATOM    741  CA  GLY A 631      48.650  46.220  65.790  1.00  0.00           C
ATOM    742  HA1 GLY A 631      49.350  45.390  65.840  1.00  0.00           H
ATOM    743  HA2 GLY A 631      47.680  46.070  66.230  1.00  0.00           H
ATOM    744  C   GLY A 631      49.240  47.180  66.780  1.00  0.00           C
ATOM    745  O   GLY A 631      48.770  47.330  67.940  1.00  0.00           O
ATOM    746  N   GLU A 632      50.340  47.730  66.370  1.00  0.00           N
ATOM    747  HN  GLU A 632      50.810  47.500  65.520  1.00  0.00           H
ATOM    748  CA  GLU A 632      51.020  48.770  67.160  1.00  0.00           C
ATOM    749  HA  GLU A 632      51.100  48.510  68.210  1.00  0.00           H
ATOM    750  CB  GLU A 632      52.400  49.060  66.510  1.00  0.00           C
ATOM    751  HB1 GLU A 632      53.010  49.700  67.200  1.00  0.00           H
ATOM    752  HB2 GLU A 632      52.360  49.570  65.530  1.00  0.00           H
ATOM    753  CG  GLU A 632      53.340  47.830  66.450  1.00  0.00           C
ATOM    754  HG1 GLU A 632      54.390  48.030  66.150  1.00  0.00           H
ATOM    755  HG2 GLU A 632      52.910  47.090  65.750  1.00  0.00           H
ATOM    756  CD  GLU A 632      53.640  47.230  67.760  1.00  0.00           C
ATOM    757  OE1 GLU A 632      53.120  46.110  67.930  1.00  0.00           O
ATOM    758  OE2 GLU A 632      54.340  47.880  68.640  1.00  0.00           O
ATOM    759  C   GLU A 632      50.180  50.030  67.230  1.00  0.00           C
ATOM    760  O   GLU A 632      50.140  50.670  68.290  1.00  0.00           O
ATOM    761  N   ALA A 633      49.520  50.530  66.130  1.00  0.00           N
ATOM    762  HN  ALA A 633      49.550  50.100  65.240  1.00  0.00           H
ATOM    763  CA  ALA A 633      48.760  51.740  66.220  1.00  0.00           C
ATOM    764  HA  ALA A 633      49.370  52.500  66.700  1.00  0.00           H
ATOM    765  CB  ALA A 633      48.200  52.100  64.840  1.00  0.00           C
ATOM    766  HB1 ALA A 633      47.540  51.360  64.340  1.00  0.00           H
ATOM    767  HB2 ALA A 633      49.050  52.030  64.120  1.00  0.00           H
ATOM    768  HB3 ALA A 633      47.650  53.070  64.790  1.00  0.00           H
ATOM    769  C   ALA A 633      47.480  51.580  67.170  1.00  0.00           C
ATOM    770  O   ALA A 633      47.350  52.480  67.940  1.00  0.00           O
ATOM    771  N   THR A 634      46.670  50.540  67.080  1.00  0.00           N
ATOM    772  HN  THR A 634      46.970  49.880  66.410  1.00  0.00           H
ATOM    773  CA  THR A 634      45.540  50.290  67.930  1.00  0.00           C
ATOM    774  HA  THR A 634      45.020  51.220  68.080  1.00  0.00           H
ATOM    775  CB  THR A 634      44.520  49.560  67.110  1.00  0.00           C
ATOM    776  HB  THR A 634      43.550  49.580  67.630  1.00  0.00           H
ATOM    777  OG1 THR A 634      44.890  48.200  66.770  1.00  0.00           O
ATOM    778  HG1 THR A 634      44.130  47.830  66.310  1.00  0.00           H
ATOM    779  CG2 THR A 634      44.350  50.290  65.770  1.00  0.00           C
ATOM    780 HG21 THR A 634      45.300  50.210  65.220  1.00  0.00           H
ATOM    781 HG22 THR A 634      44.090  51.350  65.920  1.00  0.00           H
ATOM    782 HG23 THR A 634      43.470  49.810  65.280  1.00  0.00           H
ATOM    783  C   THR A 634      45.810  49.690  69.240  1.00  0.00           C
ATOM    784  O   THR A 634      44.880  49.690  70.080  1.00  0.00           O
ATOM    785  N   GLU A 635      47.010  49.260  69.460  1.00  0.00           N
ATOM    786  HN  GLU A 635      47.700  49.340  68.750  1.00  0.00           H
ATOM    787  CA  GLU A 635      47.590  48.980  70.770  1.00  0.00           C
ATOM    788  HA  GLU A 635      48.650  49.120  70.620  1.00  0.00           H
ATOM    789  CB  GLU A 635      47.300  50.010  71.880  1.00  0.00           C
ATOM    790  HB1 GLU A 635      47.830  49.580  72.760  1.00  0.00           H
ATOM    791  HB2 GLU A 635      46.210  50.000  72.110  1.00  0.00           H
ATOM    792  CG  GLU A 635      47.750  51.420  71.540  1.00  0.00           C
ATOM    793  HG1 GLU A 635      47.080  51.720  70.720  1.00  0.00           H
ATOM    794  HG2 GLU A 635      48.830  51.380  71.240  1.00  0.00           H
ATOM    795  CD  GLU A 635      47.560  52.490  72.620  1.00  0.00           C
ATOM    796  OE1 GLU A 635      48.060  52.340  73.760  1.00  0.00           O
ATOM    797  OE2 GLU A 635      47.020  53.560  72.230  1.00  0.00           O
ATOM    798  C   GLU A 635      47.360  47.540  71.180  1.00  0.00           C
ATOM    799  O   GLU A 635      47.000  47.350  72.310  1.00  0.00           O
ATOM    800  N   GLY A 636      47.710  46.550  70.310  1.00  0.00           N
ATOM    801  HN  GLY A 636      48.100  46.880  69.450  1.00  0.00           H
ATOM    802  CA  GLY A 636      47.590  45.160  70.700  1.00  0.00           C
ATOM    803  HA1 GLY A 636      47.960  45.050  71.700  1.00  0.00           H
ATOM    804  HA2 GLY A 636      48.250  44.610  70.040  1.00  0.00           H
ATOM    805  C   GLY A 636      46.230  44.670  70.580  1.00  0.00           C
ATOM    806  O   GLY A 636      45.920  43.740  71.320  1.00  0.00           O
ATOM    807  N   ARG A 637      45.470  45.120  69.660  1.00  0.00           N
ATOM    808  HN  ARG A 637      45.850  45.880  69.150  1.00  0.00           H
ATOM    809  CA  ARG A 637      44.150  44.630  69.360  1.00  0.00           C
ATOM    810  HA  ARG A 637      43.780  44.050  70.200  1.00  0.00           H
ATOM    811  CB  ARG A 637      43.250  45.880  68.950  1.00  0.00           C
ATOM    812  HB1 ARG A 637      42.230  45.520  68.670  1.00  0.00           H
ATOM    813  HB2 ARG A 637      43.670  46.440  68.090  1.00  0.00           H
ATOM    814  CG  ARG A 637      43.180  46.870  70.110  1.00  0.00           C
ATOM    815  HG1 ARG A 637      42.390  47.590  69.790  1.00  0.00           H
ATOM    816  HG2 ARG A 637      44.200  47.300  70.140  1.00  0.00           H
ATOM    817  CD  ARG A 637      42.840  46.310  71.460  1.00  0.00           C
ATOM    818  HD1 ARG A 637      42.540  47.160  72.100  1.00  0.00           H
ATOM    819  HD2 ARG A 637      43.610  45.700  71.990  1.00  0.00           H
ATOM    820  NE  ARG A 637      41.710  45.340  71.220  1.00  0.00           N
ATOM    821  HE  ARG A 637      41.570  44.940  70.310  1.00  0.00           H
ATOM    822  CZ  ARG A 637      40.790  44.990  72.150  1.00  0.00           C
ATOM    823  NH1 ARG A 637      40.000  44.030  71.810  1.00  0.00           N
ATOM    824 HH11 ARG A 637      40.150  43.720  70.870  1.00  0.00           H
ATOM    825 HH12 ARG A 637      39.230  43.770  72.390  1.00  0.00           H
ATOM    826  NH2 ARG A 637      40.640  45.550  73.300  1.00  0.00           N
ATOM    827 HH21 ARG A 637      41.360  46.160  73.620  1.00  0.00           H
ATOM    828 HH22 ARG A 637      40.020  45.160  73.990  1.00  0.00           H
ATOM    829  C   ARG A 637      44.100  43.670  68.190  1.00  0.00           C
ATOM    830  O   ARG A 637      43.030  43.020  68.110  1.00  0.00           O
ATOM    831  N   ILE A 638      45.200  43.520  67.400  1.00  0.00           N
ATOM    832  HN  ILE A 638      45.980  44.050  67.730  1.00  0.00           H
ATOM    833  CA  ILE A 638      45.310  42.900  66.060  1.00  0.00           C
ATOM    834  HA  ILE A 638      44.750  41.970  66.010  1.00  0.00           H
ATOM    835  CB  ILE A 638      44.740  43.760  64.910  1.00  0.00           C
ATOM    836  HB  ILE A 638      43.640  43.880  65.060  1.00  0.00           H
ATOM    837  CG2 ILE A 638      45.500  45.070  64.720  1.00  0.00           C
ATOM    838 HG21 ILE A 638      44.980  45.540  63.860  1.00  0.00           H
ATOM    839 HG22 ILE A 638      46.570  44.930  64.470  1.00  0.00           H
ATOM    840 HG23 ILE A 638      45.300  45.700  65.610  1.00  0.00           H
ATOM    841  CG1 ILE A 638      44.800  42.920  63.590  1.00  0.00           C
ATOM    842 HG11 ILE A 638      44.450  41.880  63.810  1.00  0.00           H
ATOM    843 HG12 ILE A 638      45.820  42.900  63.140  1.00  0.00           H
ATOM    844  CD  ILE A 638      43.890  43.510  62.480  1.00  0.00           C
ATOM    845  HD1 ILE A 638      43.820  42.820  61.620  1.00  0.00           H
ATOM    846  HD2 ILE A 638      44.310  44.490  62.120  1.00  0.00           H
ATOM    847  HD3 ILE A 638      42.910  43.750  62.930  1.00  0.00           H
ATOM    848  C   ILE A 638      46.690  42.510  65.950  1.00  0.00           C
ATOM    849  O   ILE A 638      47.560  43.210  66.430  1.00  0.00           O
ATOM    850  N   SER A 639      46.950  41.470  65.180  1.00  0.00           N
ATOM    851  HN  SER A 639      46.170  40.950  64.820  1.00  0.00           H
ATOM    852  CA  SER A 639      48.310  41.130  64.690  1.00  0.00           C
ATOM    853  HA  SER A 639      48.800  42.070  64.470  1.00  0.00           H
ATOM    854  CB  SER A 639      49.190  40.560  65.860  1.00  0.00           C
ATOM    855  HB1 SER A 639      48.670  39.630  66.180  1.00  0.00           H
ATOM    856  HB2 SER A 639      49.300  41.170  66.780  1.00  0.00           H
ATOM    857  OG  SER A 639      50.500  40.260  65.460  1.00  0.00           O
ATOM    858  HG1 SER A 639      50.890  39.660  66.100  1.00  0.00           H
ATOM    859  C   SER A 639      48.190  40.290  63.470  1.00  0.00           C
ATOM    860  O   SER A 639      47.140  40.180  62.790  1.00  0.00           O
ATOM    861  N   ALA A 640      49.280  39.630  63.010  1.00  0.00           N
ATOM    862  HN  ALA A 640      50.030  39.720  63.660  1.00  0.00           H
ATOM    863  CA  ALA A 640      49.400  38.820  61.860  1.00  0.00           C
ATOM    864  HA  ALA A 640      49.300  39.450  60.990  1.00  0.00           H
ATOM    865  CB  ALA A 640      50.840  38.190  61.850  1.00  0.00           C
ATOM    866  HB1 ALA A 640      51.010  37.630  60.910  1.00  0.00           H
ATOM    867  HB2 ALA A 640      51.000  37.500  62.690  1.00  0.00           H
ATOM    868  HB3 ALA A 640      51.640  38.950  61.940  1.00  0.00           H
ATOM    869  C   ALA A 640      48.430  37.620  61.750  1.00  0.00           C
ATOM    870  O   ALA A 640      47.830  37.380  60.730  1.00  0.00           O
ATOM    871  N   ILE A 641      48.250  36.850  62.830  1.00  0.00           N
ATOM    872  HN  ILE A 641      48.670  36.940  63.730  1.00  0.00           H
ATOM    873  CA  ILE A 641      47.310  35.780  62.760  1.00  0.00           C
ATOM    874  HA  ILE A 641      47.540  35.140  61.910  1.00  0.00           H
ATOM    875  CB  ILE A 641      47.370  34.840  64.000  1.00  0.00           C
ATOM    876  HB  ILE A 641      46.910  35.290  64.910  1.00  0.00           H
ATOM    877  CG2 ILE A 641      46.500  33.540  63.830  1.00  0.00           C
ATOM    878 HG21 ILE A 641      46.640  32.760  64.620  1.00  0.00           H
ATOM    879 HG22 ILE A 641      46.620  33.130  62.800  1.00  0.00           H
ATOM    880 HG23 ILE A 641      45.440  33.890  63.890  1.00  0.00           H
ATOM    881  CG1 ILE A 641      48.760  34.510  64.450  1.00  0.00           C
ATOM    882 HG11 ILE A 641      48.680  33.940  65.400  1.00  0.00           H
ATOM    883 HG12 ILE A 641      49.320  35.430  64.720  1.00  0.00           H
ATOM    884  CD  ILE A 641      49.530  33.720  63.340  1.00  0.00           C
ATOM    885  HD1 ILE A 641      49.180  32.680  63.200  1.00  0.00           H
ATOM    886  HD2 ILE A 641      50.620  33.660  63.580  1.00  0.00           H
ATOM    887  HD3 ILE A 641      49.530  34.250  62.370  1.00  0.00           H
ATOM    888  C   ILE A 641      45.950  36.230  62.390  1.00  0.00           C
ATOM    889  O   ILE A 641      45.260  35.760  61.470  1.00  0.00           O
ATOM    890  N   GLU A 642      45.440  37.270  63.060  1.00  0.00           N
ATOM    891  HN  GLU A 642      45.790  37.690  63.900  1.00  0.00           H
ATOM    892  CA  GLU A 642      44.170  37.790  62.660  1.00  0.00           C
ATOM    893  HA  GLU A 642      43.440  37.000  62.760  1.00  0.00           H
ATOM    894  CB  GLU A 642      43.730  38.880  63.680  1.00  0.00           C
ATOM    895  HB1 GLU A 642      42.930  39.570  63.350  1.00  0.00           H
ATOM    896  HB2 GLU A 642      44.660  39.490  63.760  1.00  0.00           H
ATOM    897  CG  GLU A 642      43.320  38.270  64.990  1.00  0.00           C
ATOM    898  HG1 GLU A 642      44.090  37.600  65.430  1.00  0.00           H
ATOM    899  HG2 GLU A 642      42.390  37.650  64.870  1.00  0.00           H
ATOM    900  CD  GLU A 642      43.040  39.380  65.990  1.00  0.00           C
ATOM    901  OE1 GLU A 642      43.860  39.510  66.980  1.00  0.00           O
ATOM    902  OE2 GLU A 642      41.950  40.050  65.980  1.00  0.00           O
ATOM    903  C   GLU A 642      44.110  38.240  61.190  1.00  0.00           C
ATOM    904  O   GLU A 642      43.100  38.130  60.490  1.00  0.00           O
ATOM    905  N   SER A 643      45.160  38.850  60.660  1.00  0.00           N
ATOM    906  HN  SER A 643      46.030  38.870  61.150  1.00  0.00           H
ATOM    907  CA  SER A 643      45.180  39.250  59.300  1.00  0.00           C
ATOM    908  HA  SER A 643      44.240  39.760  59.100  1.00  0.00           H
ATOM    909  CB  SER A 643      46.270  40.320  59.080  1.00  0.00           C
ATOM    910  HB1 SER A 643      47.270  39.970  59.430  1.00  0.00           H
ATOM    911  HB2 SER A 643      45.980  41.190  59.720  1.00  0.00           H
ATOM    912  OG  SER A 643      46.340  40.840  57.820  1.00  0.00           O
ATOM    913  HG1 SER A 643      47.230  40.660  57.500  1.00  0.00           H
ATOM    914  C   SER A 643      45.250  38.090  58.280  1.00  0.00           C
ATOM    915  O   SER A 643      44.480  38.040  57.360  1.00  0.00           O
ATOM    916  N   LEU A 644      46.100  37.030  58.520  1.00  0.00           N
ATOM    917  HN  LEU A 644      46.640  37.060  59.360  1.00  0.00           H
ATOM    918  CA  LEU A 644      46.140  35.770  57.820  1.00  0.00           C
ATOM    919  HA  LEU A 644      46.300  35.910  56.760  1.00  0.00           H
ATOM    920  CB  LEU A 644      47.210  34.830  58.450  1.00  0.00           C
ATOM    921  HB1 LEU A 644      47.030  33.810  58.010  1.00  0.00           H
ATOM    922  HB2 LEU A 644      46.970  34.680  59.520  1.00  0.00           H
ATOM    923  CG  LEU A 644      48.700  35.210  58.270  1.00  0.00           C
ATOM    924  HG  LEU A 644      48.830  36.230  58.670  1.00  0.00           H
ATOM    925  CD1 LEU A 644      49.690  34.320  59.010  1.00  0.00           C
ATOM    926 HD11 LEU A 644      49.460  33.300  58.640  1.00  0.00           H
ATOM    927 HD12 LEU A 644      49.470  34.330  60.100  1.00  0.00           H
ATOM    928 HD13 LEU A 644      50.760  34.600  58.890  1.00  0.00           H
ATOM    929  CD2 LEU A 644      49.120  35.200  56.810  1.00  0.00           C
ATOM    930 HD21 LEU A 644      50.210  35.360  56.720  1.00  0.00           H
ATOM    931 HD22 LEU A 644      48.650  35.970  56.160  1.00  0.00           H
ATOM    932 HD23 LEU A 644      48.810  34.240  56.330  1.00  0.00           H
ATOM    933  C   LEU A 644      44.770  35.010  57.880  1.00  0.00           C
ATOM    934  O   LEU A 644      44.320  34.480  56.860  1.00  0.00           O
ATOM    935  N   PHE A 645      44.090  34.970  59.060  1.00  0.00           N
ATOM    936  HN  PHE A 645      44.410  35.520  59.830  1.00  0.00           H
ATOM    937  CA  PHE A 645      42.750  34.500  59.060  1.00  0.00           C
ATOM    938  HA  PHE A 645      42.830  33.490  58.680  1.00  0.00           H
ATOM    939  CB  PHE A 645      42.220  34.500  60.470  1.00  0.00           C
ATOM    940  HB1 PHE A 645      42.210  35.530  60.890  1.00  0.00           H
ATOM    941  HB2 PHE A 645      42.970  33.840  60.960  1.00  0.00           H
ATOM    942  CG  PHE A 645      40.820  34.080  60.780  1.00  0.00           C
ATOM    943  CD1 PHE A 645      40.260  34.470  62.080  1.00  0.00           C
ATOM    944  HD1 PHE A 645      40.810  35.130  62.740  1.00  0.00           H
ATOM    945  CE1 PHE A 645      39.090  33.890  62.450  1.00  0.00           C
ATOM    946  HE1 PHE A 645      38.690  34.220  63.410  1.00  0.00           H
ATOM    947  CZ  PHE A 645      38.350  33.010  61.730  1.00  0.00           C
ATOM    948  HZ  PHE A 645      37.390  32.720  62.110  1.00  0.00           H
ATOM    949  CD2 PHE A 645      40.030  33.230  59.970  1.00  0.00           C
ATOM    950  HD2 PHE A 645      40.370  32.930  58.990  1.00  0.00           H
ATOM    951  CE2 PHE A 645      38.890  32.560  60.480  1.00  0.00           C
ATOM    952  HE2 PHE A 645      38.310  32.000  59.780  1.00  0.00           H
ATOM    953  C   PHE A 645      41.790  35.330  58.190  1.00  0.00           C
ATOM    954  O   PHE A 645      41.040  34.880  57.390  1.00  0.00           O
ATOM    955  N   GLY A 646      41.810  36.670  58.290  1.00  0.00           N
ATOM    956  HN  GLY A 646      42.410  37.130  58.950  1.00  0.00           H
ATOM    957  CA  GLY A 646      41.050  37.610  57.490  1.00  0.00           C
ATOM    958  HA1 GLY A 646      41.470  38.580  57.720  1.00  0.00           H
ATOM    959  HA2 GLY A 646      39.990  37.510  57.680  1.00  0.00           H
ATOM    960  C   GLY A 646      41.150  37.480  56.020  1.00  0.00           C
ATOM    961  O   GLY A 646      40.140  37.240  55.370  1.00  0.00           O
ATOM    962  N   ALA A 647      42.370  37.540  55.450  1.00  0.00           N
ATOM    963  HN  ALA A 647      43.110  37.820  56.070  1.00  0.00           H
ATOM    964  CA  ALA A 647      42.610  37.280  54.060  1.00  0.00           C
ATOM    965  HA  ALA A 647      42.060  38.020  53.510  1.00  0.00           H
ATOM    966  CB  ALA A 647      44.060  37.520  53.650  1.00  0.00           C
ATOM    967  HB1 ALA A 647      44.330  37.130  52.640  1.00  0.00           H
ATOM    968  HB2 ALA A 647      44.660  36.880  54.330  1.00  0.00           H
ATOM    969  HB3 ALA A 647      44.400  38.580  53.760  1.00  0.00           H
ATOM    970  C   ALA A 647      42.180  35.890  53.590  1.00  0.00           C
ATOM    971  O   ALA A 647      41.630  35.820  52.530  1.00  0.00           O
ATOM    972  N   SER A 648      42.380  34.810  54.370  1.00  0.00           N
ATOM    973  HN  SER A 648      42.740  34.980  55.280  1.00  0.00           H
ATOM    974  CA  SER A 648      42.210  33.460  53.920  1.00  0.00           C
ATOM    975  HA  SER A 648      42.550  33.440  52.900  1.00  0.00           H
ATOM    976  CB  SER A 648      42.600  32.330  54.900  1.00  0.00           C
ATOM    977  HB1 SER A 648      43.700  32.300  55.010  1.00  0.00           H
ATOM    978  HB2 SER A 648      42.240  31.380  54.460  1.00  0.00           H
ATOM    979  OG  SER A 648      42.100  32.340  56.230  1.00  0.00           O
ATOM    980  HG1 SER A 648      42.570  33.070  56.650  1.00  0.00           H
ATOM    981  C   SER A 648      40.610  33.310  53.740  1.00  0.00           C
ATOM    982  O   SER A 648      40.160  33.070  52.580  1.00  0.00           O
ATOM    983  N   LEU A 649      39.880  33.570  54.820  1.00  0.00           N
ATOM    984  HN  LEU A 649      40.400  33.850  55.630  1.00  0.00           H
ATOM    985  CA  LEU A 649      38.470  33.620  54.900  1.00  0.00           C
ATOM    986  HA  LEU A 649      37.990  32.660  54.740  1.00  0.00           H
ATOM    987  CB  LEU A 649      38.100  34.240  56.310  1.00  0.00           C
ATOM    988  HB1 LEU A 649      38.660  35.200  56.320  1.00  0.00           H
ATOM    989  HB2 LEU A 649      38.400  33.640  57.190  1.00  0.00           H
ATOM    990  CG  LEU A 649      36.710  34.870  56.530  1.00  0.00           C
ATOM    991  HG  LEU A 649      36.520  35.760  55.890  1.00  0.00           H
ATOM    992  CD1 LEU A 649      35.720  33.790  56.340  1.00  0.00           C
ATOM    993 HD11 LEU A 649      34.710  34.160  56.620  1.00  0.00           H
ATOM    994 HD12 LEU A 649      35.990  32.970  57.020  1.00  0.00           H
ATOM    995 HD13 LEU A 649      35.620  33.450  55.290  1.00  0.00           H
ATOM    996  CD2 LEU A 649      36.490  35.370  58.000  1.00  0.00           C
ATOM    997 HD21 LEU A 649      37.270  36.110  58.270  1.00  0.00           H
ATOM    998 HD22 LEU A 649      36.650  34.480  58.650  1.00  0.00           H
ATOM    999 HD23 LEU A 649      35.500  35.850  58.130  1.00  0.00           H
ATOM   1000  C   LEU A 649      37.820  34.520  53.800  1.00  0.00           C
ATOM   1001  O   LEU A 649      37.040  34.030  53.000  1.00  0.00           O
ATOM   1002  N   THR A 650      38.200  35.830  53.690  1.00  0.00           N
ATOM   1003  HN  THR A 650      38.940  36.150  54.270  1.00  0.00           H
ATOM   1004  CA  THR A 650      37.780  36.810  52.640  1.00  0.00           C
ATOM   1005  HA  THR A 650      36.710  36.890  52.600  1.00  0.00           H
ATOM   1006  CB  THR A 650      38.340  38.210  52.850  1.00  0.00           C
ATOM   1007  HB  THR A 650      39.450  38.160  52.850  1.00  0.00           H
ATOM   1008  OG1 THR A 650      37.970  38.630  54.180  1.00  0.00           O
ATOM   1009  HG1 THR A 650      38.600  38.220  54.780  1.00  0.00           H
ATOM   1010  CG2 THR A 650      37.820  39.250  51.850  1.00  0.00           C
ATOM   1011 HG21 THR A 650      38.090  40.250  52.240  1.00  0.00           H
ATOM   1012 HG22 THR A 650      36.780  38.940  51.620  1.00  0.00           H
ATOM   1013 HG23 THR A 650      38.240  39.080  50.830  1.00  0.00           H
ATOM   1014  C   THR A 650      38.130  36.310  51.250  1.00  0.00           C
ATOM   1015  O   THR A 650      37.310  36.250  50.380  1.00  0.00           O
ATOM   1016  N   GLY A 651      39.340  35.780  51.050  1.00  0.00           N
ATOM   1017  HN  GLY A 651      40.040  35.780  51.770  1.00  0.00           H
ATOM   1018  CA  GLY A 651      39.830  35.420  49.720  1.00  0.00           C
ATOM   1019  HA1 GLY A 651      40.900  35.390  49.700  1.00  0.00           H
ATOM   1020  HA2 GLY A 651      39.460  36.220  49.080  1.00  0.00           H
ATOM   1021  C   GLY A 651      39.440  34.110  49.170  1.00  0.00           C
ATOM   1022  O   GLY A 651      39.350  33.990  47.940  1.00  0.00           O
ATOM   1023  N   ILE A 652      39.240  33.070  50.040  1.00  0.00           N
ATOM   1024  HN  ILE A 652      39.410  33.380  50.970  1.00  0.00           H
ATOM   1025  CA  ILE A 652      38.700  31.770  49.740  1.00  0.00           C
ATOM   1026  HA  ILE A 652      39.430  31.310  49.080  1.00  0.00           H
ATOM   1027  CB  ILE A 652      38.540  30.800  51.040  1.00  0.00           C
ATOM   1028  HB  ILE A 652      38.050  31.400  51.840  1.00  0.00           H
ATOM   1029  CG2 ILE A 652      37.620  29.680  50.500  1.00  0.00           C
ATOM   1030 HG21 ILE A 652      37.870  29.430  49.450  1.00  0.00           H
ATOM   1031 HG22 ILE A 652      36.590  30.100  50.520  1.00  0.00           H
ATOM   1032 HG23 ILE A 652      37.700  28.690  50.990  1.00  0.00           H
ATOM   1033  CG1 ILE A 652      39.940  30.260  51.550  1.00  0.00           C
ATOM   1034 HG11 ILE A 652      40.700  31.060  51.550  1.00  0.00           H
ATOM   1035 HG12 ILE A 652      40.370  29.640  50.740  1.00  0.00           H
ATOM   1036  CD  ILE A 652      39.910  29.550  52.880  1.00  0.00           C
ATOM   1037  HD1 ILE A 652      40.890  29.000  52.920  1.00  0.00           H
ATOM   1038  HD2 ILE A 652      39.150  28.740  52.910  1.00  0.00           H
ATOM   1039  HD3 ILE A 652      39.810  30.250  53.730  1.00  0.00           H
ATOM   1040  C   ILE A 652      37.330  31.990  49.030  1.00  0.00           C
ATOM   1041  O   ILE A 652      37.110  31.660  47.890  1.00  0.00           O
ATOM   1042  N   ALA A 653      36.340  32.700  49.690  1.00  0.00           N
ATOM   1043  HN  ALA A 653      36.430  33.130  50.590  1.00  0.00           H
ATOM   1044  CA  ALA A 653      35.040  33.080  49.070  1.00  0.00           C
ATOM   1045  HA  ALA A 653      34.470  32.200  48.810  1.00  0.00           H
ATOM   1046  CB  ALA A 653      34.340  33.860  50.140  1.00  0.00           C
ATOM   1047  HB1 ALA A 653      34.270  33.170  51.020  1.00  0.00           H
ATOM   1048  HB2 ALA A 653      33.330  34.280  49.900  1.00  0.00           H
ATOM   1049  HB3 ALA A 653      34.930  34.760  50.410  1.00  0.00           H
ATOM   1050  C   ALA A 653      35.180  33.860  47.780  1.00  0.00           C
ATOM   1051  O   ALA A 653      34.560  33.630  46.710  1.00  0.00           O
ATOM   1052  N   TYR A 654      36.110  34.850  47.860  1.00  0.00           N
ATOM   1053  HN  TYR A 654      36.580  35.040  48.710  1.00  0.00           H
ATOM   1054  CA  TYR A 654      36.360  35.690  46.760  1.00  0.00           C
ATOM   1055  HA  TYR A 654      35.400  36.000  46.350  1.00  0.00           H
ATOM   1056  CB  TYR A 654      37.360  36.830  47.270  1.00  0.00           C
ATOM   1057  HB1 TYR A 654      38.260  36.260  47.570  1.00  0.00           H
ATOM   1058  HB2 TYR A 654      36.760  37.230  48.120  1.00  0.00           H
ATOM   1059  CG  TYR A 654      37.610  37.890  46.210  1.00  0.00           C
ATOM   1060  CD1 TYR A 654      38.850  37.930  45.570  1.00  0.00           C
ATOM   1061  HD1 TYR A 654      39.560  37.140  45.790  1.00  0.00           H
ATOM   1062  CE1 TYR A 654      39.100  38.880  44.590  1.00  0.00           C
ATOM   1063  HE1 TYR A 654      40.050  38.770  44.080  1.00  0.00           H
ATOM   1064  CZ  TYR A 654      38.060  39.740  44.200  1.00  0.00           C
ATOM   1065  OH  TYR A 654      38.260  40.770  43.200  1.00  0.00           O
ATOM   1066  HH  TYR A 654      38.940  40.510  42.580  1.00  0.00           H
ATOM   1067  CD2 TYR A 654      36.630  38.880  45.920  1.00  0.00           C
ATOM   1068  HD2 TYR A 654      35.760  38.840  46.560  1.00  0.00           H
ATOM   1069  CE2 TYR A 654      36.880  39.870  44.960  1.00  0.00           C
ATOM   1070  HE2 TYR A 654      36.150  40.640  44.790  1.00  0.00           H
ATOM   1071  C   TYR A 654      36.900  34.960  45.510  1.00  0.00           C
ATOM   1072  O   TYR A 654      36.530  35.240  44.330  1.00  0.00           O
ATOM   1073  N   SER A 655      37.920  34.120  45.630  1.00  0.00           N
ATOM   1074  HN  SER A 655      38.300  34.000  46.550  1.00  0.00           H
ATOM   1075  CA  SER A 655      38.520  33.380  44.560  1.00  0.00           C
ATOM   1076  HA  SER A 655      38.830  34.120  43.840  1.00  0.00           H
ATOM   1077  CB  SER A 655      39.740  32.600  45.090  1.00  0.00           C
ATOM   1078  HB1 SER A 655      40.470  33.390  45.340  1.00  0.00           H
ATOM   1079  HB2 SER A 655      40.280  32.000  44.340  1.00  0.00           H
ATOM   1080  OG  SER A 655      39.390  31.860  46.270  1.00  0.00           O
ATOM   1081  HG1 SER A 655      39.320  32.540  46.950  1.00  0.00           H
ATOM   1082  C   SER A 655      37.520  32.380  44.000  1.00  0.00           C
ATOM   1083  O   SER A 655      37.440  32.240  42.810  1.00  0.00           O
ATOM   1084  N   LEU A 656      36.780  31.720  44.880  1.00  0.00           N
ATOM   1085  HN  LEU A 656      37.050  31.770  45.840  1.00  0.00           H
ATOM   1086  CA  LEU A 656      35.800  30.620  44.530  1.00  0.00           C
ATOM   1087  HA  LEU A 656      36.360  29.940  43.920  1.00  0.00           H
ATOM   1088  CB  LEU A 656      35.380  29.850  45.850  1.00  0.00           C
ATOM   1089  HB1 LEU A 656      34.960  30.530  46.620  1.00  0.00           H
ATOM   1090  HB2 LEU A 656      36.260  29.450  46.400  1.00  0.00           H
ATOM   1091  CG  LEU A 656      34.530  28.550  45.590  1.00  0.00           C
ATOM   1092  HG  LEU A 656      33.590  28.870  45.090  1.00  0.00           H
ATOM   1093  CD1 LEU A 656      35.240  27.420  44.790  1.00  0.00           C
ATOM   1094 HD11 LEU A 656      36.190  27.050  45.250  1.00  0.00           H
ATOM   1095 HD12 LEU A 656      35.500  27.830  43.790  1.00  0.00           H
ATOM   1096 HD13 LEU A 656      34.500  26.630  44.550  1.00  0.00           H
ATOM   1097  CD2 LEU A 656      34.010  27.940  46.950  1.00  0.00           C
ATOM   1098 HD21 LEU A 656      34.870  27.750  47.630  1.00  0.00           H
ATOM   1099 HD22 LEU A 656      33.530  26.960  46.740  1.00  0.00           H
ATOM   1100 HD23 LEU A 656      33.100  28.410  47.380  1.00  0.00           H
ATOM   1101  C   LEU A 656      34.610  31.080  43.650  1.00  0.00           C
ATOM   1102  O   LEU A 656      34.190  30.360  42.770  1.00  0.00           O
ATOM   1103  N   PHE A 657      34.090  32.320  43.870  1.00  0.00           N
ATOM   1104  HN  PHE A 657      34.490  32.890  44.590  1.00  0.00           H
ATOM   1105  CA  PHE A 657      33.120  32.910  43.060  1.00  0.00           C
ATOM   1106  HA  PHE A 657      32.910  32.230  42.240  1.00  0.00           H
ATOM   1107  CB  PHE A 657      31.840  33.160  43.890  1.00  0.00           C
ATOM   1108  HB1 PHE A 657      31.040  33.640  43.310  1.00  0.00           H
ATOM   1109  HB2 PHE A 657      32.070  33.990  44.590  1.00  0.00           H
ATOM   1110  CG  PHE A 657      31.390  32.020  44.690  1.00  0.00           C
ATOM   1111  CD1 PHE A 657      31.790  31.750  46.000  1.00  0.00           C
ATOM   1112  HD1 PHE A 657      32.310  32.440  46.640  1.00  0.00           H
ATOM   1113  CE1 PHE A 657      31.580  30.500  46.550  1.00  0.00           C
ATOM   1114  HE1 PHE A 657      31.990  30.310  47.530  1.00  0.00           H
ATOM   1115  CZ  PHE A 657      30.870  29.510  45.890  1.00  0.00           C
ATOM   1116  HZ  PHE A 657      30.720  28.560  46.410  1.00  0.00           H
ATOM   1117  CD2 PHE A 657      30.680  30.950  43.980  1.00  0.00           C
ATOM   1118  HD2 PHE A 657      30.360  31.070  42.960  1.00  0.00           H
ATOM   1119  CE2 PHE A 657      30.410  29.700  44.590  1.00  0.00           C
ATOM   1120  HE2 PHE A 657      29.990  28.860  44.090  1.00  0.00           H
ATOM   1121  C   PHE A 657      33.580  34.260  42.460  1.00  0.00           C
ATOM   1122  O   PHE A 657      33.000  35.330  42.660  1.00  0.00           O
ATOM   1123  N   ALA A 658      34.600  34.200  41.600  1.00  0.00           N
ATOM   1124  HN  ALA A 658      34.970  33.290  41.440  1.00  0.00           H
ATOM   1125  CA  ALA A 658      35.270  35.380  41.080  1.00  0.00           C
ATOM   1126  HA  ALA A 658      35.320  36.160  41.840  1.00  0.00           H
ATOM   1127  CB  ALA A 658      36.800  35.040  40.770  1.00  0.00           C
ATOM   1128  HB1 ALA A 658      36.780  34.150  40.100  1.00  0.00           H
ATOM   1129  HB2 ALA A 658      37.380  34.800  41.680  1.00  0.00           H
ATOM   1130  HB3 ALA A 658      37.280  35.950  40.350  1.00  0.00           H
ATOM   1131  C   ALA A 658      34.590  35.990  39.820  1.00  0.00           C
ATOM   1132  O   ALA A 658      34.120  35.360  38.940  1.00  0.00           O
ATOM   1133  N   GLY A 659      34.480  37.330  39.820  1.00  0.00           N
ATOM   1134  HN  GLY A 659      34.830  37.820  40.620  1.00  0.00           H
ATOM   1135  CA  GLY A 659      34.210  38.180  38.610  1.00  0.00           C
ATOM   1136  HA1 GLY A 659      33.910  39.170  38.940  1.00  0.00           H
ATOM   1137  HA2 GLY A 659      33.410  37.770  38.000  1.00  0.00           H
ATOM   1138  C   GLY A 659      35.470  38.300  37.810  1.00  0.00           C
ATOM   1139  O   GLY A 659      35.470  38.380  36.570  1.00  0.00           O
ATOM   1140  N   GLN A 660      36.610  38.390  38.460  1.00  0.00           N
ATOM   1141  HN  GLN A 660      36.590  38.350  39.460  1.00  0.00           H
ATOM   1142  CA  GLN A 660      37.900  38.710  37.750  1.00  0.00           C
ATOM   1143  HA  GLN A 660      37.760  38.540  36.690  1.00  0.00           H
ATOM   1144  CB  GLN A 660      38.430  40.160  37.990  1.00  0.00           C
ATOM   1145  HB1 GLN A 660      39.480  40.420  37.750  1.00  0.00           H
ATOM   1146  HB2 GLN A 660      38.330  40.390  39.070  1.00  0.00           H
ATOM   1147  CG  GLN A 660      37.540  41.200  37.300  1.00  0.00           C
ATOM   1148  HG1 GLN A 660      37.600  42.270  37.570  1.00  0.00           H
ATOM   1149  HG2 GLN A 660      36.460  40.980  37.460  1.00  0.00           H
ATOM   1150  CD  GLN A 660      37.870  41.190  35.760  1.00  0.00           C
ATOM   1151  OE1 GLN A 660      38.910  41.470  35.230  1.00  0.00           O
ATOM   1152  NE2 GLN A 660      36.760  40.990  34.970  1.00  0.00           N
ATOM   1153 HE21 GLN A 660      36.920  40.930  33.980  1.00  0.00           H
ATOM   1154 HE22 GLN A 660      35.860  40.930  35.400  1.00  0.00           H
ATOM   1155  C   GLN A 660      38.850  37.740  38.230  1.00  0.00           C
ATOM   1156  O   GLN A 660      39.570  38.140  39.140  1.00  0.00           O
ATOM   1157  N   PRO A 661      38.910  36.480  37.710  1.00  0.00           N
ATOM   1158  CD  PRO A 661      38.040  35.990  36.660  1.00  0.00           C
ATOM   1159  HD1 PRO A 661      38.140  36.520  35.690  1.00  0.00           H
ATOM   1160  HD2 PRO A 661      37.000  36.130  37.050  1.00  0.00           H
ATOM   1161  CA  PRO A 661      39.660  35.360  38.270  1.00  0.00           C
ATOM   1162  HA  PRO A 661      39.160  35.170  39.210  1.00  0.00           H
ATOM   1163  CB  PRO A 661      39.670  34.330  37.170  1.00  0.00           C
ATOM   1164  HB1 PRO A 661      39.960  33.350  37.590  1.00  0.00           H
ATOM   1165  HB2 PRO A 661      40.500  34.680  36.500  1.00  0.00           H
ATOM   1166  CG  PRO A 661      38.310  34.500  36.560  1.00  0.00           C
ATOM   1167  HG1 PRO A 661      38.280  34.170  35.500  1.00  0.00           H
ATOM   1168  HG2 PRO A 661      37.540  33.940  37.120  1.00  0.00           H
ATOM   1169  C   PRO A 661      41.090  35.620  38.830  1.00  0.00           C
ATOM   1170  O   PRO A 661      41.430  35.150  39.930  1.00  0.00           O
ATOM   1171  N   LEU A 662      41.770  36.430  38.110  1.00  0.00           N
ATOM   1172  HN  LEU A 662      41.530  36.720  37.180  1.00  0.00           H
ATOM   1173  CA  LEU A 662      43.190  36.730  38.450  1.00  0.00           C
ATOM   1174  HA  LEU A 662      43.690  35.890  38.920  1.00  0.00           H
ATOM   1175  CB  LEU A 662      44.100  36.790  37.150  1.00  0.00           C
ATOM   1176  HB1 LEU A 662      45.190  36.880  37.330  1.00  0.00           H
ATOM   1177  HB2 LEU A 662      43.780  37.600  36.450  1.00  0.00           H
ATOM   1178  CG  LEU A 662      43.990  35.420  36.390  1.00  0.00           C
ATOM   1179  HG  LEU A 662      42.980  35.360  35.950  1.00  0.00           H
ATOM   1180  CD1 LEU A 662      44.910  35.410  35.190  1.00  0.00           C
ATOM   1181 HD11 LEU A 662      44.600  36.210  34.490  1.00  0.00           H
ATOM   1182 HD12 LEU A 662      45.140  34.430  34.710  1.00  0.00           H
ATOM   1183 HD13 LEU A 662      45.910  35.820  35.470  1.00  0.00           H
ATOM   1184  CD2 LEU A 662      44.160  34.090  37.220  1.00  0.00           C
ATOM   1185 HD21 LEU A 662      44.210  33.310  36.420  1.00  0.00           H
ATOM   1186 HD22 LEU A 662      43.420  33.910  38.020  1.00  0.00           H
ATOM   1187 HD23 LEU A 662      45.160  34.030  37.700  1.00  0.00           H
ATOM   1188  C   LEU A 662      43.430  37.870  39.420  1.00  0.00           C
ATOM   1189  O   LEU A 662      44.570  38.090  39.840  1.00  0.00           O
ATOM   1190  N   THR A 663      42.360  38.580  39.890  1.00  0.00           N
ATOM   1191  HN  THR A 663      41.450  38.430  39.520  1.00  0.00           H
ATOM   1192  CA  THR A 663      42.380  39.390  41.080  1.00  0.00           C
ATOM   1193  HA  THR A 663      43.200  40.080  40.950  1.00  0.00           H
ATOM   1194  CB  THR A 663      41.110  40.230  41.330  1.00  0.00           C
ATOM   1195  HB  THR A 663      41.200  40.850  42.250  1.00  0.00           H
ATOM   1196  OG1 THR A 663      39.850  39.620  41.400  1.00  0.00           O
ATOM   1197  HG1 THR A 663      39.670  39.260  40.530  1.00  0.00           H
ATOM   1198  CG2 THR A 663      41.100  41.380  40.240  1.00  0.00           C
ATOM   1199 HG21 THR A 663      41.970  42.040  40.420  1.00  0.00           H
ATOM   1200 HG22 THR A 663      40.170  41.990  40.290  1.00  0.00           H
ATOM   1201 HG23 THR A 663      41.130  40.810  39.280  1.00  0.00           H
ATOM   1202  C   THR A 663      42.720  38.600  42.350  1.00  0.00           C
ATOM   1203  O   THR A 663      42.090  37.590  42.750  1.00  0.00           O
ATOM   1204  N   ILE A 664      43.690  39.100  43.130  1.00  0.00           N
ATOM   1205  HN  ILE A 664      44.080  40.000  42.930  1.00  0.00           H
ATOM   1206  CA  ILE A 664      44.220  38.620  44.390  1.00  0.00           C
ATOM   1207  HA  ILE A 664      43.740  37.710  44.710  1.00  0.00           H
ATOM   1208  CB  ILE A 664      45.720  38.410  44.370  1.00  0.00           C
ATOM   1209  HB  ILE A 664      46.140  39.380  44.030  1.00  0.00           H
ATOM   1210  CG2 ILE A 664      46.300  37.990  45.780  1.00  0.00           C
ATOM   1211 HG21 ILE A 664      47.410  37.980  45.740  1.00  0.00           H
ATOM   1212 HG22 ILE A 664      45.940  36.970  46.050  1.00  0.00           H
ATOM   1213 HG23 ILE A 664      46.250  38.670  46.660  1.00  0.00           H
ATOM   1214  CG1 ILE A 664      46.110  37.390  43.300  1.00  0.00           C
ATOM   1215 HG11 ILE A 664      47.210  37.250  43.220  1.00  0.00           H
ATOM   1216 HG12 ILE A 664      45.850  37.750  42.270  1.00  0.00           H
ATOM   1217  CD  ILE A 664      45.420  35.980  43.430  1.00  0.00           C
ATOM   1218  HD1 ILE A 664      45.700  35.390  44.330  1.00  0.00           H
ATOM   1219  HD2 ILE A 664      45.790  35.230  42.690  1.00  0.00           H
ATOM   1220  HD3 ILE A 664      44.310  36.060  43.440  1.00  0.00           H
ATOM   1221  C   ILE A 664      44.050  39.760  45.420  1.00  0.00           C
ATOM   1222  O   ILE A 664      44.340  40.890  45.020  1.00  0.00           O
ATOM   1223  N   LEU A 665      43.690  39.420  46.620  1.00  0.00           N
ATOM   1224  HN  LEU A 665      43.860  38.470  46.870  1.00  0.00           H
ATOM   1225  CA  LEU A 665      43.410  40.360  47.660  1.00  0.00           C
ATOM   1226  HA  LEU A 665      43.030  41.260  47.190  1.00  0.00           H
ATOM   1227  CB  LEU A 665      42.410  39.870  48.720  1.00  0.00           C
ATOM   1228  HB1 LEU A 665      42.180  40.760  49.350  1.00  0.00           H
ATOM   1229  HB2 LEU A 665      42.840  39.060  49.360  1.00  0.00           H
ATOM   1230  CG  LEU A 665      41.100  39.380  48.170  1.00  0.00           C
ATOM   1231  HG  LEU A 665      41.220  38.550  47.440  1.00  0.00           H
ATOM   1232  CD1 LEU A 665      40.150  38.890  49.260  1.00  0.00           C
ATOM   1233 HD11 LEU A 665      40.700  38.450  50.120  1.00  0.00           H
ATOM   1234 HD12 LEU A 665      39.300  38.270  48.890  1.00  0.00           H
ATOM   1235 HD13 LEU A 665      39.740  39.870  49.610  1.00  0.00           H
ATOM   1236  CD2 LEU A 665      40.300  40.570  47.550  1.00  0.00           C
ATOM   1237 HD21 LEU A 665      40.850  41.150  46.770  1.00  0.00           H
ATOM   1238 HD22 LEU A 665      39.880  41.230  48.340  1.00  0.00           H
ATOM   1239 HD23 LEU A 665      39.400  40.190  47.020  1.00  0.00           H
ATOM   1240  C   LEU A 665      44.680  40.760  48.420  1.00  0.00           C
ATOM   1241  O   LEU A 665      45.600  39.910  48.560  1.00  0.00           O
ATOM   1242  N   GLY A 666      44.710  41.950  48.930  1.00  0.00           N
ATOM   1243  HN  GLY A 666      43.980  42.610  48.740  1.00  0.00           H
ATOM   1244  CA  GLY A 666      45.620  42.450  49.890  1.00  0.00           C
ATOM   1245  HA1 GLY A 666      46.470  42.900  49.380  1.00  0.00           H
ATOM   1246  HA2 GLY A 666      46.000  41.620  50.470  1.00  0.00           H
ATOM   1247  C   GLY A 666      45.000  43.460  50.860  1.00  0.00           C
ATOM   1248  O   GLY A 666      43.770  43.690  50.940  1.00  0.00           O
ATOM   1249  N   SER A 667      45.920  44.230  51.450  1.00  0.00           N
ATOM   1250  HN  SER A 667      46.810  44.040  51.070  1.00  0.00           H
ATOM   1251  CA  SER A 667      45.720  45.110  52.530  1.00  0.00           C
ATOM   1252  HA  SER A 667      44.720  44.940  52.890  1.00  0.00           H
ATOM   1253  CB  SER A 667      46.630  44.940  53.730  1.00  0.00           C
ATOM   1254  HB1 SER A 667      46.390  45.730  54.480  1.00  0.00           H
ATOM   1255  HB2 SER A 667      47.680  45.130  53.450  1.00  0.00           H
ATOM   1256  OG  SER A 667      46.510  43.630  54.330  1.00  0.00           O
ATOM   1257  HG1 SER A 667      45.590  43.580  54.600  1.00  0.00           H
ATOM   1258  C   SER A 667      45.940  46.510  52.080  1.00  0.00           C
ATOM   1259  O   SER A 667      46.950  46.820  51.500  1.00  0.00           O
ATOM   1260  N   THR A 668      44.910  47.360  52.140  1.00  0.00           N
ATOM   1261  HN  THR A 668      44.040  47.110  52.550  1.00  0.00           H
ATOM   1262  CA  THR A 668      44.880  48.680  51.520  1.00  0.00           C
ATOM   1263  HA  THR A 668      45.600  48.600  50.720  1.00  0.00           H
ATOM   1264  CB  THR A 668      43.530  48.890  50.820  1.00  0.00           C
ATOM   1265  HB  THR A 668      43.450  47.920  50.300  1.00  0.00           H
ATOM   1266  OG1 THR A 668      43.660  49.890  49.780  1.00  0.00           O
ATOM   1267  HG1 THR A 668      42.860  49.780  49.260  1.00  0.00           H
ATOM   1268  CG2 THR A 668      42.320  49.280  51.630  1.00  0.00           C
ATOM   1269 HG21 THR A 668      42.220  48.760  52.610  1.00  0.00           H
ATOM   1270 HG22 THR A 668      41.380  49.260  51.050  1.00  0.00           H
ATOM   1271 HG23 THR A 668      42.480  50.320  52.000  1.00  0.00           H
ATOM   1272  C   THR A 668      45.130  49.790  52.460  1.00  0.00           C
ATOM   1273  O   THR A 668      44.570  49.940  53.590  1.00  0.00           O
ATOM   1274  N   GLY A 669      45.880  50.770  51.990  1.00  0.00           N
ATOM   1275  HN  GLY A 669      46.180  50.620  51.060  1.00  0.00           H
ATOM   1276  CA  GLY A 669      46.360  51.890  52.710  1.00  0.00           C
ATOM   1277  HA1 GLY A 669      46.870  52.500  51.980  1.00  0.00           H
ATOM   1278  HA2 GLY A 669      46.970  51.490  53.500  1.00  0.00           H
ATOM   1279  C   GLY A 669      45.350  52.830  53.330  1.00  0.00           C
ATOM   1280  O   GLY A 669      45.590  53.300  54.450  1.00  0.00           O
ATOM   1281  N   PRO A 670      44.300  53.180  52.640  1.00  0.00           N
ATOM   1282  CD  PRO A 670      44.250  53.120  51.220  1.00  0.00           C
ATOM   1283  HD1 PRO A 670      43.730  52.170  51.010  1.00  0.00           H
ATOM   1284  HD2 PRO A 670      45.210  53.140  50.650  1.00  0.00           H
ATOM   1285  CA  PRO A 670      43.320  54.170  53.190  1.00  0.00           C
ATOM   1286  HA  PRO A 670      43.800  55.100  53.460  1.00  0.00           H
ATOM   1287  CB  PRO A 670      42.360  54.320  51.960  1.00  0.00           C
ATOM   1288  HB1 PRO A 670      41.770  55.270  52.070  1.00  0.00           H
ATOM   1289  HB2 PRO A 670      41.680  53.440  51.900  1.00  0.00           H
ATOM   1290  CG  PRO A 670      43.310  54.240  50.810  1.00  0.00           C
ATOM   1291  HG1 PRO A 670      42.800  53.990  49.850  1.00  0.00           H
ATOM   1292  HG2 PRO A 670      43.750  55.250  50.620  1.00  0.00           H
ATOM   1293  C   PRO A 670      42.680  53.550  54.380  1.00  0.00           C
ATOM   1294  O   PRO A 670      42.470  54.290  55.320  1.00  0.00           O
ATOM   1295  N   VAL A 671      42.260  52.250  54.400  1.00  0.00           N
ATOM   1296  HN  VAL A 671      42.330  51.810  53.520  1.00  0.00           H
ATOM   1297  CA  VAL A 671      41.540  51.600  55.520  1.00  0.00           C
ATOM   1298  HA  VAL A 671      40.840  52.360  55.810  1.00  0.00           H
ATOM   1299  CB  VAL A 671      40.900  50.390  55.010  1.00  0.00           C
ATOM   1300  HB  VAL A 671      41.680  49.850  54.440  1.00  0.00           H
ATOM   1301  CG1 VAL A 671      40.400  49.550  56.210  1.00  0.00           C
ATOM   1302 HG11 VAL A 671      41.190  48.970  56.740  1.00  0.00           H
ATOM   1303 HG12 VAL A 671      39.810  48.730  55.750  1.00  0.00           H
ATOM   1304 HG13 VAL A 671      39.680  50.040  56.900  1.00  0.00           H
ATOM   1305  CG2 VAL A 671      39.740  50.770  54.110  1.00  0.00           C
ATOM   1306 HG21 VAL A 671      38.940  51.290  54.680  1.00  0.00           H
ATOM   1307 HG22 VAL A 671      39.290  49.850  53.670  1.00  0.00           H
ATOM   1308 HG23 VAL A 671      39.980  51.520  53.330  1.00  0.00           H
ATOM   1309  C   VAL A 671      42.450  51.380  56.750  1.00  0.00           C
ATOM   1310  O   VAL A 671      42.010  51.590  57.860  1.00  0.00           O
ATOM   1311  N   LEU A 672      43.720  51.160  56.560  1.00  0.00           N
ATOM   1312  HN  LEU A 672      44.060  51.130  55.630  1.00  0.00           H
ATOM   1313  CA  LEU A 672      44.750  51.130  57.580  1.00  0.00           C
ATOM   1314  HA  LEU A 672      44.540  50.370  58.310  1.00  0.00           H
ATOM   1315  CB  LEU A 672      46.140  50.970  56.890  1.00  0.00           C
ATOM   1316  HB1 LEU A 672      46.320  51.830  56.210  1.00  0.00           H
ATOM   1317  HB2 LEU A 672      46.060  50.150  56.140  1.00  0.00           H
ATOM   1318  CG  LEU A 672      47.310  50.650  57.830  1.00  0.00           C
ATOM   1319  HG  LEU A 672      47.080  51.070  58.830  1.00  0.00           H
ATOM   1320  CD1 LEU A 672      47.520  49.160  58.110  1.00  0.00           C
ATOM   1321 HD11 LEU A 672      46.570  48.630  58.340  1.00  0.00           H
ATOM   1322 HD12 LEU A 672      48.270  48.820  58.850  1.00  0.00           H
ATOM   1323 HD13 LEU A 672      47.850  48.690  57.160  1.00  0.00           H
ATOM   1324  CD2 LEU A 672      48.610  51.350  57.430  1.00  0.00           C
ATOM   1325 HD21 LEU A 672      48.920  51.100  56.390  1.00  0.00           H
ATOM   1326 HD22 LEU A 672      49.330  50.860  58.120  1.00  0.00           H
ATOM   1327 HD23 LEU A 672      48.460  52.420  57.660  1.00  0.00           H
ATOM   1328  C   LEU A 672      44.910  52.440  58.390  1.00  0.00           C
ATOM   1329  O   LEU A 672      44.780  52.530  59.610  1.00  0.00           O
ATOM   1330  N   VAL A 673      44.860  53.570  57.620  1.00  0.00           N
ATOM   1331  HN  VAL A 673      44.950  53.470  56.630  1.00  0.00           H
ATOM   1332  CA  VAL A 673      44.720  54.860  58.140  1.00  0.00           C
ATOM   1333  HA  VAL A 673      45.420  55.050  58.930  1.00  0.00           H
ATOM   1334  CB  VAL A 673      44.990  55.900  57.020  1.00  0.00           C
ATOM   1335  HB  VAL A 673      44.340  55.600  56.170  1.00  0.00           H
ATOM   1336  CG1 VAL A 673      44.740  57.320  57.660  1.00  0.00           C
ATOM   1337 HG11 VAL A 673      45.190  58.030  56.930  1.00  0.00           H
ATOM   1338 HG12 VAL A 673      45.370  57.430  58.560  1.00  0.00           H
ATOM   1339 HG13 VAL A 673      43.640  57.510  57.720  1.00  0.00           H
ATOM   1340  CG2 VAL A 673      46.470  55.720  56.660  1.00  0.00           C
ATOM   1341 HG21 VAL A 673      46.700  56.520  55.920  1.00  0.00           H
ATOM   1342 HG22 VAL A 673      46.810  54.690  56.420  1.00  0.00           H
ATOM   1343 HG23 VAL A 673      47.080  56.020  57.550  1.00  0.00           H
ATOM   1344  C   VAL A 673      43.310  55.110  58.780  1.00  0.00           C
ATOM   1345  O   VAL A 673      43.170  55.830  59.840  1.00  0.00           O
ATOM   1346  N   PHE A 674      42.200  54.670  58.160  1.00  0.00           N
ATOM   1347  HN  PHE A 674      42.240  54.210  57.280  1.00  0.00           H
ATOM   1348  CA  PHE A 674      40.860  54.870  58.660  1.00  0.00           C
ATOM   1349  HA  PHE A 674      40.690  55.940  58.670  1.00  0.00           H
ATOM   1350  CB  PHE A 674      39.890  54.200  57.640  1.00  0.00           C
ATOM   1351  HB1 PHE A 674      40.220  53.150  57.690  1.00  0.00           H
ATOM   1352  HB2 PHE A 674      39.980  54.640  56.620  1.00  0.00           H
ATOM   1353  CG  PHE A 674      38.360  54.400  57.900  1.00  0.00           C
ATOM   1354  CD1 PHE A 674      37.480  53.570  57.220  1.00  0.00           C
ATOM   1355  HD1 PHE A 674      37.710  52.680  56.660  1.00  0.00           H
ATOM   1356  CE1 PHE A 674      36.040  53.760  57.370  1.00  0.00           C
ATOM   1357  HE1 PHE A 674      35.340  53.020  57.020  1.00  0.00           H
ATOM   1358  CZ  PHE A 674      35.590  54.820  58.160  1.00  0.00           C
ATOM   1359  HZ  PHE A 674      34.530  55.060  58.140  1.00  0.00           H
ATOM   1360  CD2 PHE A 674      37.810  55.500  58.600  1.00  0.00           C
ATOM   1361  HD2 PHE A 674      38.450  56.320  58.880  1.00  0.00           H
ATOM   1362  CE2 PHE A 674      36.480  55.740  58.740  1.00  0.00           C
ATOM   1363  HE2 PHE A 674      36.130  56.680  59.120  1.00  0.00           H
ATOM   1364  C   PHE A 674      40.690  54.430  60.110  1.00  0.00           C
ATOM   1365  O   PHE A 674      40.250  55.240  60.940  1.00  0.00           O
ATOM   1366  N   GLU A 675      41.090  53.200  60.370  1.00  0.00           N
ATOM   1367  HN  GLU A 675      41.490  52.640  59.640  1.00  0.00           H
ATOM   1368  CA  GLU A 675      41.000  52.630  61.640  1.00  0.00           C
ATOM   1369  HA  GLU A 675      39.970  52.760  61.960  1.00  0.00           H
ATOM   1370  CB  GLU A 675      41.330  51.170  61.520  1.00  0.00           C
ATOM   1371  HB1 GLU A 675      41.380  50.640  62.490  1.00  0.00           H
ATOM   1372  HB2 GLU A 675      42.380  51.150  61.130  1.00  0.00           H
ATOM   1373  CG  GLU A 675      40.240  50.400  60.710  1.00  0.00           C
ATOM   1374  HG1 GLU A 675      40.550  50.450  59.650  1.00  0.00           H
ATOM   1375  HG2 GLU A 675      39.220  50.860  60.790  1.00  0.00           H
ATOM   1376  CD  GLU A 675      40.160  48.880  60.990  1.00  0.00           C
ATOM   1377  OE1 GLU A 675      40.350  47.990  60.150  1.00  0.00           O
ATOM   1378  OE2 GLU A 675      39.960  48.580  62.200  1.00  0.00           O
ATOM   1379  C   GLU A 675      41.900  53.300  62.710  1.00  0.00           C
ATOM   1380  O   GLU A 675      41.450  53.600  63.820  1.00  0.00           O
ATOM   1381  N   LYS A 676      43.120  53.630  62.320  1.00  0.00           N
ATOM   1382  HN  LYS A 676      43.340  53.370  61.390  1.00  0.00           H
ATOM   1383  CA  LYS A 676      44.050  54.390  63.130  1.00  0.00           C
ATOM   1384  HA  LYS A 676      44.230  53.960  64.110  1.00  0.00           H
ATOM   1385  CB  LYS A 676      45.410  54.450  62.450  1.00  0.00           C
ATOM   1386  HB1 LYS A 676      45.350  54.550  61.350  1.00  0.00           H
ATOM   1387  HB2 LYS A 676      45.830  53.420  62.510  1.00  0.00           H
ATOM   1388  CG  LYS A 676      46.360  55.500  63.040  1.00  0.00           C
ATOM   1389  HG1 LYS A 676      46.620  55.150  64.070  1.00  0.00           H
ATOM   1390  HG2 LYS A 676      45.980  56.550  63.010  1.00  0.00           H
ATOM   1391  CD  LYS A 676      47.680  55.460  62.300  1.00  0.00           C
ATOM   1392  HD1 LYS A 676      47.490  55.480  61.210  1.00  0.00           H
ATOM   1393  HD2 LYS A 676      48.070  54.440  62.470  1.00  0.00           H
ATOM   1394  CE  LYS A 676      48.580  56.650  62.730  1.00  0.00           C
ATOM   1395  HE1 LYS A 676      48.660  56.670  63.840  1.00  0.00           H
ATOM   1396  HE2 LYS A 676      48.110  57.610  62.450  1.00  0.00           H
ATOM   1397  NZ  LYS A 676      49.880  56.370  62.190  1.00  0.00           N
ATOM   1398  HZ1 LYS A 676      49.810  56.010  61.220  1.00  0.00           H
ATOM   1399  HZ2 LYS A 676      50.320  55.690  62.820  1.00  0.00           H
ATOM   1400  HZ3 LYS A 676      50.510  57.210  62.260  1.00  0.00           H
ATOM   1401  C   LYS A 676      43.470  55.800  63.480  1.00  0.00           C
ATOM   1402  O   LYS A 676      43.640  56.310  64.620  1.00  0.00           O
ATOM   1403  N   ILE A 677      42.770  56.450  62.600  1.00  0.00           N
ATOM   1404  HN  ILE A 677      42.530  56.090  61.710  1.00  0.00           H
ATOM   1405  CA  ILE A 677      42.220  57.820  62.800  1.00  0.00           C
ATOM   1406  HA  ILE A 677      42.840  58.360  63.490  1.00  0.00           H
ATOM   1407  CB  ILE A 677      42.160  58.700  61.550  1.00  0.00           C
ATOM   1408  HB  ILE A 677      43.160  58.540  61.100  1.00  0.00           H
ATOM   1409  CG2 ILE A 677      41.150  58.380  60.430  1.00  0.00           C
ATOM   1410 HG21 ILE A 677      41.010  59.320  59.830  1.00  0.00           H
ATOM   1411 HG22 ILE A 677      40.130  58.100  60.760  1.00  0.00           H
ATOM   1412 HG23 ILE A 677      41.510  57.570  59.760  1.00  0.00           H
ATOM   1413  CG1 ILE A 677      41.880  60.200  61.910  1.00  0.00           C
ATOM   1414 HG11 ILE A 677      40.910  60.300  62.440  1.00  0.00           H
ATOM   1415 HG12 ILE A 677      41.750  60.780  60.970  1.00  0.00           H
ATOM   1416  CD  ILE A 677      42.960  60.940  62.760  1.00  0.00           C
ATOM   1417  HD1 ILE A 677      43.040  60.370  63.720  1.00  0.00           H
ATOM   1418  HD2 ILE A 677      42.570  61.860  63.250  1.00  0.00           H
ATOM   1419  HD3 ILE A 677      43.990  60.920  62.360  1.00  0.00           H
ATOM   1420  C   ILE A 677      40.850  57.590  63.570  1.00  0.00           C
ATOM   1421  O   ILE A 677      40.540  58.390  64.470  1.00  0.00           O
ATOM   1422  N   LEU A 678      40.140  56.530  63.240  1.00  0.00           N
ATOM   1423  HN  LEU A 678      40.400  55.850  62.560  1.00  0.00           H
ATOM   1424  CA  LEU A 678      38.890  56.300  63.860  1.00  0.00           C
ATOM   1425  HA  LEU A 678      38.320  57.220  63.860  1.00  0.00           H
ATOM   1426  CB  LEU A 678      38.140  55.220  63.060  1.00  0.00           C
ATOM   1427  HB1 LEU A 678      38.750  54.300  62.900  1.00  0.00           H
ATOM   1428  HB2 LEU A 678      38.040  55.560  62.020  1.00  0.00           H
ATOM   1429  CG  LEU A 678      36.800  54.670  63.540  1.00  0.00           C
ATOM   1430  HG  LEU A 678      36.760  54.390  64.610  1.00  0.00           H
ATOM   1431  CD1 LEU A 678      35.870  55.810  63.160  1.00  0.00           C
ATOM   1432 HD11 LEU A 678      36.160  56.420  62.270  1.00  0.00           H
ATOM   1433 HD12 LEU A 678      35.940  56.520  64.020  1.00  0.00           H
ATOM   1434 HD13 LEU A 678      34.800  55.510  63.060  1.00  0.00           H
ATOM   1435  CD2 LEU A 678      36.430  53.390  62.780  1.00  0.00           C
ATOM   1436 HD21 LEU A 678      37.140  52.580  63.030  1.00  0.00           H
ATOM   1437 HD22 LEU A 678      36.630  53.630  61.710  1.00  0.00           H
ATOM   1438 HD23 LEU A 678      35.390  53.120  63.050  1.00  0.00           H
ATOM   1439  C   LEU A 678      39.080  55.850  65.290  1.00  0.00           C
ATOM   1440  O   LEU A 678      38.390  56.320  66.180  1.00  0.00           O
ATOM   1441  N   TYR A 679      40.180  55.180  65.620  1.00  0.00           N
ATOM   1442  HN  TYR A 679      40.670  54.750  64.870  1.00  0.00           H
ATOM   1443  CA  TYR A 679      40.700  54.990  66.950  1.00  0.00           C
ATOM   1444  HA  TYR A 679      39.900  54.540  67.540  1.00  0.00           H
ATOM   1445  CB  TYR A 679      41.920  54.060  66.750  1.00  0.00           C
ATOM   1446  HB1 TYR A 679      42.650  54.540  66.060  1.00  0.00           H
ATOM   1447  HB2 TYR A 679      41.720  53.040  66.360  1.00  0.00           H
ATOM   1448  CG  TYR A 679      42.660  53.790  68.020  1.00  0.00           C
ATOM   1449  CD1 TYR A 679      41.880  53.140  69.030  1.00  0.00           C
ATOM   1450  HD1 TYR A 679      40.830  52.950  68.820  1.00  0.00           H
ATOM   1451  CE1 TYR A 679      42.440  52.960  70.320  1.00  0.00           C
ATOM   1452  HE1 TYR A 679      41.860  52.620  71.170  1.00  0.00           H
ATOM   1453  CZ  TYR A 679      43.800  53.300  70.570  1.00  0.00           C
ATOM   1454  OH  TYR A 679      44.220  53.020  71.870  1.00  0.00           O
ATOM   1455  HH  TYR A 679      45.120  53.290  72.020  1.00  0.00           H
ATOM   1456  CD2 TYR A 679      43.960  54.110  68.300  1.00  0.00           C
ATOM   1457  HD2 TYR A 679      44.550  54.550  67.500  1.00  0.00           H
ATOM   1458  CE2 TYR A 679      44.590  53.800  69.490  1.00  0.00           C
ATOM   1459  HE2 TYR A 679      45.650  53.950  69.670  1.00  0.00           H
ATOM   1460  C   TYR A 679      40.970  56.350  67.690  1.00  0.00           C
ATOM   1461  O   TYR A 679      40.370  56.630  68.760  1.00  0.00           O
ATOM   1462  N   LYS A 680      41.870  57.180  67.150  1.00  0.00           N
ATOM   1463  HN  LYS A 680      42.340  57.020  66.290  1.00  0.00           H
ATOM   1464  CA  LYS A 680      42.160  58.490  67.820  1.00  0.00           C
ATOM   1465  HA  LYS A 680      42.480  58.190  68.800  1.00  0.00           H
ATOM   1466  CB  LYS A 680      43.320  59.150  67.060  1.00  0.00           C
ATOM   1467  HB1 LYS A 680      43.040  59.260  66.000  1.00  0.00           H
ATOM   1468  HB2 LYS A 680      44.260  58.560  67.150  1.00  0.00           H
ATOM   1469  CG  LYS A 680      43.770  60.590  67.630  1.00  0.00           C
ATOM   1470  HG1 LYS A 680      42.840  61.170  67.440  1.00  0.00           H
ATOM   1471  HG2 LYS A 680      44.600  61.090  67.090  1.00  0.00           H
ATOM   1472  CD  LYS A 680      43.950  60.580  69.130  1.00  0.00           C
ATOM   1473  HD1 LYS A 680      44.570  59.690  69.370  1.00  0.00           H
ATOM   1474  HD2 LYS A 680      43.050  60.500  69.770  1.00  0.00           H
ATOM   1475  CE  LYS A 680      44.810  61.790  69.690  1.00  0.00           C
ATOM   1476  HE1 LYS A 680      45.480  62.170  68.890  1.00  0.00           H
ATOM   1477  HE2 LYS A 680      45.290  61.490  70.640  1.00  0.00           H
ATOM   1478  NZ  LYS A 680      43.910  62.920  69.950  1.00  0.00           N
ATOM   1479  HZ1 LYS A 680      44.360  63.700  70.490  1.00  0.00           H
ATOM   1480  HZ2 LYS A 680      43.010  62.660  70.410  1.00  0.00           H
ATOM   1481  HZ3 LYS A 680      43.650  63.310  69.020  1.00  0.00           H
ATOM   1482  C   LYS A 680      40.920  59.390  68.070  1.00  0.00           C
ATOM   1483  O   LYS A 680      40.840  60.130  69.130  1.00  0.00           O
ATOM   1484  N   PHE A 681      39.950  59.430  67.160  1.00  0.00           N
ATOM   1485  HN  PHE A 681      40.010  58.900  66.320  1.00  0.00           H
ATOM   1486  CA  PHE A 681      38.700  60.110  67.280  1.00  0.00           C
ATOM   1487  HA  PHE A 681      38.840  61.170  67.440  1.00  0.00           H
ATOM   1488  CB  PHE A 681      38.000  59.920  65.860  1.00  0.00           C
ATOM   1489  HB1 PHE A 681      38.130  58.840  65.610  1.00  0.00           H
ATOM   1490  HB2 PHE A 681      38.530  60.560  65.120  1.00  0.00           H
ATOM   1491  CG  PHE A 681      36.530  60.330  65.950  1.00  0.00           C
ATOM   1492  CD1 PHE A 681      36.010  61.690  66.030  1.00  0.00           C
ATOM   1493  HD1 PHE A 681      36.710  62.520  66.100  1.00  0.00           H
ATOM   1494  CE1 PHE A 681      34.670  61.930  66.110  1.00  0.00           C
ATOM   1495  HE1 PHE A 681      34.270  62.930  66.170  1.00  0.00           H
ATOM   1496  CZ  PHE A 681      33.680  60.900  66.200  1.00  0.00           C
ATOM   1497  HZ  PHE A 681      32.660  61.250  66.270  1.00  0.00           H
ATOM   1498  CD2 PHE A 681      35.510  59.320  65.920  1.00  0.00           C
ATOM   1499  HD2 PHE A 681      35.750  58.270  65.850  1.00  0.00           H
ATOM   1500  CE2 PHE A 681      34.110  59.650  65.980  1.00  0.00           C
ATOM   1501  HE2 PHE A 681      33.520  58.760  66.200  1.00  0.00           H
ATOM   1502  C   PHE A 681      37.840  59.610  68.470  1.00  0.00           C
ATOM   1503  O   PHE A 681      37.290  60.350  69.310  1.00  0.00           O
ATOM   1504  N   CYS A 682      37.770  58.240  68.610  1.00  0.00           N
ATOM   1505  HN  CYS A 682      38.020  57.640  67.850  1.00  0.00           H
ATOM   1506  CA  CYS A 682      37.130  57.470  69.690  1.00  0.00           C
ATOM   1507  HA  CYS A 682      36.140  57.860  69.870  1.00  0.00           H
ATOM   1508  CB  CYS A 682      37.060  55.910  69.330  1.00  0.00           C
ATOM   1509  HB1 CYS A 682      36.630  55.360  70.180  1.00  0.00           H
ATOM   1510  HB2 CYS A 682      38.080  55.530  69.120  1.00  0.00           H
ATOM   1511  SG  CYS A 682      35.900  55.550  68.000  1.00  0.00           S
ATOM   1512  HG1 CYS A 682      36.570  56.130  67.020  1.00  0.00           H
ATOM   1513  C   CYS A 682      37.770  57.650  71.030  1.00  0.00           C
ATOM   1514  O   CYS A 682      37.080  57.820  72.040  1.00  0.00           O
ATOM   1515  N   ARG A 683      39.150  57.690  71.090  1.00  0.00           N
ATOM   1516  HN  ARG A 683      39.680  57.350  70.310  1.00  0.00           H
ATOM   1517  CA  ARG A 683      39.790  58.150  72.280  1.00  0.00           C
ATOM   1518  HA  ARG A 683      39.610  57.450  73.080  1.00  0.00           H
ATOM   1519  CB  ARG A 683      41.240  57.910  72.130  1.00  0.00           C
ATOM   1520  HB1 ARG A 683      41.730  58.350  73.030  1.00  0.00           H
ATOM   1521  HB2 ARG A 683      41.590  58.490  71.250  1.00  0.00           H
ATOM   1522  CG  ARG A 683      41.780  56.400  72.130  1.00  0.00           C
ATOM   1523  HG1 ARG A 683      42.870  56.550  72.120  1.00  0.00           H
ATOM   1524  HG2 ARG A 683      41.460  55.770  71.280  1.00  0.00           H
ATOM   1525  CD  ARG A 683      41.410  55.620  73.470  1.00  0.00           C
ATOM   1526  HD1 ARG A 683      40.300  55.530  73.490  1.00  0.00           H
ATOM   1527  HD2 ARG A 683      41.790  56.190  74.340  1.00  0.00           H
ATOM   1528  NE  ARG A 683      42.020  54.300  73.530  1.00  0.00           N
ATOM   1529  HE  ARG A 683      42.890  54.250  73.030  1.00  0.00           H
ATOM   1530  CZ  ARG A 683      41.800  53.330  74.380  1.00  0.00           C
ATOM   1531  NH1 ARG A 683      42.250  52.120  74.160  1.00  0.00           N
ATOM   1532 HH11 ARG A 683      42.070  51.360  74.780  1.00  0.00           H
ATOM   1533 HH12 ARG A 683      42.830  52.110  73.340  1.00  0.00           H
ATOM   1534  NH2 ARG A 683      41.120  53.500  75.500  1.00  0.00           N
ATOM   1535 HH21 ARG A 683      40.800  54.400  75.810  1.00  0.00           H
ATOM   1536 HH22 ARG A 683      41.260  52.730  76.110  1.00  0.00           H
ATOM   1537  C   ARG A 683      39.470  59.540  72.690  1.00  0.00           C
ATOM   1538  O   ARG A 683      39.110  59.680  73.860  1.00  0.00           O
ATOM   1539  N   ASP A 684      39.380  60.530  71.730  1.00  0.00           N
ATOM   1540  HN  ASP A 684      39.550  60.390  70.760  1.00  0.00           H
ATOM   1541  CA  ASP A 684      38.970  61.930  72.000  1.00  0.00           C
ATOM   1542  HA  ASP A 684      39.620  62.370  72.740  1.00  0.00           H
ATOM   1543  CB  ASP A 684      39.140  62.860  70.680  1.00  0.00           C
ATOM   1544  HB1 ASP A 684      38.650  63.840  70.850  1.00  0.00           H
ATOM   1545  HB2 ASP A 684      38.700  62.350  69.790  1.00  0.00           H
ATOM   1546  CG  ASP A 684      40.510  63.220  70.430  1.00  0.00           C
ATOM   1547  OD1 ASP A 684      41.420  63.080  71.340  1.00  0.00           O
ATOM   1548  OD2 ASP A 684      40.800  63.830  69.370  1.00  0.00           O
ATOM   1549  C   ASP A 684      37.600  62.130  72.650  1.00  0.00           C
ATOM   1550  O   ASP A 684      37.500  62.920  73.570  1.00  0.00           O
ATOM   1551  N   TYR A 685      36.550  61.360  72.240  1.00  0.00           N
ATOM   1552  HN  TYR A 685      36.740  60.810  71.430  1.00  0.00           H
ATOM   1553  CA  TYR A 685      35.160  61.480  72.700  1.00  0.00           C
ATOM   1554  HA  TYR A 685      35.010  62.320  73.360  1.00  0.00           H
ATOM   1555  CB  TYR A 685      34.230  61.500  71.430  1.00  0.00           C
ATOM   1556  HB1 TYR A 685      33.170  61.490  71.740  1.00  0.00           H
ATOM   1557  HB2 TYR A 685      34.540  60.760  70.660  1.00  0.00           H
ATOM   1558  CG  TYR A 685      34.300  62.840  70.670  1.00  0.00           C
ATOM   1559  CD1 TYR A 685      34.860  62.920  69.390  1.00  0.00           C
ATOM   1560  HD1 TYR A 685      35.450  62.140  68.930  1.00  0.00           H
ATOM   1561  CE1 TYR A 685      34.950  64.170  68.760  1.00  0.00           C
ATOM   1562  HE1 TYR A 685      35.430  64.220  67.790  1.00  0.00           H
ATOM   1563  CZ  TYR A 685      34.240  65.280  69.270  1.00  0.00           C
ATOM   1564  OH  TYR A 685      34.110  66.350  68.560  1.00  0.00           O
ATOM   1565  HH  TYR A 685      33.990  67.010  69.230  1.00  0.00           H
ATOM   1566  CD2 TYR A 685      33.710  63.990  71.250  1.00  0.00           C
ATOM   1567  HD2 TYR A 685      33.260  63.890  72.230  1.00  0.00           H
ATOM   1568  CE2 TYR A 685      33.670  65.200  70.580  1.00  0.00           C
ATOM   1569  HE2 TYR A 685      33.210  66.110  70.940  1.00  0.00           H
ATOM   1570  C   TYR A 685      34.720  60.220  73.540  1.00  0.00           C
ATOM   1571  O   TYR A 685      33.510  60.050  73.690  1.00  0.00           O
ATOM   1572  N   GLN A 686      35.620  59.370  74.030  1.00  0.00           N
ATOM   1573  HN  GLN A 686      36.560  59.520  73.750  1.00  0.00           H
ATOM   1574  CA  GLN A 686      35.450  58.310  74.910  1.00  0.00           C
ATOM   1575  HA  GLN A 686      36.420  57.920  75.180  1.00  0.00           H
ATOM   1576  CB  GLN A 686      34.990  58.850  76.300  1.00  0.00           C
ATOM   1577  HB1 GLN A 686      34.650  58.030  76.960  1.00  0.00           H
ATOM   1578  HB2 GLN A 686      34.090  59.490  76.150  1.00  0.00           H
ATOM   1579  CG  GLN A 686      36.000  59.680  77.090  1.00  0.00           C
ATOM   1580  HG1 GLN A 686      35.500  60.100  77.990  1.00  0.00           H
ATOM   1581  HG2 GLN A 686      36.400  60.480  76.450  1.00  0.00           H
ATOM   1582  CD  GLN A 686      37.150  58.800  77.550  1.00  0.00           C
ATOM   1583  OE1 GLN A 686      38.040  58.380  76.780  1.00  0.00           O
ATOM   1584  NE2 GLN A 686      37.260  58.570  78.860  1.00  0.00           N
ATOM   1585 HE21 GLN A 686      38.020  58.000  79.200  1.00  0.00           H
ATOM   1586 HE22 GLN A 686      36.740  59.030  79.580  1.00  0.00           H
ATOM   1587  C   GLN A 686      34.690  57.020  74.420  1.00  0.00           C
ATOM   1588  O   GLN A 686      34.150  56.250  75.210  1.00  0.00           O
ATOM   1589  N   LEU A 687      34.590  56.870  73.090  1.00  0.00           N
ATOM   1590  HN  LEU A 687      35.070  57.470  72.440  1.00  0.00           H
ATOM   1591  CA  LEU A 687      33.590  56.020  72.440  1.00  0.00           C
ATOM   1592  HA  LEU A 687      32.690  55.950  73.030  1.00  0.00           H
ATOM   1593  CB  LEU A 687      33.240  56.540  71.070  1.00  0.00           C
ATOM   1594  HB1 LEU A 687      32.510  55.840  70.600  1.00  0.00           H
ATOM   1595  HB2 LEU A 687      34.220  56.490  70.550  1.00  0.00           H
ATOM   1596  CG  LEU A 687      32.720  57.990  71.050  1.00  0.00           C
ATOM   1597  HG  LEU A 687      33.400  58.770  71.460  1.00  0.00           H
ATOM   1598  CD1 LEU A 687      32.610  58.430  69.570  1.00  0.00           C
ATOM   1599 HD11 LEU A 687      33.520  58.990  69.250  1.00  0.00           H
ATOM   1600 HD12 LEU A 687      31.820  59.180  69.400  1.00  0.00           H
ATOM   1601 HD13 LEU A 687      32.410  57.540  68.920  1.00  0.00           H
ATOM   1602  CD2 LEU A 687      31.380  58.080  71.750  1.00  0.00           C
ATOM   1603 HD21 LEU A 687      30.970  59.090  71.590  1.00  0.00           H
ATOM   1604 HD22 LEU A 687      31.520  58.110  72.850  1.00  0.00           H
ATOM   1605 HD23 LEU A 687      30.640  57.270  71.550  1.00  0.00           H
ATOM   1606  C   LEU A 687      34.090  54.650  72.320  1.00  0.00           C
ATOM   1607  O   LEU A 687      35.240  54.400  72.400  1.00  0.00           O
ATOM   1608  N   SER A 688      33.240  53.650  72.020  1.00  0.00           N
ATOM   1609  HN  SER A 688      32.280  53.850  71.810  1.00  0.00           H
ATOM   1610  CA  SER A 688      33.730  52.280  71.830  1.00  0.00           C
ATOM   1611  HA  SER A 688      34.660  52.160  72.350  1.00  0.00           H
ATOM   1612  CB  SER A 688      32.870  51.190  72.380  1.00  0.00           C
ATOM   1613  HB1 SER A 688      31.840  51.380  72.010  1.00  0.00           H
ATOM   1614  HB2 SER A 688      32.890  51.340  73.480  1.00  0.00           H
ATOM   1615  OG  SER A 688      33.340  49.910  71.940  1.00  0.00           O
ATOM   1616  HG1 SER A 688      32.580  49.370  72.110  1.00  0.00           H
ATOM   1617  C   SER A 688      34.040  52.110  70.400  1.00  0.00           C
ATOM   1618  O   SER A 688      33.150  52.040  69.520  1.00  0.00           O
ATOM   1619  N   TYR A 689      35.350  52.140  70.180  1.00  0.00           N
ATOM   1620  HN  TYR A 689      35.990  52.500  70.850  1.00  0.00           H
ATOM   1621  CA  TYR A 689      36.010  51.990  68.850  1.00  0.00           C
ATOM   1622  HA  TYR A 689      35.660  52.660  68.080  1.00  0.00           H
ATOM   1623  CB  TYR A 689      37.600  52.120  68.940  1.00  0.00           C
ATOM   1624  HB1 TYR A 689      37.910  51.640  69.880  1.00  0.00           H
ATOM   1625  HB2 TYR A 689      37.900  53.180  69.050  1.00  0.00           H
ATOM   1626  CG  TYR A 689      38.460  51.410  67.760  1.00  0.00           C
ATOM   1627  CD1 TYR A 689      39.490  50.520  68.110  1.00  0.00           C
ATOM   1628  HD1 TYR A 689      39.650  50.390  69.160  1.00  0.00           H
ATOM   1629  CE1 TYR A 689      40.090  49.790  67.130  1.00  0.00           C
ATOM   1630  HE1 TYR A 689      40.820  49.120  67.530  1.00  0.00           H
ATOM   1631  CZ  TYR A 689      39.930  49.990  65.760  1.00  0.00           C
ATOM   1632  OH  TYR A 689      40.610  49.130  64.820  1.00  0.00           O
ATOM   1633  HH  TYR A 689      40.400  49.190  63.880  1.00  0.00           H
ATOM   1634  CD2 TYR A 689      38.170  51.640  66.380  1.00  0.00           C
ATOM   1635  HD2 TYR A 689      37.360  52.280  66.070  1.00  0.00           H
ATOM   1636  CE2 TYR A 689      38.900  50.910  65.400  1.00  0.00           C
ATOM   1637  HE2 TYR A 689      38.610  50.890  64.360  1.00  0.00           H
ATOM   1638  C   TYR A 689      35.590  50.570  68.230  1.00  0.00           C
ATOM   1639  O   TYR A 689      35.260  50.340  67.100  1.00  0.00           O
ATOM   1640  N   LEU A 690      35.630  49.530  69.100  1.00  0.00           N
ATOM   1641  HN  LEU A 690      35.850  49.670  70.050  1.00  0.00           H
ATOM   1642  CA  LEU A 690      35.400  48.130  68.620  1.00  0.00           C
ATOM   1643  HA  LEU A 690      36.060  47.840  67.810  1.00  0.00           H
ATOM   1644  CB  LEU A 690      35.500  47.060  69.740  1.00  0.00           C
ATOM   1645  HB1 LEU A 690      35.120  46.160  69.230  1.00  0.00           H
ATOM   1646  HB2 LEU A 690      34.940  47.110  70.690  1.00  0.00           H
ATOM   1647  CG  LEU A 690      37.000  46.830  70.130  1.00  0.00           C
ATOM   1648  HG  LEU A 690      37.540  47.790  70.210  1.00  0.00           H
ATOM   1649  CD1 LEU A 690      37.030  45.990  71.440  1.00  0.00           C
ATOM   1650 HD11 LEU A 690      38.030  45.560  71.620  1.00  0.00           H
ATOM   1651 HD12 LEU A 690      36.370  45.090  71.390  1.00  0.00           H
ATOM   1652 HD13 LEU A 690      36.670  46.570  72.330  1.00  0.00           H
ATOM   1653  CD2 LEU A 690      37.750  46.020  69.080  1.00  0.00           C
ATOM   1654 HD21 LEU A 690      38.820  45.870  69.390  1.00  0.00           H
ATOM   1655 HD22 LEU A 690      37.850  46.640  68.170  1.00  0.00           H
ATOM   1656 HD23 LEU A 690      37.240  45.050  68.950  1.00  0.00           H
ATOM   1657  C   LEU A 690      34.020  48.030  67.970  1.00  0.00           C
ATOM   1658  O   LEU A 690      33.800  47.470  66.920  1.00  0.00           O
ATOM   1659  N   SER A 691      33.050  48.640  68.680  1.00  0.00           N
ATOM   1660  HN  SER A 691      33.390  49.180  69.460  1.00  0.00           H
ATOM   1661  CA  SER A 691      31.700  48.700  68.320  1.00  0.00           C
ATOM   1662  HA  SER A 691      31.400  47.700  68.020  1.00  0.00           H
ATOM   1663  CB  SER A 691      30.800  49.080  69.480  1.00  0.00           C
ATOM   1664  HB1 SER A 691      30.970  50.040  70.010  1.00  0.00           H
ATOM   1665  HB2 SER A 691      30.910  48.250  70.220  1.00  0.00           H
ATOM   1666  OG  SER A 691      29.420  49.090  69.160  1.00  0.00           O
ATOM   1667  HG1 SER A 691      28.980  49.710  69.740  1.00  0.00           H
ATOM   1668  C   SER A 691      31.470  49.630  67.120  1.00  0.00           C
ATOM   1669  O   SER A 691      30.600  49.340  66.260  1.00  0.00           O
ATOM   1670  N   LEU A 692      32.180  50.800  67.050  1.00  0.00           N
ATOM   1671  HN  LEU A 692      32.810  51.130  67.740  1.00  0.00           H
ATOM   1672  CA  LEU A 692      32.060  51.730  65.960  1.00  0.00           C
ATOM   1673  HA  LEU A 692      31.000  51.860  65.800  1.00  0.00           H
ATOM   1674  CB  LEU A 692      32.650  53.080  66.380  1.00  0.00           C
ATOM   1675  HB1 LEU A 692      33.740  52.880  66.530  1.00  0.00           H
ATOM   1676  HB2 LEU A 692      32.240  53.320  67.380  1.00  0.00           H
ATOM   1677  CG  LEU A 692      32.450  54.280  65.340  1.00  0.00           C
ATOM   1678  HG  LEU A 692      33.010  54.100  64.400  1.00  0.00           H
ATOM   1679  CD1 LEU A 692      31.010  54.390  64.790  1.00  0.00           C
ATOM   1680 HD11 LEU A 692      30.860  53.580  64.040  1.00  0.00           H
ATOM   1681 HD12 LEU A 692      30.780  55.270  64.150  1.00  0.00           H
ATOM   1682 HD13 LEU A 692      30.300  54.370  65.650  1.00  0.00           H
ATOM   1683  CD2 LEU A 692      32.920  55.580  65.960  1.00  0.00           C
ATOM   1684 HD21 LEU A 692      32.290  55.870  66.830  1.00  0.00           H
ATOM   1685 HD22 LEU A 692      32.710  56.360  65.180  1.00  0.00           H
ATOM   1686 HD23 LEU A 692      33.970  55.490  66.270  1.00  0.00           H
ATOM   1687  C   LEU A 692      32.660  51.260  64.710  1.00  0.00           C
ATOM   1688  O   LEU A 692      32.070  51.380  63.680  1.00  0.00           O
ATOM   1689  N   ARG A 693      33.800  50.610  64.700  1.00  0.00           N
ATOM   1690  HN  ARG A 693      34.220  50.340  65.560  1.00  0.00           H
ATOM   1691  CA  ARG A 693      34.410  49.950  63.510  1.00  0.00           C
ATOM   1692  HA  ARG A 693      34.470  50.740  62.780  1.00  0.00           H
ATOM   1693  CB  ARG A 693      35.820  49.570  64.010  1.00  0.00           C
ATOM   1694  HB1 ARG A 693      35.620  48.920  64.890  1.00  0.00           H
ATOM   1695  HB2 ARG A 693      36.190  50.580  64.280  1.00  0.00           H
ATOM   1696  CG  ARG A 693      36.740  48.900  63.050  1.00  0.00           C
ATOM   1697  HG1 ARG A 693      37.740  48.980  63.530  1.00  0.00           H
ATOM   1698  HG2 ARG A 693      36.930  49.470  62.120  1.00  0.00           H
ATOM   1699  CD  ARG A 693      36.560  47.390  62.790  1.00  0.00           C
ATOM   1700  HD1 ARG A 693      35.650  47.330  62.150  1.00  0.00           H
ATOM   1701  HD2 ARG A 693      36.520  46.760  63.710  1.00  0.00           H
ATOM   1702  NE  ARG A 693      37.720  46.940  62.020  1.00  0.00           N
ATOM   1703  HE  ARG A 693      38.540  47.510  61.940  1.00  0.00           H
ATOM   1704  CZ  ARG A 693      37.640  45.940  61.150  1.00  0.00           C
ATOM   1705  NH1 ARG A 693      36.700  45.010  61.150  1.00  0.00           N
ATOM   1706 HH11 ARG A 693      36.110  44.990  61.940  1.00  0.00           H
ATOM   1707 HH12 ARG A 693      36.940  44.150  60.690  1.00  0.00           H
ATOM   1708  NH2 ARG A 693      38.630  45.880  60.240  1.00  0.00           N
ATOM   1709 HH21 ARG A 693      39.310  46.610  60.260  1.00  0.00           H
ATOM   1710 HH22 ARG A 693      38.550  45.300  59.430  1.00  0.00           H
ATOM   1711  C   ARG A 693      33.520  48.890  62.920  1.00  0.00           C
ATOM   1712  O   ARG A 693      33.300  48.840  61.710  1.00  0.00           O
ATOM   1713  N   THR A 694      33.000  47.990  63.810  1.00  0.00           N
ATOM   1714  HN  THR A 694      33.160  48.140  64.780  1.00  0.00           H
ATOM   1715  CA  THR A 694      31.960  46.980  63.470  1.00  0.00           C
ATOM   1716  HA  THR A 694      32.270  46.270  62.730  1.00  0.00           H
ATOM   1717  CB  THR A 694      31.450  46.110  64.690  1.00  0.00           C
ATOM   1718  HB  THR A 694      31.000  46.750  65.470  1.00  0.00           H
ATOM   1719  OG1 THR A 694      32.480  45.380  65.330  1.00  0.00           O
ATOM   1720  HG1 THR A 694      32.770  45.990  66.000  1.00  0.00           H
ATOM   1721  CG2 THR A 694      30.480  45.020  64.330  1.00  0.00           C
ATOM   1722 HG21 THR A 694      30.920  44.280  63.630  1.00  0.00           H
ATOM   1723 HG22 THR A 694      29.600  45.420  63.790  1.00  0.00           H
ATOM   1724 HG23 THR A 694      30.140  44.580  65.290  1.00  0.00           H
ATOM   1725  C   THR A 694      30.700  47.540  62.810  1.00  0.00           C
ATOM   1726  O   THR A 694      30.240  47.030  61.770  1.00  0.00           O
ATOM   1727  N   SER A 695      30.120  48.650  63.340  1.00  0.00           N
ATOM   1728  HN  SER A 695      30.460  48.910  64.240  1.00  0.00           H
ATOM   1729  CA  SER A 695      28.980  49.400  62.800  1.00  0.00           C
ATOM   1730  HA  SER A 695      28.210  48.640  62.750  1.00  0.00           H
ATOM   1731  CB  SER A 695      28.620  50.670  63.700  1.00  0.00           C
ATOM   1732  HB1 SER A 695      29.500  51.350  63.640  1.00  0.00           H
ATOM   1733  HB2 SER A 695      28.450  50.360  64.760  1.00  0.00           H
ATOM   1734  OG  SER A 695      27.520  51.350  63.260  1.00  0.00           O
ATOM   1735  HG1 SER A 695      27.350  52.120  63.800  1.00  0.00           H
ATOM   1736  C   SER A 695      29.210  49.970  61.360  1.00  0.00           C
ATOM   1737  O   SER A 695      28.350  49.820  60.460  1.00  0.00           O
ATOM   1738  N   ILE A 696      30.330  50.650  61.160  1.00  0.00           N
ATOM   1739  HN  ILE A 696      30.960  50.770  61.920  1.00  0.00           H
ATOM   1740  CA  ILE A 696      30.730  51.130  59.830  1.00  0.00           C
ATOM   1741  HA  ILE A 696      29.850  51.650  59.470  1.00  0.00           H
ATOM   1742  CB  ILE A 696      31.990  51.980  60.050  1.00  0.00           C
ATOM   1743  HB  ILE A 696      32.620  51.420  60.780  1.00  0.00           H
ATOM   1744  CG2 ILE A 696      32.730  52.390  58.760  1.00  0.00           C
ATOM   1745 HG21 ILE A 696      33.540  53.140  58.950  1.00  0.00           H
ATOM   1746 HG22 ILE A 696      32.010  52.740  57.990  1.00  0.00           H
ATOM   1747 HG23 ILE A 696      33.330  51.590  58.280  1.00  0.00           H
ATOM   1748  CG1 ILE A 696      31.390  53.270  60.670  1.00  0.00           C
ATOM   1749 HG11 ILE A 696      30.680  53.050  61.480  1.00  0.00           H
ATOM   1750 HG12 ILE A 696      30.760  53.700  59.870  1.00  0.00           H
ATOM   1751  CD  ILE A 696      32.380  54.340  61.130  1.00  0.00           C
ATOM   1752  HD1 ILE A 696      31.800  55.280  61.300  1.00  0.00           H
ATOM   1753  HD2 ILE A 696      33.100  54.720  60.380  1.00  0.00           H
ATOM   1754  HD3 ILE A 696      32.950  54.010  62.030  1.00  0.00           H
ATOM   1755  C   ILE A 696      31.110  50.030  58.810  1.00  0.00           C
ATOM   1756  O   ILE A 696      30.900  50.130  57.660  1.00  0.00           O
ATOM   1757  N   GLY A 697      31.650  48.860  59.310  1.00  0.00           N
ATOM   1758  HN  GLY A 697      31.950  48.950  60.250  1.00  0.00           H
ATOM   1759  CA  GLY A 697      31.950  47.810  58.390  1.00  0.00           C
ATOM   1760  HA1 GLY A 697      32.600  47.160  58.970  1.00  0.00           H
ATOM   1761  HA2 GLY A 697      32.470  48.170  57.510  1.00  0.00           H
ATOM   1762  C   GLY A 697      30.760  47.060  57.880  1.00  0.00           C
ATOM   1763  O   GLY A 697      30.610  46.740  56.690  1.00  0.00           O
ATOM   1764  N   LEU A 698      29.810  46.840  58.750  1.00  0.00           N
ATOM   1765  HN  LEU A 698      29.830  47.070  59.720  1.00  0.00           H
ATOM   1766  CA  LEU A 698      28.490  46.390  58.380  1.00  0.00           C
ATOM   1767  HA  LEU A 698      28.730  45.530  57.780  1.00  0.00           H
ATOM   1768  CB  LEU A 698      27.620  46.040  59.610  1.00  0.00           C
ATOM   1769  HB1 LEU A 698      26.640  45.640  59.290  1.00  0.00           H
ATOM   1770  HB2 LEU A 698      27.530  47.010  60.160  1.00  0.00           H
ATOM   1771  CG  LEU A 698      28.060  44.790  60.400  1.00  0.00           C
ATOM   1772  HG  LEU A 698      29.060  44.920  60.840  1.00  0.00           H
ATOM   1773  CD1 LEU A 698      27.180  44.540  61.650  1.00  0.00           C
ATOM   1774 HD11 LEU A 698      26.120  44.640  61.360  1.00  0.00           H
ATOM   1775 HD12 LEU A 698      27.290  45.270  62.480  1.00  0.00           H
ATOM   1776 HD13 LEU A 698      27.290  43.480  61.940  1.00  0.00           H
ATOM   1777  CD2 LEU A 698      28.050  43.510  59.470  1.00  0.00           C
ATOM   1778 HD21 LEU A 698      27.040  43.060  59.380  1.00  0.00           H
ATOM   1779 HD22 LEU A 698      28.650  42.690  59.910  1.00  0.00           H
ATOM   1780 HD23 LEU A 698      28.470  43.680  58.460  1.00  0.00           H
ATOM   1781  C   LEU A 698      27.620  47.260  57.520  1.00  0.00           C
ATOM   1782  O   LEU A 698      26.910  46.850  56.600  1.00  0.00           O
ATOM   1783  N   TRP A 699      27.640  48.520  57.820  1.00  0.00           N
ATOM   1784  HN  TRP A 699      28.180  48.850  58.600  1.00  0.00           H
ATOM   1785  CA  TRP A 699      27.100  49.600  56.900  1.00  0.00           C
ATOM   1786  HA  TRP A 699      26.100  49.250  56.700  1.00  0.00           H
ATOM   1787  CB  TRP A 699      27.180  51.000  57.460  1.00  0.00           C
ATOM   1788  HB1 TRP A 699      27.300  51.920  56.870  1.00  0.00           H
ATOM   1789  HB2 TRP A 699      28.110  50.950  58.050  1.00  0.00           H
ATOM   1790  CG  TRP A 699      26.040  51.390  58.280  1.00  0.00           C
ATOM   1791  CD1 TRP A 699      26.050  51.620  59.620  1.00  0.00           C
ATOM   1792  HD1 TRP A 699      26.730  51.280  60.400  1.00  0.00           H
ATOM   1793  NE1 TRP A 699      24.790  52.090  59.960  1.00  0.00           N
ATOM   1794  HE1 TRP A 699      24.330  52.260  60.810  1.00  0.00           H
ATOM   1795  CE2 TRP A 699      23.960  52.120  58.890  1.00  0.00           C
ATOM   1796  CD2 TRP A 699      24.720  51.730  57.780  1.00  0.00           C
ATOM   1797  CE3 TRP A 699      24.150  51.760  56.500  1.00  0.00           C
ATOM   1798  HE3 TRP A 699      24.710  51.370  55.650  1.00  0.00           H
ATOM   1799  CZ3 TRP A 699      22.870  52.220  56.270  1.00  0.00           C
ATOM   1800  HZ3 TRP A 699      22.580  52.460  55.260  1.00  0.00           H
ATOM   1801  CZ2 TRP A 699      22.670  52.610  58.710  1.00  0.00           C
ATOM   1802  HZ2 TRP A 699      22.040  52.930  59.520  1.00  0.00           H
ATOM   1803  CH2 TRP A 699      22.110  52.570  57.360  1.00  0.00           C
ATOM   1804  HH2 TRP A 699      21.050  52.770  57.230  1.00  0.00           H
ATOM   1805  C   TRP A 699      27.750  49.720  55.570  1.00  0.00           C
ATOM   1806  O   TRP A 699      27.010  49.680  54.590  1.00  0.00           O
ATOM   1807  N   THR A 700      29.150  49.680  55.440  1.00  0.00           N
ATOM   1808  HN  THR A 700      29.640  49.720  56.310  1.00  0.00           H
ATOM   1809  CA  THR A 700      29.940  49.550  54.190  1.00  0.00           C
ATOM   1810  HA  THR A 700      29.620  50.370  53.560  1.00  0.00           H
ATOM   1811  CB  THR A 700      31.440  49.520  54.560  1.00  0.00           C
ATOM   1812  HB  THR A 700      31.500  48.630  55.220  1.00  0.00           H
ATOM   1813  OG1 THR A 700      31.550  50.770  55.290  1.00  0.00           O
ATOM   1814  HG1 THR A 700      31.370  50.630  56.220  1.00  0.00           H
ATOM   1815  CG2 THR A 700      32.380  49.520  53.330  1.00  0.00           C
ATOM   1816 HG21 THR A 700      32.380  48.680  52.600  1.00  0.00           H
ATOM   1817 HG22 THR A 700      33.410  49.650  53.730  1.00  0.00           H
ATOM   1818 HG23 THR A 700      32.180  50.480  52.810  1.00  0.00           H
ATOM   1819  C   THR A 700      29.670  48.300  53.450  1.00  0.00           C
ATOM   1820  O   THR A 700      29.610  48.330  52.220  1.00  0.00           O
ATOM   1821  N   SER A 701      29.410  47.160  54.180  1.00  0.00           N
ATOM   1822  HN  SER A 701      29.680  47.150  55.140  1.00  0.00           H
ATOM   1823  CA  SER A 701      28.960  45.870  53.660  1.00  0.00           C
ATOM   1824  HA  SER A 701      29.560  45.500  52.850  1.00  0.00           H
ATOM   1825  CB  SER A 701      28.920  44.720  54.700  1.00  0.00           C
ATOM   1826  HB1 SER A 701      28.160  44.950  55.470  1.00  0.00           H
ATOM   1827  HB2 SER A 701      29.910  44.630  55.200  1.00  0.00           H
ATOM   1828  OG  SER A 701      28.550  43.390  54.190  1.00  0.00           O
ATOM   1829  HG1 SER A 701      29.290  43.170  53.610  1.00  0.00           H
ATOM   1830  C   SER A 701      27.580  46.060  53.030  1.00  0.00           C
ATOM   1831  O   SER A 701      27.470  45.830  51.850  1.00  0.00           O
ATOM   1832  N   PHE A 702      26.540  46.400  53.810  1.00  0.00           N
ATOM   1833  HN  PHE A 702      26.690  46.580  54.770  1.00  0.00           H
ATOM   1834  CA  PHE A 702      25.200  46.600  53.190  1.00  0.00           C
ATOM   1835  HA  PHE A 702      24.860  45.650  52.780  1.00  0.00           H
ATOM   1836  CB  PHE A 702      24.150  47.010  54.190  1.00  0.00           C
ATOM   1837  HB1 PHE A 702      24.370  48.050  54.510  1.00  0.00           H
ATOM   1838  HB2 PHE A 702      24.230  46.350  55.080  1.00  0.00           H
ATOM   1839  CG  PHE A 702      22.730  46.910  53.630  1.00  0.00           C
ATOM   1840  CD1 PHE A 702      22.230  45.520  53.340  1.00  0.00           C
ATOM   1841  HD1 PHE A 702      22.900  44.680  53.480  1.00  0.00           H
ATOM   1842  CE1 PHE A 702      20.870  45.370  53.040  1.00  0.00           C
ATOM   1843  HE1 PHE A 702      20.480  44.430  52.680  1.00  0.00           H
ATOM   1844  CZ  PHE A 702      20.030  46.450  52.740  1.00  0.00           C
ATOM   1845  HZ  PHE A 702      18.990  46.270  52.540  1.00  0.00           H
ATOM   1846  CD2 PHE A 702      21.820  47.940  53.560  1.00  0.00           C
ATOM   1847  HD2 PHE A 702      22.120  48.960  53.750  1.00  0.00           H
ATOM   1848  CE2 PHE A 702      20.550  47.730  53.040  1.00  0.00           C
ATOM   1849  HE2 PHE A 702      20.000  48.660  53.000  1.00  0.00           H
ATOM   1850  C   PHE A 702      25.140  47.540  52.070  1.00  0.00           C
ATOM   1851  O   PHE A 702      24.620  47.240  51.060  1.00  0.00           O
ATOM   1852  N   LEU A 703      25.900  48.700  52.210  1.00  0.00           N
ATOM   1853  HN  LEU A 703      26.300  48.920  53.090  1.00  0.00           H
ATOM   1854  CA  LEU A 703      25.960  49.620  51.070  1.00  0.00           C
ATOM   1855  HA  LEU A 703      24.930  49.830  50.860  1.00  0.00           H
ATOM   1856  CB  LEU A 703      26.610  50.920  51.530  1.00  0.00           C
ATOM   1857  HB1 LEU A 703      26.880  51.690  50.780  1.00  0.00           H
ATOM   1858  HB2 LEU A 703      27.570  50.780  52.070  1.00  0.00           H
ATOM   1859  CG  LEU A 703      25.730  51.750  52.560  1.00  0.00           C
ATOM   1860  HG  LEU A 703      25.110  51.100  53.210  1.00  0.00           H
ATOM   1861  CD1 LEU A 703      26.590  52.710  53.390  1.00  0.00           C
ATOM   1862 HD11 LEU A 703      27.270  53.340  52.790  1.00  0.00           H
ATOM   1863 HD12 LEU A 703      27.270  52.040  53.980  1.00  0.00           H
ATOM   1864 HD13 LEU A 703      26.000  53.450  53.980  1.00  0.00           H
ATOM   1865  CD2 LEU A 703      24.680  52.680  51.870  1.00  0.00           C
ATOM   1866 HD21 LEU A 703      24.000  53.170  52.600  1.00  0.00           H
ATOM   1867 HD22 LEU A 703      24.020  52.140  51.150  1.00  0.00           H
ATOM   1868 HD23 LEU A 703      25.220  53.510  51.360  1.00  0.00           H
ATOM   1869  C   LEU A 703      26.580  49.230  49.750  1.00  0.00           C
ATOM   1870  O   LEU A 703      26.200  49.740  48.690  1.00  0.00           O
ATOM   1871  N   CYS A 704      27.510  48.230  49.770  1.00  0.00           N
ATOM   1872  HN  CYS A 704      27.760  47.910  50.680  1.00  0.00           H
ATOM   1873  CA  CYS A 704      28.070  47.480  48.690  1.00  0.00           C
ATOM   1874  HA  CYS A 704      28.460  48.200  47.990  1.00  0.00           H
ATOM   1875  CB  CYS A 704      29.320  46.730  49.030  1.00  0.00           C
ATOM   1876  HB1 CYS A 704      29.630  46.010  48.240  1.00  0.00           H
ATOM   1877  HB2 CYS A 704      29.260  46.140  49.970  1.00  0.00           H
ATOM   1878  SG  CYS A 704      30.730  47.900  49.160  1.00  0.00           S
ATOM   1879  HG1 CYS A 704      30.150  48.730  50.020  1.00  0.00           H
ATOM   1880  C   CYS A 704      26.990  46.610  48.010  1.00  0.00           C
ATOM   1881  O   CYS A 704      26.780  46.690  46.810  1.00  0.00           O
ATOM   1882  N   ILE A 705      26.140  45.860  48.760  1.00  0.00           N
ATOM   1883  HN  ILE A 705      26.290  45.850  49.750  1.00  0.00           H
ATOM   1884  CA  ILE A 705      24.930  45.170  48.310  1.00  0.00           C
ATOM   1885  HA  ILE A 705      25.180  44.340  47.670  1.00  0.00           H
ATOM   1886  CB  ILE A 705      24.220  44.370  49.410  1.00  0.00           C
ATOM   1887  HB  ILE A 705      23.690  44.980  50.180  1.00  0.00           H
ATOM   1888  CG2 ILE A 705      23.150  43.430  48.820  1.00  0.00           C
ATOM   1889 HG21 ILE A 705      22.940  42.650  49.610  1.00  0.00           H
ATOM   1890 HG22 ILE A 705      23.460  42.850  47.920  1.00  0.00           H
ATOM   1891 HG23 ILE A 705      22.150  43.900  48.700  1.00  0.00           H
ATOM   1892  CG1 ILE A 705      25.210  43.620  50.350  1.00  0.00           C
ATOM   1893 HG11 ILE A 705      24.500  43.020  50.960  1.00  0.00           H
ATOM   1894 HG12 ILE A 705      25.700  44.360  51.040  1.00  0.00           H
ATOM   1895  CD  ILE A 705      26.270  42.800  49.630  1.00  0.00           C
ATOM   1896  HD1 ILE A 705      26.850  43.440  48.940  1.00  0.00           H
ATOM   1897  HD2 ILE A 705      25.860  41.950  49.040  1.00  0.00           H
ATOM   1898  HD3 ILE A 705      26.900  42.350  50.430  1.00  0.00           H
ATOM   1899  C   ILE A 705      23.950  46.100  47.630  1.00  0.00           C
ATOM   1900  O   ILE A 705      23.390  45.870  46.540  1.00  0.00           O
ATOM   1901  N   VAL A 706      23.720  47.300  48.200  1.00  0.00           N
ATOM   1902  HN  VAL A 706      24.190  47.520  49.060  1.00  0.00           H
ATOM   1903  CA  VAL A 706      22.980  48.380  47.560  1.00  0.00           C
ATOM   1904  HA  VAL A 706      22.060  47.910  47.240  1.00  0.00           H
ATOM   1905  CB  VAL A 706      22.650  49.530  48.490  1.00  0.00           C
ATOM   1906  HB  VAL A 706      23.600  49.890  48.950  1.00  0.00           H
ATOM   1907  CG1 VAL A 706      21.970  50.720  47.770  1.00  0.00           C
ATOM   1908 HG11 VAL A 706      20.930  50.450  47.500  1.00  0.00           H
ATOM   1909 HG12 VAL A 706      22.490  51.280  46.960  1.00  0.00           H
ATOM   1910 HG13 VAL A 706      21.740  51.500  48.530  1.00  0.00           H
ATOM   1911  CG2 VAL A 706      21.710  49.000  49.650  1.00  0.00           C
ATOM   1912 HG21 VAL A 706      20.840  48.450  49.240  1.00  0.00           H
ATOM   1913 HG22 VAL A 706      21.350  49.760  50.350  1.00  0.00           H
ATOM   1914 HG23 VAL A 706      22.270  48.250  50.260  1.00  0.00           H
ATOM   1915  C   VAL A 706      23.590  48.900  46.270  1.00  0.00           C
ATOM   1916  O   VAL A 706      22.910  49.070  45.260  1.00  0.00           O
ATOM   1917  N   LEU A 707      24.930  49.070  46.240  1.00  0.00           N
ATOM   1918  HN  LEU A 707      25.460  48.900  47.060  1.00  0.00           H
ATOM   1919  CA  LEU A 707      25.640  49.450  45.100  1.00  0.00           C
ATOM   1920  HA  LEU A 707      25.120  50.350  44.820  1.00  0.00           H
ATOM   1921  CB  LEU A 707      27.110  49.740  45.360  1.00  0.00           C
ATOM   1922  HB1 LEU A 707      27.620  48.780  45.600  1.00  0.00           H
ATOM   1923  HB2 LEU A 707      27.140  50.220  46.370  1.00  0.00           H
ATOM   1924  CG  LEU A 707      27.960  50.380  44.240  1.00  0.00           C
ATOM   1925  HG  LEU A 707      27.930  49.670  43.390  1.00  0.00           H
ATOM   1926  CD1 LEU A 707      27.340  51.750  43.810  1.00  0.00           C
ATOM   1927 HD11 LEU A 707      28.010  52.230  43.060  1.00  0.00           H
ATOM   1928 HD12 LEU A 707      27.290  52.410  44.710  1.00  0.00           H
ATOM   1929 HD13 LEU A 707      26.380  51.630  43.270  1.00  0.00           H
ATOM   1930  CD2 LEU A 707      29.360  50.530  44.750  1.00  0.00           C
ATOM   1931 HD21 LEU A 707      29.580  51.510  45.230  1.00  0.00           H
ATOM   1932 HD22 LEU A 707      30.000  50.290  43.870  1.00  0.00           H
ATOM   1933 HD23 LEU A 707      29.700  49.760  45.480  1.00  0.00           H
ATOM   1934  C   LEU A 707      25.530  48.490  43.880  1.00  0.00           C
ATOM   1935  O   LEU A 707      25.370  48.810  42.690  1.00  0.00           O
ATOM   1936  N   VAL A 708      25.530  47.230  44.200  1.00  0.00           N
ATOM   1937  HN  VAL A 708      25.740  47.010  45.150  1.00  0.00           H
ATOM   1938  CA  VAL A 708      25.170  46.130  43.270  1.00  0.00           C
ATOM   1939  HA  VAL A 708      25.690  46.280  42.340  1.00  0.00           H
ATOM   1940  CB  VAL A 708      25.530  44.800  43.860  1.00  0.00           C
ATOM   1941  HB  VAL A 708      25.380  44.770  44.960  1.00  0.00           H
ATOM   1942  CG1 VAL A 708      24.940  43.630  43.080  1.00  0.00           C
ATOM   1943 HG11 VAL A 708      25.490  43.570  42.110  1.00  0.00           H
ATOM   1944 HG12 VAL A 708      23.860  43.620  42.860  1.00  0.00           H
ATOM   1945 HG13 VAL A 708      25.100  42.640  43.560  1.00  0.00           H
ATOM   1946  CG2 VAL A 708      27.100  44.710  43.770  1.00  0.00           C
ATOM   1947 HG21 VAL A 708      27.400  43.790  44.310  1.00  0.00           H
ATOM   1948 HG22 VAL A 708      27.600  45.610  44.200  1.00  0.00           H
ATOM   1949 HG23 VAL A 708      27.440  44.650  42.720  1.00  0.00           H
ATOM   1950  C   VAL A 708      23.720  46.100  42.840  1.00  0.00           C
ATOM   1951  O   VAL A 708      23.460  46.070  41.620  1.00  0.00           O
ATOM   1952  N   ALA A 709      22.720  46.190  43.700  1.00  0.00           N
ATOM   1953  HN  ALA A 709      22.810  46.340  44.690  1.00  0.00           H
ATOM   1954  CA  ALA A 709      21.330  45.990  43.310  1.00  0.00           C
ATOM   1955  HA  ALA A 709      21.260  45.230  42.560  1.00  0.00           H
ATOM   1956  CB  ALA A 709      20.480  45.830  44.670  1.00  0.00           C
ATOM   1957  HB1 ALA A 709      19.480  45.450  44.410  1.00  0.00           H
ATOM   1958  HB2 ALA A 709      20.330  46.800  45.190  1.00  0.00           H
ATOM   1959  HB3 ALA A 709      20.960  45.020  45.260  1.00  0.00           H
ATOM   1960  C   ALA A 709      20.790  47.220  42.600  1.00  0.00           C
ATOM   1961  O   ALA A 709      19.670  47.180  42.070  1.00  0.00           O
ATOM   1962  N   THR A 710      21.510  48.370  42.660  1.00  0.00           N
ATOM   1963  HN  THR A 710      22.320  48.460  43.250  1.00  0.00           H
ATOM   1964  CA  THR A 710      21.060  49.610  42.110  1.00  0.00           C
ATOM   1965  HA  THR A 710      19.990  49.460  41.970  1.00  0.00           H
ATOM   1966  CB  THR A 710      21.000  50.810  43.100  1.00  0.00           C
ATOM   1967  HB  THR A 710      20.390  51.600  42.610  1.00  0.00           H
ATOM   1968  OG1 THR A 710      22.270  51.270  43.550  1.00  0.00           O
ATOM   1969  HG1 THR A 710      22.560  50.600  44.170  1.00  0.00           H
ATOM   1970  CG2 THR A 710      20.120  50.350  44.270  1.00  0.00           C
ATOM   1971 HG21 THR A 710      19.810  51.270  44.800  1.00  0.00           H
ATOM   1972 HG22 THR A 710      20.620  49.730  45.050  1.00  0.00           H
ATOM   1973 HG23 THR A 710      19.140  49.900  44.010  1.00  0.00           H
ATOM   1974  C   THR A 710      21.710  49.890  40.840  1.00  0.00           C
ATOM   1975  O   THR A 710      21.260  50.830  40.190  1.00  0.00           O
ATOM   1976  N   ASP A 711      22.710  49.050  40.400  1.00  0.00           N
ATOM   1977  HN  ASP A 711      22.980  48.360  41.080  1.00  0.00           H
ATOM   1978  CA  ASP A 711      23.520  49.080  39.210  1.00  0.00           C
ATOM   1979  HA  ASP A 711      23.990  48.110  39.240  1.00  0.00           H
ATOM   1980  CB  ASP A 711      22.700  49.160  37.880  1.00  0.00           C
ATOM   1981  HB1 ASP A 711      22.320  50.180  37.630  1.00  0.00           H
ATOM   1982  HB2 ASP A 711      21.790  48.550  38.100  1.00  0.00           H
ATOM   1983  CG  ASP A 711      23.460  48.700  36.710  1.00  0.00           C
ATOM   1984  OD1 ASP A 711      24.610  48.130  36.730  1.00  0.00           O
ATOM   1985  OD2 ASP A 711      22.810  48.780  35.580  1.00  0.00           O
ATOM   1986  C   ASP A 711      24.680  50.150  39.290  1.00  0.00           C
ATOM   1987  O   ASP A 711      24.550  51.310  39.670  1.00  0.00           O
ATOM   1988  N   ALA A 712      25.890  49.630  39.080  1.00  0.00           N
ATOM   1989  HN  ALA A 712      25.970  48.650  39.200  1.00  0.00           H
ATOM   1990  CA  ALA A 712      27.130  50.430  39.100  1.00  0.00           C
ATOM   1991  HA  ALA A 712      26.850  51.460  39.290  1.00  0.00           H
ATOM   1992  CB  ALA A 712      28.150  49.880  40.210  1.00  0.00           C
ATOM   1993  HB1 ALA A 712      27.520  49.740  41.110  1.00  0.00           H
ATOM   1994  HB2 ALA A 712      28.870  50.650  40.570  1.00  0.00           H
ATOM   1995  HB3 ALA A 712      28.690  48.920  40.080  1.00  0.00           H
ATOM   1996  C   ALA A 712      27.750  50.420  37.700  1.00  0.00           C
ATOM   1997  O   ALA A 712      28.800  51.050  37.490  1.00  0.00           O
ATOM   1998  N   SER A 713      27.090  49.810  36.690  1.00  0.00           N
ATOM   1999  HN  SER A 713      26.190  49.390  36.780  1.00  0.00           H
ATOM   2000  CA  SER A 713      27.730  49.420  35.400  1.00  0.00           C
ATOM   2001  HA  SER A 713      28.590  48.840  35.680  1.00  0.00           H
ATOM   2002  CB  SER A 713      26.840  48.520  34.510  1.00  0.00           C
ATOM   2003  HB1 SER A 713      27.410  48.290  33.570  1.00  0.00           H
ATOM   2004  HB2 SER A 713      25.830  48.920  34.320  1.00  0.00           H
ATOM   2005  OG  SER A 713      26.640  47.320  35.250  1.00  0.00           O
ATOM   2006  HG1 SER A 713      25.770  47.400  35.660  1.00  0.00           H
ATOM   2007  C   SER A 713      28.160  50.600  34.500  1.00  0.00           C
ATOM   2008  O   SER A 713      29.120  50.560  33.690  1.00  0.00           O
ATOM   2009  N   SER A 714      27.510  51.740  34.700  1.00  0.00           N
ATOM   2010  HN  SER A 714      26.950  51.650  35.520  1.00  0.00           H
ATOM   2011  CA  SER A 714      27.890  53.050  34.060  1.00  0.00           C
ATOM   2012  HA  SER A 714      28.530  52.930  33.190  1.00  0.00           H
ATOM   2013  CB  SER A 714      26.590  53.770  33.560  1.00  0.00           C
ATOM   2014  HB1 SER A 714      26.920  54.640  32.960  1.00  0.00           H
ATOM   2015  HB2 SER A 714      26.170  54.150  34.510  1.00  0.00           H
ATOM   2016  OG  SER A 714      25.700  52.910  32.870  1.00  0.00           O
ATOM   2017  HG1 SER A 714      25.490  52.120  33.390  1.00  0.00           H
ATOM   2018  C   SER A 714      28.670  53.950  34.960  1.00  0.00           C
ATOM   2019  O   SER A 714      29.290  54.930  34.530  1.00  0.00           O
ATOM   2020  N   LEU A 715      28.810  53.630  36.240  1.00  0.00           N
ATOM   2021  HN  LEU A 715      28.310  52.830  36.550  1.00  0.00           H
ATOM   2022  CA  LEU A 715      29.640  54.320  37.180  1.00  0.00           C
ATOM   2023  HA  LEU A 715      29.520  55.380  36.980  1.00  0.00           H
ATOM   2024  CB  LEU A 715      29.350  54.030  38.650  1.00  0.00           C
ATOM   2025  HB1 LEU A 715      30.050  54.660  39.240  1.00  0.00           H
ATOM   2026  HB2 LEU A 715      29.610  52.980  38.910  1.00  0.00           H
ATOM   2027  CG  LEU A 715      27.860  54.210  39.100  1.00  0.00           C
ATOM   2028  HG  LEU A 715      27.220  53.470  38.590  1.00  0.00           H
ATOM   2029  CD1 LEU A 715      27.800  53.880  40.550  1.00  0.00           C
ATOM   2030 HD11 LEU A 715      26.830  54.230  40.950  1.00  0.00           H
ATOM   2031 HD12 LEU A 715      28.510  54.370  41.250  1.00  0.00           H
ATOM   2032 HD13 LEU A 715      27.870  52.790  40.760  1.00  0.00           H
ATOM   2033  CD2 LEU A 715      27.340  55.710  38.820  1.00  0.00           C
ATOM   2034 HD21 LEU A 715      26.310  55.730  39.250  1.00  0.00           H
ATOM   2035 HD22 LEU A 715      27.210  56.180  37.820  1.00  0.00           H
ATOM   2036 HD23 LEU A 715      27.960  56.470  39.360  1.00  0.00           H
ATOM   2037  C   LEU A 715      31.160  54.000  36.930  1.00  0.00           C
ATOM   2038  O   LEU A 715      32.020  54.840  36.920  1.00  0.00           O
ATOM   2039  N   VAL A 716      31.490  52.770  36.600  1.00  0.00           N
ATOM   2040  HN  VAL A 716      30.810  52.040  36.610  1.00  0.00           H
ATOM   2041  CA  VAL A 716      32.790  52.300  36.110  1.00  0.00           C
ATOM   2042  HA  VAL A 716      33.470  52.260  36.960  1.00  0.00           H
ATOM   2043  CB  VAL A 716      32.820  50.880  35.660  1.00  0.00           C
ATOM   2044  HB  VAL A 716      33.890  50.630  35.510  1.00  0.00           H
ATOM   2045  CG1 VAL A 716      32.190  50.020  36.740  1.00  0.00           C
ATOM   2046 HG11 VAL A 716      32.420  50.600  37.670  1.00  0.00           H
ATOM   2047 HG12 VAL A 716      32.550  48.980  36.840  1.00  0.00           H
ATOM   2048 HG13 VAL A 716      31.080  50.080  36.700  1.00  0.00           H
ATOM   2049  CG2 VAL A 716      32.190  50.620  34.310  1.00  0.00           C
ATOM   2050 HG21 VAL A 716      31.900  49.560  34.120  1.00  0.00           H
ATOM   2051 HG22 VAL A 716      32.870  50.970  33.510  1.00  0.00           H
ATOM   2052 HG23 VAL A 716      31.270  51.230  34.140  1.00  0.00           H
ATOM   2053  C   VAL A 716      33.520  53.190  35.040  1.00  0.00           C
ATOM   2054  O   VAL A 716      34.750  53.280  35.030  1.00  0.00           O
ATOM   2055  N   CYS A 717      32.660  53.900  34.210  1.00  0.00           N
ATOM   2056  HN  CYS A 717      31.660  53.880  34.310  1.00  0.00           H
ATOM   2057  CA  CYS A 717      33.140  54.790  33.230  1.00  0.00           C
ATOM   2058  HA  CYS A 717      33.750  54.260  32.500  1.00  0.00           H
ATOM   2059  CB  CYS A 717      31.860  55.390  32.550  1.00  0.00           C
ATOM   2060  HB1 CYS A 717      31.980  56.140  31.740  1.00  0.00           H
ATOM   2061  HB2 CYS A 717      31.230  55.730  33.400  1.00  0.00           H
ATOM   2062  SG  CYS A 717      30.930  53.990  31.690  1.00  0.00           S
ATOM   2063  HG1 CYS A 717      30.030  54.780  31.110  1.00  0.00           H
ATOM   2064  C   CYS A 717      34.040  55.860  33.660  1.00  0.00           C
ATOM   2065  O   CYS A 717      34.990  56.200  32.950  1.00  0.00           O
ATOM   2066  N   TYR A 718      33.770  56.470  34.810  1.00  0.00           N
ATOM   2067  HN  TYR A 718      33.000  56.040  35.280  1.00  0.00           H
ATOM   2068  CA  TYR A 718      34.270  57.670  35.370  1.00  0.00           C
ATOM   2069  HA  TYR A 718      34.680  58.280  34.570  1.00  0.00           H
ATOM   2070  CB  TYR A 718      33.160  58.480  36.100  1.00  0.00           C
ATOM   2071  HB1 TYR A 718      33.450  59.440  36.580  1.00  0.00           H
ATOM   2072  HB2 TYR A 718      32.860  57.910  37.010  1.00  0.00           H
ATOM   2073  CG  TYR A 718      31.890  58.670  35.290  1.00  0.00           C
ATOM   2074  CD1 TYR A 718      31.810  59.780  34.420  1.00  0.00           C
ATOM   2075  HD1 TYR A 718      32.620  60.490  34.390  1.00  0.00           H
ATOM   2076  CE1 TYR A 718      30.560  60.110  33.870  1.00  0.00           C
ATOM   2077  HE1 TYR A 718      30.540  61.010  33.280  1.00  0.00           H
ATOM   2078  CZ  TYR A 718      29.500  59.160  33.960  1.00  0.00           C
ATOM   2079  OH  TYR A 718      28.300  59.470  33.260  1.00  0.00           O
ATOM   2080  HH  TYR A 718      28.550  60.080  32.560  1.00  0.00           H
ATOM   2081  CD2 TYR A 718      30.760  57.770  35.430  1.00  0.00           C
ATOM   2082  HD2 TYR A 718      30.840  56.860  36.010  1.00  0.00           H
ATOM   2083  CE2 TYR A 718      29.580  58.000  34.790  1.00  0.00           C
ATOM   2084  HE2 TYR A 718      28.650  57.470  34.940  1.00  0.00           H
ATOM   2085  C   TYR A 718      35.400  57.520  36.340  1.00  0.00           C
ATOM   2086  O   TYR A 718      35.830  58.500  36.970  1.00  0.00           O
ATOM   2087  N   ILE A 719      35.920  56.260  36.490  1.00  0.00           N
ATOM   2088  HN  ILE A 719      35.600  55.450  36.010  1.00  0.00           H
ATOM   2089  CA  ILE A 719      37.260  56.030  37.090  1.00  0.00           C
ATOM   2090  HA  ILE A 719      37.490  56.870  37.720  1.00  0.00           H
ATOM   2091  CB  ILE A 719      37.390  54.800  37.830  1.00  0.00           C
ATOM   2092  HB  ILE A 719      37.080  53.870  37.300  1.00  0.00           H
ATOM   2093  CG2 ILE A 719      38.890  54.840  38.270  1.00  0.00           C
ATOM   2094 HG21 ILE A 719      39.560  54.410  37.500  1.00  0.00           H
ATOM   2095 HG22 ILE A 719      39.010  54.140  39.130  1.00  0.00           H
ATOM   2096 HG23 ILE A 719      39.250  55.790  38.710  1.00  0.00           H
ATOM   2097  CG1 ILE A 719      36.520  55.020  39.090  1.00  0.00           C
ATOM   2098 HG11 ILE A 719      35.480  55.160  38.730  1.00  0.00           H
ATOM   2099 HG12 ILE A 719      36.880  55.870  39.700  1.00  0.00           H
ATOM   2100  CD  ILE A 719      36.370  53.840  40.030  1.00  0.00           C
ATOM   2101  HD1 ILE A 719      37.380  53.600  40.410  1.00  0.00           H
ATOM   2102  HD2 ILE A 719      35.950  52.900  39.600  1.00  0.00           H
ATOM   2103  HD3 ILE A 719      35.810  54.020  40.970  1.00  0.00           H
ATOM   2104  C   ILE A 719      38.190  56.180  35.940  1.00  0.00           C
ATOM   2105  O   ILE A 719      38.120  55.370  34.980  1.00  0.00           O
ATOM   2106  N   THR A 720      39.150  57.160  35.870  1.00  0.00           N
ATOM   2107  HN  THR A 720      39.180  57.860  36.580  1.00  0.00           H
ATOM   2108  CA  THR A 720      40.070  57.430  34.730  1.00  0.00           C
ATOM   2109  HA  THR A 720      40.280  56.460  34.290  1.00  0.00           H
ATOM   2110  CB  THR A 720      39.540  58.330  33.630  1.00  0.00           C
ATOM   2111  HB  THR A 720      38.600  57.870  33.270  1.00  0.00           H
ATOM   2112  OG1 THR A 720      40.450  58.370  32.520  1.00  0.00           O
ATOM   2113  HG1 THR A 720      40.180  59.130  31.990  1.00  0.00           H
ATOM   2114  CG2 THR A 720      39.350  59.730  34.120  1.00  0.00           C
ATOM   2115 HG21 THR A 720      38.890  59.710  35.130  1.00  0.00           H
ATOM   2116 HG22 THR A 720      38.640  60.240  33.440  1.00  0.00           H
ATOM   2117 HG23 THR A 720      40.290  60.290  34.300  1.00  0.00           H
ATOM   2118  C   THR A 720      41.340  57.870  35.380  1.00  0.00           C
ATOM   2119  O   THR A 720      41.550  57.790  36.620  1.00  0.00           O
ATOM   2120  N   ARG A 721      42.250  58.240  34.490  1.00  0.00           N
ATOM   2121  HN  ARG A 721      41.980  58.310  33.540  1.00  0.00           H
ATOM   2122  CA  ARG A 721      43.600  58.560  34.740  1.00  0.00           C
ATOM   2123  HA  ARG A 721      44.090  57.770  35.300  1.00  0.00           H
ATOM   2124  CB  ARG A 721      44.400  58.870  33.450  1.00  0.00           C
ATOM   2125  HB1 ARG A 721      45.500  58.840  33.620  1.00  0.00           H
ATOM   2126  HB2 ARG A 721      44.190  59.850  32.990  1.00  0.00           H
ATOM   2127  CG  ARG A 721      44.080  57.860  32.290  1.00  0.00           C
ATOM   2128  HG1 ARG A 721      44.810  58.050  31.480  1.00  0.00           H
ATOM   2129  HG2 ARG A 721      43.130  58.280  31.890  1.00  0.00           H
ATOM   2130  CD  ARG A 721      44.060  56.440  32.630  1.00  0.00           C
ATOM   2131  HD1 ARG A 721      44.040  55.770  31.750  1.00  0.00           H
ATOM   2132  HD2 ARG A 721      43.150  56.180  33.220  1.00  0.00           H
ATOM   2133  NE  ARG A 721      45.310  56.060  33.330  1.00  0.00           N
ATOM   2134  HE  ARG A 721      46.150  56.580  33.240  1.00  0.00           H
ATOM   2135  CZ  ARG A 721      45.320  55.360  34.460  1.00  0.00           C
ATOM   2136  NH1 ARG A 721      44.360  54.480  34.750  1.00  0.00           N
ATOM   2137 HH11 ARG A 721      43.800  54.100  34.020  1.00  0.00           H
ATOM   2138 HH12 ARG A 721      44.320  54.200  35.710  1.00  0.00           H
ATOM   2139  NH2 ARG A 721      46.300  55.510  35.280  1.00  0.00           N
ATOM   2140 HH21 ARG A 721      47.100  55.960  34.870  1.00  0.00           H
ATOM   2141 HH22 ARG A 721      46.370  55.000  36.130  1.00  0.00           H
ATOM   2142  C   ARG A 721      43.620  59.850  35.590  1.00  0.00           C
ATOM   2143  O   ARG A 721      44.390  59.930  36.510  1.00  0.00           O
ATOM   2144  N   PHE A 722      42.800  60.890  35.360  1.00  0.00           N
ATOM   2145  HN  PHE A 722      42.320  60.900  34.490  1.00  0.00           H
ATOM   2146  CA  PHE A 722      42.800  62.020  36.220  1.00  0.00           C
ATOM   2147  HA  PHE A 722      43.810  62.410  36.190  1.00  0.00           H
ATOM   2148  CB  PHE A 722      41.820  63.130  35.560  1.00  0.00           C
ATOM   2149  HB1 PHE A 722      40.750  62.840  35.560  1.00  0.00           H
ATOM   2150  HB2 PHE A 722      42.010  63.260  34.480  1.00  0.00           H
ATOM   2151  CG  PHE A 722      41.970  64.440  36.200  1.00  0.00           C
ATOM   2152  CD1 PHE A 722      41.080  64.860  37.180  1.00  0.00           C
ATOM   2153  HD1 PHE A 722      40.330  64.160  37.500  1.00  0.00           H
ATOM   2154  CE1 PHE A 722      41.150  66.070  37.850  1.00  0.00           C
ATOM   2155  HE1 PHE A 722      40.390  66.260  38.590  1.00  0.00           H
ATOM   2156  CZ  PHE A 722      42.150  66.980  37.390  1.00  0.00           C
ATOM   2157  HZ  PHE A 722      42.160  67.980  37.780  1.00  0.00           H
ATOM   2158  CD2 PHE A 722      42.920  65.390  35.710  1.00  0.00           C
ATOM   2159  HD2 PHE A 722      43.510  65.100  34.850  1.00  0.00           H
ATOM   2160  CE2 PHE A 722      42.950  66.680  36.260  1.00  0.00           C
ATOM   2161  HE2 PHE A 722      43.660  67.370  35.860  1.00  0.00           H
ATOM   2162  C   PHE A 722      42.460  61.650  37.610  1.00  0.00           C
ATOM   2163  O   PHE A 722      43.060  62.050  38.600  1.00  0.00           O
ATOM   2164  N   THR A 723      41.540  60.800  37.800  1.00  0.00           N
ATOM   2165  HN  THR A 723      41.130  60.470  36.960  1.00  0.00           H
ATOM   2166  CA  THR A 723      41.140  60.230  39.080  1.00  0.00           C
ATOM   2167  HA  THR A 723      40.850  61.090  39.670  1.00  0.00           H
ATOM   2168  CB  THR A 723      39.840  59.320  38.920  1.00  0.00           C
ATOM   2169  HB  THR A 723      40.050  58.270  39.210  1.00  0.00           H
ATOM   2170  OG1 THR A 723      39.260  59.280  37.640  1.00  0.00           O
ATOM   2171  HG1 THR A 723      39.160  60.220  37.440  1.00  0.00           H
ATOM   2172  CG2 THR A 723      38.740  59.850  39.800  1.00  0.00           C
ATOM   2173 HG21 THR A 723      37.950  59.080  39.700  1.00  0.00           H
ATOM   2174 HG22 THR A 723      38.350  60.830  39.430  1.00  0.00           H
ATOM   2175 HG23 THR A 723      39.160  60.020  40.810  1.00  0.00           H
ATOM   2176  C   THR A 723      42.300  59.480  39.770  1.00  0.00           C
ATOM   2177  O   THR A 723      42.820  59.800  40.870  1.00  0.00           O
ATOM   2178  N   GLU A 724      42.720  58.340  39.100  1.00  0.00           N
ATOM   2179  HN  GLU A 724      42.440  58.200  38.150  1.00  0.00           H
ATOM   2180  CA  GLU A 724      43.550  57.320  39.670  1.00  0.00           C
ATOM   2181  HA  GLU A 724      42.900  56.870  40.400  1.00  0.00           H
ATOM   2182  CB  GLU A 724      43.820  56.210  38.620  1.00  0.00           C
ATOM   2183  HB1 GLU A 724      44.250  56.570  37.650  1.00  0.00           H
ATOM   2184  HB2 GLU A 724      42.900  55.650  38.340  1.00  0.00           H
ATOM   2185  CG  GLU A 724      44.840  55.070  39.010  1.00  0.00           C
ATOM   2186  HG1 GLU A 724      44.350  54.410  39.760  1.00  0.00           H
ATOM   2187  HG2 GLU A 724      45.840  55.410  39.340  1.00  0.00           H
ATOM   2188  CD  GLU A 724      45.090  54.120  37.870  1.00  0.00           C
ATOM   2189  OE1 GLU A 724      46.280  53.910  37.520  1.00  0.00           O
ATOM   2190  OE2 GLU A 724      44.160  53.480  37.350  1.00  0.00           O
ATOM   2191  C   GLU A 724      44.840  57.690  40.240  1.00  0.00           C
ATOM   2192  O   GLU A 724      45.160  57.410  41.430  1.00  0.00           O
ATOM   2193  N   GLU A 725      45.600  58.460  39.440  1.00  0.00           N
ATOM   2194  HN  GLU A 725      45.370  58.560  38.470  1.00  0.00           H
ATOM   2195  CA  GLU A 725      47.030  58.580  39.720  1.00  0.00           C
ATOM   2196  HA  GLU A 725      47.300  57.630  40.140  1.00  0.00           H
ATOM   2197  CB  GLU A 725      47.910  58.970  38.510  1.00  0.00           C
ATOM   2198  HB1 GLU A 725      48.950  59.020  38.870  1.00  0.00           H
ATOM   2199  HB2 GLU A 725      47.630  60.020  38.270  1.00  0.00           H
ATOM   2200  CG  GLU A 725      47.650  58.150  37.200  1.00  0.00           C
ATOM   2201  HG1 GLU A 725      46.720  58.450  36.680  1.00  0.00           H
ATOM   2202  HG2 GLU A 725      47.550  57.060  37.400  1.00  0.00           H
ATOM   2203  CD  GLU A 725      48.850  58.280  36.190  1.00  0.00           C
ATOM   2204  OE1 GLU A 725      49.930  57.840  36.570  1.00  0.00           O
ATOM   2205  OE2 GLU A 725      48.730  58.810  35.050  1.00  0.00           O
ATOM   2206  C   GLU A 725      47.290  59.660  40.760  1.00  0.00           C
ATOM   2207  O   GLU A 725      48.300  59.610  41.480  1.00  0.00           O
ATOM   2208  N   ALA A 726      46.390  60.690  40.880  1.00  0.00           N
ATOM   2209  HN  ALA A 726      45.630  60.740  40.250  1.00  0.00           H
ATOM   2210  CA  ALA A 726      46.470  61.500  42.090  1.00  0.00           C
ATOM   2211  HA  ALA A 726      47.460  61.910  42.120  1.00  0.00           H
ATOM   2212  CB  ALA A 726      45.570  62.770  41.880  1.00  0.00           C
ATOM   2213  HB1 ALA A 726      45.890  63.580  42.580  1.00  0.00           H
ATOM   2214  HB2 ALA A 726      44.490  62.570  42.090  1.00  0.00           H
ATOM   2215  HB3 ALA A 726      45.710  63.070  40.820  1.00  0.00           H
ATOM   2216  C   ALA A 726      46.120  60.780  43.400  1.00  0.00           C
ATOM   2217  O   ALA A 726      46.640  60.930  44.500  1.00  0.00           O
ATOM   2218  N   PHE A 727      45.050  59.920  43.360  1.00  0.00           N
ATOM   2219  HN  PHE A 727      44.510  59.800  42.530  1.00  0.00           H
ATOM   2220  CA  PHE A 727      44.740  58.980  44.430  1.00  0.00           C
ATOM   2221  HA  PHE A 727      44.550  59.610  45.280  1.00  0.00           H
ATOM   2222  CB  PHE A 727      43.430  58.330  44.080  1.00  0.00           C
ATOM   2223  HB1 PHE A 727      43.440  57.830  43.080  1.00  0.00           H
ATOM   2224  HB2 PHE A 727      42.590  59.060  44.040  1.00  0.00           H
ATOM   2225  CG  PHE A 727      43.000  57.330  45.100  1.00  0.00           C
ATOM   2226  CD1 PHE A 727      42.040  57.570  46.130  1.00  0.00           C
ATOM   2227  HD1 PHE A 727      41.660  58.560  46.290  1.00  0.00           H
ATOM   2228  CE1 PHE A 727      41.530  56.520  46.890  1.00  0.00           C
ATOM   2229  HE1 PHE A 727      40.800  56.800  47.650  1.00  0.00           H
ATOM   2230  CZ  PHE A 727      41.780  55.150  46.500  1.00  0.00           C
ATOM   2231  HZ  PHE A 727      41.190  54.360  46.920  1.00  0.00           H
ATOM   2232  CD2 PHE A 727      43.380  55.980  44.870  1.00  0.00           C
ATOM   2233  HD2 PHE A 727      44.090  55.680  44.100  1.00  0.00           H
ATOM   2234  CE2 PHE A 727      42.750  54.930  45.530  1.00  0.00           C
ATOM   2235  HE2 PHE A 727      43.080  53.920  45.310  1.00  0.00           H
ATOM   2236  C   PHE A 727      45.930  58.070  44.720  1.00  0.00           C
ATOM   2237  O   PHE A 727      46.400  57.980  45.880  1.00  0.00           O
ATOM   2238  N   ALA A 728      46.510  57.430  43.720  1.00  0.00           N
ATOM   2239  HN  ALA A 728      46.130  57.440  42.800  1.00  0.00           H
ATOM   2240  CA  ALA A 728      47.590  56.470  43.760  1.00  0.00           C
ATOM   2241  HA  ALA A 728      47.260  55.640  44.370  1.00  0.00           H
ATOM   2242  CB  ALA A 728      47.970  56.000  42.360  1.00  0.00           C
ATOM   2243  HB1 ALA A 728      48.600  56.750  41.840  1.00  0.00           H
ATOM   2244  HB2 ALA A 728      47.090  55.820  41.710  1.00  0.00           H
ATOM   2245  HB3 ALA A 728      48.580  55.090  42.490  1.00  0.00           H
ATOM   2246  C   ALA A 728      48.920  57.080  44.310  1.00  0.00           C
ATOM   2247  O   ALA A 728      49.570  56.520  45.150  1.00  0.00           O
ATOM   2248  N   ALA A 729      49.210  58.320  43.890  1.00  0.00           N
ATOM   2249  HN  ALA A 729      48.650  58.770  43.200  1.00  0.00           H
ATOM   2250  CA  ALA A 729      50.400  59.070  44.310  1.00  0.00           C
ATOM   2251  HA  ALA A 729      51.200  58.330  44.270  1.00  0.00           H
ATOM   2252  CB  ALA A 729      50.790  60.270  43.370  1.00  0.00           C
ATOM   2253  HB1 ALA A 729      51.470  61.000  43.840  1.00  0.00           H
ATOM   2254  HB2 ALA A 729      49.800  60.760  43.240  1.00  0.00           H
ATOM   2255  HB3 ALA A 729      51.030  59.850  42.360  1.00  0.00           H
ATOM   2256  C   ALA A 729      50.270  59.450  45.780  1.00  0.00           C
ATOM   2257  O   ALA A 729      51.180  59.360  46.570  1.00  0.00           O
ATOM   2258  N   LEU A 730      49.070  59.910  46.160  1.00  0.00           N
ATOM   2259  HN  LEU A 730      48.320  60.020  45.510  1.00  0.00           H
ATOM   2260  CA  LEU A 730      48.810  60.440  47.500  1.00  0.00           C
ATOM   2261  HA  LEU A 730      49.490  61.270  47.640  1.00  0.00           H
ATOM   2262  CB  LEU A 730      47.370  60.990  47.610  1.00  0.00           C
ATOM   2263  HB1 LEU A 730      46.680  60.110  47.610  1.00  0.00           H
ATOM   2264  HB2 LEU A 730      47.240  61.510  46.650  1.00  0.00           H
ATOM   2265  CG  LEU A 730      47.170  62.030  48.730  1.00  0.00           C
ATOM   2266  HG  LEU A 730      46.160  62.460  48.570  1.00  0.00           H
ATOM   2267  CD1 LEU A 730      47.180  61.480  50.200  1.00  0.00           C
ATOM   2268 HD11 LEU A 730      48.230  61.510  50.570  1.00  0.00           H
ATOM   2269 HD12 LEU A 730      46.740  60.460  50.280  1.00  0.00           H
ATOM   2270 HD13 LEU A 730      46.550  62.190  50.780  1.00  0.00           H
ATOM   2271  CD2 LEU A 730      48.180  63.270  48.620  1.00  0.00           C
ATOM   2272 HD21 LEU A 730      48.010  63.730  47.630  1.00  0.00           H
ATOM   2273 HD22 LEU A 730      49.230  63.050  48.850  1.00  0.00           H
ATOM   2274 HD23 LEU A 730      47.860  64.060  49.330  1.00  0.00           H
ATOM   2275  C   LEU A 730      48.950  59.410  48.640  1.00  0.00           C
ATOM   2276  O   LEU A 730      49.560  59.580  49.720  1.00  0.00           O
ATOM   2277  N   ILE A 731      48.410  58.160  48.420  1.00  0.00           N
ATOM   2278  HN  ILE A 731      47.870  58.040  47.600  1.00  0.00           H
ATOM   2279  CA  ILE A 731      48.570  57.040  49.300  1.00  0.00           C
ATOM   2280  HA  ILE A 731      48.360  57.490  50.260  1.00  0.00           H
ATOM   2281  CB  ILE A 731      47.600  55.890  49.060  1.00  0.00           C
ATOM   2282  HB  ILE A 731      47.650  55.620  47.980  1.00  0.00           H
ATOM   2283  CG2 ILE A 731      47.940  54.660  49.960  1.00  0.00           C
ATOM   2284 HG21 ILE A 731      48.020  54.850  51.040  1.00  0.00           H
ATOM   2285 HG22 ILE A 731      48.890  54.150  49.710  1.00  0.00           H
ATOM   2286 HG23 ILE A 731      47.150  53.880  49.830  1.00  0.00           H
ATOM   2287  CG1 ILE A 731      46.110  56.400  49.300  1.00  0.00           C
ATOM   2288 HG11 ILE A 731      45.890  57.490  49.160  1.00  0.00           H
ATOM   2289 HG12 ILE A 731      45.910  56.040  50.330  1.00  0.00           H
ATOM   2290  CD  ILE A 731      45.130  55.790  48.220  1.00  0.00           C
ATOM   2291  HD1 ILE A 731      45.560  55.900  47.200  1.00  0.00           H
ATOM   2292  HD2 ILE A 731      44.110  56.220  48.250  1.00  0.00           H
ATOM   2293  HD3 ILE A 731      45.050  54.720  48.490  1.00  0.00           H
ATOM   2294  C   ILE A 731      50.000  56.570  49.450  1.00  0.00           C
ATOM   2295  O   ILE A 731      50.470  56.200  50.550  1.00  0.00           O
ATOM   2296  N   CYS A 732      50.830  56.600  48.410  1.00  0.00           N
ATOM   2297  HN  CYS A 732      50.530  56.950  47.520  1.00  0.00           H
ATOM   2298  CA  CYS A 732      52.220  56.380  48.390  1.00  0.00           C
ATOM   2299  HA  CYS A 732      52.310  55.390  48.810  1.00  0.00           H
ATOM   2300  CB  CYS A 732      52.950  56.640  46.940  1.00  0.00           C
ATOM   2301  HB1 CYS A 732      54.030  56.390  47.020  1.00  0.00           H
ATOM   2302  HB2 CYS A 732      52.940  57.700  46.640  1.00  0.00           H
ATOM   2303  SG  CYS A 732      52.440  55.560  45.570  1.00  0.00           S
ATOM   2304  HG1 CYS A 732      51.190  55.490  46.010  1.00  0.00           H
ATOM   2305  C   CYS A 732      52.970  57.310  49.290  1.00  0.00           C
ATOM   2306  O   CYS A 732      53.850  56.960  50.050  1.00  0.00           O
ATOM   2307  N   ILE A 733      52.560  58.570  49.260  1.00  0.00           N
ATOM   2308  HN  ILE A 733      51.790  58.780  48.640  1.00  0.00           H
ATOM   2309  CA  ILE A 733      53.080  59.550  50.240  1.00  0.00           C
ATOM   2310  HA  ILE A 733      54.160  59.480  50.150  1.00  0.00           H
ATOM   2311  CB  ILE A 733      52.530  60.990  50.230  1.00  0.00           C
ATOM   2312  HB  ILE A 733      51.520  61.070  50.680  1.00  0.00           H
ATOM   2313  CG2 ILE A 733      53.550  61.730  51.090  1.00  0.00           C
ATOM   2314 HG21 ILE A 733      54.540  61.250  51.000  1.00  0.00           H
ATOM   2315 HG22 ILE A 733      53.180  61.720  52.140  1.00  0.00           H
ATOM   2316 HG23 ILE A 733      53.600  62.800  50.780  1.00  0.00           H
ATOM   2317  CG1 ILE A 733      52.430  61.610  48.810  1.00  0.00           C
ATOM   2318 HG11 ILE A 733      52.050  62.610  49.080  1.00  0.00           H
ATOM   2319 HG12 ILE A 733      51.610  61.100  48.240  1.00  0.00           H
ATOM   2320  CD  ILE A 733      53.770  61.780  48.040  1.00  0.00           C
ATOM   2321  HD1 ILE A 733      54.270  60.880  47.630  1.00  0.00           H
ATOM   2322  HD2 ILE A 733      54.470  62.120  48.840  1.00  0.00           H
ATOM   2323  HD3 ILE A 733      53.660  62.610  47.310  1.00  0.00           H
ATOM   2324  C   ILE A 733      52.780  59.130  51.670  1.00  0.00           C
ATOM   2325  O   ILE A 733      53.660  59.050  52.510  1.00  0.00           O
ATOM   2326  N   ILE A 734      51.500  58.800  51.990  1.00  0.00           N
ATOM   2327  HN  ILE A 734      50.790  58.790  51.290  1.00  0.00           H
ATOM   2328  CA  ILE A 734      51.130  58.320  53.310  1.00  0.00           C
ATOM   2329  HA  ILE A 734      51.280  59.170  53.960  1.00  0.00           H
ATOM   2330  CB  ILE A 734      49.630  57.930  53.470  1.00  0.00           C
ATOM   2331  HB  ILE A 734      49.330  57.020  52.900  1.00  0.00           H
ATOM   2332  CG2 ILE A 734      49.390  57.540  54.980  1.00  0.00           C
ATOM   2333 HG21 ILE A 734      49.960  58.130  55.730  1.00  0.00           H
ATOM   2334 HG22 ILE A 734      49.580  56.460  55.140  1.00  0.00           H
ATOM   2335 HG23 ILE A 734      48.320  57.790  55.150  1.00  0.00           H
ATOM   2336  CG1 ILE A 734      48.460  58.920  53.080  1.00  0.00           C
ATOM   2337 HG11 ILE A 734      47.480  58.450  53.320  1.00  0.00           H
ATOM   2338 HG12 ILE A 734      48.400  58.950  51.980  1.00  0.00           H
ATOM   2339  CD  ILE A 734      48.750  60.350  53.560  1.00  0.00           C
ATOM   2340  HD1 ILE A 734      47.980  61.080  53.240  1.00  0.00           H
ATOM   2341  HD2 ILE A 734      49.690  60.790  53.140  1.00  0.00           H
ATOM   2342  HD3 ILE A 734      48.800  60.380  54.670  1.00  0.00           H
ATOM   2343  C   ILE A 734      51.930  57.130  53.750  1.00  0.00           C
ATOM   2344  O   ILE A 734      52.340  57.130  54.910  1.00  0.00           O
ATOM   2345  N   PHE A 735      52.160  56.040  52.970  1.00  0.00           N
ATOM   2346  HN  PHE A 735      51.620  56.070  52.130  1.00  0.00           H
ATOM   2347  CA  PHE A 735      53.000  54.930  53.390  1.00  0.00           C
ATOM   2348  HA  PHE A 735      52.680  54.480  54.310  1.00  0.00           H
ATOM   2349  CB  PHE A 735      53.060  53.900  52.290  1.00  0.00           C
ATOM   2350  HB1 PHE A 735      53.760  53.040  52.440  1.00  0.00           H
ATOM   2351  HB2 PHE A 735      53.450  54.420  51.380  1.00  0.00           H
ATOM   2352  CG  PHE A 735      51.760  53.300  51.970  1.00  0.00           C
ATOM   2353  CD1 PHE A 735      51.470  52.940  50.640  1.00  0.00           C
ATOM   2354  HD1 PHE A 735      52.270  53.140  49.950  1.00  0.00           H
ATOM   2355  CE1 PHE A 735      50.430  52.050  50.360  1.00  0.00           C
ATOM   2356  HE1 PHE A 735      50.300  51.660  49.360  1.00  0.00           H
ATOM   2357  CZ  PHE A 735      49.620  51.620  51.360  1.00  0.00           C
ATOM   2358  HZ  PHE A 735      48.920  50.800  51.270  1.00  0.00           H
ATOM   2359  CD2 PHE A 735      50.890  52.970  52.990  1.00  0.00           C
ATOM   2360  HD2 PHE A 735      51.100  53.180  54.030  1.00  0.00           H
ATOM   2361  CE2 PHE A 735      49.820  52.090  52.630  1.00  0.00           C
ATOM   2362  HE2 PHE A 735      49.150  51.770  53.420  1.00  0.00           H
ATOM   2363  C   PHE A 735      54.490  55.310  53.630  1.00  0.00           C
ATOM   2364  O   PHE A 735      55.020  54.920  54.650  1.00  0.00           O
ATOM   2365  N   ILE A 736      55.080  56.180  52.810  1.00  0.00           N
ATOM   2366  HN  ILE A 736      54.500  56.610  52.110  1.00  0.00           H
ATOM   2367  CA  ILE A 736      56.330  56.840  53.230  1.00  0.00           C
ATOM   2368  HA  ILE A 736      57.110  56.100  53.330  1.00  0.00           H
ATOM   2369  CB  ILE A 736      56.900  57.710  52.090  1.00  0.00           C
ATOM   2370  HB  ILE A 736      56.110  58.480  51.970  1.00  0.00           H
ATOM   2371  CG2 ILE A 736      58.140  58.370  52.580  1.00  0.00           C
ATOM   2372 HG21 ILE A 736      58.700  58.800  51.700  1.00  0.00           H
ATOM   2373 HG22 ILE A 736      58.810  57.580  52.970  1.00  0.00           H
ATOM   2374 HG23 ILE A 736      57.950  59.130  53.370  1.00  0.00           H
ATOM   2375  CG1 ILE A 736      57.120  57.030  50.740  1.00  0.00           C
ATOM   2376 HG11 ILE A 736      56.170  56.590  50.360  1.00  0.00           H
ATOM   2377 HG12 ILE A 736      57.800  56.160  50.820  1.00  0.00           H
ATOM   2378  CD  ILE A 736      57.610  57.880  49.540  1.00  0.00           C
ATOM   2379  HD1 ILE A 736      57.050  58.840  49.470  1.00  0.00           H
ATOM   2380  HD2 ILE A 736      57.640  57.340  48.570  1.00  0.00           H
ATOM   2381  HD3 ILE A 736      58.690  58.060  49.710  1.00  0.00           H
ATOM   2382  C   ILE A 736      56.370  57.620  54.530  1.00  0.00           C
ATOM   2383  O   ILE A 736      57.200  57.410  55.390  1.00  0.00           O
ATOM   2384  N   TYR A 737      55.280  58.450  54.750  1.00  0.00           N
ATOM   2385  HN  TYR A 737      54.640  58.750  54.040  1.00  0.00           H
ATOM   2386  CA  TYR A 737      54.990  59.010  56.090  1.00  0.00           C
ATOM   2387  HA  TYR A 737      55.800  59.640  56.390  1.00  0.00           H
ATOM   2388  CB  TYR A 737      53.710  59.900  56.020  1.00  0.00           C
ATOM   2389  HB1 TYR A 737      52.910  59.370  55.460  1.00  0.00           H
ATOM   2390  HB2 TYR A 737      53.960  60.780  55.400  1.00  0.00           H
ATOM   2391  CG  TYR A 737      53.200  60.350  57.330  1.00  0.00           C
ATOM   2392  CD1 TYR A 737      51.850  60.180  57.630  1.00  0.00           C
ATOM   2393  HD1 TYR A 737      51.160  59.710  56.950  1.00  0.00           H
ATOM   2394  CE1 TYR A 737      51.370  60.610  58.890  1.00  0.00           C
ATOM   2395  HE1 TYR A 737      50.360  60.530  59.240  1.00  0.00           H
ATOM   2396  CZ  TYR A 737      52.200  61.300  59.780  1.00  0.00           C
ATOM   2397  OH  TYR A 737      51.670  61.580  61.060  1.00  0.00           O
ATOM   2398  HH  TYR A 737      52.360  62.080  61.510  1.00  0.00           H
ATOM   2399  CD2 TYR A 737      53.990  61.030  58.220  1.00  0.00           C
ATOM   2400  HD2 TYR A 737      55.000  61.210  57.860  1.00  0.00           H
ATOM   2401  CE2 TYR A 737      53.570  61.490  59.450  1.00  0.00           C
ATOM   2402  HE2 TYR A 737      54.200  61.990  60.160  1.00  0.00           H
ATOM   2403  C   TYR A 737      54.850  57.980  57.210  1.00  0.00           C
ATOM   2404  O   TYR A 737      55.490  58.090  58.250  1.00  0.00           O
ATOM   2405  N   GLU A 738      54.030  56.890  57.060  1.00  0.00           N
ATOM   2406  HN  GLU A 738      53.350  56.990  56.340  1.00  0.00           H
ATOM   2407  CA  GLU A 738      53.860  55.860  58.040  1.00  0.00           C
ATOM   2408  HA  GLU A 738      53.560  56.340  58.960  1.00  0.00           H
ATOM   2409  CB  GLU A 738      52.750  54.900  57.580  1.00  0.00           C
ATOM   2410  HB1 GLU A 738      52.820  53.820  57.830  1.00  0.00           H
ATOM   2411  HB2 GLU A 738      52.750  54.740  56.490  1.00  0.00           H
ATOM   2412  CG  GLU A 738      51.280  55.340  57.830  1.00  0.00           C
ATOM   2413  HG1 GLU A 738      50.590  54.720  57.200  1.00  0.00           H
ATOM   2414  HG2 GLU A 738      51.210  56.410  57.560  1.00  0.00           H
ATOM   2415  CD  GLU A 738      50.800  55.050  59.220  1.00  0.00           C
ATOM   2416  OE1 GLU A 738      51.410  54.290  59.990  1.00  0.00           O
ATOM   2417  OE2 GLU A 738      49.740  55.670  59.630  1.00  0.00           O
ATOM   2418  C   GLU A 738      55.170  55.120  58.350  1.00  0.00           C
ATOM   2419  O   GLU A 738      55.390  54.650  59.460  1.00  0.00           O
ATOM   2420  N   ALA A 739      56.090  54.960  57.360  1.00  0.00           N
ATOM   2421  HN  ALA A 739      55.860  55.140  56.410  1.00  0.00           H
ATOM   2422  CA  ALA A 739      57.390  54.290  57.530  1.00  0.00           C
ATOM   2423  HA  ALA A 739      57.130  53.400  58.070  1.00  0.00           H
ATOM   2424  CB  ALA A 739      58.000  54.000  56.140  1.00  0.00           C
ATOM   2425  HB1 ALA A 739      58.920  53.390  56.270  1.00  0.00           H
ATOM   2426  HB2 ALA A 739      58.330  54.920  55.620  1.00  0.00           H
ATOM   2427  HB3 ALA A 739      57.230  53.390  55.610  1.00  0.00           H
ATOM   2428  C   ALA A 739      58.390  55.180  58.340  1.00  0.00           C
ATOM   2429  O   ALA A 739      59.070  54.700  59.180  1.00  0.00           O
ATOM   2430  N   LEU A 740      58.400  56.520  58.030  1.00  0.00           N
ATOM   2431  HN  LEU A 740      57.810  56.860  57.300  1.00  0.00           H
ATOM   2432  CA  LEU A 740      59.030  57.560  58.720  1.00  0.00           C
ATOM   2433  HA  LEU A 740      60.070  57.350  58.810  1.00  0.00           H
ATOM   2434  CB  LEU A 740      58.690  58.850  57.990  1.00  0.00           C
ATOM   2435  HB1 LEU A 740      57.590  58.950  57.980  1.00  0.00           H
ATOM   2436  HB2 LEU A 740      59.100  58.710  56.960  1.00  0.00           H
ATOM   2437  CG  LEU A 740      59.310  60.170  58.560  1.00  0.00           C
ATOM   2438  HG  LEU A 740      58.950  60.380  59.600  1.00  0.00           H
ATOM   2439  CD1 LEU A 740      60.810  60.310  58.390  1.00  0.00           C
ATOM   2440 HD11 LEU A 740      61.010  61.360  58.700  1.00  0.00           H
ATOM   2441 HD12 LEU A 740      61.120  60.100  57.340  1.00  0.00           H
ATOM   2442 HD13 LEU A 740      61.320  59.590  59.040  1.00  0.00           H
ATOM   2443  CD2 LEU A 740      58.680  61.290  57.730  1.00  0.00           C
ATOM   2444 HD21 LEU A 740      57.600  61.490  57.930  1.00  0.00           H
ATOM   2445 HD22 LEU A 740      58.950  61.130  56.670  1.00  0.00           H
ATOM   2446 HD23 LEU A 740      59.150  62.230  58.090  1.00  0.00           H
ATOM   2447  C   LEU A 740      58.520  57.630  60.150  1.00  0.00           C
ATOM   2448  O   LEU A 740      59.170  57.760  61.150  1.00  0.00           O
ATOM   2449  N   GLU A 741      57.200  57.520  60.340  1.00  0.00           N
ATOM   2450  HN  GLU A 741      56.690  57.510  59.480  1.00  0.00           H
ATOM   2451  CA  GLU A 741      56.580  57.530  61.650  1.00  0.00           C
ATOM   2452  HA  GLU A 741      56.940  58.410  62.180  1.00  0.00           H
ATOM   2453  CB  GLU A 741      55.040  57.670  61.580  1.00  0.00           C
ATOM   2454  HB1 GLU A 741      54.480  57.280  62.450  1.00  0.00           H
ATOM   2455  HB2 GLU A 741      54.760  57.010  60.730  1.00  0.00           H
ATOM   2456  CG  GLU A 741      54.660  59.160  61.290  1.00  0.00           C
ATOM   2457  HG1 GLU A 741      53.780  59.190  60.610  1.00  0.00           H
ATOM   2458  HG2 GLU A 741      55.460  59.620  60.670  1.00  0.00           H
ATOM   2459  CD  GLU A 741      54.430  59.960  62.610  1.00  0.00           C
ATOM   2460  OE1 GLU A 741      53.430  59.800  63.350  1.00  0.00           O
ATOM   2461  OE2 GLU A 741      55.280  60.860  62.870  1.00  0.00           O
ATOM   2462  C   GLU A 741      57.030  56.270  62.520  1.00  0.00           C
ATOM   2463  O   GLU A 741      57.200  56.440  63.710  1.00  0.00           O
ATOM   2464  N   LYS A 742      57.200  55.080  61.870  1.00  0.00           N
ATOM   2465  HN  LYS A 742      56.970  54.990  60.900  1.00  0.00           H
ATOM   2466  CA  LYS A 742      57.670  53.910  62.530  1.00  0.00           C
ATOM   2467  HA  LYS A 742      57.160  53.810  63.470  1.00  0.00           H
ATOM   2468  CB  LYS A 742      57.280  52.630  61.680  1.00  0.00           C
ATOM   2469  HB1 LYS A 742      57.860  51.790  62.120  1.00  0.00           H
ATOM   2470  HB2 LYS A 742      57.550  52.680  60.600  1.00  0.00           H
ATOM   2471  CG  LYS A 742      55.730  52.240  61.680  1.00  0.00           C
ATOM   2472  HG1 LYS A 742      55.780  51.170  61.400  1.00  0.00           H
ATOM   2473  HG2 LYS A 742      55.150  52.760  60.890  1.00  0.00           H
ATOM   2474  CD  LYS A 742      55.050  52.520  63.060  1.00  0.00           C
ATOM   2475  HD1 LYS A 742      53.950  52.400  62.950  1.00  0.00           H
ATOM   2476  HD2 LYS A 742      55.270  53.580  63.300  1.00  0.00           H
ATOM   2477  CE  LYS A 742      55.350  51.540  64.180  1.00  0.00           C
ATOM   2478  HE1 LYS A 742      56.420  51.480  64.460  1.00  0.00           H
ATOM   2479  HE2 LYS A 742      54.990  50.510  63.950  1.00  0.00           H
ATOM   2480  NZ  LYS A 742      54.750  52.020  65.400  1.00  0.00           N
ATOM   2481  HZ1 LYS A 742      55.180  52.870  65.820  1.00  0.00           H
ATOM   2482  HZ2 LYS A 742      54.880  51.280  66.130  1.00  0.00           H
ATOM   2483  HZ3 LYS A 742      53.720  52.150  65.370  1.00  0.00           H
ATOM   2484  C   LYS A 742      59.190  53.900  62.820  1.00  0.00           C
ATOM   2485  O   LYS A 742      59.600  53.370  63.800  1.00  0.00           O
ATOM   2486  N   LEU A 743      60.020  54.660  62.000  1.00  0.00           N
ATOM   2487  HN  LEU A 743      59.590  55.000  61.180  1.00  0.00           H
ATOM   2488  CA  LEU A 743      61.370  55.040  62.400  1.00  0.00           C
ATOM   2489  HA  LEU A 743      61.950  54.170  62.690  1.00  0.00           H
ATOM   2490  CB  LEU A 743      62.040  55.520  61.080  1.00  0.00           C
ATOM   2491  HB1 LEU A 743      61.310  56.200  60.590  1.00  0.00           H
ATOM   2492  HB2 LEU A 743      62.070  54.590  60.480  1.00  0.00           H
ATOM   2493  CG  LEU A 743      63.360  56.270  61.240  1.00  0.00           C
ATOM   2494  HG  LEU A 743      63.300  57.130  61.940  1.00  0.00           H
ATOM   2495  CD1 LEU A 743      64.490  55.390  61.870  1.00  0.00           C
ATOM   2496 HD11 LEU A 743      65.430  55.970  61.730  1.00  0.00           H
ATOM   2497 HD12 LEU A 743      64.510  54.360  61.440  1.00  0.00           H
ATOM   2498 HD13 LEU A 743      64.320  55.310  62.960  1.00  0.00           H
ATOM   2499  CD2 LEU A 743      63.670  56.910  59.900  1.00  0.00           C
ATOM   2500 HD21 LEU A 743      63.740  56.160  59.080  1.00  0.00           H
ATOM   2501 HD22 LEU A 743      64.550  57.580  60.020  1.00  0.00           H
ATOM   2502 HD23 LEU A 743      62.790  57.560  59.720  1.00  0.00           H
ATOM   2503  C   LEU A 743      61.350  56.010  63.560  1.00  0.00           C
ATOM   2504  O   LEU A 743      62.180  55.910  64.450  1.00  0.00           O
ATOM   2505  N   PHE A 744      60.460  57.030  63.540  1.00  0.00           N
ATOM   2506  HN  PHE A 744      59.920  57.190  62.710  1.00  0.00           H
ATOM   2507  CA  PHE A 744      60.480  57.960  64.670  1.00  0.00           C
ATOM   2508  HA  PHE A 744      61.510  58.320  64.670  1.00  0.00           H
ATOM   2509  CB  PHE A 744      59.520  59.090  64.420  1.00  0.00           C
ATOM   2510  HB1 PHE A 744      58.460  58.860  64.710  1.00  0.00           H
ATOM   2511  HB2 PHE A 744      59.520  59.400  63.360  1.00  0.00           H
ATOM   2512  CG  PHE A 744      59.850  60.360  65.220  1.00  0.00           C
ATOM   2513  CD1 PHE A 744      59.580  60.510  66.590  1.00  0.00           C
ATOM   2514  HD1 PHE A 744      59.100  59.680  67.080  1.00  0.00           H
ATOM   2515  CE1 PHE A 744      59.780  61.750  67.220  1.00  0.00           C
ATOM   2516  HE1 PHE A 744      59.690  61.910  68.280  1.00  0.00           H
ATOM   2517  CZ  PHE A 744      60.450  62.740  66.500  1.00  0.00           C
ATOM   2518  HZ  PHE A 744      60.740  63.660  66.970  1.00  0.00           H
ATOM   2519  CD2 PHE A 744      60.600  61.360  64.600  1.00  0.00           C
ATOM   2520  HD2 PHE A 744      61.020  61.300  63.620  1.00  0.00           H
ATOM   2521  CE2 PHE A 744      60.860  62.590  65.200  1.00  0.00           C
ATOM   2522  HE2 PHE A 744      61.460  63.340  64.710  1.00  0.00           H
ATOM   2523  C   PHE A 744      60.080  57.330  66.050  1.00  0.00           C
ATOM   2524  O   PHE A 744      60.750  57.570  67.060  1.00  0.00           O
ATOM   2525  N   ASP A 745      59.150  56.320  65.910  1.00  0.00           N
ATOM   2526  HN  ASP A 745      58.600  56.320  65.080  1.00  0.00           H
ATOM   2527  CA  ASP A 745      58.940  55.500  67.040  1.00  0.00           C
ATOM   2528  HA  ASP A 745      58.800  56.190  67.870  1.00  0.00           H
ATOM   2529  CB  ASP A 745      57.720  54.500  66.650  1.00  0.00           C
ATOM   2530  HB1 ASP A 745      57.740  53.750  67.470  1.00  0.00           H
ATOM   2531  HB2 ASP A 745      58.020  54.100  65.660  1.00  0.00           H
ATOM   2532  CG  ASP A 745      56.390  55.110  66.510  1.00  0.00           C
ATOM   2533  OD1 ASP A 745      55.540  54.480  65.810  1.00  0.00           O
ATOM   2534  OD2 ASP A 745      56.040  56.100  67.180  1.00  0.00           O
ATOM   2535  C   ASP A 745      60.130  54.760  67.570  1.00  0.00           C
ATOM   2536  O   ASP A 745      60.200  54.680  68.770  1.00  0.00           O
ATOM   2537  N   LEU A 746      61.010  54.170  66.730  1.00  0.00           N
ATOM   2538  HN  LEU A 746      61.060  54.300  65.740  1.00  0.00           H
ATOM   2539  CA  LEU A 746      62.040  53.340  67.310  1.00  0.00           C
ATOM   2540  HA  LEU A 746      61.600  52.580  67.930  1.00  0.00           H
ATOM   2541  CB  LEU A 746      62.840  52.640  66.200  1.00  0.00           C
ATOM   2542  HB1 LEU A 746      63.800  52.220  66.580  1.00  0.00           H
ATOM   2543  HB2 LEU A 746      63.110  53.360  65.400  1.00  0.00           H
ATOM   2544  CG  LEU A 746      62.070  51.580  65.510  1.00  0.00           C
ATOM   2545  HG  LEU A 746      61.010  51.900  65.440  1.00  0.00           H
ATOM   2546  CD1 LEU A 746      62.610  51.420  64.030  1.00  0.00           C
ATOM   2547 HD11 LEU A 746      62.010  52.180  63.510  1.00  0.00           H
ATOM   2548 HD12 LEU A 746      62.440  50.410  63.590  1.00  0.00           H
ATOM   2549 HD13 LEU A 746      63.690  51.650  63.930  1.00  0.00           H
ATOM   2550  CD2 LEU A 746      62.070  50.280  66.370  1.00  0.00           C
ATOM   2551 HD21 LEU A 746      62.030  50.450  67.470  1.00  0.00           H
ATOM   2552 HD22 LEU A 746      63.070  49.800  66.220  1.00  0.00           H
ATOM   2553 HD23 LEU A 746      61.290  49.570  66.040  1.00  0.00           H
ATOM   2554  C   LEU A 746      62.980  54.190  68.150  1.00  0.00           C
ATOM   2555  O   LEU A 746      63.400  53.800  69.240  1.00  0.00           O
ATOM   2556  N   GLY A 747      63.240  55.450  67.700  1.00  0.00           N
ATOM   2557  HN  GLY A 747      62.780  55.740  66.870  1.00  0.00           H
ATOM   2558  CA  GLY A 747      63.870  56.510  68.510  1.00  0.00           C
ATOM   2559  HA1 GLY A 747      63.850  57.410  67.910  1.00  0.00           H
ATOM   2560  HA2 GLY A 747      64.900  56.310  68.790  1.00  0.00           H
ATOM   2561  C   GLY A 747      63.190  57.010  69.810  1.00  0.00           C
ATOM   2562  O   GLY A 747      63.800  57.210  70.830  1.00  0.00           O
ATOM   2563  N   GLU A 748      61.870  57.280  69.720  1.00  0.00           N
ATOM   2564  HN  GLU A 748      61.360  57.210  68.860  1.00  0.00           H
ATOM   2565  CA  GLU A 748      61.060  57.530  70.980  1.00  0.00           C
ATOM   2566  HA  GLU A 748      61.500  58.390  71.450  1.00  0.00           H
ATOM   2567  CB  GLU A 748      59.550  57.780  70.600  1.00  0.00           C
ATOM   2568  HB1 GLU A 748      59.020  57.450  71.520  1.00  0.00           H
ATOM   2569  HB2 GLU A 748      59.320  57.120  69.740  1.00  0.00           H
ATOM   2570  CG  GLU A 748      59.360  59.300  70.180  1.00  0.00           C
ATOM   2571  HG1 GLU A 748      59.930  59.560  69.260  1.00  0.00           H
ATOM   2572  HG2 GLU A 748      59.560  59.940  71.070  1.00  0.00           H
ATOM   2573  CD  GLU A 748      57.890  59.530  69.790  1.00  0.00           C
ATOM   2574  OE1 GLU A 748      57.560  60.750  69.540  1.00  0.00           O
ATOM   2575  OE2 GLU A 748      57.080  58.620  69.790  1.00  0.00           O
ATOM   2576  C   GLU A 748      61.190  56.300  71.920  1.00  0.00           C
ATOM   2577  O   GLU A 748      61.220  56.510  73.130  1.00  0.00           O
ATOM   2578  N   THR A 749      61.170  55.030  71.370  1.00  0.00           N
ATOM   2579  HN  THR A 749      61.160  54.840  70.400  1.00  0.00           H
ATOM   2580  CA  THR A 749      61.220  53.820  72.130  1.00  0.00           C
ATOM   2581  HA  THR A 749      60.490  53.910  72.920  1.00  0.00           H
ATOM   2582  CB  THR A 749      60.650  52.580  71.480  1.00  0.00           C
ATOM   2583  HB  THR A 749      61.120  52.180  70.560  1.00  0.00           H
ATOM   2584  OG1 THR A 749      59.290  52.770  71.100  1.00  0.00           O
ATOM   2585  HG1 THR A 749      59.420  53.490  70.460  1.00  0.00           H
ATOM   2586  CG2 THR A 749      60.530  51.530  72.550  1.00  0.00           C
ATOM   2587 HG21 THR A 749      59.780  50.760  72.230  1.00  0.00           H
ATOM   2588 HG22 THR A 749      60.120  51.830  73.540  1.00  0.00           H
ATOM   2589 HG23 THR A 749      61.500  50.990  72.660  1.00  0.00           H
ATOM   2590  C   THR A 749      62.540  53.420  72.790  1.00  0.00           C
ATOM   2591  O   THR A 749      62.630  53.350  74.050  1.00  0.00           O
ATOM   2592  N   TYR A 750      63.510  53.170  71.930  1.00  0.00           N
ATOM   2593  HN  TYR A 750      63.510  53.440  70.970  1.00  0.00           H
ATOM   2594  CA  TYR A 750      64.870  52.670  72.260  1.00  0.00           C
ATOM   2595  HA  TYR A 750      64.780  52.350  73.300  1.00  0.00           H
ATOM   2596  CB  TYR A 750      65.350  51.600  71.220  1.00  0.00           C
ATOM   2597  HB1 TYR A 750      66.420  51.330  71.400  1.00  0.00           H
ATOM   2598  HB2 TYR A 750      65.300  52.100  70.230  1.00  0.00           H
ATOM   2599  CG  TYR A 750      64.470  50.390  71.400  1.00  0.00           C
ATOM   2600  CD1 TYR A 750      64.730  49.350  72.360  1.00  0.00           C
ATOM   2601  HD1 TYR A 750      65.610  49.460  72.980  1.00  0.00           H
ATOM   2602  CE1 TYR A 750      63.990  48.190  72.380  1.00  0.00           C
ATOM   2603  HE1 TYR A 750      64.200  47.510  73.200  1.00  0.00           H
ATOM   2604  CZ  TYR A 750      62.870  48.090  71.500  1.00  0.00           C
ATOM   2605  OH  TYR A 750      62.080  46.920  71.600  1.00  0.00           O
ATOM   2606  HH  TYR A 750      62.620  46.300  72.100  1.00  0.00           H
ATOM   2607  CD2 TYR A 750      63.350  50.260  70.510  1.00  0.00           C
ATOM   2608  HD2 TYR A 750      63.340  51.050  69.770  1.00  0.00           H
ATOM   2609  CE2 TYR A 750      62.540  49.080  70.620  1.00  0.00           C
ATOM   2610  HE2 TYR A 750      61.720  49.030  69.910  1.00  0.00           H
ATOM   2611  C   TYR A 750      65.840  53.720  72.430  1.00  0.00           C
ATOM   2612  O   TYR A 750      65.950  54.660  71.650  1.00  0.00           O
ATOM   2613  N   ALA A 751      66.630  53.620  73.480  1.00  0.00           N
ATOM   2614  HN  ALA A 751      66.530  52.840  74.110  1.00  0.00           H
ATOM   2615  CA  ALA A 751      67.720  54.450  73.900  1.00  0.00           C
ATOM   2616  HA  ALA A 751      67.240  55.410  73.800  1.00  0.00           H
ATOM   2617  CB  ALA A 751      68.170  54.010  75.330  1.00  0.00           C
ATOM   2618  HB1 ALA A 751      68.280  52.900  75.320  1.00  0.00           H
ATOM   2619  HB2 ALA A 751      67.470  54.260  76.160  1.00  0.00           H
ATOM   2620  HB3 ALA A 751      69.110  54.470  75.710  1.00  0.00           H
ATOM   2621  C   ALA A 751      68.880  54.680  72.990  1.00  0.00           C
ATOM   2622  O   ALA A 751      69.370  53.820  72.330  1.00  0.00           O
ATOM   2623  N   PHE A 752      69.360  55.940  72.940  1.00  0.00           N
ATOM   2624  HN  PHE A 752      68.960  56.670  73.490  1.00  0.00           H
ATOM   2625  CA  PHE A 752      70.470  56.340  72.070  1.00  0.00           C
ATOM   2626  HA  PHE A 752      70.390  55.890  71.110  1.00  0.00           H
ATOM   2627  CB  PHE A 752      70.400  57.910  71.860  1.00  0.00           C
ATOM   2628  HB1 PHE A 752      70.690  58.480  72.760  1.00  0.00           H
ATOM   2629  HB2 PHE A 752      69.390  58.110  71.460  1.00  0.00           H
ATOM   2630  CG  PHE A 752      71.380  58.360  70.760  1.00  0.00           C
ATOM   2631  CD1 PHE A 752      72.730  58.480  71.100  1.00  0.00           C
ATOM   2632  HD1 PHE A 752      73.130  58.250  72.070  1.00  0.00           H
ATOM   2633  CE1 PHE A 752      73.680  58.920  70.240  1.00  0.00           C
ATOM   2634  HE1 PHE A 752      74.670  59.140  70.610  1.00  0.00           H
ATOM   2635  CZ  PHE A 752      73.260  59.320  68.920  1.00  0.00           C
ATOM   2636  HZ  PHE A 752      74.050  59.620  68.260  1.00  0.00           H
ATOM   2637  CD2 PHE A 752      70.980  58.640  69.410  1.00  0.00           C
ATOM   2638  HD2 PHE A 752      69.970  58.420  69.060  1.00  0.00           H
ATOM   2639  CE2 PHE A 752      71.900  59.100  68.450  1.00  0.00           C
ATOM   2640  HE2 PHE A 752      71.650  59.370  67.430  1.00  0.00           H
ATOM   2641  C   PHE A 752      71.740  55.870  72.710  1.00  0.00           C
ATOM   2642  O   PHE A 752      72.090  56.430  73.750  1.00  0.00           O
ATOM   2643  N   PRO A 822      72.510  55.000  72.150  1.00  0.00           N
ATOM   2644  CD  PRO A 822      73.960  55.180  72.490  1.00  0.00           C
ATOM   2645  HD1 PRO A 822      74.220  54.710  73.450  1.00  0.00           H
ATOM   2646  HD2 PRO A 822      74.340  56.230  72.480  1.00  0.00           H
ATOM   2647  CA  PRO A 822      72.280  54.260  70.880  1.00  0.00           C
ATOM   2648  HA  PRO A 822      71.400  54.580  70.350  1.00  0.00           H
ATOM   2649  CB  PRO A 822      73.620  54.450  70.240  1.00  0.00           C
ATOM   2650  HB1 PRO A 822      73.610  55.480  69.820  1.00  0.00           H
ATOM   2651  HB2 PRO A 822      73.840  53.760  69.390  1.00  0.00           H
ATOM   2652  CG  PRO A 822      74.630  54.500  71.310  1.00  0.00           C
ATOM   2653  HG1 PRO A 822      74.940  53.470  71.600  1.00  0.00           H
ATOM   2654  HG2 PRO A 822      75.520  55.070  70.940  1.00  0.00           H
ATOM   2655  C   PRO A 822      72.030  52.790  71.120  1.00  0.00           C
ATOM   2656  O   PRO A 822      71.760  52.080  70.170  1.00  0.00           O
ATOM   2657  N   ASP A 823      72.130  52.330  72.350  1.00  0.00           N
ATOM   2658  HN  ASP A 823      72.130  52.960  73.130  1.00  0.00           H
ATOM   2659  CA  ASP A 823      72.220  50.960  72.720  1.00  0.00           C
ATOM   2660  HA  ASP A 823      73.230  50.660  72.480  1.00  0.00           H
ATOM   2661  CB  ASP A 823      71.950  50.800  74.260  1.00  0.00           C
ATOM   2662  HB1 ASP A 823      71.800  49.710  74.450  1.00  0.00           H
ATOM   2663  HB2 ASP A 823      70.960  51.220  74.550  1.00  0.00           H
ATOM   2664  CG  ASP A 823      73.020  51.370  75.100  1.00  0.00           C
ATOM   2665  OD1 ASP A 823      73.240  50.930  76.280  1.00  0.00           O
ATOM   2666  OD2 ASP A 823      73.570  52.430  74.790  1.00  0.00           O
ATOM   2667  C   ASP A 823      71.410  49.900  71.840  1.00  0.00           C
ATOM   2668  O   ASP A 823      72.110  48.990  71.330  1.00  0.00           O
ATOM   2669  N   VAL A 824      70.140  49.940  71.700  1.00  0.00           N
ATOM   2670  HN  VAL A 824      69.540  50.480  72.280  1.00  0.00           H
ATOM   2671  CA  VAL A 824      69.440  49.110  70.740  1.00  0.00           C
ATOM   2672  HA  VAL A 824      70.150  48.430  70.310  1.00  0.00           H
ATOM   2673  CB  VAL A 824      68.340  48.290  71.410  1.00  0.00           C
ATOM   2674  HB  VAL A 824      67.620  48.920  71.960  1.00  0.00           H
ATOM   2675  CG1 VAL A 824      67.610  47.280  70.470  1.00  0.00           C
ATOM   2676 HG11 VAL A 824      66.800  46.720  70.980  1.00  0.00           H
ATOM   2677 HG12 VAL A 824      68.350  46.600  70.000  1.00  0.00           H
ATOM   2678 HG13 VAL A 824      67.150  47.850  69.630  1.00  0.00           H
ATOM   2679  CG2 VAL A 824      68.910  47.350  72.460  1.00  0.00           C
ATOM   2680 HG21 VAL A 824      69.230  48.000  73.290  1.00  0.00           H
ATOM   2681 HG22 VAL A 824      69.720  46.760  71.980  1.00  0.00           H
ATOM   2682 HG23 VAL A 824      68.160  46.690  72.950  1.00  0.00           H
ATOM   2683  C   VAL A 824      68.970  49.940  69.540  1.00  0.00           C
ATOM   2684  O   VAL A 824      68.730  49.340  68.480  1.00  0.00           O
ATOM   2685  N   LEU A 825      68.980  51.300  69.630  1.00  0.00           N
ATOM   2686  HN  LEU A 825      69.190  51.740  70.490  1.00  0.00           H
ATOM   2687  CA  LEU A 825      68.650  52.200  68.550  1.00  0.00           C
ATOM   2688  HA  LEU A 825      67.730  51.900  68.070  1.00  0.00           H
ATOM   2689  CB  LEU A 825      68.420  53.640  69.070  1.00  0.00           C
ATOM   2690  HB1 LEU A 825      69.360  54.000  69.560  1.00  0.00           H
ATOM   2691  HB2 LEU A 825      67.710  53.650  69.930  1.00  0.00           H
ATOM   2692  CG  LEU A 825      67.890  54.690  68.020  1.00  0.00           C
ATOM   2693  HG  LEU A 825      68.540  54.610  67.110  1.00  0.00           H
ATOM   2694  CD1 LEU A 825      66.540  54.250  67.530  1.00  0.00           C
ATOM   2695 HD11 LEU A 825      66.580  53.460  66.730  1.00  0.00           H
ATOM   2696 HD12 LEU A 825      65.900  55.100  67.260  1.00  0.00           H
ATOM   2697 HD13 LEU A 825      65.970  53.880  68.410  1.00  0.00           H
ATOM   2698  CD2 LEU A 825      67.760  56.130  68.540  1.00  0.00           C
ATOM   2699 HD21 LEU A 825      68.720  56.480  68.960  1.00  0.00           H
ATOM   2700 HD22 LEU A 825      66.930  56.280  69.250  1.00  0.00           H
ATOM   2701 HD23 LEU A 825      67.490  56.800  67.690  1.00  0.00           H
ATOM   2702  C   LEU A 825      69.530  52.200  67.330  1.00  0.00           C
ATOM   2703  O   LEU A 825      68.980  52.020  66.250  1.00  0.00           O
ATOM   2704  N   PHE A 826      70.840  52.160  67.430  1.00  0.00           N
ATOM   2705  HN  PHE A 826      71.020  52.130  68.410  1.00  0.00           H
ATOM   2706  CA  PHE A 826      71.720  51.920  66.340  1.00  0.00           C
ATOM   2707  HA  PHE A 826      71.750  52.730  65.620  1.00  0.00           H
ATOM   2708  CB  PHE A 826      73.130  51.880  67.000  1.00  0.00           C
ATOM   2709  HB1 PHE A 826      73.160  51.220  67.880  1.00  0.00           H
ATOM   2710  HB2 PHE A 826      73.330  52.920  67.350  1.00  0.00           H
ATOM   2711  CG  PHE A 826      74.230  51.450  66.050  1.00  0.00           C
ATOM   2712  CD1 PHE A 826      74.390  52.020  64.770  1.00  0.00           C
ATOM   2713  HD1 PHE A 826      73.790  52.860  64.430  1.00  0.00           H
ATOM   2714  CE1 PHE A 826      75.360  51.500  63.830  1.00  0.00           C
ATOM   2715  HE1 PHE A 826      75.540  52.020  62.900  1.00  0.00           H
ATOM   2716  CZ  PHE A 826      76.200  50.420  64.210  1.00  0.00           C
ATOM   2717  HZ  PHE A 826      76.970  50.060  63.530  1.00  0.00           H
ATOM   2718  CD2 PHE A 826      75.050  50.400  66.440  1.00  0.00           C
ATOM   2719  HD2 PHE A 826      74.790  50.000  67.400  1.00  0.00           H
ATOM   2720  CE2 PHE A 826      76.030  49.850  65.490  1.00  0.00           C
ATOM   2721  HE2 PHE A 826      76.730  49.090  65.780  1.00  0.00           H
ATOM   2722  C   PHE A 826      71.370  50.690  65.590  1.00  0.00           C
ATOM   2723  O   PHE A 826      71.160  50.580  64.370  1.00  0.00           O
ATOM   2724  N   TRP A 827      71.250  49.560  66.330  1.00  0.00           N
ATOM   2725  HN  TRP A 827      71.290  49.620  67.330  1.00  0.00           H
ATOM   2726  CA  TRP A 827      70.870  48.270  65.750  1.00  0.00           C
ATOM   2727  HA  TRP A 827      71.630  48.150  65.000  1.00  0.00           H
ATOM   2728  CB  TRP A 827      71.110  47.090  66.790  1.00  0.00           C
ATOM   2729  HB1 TRP A 827      70.790  46.150  66.310  1.00  0.00           H
ATOM   2730  HB2 TRP A 827      70.470  47.240  67.690  1.00  0.00           H
ATOM   2731  CG  TRP A 827      72.520  46.980  67.220  1.00  0.00           C
ATOM   2732  CD1 TRP A 827      73.140  47.220  68.410  1.00  0.00           C
ATOM   2733  HD1 TRP A 827      72.660  47.430  69.350  1.00  0.00           H
ATOM   2734  NE1 TRP A 827      74.440  47.070  68.250  1.00  0.00           N
ATOM   2735  HE1 TRP A 827      74.980  46.870  69.030  1.00  0.00           H
ATOM   2736  CE2 TRP A 827      74.750  46.680  67.000  1.00  0.00           C
ATOM   2737  CD2 TRP A 827      73.610  46.580  66.240  1.00  0.00           C
ATOM   2738  CE3 TRP A 827      73.670  46.280  64.890  1.00  0.00           C
ATOM   2739  HE3 TRP A 827      72.790  46.230  64.280  1.00  0.00           H
ATOM   2740  CZ3 TRP A 827      74.940  45.930  64.390  1.00  0.00           C
ATOM   2741  HZ3 TRP A 827      74.900  45.550  63.380  1.00  0.00           H
ATOM   2742  CZ2 TRP A 827      75.960  46.290  66.490  1.00  0.00           C
ATOM   2743  HZ2 TRP A 827      76.820  46.240  67.120  1.00  0.00           H
ATOM   2744  CH2 TRP A 827      76.070  45.960  65.160  1.00  0.00           C
ATOM   2745  HH2 TRP A 827      77.010  45.870  64.640  1.00  0.00           H
ATOM   2746  C   TRP A 827      69.560  48.110  65.050  1.00  0.00           C
ATOM   2747  O   TRP A 827      69.490  47.470  63.960  1.00  0.00           O
ATOM   2748  N   CYS A 828      68.490  48.720  65.560  1.00  0.00           N
ATOM   2749  HN  CYS A 828      68.440  49.060  66.500  1.00  0.00           H
ATOM   2750  CA  CYS A 828      67.190  48.850  64.980  1.00  0.00           C
ATOM   2751  HA  CYS A 828      66.880  47.870  64.650  1.00  0.00           H
ATOM   2752  CB  CYS A 828      66.160  49.660  65.770  1.00  0.00           C
ATOM   2753  HB1 CYS A 828      65.240  49.800  65.170  1.00  0.00           H
ATOM   2754  HB2 CYS A 828      66.540  50.600  66.230  1.00  0.00           H
ATOM   2755  SG  CYS A 828      65.800  48.640  67.190  1.00  0.00           S
ATOM   2756  HG1 CYS A 828      66.910  48.890  67.870  1.00  0.00           H
ATOM   2757  C   CYS A 828      67.310  49.580  63.690  1.00  0.00           C
ATOM   2758  O   CYS A 828      66.800  49.210  62.610  1.00  0.00           O
ATOM   2759  N   VAL A 829      67.990  50.720  63.650  1.00  0.00           N
ATOM   2760  HN  VAL A 829      68.470  51.050  64.450  1.00  0.00           H
ATOM   2761  CA  VAL A 829      68.100  51.490  62.390  1.00  0.00           C
ATOM   2762  HA  VAL A 829      67.080  51.570  62.030  1.00  0.00           H
ATOM   2763  CB  VAL A 829      68.570  52.900  62.710  1.00  0.00           C
ATOM   2764  HB  VAL A 829      69.480  52.780  63.320  1.00  0.00           H
ATOM   2765  CG1 VAL A 829      69.110  53.630  61.440  1.00  0.00           C
ATOM   2766 HG11 VAL A 829      70.030  53.120  61.080  1.00  0.00           H
ATOM   2767 HG12 VAL A 829      69.310  54.700  61.670  1.00  0.00           H
ATOM   2768 HG13 VAL A 829      68.330  53.420  60.670  1.00  0.00           H
ATOM   2769  CG2 VAL A 829      67.400  53.630  63.320  1.00  0.00           C
ATOM   2770 HG21 VAL A 829      66.880  53.240  64.230  1.00  0.00           H
ATOM   2771 HG22 VAL A 829      66.550  53.520  62.620  1.00  0.00           H
ATOM   2772 HG23 VAL A 829      67.560  54.720  63.280  1.00  0.00           H
ATOM   2773  C   VAL A 829      68.850  50.690  61.310  1.00  0.00           C
ATOM   2774  O   VAL A 829      68.500  50.680  60.180  1.00  0.00           O
ATOM   2775  N   ILE A 830      69.980  49.980  61.660  1.00  0.00           N
ATOM   2776  HN  ILE A 830      70.380  50.140  62.560  1.00  0.00           H
ATOM   2777  CA  ILE A 830      70.910  49.280  60.760  1.00  0.00           C
ATOM   2778  HA  ILE A 830      71.150  49.950  59.930  1.00  0.00           H
ATOM   2779  CB  ILE A 830      72.250  48.930  61.330  1.00  0.00           C
ATOM   2780  HB  ILE A 830      72.180  48.270  62.220  1.00  0.00           H
ATOM   2781  CG2 ILE A 830      73.030  47.990  60.400  1.00  0.00           C
ATOM   2782 HG21 ILE A 830      72.650  46.950  60.440  1.00  0.00           H
ATOM   2783 HG22 ILE A 830      74.090  47.920  60.750  1.00  0.00           H
ATOM   2784 HG23 ILE A 830      73.070  48.400  59.370  1.00  0.00           H
ATOM   2785  CG1 ILE A 830      73.020  50.190  61.570  1.00  0.00           C
ATOM   2786 HG11 ILE A 830      73.950  49.840  62.050  1.00  0.00           H
ATOM   2787 HG12 ILE A 830      72.630  50.800  62.420  1.00  0.00           H
ATOM   2788  CD  ILE A 830      73.410  51.080  60.390  1.00  0.00           C
ATOM   2789  HD1 ILE A 830      74.320  51.650  60.710  1.00  0.00           H
ATOM   2790  HD2 ILE A 830      72.600  51.800  60.190  1.00  0.00           H
ATOM   2791  HD3 ILE A 830      73.680  50.580  59.440  1.00  0.00           H
ATOM   2792  C   ILE A 830      70.170  48.090  60.030  1.00  0.00           C
ATOM   2793  O   ILE A 830      70.350  47.920  58.860  1.00  0.00           O
ATOM   2794  N   LEU A 831      69.330  47.380  60.750  1.00  0.00           N
ATOM   2795  HN  LEU A 831      69.200  47.610  61.720  1.00  0.00           H
ATOM   2796  CA  LEU A 831      68.420  46.400  60.220  1.00  0.00           C
ATOM   2797  HA  LEU A 831      69.030  45.700  59.660  1.00  0.00           H
ATOM   2798  CB  LEU A 831      67.730  45.630  61.370  1.00  0.00           C
ATOM   2799  HB1 LEU A 831      67.170  46.380  61.980  1.00  0.00           H
ATOM   2800  HB2 LEU A 831      68.510  45.300  62.090  1.00  0.00           H
ATOM   2801  CG  LEU A 831      66.870  44.430  61.010  1.00  0.00           C
ATOM   2802  HG  LEU A 831      65.950  44.760  60.490  1.00  0.00           H
ATOM   2803  CD1 LEU A 831      67.560  43.460  60.120  1.00  0.00           C
ATOM   2804 HD11 LEU A 831      67.860  43.940  59.170  1.00  0.00           H
ATOM   2805 HD12 LEU A 831      66.940  42.570  59.900  1.00  0.00           H
ATOM   2806 HD13 LEU A 831      68.450  43.150  60.690  1.00  0.00           H
ATOM   2807  CD2 LEU A 831      66.490  43.830  62.340  1.00  0.00           C
ATOM   2808 HD21 LEU A 831      67.370  43.480  62.940  1.00  0.00           H
ATOM   2809 HD22 LEU A 831      65.970  42.860  62.220  1.00  0.00           H
ATOM   2810 HD23 LEU A 831      65.860  44.490  62.980  1.00  0.00           H
ATOM   2811  C   LEU A 831      67.390  47.000  59.250  1.00  0.00           C
ATOM   2812  O   LEU A 831      67.200  46.370  58.180  1.00  0.00           O
ATOM   2813  N   PHE A 832      66.730  48.160  59.570  1.00  0.00           N
ATOM   2814  HN  PHE A 832      66.970  48.680  60.390  1.00  0.00           H
ATOM   2815  CA  PHE A 832      65.840  48.930  58.660  1.00  0.00           C
ATOM   2816  HA  PHE A 832      65.000  48.300  58.430  1.00  0.00           H
ATOM   2817  CB  PHE A 832      65.310  50.180  59.480  1.00  0.00           C
ATOM   2818  HB1 PHE A 832      66.120  50.690  60.060  1.00  0.00           H
ATOM   2819  HB2 PHE A 832      64.740  49.800  60.360  1.00  0.00           H
ATOM   2820  CG  PHE A 832      64.550  51.220  58.730  1.00  0.00           C
ATOM   2821  CD1 PHE A 832      64.910  52.560  58.720  1.00  0.00           C
ATOM   2822  HD1 PHE A 832      65.900  52.730  59.100  1.00  0.00           H
ATOM   2823  CE1 PHE A 832      64.330  53.510  57.860  1.00  0.00           C
ATOM   2824  HE1 PHE A 832      64.730  54.490  57.650  1.00  0.00           H
ATOM   2825  CZ  PHE A 832      63.130  53.130  57.150  1.00  0.00           C
ATOM   2826  HZ  PHE A 832      62.560  53.820  56.540  1.00  0.00           H
ATOM   2827  CD2 PHE A 832      63.390  50.890  58.000  1.00  0.00           C
ATOM   2828  HD2 PHE A 832      63.180  49.840  57.930  1.00  0.00           H
ATOM   2829  CE2 PHE A 832      62.680  51.820  57.290  1.00  0.00           C
ATOM   2830  HE2 PHE A 832      61.820  51.520  56.700  1.00  0.00           H
ATOM   2831  C   PHE A 832      66.570  49.330  57.330  1.00  0.00           C
ATOM   2832  O   PHE A 832      66.090  49.100  56.240  1.00  0.00           O
ATOM   2833  N   PHE A 833      67.800  49.850  57.580  1.00  0.00           N
ATOM   2834  HN  PHE A 833      68.210  49.970  58.480  1.00  0.00           H
ATOM   2835  CA  PHE A 833      68.610  50.440  56.480  1.00  0.00           C
ATOM   2836  HA  PHE A 833      67.970  51.190  56.040  1.00  0.00           H
ATOM   2837  CB  PHE A 833      69.780  51.250  57.010  1.00  0.00           C
ATOM   2838  HB1 PHE A 833      70.370  50.720  57.790  1.00  0.00           H
ATOM   2839  HB2 PHE A 833      69.460  52.160  57.560  1.00  0.00           H
ATOM   2840  CG  PHE A 833      70.760  51.690  55.960  1.00  0.00           C
ATOM   2841  CD1 PHE A 833      70.580  52.820  55.060  1.00  0.00           C
ATOM   2842  HD1 PHE A 833      69.620  53.310  55.040  1.00  0.00           H
ATOM   2843  CE1 PHE A 833      71.620  53.450  54.300  1.00  0.00           C
ATOM   2844  HE1 PHE A 833      71.500  54.310  53.670  1.00  0.00           H
ATOM   2845  CZ  PHE A 833      72.930  52.920  54.490  1.00  0.00           C
ATOM   2846  HZ  PHE A 833      73.690  53.370  53.870  1.00  0.00           H
ATOM   2847  CD2 PHE A 833      72.070  51.110  55.930  1.00  0.00           C
ATOM   2848  HD2 PHE A 833      72.270  50.230  56.520  1.00  0.00           H
ATOM   2849  CE2 PHE A 833      73.060  51.690  55.210  1.00  0.00           C
ATOM   2850  HE2 PHE A 833      74.050  51.240  55.240  1.00  0.00           H
ATOM   2851  C   PHE A 833      69.010  49.350  55.490  1.00  0.00           C
ATOM   2852  O   PHE A 833      68.800  49.460  54.290  1.00  0.00           O
ATOM   2853  N   THR A 834      69.500  48.240  56.090  1.00  0.00           N
ATOM   2854  HN  THR A 834      69.720  48.190  57.060  1.00  0.00           H
ATOM   2855  CA  THR A 834      70.010  47.170  55.200  1.00  0.00           C
ATOM   2856  HA  THR A 834      70.660  47.580  54.440  1.00  0.00           H
ATOM   2857  CB  THR A 834      70.950  46.080  55.800  1.00  0.00           C
ATOM   2858  HB  THR A 834      71.010  45.260  55.060  1.00  0.00           H
ATOM   2859  OG1 THR A 834      70.400  45.740  56.990  1.00  0.00           O
ATOM   2860  HG1 THR A 834      70.530  46.400  57.680  1.00  0.00           H
ATOM   2861  CG2 THR A 834      72.300  46.620  56.180  1.00  0.00           C
ATOM   2862 HG21 THR A 834      72.850  45.860  56.750  1.00  0.00           H
ATOM   2863 HG22 THR A 834      72.220  47.580  56.740  1.00  0.00           H
ATOM   2864 HG23 THR A 834      72.900  46.820  55.260  1.00  0.00           H
ATOM   2865  C   THR A 834      68.860  46.520  54.410  1.00  0.00           C
ATOM   2866  O   THR A 834      69.030  46.050  53.270  1.00  0.00           O
ATOM   2867  N   THR A 835      67.640  46.520  55.010  1.00  0.00           N
ATOM   2868  HN  THR A 835      67.520  47.150  55.770  1.00  0.00           H
ATOM   2869  CA  THR A 835      66.430  45.820  54.510  1.00  0.00           C
ATOM   2870  HA  THR A 835      66.760  44.880  54.100  1.00  0.00           H
ATOM   2871  CB  THR A 835      65.280  45.610  55.550  1.00  0.00           C
ATOM   2872  HB  THR A 835      64.970  46.580  56.000  1.00  0.00           H
ATOM   2873  OG1 THR A 835      65.750  44.850  56.610  1.00  0.00           O
ATOM   2874  HG1 THR A 835      66.390  45.350  57.130  1.00  0.00           H
ATOM   2875  CG2 THR A 835      64.160  44.850  54.950  1.00  0.00           C
ATOM   2876 HG21 THR A 835      63.630  45.340  54.120  1.00  0.00           H
ATOM   2877 HG22 THR A 835      63.480  44.560  55.770  1.00  0.00           H
ATOM   2878 HG23 THR A 835      64.550  43.910  54.520  1.00  0.00           H
ATOM   2879  C   THR A 835      66.000  46.480  53.200  1.00  0.00           C
ATOM   2880  O   THR A 835      65.890  45.830  52.200  1.00  0.00           O
ATOM   2881  N   PHE A 836      65.830  47.810  53.070  1.00  0.00           N
ATOM   2882  HN  PHE A 836      66.180  48.370  53.810  1.00  0.00           H
ATOM   2883  CA  PHE A 836      65.580  48.450  51.720  1.00  0.00           C
ATOM   2884  HA  PHE A 836      64.720  47.950  51.320  1.00  0.00           H
ATOM   2885  CB  PHE A 836      65.220  49.950  52.100  1.00  0.00           C
ATOM   2886  HB1 PHE A 836      65.820  50.240  52.990  1.00  0.00           H
ATOM   2887  HB2 PHE A 836      64.140  49.990  52.380  1.00  0.00           H
ATOM   2888  CG  PHE A 836      65.410  50.890  51.010  1.00  0.00           C
ATOM   2889  CD1 PHE A 836      66.580  51.670  50.980  1.00  0.00           C
ATOM   2890  HD1 PHE A 836      67.310  51.550  51.770  1.00  0.00           H
ATOM   2891  CE1 PHE A 836      66.760  52.510  49.870  1.00  0.00           C
ATOM   2892  HE1 PHE A 836      67.630  53.140  49.820  1.00  0.00           H
ATOM   2893  CZ  PHE A 836      65.790  52.680  48.910  1.00  0.00           C
ATOM   2894  HZ  PHE A 836      65.960  53.400  48.130  1.00  0.00           H
ATOM   2895  CD2 PHE A 836      64.510  50.970  49.940  1.00  0.00           C
ATOM   2896  HD2 PHE A 836      63.660  50.310  49.960  1.00  0.00           H
ATOM   2897  CE2 PHE A 836      64.700  51.820  48.850  1.00  0.00           C
ATOM   2898  HE2 PHE A 836      63.930  51.870  48.090  1.00  0.00           H
ATOM   2899  C   PHE A 836      66.760  48.300  50.720  1.00  0.00           C
ATOM   2900  O   PHE A 836      66.550  48.140  49.530  1.00  0.00           O
ATOM   2901  N   PHE A 837      68.050  48.300  51.120  1.00  0.00           N
ATOM   2902  HN  PHE A 837      68.340  48.410  52.070  1.00  0.00           H
ATOM   2903  CA  PHE A 837      69.260  48.040  50.310  1.00  0.00           C
ATOM   2904  HA  PHE A 837      69.220  48.710  49.460  1.00  0.00           H
ATOM   2905  CB  PHE A 837      70.540  48.490  51.040  1.00  0.00           C
ATOM   2906  HB1 PHE A 837      71.370  48.070  50.450  1.00  0.00           H
ATOM   2907  HB2 PHE A 837      70.690  48.110  52.080  1.00  0.00           H
ATOM   2908  CG  PHE A 837      70.860  49.970  51.120  1.00  0.00           C
ATOM   2909  CD1 PHE A 837      70.170  51.060  50.510  1.00  0.00           C
ATOM   2910  HD1 PHE A 837      69.200  50.950  50.050  1.00  0.00           H
ATOM   2911  CE1 PHE A 837      70.770  52.280  50.480  1.00  0.00           C
ATOM   2912  HE1 PHE A 837      70.360  53.170  50.040  1.00  0.00           H
ATOM   2913  CZ  PHE A 837      72.090  52.440  50.940  1.00  0.00           C
ATOM   2914  HZ  PHE A 837      72.600  53.390  50.960  1.00  0.00           H
ATOM   2915  CD2 PHE A 837      72.150  50.130  51.610  1.00  0.00           C
ATOM   2916  HD2 PHE A 837      72.570  49.290  52.140  1.00  0.00           H
ATOM   2917  CE2 PHE A 837      72.800  51.320  51.430  1.00  0.00           C
ATOM   2918  HE2 PHE A 837      73.790  51.430  51.860  1.00  0.00           H
ATOM   2919  C   PHE A 837      69.380  46.580  49.790  1.00  0.00           C
ATOM   2920  O   PHE A 837      69.610  46.440  48.650  1.00  0.00           O
ATOM   2921  N   LEU A 838      69.230  45.490  50.610  1.00  0.00           N
ATOM   2922  HN  LEU A 838      69.050  45.630  51.580  1.00  0.00           H
ATOM   2923  CA  LEU A 838      69.250  44.070  50.160  1.00  0.00           C
ATOM   2924  HA  LEU A 838      70.130  43.960  49.550  1.00  0.00           H
ATOM   2925  CB  LEU A 838      69.130  43.190  51.450  1.00  0.00           C
ATOM   2926  HB1 LEU A 838      68.200  43.280  52.050  1.00  0.00           H
ATOM   2927  HB2 LEU A 838      69.940  43.550  52.120  1.00  0.00           H
ATOM   2928  CG  LEU A 838      69.510  41.710  51.180  1.00  0.00           C
ATOM   2929  HG  LEU A 838      68.630  41.190  50.750  1.00  0.00           H
ATOM   2930  CD1 LEU A 838      70.630  41.570  50.200  1.00  0.00           C
ATOM   2931 HD11 LEU A 838      70.460  41.910  49.150  1.00  0.00           H
ATOM   2932 HD12 LEU A 838      70.910  40.500  50.100  1.00  0.00           H
ATOM   2933 HD13 LEU A 838      71.550  42.070  50.560  1.00  0.00           H
ATOM   2934  CD2 LEU A 838      69.740  41.040  52.540  1.00  0.00           C
ATOM   2935 HD21 LEU A 838      68.860  40.790  53.170  1.00  0.00           H
ATOM   2936 HD22 LEU A 838      70.510  41.590  53.110  1.00  0.00           H
ATOM   2937 HD23 LEU A 838      70.250  40.090  52.300  1.00  0.00           H
ATOM   2938  C   LEU A 838      67.990  43.840  49.240  1.00  0.00           C
ATOM   2939  O   LEU A 838      68.110  43.290  48.140  1.00  0.00           O
ATOM   2940  N   SER A 839      66.720  44.330  49.600  1.00  0.00           N
ATOM   2941  HN  SER A 839      66.730  44.960  50.370  1.00  0.00           H
ATOM   2942  CA  SER A 839      65.560  44.140  48.790  1.00  0.00           C
ATOM   2943  HA  SER A 839      65.460  43.110  48.510  1.00  0.00           H
ATOM   2944  CB  SER A 839      64.230  44.510  49.530  1.00  0.00           C
ATOM   2945  HB1 SER A 839      64.090  43.750  50.330  1.00  0.00           H
ATOM   2946  HB2 SER A 839      63.370  44.300  48.870  1.00  0.00           H
ATOM   2947  OG  SER A 839      64.280  45.850  50.110  1.00  0.00           O
ATOM   2948  HG1 SER A 839      64.870  45.890  50.850  1.00  0.00           H
ATOM   2949  C   SER A 839      65.510  44.740  47.400  1.00  0.00           C
ATOM   2950  O   SER A 839      65.060  44.070  46.490  1.00  0.00           O
ATOM   2951  N   SER A 840      66.080  45.960  47.240  1.00  0.00           N
ATOM   2952  HN  SER A 840      66.310  46.480  48.050  1.00  0.00           H
ATOM   2953  CA  SER A 840      66.460  46.540  45.890  1.00  0.00           C
ATOM   2954  HA  SER A 840      65.670  46.310  45.200  1.00  0.00           H
ATOM   2955  CB  SER A 840      66.620  48.110  45.950  1.00  0.00           C
ATOM   2956  HB1 SER A 840      65.610  48.510  46.150  1.00  0.00           H
ATOM   2957  HB2 SER A 840      66.940  48.400  44.930  1.00  0.00           H
ATOM   2958  OG  SER A 840      67.470  48.530  47.050  1.00  0.00           O
ATOM   2959  HG1 SER A 840      67.100  48.260  47.890  1.00  0.00           H
ATOM   2960  C   SER A 840      67.630  45.910  45.270  1.00  0.00           C
ATOM   2961  O   SER A 840      67.730  45.770  44.030  1.00  0.00           O
ATOM   2962  N   PHE A 841      68.640  45.480  46.010  1.00  0.00           N
ATOM   2963  HN  PHE A 841      68.680  45.860  46.920  1.00  0.00           H
ATOM   2964  CA  PHE A 841      69.750  44.700  45.420  1.00  0.00           C
ATOM   2965  HA  PHE A 841      70.080  45.380  44.650  1.00  0.00           H
ATOM   2966  CB  PHE A 841      70.850  44.370  46.520  1.00  0.00           C
ATOM   2967  HB1 PHE A 841      70.440  43.800  47.380  1.00  0.00           H
ATOM   2968  HB2 PHE A 841      71.160  45.340  46.970  1.00  0.00           H
ATOM   2969  CG  PHE A 841      72.100  43.710  45.970  1.00  0.00           C
ATOM   2970  CD1 PHE A 841      72.290  42.330  45.850  1.00  0.00           C
ATOM   2971  HD1 PHE A 841      71.510  41.620  46.110  1.00  0.00           H
ATOM   2972  CE1 PHE A 841      73.350  41.670  45.190  1.00  0.00           C
ATOM   2973  HE1 PHE A 841      73.310  40.590  45.310  1.00  0.00           H
ATOM   2974  CZ  PHE A 841      74.340  42.470  44.690  1.00  0.00           C
ATOM   2975  HZ  PHE A 841      75.180  42.050  44.140  1.00  0.00           H
ATOM   2976  CD2 PHE A 841      73.090  44.470  45.460  1.00  0.00           C
ATOM   2977  HD2 PHE A 841      72.950  45.530  45.350  1.00  0.00           H
ATOM   2978  CE2 PHE A 841      74.150  43.890  44.770  1.00  0.00           C
ATOM   2979  HE2 PHE A 841      74.890  44.570  44.370  1.00  0.00           H
ATOM   2980  C   PHE A 841      69.270  43.420  44.720  1.00  0.00           C
ATOM   2981  O   PHE A 841      69.730  43.120  43.650  1.00  0.00           O
ATOM   2982  N   LEU A 842      68.350  42.650  45.310  1.00  0.00           N
ATOM   2983  HN  LEU A 842      68.050  42.960  46.210  1.00  0.00           H
ATOM   2984  CA  LEU A 842      68.010  41.330  44.890  1.00  0.00           C
ATOM   2985  HA  LEU A 842      68.890  40.890  44.450  1.00  0.00           H
ATOM   2986  CB  LEU A 842      67.470  40.410  45.970  1.00  0.00           C
ATOM   2987  HB1 LEU A 842      66.830  39.600  45.570  1.00  0.00           H
ATOM   2988  HB2 LEU A 842      66.700  40.960  46.550  1.00  0.00           H
ATOM   2989  CG  LEU A 842      68.570  39.970  46.930  1.00  0.00           C
ATOM   2990  HG  LEU A 842      68.960  40.920  47.340  1.00  0.00           H
ATOM   2991  CD1 LEU A 842      67.920  39.190  48.110  1.00  0.00           C
ATOM   2992 HD11 LEU A 842      68.770  38.980  48.800  1.00  0.00           H
ATOM   2993 HD12 LEU A 842      67.670  38.180  47.740  1.00  0.00           H
ATOM   2994 HD13 LEU A 842      67.040  39.660  48.590  1.00  0.00           H
ATOM   2995  CD2 LEU A 842      69.790  39.300  46.350  1.00  0.00           C
ATOM   2996 HD21 LEU A 842      70.550  38.920  47.060  1.00  0.00           H
ATOM   2997 HD22 LEU A 842      70.380  39.990  45.710  1.00  0.00           H
ATOM   2998 HD23 LEU A 842      69.510  38.390  45.780  1.00  0.00           H
ATOM   2999  C   LEU A 842      67.040  41.510  43.710  1.00  0.00           C
ATOM   3000  O   LEU A 842      67.080  40.720  42.760  1.00  0.00           O
ATOM   3001  N   LYS A 843      66.200  42.550  43.640  1.00  0.00           N
ATOM   3002  HN  LYS A 843      66.020  43.150  44.420  1.00  0.00           H
ATOM   3003  CA  LYS A 843      65.310  42.830  42.470  1.00  0.00           C
ATOM   3004  HA  LYS A 843      64.770  41.910  42.320  1.00  0.00           H
ATOM   3005  CB  LYS A 843      64.290  43.970  42.860  1.00  0.00           C
ATOM   3006  HB1 LYS A 843      64.800  44.930  43.080  1.00  0.00           H
ATOM   3007  HB2 LYS A 843      63.690  43.770  43.760  1.00  0.00           H
ATOM   3008  CG  LYS A 843      63.210  44.260  41.780  1.00  0.00           C
ATOM   3009  HG1 LYS A 843      63.690  44.820  40.950  1.00  0.00           H
ATOM   3010  HG2 LYS A 843      62.550  45.070  42.160  1.00  0.00           H
ATOM   3011  CD  LYS A 843      62.320  43.060  41.540  1.00  0.00           C
ATOM   3012  HD1 LYS A 843      62.030  42.600  42.500  1.00  0.00           H
ATOM   3013  HD2 LYS A 843      62.910  42.320  40.960  1.00  0.00           H
ATOM   3014  CE  LYS A 843      61.060  43.310  40.710  1.00  0.00           C
ATOM   3015  HE1 LYS A 843      61.330  43.520  39.660  1.00  0.00           H
ATOM   3016  HE2 LYS A 843      60.490  44.160  41.140  1.00  0.00           H
ATOM   3017  NZ  LYS A 843      60.230  42.060  40.650  1.00  0.00           N
ATOM   3018  HZ1 LYS A 843      60.580  41.410  39.940  1.00  0.00           H
ATOM   3019  HZ2 LYS A 843      59.230  42.190  40.390  1.00  0.00           H
ATOM   3020  HZ3 LYS A 843      60.320  41.590  41.580  1.00  0.00           H
ATOM   3021  C   LYS A 843      66.140  43.110  41.170  1.00  0.00           C
ATOM   3022  O   LYS A 843      65.740  42.720  40.100  1.00  0.00           O
ATOM   3023  N   GLN A 844      67.300  43.690  41.360  1.00  0.00           N
ATOM   3024  HN  GLN A 844      67.630  43.960  42.260  1.00  0.00           H
ATOM   3025  CA  GLN A 844      68.230  44.040  40.200  1.00  0.00           C
ATOM   3026  HA  GLN A 844      67.550  44.200  39.370  1.00  0.00           H
ATOM   3027  CB  GLN A 844      68.990  45.390  40.300  1.00  0.00           C
ATOM   3028  HB1 GLN A 844      69.610  45.640  39.400  1.00  0.00           H
ATOM   3029  HB2 GLN A 844      69.530  45.200  41.260  1.00  0.00           H
ATOM   3030  CG  GLN A 844      68.010  46.660  40.490  1.00  0.00           C
ATOM   3031  HG1 GLN A 844      68.610  47.580  40.250  1.00  0.00           H
ATOM   3032  HG2 GLN A 844      67.690  46.840  41.530  1.00  0.00           H
ATOM   3033  CD  GLN A 844      66.840  46.620  39.560  1.00  0.00           C
ATOM   3034  OE1 GLN A 844      67.020  46.600  38.330  1.00  0.00           O
ATOM   3035  NE2 GLN A 844      65.650  46.620  40.100  1.00  0.00           N
ATOM   3036 HE21 GLN A 844      64.880  46.570  39.470  1.00  0.00           H
ATOM   3037 HE22 GLN A 844      65.520  46.890  41.050  1.00  0.00           H
ATOM   3038  C   GLN A 844      69.290  43.010  39.890  1.00  0.00           C
ATOM   3039  O   GLN A 844      69.990  43.190  38.950  1.00  0.00           O
ATOM   3040  N   PHE A 845      69.320  41.910  40.680  1.00  0.00           N
ATOM   3041  HN  PHE A 845      68.670  41.690  41.400  1.00  0.00           H
ATOM   3042  CA  PHE A 845      70.390  40.890  40.510  1.00  0.00           C
ATOM   3043  HA  PHE A 845      71.380  41.310  40.600  1.00  0.00           H
ATOM   3044  CB  PHE A 845      70.170  40.000  41.820  1.00  0.00           C
ATOM   3045  HB1 PHE A 845      69.100  39.700  41.910  1.00  0.00           H
ATOM   3046  HB2 PHE A 845      70.350  40.700  42.660  1.00  0.00           H
ATOM   3047  CG  PHE A 845      71.080  38.790  41.960  1.00  0.00           C
ATOM   3048  CD1 PHE A 845      70.640  37.570  41.470  1.00  0.00           C
ATOM   3049  HD1 PHE A 845      69.720  37.470  40.910  1.00  0.00           H
ATOM   3050  CE1 PHE A 845      71.460  36.420  41.640  1.00  0.00           C
ATOM   3051  HE1 PHE A 845      71.150  35.430  41.350  1.00  0.00           H
ATOM   3052  CZ  PHE A 845      72.700  36.530  42.300  1.00  0.00           C
ATOM   3053  HZ  PHE A 845      73.230  35.610  42.530  1.00  0.00           H
ATOM   3054  CD2 PHE A 845      72.310  38.900  42.630  1.00  0.00           C
ATOM   3055  HD2 PHE A 845      72.640  39.850  43.040  1.00  0.00           H
ATOM   3056  CE2 PHE A 845      73.150  37.770  42.800  1.00  0.00           C
ATOM   3057  HE2 PHE A 845      74.030  37.840  43.410  1.00  0.00           H
ATOM   3058  C   PHE A 845      70.350  40.160  39.190  1.00  0.00           C
ATOM   3059  O   PHE A 845      71.350  39.730  38.600  1.00  0.00           O
ATOM   3060  N   LYS A 846      69.150  39.870  38.640  1.00  0.00           N
ATOM   3061  HN  LYS A 846      68.260  39.840  39.090  1.00  0.00           H
ATOM   3062  CA  LYS A 846      69.000  39.120  37.390  1.00  0.00           C
ATOM   3063  HA  LYS A 846      69.570  38.220  37.450  1.00  0.00           H
ATOM   3064  CB  LYS A 846      67.500  38.890  37.190  1.00  0.00           C
ATOM   3065  HB1 LYS A 846      67.110  38.420  38.110  1.00  0.00           H
ATOM   3066  HB2 LYS A 846      67.360  38.030  36.490  1.00  0.00           H
ATOM   3067  CG  LYS A 846      66.610  40.060  36.760  1.00  0.00           C
ATOM   3068  HG1 LYS A 846      67.010  40.480  35.810  1.00  0.00           H
ATOM   3069  HG2 LYS A 846      66.750  40.760  37.610  1.00  0.00           H
ATOM   3070  CD  LYS A 846      65.150  39.850  36.400  1.00  0.00           C
ATOM   3071  HD1 LYS A 846      64.590  40.740  36.070  1.00  0.00           H
ATOM   3072  HD2 LYS A 846      64.690  39.470  37.330  1.00  0.00           H
ATOM   3073  CE  LYS A 846      64.890  38.860  35.260  1.00  0.00           C
ATOM   3074  HE1 LYS A 846      65.360  37.880  35.480  1.00  0.00           H
ATOM   3075  HE2 LYS A 846      65.270  39.190  34.270  1.00  0.00           H
ATOM   3076  NZ  LYS A 846      63.430  38.520  35.130  1.00  0.00           N
ATOM   3077  HZ1 LYS A 846      63.160  38.010  36.000  1.00  0.00           H
ATOM   3078  HZ2 LYS A 846      63.280  37.860  34.350  1.00  0.00           H
ATOM   3079  HZ3 LYS A 846      62.800  39.350  35.040  1.00  0.00           H
ATOM   3080  C   LYS A 846      69.530  40.000  36.200  1.00  0.00           C
ATOM   3081  O   LYS A 846      69.730  39.500  35.110  1.00  0.00           O
ATOM   3082  N   THR A 847      69.920  41.320  36.430  1.00  0.00           N
ATOM   3083  HN  THR A 847      69.660  41.750  37.300  1.00  0.00           H
ATOM   3084  CA  THR A 847      70.430  42.170  35.450  1.00  0.00           C
ATOM   3085  HA  THR A 847      70.430  41.650  34.500  1.00  0.00           H
ATOM   3086  CB  THR A 847      69.650  43.450  35.130  1.00  0.00           C
ATOM   3087  HB  THR A 847      70.390  44.200  34.790  1.00  0.00           H
ATOM   3088  OG1 THR A 847      69.060  43.870  36.320  1.00  0.00           O
ATOM   3089  HG1 THR A 847      69.690  43.990  37.010  1.00  0.00           H
ATOM   3090  CG2 THR A 847      68.680  43.160  34.070  1.00  0.00           C
ATOM   3091 HG21 THR A 847      68.980  42.490  33.230  1.00  0.00           H
ATOM   3092 HG22 THR A 847      68.290  44.050  33.530  1.00  0.00           H
ATOM   3093 HG23 THR A 847      67.730  42.740  34.480  1.00  0.00           H
ATOM   3094  C   THR A 847      71.900  42.320  35.590  1.00  0.00           C
ATOM   3095  O   THR A 847      72.560  43.130  34.900  1.00  0.00           O
ATOM   3096  N   LYS A 848      72.510  41.580  36.560  1.00  0.00           N
ATOM   3097  HN  LYS A 848      71.970  40.980  37.130  1.00  0.00           H
ATOM   3098  CA  LYS A 848      73.980  41.440  36.690  1.00  0.00           C
ATOM   3099  HA  LYS A 848      74.520  42.280  36.280  1.00  0.00           H
ATOM   3100  CB  LYS A 848      74.370  41.210  38.210  1.00  0.00           C
ATOM   3101  HB1 LYS A 848      75.430  40.890  38.240  1.00  0.00           H
ATOM   3102  HB2 LYS A 848      73.860  40.290  38.560  1.00  0.00           H
ATOM   3103  CG  LYS A 848      73.870  42.340  39.100  1.00  0.00           C
ATOM   3104  HG1 LYS A 848      73.950  42.140  40.180  1.00  0.00           H
ATOM   3105  HG2 LYS A 848      72.820  42.510  38.790  1.00  0.00           H
ATOM   3106  CD  LYS A 848      74.560  43.630  38.700  1.00  0.00           C
ATOM   3107  HD1 LYS A 848      74.130  44.040  37.750  1.00  0.00           H
ATOM   3108  HD2 LYS A 848      75.620  43.330  38.630  1.00  0.00           H
ATOM   3109  CE  LYS A 848      74.430  44.760  39.710  1.00  0.00           C
ATOM   3110  HE1 LYS A 848      74.990  45.640  39.310  1.00  0.00           H
ATOM   3111  HE2 LYS A 848      74.880  44.590  40.710  1.00  0.00           H
ATOM   3112  NZ  LYS A 848      73.040  45.120  39.910  1.00  0.00           N
ATOM   3113  HZ1 LYS A 848      72.560  45.140  38.990  1.00  0.00           H
ATOM   3114  HZ2 LYS A 848      73.110  46.020  40.430  1.00  0.00           H
ATOM   3115  HZ3 LYS A 848      72.550  44.500  40.590  1.00  0.00           H
ATOM   3116  C   LYS A 848      74.430  40.170  35.940  1.00  0.00           C
ATOM   3117  O   LYS A 848      73.520  39.550  35.450  1.00  0.00           O
ATOM   3118  N   ARG A 849      75.650  39.900  35.620  1.00  0.00           N
ATOM   3119  HN  ARG A 849      76.410  40.460  35.920  1.00  0.00           H
ATOM   3120  CA  ARG A 849      75.900  38.760  34.730  1.00  0.00           C
ATOM   3121  HA  ARG A 849      75.000  38.400  34.270  1.00  0.00           H
ATOM   3122  CB  ARG A 849      76.910  39.130  33.600  1.00  0.00           C
ATOM   3123  HB1 ARG A 849      77.040  38.330  32.850  1.00  0.00           H
ATOM   3124  HB2 ARG A 849      77.940  39.460  33.910  1.00  0.00           H
ATOM   3125  CG  ARG A 849      76.450  40.400  32.730  1.00  0.00           C
ATOM   3126  HG1 ARG A 849      77.180  40.410  31.880  1.00  0.00           H
ATOM   3127  HG2 ARG A 849      76.710  41.360  33.220  1.00  0.00           H
ATOM   3128  CD  ARG A 849      74.990  40.420  32.270  1.00  0.00           C
ATOM   3129  HD1 ARG A 849      74.290  40.370  33.130  1.00  0.00           H
ATOM   3130  HD2 ARG A 849      74.740  39.570  31.600  1.00  0.00           H
ATOM   3131  NE  ARG A 849      74.830  41.660  31.520  1.00  0.00           N
ATOM   3132  HE  ARG A 849      75.620  42.190  31.250  1.00  0.00           H
ATOM   3133  CZ  ARG A 849      73.660  42.300  31.280  1.00  0.00           C
ATOM   3134  NH1 ARG A 849      73.620  43.430  30.680  1.00  0.00           N
ATOM   3135 HH11 ARG A 849      74.430  43.920  30.350  1.00  0.00           H
ATOM   3136 HH12 ARG A 849      72.750  43.840  30.420  1.00  0.00           H
ATOM   3137  NH2 ARG A 849      72.470  41.780  31.760  1.00  0.00           N
ATOM   3138 HH21 ARG A 849      72.450  40.860  32.150  1.00  0.00           H
ATOM   3139 HH22 ARG A 849      71.600  42.210  31.520  1.00  0.00           H
ATOM   3140  C   ARG A 849      76.390  37.560  35.500  1.00  0.00           C
ATOM   3141  O   ARG A 849      76.560  36.480  34.930  1.00  0.00           O
ATOM   3142  N   TYR A 850      76.730  37.700  36.820  1.00  0.00           N
ATOM   3143  HN  TYR A 850      76.610  38.580  37.280  1.00  0.00           H
ATOM   3144  CA  TYR A 850      77.300  36.540  37.520  1.00  0.00           C
ATOM   3145  HA  TYR A 850      77.800  35.940  36.770  1.00  0.00           H
ATOM   3146  CB  TYR A 850      78.250  36.880  38.740  1.00  0.00           C
ATOM   3147  HB1 TYR A 850      79.300  37.020  38.420  1.00  0.00           H
ATOM   3148  HB2 TYR A 850      78.270  36.020  39.440  1.00  0.00           H
ATOM   3149  CG  TYR A 850      77.800  38.060  39.520  1.00  0.00           C
ATOM   3150  CD1 TYR A 850      78.710  39.160  39.630  1.00  0.00           C
ATOM   3151  HD1 TYR A 850      79.690  39.270  39.160  1.00  0.00           H
ATOM   3152  CE1 TYR A 850      78.260  40.290  40.310  1.00  0.00           C
ATOM   3153  HE1 TYR A 850      78.960  41.100  40.480  1.00  0.00           H
ATOM   3154  CZ  TYR A 850      76.930  40.410  40.770  1.00  0.00           C
ATOM   3155  OH  TYR A 850      76.510  41.550  41.520  1.00  0.00           O
ATOM   3156  HH  TYR A 850      77.240  42.150  41.640  1.00  0.00           H
ATOM   3157  CD2 TYR A 850      76.500  38.100  40.130  1.00  0.00           C
ATOM   3158  HD2 TYR A 850      75.770  37.320  39.970  1.00  0.00           H
ATOM   3159  CE2 TYR A 850      76.170  39.290  40.750  1.00  0.00           C
ATOM   3160  HE2 TYR A 850      75.150  39.320  41.080  1.00  0.00           H
ATOM   3161  C   TYR A 850      76.200  35.590  37.920  1.00  0.00           C
ATOM   3162  O   TYR A 850      75.080  35.830  38.190  1.00  0.00           O
ATOM   3163  N   PHE A 851      76.590  34.320  37.970  1.00  0.00           N
ATOM   3164  HN  PHE A 851      77.550  34.140  37.750  1.00  0.00           H
ATOM   3165  CA  PHE A 851      75.890  33.120  38.400  1.00  0.00           C
ATOM   3166  HA  PHE A 851      76.670  32.410  38.130  1.00  0.00           H
ATOM   3167  CB  PHE A 851      75.430  33.110  39.780  1.00  0.00           C
ATOM   3168  HB1 PHE A 851      75.150  32.060  40.020  1.00  0.00           H
ATOM   3169  HB2 PHE A 851      74.460  33.650  39.910  1.00  0.00           H
ATOM   3170  CG  PHE A 851      76.530  33.490  40.760  1.00  0.00           C
ATOM   3171  CD1 PHE A 851      76.380  34.530  41.700  1.00  0.00           C
ATOM   3172  HD1 PHE A 851      75.400  34.960  41.790  1.00  0.00           H
ATOM   3173  CE1 PHE A 851      77.500  34.930  42.450  1.00  0.00           C
ATOM   3174  HE1 PHE A 851      77.330  35.750  43.130  1.00  0.00           H
ATOM   3175  CZ  PHE A 851      78.760  34.360  42.230  1.00  0.00           C
ATOM   3176  HZ  PHE A 851      79.580  34.810  42.780  1.00  0.00           H
ATOM   3177  CD2 PHE A 851      77.770  32.890  40.560  1.00  0.00           C
ATOM   3178  HD2 PHE A 851      77.890  32.140  39.780  1.00  0.00           H
ATOM   3179  CE2 PHE A 851      78.910  33.250  41.310  1.00  0.00           C
ATOM   3180  HE2 PHE A 851      79.860  32.930  40.920  1.00  0.00           H
ATOM   3181  C   PHE A 851      74.730  32.780  37.370  1.00  0.00           C
ATOM   3182  O   PHE A 851      74.130  33.730  36.830  1.00  0.00           O
ATOM   3183  N   PRO A 852      74.340  31.500  37.150  1.00  0.00           N
ATOM   3184  CD  PRO A 852      75.250  30.400  37.410  1.00  0.00           C
ATOM   3185  HD1 PRO A 852      75.370  30.250  38.500  1.00  0.00           H
ATOM   3186  HD2 PRO A 852      76.210  30.540  36.870  1.00  0.00           H
ATOM   3187  CA  PRO A 852      73.250  31.090  36.200  1.00  0.00           C
ATOM   3188  HA  PRO A 852      73.710  31.130  35.230  1.00  0.00           H
ATOM   3189  CB  PRO A 852      73.050  29.620  36.620  1.00  0.00           C
ATOM   3190  HB1 PRO A 852      72.620  29.030  35.790  1.00  0.00           H
ATOM   3191  HB2 PRO A 852      72.490  29.530  37.580  1.00  0.00           H
ATOM   3192  CG  PRO A 852      74.530  29.180  36.820  1.00  0.00           C
ATOM   3193  HG1 PRO A 852      74.580  28.270  37.460  1.00  0.00           H
ATOM   3194  HG2 PRO A 852      74.940  29.030  35.790  1.00  0.00           H
ATOM   3195  C   PRO A 852      71.960  31.860  36.020  1.00  0.00           C
ATOM   3196  O   PRO A 852      71.450  32.190  37.060  1.00  0.00           O
ATOM   3197  N   THR A 853      71.570  32.130  34.760  1.00  0.00           N
ATOM   3198  HN  THR A 853      72.180  31.890  34.010  1.00  0.00           H
ATOM   3199  CA  THR A 853      70.350  32.870  34.470  1.00  0.00           C
ATOM   3200  HA  THR A 853      70.560  33.930  34.550  1.00  0.00           H
ATOM   3201  CB  THR A 853      70.030  32.750  32.990  1.00  0.00           C
ATOM   3202  HB  THR A 853      69.050  33.160  32.650  1.00  0.00           H
ATOM   3203  OG1 THR A 853      70.180  31.390  32.430  1.00  0.00           O
ATOM   3204  HG1 THR A 853      70.920  31.060  32.950  1.00  0.00           H
ATOM   3205  CG2 THR A 853      71.030  33.570  32.230  1.00  0.00           C
ATOM   3206 HG21 THR A 853      71.020  33.360  31.140  1.00  0.00           H
ATOM   3207 HG22 THR A 853      72.050  33.350  32.610  1.00  0.00           H
ATOM   3208 HG23 THR A 853      71.000  34.670  32.410  1.00  0.00           H
ATOM   3209  C   THR A 853      69.100  32.530  35.180  1.00  0.00           C
ATOM   3210  O   THR A 853      68.540  33.470  35.770  1.00  0.00           O
ATOM   3211  N   LYS A 854      68.710  31.270  35.220  1.00  0.00           N
ATOM   3212  HN  LYS A 854      69.180  30.650  34.600  1.00  0.00           H
ATOM   3213  CA  LYS A 854      67.510  30.740  35.840  1.00  0.00           C
ATOM   3214  HA  LYS A 854      66.660  31.210  35.370  1.00  0.00           H
ATOM   3215  CB  LYS A 854      67.500  29.100  35.770  1.00  0.00           C
ATOM   3216  HB1 LYS A 854      66.610  28.800  36.380  1.00  0.00           H
ATOM   3217  HB2 LYS A 854      68.430  28.670  36.190  1.00  0.00           H
ATOM   3218  CG  LYS A 854      67.260  28.710  34.250  1.00  0.00           C
ATOM   3219  HG1 LYS A 854      67.100  27.610  34.200  1.00  0.00           H
ATOM   3220  HG2 LYS A 854      68.170  29.050  33.700  1.00  0.00           H
ATOM   3221  CD  LYS A 854      65.910  29.380  33.590  1.00  0.00           C
ATOM   3222  HD1 LYS A 854      66.230  30.370  33.170  1.00  0.00           H
ATOM   3223  HD2 LYS A 854      65.170  29.520  34.390  1.00  0.00           H
ATOM   3224  CE  LYS A 854      65.200  28.510  32.510  1.00  0.00           C
ATOM   3225  HE1 LYS A 854      64.280  29.000  32.140  1.00  0.00           H
ATOM   3226  HE2 LYS A 854      64.780  27.600  33.000  1.00  0.00           H
ATOM   3227  NZ  LYS A 854      66.210  28.060  31.480  1.00  0.00           N
ATOM   3228  HZ1 LYS A 854      66.740  27.260  31.870  1.00  0.00           H
ATOM   3229  HZ2 LYS A 854      66.980  28.740  31.270  1.00  0.00           H
ATOM   3230  HZ3 LYS A 854      65.680  27.730  30.660  1.00  0.00           H
ATOM   3231  C   LYS A 854      67.600  31.090  37.350  1.00  0.00           C
ATOM   3232  O   LYS A 854      66.670  31.580  38.010  1.00  0.00           O
ATOM   3233  N   VAL A 855      68.820  30.880  37.910  1.00  0.00           N
ATOM   3234  HN  VAL A 855      69.570  30.710  37.270  1.00  0.00           H
ATOM   3235  CA  VAL A 855      69.110  31.180  39.320  1.00  0.00           C
ATOM   3236  HA  VAL A 855      68.230  30.780  39.800  1.00  0.00           H
ATOM   3237  CB  VAL A 855      70.360  30.380  39.730  1.00  0.00           C
ATOM   3238  HB  VAL A 855      71.200  30.630  39.050  1.00  0.00           H
ATOM   3239  CG1 VAL A 855      70.760  30.590  41.190  1.00  0.00           C
ATOM   3240 HG11 VAL A 855      71.660  30.020  41.490  1.00  0.00           H
ATOM   3241 HG12 VAL A 855      69.920  30.470  41.900  1.00  0.00           H
ATOM   3242 HG13 VAL A 855      71.220  31.600  41.250  1.00  0.00           H
ATOM   3243  CG2 VAL A 855      70.070  28.840  39.540  1.00  0.00           C
ATOM   3244 HG21 VAL A 855      70.090  28.530  38.470  1.00  0.00           H
ATOM   3245 HG22 VAL A 855      69.050  28.520  39.830  1.00  0.00           H
ATOM   3246 HG23 VAL A 855      70.900  28.260  39.990  1.00  0.00           H
ATOM   3247  C   VAL A 855      69.140  32.640  39.740  1.00  0.00           C
ATOM   3248  O   VAL A 855      68.550  33.090  40.740  1.00  0.00           O
ATOM   3249  N   ARG A 856      69.750  33.520  38.950  1.00  0.00           N
ATOM   3250  HN  ARG A 856      70.250  33.190  38.160  1.00  0.00           H
ATOM   3251  CA  ARG A 856      69.660  34.980  39.190  1.00  0.00           C
ATOM   3252  HA  ARG A 856      69.720  35.150  40.250  1.00  0.00           H
ATOM   3253  CB  ARG A 856      70.750  35.800  38.540  1.00  0.00           C
ATOM   3254  HB1 ARG A 856      71.620  35.390  39.090  1.00  0.00           H
ATOM   3255  HB2 ARG A 856      70.620  36.860  38.850  1.00  0.00           H
ATOM   3256  CG  ARG A 856      70.890  35.660  37.050  1.00  0.00           C
ATOM   3257  HG1 ARG A 856      69.950  36.030  36.590  1.00  0.00           H
ATOM   3258  HG2 ARG A 856      70.950  34.580  36.750  1.00  0.00           H
ATOM   3259  CD  ARG A 856      72.000  36.420  36.460  1.00  0.00           C
ATOM   3260  HD1 ARG A 856      72.980  35.980  36.720  1.00  0.00           H
ATOM   3261  HD2 ARG A 856      71.920  37.440  36.890  1.00  0.00           H
ATOM   3262  NE  ARG A 856      71.830  36.750  34.970  1.00  0.00           N
ATOM   3263  HE  ARG A 856      70.930  37.030  34.650  1.00  0.00           H
ATOM   3264  CZ  ARG A 856      72.700  36.340  34.090  1.00  0.00           C
ATOM   3265  NH1 ARG A 856      73.800  35.680  34.370  1.00  0.00           N
ATOM   3266 HH11 ARG A 856      73.900  35.300  35.290  1.00  0.00           H
ATOM   3267 HH12 ARG A 856      74.510  35.500  33.700  1.00  0.00           H
ATOM   3268  NH2 ARG A 856      72.730  36.950  32.930  1.00  0.00           N
ATOM   3269 HH21 ARG A 856      73.220  36.500  32.190  1.00  0.00           H
ATOM   3270 HH22 ARG A 856      72.020  37.610  32.660  1.00  0.00           H
ATOM   3271  C   ARG A 856      68.270  35.510  38.980  1.00  0.00           C
ATOM   3272  O   ARG A 856      67.730  36.360  39.750  1.00  0.00           O
ATOM   3273  N   SER A 857      67.510  35.050  37.970  1.00  0.00           N
ATOM   3274  HN  SER A 857      67.910  34.460  37.260  1.00  0.00           H
ATOM   3275  CA  SER A 857      66.140  35.440  37.640  1.00  0.00           C
ATOM   3276  HA  SER A 857      66.050  36.520  37.630  1.00  0.00           H
ATOM   3277  CB  SER A 857      65.720  34.820  36.280  1.00  0.00           C
ATOM   3278  HB1 SER A 857      64.630  35.000  36.130  1.00  0.00           H
ATOM   3279  HB2 SER A 857      65.830  33.710  36.300  1.00  0.00           H
ATOM   3280  OG  SER A 857      66.470  35.390  35.190  1.00  0.00           O
ATOM   3281  HG1 SER A 857      67.370  35.060  35.210  1.00  0.00           H
ATOM   3282  C   SER A 857      65.080  34.960  38.690  1.00  0.00           C
ATOM   3283  O   SER A 857      64.180  35.690  39.130  1.00  0.00           O
ATOM   3284  N   THR A 858      65.170  33.730  39.130  1.00  0.00           N
ATOM   3285  HN  THR A 858      65.700  33.030  38.660  1.00  0.00           H
ATOM   3286  CA  THR A 858      64.500  33.300  40.370  1.00  0.00           C
ATOM   3287  HA  THR A 858      63.430  33.430  40.250  1.00  0.00           H
ATOM   3288  CB  THR A 858      64.690  31.790  40.570  1.00  0.00           C
ATOM   3289  HB  THR A 858      65.780  31.590  40.490  1.00  0.00           H
ATOM   3290  OG1 THR A 858      64.050  31.130  39.490  1.00  0.00           O
ATOM   3291  HG1 THR A 858      64.370  31.280  38.610  1.00  0.00           H
ATOM   3292  CG2 THR A 858      64.050  31.130  41.810  1.00  0.00           C
ATOM   3293 HG21 THR A 858      64.040  30.040  41.660  1.00  0.00           H
ATOM   3294 HG22 THR A 858      63.000  31.390  42.040  1.00  0.00           H
ATOM   3295 HG23 THR A 858      64.640  31.430  42.710  1.00  0.00           H
ATOM   3296  C   THR A 858      64.780  34.020  41.640  1.00  0.00           C
ATOM   3297  O   THR A 858      63.860  34.430  42.340  1.00  0.00           O
ATOM   3298  N   ILE A 859      66.010  34.300  41.900  1.00  0.00           N
ATOM   3299  HN  ILE A 859      66.730  33.890  41.330  1.00  0.00           H
ATOM   3300  CA  ILE A 859      66.400  35.130  43.120  1.00  0.00           C
ATOM   3301  HA  ILE A 859      66.020  34.560  43.950  1.00  0.00           H
ATOM   3302  CB  ILE A 859      67.850  35.150  43.280  1.00  0.00           C
ATOM   3303  HB  ILE A 859      68.310  35.250  42.270  1.00  0.00           H
ATOM   3304  CG2 ILE A 859      68.280  36.340  44.180  1.00  0.00           C
ATOM   3305 HG21 ILE A 859      68.000  37.200  43.540  1.00  0.00           H
ATOM   3306 HG22 ILE A 859      69.330  36.350  44.520  1.00  0.00           H
ATOM   3307 HG23 ILE A 859      67.640  36.380  45.100  1.00  0.00           H
ATOM   3308  CG1 ILE A 859      68.410  33.820  43.890  1.00  0.00           C
ATOM   3309 HG11 ILE A 859      67.850  32.970  43.460  1.00  0.00           H
ATOM   3310 HG12 ILE A 859      68.230  33.930  44.990  1.00  0.00           H
ATOM   3311  CD  ILE A 859      69.930  33.610  43.640  1.00  0.00           C
ATOM   3312  HD1 ILE A 859      70.220  32.620  44.040  1.00  0.00           H
ATOM   3313  HD2 ILE A 859      70.610  34.370  44.070  1.00  0.00           H
ATOM   3314  HD3 ILE A 859      70.180  33.610  42.560  1.00  0.00           H
ATOM   3315  C   ILE A 859      65.780  36.460  43.070  1.00  0.00           C
ATOM   3316  O   ILE A 859      65.250  36.920  44.140  1.00  0.00           O
ATOM   3317  N   SER A 860      65.720  37.200  41.970  1.00  0.00           N
ATOM   3318  HN  SER A 860      66.200  36.810  41.180  1.00  0.00           H
ATOM   3319  CA  SER A 860      64.990  38.470  41.770  1.00  0.00           C
ATOM   3320  HA  SER A 860      65.350  39.160  42.520  1.00  0.00           H
ATOM   3321  CB  SER A 860      65.250  39.150  40.400  1.00  0.00           C
ATOM   3322  HB1 SER A 860      64.810  40.170  40.400  1.00  0.00           H
ATOM   3323  HB2 SER A 860      64.890  38.530  39.540  1.00  0.00           H
ATOM   3324  OG  SER A 860      66.660  39.510  40.340  1.00  0.00           O
ATOM   3325  HG1 SER A 860      66.820  40.200  40.980  1.00  0.00           H
ATOM   3326  C   SER A 860      63.490  38.360  41.930  1.00  0.00           C
ATOM   3327  O   SER A 860      62.820  39.260  42.380  1.00  0.00           O
ATOM   3328  N   ASP A 861      62.880  37.320  41.480  1.00  0.00           N
ATOM   3329  HN  ASP A 861      63.380  36.580  41.040  1.00  0.00           H
ATOM   3330  CA  ASP A 861      61.470  37.020  41.680  1.00  0.00           C
ATOM   3331  HA  ASP A 861      60.870  37.910  41.560  1.00  0.00           H
ATOM   3332  CB  ASP A 861      60.890  36.060  40.590  1.00  0.00           C
ATOM   3333  HB1 ASP A 861      59.830  35.790  40.800  1.00  0.00           H
ATOM   3334  HB2 ASP A 861      61.420  35.100  40.600  1.00  0.00           H
ATOM   3335  CG  ASP A 861      60.890  36.670  39.230  1.00  0.00           C
ATOM   3336  OD1 ASP A 861      60.950  35.820  38.280  1.00  0.00           O
ATOM   3337  OD2 ASP A 861      60.720  37.890  39.030  1.00  0.00           O
ATOM   3338  C   ASP A 861      61.060  36.600  43.110  1.00  0.00           C
ATOM   3339  O   ASP A 861      59.910  36.890  43.540  1.00  0.00           O
ATOM   3340  N   PHE A 862      61.970  35.980  43.830  1.00  0.00           N
ATOM   3341  HN  PHE A 862      62.770  35.490  43.460  1.00  0.00           H
ATOM   3342  CA  PHE A 862      61.620  35.600  45.200  1.00  0.00           C
ATOM   3343  HA  PHE A 862      60.560  35.550  45.420  1.00  0.00           H
ATOM   3344  CB  PHE A 862      62.050  34.140  45.560  1.00  0.00           C
ATOM   3345  HB1 PHE A 862      62.110  34.140  46.670  1.00  0.00           H
ATOM   3346  HB2 PHE A 862      63.050  33.850  45.180  1.00  0.00           H
ATOM   3347  CG  PHE A 862      61.040  33.150  45.020  1.00  0.00           C
ATOM   3348  CD1 PHE A 862      60.910  32.820  43.630  1.00  0.00           C
ATOM   3349  HD1 PHE A 862      61.430  33.410  42.880  1.00  0.00           H
ATOM   3350  CE1 PHE A 862      59.860  31.970  43.230  1.00  0.00           C
ATOM   3351  HE1 PHE A 862      59.650  31.950  42.170  1.00  0.00           H
ATOM   3352  CZ  PHE A 862      58.970  31.380  44.220  1.00  0.00           C
ATOM   3353  HZ  PHE A 862      58.060  30.860  43.990  1.00  0.00           H
ATOM   3354  CD2 PHE A 862      60.270  32.510  45.940  1.00  0.00           C
ATOM   3355  HD2 PHE A 862      60.370  32.600  47.010  1.00  0.00           H
ATOM   3356  CE2 PHE A 862      59.270  31.630  45.570  1.00  0.00           C
ATOM   3357  HE2 PHE A 862      58.650  31.080  46.260  1.00  0.00           H
ATOM   3358  C   PHE A 862      62.290  36.590  46.220  1.00  0.00           C
ATOM   3359  O   PHE A 862      62.240  36.310  47.410  1.00  0.00           O
ATOM   3360  N   ALA A 863      62.870  37.690  45.730  1.00  0.00           N
ATOM   3361  HN  ALA A 863      62.810  37.950  44.770  1.00  0.00           H
ATOM   3362  CA  ALA A 863      63.670  38.680  46.400  1.00  0.00           C
ATOM   3363  HA  ALA A 863      64.510  38.070  46.700  1.00  0.00           H
ATOM   3364  CB  ALA A 863      63.950  39.790  45.300  1.00  0.00           C
ATOM   3365  HB1 ALA A 863      64.540  39.390  44.440  1.00  0.00           H
ATOM   3366  HB2 ALA A 863      64.670  40.570  45.590  1.00  0.00           H
ATOM   3367  HB3 ALA A 863      62.960  40.240  45.070  1.00  0.00           H
ATOM   3368  C   ALA A 863      63.300  39.270  47.680  1.00  0.00           C
ATOM   3369  O   ALA A 863      64.040  39.330  48.710  1.00  0.00           O
ATOM   3370  N   VAL A 864      62.040  39.780  47.800  1.00  0.00           N
ATOM   3371  HN  VAL A 864      61.420  39.820  47.020  1.00  0.00           H
ATOM   3372  CA  VAL A 864      61.370  40.170  49.030  1.00  0.00           C
ATOM   3373  HA  VAL A 864      61.870  41.040  49.450  1.00  0.00           H
ATOM   3374  CB  VAL A 864      59.990  40.620  48.500  1.00  0.00           C
ATOM   3375  HB  VAL A 864      59.660  39.640  48.070  1.00  0.00           H
ATOM   3376  CG1 VAL A 864      59.070  41.070  49.690  1.00  0.00           C
ATOM   3377 HG11 VAL A 864      58.230  41.680  49.290  1.00  0.00           H
ATOM   3378 HG12 VAL A 864      59.540  41.630  50.520  1.00  0.00           H
ATOM   3379 HG13 VAL A 864      58.690  40.100  50.090  1.00  0.00           H
ATOM   3380  CG2 VAL A 864      60.210  41.790  47.540  1.00  0.00           C
ATOM   3381 HG21 VAL A 864      60.960  42.480  47.990  1.00  0.00           H
ATOM   3382 HG22 VAL A 864      59.290  42.380  47.300  1.00  0.00           H
ATOM   3383 HG23 VAL A 864      60.640  41.490  46.560  1.00  0.00           H
ATOM   3384  C   VAL A 864      61.340  39.040  50.050  1.00  0.00           C
ATOM   3385  O   VAL A 864      61.760  39.310  51.180  1.00  0.00           O
ATOM   3386  N   PHE A 865      60.990  37.820  49.600  1.00  0.00           N
ATOM   3387  HN  PHE A 865      60.670  37.660  48.670  1.00  0.00           H
ATOM   3388  CA  PHE A 865      60.970  36.680  50.450  1.00  0.00           C
ATOM   3389  HA  PHE A 865      60.380  36.880  51.340  1.00  0.00           H
ATOM   3390  CB  PHE A 865      60.120  35.540  49.720  1.00  0.00           C
ATOM   3391  HB1 PHE A 865      60.410  35.580  48.650  1.00  0.00           H
ATOM   3392  HB2 PHE A 865      59.030  35.750  49.850  1.00  0.00           H
ATOM   3393  CG  PHE A 865      60.330  34.160  50.240  1.00  0.00           C
ATOM   3394  CD1 PHE A 865      59.450  33.530  51.180  1.00  0.00           C
ATOM   3395  HD1 PHE A 865      58.630  34.120  51.560  1.00  0.00           H
ATOM   3396  CE1 PHE A 865      59.540  32.140  51.530  1.00  0.00           C
ATOM   3397  HE1 PHE A 865      58.740  31.750  52.140  1.00  0.00           H
ATOM   3398  CZ  PHE A 865      60.570  31.410  50.870  1.00  0.00           C
ATOM   3399  HZ  PHE A 865      60.610  30.370  51.130  1.00  0.00           H
ATOM   3400  CD2 PHE A 865      61.310  33.350  49.650  1.00  0.00           C
ATOM   3401  HD2 PHE A 865      61.870  33.810  48.840  1.00  0.00           H
ATOM   3402  CE2 PHE A 865      61.410  32.020  49.940  1.00  0.00           C
ATOM   3403  HE2 PHE A 865      62.230  31.500  49.490  1.00  0.00           H
ATOM   3404  C   PHE A 865      62.380  36.170  50.940  1.00  0.00           C
ATOM   3405  O   PHE A 865      62.530  35.900  52.140  1.00  0.00           O
ATOM   3406  N   LEU A 866      63.330  36.200  50.060  1.00  0.00           N
ATOM   3407  HN  LEU A 866      62.980  36.550  49.190  1.00  0.00           H
ATOM   3408  CA  LEU A 866      64.740  35.890  50.190  1.00  0.00           C
ATOM   3409  HA  LEU A 866      64.800  34.910  50.660  1.00  0.00           H
ATOM   3410  CB  LEU A 866      65.560  35.680  48.900  1.00  0.00           C
ATOM   3411  HB1 LEU A 866      66.520  35.260  49.260  1.00  0.00           H
ATOM   3412  HB2 LEU A 866      65.760  36.600  48.300  1.00  0.00           H
ATOM   3413  CG  LEU A 866      65.060  34.470  48.050  1.00  0.00           C
ATOM   3414  HG  LEU A 866      63.950  34.590  48.000  1.00  0.00           H
ATOM   3415  CD1 LEU A 866      65.530  34.420  46.500  1.00  0.00           C
ATOM   3416 HD11 LEU A 866      65.390  35.430  46.080  1.00  0.00           H
ATOM   3417 HD12 LEU A 866      64.970  33.680  45.900  1.00  0.00           H
ATOM   3418 HD13 LEU A 866      66.620  34.240  46.580  1.00  0.00           H
ATOM   3419  CD2 LEU A 866      65.310  33.090  48.820  1.00  0.00           C
ATOM   3420 HD21 LEU A 866      64.690  32.300  48.330  1.00  0.00           H
ATOM   3421 HD22 LEU A 866      65.050  33.250  49.880  1.00  0.00           H
ATOM   3422 HD23 LEU A 866      66.420  32.960  48.780  1.00  0.00           H
ATOM   3423  C   LEU A 866      65.410  36.840  51.170  1.00  0.00           C
ATOM   3424  O   LEU A 866      66.050  36.360  52.110  1.00  0.00           O
ATOM   3425  N   THR A 867      65.100  38.200  51.050  1.00  0.00           N
ATOM   3426  HN  THR A 867      64.620  38.460  50.220  1.00  0.00           H
ATOM   3427  CA  THR A 867      65.490  39.260  52.010  1.00  0.00           C
ATOM   3428  HA  THR A 867      66.560  39.390  51.970  1.00  0.00           H
ATOM   3429  CB  THR A 867      64.940  40.700  51.720  1.00  0.00           C
ATOM   3430  HB  THR A 867      63.830  40.700  51.830  1.00  0.00           H
ATOM   3431  OG1 THR A 867      65.270  41.270  50.460  1.00  0.00           O
ATOM   3432  HG1 THR A 867      64.870  40.830  49.700  1.00  0.00           H
ATOM   3433  CG2 THR A 867      65.420  41.620  52.800  1.00  0.00           C
ATOM   3434 HG21 THR A 867      65.080  42.650  52.600  1.00  0.00           H
ATOM   3435 HG22 THR A 867      66.510  41.710  52.940  1.00  0.00           H
ATOM   3436 HG23 THR A 867      64.830  41.380  53.710  1.00  0.00           H
ATOM   3437  C   THR A 867      65.260  38.920  53.470  1.00  0.00           C
ATOM   3438  O   THR A 867      66.180  38.950  54.250  1.00  0.00           O
ATOM   3439  N   ILE A 868      64.070  38.430  53.760  1.00  0.00           N
ATOM   3440  HN  ILE A 868      63.450  38.390  52.990  1.00  0.00           H
ATOM   3441  CA  ILE A 868      63.600  37.980  55.050  1.00  0.00           C
ATOM   3442  HA  ILE A 868      63.680  38.850  55.690  1.00  0.00           H
ATOM   3443  CB  ILE A 868      62.070  37.760  55.010  1.00  0.00           C
ATOM   3444  HB  ILE A 868      61.810  37.010  54.240  1.00  0.00           H
ATOM   3445  CG2 ILE A 868      61.450  37.320  56.340  1.00  0.00           C
ATOM   3446 HG21 ILE A 868      61.700  36.270  56.630  1.00  0.00           H
ATOM   3447 HG22 ILE A 868      60.350  37.300  56.280  1.00  0.00           H
ATOM   3448 HG23 ILE A 868      61.630  37.990  57.220  1.00  0.00           H
ATOM   3449  CG1 ILE A 868      61.430  39.120  54.510  1.00  0.00           C
ATOM   3450 HG11 ILE A 868      61.820  39.200  53.470  1.00  0.00           H
ATOM   3451 HG12 ILE A 868      61.640  39.940  55.230  1.00  0.00           H
ATOM   3452  CD  ILE A 868      59.890  38.990  54.290  1.00  0.00           C
ATOM   3453  HD1 ILE A 868      59.400  39.030  55.290  1.00  0.00           H
ATOM   3454  HD2 ILE A 868      59.810  38.080  53.660  1.00  0.00           H
ATOM   3455  HD3 ILE A 868      59.510  39.840  53.670  1.00  0.00           H
ATOM   3456  C   ILE A 868      64.350  36.710  55.580  1.00  0.00           C
ATOM   3457  O   ILE A 868      64.740  36.680  56.690  1.00  0.00           O
ATOM   3458  N   VAL A 869      64.540  35.680  54.680  1.00  0.00           N
ATOM   3459  HN  VAL A 869      64.180  35.760  53.760  1.00  0.00           H
ATOM   3460  CA  VAL A 869      65.210  34.440  55.120  1.00  0.00           C
ATOM   3461  HA  VAL A 869      64.740  34.140  56.040  1.00  0.00           H
ATOM   3462  CB  VAL A 869      65.070  33.420  53.960  1.00  0.00           C
ATOM   3463  HB  VAL A 869      65.380  33.940  53.020  1.00  0.00           H
ATOM   3464  CG1 VAL A 869      65.980  32.120  54.210  1.00  0.00           C
ATOM   3465 HG11 VAL A 869      67.050  32.280  53.970  1.00  0.00           H
ATOM   3466 HG12 VAL A 869      65.600  31.380  53.460  1.00  0.00           H
ATOM   3467 HG13 VAL A 869      65.760  31.700  55.210  1.00  0.00           H
ATOM   3468  CG2 VAL A 869      63.600  33.040  53.870  1.00  0.00           C
ATOM   3469 HG21 VAL A 869      63.160  32.680  54.820  1.00  0.00           H
ATOM   3470 HG22 VAL A 869      63.440  32.280  53.070  1.00  0.00           H
ATOM   3471 HG23 VAL A 869      62.940  33.850  53.520  1.00  0.00           H
ATOM   3472  C   VAL A 869      66.690  34.660  55.370  1.00  0.00           C
ATOM   3473  O   VAL A 869      67.160  34.200  56.350  1.00  0.00           O
ATOM   3474  N   ILE A 870      67.360  35.450  54.490  1.00  0.00           N
ATOM   3475  HN  ILE A 870      66.810  35.840  53.770  1.00  0.00           H
ATOM   3476  CA  ILE A 870      68.690  35.950  54.780  1.00  0.00           C
ATOM   3477  HA  ILE A 870      69.350  35.090  54.850  1.00  0.00           H
ATOM   3478  CB  ILE A 870      69.330  36.840  53.700  1.00  0.00           C
ATOM   3479  HB  ILE A 870      68.630  37.700  53.610  1.00  0.00           H
ATOM   3480  CG2 ILE A 870      70.690  37.490  54.150  1.00  0.00           C
ATOM   3481 HG21 ILE A 870      70.540  38.220  54.960  1.00  0.00           H
ATOM   3482 HG22 ILE A 870      71.160  38.010  53.280  1.00  0.00           H
ATOM   3483 HG23 ILE A 870      71.370  36.710  54.540  1.00  0.00           H
ATOM   3484  CG1 ILE A 870      69.430  36.010  52.370  1.00  0.00           C
ATOM   3485 HG11 ILE A 870      68.570  35.310  52.350  1.00  0.00           H
ATOM   3486 HG12 ILE A 870      70.340  35.390  52.500  1.00  0.00           H
ATOM   3487  CD  ILE A 870      69.410  36.880  51.110  1.00  0.00           C
ATOM   3488  HD1 ILE A 870      68.480  37.470  51.000  1.00  0.00           H
ATOM   3489  HD2 ILE A 870      69.570  36.180  50.250  1.00  0.00           H
ATOM   3490  HD3 ILE A 870      70.270  37.570  50.950  1.00  0.00           H
ATOM   3491  C   ILE A 870      68.790  36.680  56.110  1.00  0.00           C
ATOM   3492  O   ILE A 870      69.690  36.470  56.900  1.00  0.00           O
ATOM   3493  N   MET A 871      67.880  37.670  56.410  1.00  0.00           N
ATOM   3494  HN  MET A 871      67.210  37.850  55.690  1.00  0.00           H
ATOM   3495  CA  MET A 871      67.930  38.520  57.570  1.00  0.00           C
ATOM   3496  HA  MET A 871      68.900  38.970  57.710  1.00  0.00           H
ATOM   3497  CB  MET A 871      66.940  39.710  57.370  1.00  0.00           C
ATOM   3498  HB1 MET A 871      66.950  40.210  58.360  1.00  0.00           H
ATOM   3499  HB2 MET A 871      65.920  39.390  57.060  1.00  0.00           H
ATOM   3500  CG  MET A 871      67.410  40.830  56.380  1.00  0.00           C
ATOM   3501  HG1 MET A 871      66.530  41.490  56.230  1.00  0.00           H
ATOM   3502  HG2 MET A 871      67.740  40.390  55.420  1.00  0.00           H
ATOM   3503  SD  MET A 871      68.820  41.790  57.080  1.00  0.00           S
ATOM   3504  CE  MET A 871      68.880  42.970  55.810  1.00  0.00           C
ATOM   3505  HE1 MET A 871      68.170  43.720  56.230  1.00  0.00           H
ATOM   3506  HE2 MET A 871      68.550  42.580  54.830  1.00  0.00           H
ATOM   3507  HE3 MET A 871      69.940  43.260  55.650  1.00  0.00           H
ATOM   3508  C   MET A 871      67.710  37.870  58.910  1.00  0.00           C
ATOM   3509  O   MET A 871      68.410  38.090  59.880  1.00  0.00           O
ATOM   3510  N   VAL A 872      66.710  36.910  59.060  1.00  0.00           N
ATOM   3511  HN  VAL A 872      66.100  36.730  58.300  1.00  0.00           H
ATOM   3512  CA  VAL A 872      66.480  36.210  60.400  1.00  0.00           C
ATOM   3513  HA  VAL A 872      66.710  36.920  61.190  1.00  0.00           H
ATOM   3514  CB  VAL A 872      65.070  35.650  60.540  1.00  0.00           C
ATOM   3515  HB  VAL A 872      64.900  35.440  61.620  1.00  0.00           H
ATOM   3516  CG1 VAL A 872      64.030  36.760  60.160  1.00  0.00           C
ATOM   3517 HG11 VAL A 872      64.180  37.030  59.090  1.00  0.00           H
ATOM   3518 HG12 VAL A 872      64.190  37.650  60.800  1.00  0.00           H
ATOM   3519 HG13 VAL A 872      63.000  36.370  60.290  1.00  0.00           H
ATOM   3520  CG2 VAL A 872      64.850  34.320  59.800  1.00  0.00           C
ATOM   3521 HG21 VAL A 872      63.760  34.240  59.600  1.00  0.00           H
ATOM   3522 HG22 VAL A 872      65.110  33.400  60.360  1.00  0.00           H
ATOM   3523 HG23 VAL A 872      65.320  34.330  58.800  1.00  0.00           H
ATOM   3524  C   VAL A 872      67.480  35.070  60.640  1.00  0.00           C
ATOM   3525  O   VAL A 872      67.740  34.720  61.770  1.00  0.00           O
ATOM   3526  N   THR A 873      68.150  34.600  59.560  1.00  0.00           N
ATOM   3527  HN  THR A 873      67.980  35.000  58.660  1.00  0.00           H
ATOM   3528  CA  THR A 873      69.230  33.600  59.700  1.00  0.00           C
ATOM   3529  HA  THR A 873      68.940  32.720  60.230  1.00  0.00           H
ATOM   3530  CB  THR A 873      69.740  33.160  58.360  1.00  0.00           C
ATOM   3531  HB  THR A 873      69.820  34.090  57.770  1.00  0.00           H
ATOM   3532  OG1 THR A 873      68.790  32.350  57.750  1.00  0.00           O
ATOM   3533  HG1 THR A 873      68.080  32.940  57.530  1.00  0.00           H
ATOM   3534  CG2 THR A 873      71.100  32.420  58.510  1.00  0.00           C
ATOM   3535 HG21 THR A 873      70.860  31.550  59.180  1.00  0.00           H
ATOM   3536 HG22 THR A 873      71.930  32.980  58.990  1.00  0.00           H
ATOM   3537 HG23 THR A 873      71.350  32.020  57.500  1.00  0.00           H
ATOM   3538  C   THR A 873      70.360  34.230  60.500  1.00  0.00           C
ATOM   3539  O   THR A 873      70.890  33.590  61.390  1.00  0.00           O
ATOM   3540  N   ILE A 874      70.630  35.580  60.230  1.00  0.00           N
ATOM   3541  HN  ILE A 874      70.130  36.030  59.490  1.00  0.00           H
ATOM   3542  CA  ILE A 874      71.750  36.250  60.930  1.00  0.00           C
ATOM   3543  HA  ILE A 874      72.630  35.630  60.820  1.00  0.00           H
ATOM   3544  CB  ILE A 874      72.000  37.590  60.310  1.00  0.00           C
ATOM   3545  HB  ILE A 874      71.100  38.230  60.160  1.00  0.00           H
ATOM   3546  CG2 ILE A 874      73.010  38.420  61.150  1.00  0.00           C
ATOM   3547 HG21 ILE A 874      73.370  39.260  60.510  1.00  0.00           H
ATOM   3548 HG22 ILE A 874      73.920  37.820  61.350  1.00  0.00           H
ATOM   3549 HG23 ILE A 874      72.620  38.940  62.050  1.00  0.00           H
ATOM   3550  CG1 ILE A 874      72.520  37.370  58.820  1.00  0.00           C
ATOM   3551 HG11 ILE A 874      72.030  36.480  58.380  1.00  0.00           H
ATOM   3552 HG12 ILE A 874      73.620  37.200  58.870  1.00  0.00           H
ATOM   3553  CD  ILE A 874      72.280  38.590  57.890  1.00  0.00           C
ATOM   3554  HD1 ILE A 874      72.630  39.530  58.340  1.00  0.00           H
ATOM   3555  HD2 ILE A 874      71.200  38.650  57.620  1.00  0.00           H
ATOM   3556  HD3 ILE A 874      72.700  38.530  56.860  1.00  0.00           H
ATOM   3557  C   ILE A 874      71.300  36.440  62.360  1.00  0.00           C
ATOM   3558  O   ILE A 874      72.120  36.460  63.290  1.00  0.00           O
ATOM   3559  N   ASP A 875      70.040  36.810  62.560  1.00  0.00           N
ATOM   3560  HN  ASP A 875      69.360  36.860  61.840  1.00  0.00           H
ATOM   3561  CA  ASP A 875      69.550  36.940  63.850  1.00  0.00           C
ATOM   3562  HA  ASP A 875      70.220  37.640  64.320  1.00  0.00           H
ATOM   3563  CB  ASP A 875      68.130  37.570  63.720  1.00  0.00           C
ATOM   3564  HB1 ASP A 875      67.290  36.890  63.480  1.00  0.00           H
ATOM   3565  HB2 ASP A 875      68.210  38.390  62.990  1.00  0.00           H
ATOM   3566  CG  ASP A 875      67.660  38.160  65.010  1.00  0.00           C
ATOM   3567  OD1 ASP A 875      68.430  38.860  65.740  1.00  0.00           O
ATOM   3568  OD2 ASP A 875      66.390  38.230  65.180  1.00  0.00           O
ATOM   3569  C   ASP A 875      69.530  35.660  64.690  1.00  0.00           C
ATOM   3570  O   ASP A 875      69.970  35.650  65.800  1.00  0.00           O
ATOM   3571  N   TYR A 876      69.180  34.530  64.100  1.00  0.00           N
ATOM   3572  HN  TYR A 876      68.690  34.600  63.240  1.00  0.00           H
ATOM   3573  CA  TYR A 876      69.360  33.190  64.680  1.00  0.00           C
ATOM   3574  HA  TYR A 876      68.840  33.280  65.630  1.00  0.00           H
ATOM   3575  CB  TYR A 876      68.710  32.120  63.730  1.00  0.00           C
ATOM   3576  HB1 TYR A 876      69.150  32.240  62.720  1.00  0.00           H
ATOM   3577  HB2 TYR A 876      67.620  32.320  63.610  1.00  0.00           H
ATOM   3578  CG  TYR A 876      68.860  30.710  64.110  1.00  0.00           C
ATOM   3579  CD1 TYR A 876      68.540  30.390  65.400  1.00  0.00           C
ATOM   3580  HD1 TYR A 876      68.030  31.040  66.100  1.00  0.00           H
ATOM   3581  CE1 TYR A 876      68.700  29.080  65.860  1.00  0.00           C
ATOM   3582  HE1 TYR A 876      68.280  28.900  66.840  1.00  0.00           H
ATOM   3583  CZ  TYR A 876      69.140  28.080  64.960  1.00  0.00           C
ATOM   3584  OH  TYR A 876      69.270  26.710  65.370  1.00  0.00           O
ATOM   3585  HH  TYR A 876      69.100  26.640  66.310  1.00  0.00           H
ATOM   3586  CD2 TYR A 876      69.380  29.730  63.260  1.00  0.00           C
ATOM   3587  HD2 TYR A 876      69.630  29.910  62.220  1.00  0.00           H
ATOM   3588  CE2 TYR A 876      69.520  28.420  63.680  1.00  0.00           C
ATOM   3589  HE2 TYR A 876      69.860  27.610  63.060  1.00  0.00           H
ATOM   3590  C   TYR A 876      70.830  32.840  64.990  1.00  0.00           C
ATOM   3591  O   TYR A 876      71.220  32.440  66.070  1.00  0.00           O
ATOM   3592  N   LEU A 877      71.740  33.020  64.010  1.00  0.00           N
ATOM   3593  HN  LEU A 877      71.430  33.430  63.160  1.00  0.00           H
ATOM   3594  CA  LEU A 877      73.140  32.710  64.090  1.00  0.00           C
ATOM   3595  HA  LEU A 877      73.180  31.700  64.480  1.00  0.00           H
ATOM   3596  CB  LEU A 877      73.890  32.680  62.720  1.00  0.00           C
ATOM   3597  HB1 LEU A 877      74.080  33.680  62.290  1.00  0.00           H
ATOM   3598  HB2 LEU A 877      73.130  32.160  62.100  1.00  0.00           H
ATOM   3599  CG  LEU A 877      75.290  31.900  62.510  1.00  0.00           C
ATOM   3600  HG  LEU A 877      75.820  31.910  63.490  1.00  0.00           H
ATOM   3601  CD1 LEU A 877      75.250  30.370  62.320  1.00  0.00           C
ATOM   3602 HD11 LEU A 877      76.030  30.020  61.590  1.00  0.00           H
ATOM   3603 HD12 LEU A 877      74.260  30.080  61.940  1.00  0.00           H
ATOM   3604 HD13 LEU A 877      75.490  29.870  63.280  1.00  0.00           H
ATOM   3605  CD2 LEU A 877      76.160  32.630  61.410  1.00  0.00           C
ATOM   3606 HD21 LEU A 877      76.430  33.660  61.730  1.00  0.00           H
ATOM   3607 HD22 LEU A 877      75.710  32.660  60.400  1.00  0.00           H
ATOM   3608 HD23 LEU A 877      77.100  32.060  61.360  1.00  0.00           H
ATOM   3609  C   LEU A 877      74.060  33.600  65.080  1.00  0.00           C
ATOM   3610  O   LEU A 877      74.950  33.040  65.740  1.00  0.00           O
ATOM   3611  N   VAL A 878      73.910  34.960  65.010  1.00  0.00           N
ATOM   3612  HN  VAL A 878      73.190  35.440  64.540  1.00  0.00           H
ATOM   3613  CA  VAL A 878      74.650  35.760  65.980  1.00  0.00           C
ATOM   3614  HA  VAL A 878      75.090  35.100  66.710  1.00  0.00           H
ATOM   3615  CB  VAL A 878      75.820  36.680  65.390  1.00  0.00           C
ATOM   3616  HB  VAL A 878      76.530  35.900  65.040  1.00  0.00           H
ATOM   3617  CG1 VAL A 878      75.360  37.590  64.240  1.00  0.00           C
ATOM   3618 HG11 VAL A 878      74.650  38.420  64.470  1.00  0.00           H
ATOM   3619 HG12 VAL A 878      74.860  37.010  63.440  1.00  0.00           H
ATOM   3620 HG13 VAL A 878      76.270  38.030  63.760  1.00  0.00           H
ATOM   3621  CG2 VAL A 878      76.550  37.420  66.460  1.00  0.00           C
ATOM   3622 HG21 VAL A 878      76.570  36.990  67.480  1.00  0.00           H
ATOM   3623 HG22 VAL A 878      76.140  38.450  66.510  1.00  0.00           H
ATOM   3624 HG23 VAL A 878      77.610  37.690  66.260  1.00  0.00           H
ATOM   3625  C   VAL A 878      73.740  36.610  66.840  1.00  0.00           C
ATOM   3626  O   VAL A 878      74.080  36.630  68.020  1.00  0.00           O
ATOM   3627  N   GLY A 879      72.730  37.280  66.250  1.00  0.00           N
ATOM   3628  HN  GLY A 879      72.530  37.150  65.280  1.00  0.00           H
ATOM   3629  CA  GLY A 879      71.810  38.190  67.000  1.00  0.00           C
ATOM   3630  HA1 GLY A 879      72.080  38.180  68.050  1.00  0.00           H
ATOM   3631  HA2 GLY A 879      70.760  37.950  66.940  1.00  0.00           H
ATOM   3632  C   GLY A 879      72.000  39.550  66.660  1.00  0.00           C
ATOM   3633  O   GLY A 879      73.100  40.170  66.850  1.00  0.00           O
ATOM   3634  N   VAL A 880      70.910  40.190  66.270  1.00  0.00           N
ATOM   3635  HN  VAL A 880      70.110  39.740  65.860  1.00  0.00           H
ATOM   3636  CA  VAL A 880      70.850  41.600  65.950  1.00  0.00           C
ATOM   3637  HA  VAL A 880      71.760  42.080  66.250  1.00  0.00           H
ATOM   3638  CB  VAL A 880      70.700  41.910  64.390  1.00  0.00           C
ATOM   3639  HB  VAL A 880      69.820  41.280  64.120  1.00  0.00           H
ATOM   3640  CG1 VAL A 880      70.340  43.360  64.100  1.00  0.00           C
ATOM   3641 HG11 VAL A 880      71.010  44.130  64.560  1.00  0.00           H
ATOM   3642 HG12 VAL A 880      69.340  43.700  64.440  1.00  0.00           H
ATOM   3643 HG13 VAL A 880      70.550  43.510  63.020  1.00  0.00           H
ATOM   3644  CG2 VAL A 880      71.830  41.400  63.540  1.00  0.00           C
ATOM   3645 HG21 VAL A 880      72.730  42.000  63.780  1.00  0.00           H
ATOM   3646 HG22 VAL A 880      71.670  41.610  62.470  1.00  0.00           H
ATOM   3647 HG23 VAL A 880      72.060  40.330  63.740  1.00  0.00           H
ATOM   3648  C   VAL A 880      69.740  42.240  66.800  1.00  0.00           C
ATOM   3649  O   VAL A 880      68.580  42.150  66.340  1.00  0.00           O
ATOM   3650  N   PRO A 881      70.010  42.840  67.990  1.00  0.00           N
ATOM   3651  CD  PRO A 881      71.370  43.400  68.400  1.00  0.00           C
ATOM   3652  HD1 PRO A 881      71.840  43.920  67.530  1.00  0.00           H
ATOM   3653  HD2 PRO A 881      72.100  42.590  68.630  1.00  0.00           H
ATOM   3654  CA  PRO A 881      68.980  43.230  68.940  1.00  0.00           C
ATOM   3655  HA  PRO A 881      68.360  42.370  69.160  1.00  0.00           H
ATOM   3656  CB  PRO A 881      69.870  43.490  70.180  1.00  0.00           C
ATOM   3657  HB1 PRO A 881      70.230  42.510  70.570  1.00  0.00           H
ATOM   3658  HB2 PRO A 881      69.320  44.120  70.900  1.00  0.00           H
ATOM   3659  CG  PRO A 881      71.040  44.240  69.580  1.00  0.00           C
ATOM   3660  HG1 PRO A 881      70.700  45.270  69.310  1.00  0.00           H
ATOM   3661  HG2 PRO A 881      71.970  44.370  70.160  1.00  0.00           H
ATOM   3662  C   PRO A 881      68.030  44.280  68.280  1.00  0.00           C
ATOM   3663  O   PRO A 881      68.470  45.260  67.630  1.00  0.00           O
ATOM   3664  N   SER A 882      66.700  44.160  68.360  1.00  0.00           N
ATOM   3665  HN  SER A 882      66.320  43.530  69.030  1.00  0.00           H
ATOM   3666  CA  SER A 882      65.730  44.800  67.460  1.00  0.00           C
ATOM   3667  HA  SER A 882      65.710  45.880  67.540  1.00  0.00           H
ATOM   3668  CB  SER A 882      66.100  44.620  65.950  1.00  0.00           C
ATOM   3669  HB1 SER A 882      67.010  45.150  65.590  1.00  0.00           H
ATOM   3670  HB2 SER A 882      65.250  44.970  65.330  1.00  0.00           H
ATOM   3671  OG  SER A 882      66.320  43.280  65.650  1.00  0.00           O
ATOM   3672  HG1 SER A 882      67.160  43.180  66.090  1.00  0.00           H
ATOM   3673  C   SER A 882      64.390  44.130  67.880  1.00  0.00           C
ATOM   3674  O   SER A 882      64.460  42.900  67.970  1.00  0.00           O
ATOM   3675  N   PRO A 883      63.210  44.790  68.060  1.00  0.00           N
ATOM   3676  CD  PRO A 883      63.120  46.250  67.800  1.00  0.00           C
ATOM   3677  HD1 PRO A 883      63.460  46.320  66.750  1.00  0.00           H
ATOM   3678  HD2 PRO A 883      63.640  46.930  68.500  1.00  0.00           H
ATOM   3679  CA  PRO A 883      61.930  44.190  68.490  1.00  0.00           C
ATOM   3680  HA  PRO A 883      62.110  43.710  69.430  1.00  0.00           H
ATOM   3681  CB  PRO A 883      60.960  45.400  68.430  1.00  0.00           C
ATOM   3682  HB1 PRO A 883      60.730  45.820  69.440  1.00  0.00           H
ATOM   3683  HB2 PRO A 883      59.990  45.220  67.930  1.00  0.00           H
ATOM   3684  CG  PRO A 883      61.670  46.610  67.760  1.00  0.00           C
ATOM   3685  HG1 PRO A 883      61.350  46.710  66.710  1.00  0.00           H
ATOM   3686  HG2 PRO A 883      61.550  47.580  68.300  1.00  0.00           H
ATOM   3687  C   PRO A 883      61.510  43.090  67.470  1.00  0.00           C
ATOM   3688  O   PRO A 883      61.740  43.290  66.270  1.00  0.00           O
ATOM   3689  N   LYS A 884      60.860  42.000  67.960  1.00  0.00           N
ATOM   3690  HN  LYS A 884      60.740  41.880  68.950  1.00  0.00           H
ATOM   3691  CA  LYS A 884      60.460  40.930  67.070  1.00  0.00           C
ATOM   3692  HA  LYS A 884      60.650  41.230  66.050  1.00  0.00           H
ATOM   3693  CB  LYS A 884      61.090  39.540  67.510  1.00  0.00           C
ATOM   3694  HB1 LYS A 884      61.170  38.800  66.690  1.00  0.00           H
ATOM   3695  HB2 LYS A 884      60.480  39.060  68.290  1.00  0.00           H
ATOM   3696  CG  LYS A 884      62.520  39.590  68.270  1.00  0.00           C
ATOM   3697  HG1 LYS A 884      62.710  38.600  68.750  1.00  0.00           H
ATOM   3698  HG2 LYS A 884      62.420  40.450  68.980  1.00  0.00           H
ATOM   3699  CD  LYS A 884      63.670  39.910  67.300  1.00  0.00           C
ATOM   3700  HD1 LYS A 884      63.400  40.920  66.920  1.00  0.00           H
ATOM   3701  HD2 LYS A 884      63.660  39.270  66.400  1.00  0.00           H
ATOM   3702  CE  LYS A 884      65.090  39.850  67.860  1.00  0.00           C
ATOM   3703  HE1 LYS A 884      65.350  38.800  68.130  1.00  0.00           H
ATOM   3704  HE2 LYS A 884      65.190  40.520  68.750  1.00  0.00           H
ATOM   3705  NZ  LYS A 884      66.190  40.260  66.950  1.00  0.00           N
ATOM   3706  HZ1 LYS A 884      66.280  39.530  66.220  1.00  0.00           H
ATOM   3707  HZ2 LYS A 884      67.130  40.280  67.390  1.00  0.00           H
ATOM   3708  HZ3 LYS A 884      66.020  41.150  66.430  1.00  0.00           H
ATOM   3709  C   LYS A 884      58.930  40.840  67.140  1.00  0.00           C
ATOM   3710  O   LYS A 884      58.350  41.180  68.150  1.00  0.00           O
ATOM   3711  N   LEU A 885      58.290  40.550  66.010  1.00  0.00           N
ATOM   3712  HN  LEU A 885      58.870  40.410  65.220  1.00  0.00           H
ATOM   3713  CA  LEU A 885      56.820  40.550  65.830  1.00  0.00           C
ATOM   3714  HA  LEU A 885      56.420  41.550  65.900  1.00  0.00           H
ATOM   3715  CB  LEU A 885      56.500  40.000  64.330  1.00  0.00           C
ATOM   3716  HB1 LEU A 885      57.070  39.070  64.080  1.00  0.00           H
ATOM   3717  HB2 LEU A 885      57.010  40.800  63.770  1.00  0.00           H
ATOM   3718  CG  LEU A 885      55.070  39.900  63.840  1.00  0.00           C
ATOM   3719  HG  LEU A 885      54.430  39.180  64.390  1.00  0.00           H
ATOM   3720  CD1 LEU A 885      54.530  41.310  63.710  1.00  0.00           C
ATOM   3721 HD11 LEU A 885      54.700  41.690  64.740  1.00  0.00           H
ATOM   3722 HD12 LEU A 885      53.420  41.350  63.560  1.00  0.00           H
ATOM   3723 HD13 LEU A 885      55.140  41.920  63.020  1.00  0.00           H
ATOM   3724  CD2 LEU A 885      55.090  39.330  62.360  1.00  0.00           C
ATOM   3725 HD21 LEU A 885      54.090  39.030  61.990  1.00  0.00           H
ATOM   3726 HD22 LEU A 885      55.760  38.500  62.100  1.00  0.00           H
ATOM   3727 HD23 LEU A 885      55.370  40.060  61.560  1.00  0.00           H
ATOM   3728  C   LEU A 885      56.140  39.740  66.890  1.00  0.00           C
ATOM   3729  O   LEU A 885      56.600  38.640  67.280  1.00  0.00           O
ATOM   3730  N   HSD A 886      54.990  40.170  67.350  1.00  0.00           N
ATOM   3731  HN  HSD A 886      54.660  41.010  66.930  1.00  0.00           H
ATOM   3732  CA  HSD A 886      54.130  39.390  68.320  1.00  0.00           C
ATOM   3733  HA  HSD A 886      54.690  38.710  68.930  1.00  0.00           H
ATOM   3734  CB  HSD A 886      53.480  40.430  69.320  1.00  0.00           C
ATOM   3735  HB1 HSD A 886      52.830  41.190  68.830  1.00  0.00           H
ATOM   3736  HB2 HSD A 886      54.330  41.030  69.720  1.00  0.00           H
ATOM   3737  ND1 HSD A 886      53.210  38.720  71.190  1.00  0.00           N
ATOM   3738  HD1 HSD A 886      54.160  38.400  71.230  1.00  0.00           H
ATOM   3739  CG  HSD A 886      52.780  39.740  70.410  1.00  0.00           C
ATOM   3740  CE1 HSD A 886      52.210  38.360  71.950  1.00  0.00           C
ATOM   3741  HE1 HSD A 886      52.070  37.510  72.620  1.00  0.00           H
ATOM   3742  NE2 HSD A 886      51.160  39.150  71.810  1.00  0.00           N
ATOM   3743  CD2 HSD A 886      51.520  39.990  70.850  1.00  0.00           C
ATOM   3744  HD2 HSD A 886      50.800  40.730  70.530  1.00  0.00           H
ATOM   3745  C   HSD A 886      53.090  38.510  67.690  1.00  0.00           C
ATOM   3746  O   HSD A 886      52.100  38.990  67.050  1.00  0.00           O
ATOM   3747  N   VAL A 887      53.160  37.200  67.960  1.00  0.00           N
ATOM   3748  HN  VAL A 887      53.990  36.860  68.410  1.00  0.00           H
ATOM   3749  CA  VAL A 887      52.180  36.210  67.600  1.00  0.00           C
ATOM   3750  HA  VAL A 887      51.240  36.660  67.360  1.00  0.00           H
ATOM   3751  CB  VAL A 887      52.590  35.450  66.430  1.00  0.00           C
ATOM   3752  HB  VAL A 887      53.670  35.170  66.450  1.00  0.00           H
ATOM   3753  CG1 VAL A 887      51.830  34.080  66.300  1.00  0.00           C
ATOM   3754 HG11 VAL A 887      50.710  34.160  66.320  1.00  0.00           H
ATOM   3755 HG12 VAL A 887      52.310  33.460  67.090  1.00  0.00           H
ATOM   3756 HG13 VAL A 887      51.990  33.630  65.300  1.00  0.00           H
ATOM   3757  CG2 VAL A 887      52.180  36.260  65.150  1.00  0.00           C
ATOM   3758 HG21 VAL A 887      51.220  36.790  65.300  1.00  0.00           H
ATOM   3759 HG22 VAL A 887      52.070  35.550  64.300  1.00  0.00           H
ATOM   3760 HG23 VAL A 887      53.000  36.970  64.910  1.00  0.00           H
ATOM   3761  C   VAL A 887      51.880  35.330  68.790  1.00  0.00           C
ATOM   3762  O   VAL A 887      52.810  34.700  69.310  1.00  0.00           O
ATOM   3763  N   PRO A 888      50.710  35.240  69.390  1.00  0.00           N
ATOM   3764  CD  PRO A 888      49.610  36.270  69.210  1.00  0.00           C
ATOM   3765  HD1 PRO A 888      49.090  36.100  68.260  1.00  0.00           H
ATOM   3766  HD2 PRO A 888      49.830  37.360  69.190  1.00  0.00           H
ATOM   3767  CA  PRO A 888      50.390  34.300  70.470  1.00  0.00           C
ATOM   3768  HA  PRO A 888      51.100  34.490  71.270  1.00  0.00           H
ATOM   3769  CB  PRO A 888      48.890  34.580  70.860  1.00  0.00           C
ATOM   3770  HB1 PRO A 888      48.820  34.540  71.970  1.00  0.00           H
ATOM   3771  HB2 PRO A 888      48.150  33.940  70.330  1.00  0.00           H
ATOM   3772  CG  PRO A 888      48.690  36.040  70.430  1.00  0.00           C
ATOM   3773  HG1 PRO A 888      47.600  36.130  70.230  1.00  0.00           H
ATOM   3774  HG2 PRO A 888      49.040  36.710  71.250  1.00  0.00           H
ATOM   3775  C   PRO A 888      50.520  32.870  70.250  1.00  0.00           C
ATOM   3776  O   PRO A 888      50.680  32.280  69.210  1.00  0.00           O
ATOM   3777  N   GLU A 889      50.440  32.140  71.350  1.00  0.00           N
ATOM   3778  HN  GLU A 889      50.440  32.620  72.220  1.00  0.00           H
ATOM   3779  CA  GLU A 889      50.170  30.750  71.400  1.00  0.00           C
ATOM   3780  HA  GLU A 889      50.870  30.450  70.620  1.00  0.00           H
ATOM   3781  CB  GLU A 889      50.430  30.080  72.790  1.00  0.00           C
ATOM   3782  HB1 GLU A 889      50.070  29.030  72.730  1.00  0.00           H
ATOM   3783  HB2 GLU A 889      49.830  30.530  73.620  1.00  0.00           H
ATOM   3784  CG  GLU A 889      51.950  30.010  73.190  1.00  0.00           C
ATOM   3785  HG1 GLU A 889      52.590  29.910  72.290  1.00  0.00           H
ATOM   3786  HG2 GLU A 889      52.040  29.080  73.790  1.00  0.00           H
ATOM   3787  CD  GLU A 889      52.390  31.210  73.990  1.00  0.00           C
ATOM   3788  OE1 GLU A 889      53.120  32.050  73.460  1.00  0.00           O
ATOM   3789  OE2 GLU A 889      51.990  31.330  75.210  1.00  0.00           O
ATOM   3790  C   GLU A 889      48.750  30.390  70.920  1.00  0.00           C
ATOM   3791  O   GLU A 889      47.850  31.240  71.060  1.00  0.00           O
ATOM   3792  N   LYS A 890      48.530  29.150  70.400  1.00  0.00           N
ATOM   3793  HN  LYS A 890      49.290  28.530  70.270  1.00  0.00           H
ATOM   3794  CA  LYS A 890      47.260  28.640  69.910  1.00  0.00           C
ATOM   3795  HA  LYS A 890      47.610  27.750  69.420  1.00  0.00           H
ATOM   3796  CB  LYS A 890      46.390  28.200  71.080  1.00  0.00           C
ATOM   3797  HB1 LYS A 890      45.330  28.060  70.780  1.00  0.00           H
ATOM   3798  HB2 LYS A 890      46.300  29.050  71.790  1.00  0.00           H
ATOM   3799  CG  LYS A 890      47.000  26.990  71.840  1.00  0.00           C
ATOM   3800  HG1 LYS A 890      46.190  26.830  72.580  1.00  0.00           H
ATOM   3801  HG2 LYS A 890      47.940  27.220  72.380  1.00  0.00           H
ATOM   3802  CD  LYS A 890      47.200  25.780  70.920  1.00  0.00           C
ATOM   3803  HD1 LYS A 890      48.130  25.790  70.290  1.00  0.00           H
ATOM   3804  HD2 LYS A 890      46.370  25.720  70.180  1.00  0.00           H
ATOM   3805  CE  LYS A 890      47.120  24.510  71.780  1.00  0.00           C
ATOM   3806  HE1 LYS A 890      46.170  24.390  72.340  1.00  0.00           H
ATOM   3807  HE2 LYS A 890      47.910  24.420  72.570  1.00  0.00           H
ATOM   3808  NZ  LYS A 890      47.200  23.320  70.940  1.00  0.00           N
ATOM   3809  HZ1 LYS A 890      48.100  23.360  70.410  1.00  0.00           H
ATOM   3810  HZ2 LYS A 890      46.560  23.410  70.120  1.00  0.00           H
ATOM   3811  HZ3 LYS A 890      47.120  22.420  71.460  1.00  0.00           H
ATOM   3812  C   LYS A 890      46.510  29.490  68.910  1.00  0.00           C
ATOM   3813  O   LYS A 890      47.080  30.410  68.330  1.00  0.00           O
ATOM   3814  N   PHE A 891      45.280  29.090  68.550  1.00  0.00           N
ATOM   3815  HN  PHE A 891      44.810  28.360  69.050  1.00  0.00           H
ATOM   3816  CA  PHE A 891      44.470  29.780  67.530  1.00  0.00           C
ATOM   3817  HA  PHE A 891      45.130  30.320  66.860  1.00  0.00           H
ATOM   3818  CB  PHE A 891      43.610  28.990  66.560  1.00  0.00           C
ATOM   3819  HB1 PHE A 891      42.840  28.470  67.170  1.00  0.00           H
ATOM   3820  HB2 PHE A 891      44.290  28.250  66.060  1.00  0.00           H
ATOM   3821  CG  PHE A 891      42.790  29.750  65.530  1.00  0.00           C
ATOM   3822  CD1 PHE A 891      41.460  29.430  65.130  1.00  0.00           C
ATOM   3823  HD1 PHE A 891      40.990  28.560  65.580  1.00  0.00           H
ATOM   3824  CE1 PHE A 891      40.750  30.180  64.180  1.00  0.00           C
ATOM   3825  HE1 PHE A 891      39.780  29.830  63.840  1.00  0.00           H
ATOM   3826  CZ  PHE A 891      41.320  31.350  63.710  1.00  0.00           C
ATOM   3827  HZ  PHE A 891      40.810  31.900  62.950  1.00  0.00           H
ATOM   3828  CD2 PHE A 891      43.360  30.920  64.990  1.00  0.00           C
ATOM   3829  HD2 PHE A 891      44.340  31.310  65.190  1.00  0.00           H
ATOM   3830  CE2 PHE A 891      42.620  31.690  64.080  1.00  0.00           C
ATOM   3831  HE2 PHE A 891      43.130  32.530  63.630  1.00  0.00           H
ATOM   3832  C   PHE A 891      43.620  30.830  68.290  1.00  0.00           C
ATOM   3833  O   PHE A 891      42.380  30.710  68.370  1.00  0.00           O
ATOM   3834  N   GLU A 892      44.250  31.880  68.960  1.00  0.00           N
ATOM   3835  HN  GLU A 892      45.240  31.980  68.910  1.00  0.00           H
ATOM   3836  CA  GLU A 892      43.520  32.800  69.830  1.00  0.00           C
ATOM   3837  HA  GLU A 892      42.460  32.560  69.820  1.00  0.00           H
ATOM   3838  CB  GLU A 892      44.170  32.790  71.250  1.00  0.00           C
ATOM   3839  HB1 GLU A 892      43.590  33.630  71.680  1.00  0.00           H
ATOM   3840  HB2 GLU A 892      45.240  33.040  71.140  1.00  0.00           H
ATOM   3841  CG  GLU A 892      44.080  31.490  71.990  1.00  0.00           C
ATOM   3842  HG1 GLU A 892      44.960  30.830  71.810  1.00  0.00           H
ATOM   3843  HG2 GLU A 892      43.140  30.980  71.710  1.00  0.00           H
ATOM   3844  CD  GLU A 892      44.200  31.680  73.490  1.00  0.00           C
ATOM   3845  OE1 GLU A 892      45.110  32.320  73.980  1.00  0.00           O
ATOM   3846  OE2 GLU A 892      43.290  31.160  74.130  1.00  0.00           O
ATOM   3847  C   GLU A 892      43.650  34.190  69.090  1.00  0.00           C
ATOM   3848  O   GLU A 892      44.570  34.440  68.270  1.00  0.00           O
ATOM   3849  N   PRO A 893      42.650  35.050  69.320  1.00  0.00           N
ATOM   3850  CD  PRO A 893      41.310  34.760  69.860  1.00  0.00           C
ATOM   3851  HD1 PRO A 893      41.470  34.610  70.960  1.00  0.00           H
ATOM   3852  HD2 PRO A 893      40.940  33.860  69.340  1.00  0.00           H
ATOM   3853  CA  PRO A 893      42.860  36.470  69.130  1.00  0.00           C
ATOM   3854  HA  PRO A 893      43.120  36.580  68.090  1.00  0.00           H
ATOM   3855  CB  PRO A 893      41.580  37.110  69.740  1.00  0.00           C
ATOM   3856  HB1 PRO A 893      41.410  38.060  69.200  1.00  0.00           H
ATOM   3857  HB2 PRO A 893      41.620  37.280  70.850  1.00  0.00           H
ATOM   3858  CG  PRO A 893      40.540  36.050  69.490  1.00  0.00           C
ATOM   3859  HG1 PRO A 893      39.640  36.050  70.130  1.00  0.00           H
ATOM   3860  HG2 PRO A 893      40.190  35.990  68.440  1.00  0.00           H
ATOM   3861  C   PRO A 893      44.090  37.070  69.840  1.00  0.00           C
ATOM   3862  O   PRO A 893      44.620  36.480  70.800  1.00  0.00           O
ATOM   3863  N   THR A 894      44.600  38.190  69.270  1.00  0.00           N
ATOM   3864  HN  THR A 894      44.110  38.560  68.480  1.00  0.00           H
ATOM   3865  CA  THR A 894      45.790  38.980  69.740  1.00  0.00           C
ATOM   3866  HA  THR A 894      46.670  38.350  69.740  1.00  0.00           H
ATOM   3867  CB  THR A 894      46.060  40.180  68.810  1.00  0.00           C
ATOM   3868  HB  THR A 894      45.160  40.790  68.590  1.00  0.00           H
ATOM   3869  OG1 THR A 894      46.380  39.670  67.570  1.00  0.00           O
ATOM   3870  HG1 THR A 894      45.500  39.490  67.210  1.00  0.00           H
ATOM   3871  CG2 THR A 894      47.180  40.980  69.310  1.00  0.00           C
ATOM   3872 HG21 THR A 894      48.130  40.380  69.340  1.00  0.00           H
ATOM   3873 HG22 THR A 894      46.940  41.460  70.280  1.00  0.00           H
ATOM   3874 HG23 THR A 894      47.280  41.760  68.520  1.00  0.00           H
ATOM   3875  C   THR A 894      45.510  39.500  71.140  1.00  0.00           C
ATOM   3876  O   THR A 894      46.430  39.480  71.970  1.00  0.00           O
ATOM   3877  N   HSD A 895      44.280  40.000  71.380  1.00  0.00           N
ATOM   3878  HN  HSD A 895      43.600  40.040  70.650  1.00  0.00           H
ATOM   3879  CA  HSD A 895      43.930  40.540  72.690  1.00  0.00           C
ATOM   3880  HA  HSD A 895      44.830  40.900  73.160  1.00  0.00           H
ATOM   3881  CB  HSD A 895      42.930  41.770  72.580  1.00  0.00           C
ATOM   3882  HB1 HSD A 895      41.990  41.440  72.090  1.00  0.00           H
ATOM   3883  HB2 HSD A 895      43.340  42.580  71.940  1.00  0.00           H
ATOM   3884  ND1 HSD A 895      43.290  43.130  74.580  1.00  0.00           N
ATOM   3885  HD1 HSD A 895      44.270  43.330  74.460  1.00  0.00           H
ATOM   3886  CG  HSD A 895      42.510  42.240  73.850  1.00  0.00           C
ATOM   3887  CE1 HSD A 895      42.620  43.460  75.680  1.00  0.00           C
ATOM   3888  HE1 HSD A 895      43.040  44.020  76.510  1.00  0.00           H
ATOM   3889  NE2 HSD A 895      41.390  42.950  75.620  1.00  0.00           N
ATOM   3890  CD2 HSD A 895      41.330  42.210  74.500  1.00  0.00           C
ATOM   3891  HD2 HSD A 895      40.390  41.810  74.120  1.00  0.00           H
ATOM   3892  C   HSD A 895      43.210  39.520  73.510  1.00  0.00           C
ATOM   3893  O   HSD A 895      42.370  38.780  72.930  1.00  0.00           O
ATOM   3894  N   PRO A 896      43.520  39.300  74.790  1.00  0.00           N
ATOM   3895  CD  PRO A 896      44.430  40.170  75.560  1.00  0.00           C
ATOM   3896  HD1 PRO A 896      44.160  41.240  75.480  1.00  0.00           H
ATOM   3897  HD2 PRO A 896      45.480  40.070  75.190  1.00  0.00           H
ATOM   3898  CA  PRO A 896      43.090  38.100  75.520  1.00  0.00           C
ATOM   3899  HA  PRO A 896      43.430  37.240  74.960  1.00  0.00           H
ATOM   3900  CB  PRO A 896      43.900  38.240  76.870  1.00  0.00           C
ATOM   3901  HB1 PRO A 896      44.870  37.700  76.810  1.00  0.00           H
ATOM   3902  HB2 PRO A 896      43.330  37.810  77.710  1.00  0.00           H
ATOM   3903  CG  PRO A 896      44.220  39.760  76.940  1.00  0.00           C
ATOM   3904  HG1 PRO A 896      43.410  40.260  77.510  1.00  0.00           H
ATOM   3905  HG2 PRO A 896      45.110  39.940  77.580  1.00  0.00           H
ATOM   3906  C   PRO A 896      41.580  38.020  75.700  1.00  0.00           C
ATOM   3907  O   PRO A 896      41.040  36.920  75.880  1.00  0.00           O
ATOM   3908  N   GLU A 897      40.910  39.090  75.850  1.00  0.00           N
ATOM   3909  HN  GLU A 897      41.340  39.990  75.830  1.00  0.00           H
ATOM   3910  CA  GLU A 897      39.560  39.110  76.230  1.00  0.00           C
ATOM   3911  HA  GLU A 897      39.270  38.180  76.720  1.00  0.00           H
ATOM   3912  CB  GLU A 897      39.370  40.280  77.210  1.00  0.00           C
ATOM   3913  HB1 GLU A 897      38.320  40.240  77.540  1.00  0.00           H
ATOM   3914  HB2 GLU A 897      39.550  41.240  76.690  1.00  0.00           H
ATOM   3915  CG  GLU A 897      40.230  40.170  78.500  1.00  0.00           C
ATOM   3916  HG1 GLU A 897      41.110  40.860  78.430  1.00  0.00           H
ATOM   3917  HG2 GLU A 897      40.520  39.100  78.600  1.00  0.00           H
ATOM   3918  CD  GLU A 897      39.530  40.760  79.730  1.00  0.00           C
ATOM   3919  OE1 GLU A 897      39.250  42.000  79.650  1.00  0.00           O
ATOM   3920  OE2 GLU A 897      39.240  40.090  80.800  1.00  0.00           O
ATOM   3921  C   GLU A 897      38.660  39.190  75.030  1.00  0.00           C
ATOM   3922  O   GLU A 897      37.480  39.580  75.180  1.00  0.00           O
ATOM   3923  N   ARG A 898      39.130  38.870  73.830  1.00  0.00           N
ATOM   3924  HN  ARG A 898      40.130  38.870  73.770  1.00  0.00           H
ATOM   3925  CA  ARG A 898      38.400  38.590  72.620  1.00  0.00           C
ATOM   3926  HA  ARG A 898      37.360  38.910  72.610  1.00  0.00           H
ATOM   3927  CB  ARG A 898      39.170  39.250  71.380  1.00  0.00           C
ATOM   3928  HB1 ARG A 898      38.820  38.760  70.450  1.00  0.00           H
ATOM   3929  HB2 ARG A 898      40.250  38.980  71.420  1.00  0.00           H
ATOM   3930  CG  ARG A 898      38.990  40.740  71.260  1.00  0.00           C
ATOM   3931  HG1 ARG A 898      39.820  41.210  70.690  1.00  0.00           H
ATOM   3932  HG2 ARG A 898      38.990  41.090  72.310  1.00  0.00           H
ATOM   3933  CD  ARG A 898      37.710  41.230  70.590  1.00  0.00           C
ATOM   3934  HD1 ARG A 898      37.670  42.340  70.630  1.00  0.00           H
ATOM   3935  HD2 ARG A 898      36.830  40.790  71.100  1.00  0.00           H
ATOM   3936  NE  ARG A 898      37.820  40.790  69.190  1.00  0.00           N
ATOM   3937  HE  ARG A 898      38.670  40.330  68.890  1.00  0.00           H
ATOM   3938  CZ  ARG A 898      36.780  40.490  68.440  1.00  0.00           C
ATOM   3939  NH1 ARG A 898      35.550  40.890  68.660  1.00  0.00           N
ATOM   3940 HH11 ARG A 898      34.850  40.490  68.060  1.00  0.00           H
ATOM   3941 HH12 ARG A 898      35.310  41.210  69.570  1.00  0.00           H
ATOM   3942  NH2 ARG A 898      37.010  39.810  67.340  1.00  0.00           N
ATOM   3943 HH21 ARG A 898      36.340  39.590  66.630  1.00  0.00           H
ATOM   3944 HH22 ARG A 898      37.970  39.710  67.100  1.00  0.00           H
ATOM   3945  C   ARG A 898      38.250  37.130  72.260  1.00  0.00           C
ATOM   3946  O   ARG A 898      39.020  36.240  72.630  1.00  0.00           O
ATOM   3947  N   GLY A 899      37.130  36.810  71.580  1.00  0.00           N
ATOM   3948  HN  GLY A 899      36.350  37.430  71.590  1.00  0.00           H
ATOM   3949  CA  GLY A 899      36.950  35.610  70.730  1.00  0.00           C
ATOM   3950  HA1 GLY A 899      35.970  35.210  70.970  1.00  0.00           H
ATOM   3951  HA2 GLY A 899      37.810  34.990  70.880  1.00  0.00           H
ATOM   3952  C   GLY A 899      36.920  35.990  69.290  1.00  0.00           C
ATOM   3953  O   GLY A 899      37.610  36.940  68.960  1.00  0.00           O
ATOM   3954  N   TRP A 900      36.310  35.170  68.410  1.00  0.00           N
ATOM   3955  HN  TRP A 900      36.020  34.260  68.710  1.00  0.00           H
ATOM   3956  CA  TRP A 900      35.810  35.630  67.090  1.00  0.00           C
ATOM   3957  HA  TRP A 900      36.180  36.590  66.760  1.00  0.00           H
ATOM   3958  CB  TRP A 900      35.990  34.450  66.040  1.00  0.00           C
ATOM   3959  HB1 TRP A 900      35.840  34.830  65.010  1.00  0.00           H
ATOM   3960  HB2 TRP A 900      35.220  33.660  66.100  1.00  0.00           H
ATOM   3961  CG  TRP A 900      37.350  33.830  66.070  1.00  0.00           C
ATOM   3962  CD1 TRP A 900      37.550  32.510  66.300  1.00  0.00           C
ATOM   3963  HD1 TRP A 900      36.700  31.850  66.340  1.00  0.00           H
ATOM   3964  NE1 TRP A 900      38.890  32.330  66.320  1.00  0.00           N
ATOM   3965  HE1 TRP A 900      39.230  31.490  66.690  1.00  0.00           H
ATOM   3966  CE2 TRP A 900      39.560  33.430  66.140  1.00  0.00           C
ATOM   3967  CD2 TRP A 900      38.620  34.460  66.010  1.00  0.00           C
ATOM   3968  CE3 TRP A 900      39.000  35.800  65.810  1.00  0.00           C
ATOM   3969  HE3 TRP A 900      38.220  36.520  65.620  1.00  0.00           H
ATOM   3970  CZ3 TRP A 900      40.390  36.110  65.810  1.00  0.00           C
ATOM   3971  HZ3 TRP A 900      40.680  37.100  65.490  1.00  0.00           H
ATOM   3972  CZ2 TRP A 900      40.970  33.720  66.080  1.00  0.00           C
ATOM   3973  HZ2 TRP A 900      41.700  32.930  66.230  1.00  0.00           H
ATOM   3974  CH2 TRP A 900      41.360  35.080  65.820  1.00  0.00           C
ATOM   3975  HH2 TRP A 900      42.410  35.330  65.790  1.00  0.00           H
ATOM   3976  C   TRP A 900      34.280  35.820  67.210  1.00  0.00           C
ATOM   3977  O   TRP A 900      33.670  36.600  66.450  1.00  0.00           O
ATOM   3978  N   ILE A 901      33.660  35.200  68.260  1.00  0.00           N
ATOM   3979  HN  ILE A 901      34.100  34.420  68.700  1.00  0.00           H
ATOM   3980  CA  ILE A 901      32.330  35.490  68.700  1.00  0.00           C
ATOM   3981  HA  ILE A 901      31.740  35.150  67.860  1.00  0.00           H
ATOM   3982  CB  ILE A 901      31.980  34.680  69.980  1.00  0.00           C
ATOM   3983  HB  ILE A 901      32.460  33.710  69.760  1.00  0.00           H
ATOM   3984  CG2 ILE A 901      32.570  35.350  71.300  1.00  0.00           C
ATOM   3985 HG21 ILE A 901      32.150  36.360  71.490  1.00  0.00           H
ATOM   3986 HG22 ILE A 901      33.680  35.440  71.270  1.00  0.00           H
ATOM   3987 HG23 ILE A 901      32.380  34.670  72.160  1.00  0.00           H
ATOM   3988  CG1 ILE A 901      30.400  34.480  70.130  1.00  0.00           C
ATOM   3989 HG11 ILE A 901      29.870  35.460  70.090  1.00  0.00           H
ATOM   3990 HG12 ILE A 901      30.270  34.130  71.170  1.00  0.00           H
ATOM   3991  CD  ILE A 901      29.840  33.420  69.220  1.00  0.00           C
ATOM   3992  HD1 ILE A 901      30.500  32.530  69.180  1.00  0.00           H
ATOM   3993  HD2 ILE A 901      29.620  33.790  68.200  1.00  0.00           H
ATOM   3994  HD3 ILE A 901      28.900  33.160  69.750  1.00  0.00           H
ATOM   3995  C   ILE A 901      32.020  37.010  68.900  1.00  0.00           C
ATOM   3996  O   ILE A 901      32.820  37.790  69.490  1.00  0.00           O
ATOM   3997  N   ILE A 902      30.780  37.500  68.580  1.00  0.00           N
ATOM   3998  HN  ILE A 902      30.200  36.830  68.110  1.00  0.00           H
ATOM   3999  CA  ILE A 902      30.190  38.800  68.750  1.00  0.00           C
ATOM   4000  HA  ILE A 902      30.820  39.560  68.310  1.00  0.00           H
ATOM   4001  CB  ILE A 902      28.850  38.840  68.010  1.00  0.00           C
ATOM   4002  HB  ILE A 902      29.020  38.320  67.030  1.00  0.00           H
ATOM   4003  CG2 ILE A 902      27.790  38.030  68.720  1.00  0.00           C
ATOM   4004 HG21 ILE A 902      28.070  36.950  68.860  1.00  0.00           H
ATOM   4005 HG22 ILE A 902      26.940  38.040  68.030  1.00  0.00           H
ATOM   4006 HG23 ILE A 902      27.510  38.520  69.670  1.00  0.00           H
ATOM   4007  CG1 ILE A 902      28.440  40.290  67.830  1.00  0.00           C
ATOM   4008 HG11 ILE A 902      28.740  40.950  68.680  1.00  0.00           H
ATOM   4009 HG12 ILE A 902      27.320  40.240  67.870  1.00  0.00           H
ATOM   4010  CD  ILE A 902      28.910  40.970  66.500  1.00  0.00           C
ATOM   4011  HD1 ILE A 902      30.000  41.180  66.620  1.00  0.00           H
ATOM   4012  HD2 ILE A 902      28.380  41.950  66.410  1.00  0.00           H
ATOM   4013  HD3 ILE A 902      28.760  40.260  65.680  1.00  0.00           H
ATOM   4014  C   ILE A 902      30.020  39.150  70.240  1.00  0.00           C
ATOM   4015  O   ILE A 902      29.700  38.320  71.070  1.00  0.00           O
ATOM   4016  N   SER A 903      30.140  40.440  70.560  1.00  0.00           N
ATOM   4017  HN  SER A 903      30.360  41.120  69.860  1.00  0.00           H
ATOM   4018  CA  SER A 903      29.840  40.900  71.900  1.00  0.00           C
ATOM   4019  HA  SER A 903      30.130  40.220  72.690  1.00  0.00           H
ATOM   4020  CB  SER A 903      30.650  42.150  72.100  1.00  0.00           C
ATOM   4021  HB1 SER A 903      30.170  42.860  71.410  1.00  0.00           H
ATOM   4022  HB2 SER A 903      31.720  41.990  71.870  1.00  0.00           H
ATOM   4023  OG  SER A 903      30.640  42.710  73.470  1.00  0.00           O
ATOM   4024  HG1 SER A 903      29.740  42.850  73.820  1.00  0.00           H
ATOM   4025  C   SER A 903      28.330  41.000  72.090  1.00  0.00           C
ATOM   4026  O   SER A 903      27.570  41.280  71.120  1.00  0.00           O
ATOM   4027  N   PRO A 904      27.670  40.830  73.230  1.00  0.00           N
ATOM   4028  CD  PRO A 904      27.970  39.790  74.220  1.00  0.00           C
ATOM   4029  HD1 PRO A 904      28.990  39.960  74.650  1.00  0.00           H
ATOM   4030  HD2 PRO A 904      27.850  38.800  73.740  1.00  0.00           H
ATOM   4031  CA  PRO A 904      26.240  41.340  73.450  1.00  0.00           C
ATOM   4032  HA  PRO A 904      25.510  40.650  73.040  1.00  0.00           H
ATOM   4033  CB  PRO A 904      26.120  41.240  74.920  1.00  0.00           C
ATOM   4034  HB1 PRO A 904      25.130  40.990  75.350  1.00  0.00           H
ATOM   4035  HB2 PRO A 904      26.640  42.110  75.360  1.00  0.00           H
ATOM   4036  CG  PRO A 904      26.900  40.030  75.280  1.00  0.00           C
ATOM   4037  HG1 PRO A 904      27.240  40.290  76.310  1.00  0.00           H
ATOM   4038  HG2 PRO A 904      26.280  39.110  75.300  1.00  0.00           H
ATOM   4039  C   PRO A 904      26.030  42.770  72.930  1.00  0.00           C
ATOM   4040  O   PRO A 904      26.930  43.630  73.150  1.00  0.00           O
ATOM   4041  N   LEU A 905      24.820  42.960  72.380  1.00  0.00           N
ATOM   4042  HN  LEU A 905      24.150  42.220  72.240  1.00  0.00           H
ATOM   4043  CA  LEU A 905      24.520  44.180  71.700  1.00  0.00           C
ATOM   4044  HA  LEU A 905      25.360  44.560  71.140  1.00  0.00           H
ATOM   4045  CB  LEU A 905      23.410  44.090  70.640  1.00  0.00           C
ATOM   4046  HB1 LEU A 905      23.030  45.100  70.380  1.00  0.00           H
ATOM   4047  HB2 LEU A 905      22.600  43.570  71.190  1.00  0.00           H
ATOM   4048  CG  LEU A 905      23.760  43.320  69.420  1.00  0.00           C
ATOM   4049  HG  LEU A 905      24.230  42.350  69.700  1.00  0.00           H
ATOM   4050  CD1 LEU A 905      22.620  42.910  68.510  1.00  0.00           C
ATOM   4051 HD11 LEU A 905      21.840  42.230  68.910  1.00  0.00           H
ATOM   4052 HD12 LEU A 905      23.020  42.360  67.630  1.00  0.00           H
ATOM   4053 HD13 LEU A 905      22.090  43.800  68.090  1.00  0.00           H
ATOM   4054  CD2 LEU A 905      24.680  44.100  68.510  1.00  0.00           C
ATOM   4055 HD21 LEU A 905      24.130  45.000  68.150  1.00  0.00           H
ATOM   4056 HD22 LEU A 905      25.000  43.500  67.630  1.00  0.00           H
ATOM   4057 HD23 LEU A 905      25.600  44.550  68.930  1.00  0.00           H
ATOM   4058  C   LEU A 905      24.190  45.330  72.610  1.00  0.00           C
ATOM   4059  O   LEU A 905      23.450  45.140  73.610  1.00  0.00           O
ATOM   4060  N   GLY A 906      24.760  46.500  72.320  1.00  0.00           N
ATOM   4061  HN  GLY A 906      25.440  46.450  71.590  1.00  0.00           H
ATOM   4062  CA  GLY A 906      24.410  47.870  72.910  1.00  0.00           C
ATOM   4063  HA1 GLY A 906      24.870  48.570  72.240  1.00  0.00           H
ATOM   4064  HA2 GLY A 906      24.810  47.920  73.910  1.00  0.00           H
ATOM   4065  C   GLY A 906      22.910  48.220  72.980  1.00  0.00           C
ATOM   4066  O   GLY A 906      21.970  47.510  72.500  1.00  0.00           O
ATOM   4067  N   ASP A 907      22.600  49.340  73.740  1.00  0.00           N
ATOM   4068  HN  ASP A 907      23.300  49.700  74.360  1.00  0.00           H
ATOM   4069  CA  ASP A 907      21.350  50.010  73.870  1.00  0.00           C
ATOM   4070  HA  ASP A 907      20.640  49.500  73.250  1.00  0.00           H
ATOM   4071  CB  ASP A 907      21.210  49.900  75.420  1.00  0.00           C
ATOM   4072  HB1 ASP A 907      21.420  48.880  75.790  1.00  0.00           H
ATOM   4073  HB2 ASP A 907      20.160  50.160  75.620  1.00  0.00           H
ATOM   4074  CG  ASP A 907      22.000  50.840  76.230  1.00  0.00           C
ATOM   4075  OD1 ASP A 907      23.180  51.030  75.830  1.00  0.00           O
ATOM   4076  OD2 ASP A 907      21.560  51.220  77.370  1.00  0.00           O
ATOM   4077  C   ASP A 907      21.300  51.500  73.440  1.00  0.00           C
ATOM   4078  O   ASP A 907      20.440  52.330  73.790  1.00  0.00           O
ATOM   4079  N   ASN A 908      22.280  51.770  72.560  1.00  0.00           N
ATOM   4080  HN  ASN A 908      22.920  51.010  72.470  1.00  0.00           H
ATOM   4081  CA  ASN A 908      22.570  53.060  72.060  1.00  0.00           C
ATOM   4082  HA  ASN A 908      22.940  53.650  72.890  1.00  0.00           H
ATOM   4083  CB  ASN A 908      23.830  53.000  71.210  1.00  0.00           C
ATOM   4084  HB1 ASN A 908      24.190  54.010  70.910  1.00  0.00           H
ATOM   4085  HB2 ASN A 908      23.580  52.440  70.280  1.00  0.00           H
ATOM   4086  CG  ASN A 908      25.010  52.340  71.920  1.00  0.00           C
ATOM   4087  OD1 ASN A 908      25.500  51.350  71.390  1.00  0.00           O
ATOM   4088  ND2 ASN A 908      25.370  52.740  73.150  1.00  0.00           N
ATOM   4089 HD21 ASN A 908      26.120  52.190  73.530  1.00  0.00           H
ATOM   4090 HD22 ASN A 908      24.970  53.510  73.650  1.00  0.00           H
ATOM   4091  C   ASN A 908      21.400  53.730  71.310  1.00  0.00           C
ATOM   4092  O   ASN A 908      20.730  53.030  70.540  1.00  0.00           O
ATOM   4093  N   PRO A 909      21.060  55.030  71.480  1.00  0.00           N
ATOM   4094  CD  PRO A 909      21.790  56.020  72.300  1.00  0.00           C
ATOM   4095  HD1 PRO A 909      22.730  56.260  71.770  1.00  0.00           H
ATOM   4096  HD2 PRO A 909      22.010  55.750  73.350  1.00  0.00           H
ATOM   4097  CA  PRO A 909      20.080  55.810  70.610  1.00  0.00           C
ATOM   4098  HA  PRO A 909      19.090  55.470  70.880  1.00  0.00           H
ATOM   4099  CB  PRO A 909      20.350  57.290  70.950  1.00  0.00           C
ATOM   4100  HB1 PRO A 909      19.480  57.960  70.800  1.00  0.00           H
ATOM   4101  HB2 PRO A 909      21.070  57.810  70.290  1.00  0.00           H
ATOM   4102  CG  PRO A 909      20.850  57.280  72.360  1.00  0.00           C
ATOM   4103  HG1 PRO A 909      21.440  58.150  72.730  1.00  0.00           H
ATOM   4104  HG2 PRO A 909      20.000  57.030  73.040  1.00  0.00           H
ATOM   4105  C   PRO A 909      20.240  55.610  69.110  1.00  0.00           C
ATOM   4106  O   PRO A 909      21.400  55.490  68.680  1.00  0.00           O
ATOM   4107  N   TRP A 910      19.070  55.450  68.340  1.00  0.00           N
ATOM   4108  HN  TRP A 910      18.160  55.420  68.740  1.00  0.00           H
ATOM   4109  CA  TRP A 910      19.000  55.030  67.000  1.00  0.00           C
ATOM   4110  HA  TRP A 910      19.510  54.080  66.900  1.00  0.00           H
ATOM   4111  CB  TRP A 910      17.530  54.930  66.480  1.00  0.00           C
ATOM   4112  HB1 TRP A 910      17.520  54.660  65.400  1.00  0.00           H
ATOM   4113  HB2 TRP A 910      17.030  55.930  66.480  1.00  0.00           H
ATOM   4114  CG  TRP A 910      16.670  53.900  67.230  1.00  0.00           C
ATOM   4115  CD1 TRP A 910      15.640  54.300  68.110  1.00  0.00           C
ATOM   4116  HD1 TRP A 910      15.190  55.260  68.290  1.00  0.00           H
ATOM   4117  NE1 TRP A 910      15.360  53.230  68.940  1.00  0.00           N
ATOM   4118  HE1 TRP A 910      14.930  53.230  69.810  1.00  0.00           H
ATOM   4119  CE2 TRP A 910      16.060  52.120  68.540  1.00  0.00           C
ATOM   4120  CD2 TRP A 910      16.890  52.500  67.470  1.00  0.00           C
ATOM   4121  CE3 TRP A 910      17.850  51.650  66.940  1.00  0.00           C
ATOM   4122  HE3 TRP A 910      18.590  51.830  66.180  1.00  0.00           H
ATOM   4123  CZ3 TRP A 910      17.840  50.380  67.450  1.00  0.00           C
ATOM   4124  HZ3 TRP A 910      18.460  49.640  66.970  1.00  0.00           H
ATOM   4125  CZ2 TRP A 910      16.160  50.900  69.060  1.00  0.00           C
ATOM   4126  HZ2 TRP A 910      15.500  50.710  69.910  1.00  0.00           H
ATOM   4127  CH2 TRP A 910      17.040  49.990  68.520  1.00  0.00           C
ATOM   4128  HH2 TRP A 910      17.170  49.000  68.920  1.00  0.00           H
ATOM   4129  C   TRP A 910      19.850  56.060  66.130  1.00  0.00           C
ATOM   4130  O   TRP A 910      20.430  55.600  65.140  1.00  0.00           O
ATOM   4131  N   TRP A 911      19.910  57.420  66.390  1.00  0.00           N
ATOM   4132  HN  TRP A 911      19.400  57.830  67.140  1.00  0.00           H
ATOM   4133  CA  TRP A 911      20.790  58.320  65.680  1.00  0.00           C
ATOM   4134  HA  TRP A 911      20.440  58.490  64.670  1.00  0.00           H
ATOM   4135  CB  TRP A 911      20.750  59.760  66.280  1.00  0.00           C
ATOM   4136  HB1 TRP A 911      19.690  60.020  66.480  1.00  0.00           H
ATOM   4137  HB2 TRP A 911      21.210  60.430  65.520  1.00  0.00           H
ATOM   4138  CG  TRP A 911      21.420  60.060  67.570  1.00  0.00           C
ATOM   4139  CD1 TRP A 911      20.900  60.060  68.790  1.00  0.00           C
ATOM   4140  HD1 TRP A 911      19.860  59.800  68.960  1.00  0.00           H
ATOM   4141  NE1 TRP A 911      21.840  60.460  69.720  1.00  0.00           N
ATOM   4142  HE1 TRP A 911      21.710  60.450  70.680  1.00  0.00           H
ATOM   4143  CE2 TRP A 911      22.950  60.770  69.060  1.00  0.00           C
ATOM   4144  CD2 TRP A 911      22.790  60.380  67.720  1.00  0.00           C
ATOM   4145  CE3 TRP A 911      23.940  60.400  66.870  1.00  0.00           C
ATOM   4146  HE3 TRP A 911      23.760  60.300  65.820  1.00  0.00           H
ATOM   4147  CZ3 TRP A 911      25.160  60.860  67.300  1.00  0.00           C
ATOM   4148  HZ3 TRP A 911      25.920  60.920  66.540  1.00  0.00           H
ATOM   4149  CZ2 TRP A 911      24.210  60.940  69.590  1.00  0.00           C
ATOM   4150  HZ2 TRP A 911      24.380  61.030  70.660  1.00  0.00           H
ATOM   4151  CH2 TRP A 911      25.360  61.020  68.680  1.00  0.00           C
ATOM   4152  HH2 TRP A 911      26.270  61.460  69.070  1.00  0.00           H
ATOM   4153  C   TRP A 911      22.230  57.850  65.570  1.00  0.00           C
ATOM   4154  O   TRP A 911      22.900  57.970  64.500  1.00  0.00           O
ATOM   4155  N   THR A 912      22.780  57.390  66.710  1.00  0.00           N
ATOM   4156  HN  THR A 912      22.260  57.320  67.560  1.00  0.00           H
ATOM   4157  CA  THR A 912      24.110  56.940  66.640  1.00  0.00           C
ATOM   4158  HA  THR A 912      24.770  57.750  66.350  1.00  0.00           H
ATOM   4159  CB  THR A 912      24.540  56.470  68.030  1.00  0.00           C
ATOM   4160  HB  THR A 912      25.650  56.410  68.120  1.00  0.00           H
ATOM   4161  OG1 THR A 912      24.250  55.110  68.390  1.00  0.00           O
ATOM   4162  HG1 THR A 912      23.300  54.980  68.420  1.00  0.00           H
ATOM   4163  CG2 THR A 912      24.080  57.420  69.140  1.00  0.00           C
ATOM   4164 HG21 THR A 912      22.990  57.560  69.230  1.00  0.00           H
ATOM   4165 HG22 THR A 912      24.570  58.410  69.150  1.00  0.00           H
ATOM   4166 HG23 THR A 912      24.420  57.020  70.120  1.00  0.00           H
ATOM   4167  C   THR A 912      24.390  55.770  65.680  1.00  0.00           C
ATOM   4168  O   THR A 912      25.350  55.850  64.970  1.00  0.00           O
ATOM   4169  N   LEU A 913      23.450  54.780  65.570  1.00  0.00           N
ATOM   4170  HN  LEU A 913      22.680  54.680  66.210  1.00  0.00           H
ATOM   4171  CA  LEU A 913      23.550  53.780  64.480  1.00  0.00           C
ATOM   4172  HA  LEU A 913      24.570  53.400  64.480  1.00  0.00           H
ATOM   4173  CB  LEU A 913      22.450  52.770  64.670  1.00  0.00           C
ATOM   4174  HB1 LEU A 913      22.230  52.170  63.770  1.00  0.00           H
ATOM   4175  HB2 LEU A 913      21.500  53.250  64.980  1.00  0.00           H
ATOM   4176  CG  LEU A 913      22.830  51.760  65.830  1.00  0.00           C
ATOM   4177  HG  LEU A 913      23.250  52.330  66.680  1.00  0.00           H
ATOM   4178  CD1 LEU A 913      21.570  51.010  66.310  1.00  0.00           C
ATOM   4179 HD11 LEU A 913      20.890  50.930  65.440  1.00  0.00           H
ATOM   4180 HD12 LEU A 913      21.080  51.600  67.120  1.00  0.00           H
ATOM   4181 HD13 LEU A 913      21.780  50.010  66.740  1.00  0.00           H
ATOM   4182  CD2 LEU A 913      23.930  50.810  65.350  1.00  0.00           C
ATOM   4183 HD21 LEU A 913      24.300  50.130  66.150  1.00  0.00           H
ATOM   4184 HD22 LEU A 913      24.800  51.330  64.890  1.00  0.00           H
ATOM   4185 HD23 LEU A 913      23.550  50.190  64.510  1.00  0.00           H
ATOM   4186  C   LEU A 913      23.370  54.370  63.070  1.00  0.00           C
ATOM   4187  O   LEU A 913      23.960  53.950  62.110  1.00  0.00           O
ATOM   4188  N   LEU A 914      22.630  55.500  62.870  1.00  0.00           N
ATOM   4189  HN  LEU A 914      22.150  55.860  63.670  1.00  0.00           H
ATOM   4190  CA  LEU A 914      22.320  56.080  61.550  1.00  0.00           C
ATOM   4191  HA  LEU A 914      22.130  55.230  60.900  1.00  0.00           H
ATOM   4192  CB  LEU A 914      21.040  56.870  61.620  1.00  0.00           C
ATOM   4193  HB1 LEU A 914      20.890  57.470  60.690  1.00  0.00           H
ATOM   4194  HB2 LEU A 914      21.100  57.530  62.510  1.00  0.00           H
ATOM   4195  CG  LEU A 914      19.750  55.970  61.610  1.00  0.00           C
ATOM   4196  HG  LEU A 914      19.820  55.130  62.340  1.00  0.00           H
ATOM   4197  CD1 LEU A 914      18.480  56.850  61.940  1.00  0.00           C
ATOM   4198 HD11 LEU A 914      18.210  57.590  61.140  1.00  0.00           H
ATOM   4199 HD12 LEU A 914      18.520  57.480  62.850  1.00  0.00           H
ATOM   4200 HD13 LEU A 914      17.570  56.260  62.140  1.00  0.00           H
ATOM   4201  CD2 LEU A 914      19.520  55.210  60.240  1.00  0.00           C
ATOM   4202 HD21 LEU A 914      20.100  54.280  60.130  1.00  0.00           H
ATOM   4203 HD22 LEU A 914      19.890  55.950  59.490  1.00  0.00           H
ATOM   4204 HD23 LEU A 914      18.420  55.090  60.110  1.00  0.00           H
ATOM   4205  C   LEU A 914      23.380  56.910  61.000  1.00  0.00           C
ATOM   4206  O   LEU A 914      23.530  57.040  59.760  1.00  0.00           O
ATOM   4207  N   ILE A 915      24.210  57.510  61.900  1.00  0.00           N
ATOM   4208  HN  ILE A 915      23.970  57.590  62.870  1.00  0.00           H
ATOM   4209  CA  ILE A 915      25.270  58.330  61.420  1.00  0.00           C
ATOM   4210  HA  ILE A 915      24.950  58.840  60.520  1.00  0.00           H
ATOM   4211  CB  ILE A 915      25.530  59.490  62.420  1.00  0.00           C
ATOM   4212  HB  ILE A 915      24.520  59.880  62.660  1.00  0.00           H
ATOM   4213  CG2 ILE A 915      26.240  58.910  63.620  1.00  0.00           C
ATOM   4214 HG21 ILE A 915      27.310  58.750  63.360  1.00  0.00           H
ATOM   4215 HG22 ILE A 915      25.820  57.930  63.950  1.00  0.00           H
ATOM   4216 HG23 ILE A 915      26.160  59.640  64.460  1.00  0.00           H
ATOM   4217  CG1 ILE A 915      26.270  60.750  61.830  1.00  0.00           C
ATOM   4218 HG11 ILE A 915      27.320  60.500  61.620  1.00  0.00           H
ATOM   4219 HG12 ILE A 915      26.150  61.580  62.560  1.00  0.00           H
ATOM   4220  CD  ILE A 915      25.650  61.350  60.630  1.00  0.00           C
ATOM   4221  HD1 ILE A 915      25.300  60.710  59.780  1.00  0.00           H
ATOM   4222  HD2 ILE A 915      26.190  62.260  60.280  1.00  0.00           H
ATOM   4223  HD3 ILE A 915      24.700  61.830  60.940  1.00  0.00           H
ATOM   4224  C   ILE A 915      26.490  57.610  61.150  1.00  0.00           C
ATOM   4225  O   ILE A 915      27.460  58.170  60.620  1.00  0.00           O
ATOM   4226  N   ALA A 916      26.550  56.340  61.520  1.00  0.00           N
ATOM   4227  HN  ALA A 916      25.750  55.820  61.820  1.00  0.00           H
ATOM   4228  CA  ALA A 916      27.670  55.500  61.140  1.00  0.00           C
ATOM   4229  HA  ALA A 916      28.540  56.090  61.350  1.00  0.00           H
ATOM   4230  CB  ALA A 916      27.660  54.230  61.950  1.00  0.00           C
ATOM   4231  HB1 ALA A 916      28.000  54.400  63.000  1.00  0.00           H
ATOM   4232  HB2 ALA A 916      28.330  53.450  61.530  1.00  0.00           H
ATOM   4233  HB3 ALA A 916      26.650  53.780  61.920  1.00  0.00           H
ATOM   4234  C   ALA A 916      27.680  55.110  59.630  1.00  0.00           C
ATOM   4235  O   ALA A 916      28.740  54.770  59.100  1.00  0.00           O
ATOM   4236  N   ALA A 917      26.480  55.210  58.960  1.00  0.00           N
ATOM   4237  HN  ALA A 917      25.690  55.530  59.470  1.00  0.00           H
ATOM   4238  CA  ALA A 917      26.340  55.150  57.490  1.00  0.00           C
ATOM   4239  HA  ALA A 917      26.600  54.140  57.230  1.00  0.00           H
ATOM   4240  CB  ALA A 917      24.850  55.470  57.160  1.00  0.00           C
ATOM   4241  HB1 ALA A 917      24.520  56.530  57.290  1.00  0.00           H
ATOM   4242  HB2 ALA A 917      24.210  54.750  57.720  1.00  0.00           H
ATOM   4243  HB3 ALA A 917      24.670  55.350  56.060  1.00  0.00           H
ATOM   4244  C   ALA A 917      27.150  56.170  56.770  1.00  0.00           C
ATOM   4245  O   ALA A 917      27.850  55.890  55.810  1.00  0.00           O
ATOM   4246  N   ILE A 918      27.150  57.430  57.260  1.00  0.00           N
ATOM   4247  HN  ILE A 918      26.680  57.650  58.110  1.00  0.00           H
ATOM   4248  CA  ILE A 918      27.890  58.500  56.530  1.00  0.00           C
ATOM   4249  HA  ILE A 918      27.580  58.440  55.490  1.00  0.00           H
ATOM   4250  CB  ILE A 918      27.530  59.930  57.020  1.00  0.00           C
ATOM   4251  HB  ILE A 918      27.950  60.010  58.050  1.00  0.00           H
ATOM   4252  CG2 ILE A 918      28.170  61.080  56.220  1.00  0.00           C
ATOM   4253 HG21 ILE A 918      28.140  62.040  56.770  1.00  0.00           H
ATOM   4254 HG22 ILE A 918      27.780  61.170  55.190  1.00  0.00           H
ATOM   4255 HG23 ILE A 918      29.260  61.020  56.010  1.00  0.00           H
ATOM   4256  CG1 ILE A 918      25.950  60.150  57.050  1.00  0.00           C
ATOM   4257 HG11 ILE A 918      25.810  61.100  57.600  1.00  0.00           H
ATOM   4258 HG12 ILE A 918      25.600  59.310  57.690  1.00  0.00           H
ATOM   4259  CD  ILE A 918      25.320  60.070  55.670  1.00  0.00           C
ATOM   4260  HD1 ILE A 918      25.640  59.140  55.170  1.00  0.00           H
ATOM   4261  HD2 ILE A 918      25.750  60.840  55.000  1.00  0.00           H
ATOM   4262  HD3 ILE A 918      24.210  60.140  55.650  1.00  0.00           H
ATOM   4263  C   ILE A 918      29.370  58.360  56.290  1.00  0.00           C
ATOM   4264  O   ILE A 918      29.720  58.460  55.080  1.00  0.00           O
ATOM   4265  N   PRO A 919      30.290  58.010  57.210  1.00  0.00           N
ATOM   4266  CD  PRO A 919      30.080  57.980  58.650  1.00  0.00           C
ATOM   4267  HD1 PRO A 919      29.130  57.450  58.900  1.00  0.00           H
ATOM   4268  HD2 PRO A 919      30.110  58.970  59.140  1.00  0.00           H
ATOM   4269  CA  PRO A 919      31.680  57.730  56.860  1.00  0.00           C
ATOM   4270  HA  PRO A 919      32.050  58.550  56.260  1.00  0.00           H
ATOM   4271  CB  PRO A 919      32.430  57.620  58.320  1.00  0.00           C
ATOM   4272  HB1 PRO A 919      32.520  58.700  58.590  1.00  0.00           H
ATOM   4273  HB2 PRO A 919      33.360  57.030  58.320  1.00  0.00           H
ATOM   4274  CG  PRO A 919      31.290  57.150  59.160  1.00  0.00           C
ATOM   4275  HG1 PRO A 919      30.970  56.090  59.180  1.00  0.00           H
ATOM   4276  HG2 PRO A 919      31.510  57.290  60.240  1.00  0.00           H
ATOM   4277  C   PRO A 919      31.720  56.320  56.130  1.00  0.00           C
ATOM   4278  O   PRO A 919      32.680  56.080  55.350  1.00  0.00           O
ATOM   4279  N   ALA A 920      30.720  55.390  56.390  1.00  0.00           N
ATOM   4280  HN  ALA A 920      30.020  55.520  57.090  1.00  0.00           H
ATOM   4281  CA  ALA A 920      30.620  54.160  55.690  1.00  0.00           C
ATOM   4282  HA  ALA A 920      31.580  53.680  55.750  1.00  0.00           H
ATOM   4283  CB  ALA A 920      29.580  53.320  56.300  1.00  0.00           C
ATOM   4284  HB1 ALA A 920      28.530  53.550  56.050  1.00  0.00           H
ATOM   4285  HB2 ALA A 920      29.680  53.180  57.390  1.00  0.00           H
ATOM   4286  HB3 ALA A 920      29.750  52.290  55.900  1.00  0.00           H
ATOM   4287  C   ALA A 920      30.350  54.310  54.160  1.00  0.00           C
ATOM   4288  O   ALA A 920      30.950  53.650  53.300  1.00  0.00           O
ATOM   4289  N   LEU A 921      29.500  55.290  53.780  1.00  0.00           N
ATOM   4290  HN  LEU A 921      29.130  55.890  54.480  1.00  0.00           H
ATOM   4291  CA  LEU A 921      29.310  55.670  52.360  1.00  0.00           C
ATOM   4292  HA  LEU A 921      28.880  54.780  51.940  1.00  0.00           H
ATOM   4293  CB  LEU A 921      28.260  56.790  52.280  1.00  0.00           C
ATOM   4294  HB1 LEU A 921      28.490  57.570  51.540  1.00  0.00           H
ATOM   4295  HB2 LEU A 921      28.050  57.350  53.220  1.00  0.00           H
ATOM   4296  CG  LEU A 921      26.850  56.220  51.810  1.00  0.00           C
ATOM   4297  HG  LEU A 921      26.950  55.240  51.280  1.00  0.00           H
ATOM   4298  CD1 LEU A 921      25.940  56.120  53.020  1.00  0.00           C
ATOM   4299 HD11 LEU A 921      26.500  55.550  53.800  1.00  0.00           H
ATOM   4300 HD12 LEU A 921      24.950  55.660  52.780  1.00  0.00           H
ATOM   4301 HD13 LEU A 921      25.770  57.170  53.340  1.00  0.00           H
ATOM   4302  CD2 LEU A 921      26.110  57.110  50.830  1.00  0.00           C
ATOM   4303 HD21 LEU A 921      26.010  58.140  51.230  1.00  0.00           H
ATOM   4304 HD22 LEU A 921      25.050  56.830  50.650  1.00  0.00           H
ATOM   4305 HD23 LEU A 921      26.640  57.220  49.860  1.00  0.00           H
ATOM   4306  C   LEU A 921      30.550  56.090  51.650  1.00  0.00           C
ATOM   4307  O   LEU A 921      30.860  55.670  50.500  1.00  0.00           O
ATOM   4308  N   LEU A 922      31.390  56.900  52.280  1.00  0.00           N
ATOM   4309  HN  LEU A 922      31.130  57.170  53.210  1.00  0.00           H
ATOM   4310  CA  LEU A 922      32.620  57.420  51.750  1.00  0.00           C
ATOM   4311  HA  LEU A 922      32.400  57.710  50.730  1.00  0.00           H
ATOM   4312  CB  LEU A 922      33.040  58.710  52.630  1.00  0.00           C
ATOM   4313  HB1 LEU A 922      34.100  59.060  52.630  1.00  0.00           H
ATOM   4314  HB2 LEU A 922      32.840  58.490  53.700  1.00  0.00           H
ATOM   4315  CG  LEU A 922      32.080  59.930  52.230  1.00  0.00           C
ATOM   4316  HG  LEU A 922      31.100  59.490  51.910  1.00  0.00           H
ATOM   4317  CD1 LEU A 922      31.860  60.920  53.370  1.00  0.00           C
ATOM   4318 HD11 LEU A 922      31.440  61.870  52.950  1.00  0.00           H
ATOM   4319 HD12 LEU A 922      32.750  61.190  53.980  1.00  0.00           H
ATOM   4320 HD13 LEU A 922      31.120  60.490  54.070  1.00  0.00           H
ATOM   4321  CD2 LEU A 922      32.810  60.630  51.080  1.00  0.00           C
ATOM   4322 HD21 LEU A 922      33.810  60.990  51.390  1.00  0.00           H
ATOM   4323 HD22 LEU A 922      32.100  61.450  50.820  1.00  0.00           H
ATOM   4324 HD23 LEU A 922      32.870  59.960  50.200  1.00  0.00           H
ATOM   4325  C   LEU A 922      33.690  56.340  51.830  1.00  0.00           C
ATOM   4326  O   LEU A 922      34.640  56.390  51.080  1.00  0.00           O
ATOM   4327  N   CYS A 923      33.580  55.390  52.720  1.00  0.00           N
ATOM   4328  HN  CYS A 923      33.020  55.660  53.500  1.00  0.00           H
ATOM   4329  CA  CYS A 923      34.410  54.230  52.720  1.00  0.00           C
ATOM   4330  HA  CYS A 923      35.450  54.510  52.670  1.00  0.00           H
ATOM   4331  CB  CYS A 923      34.320  53.320  53.960  1.00  0.00           C
ATOM   4332  HB1 CYS A 923      33.370  52.740  53.940  1.00  0.00           H
ATOM   4333  HB2 CYS A 923      34.280  54.030  54.830  1.00  0.00           H
ATOM   4334  SG  CYS A 923      35.710  52.250  54.190  1.00  0.00           S
ATOM   4335  HG1 CYS A 923      35.030  51.400  53.430  1.00  0.00           H
ATOM   4336  C   CYS A 923      34.100  53.400  51.540  1.00  0.00           C
ATOM   4337  O   CYS A 923      35.010  52.770  51.020  1.00  0.00           O
ATOM   4338  N   THR A 924      32.820  53.340  51.100  1.00  0.00           N
ATOM   4339  HN  THR A 924      32.070  53.770  51.590  1.00  0.00           H
ATOM   4340  CA  THR A 924      32.340  52.370  50.100  1.00  0.00           C
ATOM   4341  HA  THR A 924      32.660  51.400  50.420  1.00  0.00           H
ATOM   4342  CB  THR A 924      30.850  52.420  49.800  1.00  0.00           C
ATOM   4343  HB  THR A 924      30.480  53.450  49.660  1.00  0.00           H
ATOM   4344  OG1 THR A 924      30.260  51.860  50.880  1.00  0.00           O
ATOM   4345  HG1 THR A 924      30.690  52.270  51.620  1.00  0.00           H
ATOM   4346  CG2 THR A 924      30.390  51.650  48.500  1.00  0.00           C
ATOM   4347 HG21 THR A 924      30.770  50.610  48.510  1.00  0.00           H
ATOM   4348 HG22 THR A 924      30.880  52.080  47.590  1.00  0.00           H
ATOM   4349 HG23 THR A 924      29.290  51.650  48.390  1.00  0.00           H
ATOM   4350  C   THR A 924      33.040  52.620  48.790  1.00  0.00           C
ATOM   4351  O   THR A 924      33.500  51.770  48.070  1.00  0.00           O
ATOM   4352  N   ILE A 925      33.180  53.980  48.520  1.00  0.00           N
ATOM   4353  HN  ILE A 925      32.790  54.600  49.200  1.00  0.00           H
ATOM   4354  CA  ILE A 925      34.040  54.600  47.530  1.00  0.00           C
ATOM   4355  HA  ILE A 925      33.680  54.400  46.530  1.00  0.00           H
ATOM   4356  CB  ILE A 925      34.190  56.130  47.560  1.00  0.00           C
ATOM   4357  HB  ILE A 925      34.410  56.530  48.570  1.00  0.00           H
ATOM   4358  CG2 ILE A 925      35.280  56.760  46.670  1.00  0.00           C
ATOM   4359 HG21 ILE A 925      35.030  56.530  45.610  1.00  0.00           H
ATOM   4360 HG22 ILE A 925      36.340  56.430  46.760  1.00  0.00           H
ATOM   4361 HG23 ILE A 925      35.180  57.860  46.780  1.00  0.00           H
ATOM   4362  CG1 ILE A 925      32.860  56.820  47.180  1.00  0.00           C
ATOM   4363 HG11 ILE A 925      32.960  57.930  47.220  1.00  0.00           H
ATOM   4364 HG12 ILE A 925      32.240  56.600  48.080  1.00  0.00           H
ATOM   4365  CD  ILE A 925      32.180  56.420  45.950  1.00  0.00           C
ATOM   4366  HD1 ILE A 925      32.640  56.870  45.030  1.00  0.00           H
ATOM   4367  HD2 ILE A 925      31.110  56.730  46.000  1.00  0.00           H
ATOM   4368  HD3 ILE A 925      32.080  55.330  45.770  1.00  0.00           H
ATOM   4369  C   ILE A 925      35.480  54.050  47.540  1.00  0.00           C
ATOM   4370  O   ILE A 925      35.940  53.590  46.500  1.00  0.00           O
ATOM   4371  N   LEU A 926      36.270  54.010  48.630  1.00  0.00           N
ATOM   4372  HN  LEU A 926      35.940  54.340  49.500  1.00  0.00           H
ATOM   4373  CA  LEU A 926      37.570  53.380  48.700  1.00  0.00           C
ATOM   4374  HA  LEU A 926      38.140  53.910  47.960  1.00  0.00           H
ATOM   4375  CB  LEU A 926      38.110  53.420  50.160  1.00  0.00           C
ATOM   4376  HB1 LEU A 926      39.100  52.900  50.120  1.00  0.00           H
ATOM   4377  HB2 LEU A 926      37.430  52.770  50.750  1.00  0.00           H
ATOM   4378  CG  LEU A 926      38.300  54.840  50.800  1.00  0.00           C
ATOM   4379  HG  LEU A 926      37.330  55.370  50.720  1.00  0.00           H
ATOM   4380  CD1 LEU A 926      38.720  54.990  52.240  1.00  0.00           C
ATOM   4381 HD11 LEU A 926      39.830  54.880  52.340  1.00  0.00           H
ATOM   4382 HD12 LEU A 926      38.220  54.240  52.900  1.00  0.00           H
ATOM   4383 HD13 LEU A 926      38.300  55.950  52.610  1.00  0.00           H
ATOM   4384  CD2 LEU A 926      39.310  55.610  49.940  1.00  0.00           C
ATOM   4385 HD21 LEU A 926      39.350  56.690  50.220  1.00  0.00           H
ATOM   4386 HD22 LEU A 926      38.950  55.620  48.900  1.00  0.00           H
ATOM   4387 HD23 LEU A 926      40.330  55.200  50.090  1.00  0.00           H
ATOM   4388  C   LEU A 926      37.600  51.890  48.260  1.00  0.00           C
ATOM   4389  O   LEU A 926      38.470  51.480  47.480  1.00  0.00           O
ATOM   4390  N   ILE A 927      36.570  51.040  48.700  1.00  0.00           N
ATOM   4391  HN  ILE A 927      35.800  51.440  49.190  1.00  0.00           H
ATOM   4392  CA  ILE A 927      36.440  49.680  48.200  1.00  0.00           C
ATOM   4393  HA  ILE A 927      37.390  49.250  48.460  1.00  0.00           H
ATOM   4394  CB  ILE A 927      35.300  48.930  48.990  1.00  0.00           C
ATOM   4395  HB  ILE A 927      34.360  49.500  48.900  1.00  0.00           H
ATOM   4396  CG2 ILE A 927      35.110  47.560  48.300  1.00  0.00           C
ATOM   4397 HG21 ILE A 927      34.600  47.730  47.330  1.00  0.00           H
ATOM   4398 HG22 ILE A 927      34.350  47.000  48.880  1.00  0.00           H
ATOM   4399 HG23 ILE A 927      36.060  46.960  48.270  1.00  0.00           H
ATOM   4400  CG1 ILE A 927      35.600  48.840  50.510  1.00  0.00           C
ATOM   4401 HG11 ILE A 927      34.640  48.730  51.070  1.00  0.00           H
ATOM   4402 HG12 ILE A 927      36.100  49.770  50.870  1.00  0.00           H
ATOM   4403  CD  ILE A 927      36.500  47.670  50.890  1.00  0.00           C
ATOM   4404  HD1 ILE A 927      35.850  46.800  50.660  1.00  0.00           H
ATOM   4405  HD2 ILE A 927      36.850  47.710  51.940  1.00  0.00           H
ATOM   4406  HD3 ILE A 927      37.400  47.440  50.270  1.00  0.00           H
ATOM   4407  C   ILE A 927      36.320  49.620  46.710  1.00  0.00           C
ATOM   4408  O   ILE A 927      37.000  48.860  46.030  1.00  0.00           O
ATOM   4409  N   PHE A 928      35.500  50.500  46.100  1.00  0.00           N
ATOM   4410  HN  PHE A 928      35.040  51.220  46.590  1.00  0.00           H
ATOM   4411  CA  PHE A 928      35.190  50.540  44.650  1.00  0.00           C
ATOM   4412  HA  PHE A 928      35.020  49.530  44.320  1.00  0.00           H
ATOM   4413  CB  PHE A 928      33.850  51.310  44.480  1.00  0.00           C
ATOM   4414  HB1 PHE A 928      34.050  52.370  44.760  1.00  0.00           H
ATOM   4415  HB2 PHE A 928      33.060  50.940  45.170  1.00  0.00           H
ATOM   4416  CG  PHE A 928      33.260  51.260  43.130  1.00  0.00           C
ATOM   4417  CD1 PHE A 928      32.890  52.430  42.440  1.00  0.00           C
ATOM   4418  HD1 PHE A 928      32.810  53.400  42.900  1.00  0.00           H
ATOM   4419  CE1 PHE A 928      32.170  52.360  41.200  1.00  0.00           C
ATOM   4420  HE1 PHE A 928      31.710  53.270  40.870  1.00  0.00           H
ATOM   4421  CZ  PHE A 928      31.840  51.100  40.740  1.00  0.00           C
ATOM   4422  HZ  PHE A 928      31.400  50.960  39.760  1.00  0.00           H
ATOM   4423  CD2 PHE A 928      33.060  50.020  42.580  1.00  0.00           C
ATOM   4424  HD2 PHE A 928      33.300  49.070  43.040  1.00  0.00           H
ATOM   4425  CE2 PHE A 928      32.350  49.890  41.380  1.00  0.00           C
ATOM   4426  HE2 PHE A 928      32.250  48.960  40.840  1.00  0.00           H
ATOM   4427  C   PHE A 928      36.270  51.110  43.720  1.00  0.00           C
ATOM   4428  O   PHE A 928      36.520  50.610  42.660  1.00  0.00           O
ATOM   4429  N   MET A 929      36.920  52.150  44.300  1.00  0.00           N
ATOM   4430  HN  MET A 929      36.620  52.520  45.180  1.00  0.00           H
ATOM   4431  CA  MET A 929      38.190  52.400  43.760  1.00  0.00           C
ATOM   4432  HA  MET A 929      38.120  52.670  42.720  1.00  0.00           H
ATOM   4433  CB  MET A 929      38.780  53.700  44.450  1.00  0.00           C
ATOM   4434  HB1 MET A 929      39.810  53.830  44.050  1.00  0.00           H
ATOM   4435  HB2 MET A 929      38.670  53.560  45.550  1.00  0.00           H
ATOM   4436  CG  MET A 929      38.010  55.050  44.210  1.00  0.00           C
ATOM   4437  HG1 MET A 929      38.470  55.620  45.050  1.00  0.00           H
ATOM   4438  HG2 MET A 929      36.920  54.890  44.420  1.00  0.00           H
ATOM   4439  SD  MET A 929      38.400  55.680  42.490  1.00  0.00           S
ATOM   4440  CE  MET A 929      40.060  56.480  42.660  1.00  0.00           C
ATOM   4441  HE1 MET A 929      40.240  57.090  43.580  1.00  0.00           H
ATOM   4442  HE2 MET A 929      40.270  57.290  41.950  1.00  0.00           H
ATOM   4443  HE3 MET A 929      40.880  55.730  42.490  1.00  0.00           H
ATOM   4444  C   MET A 929      39.250  51.310  43.590  1.00  0.00           C
ATOM   4445  O   MET A 929      39.700  51.040  42.470  1.00  0.00           O
ATOM   4446  N   ASP A 930      39.560  50.460  44.670  1.00  0.00           N
ATOM   4447  HN  ASP A 930      39.200  50.620  45.580  1.00  0.00           H
ATOM   4448  CA  ASP A 930      40.470  49.420  44.520  1.00  0.00           C
ATOM   4449  HA  ASP A 930      41.370  49.870  44.130  1.00  0.00           H
ATOM   4450  CB  ASP A 930      40.750  48.700  45.920  1.00  0.00           C
ATOM   4451  HB1 ASP A 930      41.150  47.690  45.740  1.00  0.00           H
ATOM   4452  HB2 ASP A 930      39.870  48.780  46.590  1.00  0.00           H
ATOM   4453  CG  ASP A 930      41.860  49.480  46.600  1.00  0.00           C
ATOM   4454  OD1 ASP A 930      42.810  49.980  45.910  1.00  0.00           O
ATOM   4455  OD2 ASP A 930      41.860  49.550  47.860  1.00  0.00           O
ATOM   4456  C   ASP A 930      39.980  48.300  43.540  1.00  0.00           C
ATOM   4457  O   ASP A 930      40.680  47.910  42.590  1.00  0.00           O
ATOM   4458  N   GLN A 931      38.690  47.990  43.650  1.00  0.00           N
ATOM   4459  HN  GLN A 931      38.190  48.450  44.390  1.00  0.00           H
ATOM   4460  CA  GLN A 931      38.090  47.110  42.690  1.00  0.00           C
ATOM   4461  HA  GLN A 931      38.570  46.140  42.740  1.00  0.00           H
ATOM   4462  CB  GLN A 931      36.560  46.830  43.030  1.00  0.00           C
ATOM   4463  HB1 GLN A 931      36.140  46.170  42.240  1.00  0.00           H
ATOM   4464  HB2 GLN A 931      35.920  47.720  43.020  1.00  0.00           H
ATOM   4465  CG  GLN A 931      36.370  46.060  44.350  1.00  0.00           C
ATOM   4466  HG1 GLN A 931      35.270  45.950  44.360  1.00  0.00           H
ATOM   4467  HG2 GLN A 931      36.660  46.670  45.240  1.00  0.00           H
ATOM   4468  CD  GLN A 931      37.060  44.680  44.390  1.00  0.00           C
ATOM   4469  OE1 GLN A 931      38.100  44.560  44.980  1.00  0.00           O
ATOM   4470  NE2 GLN A 931      36.460  43.570  43.800  1.00  0.00           N
ATOM   4471 HE21 GLN A 931      37.010  42.730  43.820  1.00  0.00           H
ATOM   4472 HE22 GLN A 931      35.690  43.630  43.170  1.00  0.00           H
ATOM   4473  C   GLN A 931      38.120  47.460  41.240  1.00  0.00           C
ATOM   4474  O   GLN A 931      38.390  46.580  40.400  1.00  0.00           O
ATOM   4475  N   GLN A 932      37.870  48.690  40.840  1.00  0.00           N
ATOM   4476  HN  GLN A 932      37.620  49.320  41.560  1.00  0.00           H
ATOM   4477  CA  GLN A 932      38.010  49.190  39.540  1.00  0.00           C
ATOM   4478  HA  GLN A 932      37.610  48.500  38.800  1.00  0.00           H
ATOM   4479  CB  GLN A 932      37.190  50.420  39.190  1.00  0.00           C
ATOM   4480  HB1 GLN A 932      37.490  50.870  38.230  1.00  0.00           H
ATOM   4481  HB2 GLN A 932      37.290  51.210  39.970  1.00  0.00           H
ATOM   4482  CG  GLN A 932      35.680  50.100  39.010  1.00  0.00           C
ATOM   4483  HG1 GLN A 932      35.090  50.820  38.400  1.00  0.00           H
ATOM   4484  HG2 GLN A 932      35.230  50.050  40.030  1.00  0.00           H
ATOM   4485  CD  GLN A 932      35.290  48.700  38.490  1.00  0.00           C
ATOM   4486  OE1 GLN A 932      34.920  47.890  39.310  1.00  0.00           O
ATOM   4487  NE2 GLN A 932      35.480  48.410  37.220  1.00  0.00           N
ATOM   4488 HE21 GLN A 932      35.810  49.070  36.540  1.00  0.00           H
ATOM   4489 HE22 GLN A 932      35.200  47.480  36.990  1.00  0.00           H
ATOM   4490  C   GLN A 932      39.400  49.260  39.070  1.00  0.00           C
ATOM   4491  O   GLN A 932      39.770  48.800  38.030  1.00  0.00           O
ATOM   4492  N   ILE A 933      40.280  49.990  39.850  1.00  0.00           N
ATOM   4493  HN  ILE A 933      39.960  50.410  40.700  1.00  0.00           H
ATOM   4494  CA  ILE A 933      41.730  50.070  39.590  1.00  0.00           C
ATOM   4495  HA  ILE A 933      41.800  50.690  38.710  1.00  0.00           H
ATOM   4496  CB  ILE A 933      42.470  50.980  40.670  1.00  0.00           C
ATOM   4497  HB  ILE A 933      42.460  50.630  41.710  1.00  0.00           H
ATOM   4498  CG2 ILE A 933      44.050  51.020  40.380  1.00  0.00           C
ATOM   4499 HG21 ILE A 933      44.480  50.070  40.000  1.00  0.00           H
ATOM   4500 HG22 ILE A 933      44.500  51.360  41.340  1.00  0.00           H
ATOM   4501 HG23 ILE A 933      44.270  51.840  39.670  1.00  0.00           H
ATOM   4502  CG1 ILE A 933      41.850  52.380  40.550  1.00  0.00           C
ATOM   4503 HG11 ILE A 933      40.750  52.400  40.370  1.00  0.00           H
ATOM   4504 HG12 ILE A 933      42.240  52.830  39.600  1.00  0.00           H
ATOM   4505  CD  ILE A 933      42.240  53.260  41.680  1.00  0.00           C
ATOM   4506  HD1 ILE A 933      43.290  53.620  41.620  1.00  0.00           H
ATOM   4507  HD2 ILE A 933      42.090  52.630  42.590  1.00  0.00           H
ATOM   4508  HD3 ILE A 933      41.510  54.090  41.820  1.00  0.00           H
ATOM   4509  C   ILE A 933      42.490  48.750  39.280  1.00  0.00           C
ATOM   4510  O   ILE A 933      43.030  48.620  38.170  1.00  0.00           O
ATOM   4511  N   THR A 934      42.430  47.770  40.230  1.00  0.00           N
ATOM   4512  HN  THR A 934      41.850  47.950  41.030  1.00  0.00           H
ATOM   4513  CA  THR A 934      42.980  46.430  40.030  1.00  0.00           C
ATOM   4514  HA  THR A 934      44.040  46.580  39.900  1.00  0.00           H
ATOM   4515  CB  THR A 934      42.720  45.470  41.210  1.00  0.00           C
ATOM   4516  HB  THR A 934      41.640  45.220  41.210  1.00  0.00           H
ATOM   4517  OG1 THR A 934      42.960  46.200  42.440  1.00  0.00           O
ATOM   4518  HG1 THR A 934      42.110  46.600  42.640  1.00  0.00           H
ATOM   4519  CG2 THR A 934      43.670  44.230  41.120  1.00  0.00           C
ATOM   4520 HG21 THR A 934      43.380  43.520  40.310  1.00  0.00           H
ATOM   4521 HG22 THR A 934      43.610  43.560  42.000  1.00  0.00           H
ATOM   4522 HG23 THR A 934      44.700  44.620  40.930  1.00  0.00           H
ATOM   4523  C   THR A 934      42.380  45.750  38.840  1.00  0.00           C
ATOM   4524  O   THR A 934      43.030  45.030  38.110  1.00  0.00           O
ATOM   4525  N   ALA A 935      41.070  45.820  38.620  1.00  0.00           N
ATOM   4526  HN  ALA A 935      40.450  46.490  39.020  1.00  0.00           H
ATOM   4527  CA  ALA A 935      40.390  45.250  37.480  1.00  0.00           C
ATOM   4528  HA  ALA A 935      40.420  44.180  37.620  1.00  0.00           H
ATOM   4529  CB  ALA A 935      38.890  45.470  37.500  1.00  0.00           C
ATOM   4530  HB1 ALA A 935      38.400  44.830  38.270  1.00  0.00           H
ATOM   4531  HB2 ALA A 935      38.410  45.150  36.530  1.00  0.00           H
ATOM   4532  HB3 ALA A 935      38.720  46.540  37.720  1.00  0.00           H
ATOM   4533  C   ALA A 935      40.990  45.610  36.110  1.00  0.00           C
ATOM   4534  O   ALA A 935      41.180  44.730  35.270  1.00  0.00           O
ATOM   4535  N   VAL A 936      41.240  46.900  35.790  1.00  0.00           N
ATOM   4536  HN  VAL A 936      41.160  47.670  36.420  1.00  0.00           H
ATOM   4537  CA  VAL A 936      41.700  47.330  34.400  1.00  0.00           C
ATOM   4538  HA  VAL A 936      41.040  46.810  33.740  1.00  0.00           H
ATOM   4539  CB  VAL A 936      41.650  48.870  34.360  1.00  0.00           C
ATOM   4540  HB  VAL A 936      42.330  49.370  35.090  1.00  0.00           H
ATOM   4541  CG1 VAL A 936      42.100  49.460  33.030  1.00  0.00           C
ATOM   4542 HG11 VAL A 936      41.850  50.550  32.980  1.00  0.00           H
ATOM   4543 HG12 VAL A 936      41.570  48.870  32.250  1.00  0.00           H
ATOM   4544 HG13 VAL A 936      43.130  49.310  32.660  1.00  0.00           H
ATOM   4545  CG2 VAL A 936      40.180  49.270  34.630  1.00  0.00           C
ATOM   4546 HG21 VAL A 936      39.700  48.950  35.580  1.00  0.00           H
ATOM   4547 HG22 VAL A 936      39.520  48.710  33.950  1.00  0.00           H
ATOM   4548 HG23 VAL A 936      40.120  50.370  34.470  1.00  0.00           H
ATOM   4549  C   VAL A 936      43.150  46.880  33.940  1.00  0.00           C
ATOM   4550  O   VAL A 936      43.410  46.650  32.810  1.00  0.00           O
ATOM   4551  N   ILE A 937      44.080  46.860  34.950  1.00  0.00           N
ATOM   4552  HN  ILE A 937      43.740  47.030  35.870  1.00  0.00           H
ATOM   4553  CA  ILE A 937      45.450  46.540  34.720  1.00  0.00           C
ATOM   4554  HA  ILE A 937      45.870  46.990  33.840  1.00  0.00           H
ATOM   4555  CB  ILE A 937      46.360  46.920  35.800  1.00  0.00           C
ATOM   4556  HB  ILE A 937      47.350  46.530  35.500  1.00  0.00           H
ATOM   4557  CG2 ILE A 937      46.510  48.450  35.800  1.00  0.00           C
ATOM   4558 HG21 ILE A 937      45.580  48.990  36.040  1.00  0.00           H
ATOM   4559 HG22 ILE A 937      46.810  48.850  34.810  1.00  0.00           H
ATOM   4560 HG23 ILE A 937      47.330  48.700  36.530  1.00  0.00           H
ATOM   4561  CG1 ILE A 937      45.980  46.300  37.170  1.00  0.00           C
ATOM   4562 HG11 ILE A 937      45.320  45.420  37.070  1.00  0.00           H
ATOM   4563 HG12 ILE A 937      45.410  47.010  37.810  1.00  0.00           H
ATOM   4564  CD  ILE A 937      47.210  46.000  38.000  1.00  0.00           C
ATOM   4565  HD1 ILE A 937      47.730  46.910  38.380  1.00  0.00           H
ATOM   4566  HD2 ILE A 937      47.950  45.340  37.510  1.00  0.00           H
ATOM   4567  HD3 ILE A 937      46.890  45.510  38.960  1.00  0.00           H
ATOM   4568  C   ILE A 937      45.540  45.070  34.330  1.00  0.00           C
ATOM   4569  O   ILE A 937      46.210  44.720  33.380  1.00  0.00           O
ATOM   4570  N   ILE A 938      44.750  44.270  35.010  1.00  0.00           N
ATOM   4571  HN  ILE A 938      44.050  44.550  35.680  1.00  0.00           H
ATOM   4572  CA  ILE A 938      44.850  42.870  34.880  1.00  0.00           C
ATOM   4573  HA  ILE A 938      45.890  42.560  34.880  1.00  0.00           H
ATOM   4574  CB  ILE A 938      44.280  42.000  36.020  1.00  0.00           C
ATOM   4575  HB  ILE A 938      44.500  40.940  35.790  1.00  0.00           H
ATOM   4576  CG2 ILE A 938      45.080  42.260  37.310  1.00  0.00           C
ATOM   4577 HG21 ILE A 938      44.510  43.020  37.880  1.00  0.00           H
ATOM   4578 HG22 ILE A 938      46.100  42.680  37.170  1.00  0.00           H
ATOM   4579 HG23 ILE A 938      45.120  41.350  37.960  1.00  0.00           H
ATOM   4580  CG1 ILE A 938      42.730  41.980  36.310  1.00  0.00           C
ATOM   4581 HG11 ILE A 938      42.150  42.220  35.400  1.00  0.00           H
ATOM   4582 HG12 ILE A 938      42.390  42.710  37.080  1.00  0.00           H
ATOM   4583  CD  ILE A 938      42.310  40.530  36.580  1.00  0.00           C
ATOM   4584  HD1 ILE A 938      42.610  39.800  35.800  1.00  0.00           H
ATOM   4585  HD2 ILE A 938      41.210  40.480  36.710  1.00  0.00           H
ATOM   4586  HD3 ILE A 938      42.780  40.310  37.560  1.00  0.00           H
ATOM   4587  C   ILE A 938      44.210  42.320  33.630  1.00  0.00           C
ATOM   4588  O   ILE A 938      44.770  41.450  33.000  1.00  0.00           O
ATOM   4589  N   ASN A 939      43.060  42.860  33.170  1.00  0.00           N
ATOM   4590  HN  ASN A 939      42.760  43.740  33.560  1.00  0.00           H
ATOM   4591  CA  ASN A 939      42.450  42.330  31.940  1.00  0.00           C
ATOM   4592  HA  ASN A 939      42.420  41.250  32.040  1.00  0.00           H
ATOM   4593  CB  ASN A 939      41.010  42.900  31.820  1.00  0.00           C
ATOM   4594  HB1 ASN A 939      40.950  43.990  31.610  1.00  0.00           H
ATOM   4595  HB2 ASN A 939      40.510  42.860  32.810  1.00  0.00           H
ATOM   4596  CG  ASN A 939      40.220  42.100  30.880  1.00  0.00           C
ATOM   4597  OD1 ASN A 939      39.530  41.190  31.410  1.00  0.00           O
ATOM   4598  ND2 ASN A 939      40.180  42.380  29.590  1.00  0.00           N
ATOM   4599 HD21 ASN A 939      40.610  43.200  29.210  1.00  0.00           H
ATOM   4600 HD22 ASN A 939      39.650  41.790  28.980  1.00  0.00           H
ATOM   4601  C   ASN A 939      43.330  42.480  30.660  1.00  0.00           C
ATOM   4602  O   ASN A 939      43.950  43.480  30.400  1.00  0.00           O
ATOM   4603  N   ARG A 940      43.270  41.500  29.720  1.00  0.00           N
ATOM   4604  HN  ARG A 940      42.730  40.670  29.840  1.00  0.00           H
ATOM   4605  CA  ARG A 940      43.970  41.700  28.450  1.00  0.00           C
ATOM   4606  HA  ARG A 940      44.940  42.170  28.550  1.00  0.00           H
ATOM   4607  CB  ARG A 940      44.150  40.330  27.810  1.00  0.00           C
ATOM   4608  HB1 ARG A 940      44.640  40.380  26.820  1.00  0.00           H
ATOM   4609  HB2 ARG A 940      43.120  39.970  27.580  1.00  0.00           H
ATOM   4610  CG  ARG A 940      44.940  39.330  28.740  1.00  0.00           C
ATOM   4611  HG1 ARG A 940      45.080  38.350  28.220  1.00  0.00           H
ATOM   4612  HG2 ARG A 940      44.380  39.300  29.700  1.00  0.00           H
ATOM   4613  CD  ARG A 940      46.320  39.850  29.200  1.00  0.00           C
ATOM   4614  HD1 ARG A 940      46.660  39.110  29.950  1.00  0.00           H
ATOM   4615  HD2 ARG A 940      46.180  40.870  29.590  1.00  0.00           H
ATOM   4616  NE  ARG A 940      47.360  39.840  28.110  1.00  0.00           N
ATOM   4617  HE  ARG A 940      47.170  39.520  27.180  1.00  0.00           H
ATOM   4618  CZ  ARG A 940      48.510  40.580  28.130  1.00  0.00           C
ATOM   4619  NH1 ARG A 940      49.180  40.800  27.040  1.00  0.00           N
ATOM   4620 HH11 ARG A 940      48.740  40.640  26.160  1.00  0.00           H
ATOM   4621 HH12 ARG A 940      49.950  41.430  27.170  1.00  0.00           H
ATOM   4622  NH2 ARG A 940      48.910  41.060  29.250  1.00  0.00           N
ATOM   4623 HH21 ARG A 940      48.250  40.970  30.010  1.00  0.00           H
ATOM   4624 HH22 ARG A 940      49.740  41.590  29.340  1.00  0.00           H
ATOM   4625  C   ARG A 940      43.270  42.590  27.410  1.00  0.00           C
ATOM   4626  O   ARG A 940      42.050  42.600  27.330  1.00  0.00           O
ATOM   4627  N   LYS A 941      44.050  43.320  26.560  1.00  0.00           N
ATOM   4628  HN  LYS A 941      45.030  43.170  26.540  1.00  0.00           H
ATOM   4629  CA  LYS A 941      43.460  44.280  25.600  1.00  0.00           C
ATOM   4630  HA  LYS A 941      42.430  44.590  25.700  1.00  0.00           H
ATOM   4631  CB  LYS A 941      44.340  45.550  25.680  1.00  0.00           C
ATOM   4632  HB1 LYS A 941      43.910  46.240  24.920  1.00  0.00           H
ATOM   4633  HB2 LYS A 941      45.390  45.390  25.390  1.00  0.00           H
ATOM   4634  CG  LYS A 941      44.150  46.420  27.030  1.00  0.00           C
ATOM   4635  HG1 LYS A 941      44.770  45.950  27.820  1.00  0.00           H
ATOM   4636  HG2 LYS A 941      43.100  46.130  27.230  1.00  0.00           H
ATOM   4637  CD  LYS A 941      44.450  47.850  26.660  1.00  0.00           C
ATOM   4638  HD1 LYS A 941      43.650  48.270  26.010  1.00  0.00           H
ATOM   4639  HD2 LYS A 941      45.400  47.850  26.080  1.00  0.00           H
ATOM   4640  CE  LYS A 941      44.530  48.780  27.930  1.00  0.00           C
ATOM   4641  HE1 LYS A 941      43.560  48.830  28.460  1.00  0.00           H
ATOM   4642  HE2 LYS A 941      44.820  49.790  27.600  1.00  0.00           H
ATOM   4643  NZ  LYS A 941      45.610  48.400  28.940  1.00  0.00           N
ATOM   4644  HZ1 LYS A 941      46.550  48.360  28.490  1.00  0.00           H
ATOM   4645  HZ2 LYS A 941      45.340  47.450  29.270  1.00  0.00           H
ATOM   4646  HZ3 LYS A 941      45.620  49.030  29.760  1.00  0.00           H
ATOM   4647  C   LYS A 941      43.430  43.730  24.250  1.00  0.00           C
ATOM   4648  O   LYS A 941      42.710  44.320  23.450  1.00  0.00           O
ATOM   4649  N   GLU A 942      44.080  42.570  23.930  1.00  0.00           N
ATOM   4650  HN  GLU A 942      44.700  42.210  24.620  1.00  0.00           H
ATOM   4651  CA  GLU A 942      43.920  41.790  22.770  1.00  0.00           C
ATOM   4652  HA  GLU A 942      44.520  42.230  21.990  1.00  0.00           H
ATOM   4653  CB  GLU A 942      44.520  40.390  23.080  1.00  0.00           C
ATOM   4654  HB1 GLU A 942      44.330  39.870  22.120  1.00  0.00           H
ATOM   4655  HB2 GLU A 942      43.890  39.880  23.850  1.00  0.00           H
ATOM   4656  CG  GLU A 942      45.980  40.240  23.340  1.00  0.00           C
ATOM   4657  HG1 GLU A 942      46.490  41.040  22.770  1.00  0.00           H
ATOM   4658  HG2 GLU A 942      46.340  39.230  23.040  1.00  0.00           H
ATOM   4659  CD  GLU A 942      46.410  40.510  24.790  1.00  0.00           C
ATOM   4660  OE1 GLU A 942      46.160  41.570  25.430  1.00  0.00           O
ATOM   4661  OE2 GLU A 942      47.270  39.680  25.210  1.00  0.00           O
ATOM   4662  C   GLU A 942      42.490  41.500  22.220  1.00  0.00           C
ATOM   4663  O   GLU A 942      41.610  41.220  23.000  1.00  0.00           O
ATOM   4664  N   HSD A 943      42.290  41.550  20.850  1.00  0.00           N
ATOM   4665  HN  HSD A 943      43.000  41.760  20.190  1.00  0.00           H
ATOM   4666  CA  HSD A 943      41.030  41.390  20.100  1.00  0.00           C
ATOM   4667  HA  HSD A 943      41.430  41.400  19.100  1.00  0.00           H
ATOM   4668  CB  HSD A 943      40.230  40.120  20.340  1.00  0.00           C
ATOM   4669  HB1 HSD A 943      39.400  40.040  19.600  1.00  0.00           H
ATOM   4670  HB2 HSD A 943      39.800  40.090  21.360  1.00  0.00           H
ATOM   4671  ND1 HSD A 943      41.080  38.220  19.050  1.00  0.00           N
ATOM   4672  HD1 HSD A 943      40.770  38.520  18.140  1.00  0.00           H
ATOM   4673  CG  HSD A 943      41.130  38.970  20.220  1.00  0.00           C
ATOM   4674  CE1 HSD A 943      41.970  37.270  19.160  1.00  0.00           C
ATOM   4675  HE1 HSD A 943      42.060  36.390  18.520  1.00  0.00           H
ATOM   4676  NE2 HSD A 943      42.580  37.280  20.340  1.00  0.00           N
ATOM   4677  CD2 HSD A 943      42.010  38.330  21.030  1.00  0.00           C
ATOM   4678  HD2 HSD A 943      42.370  38.540  22.020  1.00  0.00           H
ATOM   4679  C   HSD A 943      40.080  42.560  20.190  1.00  0.00           C
ATOM   4680  O   HSD A 943      38.820  42.410  20.090  1.00  0.00           O
ATOM   4681  N   LYS A 944      40.660  43.750  20.350  1.00  0.00           N
ATOM   4682  HN  LYS A 944      41.650  43.880  20.460  1.00  0.00           H
ATOM   4683  CA  LYS A 944      40.000  45.020  20.510  1.00  0.00           C
ATOM   4684  HA  LYS A 944      40.800  45.730  20.620  1.00  0.00           H
ATOM   4685  CB  LYS A 944      39.220  45.420  19.180  1.00  0.00           C
ATOM   4686  HB1 LYS A 944      38.690  46.340  19.490  1.00  0.00           H
ATOM   4687  HB2 LYS A 944      38.480  44.630  18.900  1.00  0.00           H
ATOM   4688  CG  LYS A 944      40.090  45.750  17.920  1.00  0.00           C
ATOM   4689  HG1 LYS A 944      40.890  46.460  18.220  1.00  0.00           H
ATOM   4690  HG2 LYS A 944      39.420  46.220  17.180  1.00  0.00           H
ATOM   4691  CD  LYS A 944      40.770  44.530  17.250  1.00  0.00           C
ATOM   4692  HD1 LYS A 944      40.100  43.640  17.160  1.00  0.00           H
ATOM   4693  HD2 LYS A 944      41.650  44.390  17.910  1.00  0.00           H
ATOM   4694  CE  LYS A 944      41.450  44.830  15.870  1.00  0.00           C
ATOM   4695  HE1 LYS A 944      40.770  45.070  15.020  1.00  0.00           H
ATOM   4696  HE2 LYS A 944      41.950  43.880  15.570  1.00  0.00           H
ATOM   4697  NZ  LYS A 944      42.520  45.880  15.930  1.00  0.00           N
ATOM   4698  HZ1 LYS A 944      43.000  45.990  15.020  1.00  0.00           H
ATOM   4699  HZ2 LYS A 944      43.260  45.610  16.610  1.00  0.00           H
ATOM   4700  HZ3 LYS A 944      42.060  46.800  16.100  1.00  0.00           H
ATOM   4701  C   LYS A 944      39.080  45.100  21.710  1.00  0.00           C
ATOM   4702  O   LYS A 944      37.880  45.290  21.570  1.00  0.00           O
ATOM   4703  N   LEU A 945      39.610  44.910  22.970  1.00  0.00           N
ATOM   4704  HN  LEU A 945      40.510  44.530  23.220  1.00  0.00           H
ATOM   4705  CA  LEU A 945      38.830  45.040  24.200  1.00  0.00           C
ATOM   4706  HA  LEU A 945      37.820  44.990  23.830  1.00  0.00           H
ATOM   4707  CB  LEU A 945      39.020  43.910  25.260  1.00  0.00           C
ATOM   4708  HB1 LEU A 945      38.330  44.120  26.100  1.00  0.00           H
ATOM   4709  HB2 LEU A 945      40.050  43.880  25.690  1.00  0.00           H
ATOM   4710  CG  LEU A 945      38.670  42.500  24.760  1.00  0.00           C
ATOM   4711  HG  LEU A 945      39.470  42.250  24.020  1.00  0.00           H
ATOM   4712  CD1 LEU A 945      38.810  41.340  25.880  1.00  0.00           C
ATOM   4713 HD11 LEU A 945      38.630  40.350  25.410  1.00  0.00           H
ATOM   4714 HD12 LEU A 945      38.050  41.600  26.650  1.00  0.00           H
ATOM   4715 HD13 LEU A 945      39.810  41.440  26.380  1.00  0.00           H
ATOM   4716  CD2 LEU A 945      37.300  42.390  24.110  1.00  0.00           C
ATOM   4717 HD21 LEU A 945      37.270  42.810  23.080  1.00  0.00           H
ATOM   4718 HD22 LEU A 945      36.580  42.980  24.710  1.00  0.00           H
ATOM   4719 HD23 LEU A 945      37.030  41.320  24.230  1.00  0.00           H
ATOM   4720  C   LEU A 945      38.980  46.360  24.850  1.00  0.00           C
ATOM   4721  O   LEU A 945      40.030  46.710  25.280  1.00  0.00           O
ATOM   4722  N   LYS A 946      37.940  47.170  24.920  1.00  0.00           N
ATOM   4723  HN  LYS A 946      37.010  46.870  24.700  1.00  0.00           H
ATOM   4724  CA  LYS A 946      37.980  48.440  25.630  1.00  0.00           C
ATOM   4725  HA  LYS A 946      38.840  48.970  25.270  1.00  0.00           H
ATOM   4726  CB  LYS A 946      36.650  49.120  25.170  1.00  0.00           C
ATOM   4727  HB1 LYS A 946      36.430  50.110  25.640  1.00  0.00           H
ATOM   4728  HB2 LYS A 946      35.790  48.520  25.530  1.00  0.00           H
ATOM   4729  CG  LYS A 946      36.610  49.370  23.620  1.00  0.00           C
ATOM   4730  HG1 LYS A 946      35.640  49.810  23.270  1.00  0.00           H
ATOM   4731  HG2 LYS A 946      36.600  48.380  23.120  1.00  0.00           H
ATOM   4732  CD  LYS A 946      37.790  50.170  23.080  1.00  0.00           C
ATOM   4733  HD1 LYS A 946      38.730  49.580  23.200  1.00  0.00           H
ATOM   4734  HD2 LYS A 946      37.800  51.120  23.650  1.00  0.00           H
ATOM   4735  CE  LYS A 946      37.620  50.720  21.690  1.00  0.00           C
ATOM   4736  HE1 LYS A 946      38.150  51.680  21.630  1.00  0.00           H
ATOM   4737  HE2 LYS A 946      36.530  50.790  21.460  1.00  0.00           H
ATOM   4738  NZ  LYS A 946      38.190  49.790  20.670  1.00  0.00           N
ATOM   4739  HZ1 LYS A 946      39.180  49.570  20.900  1.00  0.00           H
ATOM   4740  HZ2 LYS A 946      38.160  50.190  19.700  1.00  0.00           H
ATOM   4741  HZ3 LYS A 946      37.600  48.940  20.740  1.00  0.00           H
ATOM   4742  C   LYS A 946      37.960  48.240  27.150  1.00  0.00           C
ATOM   4743  O   LYS A 946      38.740  48.960  27.800  1.00  0.00           O
ATOM   4744  N   LYS A 947      37.220  47.220  27.650  1.00  0.00           N
ATOM   4745  HN  LYS A 947      36.850  46.580  26.990  1.00  0.00           H
ATOM   4746  CA  LYS A 947      37.290  46.830  29.020  1.00  0.00           C
ATOM   4747  HA  LYS A 947      38.300  46.890  29.370  1.00  0.00           H
ATOM   4748  CB  LYS A 947      36.270  47.630  29.920  1.00  0.00           C
ATOM   4749  HB1 LYS A 947      36.660  48.650  30.170  1.00  0.00           H
ATOM   4750  HB2 LYS A 947      36.220  47.130  30.910  1.00  0.00           H
ATOM   4751  CG  LYS A 947      34.850  47.870  29.290  1.00  0.00           C
ATOM   4752  HG1 LYS A 947      34.470  46.840  29.380  1.00  0.00           H
ATOM   4753  HG2 LYS A 947      34.950  48.140  28.220  1.00  0.00           H
ATOM   4754  CD  LYS A 947      33.960  48.790  30.100  1.00  0.00           C
ATOM   4755  HD1 LYS A 947      34.010  48.590  31.190  1.00  0.00           H
ATOM   4756  HD2 LYS A 947      32.940  48.500  29.760  1.00  0.00           H
ATOM   4757  CE  LYS A 947      34.360  50.210  29.800  1.00  0.00           C
ATOM   4758  HE1 LYS A 947      34.590  50.350  28.720  1.00  0.00           H
ATOM   4759  HE2 LYS A 947      35.300  50.520  30.310  1.00  0.00           H
ATOM   4760  NZ  LYS A 947      33.430  51.230  30.320  1.00  0.00           N
ATOM   4761  HZ1 LYS A 947      32.480  50.880  30.080  1.00  0.00           H
ATOM   4762  HZ2 LYS A 947      33.640  52.130  29.850  1.00  0.00           H
ATOM   4763  HZ3 LYS A 947      33.420  51.370  31.350  1.00  0.00           H
ATOM   4764  C   LYS A 947      36.990  45.460  29.020  1.00  0.00           C
ATOM   4765  O   LYS A 947      36.420  44.860  28.090  1.00  0.00           O
ATOM   4766  N   GLY A 948      37.230  44.780  30.150  1.00  0.00           N
ATOM   4767  HN  GLY A 948      37.820  45.210  30.830  1.00  0.00           H
ATOM   4768  CA  GLY A 948      36.570  43.440  30.500  1.00  0.00           C
ATOM   4769  HA1 GLY A 948      37.190  42.910  31.200  1.00  0.00           H
ATOM   4770  HA2 GLY A 948      36.440  42.940  29.560  1.00  0.00           H
ATOM   4771  C   GLY A 948      35.190  43.410  31.050  1.00  0.00           C
ATOM   4772  O   GLY A 948      34.460  44.370  30.740  1.00  0.00           O
ATOM   4773  N   ALA A 949      34.790  42.350  31.800  1.00  0.00           N
ATOM   4774  HN  ALA A 949      35.460  41.630  32.020  1.00  0.00           H
ATOM   4775  CA  ALA A 949      33.470  42.220  32.370  1.00  0.00           C
ATOM   4776  HA  ALA A 949      33.300  43.180  32.840  1.00  0.00           H
ATOM   4777  CB  ALA A 949      32.440  41.950  31.250  1.00  0.00           C
ATOM   4778  HB1 ALA A 949      31.400  41.790  31.630  1.00  0.00           H
ATOM   4779  HB2 ALA A 949      32.840  41.010  30.840  1.00  0.00           H
ATOM   4780  HB3 ALA A 949      32.480  42.650  30.380  1.00  0.00           H
ATOM   4781  C   ALA A 949      33.360  41.190  33.470  1.00  0.00           C
ATOM   4782  O   ALA A 949      34.090  40.180  33.480  1.00  0.00           O
ATOM   4783  N   GLY A 950      32.410  41.470  34.470  1.00  0.00           N
ATOM   4784  HN  GLY A 950      31.870  42.300  34.290  1.00  0.00           H
ATOM   4785  CA  GLY A 950      32.200  40.660  35.680  1.00  0.00           C
ATOM   4786  HA1 GLY A 950      33.060  40.010  35.810  1.00  0.00           H
ATOM   4787  HA2 GLY A 950      31.210  40.270  35.550  1.00  0.00           H
ATOM   4788  C   GLY A 950      32.220  41.450  36.910  1.00  0.00           C
ATOM   4789  O   GLY A 950      32.320  40.890  37.990  1.00  0.00           O
ATOM   4790  N   TYR A 951      32.260  42.830  36.920  1.00  0.00           N
ATOM   4791  HN  TYR A 951      31.930  43.190  36.040  1.00  0.00           H
ATOM   4792  CA  TYR A 951      32.510  43.710  37.950  1.00  0.00           C
ATOM   4793  HA  TYR A 951      33.520  43.520  38.300  1.00  0.00           H
ATOM   4794  CB  TYR A 951      32.540  45.240  37.390  1.00  0.00           C
ATOM   4795  HB1 TYR A 951      32.830  45.960  38.190  1.00  0.00           H
ATOM   4796  HB2 TYR A 951      31.600  45.640  36.950  1.00  0.00           H
ATOM   4797  CG  TYR A 951      33.500  45.470  36.250  1.00  0.00           C
ATOM   4798  CD1 TYR A 951      34.730  44.840  36.300  1.00  0.00           C
ATOM   4799  HD1 TYR A 951      34.990  44.150  37.090  1.00  0.00           H
ATOM   4800  CE1 TYR A 951      35.750  45.120  35.360  1.00  0.00           C
ATOM   4801  HE1 TYR A 951      36.650  44.530  35.430  1.00  0.00           H
ATOM   4802  CZ  TYR A 951      35.530  46.000  34.320  1.00  0.00           C
ATOM   4803  OH  TYR A 951      36.540  46.350  33.420  1.00  0.00           O
ATOM   4804  HH  TYR A 951      37.270  45.730  33.570  1.00  0.00           H
ATOM   4805  CD2 TYR A 951      33.270  46.330  35.150  1.00  0.00           C
ATOM   4806  HD2 TYR A 951      32.410  46.990  35.160  1.00  0.00           H
ATOM   4807  CE2 TYR A 951      34.340  46.640  34.310  1.00  0.00           C
ATOM   4808  HE2 TYR A 951      34.200  47.480  33.630  1.00  0.00           H
ATOM   4809  C   TYR A 951      31.580  43.620  39.120  1.00  0.00           C
ATOM   4810  O   TYR A 951      31.930  43.760  40.250  1.00  0.00           O
ATOM   4811  N   HSD A 952      30.240  43.340  38.860  1.00  0.00           N
ATOM   4812  HN  HSD A 952      29.950  43.310  37.910  1.00  0.00           H
ATOM   4813  CA  HSD A 952      29.240  43.200  39.950  1.00  0.00           C
ATOM   4814  HA  HSD A 952      29.280  44.040  40.610  1.00  0.00           H
ATOM   4815  CB  HSD A 952      27.770  43.340  39.460  1.00  0.00           C
ATOM   4816  HB1 HSD A 952      27.120  42.830  40.180  1.00  0.00           H
ATOM   4817  HB2 HSD A 952      27.710  42.670  38.570  1.00  0.00           H
ATOM   4818  ND1 HSD A 952      27.950  45.490  38.190  1.00  0.00           N
ATOM   4819  HD1 HSD A 952      28.380  45.320  37.310  1.00  0.00           H
ATOM   4820  CG  HSD A 952      27.430  44.720  39.240  1.00  0.00           C
ATOM   4821  CE1 HSD A 952      27.530  46.820  38.440  1.00  0.00           C
ATOM   4822  HE1 HSD A 952      27.700  47.740  37.870  1.00  0.00           H
ATOM   4823  NE2 HSD A 952      26.660  46.840  39.440  1.00  0.00           N
ATOM   4824  CD2 HSD A 952      26.670  45.570  39.920  1.00  0.00           C
ATOM   4825  HD2 HSD A 952      26.010  45.330  40.740  1.00  0.00           H
ATOM   4826  C   HSD A 952      29.490  41.960  40.820  1.00  0.00           C
ATOM   4827  O   HSD A 952      29.180  42.010  42.050  1.00  0.00           O
ATOM   4828  N   LEU A 953      29.960  40.840  40.240  1.00  0.00           N
ATOM   4829  HN  LEU A 953      30.040  40.720  39.250  1.00  0.00           H
ATOM   4830  CA  LEU A 953      30.270  39.620  40.980  1.00  0.00           C
ATOM   4831  HA  LEU A 953      29.340  39.460  41.510  1.00  0.00           H
ATOM   4832  CB  LEU A 953      30.580  38.530  40.000  1.00  0.00           C
ATOM   4833  HB1 LEU A 953      31.520  38.680  39.430  1.00  0.00           H
ATOM   4834  HB2 LEU A 953      29.770  38.520  39.230  1.00  0.00           H
ATOM   4835  CG  LEU A 953      30.690  37.010  40.510  1.00  0.00           C
ATOM   4836  HG  LEU A 953      31.510  37.030  41.250  1.00  0.00           H
ATOM   4837  CD1 LEU A 953      29.500  36.490  41.320  1.00  0.00           C
ATOM   4838 HD11 LEU A 953      28.660  36.330  40.610  1.00  0.00           H
ATOM   4839 HD12 LEU A 953      29.200  37.210  42.110  1.00  0.00           H
ATOM   4840 HD13 LEU A 953      29.830  35.520  41.750  1.00  0.00           H
ATOM   4841  CD2 LEU A 953      30.940  35.950  39.390  1.00  0.00           C
ATOM   4842 HD21 LEU A 953      30.110  35.940  38.660  1.00  0.00           H
ATOM   4843 HD22 LEU A 953      31.020  35.000  39.960  1.00  0.00           H
ATOM   4844 HD23 LEU A 953      31.900  36.260  38.910  1.00  0.00           H
ATOM   4845  C   LEU A 953      31.570  39.690  41.880  1.00  0.00           C
ATOM   4846  O   LEU A 953      31.560  39.120  42.990  1.00  0.00           O
ATOM   4847  N   ASP A 954      32.570  40.450  41.540  1.00  0.00           N
ATOM   4848  HN  ASP A 954      32.520  40.910  40.660  1.00  0.00           H
ATOM   4849  CA  ASP A 954      33.640  40.730  42.460  1.00  0.00           C
ATOM   4850  HA  ASP A 954      33.950  39.900  43.080  1.00  0.00           H
ATOM   4851  CB  ASP A 954      34.920  41.000  41.660  1.00  0.00           C
ATOM   4852  HB1 ASP A 954      35.170  40.070  41.110  1.00  0.00           H
ATOM   4853  HB2 ASP A 954      35.730  41.130  42.400  1.00  0.00           H
ATOM   4854  CG  ASP A 954      34.900  42.140  40.620  1.00  0.00           C
ATOM   4855  OD1 ASP A 954      34.890  41.960  39.440  1.00  0.00           O
ATOM   4856  OD2 ASP A 954      34.810  43.320  41.260  1.00  0.00           O
ATOM   4857  HD2 ASP A 954      34.930  44.000  40.600  1.00  0.00           H
ATOM   4858  C   ASP A 954      33.270  41.840  43.470  1.00  0.00           C
ATOM   4859  O   ASP A 954      33.710  41.760  44.620  1.00  0.00           O
ATOM   4860  N   LEU A 955      32.520  42.890  43.140  1.00  0.00           N
ATOM   4861  HN  LEU A 955      32.400  43.040  42.160  1.00  0.00           H
ATOM   4862  CA  LEU A 955      32.060  43.950  44.050  1.00  0.00           C
ATOM   4863  HA  LEU A 955      32.970  44.310  44.500  1.00  0.00           H
ATOM   4864  CB  LEU A 955      31.460  45.110  43.280  1.00  0.00           C
ATOM   4865  HB1 LEU A 955      30.710  44.740  42.560  1.00  0.00           H
ATOM   4866  HB2 LEU A 955      32.180  45.590  42.590  1.00  0.00           H
ATOM   4867  CG  LEU A 955      30.950  46.330  44.050  1.00  0.00           C
ATOM   4868  HG  LEU A 955      30.260  45.930  44.820  1.00  0.00           H
ATOM   4869  CD1 LEU A 955      32.040  47.040  44.830  1.00  0.00           C
ATOM   4870 HD11 LEU A 955      32.530  46.490  45.650  1.00  0.00           H
ATOM   4871 HD12 LEU A 955      31.470  47.870  45.310  1.00  0.00           H
ATOM   4872 HD13 LEU A 955      32.770  47.540  44.170  1.00  0.00           H
ATOM   4873  CD2 LEU A 955      30.090  47.250  43.110  1.00  0.00           C
ATOM   4874 HD21 LEU A 955      30.650  47.540  42.200  1.00  0.00           H
ATOM   4875 HD22 LEU A 955      29.820  48.110  43.770  1.00  0.00           H
ATOM   4876 HD23 LEU A 955      29.160  46.740  42.740  1.00  0.00           H
ATOM   4877  C   LEU A 955      31.100  43.470  45.210  1.00  0.00           C
ATOM   4878  O   LEU A 955      31.240  43.820  46.360  1.00  0.00           O
ATOM   4879  N   LEU A 956      30.050  42.580  44.820  1.00  0.00           N
ATOM   4880  HN  LEU A 956      29.860  42.510  43.850  1.00  0.00           H
ATOM   4881  CA  LEU A 956      29.190  41.860  45.740  1.00  0.00           C
ATOM   4882  HA  LEU A 956      28.760  42.550  46.460  1.00  0.00           H
ATOM   4883  CB  LEU A 956      28.120  41.030  44.890  1.00  0.00           C
ATOM   4884  HB1 LEU A 956      28.660  40.280  44.270  1.00  0.00           H
ATOM   4885  HB2 LEU A 956      27.520  41.720  44.250  1.00  0.00           H
ATOM   4886  CG  LEU A 956      27.180  40.140  45.650  1.00  0.00           C
ATOM   4887  HG  LEU A 956      27.800  39.520  46.340  1.00  0.00           H
ATOM   4888  CD1 LEU A 956      26.250  41.070  46.510  1.00  0.00           C
ATOM   4889 HD11 LEU A 956      26.800  41.650  47.280  1.00  0.00           H
ATOM   4890 HD12 LEU A 956      25.500  40.460  47.040  1.00  0.00           H
ATOM   4891 HD13 LEU A 956      25.630  41.720  45.860  1.00  0.00           H
ATOM   4892  CD2 LEU A 956      26.440  39.280  44.690  1.00  0.00           C
ATOM   4893 HD21 LEU A 956      27.050  38.490  44.210  1.00  0.00           H
ATOM   4894 HD22 LEU A 956      26.080  39.960  43.880  1.00  0.00           H
ATOM   4895 HD23 LEU A 956      25.560  38.800  45.170  1.00  0.00           H
ATOM   4896  C   LEU A 956      30.070  40.900  46.680  1.00  0.00           C
ATOM   4897  O   LEU A 956      30.030  40.960  47.920  1.00  0.00           O
ATOM   4898  N   MET A 957      30.890  40.060  46.060  1.00  0.00           N
ATOM   4899  HN  MET A 957      30.860  39.940  45.070  1.00  0.00           H
ATOM   4900  CA  MET A 957      31.730  39.250  46.790  1.00  0.00           C
ATOM   4901  HA  MET A 957      31.190  38.650  47.520  1.00  0.00           H
ATOM   4902  CB  MET A 957      32.290  38.150  45.930  1.00  0.00           C
ATOM   4903  HB1 MET A 957      32.980  37.520  46.540  1.00  0.00           H
ATOM   4904  HB2 MET A 957      32.850  38.770  45.200  1.00  0.00           H
ATOM   4905  CG  MET A 957      31.180  37.210  45.430  1.00  0.00           C
ATOM   4906  HG1 MET A 957      31.610  36.550  44.650  1.00  0.00           H
ATOM   4907  HG2 MET A 957      30.500  37.870  44.840  1.00  0.00           H
ATOM   4908  SD  MET A 957      30.200  36.360  46.740  1.00  0.00           S
ATOM   4909  CE  MET A 957      31.520  35.150  47.180  1.00  0.00           C
ATOM   4910  HE1 MET A 957      32.520  35.440  46.780  1.00  0.00           H
ATOM   4911  HE2 MET A 957      31.230  34.080  47.100  1.00  0.00           H
ATOM   4912  HE3 MET A 957      31.700  35.220  48.280  1.00  0.00           H
ATOM   4913  C   MET A 957      32.860  39.790  47.740  1.00  0.00           C
ATOM   4914  O   MET A 957      33.120  39.280  48.850  1.00  0.00           O
ATOM   4915  N   VAL A 958      33.550  40.880  47.370  1.00  0.00           N
ATOM   4916  HN  VAL A 958      33.430  41.230  46.440  1.00  0.00           H
ATOM   4917  CA  VAL A 958      34.310  41.610  48.390  1.00  0.00           C
ATOM   4918  HA  VAL A 958      35.040  40.950  48.870  1.00  0.00           H
ATOM   4919  CB  VAL A 958      35.190  42.630  47.690  1.00  0.00           C
ATOM   4920  HB  VAL A 958      35.510  42.200  46.720  1.00  0.00           H
ATOM   4921  CG1 VAL A 958      34.530  44.000  47.350  1.00  0.00           C
ATOM   4922 HG11 VAL A 958      33.680  43.810  46.670  1.00  0.00           H
ATOM   4923 HG12 VAL A 958      35.060  44.730  46.700  1.00  0.00           H
ATOM   4924 HG13 VAL A 958      34.210  44.630  48.210  1.00  0.00           H
ATOM   4925  CG2 VAL A 958      36.430  42.910  48.600  1.00  0.00           C
ATOM   4926 HG21 VAL A 958      36.100  43.480  49.500  1.00  0.00           H
ATOM   4927 HG22 VAL A 958      37.070  43.570  47.960  1.00  0.00           H
ATOM   4928 HG23 VAL A 958      36.910  41.940  48.890  1.00  0.00           H
ATOM   4929  C   VAL A 958      33.460  42.250  49.500  1.00  0.00           C
ATOM   4930  O   VAL A 958      33.930  42.410  50.620  1.00  0.00           O
ATOM   4931  N   GLY A 959      32.190  42.660  49.150  1.00  0.00           N
ATOM   4932  HN  GLY A 959      31.890  42.600  48.200  1.00  0.00           H
ATOM   4933  CA  GLY A 959      31.370  43.560  49.950  1.00  0.00           C
ATOM   4934  HA1 GLY A 959      30.610  44.030  49.330  1.00  0.00           H
ATOM   4935  HA2 GLY A 959      32.050  44.130  50.540  1.00  0.00           H
ATOM   4936  C   GLY A 959      30.630  42.740  50.930  1.00  0.00           C
ATOM   4937  O   GLY A 959      30.460  43.120  52.170  1.00  0.00           O
ATOM   4938  N   VAL A 960      30.170  41.520  50.540  1.00  0.00           N
ATOM   4939  HN  VAL A 960      30.310  41.200  49.600  1.00  0.00           H
ATOM   4940  CA  VAL A 960      29.580  40.550  51.480  1.00  0.00           C
ATOM   4941  HA  VAL A 960      28.880  41.170  52.020  1.00  0.00           H
ATOM   4942  CB  VAL A 960      28.770  39.360  50.880  1.00  0.00           C
ATOM   4943  HB  VAL A 960      28.150  39.670  50.020  1.00  0.00           H
ATOM   4944  CG1 VAL A 960      29.770  38.290  50.340  1.00  0.00           C
ATOM   4945 HG11 VAL A 960      30.270  37.760  51.180  1.00  0.00           H
ATOM   4946 HG12 VAL A 960      30.490  38.820  49.680  1.00  0.00           H
ATOM   4947 HG13 VAL A 960      29.230  37.540  49.720  1.00  0.00           H
ATOM   4948  CG2 VAL A 960      27.850  38.750  51.940  1.00  0.00           C
ATOM   4949 HG21 VAL A 960      27.320  37.910  51.430  1.00  0.00           H
ATOM   4950 HG22 VAL A 960      27.130  39.480  52.340  1.00  0.00           H
ATOM   4951 HG23 VAL A 960      28.410  38.230  52.750  1.00  0.00           H
ATOM   4952  C   VAL A 960      30.610  40.130  52.490  1.00  0.00           C
ATOM   4953  O   VAL A 960      30.370  40.160  53.710  1.00  0.00           O
ATOM   4954  N   MET A 961      31.850  39.830  52.060  1.00  0.00           N
ATOM   4955  HN  MET A 961      32.030  39.860  51.070  1.00  0.00           H
ATOM   4956  CA  MET A 961      32.940  39.320  52.880  1.00  0.00           C
ATOM   4957  HA  MET A 961      32.510  38.640  53.590  1.00  0.00           H
ATOM   4958  CB  MET A 961      34.000  38.640  51.930  1.00  0.00           C
ATOM   4959  HB1 MET A 961      35.030  38.480  52.320  1.00  0.00           H
ATOM   4960  HB2 MET A 961      34.320  39.320  51.120  1.00  0.00           H
ATOM   4961  CG  MET A 961      33.600  37.310  51.400  1.00  0.00           C
ATOM   4962  HG1 MET A 961      34.570  36.860  51.090  1.00  0.00           H
ATOM   4963  HG2 MET A 961      32.850  37.420  50.580  1.00  0.00           H
ATOM   4964  SD  MET A 961      32.770  36.130  52.590  1.00  0.00           S
ATOM   4965  CE  MET A 961      34.240  35.840  53.640  1.00  0.00           C
ATOM   4966  HE1 MET A 961      34.050  35.160  54.490  1.00  0.00           H
ATOM   4967  HE2 MET A 961      34.610  36.730  54.190  1.00  0.00           H
ATOM   4968  HE3 MET A 961      35.070  35.410  53.040  1.00  0.00           H
ATOM   4969  C   MET A 961      33.630  40.310  53.860  1.00  0.00           C
ATOM   4970  O   MET A 961      34.260  39.890  54.800  1.00  0.00           O
ATOM   4971  N   LEU A 962      33.470  41.560  53.560  1.00  0.00           N
ATOM   4972  HN  LEU A 962      32.980  41.800  52.720  1.00  0.00           H
ATOM   4973  CA  LEU A 962      33.650  42.660  54.480  1.00  0.00           C
ATOM   4974  HA  LEU A 962      34.670  42.530  54.820  1.00  0.00           H
ATOM   4975  CB  LEU A 962      33.320  43.940  53.760  1.00  0.00           C
ATOM   4976  HB1 LEU A 962      32.230  44.170  53.730  1.00  0.00           H
ATOM   4977  HB2 LEU A 962      33.610  43.770  52.700  1.00  0.00           H
ATOM   4978  CG  LEU A 962      34.170  45.190  54.100  1.00  0.00           C
ATOM   4979  HG  LEU A 962      35.140  44.810  54.510  1.00  0.00           H
ATOM   4980  CD1 LEU A 962      34.430  46.090  52.830  1.00  0.00           C
ATOM   4981 HD11 LEU A 962      35.410  46.610  52.920  1.00  0.00           H
ATOM   4982 HD12 LEU A 962      33.650  46.880  52.750  1.00  0.00           H
ATOM   4983 HD13 LEU A 962      34.410  45.460  51.910  1.00  0.00           H
ATOM   4984  CD2 LEU A 962      33.380  45.980  55.170  1.00  0.00           C
ATOM   4985 HD21 LEU A 962      33.880  46.960  55.300  1.00  0.00           H
ATOM   4986 HD22 LEU A 962      33.180  45.370  56.070  1.00  0.00           H
ATOM   4987 HD23 LEU A 962      32.430  46.280  54.670  1.00  0.00           H
ATOM   4988  C   LEU A 962      32.720  42.620  55.670  1.00  0.00           C
ATOM   4989  O   LEU A 962      32.970  42.900  56.810  1.00  0.00           O
ATOM   4990  N   GLY A 963      31.440  42.240  55.430  1.00  0.00           N
ATOM   4991  HN  GLY A 963      31.070  41.990  54.540  1.00  0.00           H
ATOM   4992  CA  GLY A 963      30.450  42.170  56.580  1.00  0.00           C
ATOM   4993  HA1 GLY A 963      29.450  42.110  56.190  1.00  0.00           H
ATOM   4994  HA2 GLY A 963      30.570  43.040  57.230  1.00  0.00           H
ATOM   4995  C   GLY A 963      30.680  40.900  57.430  1.00  0.00           C
ATOM   4996  O   GLY A 963      30.450  40.770  58.640  1.00  0.00           O
ATOM   4997  N   VAL A 964      31.100  39.840  56.780  1.00  0.00           N
ATOM   4998  HN  VAL A 964      31.260  39.800  55.790  1.00  0.00           H
ATOM   4999  CA  VAL A 964      31.460  38.550  57.430  1.00  0.00           C
ATOM   5000  HA  VAL A 964      30.710  38.110  58.070  1.00  0.00           H
ATOM   5001  CB  VAL A 964      31.800  37.470  56.430  1.00  0.00           C
ATOM   5002  HB  VAL A 964      32.530  37.810  55.660  1.00  0.00           H
ATOM   5003  CG1 VAL A 964      32.360  36.180  57.030  1.00  0.00           C
ATOM   5004 HG11 VAL A 964      32.360  35.320  56.320  1.00  0.00           H
ATOM   5005 HG12 VAL A 964      31.770  35.910  57.930  1.00  0.00           H
ATOM   5006 HG13 VAL A 964      33.390  36.320  57.410  1.00  0.00           H
ATOM   5007  CG2 VAL A 964      30.580  37.140  55.540  1.00  0.00           C
ATOM   5008 HG21 VAL A 964      29.780  36.770  56.210  1.00  0.00           H
ATOM   5009 HG22 VAL A 964      30.790  36.290  54.850  1.00  0.00           H
ATOM   5010 HG23 VAL A 964      30.310  38.080  55.010  1.00  0.00           H
ATOM   5011  C   VAL A 964      32.570  38.800  58.370  1.00  0.00           C
ATOM   5012  O   VAL A 964      32.450  38.350  59.500  1.00  0.00           O
ATOM   5013  N   CYS A 965      33.610  39.490  57.930  1.00  0.00           N
ATOM   5014  HN  CYS A 965      33.660  39.800  56.990  1.00  0.00           H
ATOM   5015  CA  CYS A 965      34.780  39.870  58.760  1.00  0.00           C
ATOM   5016  HA  CYS A 965      35.170  39.010  59.260  1.00  0.00           H
ATOM   5017  CB  CYS A 965      35.910  40.440  57.950  1.00  0.00           C
ATOM   5018  HB1 CYS A 965      36.650  40.940  58.610  1.00  0.00           H
ATOM   5019  HB2 CYS A 965      35.440  41.180  57.270  1.00  0.00           H
ATOM   5020  SG  CYS A 965      36.730  39.070  57.030  1.00  0.00           S
ATOM   5021  HG1 CYS A 965      35.730  39.010  56.170  1.00  0.00           H
ATOM   5022  C   CYS A 965      34.400  40.890  59.860  1.00  0.00           C
ATOM   5023  O   CYS A 965      34.930  40.890  60.940  1.00  0.00           O
ATOM   5024  N   SER A 966      33.560  41.850  59.550  1.00  0.00           N
ATOM   5025  HN  SER A 966      33.340  41.930  58.570  1.00  0.00           H
ATOM   5026  CA  SER A 966      33.230  42.890  60.520  1.00  0.00           C
ATOM   5027  HA  SER A 966      34.170  43.420  60.660  1.00  0.00           H
ATOM   5028  CB  SER A 966      32.110  43.900  60.060  1.00  0.00           C
ATOM   5029  HB1 SER A 966      32.000  44.810  60.680  1.00  0.00           H
ATOM   5030  HB2 SER A 966      31.140  43.360  59.980  1.00  0.00           H
ATOM   5031  OG  SER A 966      32.550  44.380  58.820  1.00  0.00           O
ATOM   5032  HG1 SER A 966      32.600  43.660  58.180  1.00  0.00           H
ATOM   5033  C   SER A 966      32.620  42.370  61.860  1.00  0.00           C
ATOM   5034  O   SER A 966      33.090  42.790  62.910  1.00  0.00           O
ATOM   5035  N   VAL A 967      31.640  41.460  61.690  1.00  0.00           N
ATOM   5036  HN  VAL A 967      31.450  41.190  60.740  1.00  0.00           H
ATOM   5037  CA  VAL A 967      31.060  40.690  62.760  1.00  0.00           C
ATOM   5038  HA  VAL A 967      30.540  41.430  63.360  1.00  0.00           H
ATOM   5039  CB  VAL A 967      29.900  39.760  62.270  1.00  0.00           C
ATOM   5040  HB  VAL A 967      30.220  39.320  61.300  1.00  0.00           H
ATOM   5041  CG1 VAL A 967      29.520  38.600  63.180  1.00  0.00           C
ATOM   5042 HG11 VAL A 967      30.350  37.870  63.240  1.00  0.00           H
ATOM   5043 HG12 VAL A 967      28.630  38.050  62.810  1.00  0.00           H
ATOM   5044 HG13 VAL A 967      29.330  38.990  64.210  1.00  0.00           H
ATOM   5045  CG2 VAL A 967      28.730  40.710  62.040  1.00  0.00           C
ATOM   5046 HG21 VAL A 967      27.810  40.110  61.870  1.00  0.00           H
ATOM   5047 HG22 VAL A 967      28.920  41.350  61.160  1.00  0.00           H
ATOM   5048 HG23 VAL A 967      28.460  41.480  62.800  1.00  0.00           H
ATOM   5049  C   VAL A 967      32.120  39.860  63.610  1.00  0.00           C
ATOM   5050  O   VAL A 967      31.980  39.830  64.850  1.00  0.00           O
ATOM   5051  N   MET A 968      33.090  39.120  62.870  1.00  0.00           N
ATOM   5052  HN  MET A 968      32.990  39.020  61.880  1.00  0.00           H
ATOM   5053  CA  MET A 968      33.970  38.350  63.690  1.00  0.00           C
ATOM   5054  HA  MET A 968      33.380  37.940  64.510  1.00  0.00           H
ATOM   5055  CB  MET A 968      34.510  37.110  62.890  1.00  0.00           C
ATOM   5056  HB1 MET A 968      35.390  36.750  63.470  1.00  0.00           H
ATOM   5057  HB2 MET A 968      34.910  37.550  61.950  1.00  0.00           H
ATOM   5058  CG  MET A 968      33.420  36.050  62.600  1.00  0.00           C
ATOM   5059  HG1 MET A 968      32.510  36.610  62.300  1.00  0.00           H
ATOM   5060  HG2 MET A 968      33.330  35.420  63.520  1.00  0.00           H
[truncated: 6,873,249 more chars]
