# Supplementary material for: CryoEM and computational modeling structural insights into the pH regulator NBCn1
Source: Nat Commun. 2025 Nov 11;16:9932. doi: 10.1038/s41467-025-64868-z (PMC12606367; doi:10.1038/s41467-025-64868-z)
Supplement: Supplementary file 7 — Supplementary Data 5 [file 41467_2025_64868_MOESM7_ESM.zip › 100ns_z_restr_MD_NBCn1_2NaCO3/hNBCn1_IF/z-restr_hNBCn1_IF_2NaCO3_first_step_56.pdb]

REMARK    GENERATED BY TRJCONV
TITLE     Title t= 4100.00000 step= 2050000
REMARK    THIS IS A SIMULATION BOX
CRYST1   92.573   92.573  104.366  90.00  90.00  90.00 P 1           1
MODEL        1
ATOM      1  N   LEU A 585      26.540  41.110  36.440  1.00  0.00           N
ATOM      2  HT1 LEU A 585      27.060  41.980  36.680  1.00  0.00           H
ATOM      3  HT2 LEU A 585      25.620  41.380  36.040  1.00  0.00           H
ATOM      4  HT3 LEU A 585      27.190  40.700  35.740  1.00  0.00           H
ATOM      5  CA  LEU A 585      26.600  40.270  37.670  1.00  0.00           C
ATOM      6  HA  LEU A 585      27.650  40.180  37.890  1.00  0.00           H
ATOM      7  CB  LEU A 585      25.900  41.110  38.840  1.00  0.00           C
ATOM      8  HB1 LEU A 585      24.910  41.550  38.570  1.00  0.00           H
ATOM      9  HB2 LEU A 585      26.500  42.030  39.040  1.00  0.00           H
ATOM     10  CG  LEU A 585      25.750  40.360  40.200  1.00  0.00           C
ATOM     11  HG  LEU A 585      24.900  39.650  40.090  1.00  0.00           H
ATOM     12  CD1 LEU A 585      27.050  39.580  40.500  1.00  0.00           C
ATOM     13 HD11 LEU A 585      27.340  38.890  39.680  1.00  0.00           H
ATOM     14 HD12 LEU A 585      26.970  39.090  41.490  1.00  0.00           H
ATOM     15 HD13 LEU A 585      27.860  40.340  40.550  1.00  0.00           H
ATOM     16  CD2 LEU A 585      25.170  41.210  41.350  1.00  0.00           C
ATOM     17 HD21 LEU A 585      25.940  41.990  41.500  1.00  0.00           H
ATOM     18 HD22 LEU A 585      24.900  40.620  42.250  1.00  0.00           H
ATOM     19 HD23 LEU A 585      24.300  41.730  40.890  1.00  0.00           H
ATOM     20  C   LEU A 585      25.940  38.940  37.390  1.00  0.00           C
ATOM     21  O   LEU A 585      26.600  37.920  37.120  1.00  0.00           O
ATOM     22  N   ILE A 586      24.550  38.900  37.380  1.00  0.00           N
ATOM     23  HN  ILE A 586      23.910  39.670  37.310  1.00  0.00           H
ATOM     24  CA  ILE A 586      23.780  37.640  37.380  1.00  0.00           C
ATOM     25  HA  ILE A 586      24.140  37.050  38.210  1.00  0.00           H
ATOM     26  CB  ILE A 586      22.290  37.890  37.490  1.00  0.00           C
ATOM     27  HB  ILE A 586      21.830  38.340  36.600  1.00  0.00           H
ATOM     28  CG2 ILE A 586      21.660  36.450  37.830  1.00  0.00           C
ATOM     29 HG21 ILE A 586      22.000  36.030  38.800  1.00  0.00           H
ATOM     30 HG22 ILE A 586      21.950  35.670  37.110  1.00  0.00           H
ATOM     31 HG23 ILE A 586      20.560  36.590  37.830  1.00  0.00           H
ATOM     32  CG1 ILE A 586      22.040  38.870  38.640  1.00  0.00           C
ATOM     33 HG11 ILE A 586      22.160  39.910  38.280  1.00  0.00           H
ATOM     34 HG12 ILE A 586      22.700  38.660  39.510  1.00  0.00           H
ATOM     35  CD  ILE A 586      20.570  38.670  39.160  1.00  0.00           C
ATOM     36  HD1 ILE A 586      20.510  37.760  39.790  1.00  0.00           H
ATOM     37  HD2 ILE A 586      19.870  38.590  38.300  1.00  0.00           H
ATOM     38  HD3 ILE A 586      20.370  39.600  39.730  1.00  0.00           H
ATOM     39  C   ILE A 586      24.040  36.790  36.100  1.00  0.00           C
ATOM     40  O   ILE A 586      24.470  35.640  36.000  1.00  0.00           O
ATOM     41  N   LEU A 587      23.960  37.450  34.920  1.00  0.00           N
ATOM     42  HN  LEU A 587      23.610  38.370  34.780  1.00  0.00           H
ATOM     43  CA  LEU A 587      24.370  36.850  33.740  1.00  0.00           C
ATOM     44  HA  LEU A 587      23.840  35.940  33.560  1.00  0.00           H
ATOM     45  CB  LEU A 587      24.110  37.750  32.510  1.00  0.00           C
ATOM     46  HB1 LEU A 587      24.720  38.680  32.520  1.00  0.00           H
ATOM     47  HB2 LEU A 587      23.020  37.960  32.500  1.00  0.00           H
ATOM     48  CG  LEU A 587      24.420  37.090  31.090  1.00  0.00           C
ATOM     49  HG  LEU A 587      25.480  36.770  31.190  1.00  0.00           H
ATOM     50  CD1 LEU A 587      23.680  35.760  30.840  1.00  0.00           C
ATOM     51 HD11 LEU A 587      23.920  35.050  31.660  1.00  0.00           H
ATOM     52 HD12 LEU A 587      24.050  35.520  29.820  1.00  0.00           H
ATOM     53 HD13 LEU A 587      22.590  35.950  30.910  1.00  0.00           H
ATOM     54  CD2 LEU A 587      24.090  38.070  29.990  1.00  0.00           C
ATOM     55 HD21 LEU A 587      24.640  37.770  29.070  1.00  0.00           H
ATOM     56 HD22 LEU A 587      24.270  39.100  30.330  1.00  0.00           H
ATOM     57 HD23 LEU A 587      23.020  37.970  29.700  1.00  0.00           H
ATOM     58  C   LEU A 587      25.830  36.370  33.730  1.00  0.00           C
ATOM     59  O   LEU A 587      26.130  35.340  33.150  1.00  0.00           O
ATOM     60  N   ASP A 588      26.730  37.130  34.260  1.00  0.00           N
ATOM     61  HN  ASP A 588      26.480  37.870  34.870  1.00  0.00           H
ATOM     62  CA  ASP A 588      28.140  36.750  34.420  1.00  0.00           C
ATOM     63  HA  ASP A 588      28.540  36.480  33.450  1.00  0.00           H
ATOM     64  CB  ASP A 588      29.000  37.940  34.930  1.00  0.00           C
ATOM     65  HB1 ASP A 588      30.070  37.660  34.870  1.00  0.00           H
ATOM     66  HB2 ASP A 588      28.860  38.130  36.010  1.00  0.00           H
ATOM     67  CG  ASP A 588      28.660  39.190  34.160  1.00  0.00           C
ATOM     68  OD1 ASP A 588      28.750  39.100  32.950  1.00  0.00           O
ATOM     69  OD2 ASP A 588      28.410  40.260  34.680  1.00  0.00           O
ATOM     70  C   ASP A 588      28.380  35.470  35.260  1.00  0.00           C
ATOM     71  O   ASP A 588      29.270  34.660  34.950  1.00  0.00           O
ATOM     72  N   ILE A 589      27.700  35.350  36.440  1.00  0.00           N
ATOM     73  HN  ILE A 589      27.080  36.060  36.780  1.00  0.00           H
ATOM     74  CA  ILE A 589      27.760  34.170  37.320  1.00  0.00           C
ATOM     75  HA  ILE A 589      28.800  34.000  37.570  1.00  0.00           H
ATOM     76  CB  ILE A 589      27.020  34.410  38.620  1.00  0.00           C
ATOM     77  HB  ILE A 589      26.030  34.890  38.460  1.00  0.00           H
ATOM     78  CG2 ILE A 589      26.920  33.100  39.440  1.00  0.00           C
ATOM     79 HG21 ILE A 589      27.830  32.520  39.200  1.00  0.00           H
ATOM     80 HG22 ILE A 589      26.080  32.470  39.060  1.00  0.00           H
ATOM     81 HG23 ILE A 589      26.840  33.280  40.540  1.00  0.00           H
ATOM     82  CG1 ILE A 589      27.730  35.480  39.490  1.00  0.00           C
ATOM     83 HG11 ILE A 589      28.160  36.300  38.890  1.00  0.00           H
ATOM     84 HG12 ILE A 589      28.600  35.030  40.030  1.00  0.00           H
ATOM     85  CD  ILE A 589      26.820  36.100  40.600  1.00  0.00           C
ATOM     86  HD1 ILE A 589      25.940  36.630  40.160  1.00  0.00           H
ATOM     87  HD2 ILE A 589      27.500  36.690  41.230  1.00  0.00           H
ATOM     88  HD3 ILE A 589      26.420  35.360  41.330  1.00  0.00           H
ATOM     89  C   ILE A 589      27.270  32.900  36.580  1.00  0.00           C
ATOM     90  O   ILE A 589      27.900  31.820  36.790  1.00  0.00           O
ATOM     91  N   LYS A 590      26.260  33.010  35.680  1.00  0.00           N
ATOM     92  HN  LYS A 590      25.960  33.940  35.490  1.00  0.00           H
ATOM     93  CA  LYS A 590      25.720  32.010  34.760  1.00  0.00           C
ATOM     94  HA  LYS A 590      25.360  31.190  35.350  1.00  0.00           H
ATOM     95  CB  LYS A 590      24.430  32.660  34.210  1.00  0.00           C
ATOM     96  HB1 LYS A 590      24.780  33.640  33.820  1.00  0.00           H
ATOM     97  HB2 LYS A 590      23.710  32.880  35.030  1.00  0.00           H
ATOM     98  CG  LYS A 590      23.630  31.860  33.170  1.00  0.00           C
ATOM     99  HG1 LYS A 590      23.480  30.830  33.540  1.00  0.00           H
ATOM    100  HG2 LYS A 590      24.260  31.930  32.260  1.00  0.00           H
ATOM    101  CD  LYS A 590      22.310  32.540  32.800  1.00  0.00           C
ATOM    102  HD1 LYS A 590      21.980  31.960  31.910  1.00  0.00           H
ATOM    103  HD2 LYS A 590      22.440  33.590  32.420  1.00  0.00           H
ATOM    104  CE  LYS A 590      21.220  32.370  33.910  1.00  0.00           C
ATOM    105  HE1 LYS A 590      21.660  32.910  34.780  1.00  0.00           H
ATOM    106  HE2 LYS A 590      21.090  31.270  33.960  1.00  0.00           H
ATOM    107  NZ  LYS A 590      19.910  32.940  33.500  1.00  0.00           N
ATOM    108  HZ1 LYS A 590      19.190  32.700  34.200  1.00  0.00           H
ATOM    109  HZ2 LYS A 590      19.630  32.470  32.610  1.00  0.00           H
ATOM    110  HZ3 LYS A 590      19.940  33.980  33.440  1.00  0.00           H
ATOM    111  C   LYS A 590      26.670  31.560  33.640  1.00  0.00           C
ATOM    112  O   LYS A 590      26.970  30.400  33.430  1.00  0.00           O
ATOM    113  N   ARG A 591      27.250  32.570  32.920  1.00  0.00           N
ATOM    114  HN  ARG A 591      27.030  33.510  33.160  1.00  0.00           H
ATOM    115  CA  ARG A 591      28.100  32.400  31.800  1.00  0.00           C
ATOM    116  HA  ARG A 591      27.470  31.870  31.090  1.00  0.00           H
ATOM    117  CB  ARG A 591      28.360  33.730  31.150  1.00  0.00           C
ATOM    118  HB1 ARG A 591      29.290  33.630  30.530  1.00  0.00           H
ATOM    119  HB2 ARG A 591      28.630  34.510  31.880  1.00  0.00           H
ATOM    120  CG  ARG A 591      27.240  34.130  30.170  1.00  0.00           C
ATOM    121  HG1 ARG A 591      27.400  35.190  29.870  1.00  0.00           H
ATOM    122  HG2 ARG A 591      26.250  34.010  30.660  1.00  0.00           H
ATOM    123  CD  ARG A 591      27.150  33.350  28.880  1.00  0.00           C
ATOM    124  HD1 ARG A 591      27.100  32.260  29.130  1.00  0.00           H
ATOM    125  HD2 ARG A 591      28.020  33.480  28.200  1.00  0.00           H
ATOM    126  NE  ARG A 591      25.870  33.830  28.230  1.00  0.00           N
ATOM    127  HE  ARG A 591      25.050  33.260  28.320  1.00  0.00           H
ATOM    128  CZ  ARG A 591      25.740  34.960  27.520  1.00  0.00           C
ATOM    129  NH1 ARG A 591      26.760  35.770  27.300  1.00  0.00           N
ATOM    130 HH11 ARG A 591      27.670  35.610  27.660  1.00  0.00           H
ATOM    131 HH12 ARG A 591      26.460  36.710  27.150  1.00  0.00           H
ATOM    132  NH2 ARG A 591      24.520  35.370  27.200  1.00  0.00           N
ATOM    133 HH21 ARG A 591      24.360  36.130  26.570  1.00  0.00           H
ATOM    134 HH22 ARG A 591      23.810  34.700  27.460  1.00  0.00           H
ATOM    135  C   ARG A 591      29.350  31.520  32.060  1.00  0.00           C
ATOM    136  O   ARG A 591      29.580  30.640  31.290  1.00  0.00           O
ATOM    137  N   LYS A 592      29.940  31.710  33.240  1.00  0.00           N
ATOM    138  HN  LYS A 592      29.440  32.250  33.900  1.00  0.00           H
ATOM    139  CA  LYS A 592      31.160  30.940  33.710  1.00  0.00           C
ATOM    140  HA  LYS A 592      31.660  30.530  32.840  1.00  0.00           H
ATOM    141  CB  LYS A 592      32.080  31.910  34.510  1.00  0.00           C
ATOM    142  HB1 LYS A 592      33.020  31.360  34.650  1.00  0.00           H
ATOM    143  HB2 LYS A 592      31.650  32.080  35.520  1.00  0.00           H
ATOM    144  CG  LYS A 592      32.270  33.260  33.840  1.00  0.00           C
ATOM    145  HG1 LYS A 592      32.930  33.770  34.600  1.00  0.00           H
ATOM    146  HG2 LYS A 592      31.340  33.850  33.800  1.00  0.00           H
ATOM    147  CD  LYS A 592      32.910  33.280  32.450  1.00  0.00           C
ATOM    148  HD1 LYS A 592      32.330  32.610  31.760  1.00  0.00           H
ATOM    149  HD2 LYS A 592      33.960  32.930  32.430  1.00  0.00           H
ATOM    150  CE  LYS A 592      33.000  34.690  31.790  1.00  0.00           C
ATOM    151  HE1 LYS A 592      33.680  35.380  32.340  1.00  0.00           H
ATOM    152  HE2 LYS A 592      32.090  35.340  31.740  1.00  0.00           H
ATOM    153  NZ  LYS A 592      33.430  34.660  30.440  1.00  0.00           N
ATOM    154  HZ1 LYS A 592      33.360  35.600  30.000  1.00  0.00           H
ATOM    155  HZ2 LYS A 592      32.790  34.050  29.890  1.00  0.00           H
ATOM    156  HZ3 LYS A 592      34.400  34.290  30.460  1.00  0.00           H
ATOM    157  C   LYS A 592      30.850  29.710  34.580  1.00  0.00           C
ATOM    158  O   LYS A 592      31.800  29.030  34.940  1.00  0.00           O
ATOM    159  N   ALA A 593      29.540  29.420  34.820  1.00  0.00           N
ATOM    160  HN  ALA A 593      28.770  29.940  34.480  1.00  0.00           H
ATOM    161  CA  ALA A 593      29.190  28.300  35.640  1.00  0.00           C
ATOM    162  HA  ALA A 593      29.700  28.420  36.580  1.00  0.00           H
ATOM    163  CB  ALA A 593      27.710  28.390  35.930  1.00  0.00           C
ATOM    164  HB1 ALA A 593      27.260  27.420  36.250  1.00  0.00           H
ATOM    165  HB2 ALA A 593      27.240  28.490  34.930  1.00  0.00           H
ATOM    166  HB3 ALA A 593      27.360  29.200  36.610  1.00  0.00           H
ATOM    167  C   ALA A 593      29.670  26.910  35.060  1.00  0.00           C
ATOM    168  O   ALA A 593      30.150  26.210  35.910  1.00  0.00           O
ATOM    169  N   PRO A 594      29.670  26.450  33.830  1.00  0.00           N
ATOM    170  CD  PRO A 594      29.090  27.190  32.680  1.00  0.00           C
ATOM    171  HD1 PRO A 594      29.480  28.230  32.620  1.00  0.00           H
ATOM    172  HD2 PRO A 594      28.010  27.450  32.710  1.00  0.00           H
ATOM    173  CA  PRO A 594      30.150  25.060  33.380  1.00  0.00           C
ATOM    174  HA  PRO A 594      29.810  24.300  34.070  1.00  0.00           H
ATOM    175  CB  PRO A 594      29.640  24.940  31.960  1.00  0.00           C
ATOM    176  HB1 PRO A 594      28.660  24.430  32.070  1.00  0.00           H
ATOM    177  HB2 PRO A 594      30.250  24.360  31.250  1.00  0.00           H
ATOM    178  CG  PRO A 594      29.280  26.340  31.380  1.00  0.00           C
ATOM    179  HG1 PRO A 594      30.160  26.840  30.940  1.00  0.00           H
ATOM    180  HG2 PRO A 594      28.400  26.290  30.710  1.00  0.00           H
ATOM    181  C   PRO A 594      31.640  24.960  33.320  1.00  0.00           C
ATOM    182  O   PRO A 594      32.220  23.930  32.920  1.00  0.00           O
ATOM    183  N   PHE A 595      32.430  25.950  33.710  1.00  0.00           N
ATOM    184  HN  PHE A 595      32.010  26.670  34.250  1.00  0.00           H
ATOM    185  CA  PHE A 595      33.890  25.980  33.420  1.00  0.00           C
ATOM    186  HA  PHE A 595      34.120  25.250  32.670  1.00  0.00           H
ATOM    187  CB  PHE A 595      34.350  27.460  32.950  1.00  0.00           C
ATOM    188  HB1 PHE A 595      35.450  27.360  32.760  1.00  0.00           H
ATOM    189  HB2 PHE A 595      34.110  28.250  33.700  1.00  0.00           H
ATOM    190  CG  PHE A 595      33.770  27.880  31.620  1.00  0.00           C
ATOM    191  CD1 PHE A 595      34.040  29.210  31.200  1.00  0.00           C
ATOM    192  HD1 PHE A 595      34.490  29.830  31.970  1.00  0.00           H
ATOM    193  CE1 PHE A 595      33.670  29.610  29.900  1.00  0.00           C
ATOM    194  HE1 PHE A 595      33.740  30.660  29.650  1.00  0.00           H
ATOM    195  CZ  PHE A 595      33.050  28.780  28.970  1.00  0.00           C
ATOM    196  HZ  PHE A 595      32.800  29.120  27.970  1.00  0.00           H
ATOM    197  CD2 PHE A 595      33.220  27.000  30.690  1.00  0.00           C
ATOM    198  HD2 PHE A 595      33.070  25.940  30.880  1.00  0.00           H
ATOM    199  CE2 PHE A 595      32.940  27.440  29.350  1.00  0.00           C
ATOM    200  HE2 PHE A 595      32.530  26.720  28.670  1.00  0.00           H
ATOM    201  C   PHE A 595      34.560  25.590  34.720  1.00  0.00           C
ATOM    202  O   PHE A 595      35.760  25.770  34.900  1.00  0.00           O
ATOM    203  N   PHE A 596      33.790  25.060  35.740  1.00  0.00           N
ATOM    204  HN  PHE A 596      32.810  24.970  35.610  1.00  0.00           H
ATOM    205  CA  PHE A 596      34.440  24.840  37.080  1.00  0.00           C
ATOM    206  HA  PHE A 596      34.900  25.790  37.310  1.00  0.00           H
ATOM    207  CB  PHE A 596      33.250  24.540  38.130  1.00  0.00           C
ATOM    208  HB1 PHE A 596      32.880  23.540  37.820  1.00  0.00           H
ATOM    209  HB2 PHE A 596      32.530  25.380  37.990  1.00  0.00           H
ATOM    210  CG  PHE A 596      33.720  24.380  39.530  1.00  0.00           C
ATOM    211  CD1 PHE A 596      33.690  23.150  40.200  1.00  0.00           C
ATOM    212  HD1 PHE A 596      33.310  22.210  39.870  1.00  0.00           H
ATOM    213  CE1 PHE A 596      34.280  23.050  41.510  1.00  0.00           C
ATOM    214  HE1 PHE A 596      34.210  22.130  42.070  1.00  0.00           H
ATOM    215  CZ  PHE A 596      34.700  24.210  42.170  1.00  0.00           C
ATOM    216  HZ  PHE A 596      35.080  24.090  43.170  1.00  0.00           H
ATOM    217  CD2 PHE A 596      34.160  25.490  40.240  1.00  0.00           C
ATOM    218  HD2 PHE A 596      34.280  26.440  39.760  1.00  0.00           H
ATOM    219  CE2 PHE A 596      34.710  25.430  41.530  1.00  0.00           C
ATOM    220  HE2 PHE A 596      34.940  26.370  42.000  1.00  0.00           H
ATOM    221  C   PHE A 596      35.490  23.710  37.130  1.00  0.00           C
ATOM    222  O   PHE A 596      36.590  23.840  37.600  1.00  0.00           O
ATOM    223  N   LEU A 597      35.110  22.570  36.490  1.00  0.00           N
ATOM    224  HN  LEU A 597      34.180  22.430  36.170  1.00  0.00           H
ATOM    225  CA  LEU A 597      35.940  21.420  36.450  1.00  0.00           C
ATOM    226  HA  LEU A 597      36.270  21.280  37.460  1.00  0.00           H
ATOM    227  CB  LEU A 597      35.050  20.050  36.110  1.00  0.00           C
ATOM    228  HB1 LEU A 597      35.680  19.150  36.260  1.00  0.00           H
ATOM    229  HB2 LEU A 597      34.670  20.200  35.080  1.00  0.00           H
ATOM    230  CG  LEU A 597      33.940  19.700  37.070  1.00  0.00           C
ATOM    231  HG  LEU A 597      33.200  20.530  36.970  1.00  0.00           H
ATOM    232  CD1 LEU A 597      33.180  18.450  36.690  1.00  0.00           C
ATOM    233 HD11 LEU A 597      33.820  17.540  36.700  1.00  0.00           H
ATOM    234 HD12 LEU A 597      32.750  18.560  35.670  1.00  0.00           H
ATOM    235 HD13 LEU A 597      32.430  18.140  37.450  1.00  0.00           H
ATOM    236  CD2 LEU A 597      34.450  19.590  38.470  1.00  0.00           C
ATOM    237 HD21 LEU A 597      33.620  19.300  39.150  1.00  0.00           H
ATOM    238 HD22 LEU A 597      34.790  20.610  38.760  1.00  0.00           H
ATOM    239 HD23 LEU A 597      35.180  18.770  38.590  1.00  0.00           H
ATOM    240  C   LEU A 597      37.130  21.450  35.610  1.00  0.00           C
ATOM    241  O   LEU A 597      38.220  20.960  36.040  1.00  0.00           O
ATOM    242  N   SER A 598      37.010  22.170  34.470  1.00  0.00           N
ATOM    243  HN  SER A 598      36.100  22.480  34.200  1.00  0.00           H
ATOM    244  CA  SER A 598      38.100  22.370  33.580  1.00  0.00           C
ATOM    245  HA  SER A 598      38.430  21.380  33.320  1.00  0.00           H
ATOM    246  CB  SER A 598      37.660  23.350  32.440  1.00  0.00           C
ATOM    247  HB1 SER A 598      36.720  22.890  32.060  1.00  0.00           H
ATOM    248  HB2 SER A 598      38.460  23.230  31.680  1.00  0.00           H
ATOM    249  OG  SER A 598      37.540  24.750  32.680  1.00  0.00           O
ATOM    250  HG1 SER A 598      37.040  24.870  33.490  1.00  0.00           H
ATOM    251  C   SER A 598      39.360  23.080  34.210  1.00  0.00           C
ATOM    252  O   SER A 598      40.440  22.730  33.870  1.00  0.00           O
ATOM    253  N   ASP A 599      39.110  23.950  35.200  1.00  0.00           N
ATOM    254  HN  ASP A 599      38.190  24.100  35.550  1.00  0.00           H
ATOM    255  CA  ASP A 599      40.240  24.530  35.940  1.00  0.00           C
ATOM    256  HA  ASP A 599      40.840  24.980  35.150  1.00  0.00           H
ATOM    257  CB  ASP A 599      39.670  25.590  36.940  1.00  0.00           C
ATOM    258  HB1 ASP A 599      40.410  25.880  37.720  1.00  0.00           H
ATOM    259  HB2 ASP A 599      38.840  25.160  37.550  1.00  0.00           H
ATOM    260  CG  ASP A 599      39.310  26.880  36.310  1.00  0.00           C
ATOM    261  OD1 ASP A 599      39.570  26.890  35.070  1.00  0.00           O
ATOM    262  OD2 ASP A 599      38.820  27.830  36.960  1.00  0.00           O
ATOM    263  C   ASP A 599      41.240  23.630  36.670  1.00  0.00           C
ATOM    264  O   ASP A 599      42.440  23.900  36.570  1.00  0.00           O
ATOM    265  N   PHE A 600      40.760  22.590  37.290  1.00  0.00           N
ATOM    266  HN  PHE A 600      39.770  22.520  37.400  1.00  0.00           H
ATOM    267  CA  PHE A 600      41.420  21.580  38.050  1.00  0.00           C
ATOM    268  HA  PHE A 600      42.300  22.030  38.480  1.00  0.00           H
ATOM    269  CB  PHE A 600      40.510  20.840  39.030  1.00  0.00           C
ATOM    270  HB1 PHE A 600      40.980  19.960  39.510  1.00  0.00           H
ATOM    271  HB2 PHE A 600      39.640  20.520  38.400  1.00  0.00           H
ATOM    272  CG  PHE A 600      39.960  21.860  40.010  1.00  0.00           C
ATOM    273  CD1 PHE A 600      38.700  22.520  39.910  1.00  0.00           C
ATOM    274  HD1 PHE A 600      37.990  22.340  39.120  1.00  0.00           H
ATOM    275  CE1 PHE A 600      38.320  23.450  40.900  1.00  0.00           C
ATOM    276  HE1 PHE A 600      37.440  24.040  40.710  1.00  0.00           H
ATOM    277  CZ  PHE A 600      39.210  23.800  41.920  1.00  0.00           C
ATOM    278  HZ  PHE A 600      38.840  24.520  42.640  1.00  0.00           H
ATOM    279  CD2 PHE A 600      40.740  22.150  41.130  1.00  0.00           C
ATOM    280  HD2 PHE A 600      41.720  21.690  41.250  1.00  0.00           H
ATOM    281  CE2 PHE A 600      40.440  23.110  42.160  1.00  0.00           C
ATOM    282  HE2 PHE A 600      41.070  23.240  43.030  1.00  0.00           H
ATOM    283  C   PHE A 600      42.150  20.480  37.150  1.00  0.00           C
ATOM    284  O   PHE A 600      43.130  19.840  37.520  1.00  0.00           O
ATOM    285  N   LYS A 601      41.600  20.300  35.950  1.00  0.00           N
ATOM    286  HN  LYS A 601      40.700  20.670  35.710  1.00  0.00           H
ATOM    287  CA  LYS A 601      42.330  19.590  34.830  1.00  0.00           C
ATOM    288  HA  LYS A 601      42.690  18.690  35.300  1.00  0.00           H
ATOM    289  CB  LYS A 601      41.320  19.340  33.650  1.00  0.00           C
ATOM    290  HB1 LYS A 601      41.890  18.940  32.800  1.00  0.00           H
ATOM    291  HB2 LYS A 601      40.860  20.310  33.410  1.00  0.00           H
ATOM    292  CG  LYS A 601      40.240  18.240  33.950  1.00  0.00           C
ATOM    293  HG1 LYS A 601      39.600  18.470  34.840  1.00  0.00           H
ATOM    294  HG2 LYS A 601      40.690  17.280  34.240  1.00  0.00           H
ATOM    295  CD  LYS A 601      39.320  17.960  32.660  1.00  0.00           C
ATOM    296  HD1 LYS A 601      38.540  17.240  32.990  1.00  0.00           H
ATOM    297  HD2 LYS A 601      40.010  17.520  31.900  1.00  0.00           H
ATOM    298  CE  LYS A 601      38.500  19.220  32.170  1.00  0.00           C
ATOM    299  HE1 LYS A 601      39.110  20.090  31.880  1.00  0.00           H
ATOM    300  HE2 LYS A 601      37.800  19.520  32.980  1.00  0.00           H
ATOM    301  NZ  LYS A 601      37.750  18.820  30.980  1.00  0.00           N
ATOM    302  HZ1 LYS A 601      36.900  18.330  31.310  1.00  0.00           H
ATOM    303  HZ2 LYS A 601      38.250  18.230  30.300  1.00  0.00           H
ATOM    304  HZ3 LYS A 601      37.450  19.660  30.440  1.00  0.00           H
ATOM    305  C   LYS A 601      43.530  20.460  34.380  1.00  0.00           C
ATOM    306  O   LYS A 601      44.630  19.920  34.210  1.00  0.00           O
ATOM    307  N   ASP A 602      43.360  21.770  34.210  1.00  0.00           N
ATOM    308  HN  ASP A 602      42.460  22.150  34.390  1.00  0.00           H
ATOM    309  CA  ASP A 602      44.330  22.670  33.720  1.00  0.00           C
ATOM    310  HA  ASP A 602      44.700  22.130  32.860  1.00  0.00           H
ATOM    311  CB  ASP A 602      43.730  24.010  33.350  1.00  0.00           C
ATOM    312  HB1 ASP A 602      44.370  24.880  33.110  1.00  0.00           H
ATOM    313  HB2 ASP A 602      43.070  24.250  34.220  1.00  0.00           H
ATOM    314  CG  ASP A 602      42.870  23.920  32.200  1.00  0.00           C
ATOM    315  OD1 ASP A 602      43.210  23.010  31.360  1.00  0.00           O
ATOM    316  OD2 ASP A 602      41.950  24.730  31.950  1.00  0.00           O
ATOM    317  C   ASP A 602      45.560  22.910  34.550  1.00  0.00           C
ATOM    318  O   ASP A 602      46.670  23.160  34.050  1.00  0.00           O
ATOM    319  N   ALA A 603      45.450  22.790  35.860  1.00  0.00           N
ATOM    320  HN  ALA A 603      44.500  22.610  36.060  1.00  0.00           H
ATOM    321  CA  ALA A 603      46.480  23.100  36.840  1.00  0.00           C
ATOM    322  HA  ALA A 603      46.930  24.080  36.790  1.00  0.00           H
ATOM    323  CB  ALA A 603      45.750  23.170  38.210  1.00  0.00           C
ATOM    324  HB1 ALA A 603      46.450  23.350  39.070  1.00  0.00           H
ATOM    325  HB2 ALA A 603      45.180  22.260  38.470  1.00  0.00           H
ATOM    326  HB3 ALA A 603      45.060  24.030  38.130  1.00  0.00           H
ATOM    327  C   ALA A 603      47.610  22.120  36.990  1.00  0.00           C
ATOM    328  O   ALA A 603      48.590  22.370  37.710  1.00  0.00           O
ATOM    329  N   LEU A 604      47.620  20.970  36.240  1.00  0.00           N
ATOM    330  HN  LEU A 604      46.830  20.860  35.650  1.00  0.00           H
ATOM    331  CA  LEU A 604      48.570  19.950  36.460  1.00  0.00           C
ATOM    332  HA  LEU A 604      48.680  19.780  37.520  1.00  0.00           H
ATOM    333  CB  LEU A 604      48.050  18.550  35.850  1.00  0.00           C
ATOM    334  HB1 LEU A 604      48.770  17.730  36.030  1.00  0.00           H
ATOM    335  HB2 LEU A 604      47.880  18.660  34.760  1.00  0.00           H
ATOM    336  CG  LEU A 604      46.710  18.030  36.440  1.00  0.00           C
ATOM    337  HG  LEU A 604      46.190  18.970  36.740  1.00  0.00           H
ATOM    338  CD1 LEU A 604      45.860  17.160  35.540  1.00  0.00           C
ATOM    339 HD11 LEU A 604      45.300  17.700  34.740  1.00  0.00           H
ATOM    340 HD12 LEU A 604      45.100  16.560  36.060  1.00  0.00           H
ATOM    341 HD13 LEU A 604      46.480  16.420  35.000  1.00  0.00           H
ATOM    342  CD2 LEU A 604      47.060  17.330  37.800  1.00  0.00           C
ATOM    343 HD21 LEU A 604      46.140  17.080  38.390  1.00  0.00           H
ATOM    344 HD22 LEU A 604      47.650  18.030  38.420  1.00  0.00           H
ATOM    345 HD23 LEU A 604      47.650  16.410  37.660  1.00  0.00           H
ATOM    346  C   LEU A 604      49.960  20.230  35.950  1.00  0.00           C
ATOM    347  O   LEU A 604      50.500  19.600  35.030  1.00  0.00           O
ATOM    348  N   SER A 605      50.560  21.310  36.510  1.00  0.00           N
ATOM    349  HN  SER A 605      49.990  21.840  37.140  1.00  0.00           H
ATOM    350  CA  SER A 605      51.740  22.030  35.950  1.00  0.00           C
ATOM    351  HA  SER A 605      52.250  21.370  35.280  1.00  0.00           H
ATOM    352  CB  SER A 605      51.330  23.280  35.110  1.00  0.00           C
ATOM    353  HB1 SER A 605      50.560  23.940  35.560  1.00  0.00           H
ATOM    354  HB2 SER A 605      50.780  22.940  34.210  1.00  0.00           H
ATOM    355  OG  SER A 605      52.400  24.060  34.630  1.00  0.00           O
ATOM    356  HG1 SER A 605      52.840  23.610  33.920  1.00  0.00           H
ATOM    357  C   SER A 605      52.750  22.330  37.010  1.00  0.00           C
ATOM    358  O   SER A 605      52.420  22.980  38.000  1.00  0.00           O
ATOM    359  N   LEU A 606      53.940  21.790  36.930  1.00  0.00           N
ATOM    360  HN  LEU A 606      54.080  21.070  36.240  1.00  0.00           H
ATOM    361  CA  LEU A 606      55.100  22.030  37.850  1.00  0.00           C
ATOM    362  HA  LEU A 606      54.710  21.950  38.850  1.00  0.00           H
ATOM    363  CB  LEU A 606      56.230  20.980  37.530  1.00  0.00           C
ATOM    364  HB1 LEU A 606      57.090  21.230  38.200  1.00  0.00           H
ATOM    365  HB2 LEU A 606      56.640  21.170  36.520  1.00  0.00           H
ATOM    366  CG  LEU A 606      55.900  19.460  37.620  1.00  0.00           C
ATOM    367  HG  LEU A 606      55.080  19.180  36.930  1.00  0.00           H
ATOM    368  CD1 LEU A 606      57.160  18.650  37.110  1.00  0.00           C
ATOM    369 HD11 LEU A 606      58.050  18.900  37.720  1.00  0.00           H
ATOM    370 HD12 LEU A 606      57.330  18.940  36.060  1.00  0.00           H
ATOM    371 HD13 LEU A 606      56.870  17.580  37.040  1.00  0.00           H
ATOM    372  CD2 LEU A 606      55.670  19.140  39.160  1.00  0.00           C
ATOM    373 HD21 LEU A 606      56.650  19.260  39.690  1.00  0.00           H
ATOM    374 HD22 LEU A 606      55.380  18.060  39.230  1.00  0.00           H
ATOM    375 HD23 LEU A 606      54.960  19.830  39.650  1.00  0.00           H
ATOM    376  C   LEU A 606      55.570  23.430  37.830  1.00  0.00           C
ATOM    377  O   LEU A 606      55.870  23.970  38.900  1.00  0.00           O
ATOM    378  N   GLN A 607      55.530  24.130  36.690  1.00  0.00           N
ATOM    379  HN  GLN A 607      55.140  23.740  35.870  1.00  0.00           H
ATOM    380  CA  GLN A 607      55.850  25.560  36.640  1.00  0.00           C
ATOM    381  HA  GLN A 607      56.780  25.670  37.180  1.00  0.00           H
ATOM    382  CB  GLN A 607      56.130  26.050  35.220  1.00  0.00           C
ATOM    383  HB1 GLN A 607      57.100  25.640  34.840  1.00  0.00           H
ATOM    384  HB2 GLN A 607      56.280  27.140  35.100  1.00  0.00           H
ATOM    385  CG  GLN A 607      55.010  25.740  34.180  1.00  0.00           C
ATOM    386  HG1 GLN A 607      54.010  26.140  34.430  1.00  0.00           H
ATOM    387  HG2 GLN A 607      54.920  24.640  34.000  1.00  0.00           H
ATOM    388  CD  GLN A 607      55.330  26.330  32.830  1.00  0.00           C
ATOM    389  OE1 GLN A 607      55.270  27.500  32.510  1.00  0.00           O
ATOM    390  NE2 GLN A 607      55.560  25.420  31.860  1.00  0.00           N
ATOM    391 HE21 GLN A 607      55.880  25.730  30.960  1.00  0.00           H
ATOM    392 HE22 GLN A 607      55.580  24.460  32.130  1.00  0.00           H
ATOM    393  C   GLN A 607      54.850  26.420  37.330  1.00  0.00           C
ATOM    394  O   GLN A 607      55.160  27.450  37.960  1.00  0.00           O
ATOM    395  N   CYS A 608      53.550  25.970  37.270  1.00  0.00           N
ATOM    396  HN  CYS A 608      53.270  25.110  36.870  1.00  0.00           H
ATOM    397  CA  CYS A 608      52.460  26.560  38.090  1.00  0.00           C
ATOM    398  HA  CYS A 608      52.560  27.630  37.970  1.00  0.00           H
ATOM    399  CB  CYS A 608      51.020  26.100  37.560  1.00  0.00           C
ATOM    400  HB1 CYS A 608      50.180  26.520  38.160  1.00  0.00           H
ATOM    401  HB2 CYS A 608      51.020  25.000  37.680  1.00  0.00           H
ATOM    402  SG  CYS A 608      50.700  26.700  35.840  1.00  0.00           S
ATOM    403  HG1 CYS A 608      51.150  25.610  35.240  1.00  0.00           H
ATOM    404  C   CYS A 608      52.530  26.450  39.610  1.00  0.00           C
ATOM    405  O   CYS A 608      52.350  27.440  40.350  1.00  0.00           O
ATOM    406  N   LEU A 609      52.900  25.230  40.110  1.00  0.00           N
ATOM    407  HN  LEU A 609      53.140  24.520  39.440  1.00  0.00           H
ATOM    408  CA  LEU A 609      53.300  24.980  41.480  1.00  0.00           C
ATOM    409  HA  LEU A 609      52.450  25.270  42.070  1.00  0.00           H
ATOM    410  CB  LEU A 609      53.600  23.520  41.880  1.00  0.00           C
ATOM    411  HB1 LEU A 609      53.970  23.440  42.920  1.00  0.00           H
ATOM    412  HB2 LEU A 609      54.360  23.210  41.130  1.00  0.00           H
ATOM    413  CG  LEU A 609      52.300  22.680  41.770  1.00  0.00           C
ATOM    414  HG  LEU A 609      51.790  22.970  40.820  1.00  0.00           H
ATOM    415  CD1 LEU A 609      52.590  21.160  41.510  1.00  0.00           C
ATOM    416 HD11 LEU A 609      53.180  21.050  40.580  1.00  0.00           H
ATOM    417 HD12 LEU A 609      51.590  20.670  41.400  1.00  0.00           H
ATOM    418 HD13 LEU A 609      53.100  20.530  42.270  1.00  0.00           H
ATOM    419  CD2 LEU A 609      51.320  22.960  42.950  1.00  0.00           C
ATOM    420 HD21 LEU A 609      51.910  22.610  43.810  1.00  0.00           H
ATOM    421 HD22 LEU A 609      50.360  22.420  42.950  1.00  0.00           H
ATOM    422 HD23 LEU A 609      51.190  24.060  43.080  1.00  0.00           H
ATOM    423  C   LEU A 609      54.490  25.740  41.960  1.00  0.00           C
ATOM    424  O   LEU A 609      54.470  26.210  43.100  1.00  0.00           O
ATOM    425  N   ALA A 610      55.620  25.820  41.140  1.00  0.00           N
ATOM    426  HN  ALA A 610      55.560  25.320  40.280  1.00  0.00           H
ATOM    427  CA  ALA A 610      56.730  26.720  41.420  1.00  0.00           C
ATOM    428  HA  ALA A 610      57.070  26.540  42.420  1.00  0.00           H
ATOM    429  CB  ALA A 610      57.890  26.650  40.350  1.00  0.00           C
ATOM    430  HB1 ALA A 610      57.620  27.050  39.360  1.00  0.00           H
ATOM    431  HB2 ALA A 610      58.400  25.650  40.320  1.00  0.00           H
ATOM    432  HB3 ALA A 610      58.790  27.160  40.770  1.00  0.00           H
ATOM    433  C   ALA A 610      56.300  28.200  41.510  1.00  0.00           C
ATOM    434  O   ALA A 610      56.690  28.900  42.420  1.00  0.00           O
ATOM    435  N   SER A 611      55.430  28.580  40.570  1.00  0.00           N
ATOM    436  HN  SER A 611      55.130  28.030  39.790  1.00  0.00           H
ATOM    437  CA  SER A 611      54.790  29.910  40.590  1.00  0.00           C
ATOM    438  HA  SER A 611      55.600  30.620  40.640  1.00  0.00           H
ATOM    439  CB  SER A 611      53.960  30.190  39.340  1.00  0.00           C
ATOM    440  HB1 SER A 611      53.560  31.230  39.390  1.00  0.00           H
ATOM    441  HB2 SER A 611      53.130  29.480  39.180  1.00  0.00           H
ATOM    442  OG  SER A 611      54.790  30.220  38.140  1.00  0.00           O
ATOM    443  HG1 SER A 611      54.940  29.310  37.900  1.00  0.00           H
ATOM    444  C   SER A 611      53.930  30.170  41.900  1.00  0.00           C
ATOM    445  O   SER A 611      54.090  31.210  42.460  1.00  0.00           O
ATOM    446  N   ILE A 612      53.020  29.310  42.420  1.00  0.00           N
ATOM    447  HN  ILE A 612      52.860  28.540  41.820  1.00  0.00           H
ATOM    448  CA  ILE A 612      52.110  29.360  43.550  1.00  0.00           C
ATOM    449  HA  ILE A 612      51.420  30.190  43.460  1.00  0.00           H
ATOM    450  CB  ILE A 612      51.300  28.030  43.710  1.00  0.00           C
ATOM    451  HB  ILE A 612      52.090  27.270  43.570  1.00  0.00           H
ATOM    452  CG2 ILE A 612      50.700  27.770  45.160  1.00  0.00           C
ATOM    453 HG21 ILE A 612      49.820  28.390  45.420  1.00  0.00           H
ATOM    454 HG22 ILE A 612      51.450  28.030  45.940  1.00  0.00           H
ATOM    455 HG23 ILE A 612      50.430  26.710  45.330  1.00  0.00           H
ATOM    456  CG1 ILE A 612      50.190  27.820  42.700  1.00  0.00           C
ATOM    457 HG11 ILE A 612      50.350  28.280  41.700  1.00  0.00           H
ATOM    458 HG12 ILE A 612      49.280  28.420  42.960  1.00  0.00           H
ATOM    459  CD  ILE A 612      49.710  26.400  42.510  1.00  0.00           C
ATOM    460  HD1 ILE A 612      50.400  25.810  41.870  1.00  0.00           H
ATOM    461  HD2 ILE A 612      48.820  26.540  41.860  1.00  0.00           H
ATOM    462  HD3 ILE A 612      49.500  25.800  43.420  1.00  0.00           H
ATOM    463  C   ILE A 612      52.970  29.670  44.780  1.00  0.00           C
ATOM    464  O   ILE A 612      52.640  30.550  45.550  1.00  0.00           O
ATOM    465  N   LEU A 613      54.090  29.020  44.920  1.00  0.00           N
ATOM    466  HN  LEU A 613      54.280  28.290  44.260  1.00  0.00           H
ATOM    467  CA  LEU A 613      55.020  29.290  46.080  1.00  0.00           C
ATOM    468  HA  LEU A 613      54.420  29.180  46.970  1.00  0.00           H
ATOM    469  CB  LEU A 613      56.190  28.240  45.930  1.00  0.00           C
ATOM    470  HB1 LEU A 613      56.550  28.170  44.880  1.00  0.00           H
ATOM    471  HB2 LEU A 613      55.680  27.260  46.110  1.00  0.00           H
ATOM    472  CG  LEU A 613      57.240  28.370  47.010  1.00  0.00           C
ATOM    473  HG  LEU A 613      57.850  29.290  46.860  1.00  0.00           H
ATOM    474  CD1 LEU A 613      56.690  28.380  48.430  1.00  0.00           C
ATOM    475 HD11 LEU A 613      57.290  27.890  49.230  1.00  0.00           H
ATOM    476 HD12 LEU A 613      55.790  27.720  48.410  1.00  0.00           H
ATOM    477 HD13 LEU A 613      56.260  29.350  48.730  1.00  0.00           H
ATOM    478  CD2 LEU A 613      58.250  27.230  46.870  1.00  0.00           C
ATOM    479 HD21 LEU A 613      59.100  27.310  47.590  1.00  0.00           H
ATOM    480 HD22 LEU A 613      58.630  27.240  45.840  1.00  0.00           H
ATOM    481 HD23 LEU A 613      57.840  26.220  47.070  1.00  0.00           H
ATOM    482  C   LEU A 613      55.720  30.710  46.070  1.00  0.00           C
ATOM    483  O   LEU A 613      55.770  31.380  47.090  1.00  0.00           O
ATOM    484  N   PHE A 614      56.220  31.180  44.900  1.00  0.00           N
ATOM    485  HN  PHE A 614      56.340  30.630  44.070  1.00  0.00           H
ATOM    486  CA  PHE A 614      56.800  32.500  44.740  1.00  0.00           C
ATOM    487  HA  PHE A 614      57.470  32.660  45.570  1.00  0.00           H
ATOM    488  CB  PHE A 614      57.580  32.590  43.410  1.00  0.00           C
ATOM    489  HB1 PHE A 614      57.910  33.610  43.130  1.00  0.00           H
ATOM    490  HB2 PHE A 614      56.890  32.260  42.620  1.00  0.00           H
ATOM    491  CG  PHE A 614      58.870  31.810  43.410  1.00  0.00           C
ATOM    492  CD1 PHE A 614      59.860  32.030  44.410  1.00  0.00           C
ATOM    493  HD1 PHE A 614      59.740  32.670  45.280  1.00  0.00           H
ATOM    494  CE1 PHE A 614      61.030  31.290  44.320  1.00  0.00           C
ATOM    495  HE1 PHE A 614      61.780  31.380  45.090  1.00  0.00           H
ATOM    496  CZ  PHE A 614      61.230  30.400  43.260  1.00  0.00           C
ATOM    497  HZ  PHE A 614      62.160  29.860  43.210  1.00  0.00           H
ATOM    498  CD2 PHE A 614      59.030  30.910  42.320  1.00  0.00           C
ATOM    499  HD2 PHE A 614      58.310  30.880  41.520  1.00  0.00           H
ATOM    500  CE2 PHE A 614      60.260  30.170  42.300  1.00  0.00           C
ATOM    501  HE2 PHE A 614      60.240  29.400  41.540  1.00  0.00           H
ATOM    502  C   PHE A 614      55.760  33.600  44.870  1.00  0.00           C
ATOM    503  O   PHE A 614      56.020  34.530  45.630  1.00  0.00           O
ATOM    504  N   LEU A 615      54.610  33.500  44.230  1.00  0.00           N
ATOM    505  HN  LEU A 615      54.340  32.720  43.680  1.00  0.00           H
ATOM    506  CA  LEU A 615      53.530  34.410  44.420  1.00  0.00           C
ATOM    507  HA  LEU A 615      53.930  35.400  44.260  1.00  0.00           H
ATOM    508  CB  LEU A 615      52.430  34.070  43.380  1.00  0.00           C
ATOM    509  HB1 LEU A 615      51.450  34.590  43.500  1.00  0.00           H
ATOM    510  HB2 LEU A 615      52.200  32.990  43.370  1.00  0.00           H
ATOM    511  CG  LEU A 615      52.940  34.410  41.940  1.00  0.00           C
ATOM    512  HG  LEU A 615      54.020  34.190  41.820  1.00  0.00           H
ATOM    513  CD1 LEU A 615      52.170  33.800  40.720  1.00  0.00           C
ATOM    514 HD11 LEU A 615      51.150  34.230  40.770  1.00  0.00           H
ATOM    515 HD12 LEU A 615      52.290  32.690  40.760  1.00  0.00           H
ATOM    516 HD13 LEU A 615      52.650  34.080  39.760  1.00  0.00           H
ATOM    517  CD2 LEU A 615      52.820  35.920  41.820  1.00  0.00           C
ATOM    518 HD21 LEU A 615      52.850  36.290  40.770  1.00  0.00           H
ATOM    519 HD22 LEU A 615      53.690  36.380  42.330  1.00  0.00           H
ATOM    520 HD23 LEU A 615      51.900  36.350  42.270  1.00  0.00           H
ATOM    521  C   LEU A 615      52.930  34.440  45.830  1.00  0.00           C
ATOM    522  O   LEU A 615      52.420  35.460  46.340  1.00  0.00           O
ATOM    523  N   TYR A 616      52.990  33.240  46.500  1.00  0.00           N
ATOM    524  HN  TYR A 616      53.200  32.420  45.980  1.00  0.00           H
ATOM    525  CA  TYR A 616      52.810  33.130  47.940  1.00  0.00           C
ATOM    526  HA  TYR A 616      51.860  33.620  48.150  1.00  0.00           H
ATOM    527  CB  TYR A 616      52.670  31.580  48.370  1.00  0.00           C
ATOM    528  HB1 TYR A 616      53.540  31.000  47.980  1.00  0.00           H
ATOM    529  HB2 TYR A 616      51.680  31.240  48.010  1.00  0.00           H
ATOM    530  CG  TYR A 616      52.840  31.410  49.930  1.00  0.00           C
ATOM    531  CD1 TYR A 616      53.990  30.870  50.480  1.00  0.00           C
ATOM    532  HD1 TYR A 616      54.770  30.660  49.770  1.00  0.00           H
ATOM    533  CE1 TYR A 616      54.140  30.570  51.840  1.00  0.00           C
ATOM    534  HE1 TYR A 616      54.980  30.080  52.280  1.00  0.00           H
ATOM    535  CZ  TYR A 616      53.130  30.990  52.790  1.00  0.00           C
ATOM    536  OH  TYR A 616      53.250  30.600  54.150  1.00  0.00           O
ATOM    537  HH  TYR A 616      52.390  30.780  54.530  1.00  0.00           H
ATOM    538  CD2 TYR A 616      51.810  31.760  50.860  1.00  0.00           C
ATOM    539  HD2 TYR A 616      50.890  32.120  50.410  1.00  0.00           H
ATOM    540  CE2 TYR A 616      51.990  31.590  52.280  1.00  0.00           C
ATOM    541  HE2 TYR A 616      51.120  31.760  52.900  1.00  0.00           H
ATOM    542  C   TYR A 616      53.700  33.920  48.820  1.00  0.00           C
ATOM    543  O   TYR A 616      53.250  34.570  49.810  1.00  0.00           O
ATOM    544  N   CYS A 617      54.980  33.930  48.410  1.00  0.00           N
ATOM    545  HN  CYS A 617      55.190  33.340  47.640  1.00  0.00           H
ATOM    546  CA  CYS A 617      55.980  34.710  49.050  1.00  0.00           C
ATOM    547  HA  CYS A 617      55.870  34.680  50.120  1.00  0.00           H
ATOM    548  CB  CYS A 617      57.390  34.340  48.690  1.00  0.00           C
ATOM    549  HB1 CYS A 617      58.030  35.020  49.270  1.00  0.00           H
ATOM    550  HB2 CYS A 617      57.580  34.440  47.600  1.00  0.00           H
ATOM    551  SG  CYS A 617      57.740  32.610  49.160  1.00  0.00           S
ATOM    552  HG1 CYS A 617      57.070  31.910  48.250  1.00  0.00           H
ATOM    553  C   CYS A 617      55.690  36.210  48.760  1.00  0.00           C
ATOM    554  O   CYS A 617      55.840  37.080  49.620  1.00  0.00           O
ATOM    555  N   ALA A 618      55.360  36.540  47.470  1.00  0.00           N
ATOM    556  HN  ALA A 618      55.470  35.840  46.770  1.00  0.00           H
ATOM    557  CA  ALA A 618      54.850  37.790  47.010  1.00  0.00           C
ATOM    558  HA  ALA A 618      55.650  38.510  47.120  1.00  0.00           H
ATOM    559  CB  ALA A 618      54.430  37.690  45.520  1.00  0.00           C
ATOM    560  HB1 ALA A 618      54.260  38.700  45.080  1.00  0.00           H
ATOM    561  HB2 ALA A 618      53.520  37.120  45.210  1.00  0.00           H
ATOM    562  HB3 ALA A 618      55.300  37.250  44.980  1.00  0.00           H
ATOM    563  C   ALA A 618      53.650  38.370  47.830  1.00  0.00           C
ATOM    564  O   ALA A 618      53.540  39.570  47.990  1.00  0.00           O
ATOM    565  N   CYS A 619      52.780  37.560  48.260  1.00  0.00           N
ATOM    566  HN  CYS A 619      52.710  36.610  47.960  1.00  0.00           H
ATOM    567  CA  CYS A 619      51.690  38.030  49.180  1.00  0.00           C
ATOM    568  HA  CYS A 619      51.430  39.080  49.070  1.00  0.00           H
ATOM    569  CB  CYS A 619      50.440  37.070  48.880  1.00  0.00           C
ATOM    570  HB1 CYS A 619      50.840  36.050  49.090  1.00  0.00           H
ATOM    571  HB2 CYS A 619      50.210  37.150  47.800  1.00  0.00           H
ATOM    572  SG  CYS A 619      48.790  37.370  49.730  1.00  0.00           S
ATOM    573  HG1 CYS A 619      49.370  37.370  50.930  1.00  0.00           H
ATOM    574  C   CYS A 619      52.020  37.990  50.640  1.00  0.00           C
ATOM    575  O   CYS A 619      51.340  38.690  51.400  1.00  0.00           O
ATOM    576  N   MET A 620      52.960  37.150  51.060  1.00  0.00           N
ATOM    577  HN  MET A 620      53.340  36.450  50.460  1.00  0.00           H
ATOM    578  CA  MET A 620      53.200  37.170  52.570  1.00  0.00           C
ATOM    579  HA  MET A 620      52.230  37.100  53.050  1.00  0.00           H
ATOM    580  CB  MET A 620      53.950  35.850  52.950  1.00  0.00           C
ATOM    581  HB1 MET A 620      54.670  35.940  53.790  1.00  0.00           H
ATOM    582  HB2 MET A 620      54.710  35.690  52.140  1.00  0.00           H
ATOM    583  CG  MET A 620      53.180  34.540  53.090  1.00  0.00           C
ATOM    584  HG1 MET A 620      53.900  33.730  52.890  1.00  0.00           H
ATOM    585  HG2 MET A 620      52.400  34.500  52.310  1.00  0.00           H
ATOM    586  SD  MET A 620      52.400  34.400  54.740  1.00  0.00           S
ATOM    587  CE  MET A 620      53.760  33.700  55.730  1.00  0.00           C
ATOM    588  HE1 MET A 620      54.770  34.110  55.490  1.00  0.00           H
ATOM    589  HE2 MET A 620      53.970  32.620  55.580  1.00  0.00           H
ATOM    590  HE3 MET A 620      53.550  33.670  56.820  1.00  0.00           H
ATOM    591  C   MET A 620      53.980  38.340  53.150  1.00  0.00           C
ATOM    592  O   MET A 620      53.650  38.640  54.270  1.00  0.00           O
ATOM    593  N   SER A 621      54.970  39.010  52.500  1.00  0.00           N
ATOM    594  HN  SER A 621      55.340  38.680  51.640  1.00  0.00           H
ATOM    595  CA  SER A 621      55.540  40.320  52.920  1.00  0.00           C
ATOM    596  HA  SER A 621      55.790  40.180  53.960  1.00  0.00           H
ATOM    597  CB  SER A 621      56.750  40.860  52.120  1.00  0.00           C
ATOM    598  HB1 SER A 621      57.210  41.640  52.760  1.00  0.00           H
ATOM    599  HB2 SER A 621      56.540  41.270  51.110  1.00  0.00           H
ATOM    600  OG  SER A 621      57.630  39.760  52.100  1.00  0.00           O
ATOM    601  HG1 SER A 621      57.580  39.450  51.180  1.00  0.00           H
ATOM    602  C   SER A 621      54.550  41.480  53.080  1.00  0.00           C
ATOM    603  O   SER A 621      54.580  42.080  54.170  1.00  0.00           O
ATOM    604  N   PRO A 622      53.630  41.870  52.200  1.00  0.00           N
ATOM    605  CD  PRO A 622      53.570  41.460  50.790  1.00  0.00           C
ATOM    606  HD1 PRO A 622      53.660  40.360  50.770  1.00  0.00           H
ATOM    607  HD2 PRO A 622      54.380  41.930  50.180  1.00  0.00           H
ATOM    608  CA  PRO A 622      52.760  43.050  52.380  1.00  0.00           C
ATOM    609  HA  PRO A 622      53.430  43.810  52.760  1.00  0.00           H
ATOM    610  CB  PRO A 622      52.140  43.280  50.920  1.00  0.00           C
ATOM    611  HB1 PRO A 622      52.720  44.010  50.330  1.00  0.00           H
ATOM    612  HB2 PRO A 622      51.100  43.680  50.830  1.00  0.00           H
ATOM    613  CG  PRO A 622      52.210  41.930  50.250  1.00  0.00           C
ATOM    614  HG1 PRO A 622      51.440  41.170  50.500  1.00  0.00           H
ATOM    615  HG2 PRO A 622      52.290  42.010  49.150  1.00  0.00           H
ATOM    616  C   PRO A 622      51.760  42.790  53.460  1.00  0.00           C
ATOM    617  O   PRO A 622      51.340  43.630  54.300  1.00  0.00           O
ATOM    618  N   VAL A 623      51.110  41.590  53.420  1.00  0.00           N
ATOM    619  HN  VAL A 623      51.450  40.920  52.750  1.00  0.00           H
ATOM    620  CA  VAL A 623      50.120  41.130  54.380  1.00  0.00           C
ATOM    621  HA  VAL A 623      49.340  41.890  54.400  1.00  0.00           H
ATOM    622  CB  VAL A 623      49.470  39.870  53.840  1.00  0.00           C
ATOM    623  HB  VAL A 623      50.240  39.090  53.680  1.00  0.00           H
ATOM    624  CG1 VAL A 623      48.360  39.500  54.900  1.00  0.00           C
ATOM    625 HG11 VAL A 623      48.700  39.020  55.840  1.00  0.00           H
ATOM    626 HG12 VAL A 623      47.640  38.730  54.500  1.00  0.00           H
ATOM    627 HG13 VAL A 623      47.710  40.330  55.250  1.00  0.00           H
ATOM    628  CG2 VAL A 623      48.780  40.260  52.550  1.00  0.00           C
ATOM    629 HG21 VAL A 623      48.070  39.530  52.130  1.00  0.00           H
ATOM    630 HG22 VAL A 623      49.520  40.390  51.710  1.00  0.00           H
ATOM    631 HG23 VAL A 623      48.240  41.230  52.690  1.00  0.00           H
ATOM    632  C   VAL A 623      50.600  41.010  55.840  1.00  0.00           C
ATOM    633  O   VAL A 623      50.010  41.670  56.690  1.00  0.00           O
ATOM    634  N   ILE A 624      51.700  40.400  56.210  1.00  0.00           N
ATOM    635  HN  ILE A 624      52.120  39.820  55.530  1.00  0.00           H
ATOM    636  CA  ILE A 624      52.370  40.550  57.530  1.00  0.00           C
ATOM    637  HA  ILE A 624      51.630  40.310  58.290  1.00  0.00           H
ATOM    638  CB  ILE A 624      53.560  39.580  57.730  1.00  0.00           C
ATOM    639  HB  ILE A 624      54.350  39.740  56.970  1.00  0.00           H
ATOM    640  CG2 ILE A 624      54.300  39.790  59.090  1.00  0.00           C
ATOM    641 HG21 ILE A 624      54.940  38.880  59.190  1.00  0.00           H
ATOM    642 HG22 ILE A 624      53.490  39.800  59.860  1.00  0.00           H
ATOM    643 HG23 ILE A 624      54.820  40.760  59.080  1.00  0.00           H
ATOM    644  CG1 ILE A 624      52.930  38.100  57.580  1.00  0.00           C
ATOM    645 HG11 ILE A 624      53.730  37.330  57.570  1.00  0.00           H
ATOM    646 HG12 ILE A 624      52.450  37.930  56.590  1.00  0.00           H
ATOM    647  CD  ILE A 624      51.890  37.720  58.620  1.00  0.00           C
ATOM    648  HD1 ILE A 624      52.100  38.020  59.670  1.00  0.00           H
ATOM    649  HD2 ILE A 624      51.870  36.610  58.700  1.00  0.00           H
ATOM    650  HD3 ILE A 624      50.890  38.130  58.350  1.00  0.00           H
ATOM    651  C   ILE A 624      52.810  42.030  57.760  1.00  0.00           C
ATOM    652  O   ILE A 624      52.840  42.480  58.870  1.00  0.00           O
ATOM    653  N   THR A 625      53.190  42.910  56.790  1.00  0.00           N
ATOM    654  HN  THR A 625      53.180  42.720  55.810  1.00  0.00           H
ATOM    655  CA  THR A 625      53.610  44.310  57.060  1.00  0.00           C
ATOM    656  HA  THR A 625      54.390  44.300  57.810  1.00  0.00           H
ATOM    657  CB  THR A 625      54.180  44.910  55.840  1.00  0.00           C
ATOM    658  HB  THR A 625      53.460  44.830  54.990  1.00  0.00           H
ATOM    659  OG1 THR A 625      55.390  44.230  55.460  1.00  0.00           O
ATOM    660  HG1 THR A 625      55.180  43.380  55.080  1.00  0.00           H
ATOM    661  CG2 THR A 625      54.560  46.420  56.120  1.00  0.00           C
ATOM    662 HG21 THR A 625      53.590  46.960  56.220  1.00  0.00           H
ATOM    663 HG22 THR A 625      55.130  46.940  55.330  1.00  0.00           H
ATOM    664 HG23 THR A 625      55.260  46.510  56.970  1.00  0.00           H
ATOM    665  C   THR A 625      52.390  45.120  57.530  1.00  0.00           C
ATOM    666  O   THR A 625      52.430  45.890  58.490  1.00  0.00           O
ATOM    667  N   PHE A 626      51.240  44.910  56.870  1.00  0.00           N
ATOM    668  HN  PHE A 626      51.180  44.200  56.180  1.00  0.00           H
ATOM    669  CA  PHE A 626      49.940  45.520  57.130  1.00  0.00           C
ATOM    670  HA  PHE A 626      50.010  46.600  57.220  1.00  0.00           H
ATOM    671  CB  PHE A 626      48.980  45.120  56.010  1.00  0.00           C
ATOM    672  HB1 PHE A 626      49.180  44.170  55.470  1.00  0.00           H
ATOM    673  HB2 PHE A 626      49.240  45.840  55.200  1.00  0.00           H
ATOM    674  CG  PHE A 626      47.470  45.310  56.140  1.00  0.00           C
ATOM    675  CD1 PHE A 626      46.570  44.380  55.680  1.00  0.00           C
ATOM    676  HD1 PHE A 626      46.990  43.520  55.180  1.00  0.00           H
ATOM    677  CE1 PHE A 626      45.210  44.580  55.540  1.00  0.00           C
ATOM    678  HE1 PHE A 626      44.530  43.860  55.110  1.00  0.00           H
ATOM    679  CZ  PHE A 626      44.770  45.850  55.830  1.00  0.00           C
ATOM    680  HZ  PHE A 626      43.770  46.160  55.540  1.00  0.00           H
ATOM    681  CD2 PHE A 626      47.010  46.530  56.570  1.00  0.00           C
ATOM    682  HD2 PHE A 626      47.730  47.300  56.780  1.00  0.00           H
ATOM    683  CE2 PHE A 626      45.650  46.830  56.430  1.00  0.00           C
ATOM    684  HE2 PHE A 626      45.230  47.750  56.800  1.00  0.00           H
ATOM    685  C   PHE A 626      49.440  45.110  58.540  1.00  0.00           C
ATOM    686  O   PHE A 626      49.200  46.000  59.340  1.00  0.00           O
ATOM    687  N   GLY A 627      49.460  43.770  58.840  1.00  0.00           N
ATOM    688  HN  GLY A 627      49.660  43.200  58.030  1.00  0.00           H
ATOM    689  CA  GLY A 627      49.120  43.250  60.130  1.00  0.00           C
ATOM    690  HA1 GLY A 627      49.390  42.200  60.090  1.00  0.00           H
ATOM    691  HA2 GLY A 627      48.060  43.340  60.270  1.00  0.00           H
ATOM    692  C   GLY A 627      49.820  43.880  61.300  1.00  0.00           C
ATOM    693  O   GLY A 627      49.140  44.400  62.230  1.00  0.00           O
ATOM    694  N   GLY A 628      51.190  43.910  61.220  1.00  0.00           N
ATOM    695  HN  GLY A 628      51.740  43.440  60.550  1.00  0.00           H
ATOM    696  CA  GLY A 628      52.060  44.680  62.120  1.00  0.00           C
ATOM    697  HA1 GLY A 628      53.070  44.640  61.750  1.00  0.00           H
ATOM    698  HA2 GLY A 628      52.040  44.360  63.150  1.00  0.00           H
ATOM    699  C   GLY A 628      51.740  46.190  62.230  1.00  0.00           C
ATOM    700  O   GLY A 628      51.540  46.690  63.350  1.00  0.00           O
ATOM    701  N   LEU A 629      51.720  46.930  61.090  1.00  0.00           N
ATOM    702  HN  LEU A 629      51.830  46.550  60.190  1.00  0.00           H
ATOM    703  CA  LEU A 629      51.580  48.410  61.180  1.00  0.00           C
ATOM    704  HA  LEU A 629      52.310  48.790  61.880  1.00  0.00           H
ATOM    705  CB  LEU A 629      51.990  49.030  59.830  1.00  0.00           C
ATOM    706  HB1 LEU A 629      51.400  48.570  58.990  1.00  0.00           H
ATOM    707  HB2 LEU A 629      53.050  48.710  59.690  1.00  0.00           H
ATOM    708  CG  LEU A 629      51.970  50.560  59.740  1.00  0.00           C
ATOM    709  HG  LEU A 629      50.940  50.910  59.970  1.00  0.00           H
ATOM    710  CD1 LEU A 629      52.980  51.390  60.570  1.00  0.00           C
ATOM    711 HD11 LEU A 629      52.670  51.290  61.630  1.00  0.00           H
ATOM    712 HD12 LEU A 629      52.890  52.480  60.380  1.00  0.00           H
ATOM    713 HD13 LEU A 629      53.990  51.030  60.260  1.00  0.00           H
ATOM    714  CD2 LEU A 629      52.020  51.050  58.250  1.00  0.00           C
ATOM    715 HD21 LEU A 629      52.230  52.130  58.150  1.00  0.00           H
ATOM    716 HD22 LEU A 629      51.010  50.890  57.800  1.00  0.00           H
ATOM    717 HD23 LEU A 629      52.840  50.550  57.690  1.00  0.00           H
ATOM    718  C   LEU A 629      50.140  48.780  61.600  1.00  0.00           C
ATOM    719  O   LEU A 629      49.840  49.680  62.380  1.00  0.00           O
ATOM    720  N   LEU A 630      49.150  48.070  61.120  1.00  0.00           N
ATOM    721  HN  LEU A 630      49.380  47.300  60.530  1.00  0.00           H
ATOM    722  CA  LEU A 630      47.720  48.180  61.640  1.00  0.00           C
ATOM    723  HA  LEU A 630      47.430  49.210  61.570  1.00  0.00           H
ATOM    724  CB  LEU A 630      46.770  47.240  60.780  1.00  0.00           C
ATOM    725  HB1 LEU A 630      47.070  46.170  60.840  1.00  0.00           H
ATOM    726  HB2 LEU A 630      46.890  47.420  59.690  1.00  0.00           H
ATOM    727  CG  LEU A 630      45.280  47.260  61.110  1.00  0.00           C
ATOM    728  HG  LEU A 630      44.960  47.060  62.160  1.00  0.00           H
ATOM    729  CD1 LEU A 630      44.690  48.680  60.840  1.00  0.00           C
ATOM    730 HD11 LEU A 630      43.580  48.640  60.920  1.00  0.00           H
ATOM    731 HD12 LEU A 630      45.000  48.960  59.820  1.00  0.00           H
ATOM    732 HD13 LEU A 630      45.090  49.430  61.560  1.00  0.00           H
ATOM    733  CD2 LEU A 630      44.530  46.330  60.180  1.00  0.00           C
ATOM    734 HD21 LEU A 630      43.450  46.480  60.380  1.00  0.00           H
ATOM    735 HD22 LEU A 630      44.840  45.270  60.350  1.00  0.00           H
ATOM    736 HD23 LEU A 630      44.760  46.630  59.140  1.00  0.00           H
ATOM    737  C   LEU A 630      47.550  47.920  63.090  1.00  0.00           C
ATOM    738  O   LEU A 630      46.700  48.530  63.730  1.00  0.00           O
ATOM    739  N   GLY A 631      48.340  47.080  63.740  1.00  0.00           N
ATOM    740  HN  GLY A 631      48.770  46.330  63.260  1.00  0.00           H
ATOM    741  CA  GLY A 631      48.480  47.020  65.180  1.00  0.00           C
ATOM    742  HA1 GLY A 631      49.120  46.190  65.430  1.00  0.00           H
ATOM    743  HA2 GLY A 631      47.470  47.000  65.560  1.00  0.00           H
ATOM    744  C   GLY A 631      49.060  48.310  65.760  1.00  0.00           C
ATOM    745  O   GLY A 631      48.670  48.760  66.820  1.00  0.00           O
ATOM    746  N   GLU A 632      50.080  48.850  65.150  1.00  0.00           N
ATOM    747  HN  GLU A 632      50.420  48.460  64.290  1.00  0.00           H
ATOM    748  CA  GLU A 632      50.600  50.100  65.540  1.00  0.00           C
ATOM    749  HA  GLU A 632      50.760  50.040  66.610  1.00  0.00           H
ATOM    750  CB  GLU A 632      51.950  50.400  64.840  1.00  0.00           C
ATOM    751  HB1 GLU A 632      52.350  51.330  65.280  1.00  0.00           H
ATOM    752  HB2 GLU A 632      51.820  50.590  63.760  1.00  0.00           H
ATOM    753  CG  GLU A 632      53.130  49.390  65.210  1.00  0.00           C
ATOM    754  HG1 GLU A 632      54.060  49.660  64.670  1.00  0.00           H
ATOM    755  HG2 GLU A 632      52.860  48.380  64.830  1.00  0.00           H
ATOM    756  CD  GLU A 632      53.310  49.290  66.690  1.00  0.00           C
ATOM    757  OE1 GLU A 632      52.470  48.670  67.420  1.00  0.00           O
ATOM    758  OE2 GLU A 632      54.310  49.780  67.220  1.00  0.00           O
ATOM    759  C   GLU A 632      49.700  51.310  65.540  1.00  0.00           C
ATOM    760  O   GLU A 632      49.540  52.110  66.490  1.00  0.00           O
ATOM    761  N   ALA A 633      49.010  51.410  64.340  1.00  0.00           N
ATOM    762  HN  ALA A 633      49.300  50.890  63.540  1.00  0.00           H
ATOM    763  CA  ALA A 633      48.000  52.460  63.950  1.00  0.00           C
ATOM    764  HA  ALA A 633      48.350  53.490  63.930  1.00  0.00           H
ATOM    765  CB  ALA A 633      47.450  51.970  62.590  1.00  0.00           C
ATOM    766  HB1 ALA A 633      47.390  50.860  62.660  1.00  0.00           H
ATOM    767  HB2 ALA A 633      48.150  52.210  61.770  1.00  0.00           H
ATOM    768  HB3 ALA A 633      46.420  52.370  62.420  1.00  0.00           H
ATOM    769  C   ALA A 633      46.900  52.540  64.990  1.00  0.00           C
ATOM    770  O   ALA A 633      46.310  53.590  65.250  1.00  0.00           O
ATOM    771  N   THR A 634      46.470  51.400  65.450  1.00  0.00           N
ATOM    772  HN  THR A 634      47.010  50.610  65.160  1.00  0.00           H
ATOM    773  CA  THR A 634      45.350  51.140  66.410  1.00  0.00           C
ATOM    774  HA  THR A 634      44.730  52.030  66.420  1.00  0.00           H
ATOM    775  CB  THR A 634      44.590  49.950  66.060  1.00  0.00           C
ATOM    776  HB  THR A 634      43.740  49.640  66.710  1.00  0.00           H
ATOM    777  OG1 THR A 634      45.320  48.700  66.020  1.00  0.00           O
ATOM    778  HG1 THR A 634      45.730  48.550  65.170  1.00  0.00           H
ATOM    779  CG2 THR A 634      43.910  50.140  64.660  1.00  0.00           C
ATOM    780 HG21 THR A 634      43.330  49.220  64.420  1.00  0.00           H
ATOM    781 HG22 THR A 634      44.690  50.190  63.870  1.00  0.00           H
ATOM    782 HG23 THR A 634      43.340  51.090  64.590  1.00  0.00           H
ATOM    783  C   THR A 634      45.740  50.860  67.790  1.00  0.00           C
ATOM    784  O   THR A 634      44.940  50.440  68.600  1.00  0.00           O
ATOM    785  N   GLU A 635      46.990  51.130  68.080  1.00  0.00           N
ATOM    786  HN  GLU A 635      47.650  51.380  67.390  1.00  0.00           H
ATOM    787  CA  GLU A 635      47.650  50.970  69.350  1.00  0.00           C
ATOM    788  HA  GLU A 635      48.700  51.070  69.100  1.00  0.00           H
ATOM    789  CB  GLU A 635      47.440  52.190  70.380  1.00  0.00           C
ATOM    790  HB1 GLU A 635      47.920  51.930  71.350  1.00  0.00           H
ATOM    791  HB2 GLU A 635      46.370  52.290  70.640  1.00  0.00           H
ATOM    792  CG  GLU A 635      47.820  53.620  69.780  1.00  0.00           C
ATOM    793  HG1 GLU A 635      47.170  53.740  68.900  1.00  0.00           H
ATOM    794  HG2 GLU A 635      48.860  53.560  69.410  1.00  0.00           H
ATOM    795  CD  GLU A 635      47.540  54.820  70.580  1.00  0.00           C
ATOM    796  OE1 GLU A 635      47.900  56.000  70.300  1.00  0.00           O
ATOM    797  OE2 GLU A 635      46.830  54.540  71.630  1.00  0.00           O
ATOM    798  C   GLU A 635      47.530  49.580  70.090  1.00  0.00           C
ATOM    799  O   GLU A 635      47.040  49.600  71.220  1.00  0.00           O
ATOM    800  N   GLY A 636      48.050  48.520  69.520  1.00  0.00           N
ATOM    801  HN  GLY A 636      48.430  48.660  68.610  1.00  0.00           H
ATOM    802  CA  GLY A 636      47.870  47.140  70.030  1.00  0.00           C
ATOM    803  HA1 GLY A 636      48.210  47.220  71.060  1.00  0.00           H
ATOM    804  HA2 GLY A 636      48.470  46.410  69.510  1.00  0.00           H
ATOM    805  C   GLY A 636      46.480  46.510  70.210  1.00  0.00           C
ATOM    806  O   GLY A 636      46.320  45.760  71.150  1.00  0.00           O
ATOM    807  N   ARG A 637      45.530  46.860  69.290  1.00  0.00           N
ATOM    808  HN  ARG A 637      45.740  47.580  68.620  1.00  0.00           H
ATOM    809  CA  ARG A 637      44.210  46.280  69.420  1.00  0.00           C
ATOM    810  HA  ARG A 637      44.100  45.720  70.330  1.00  0.00           H
ATOM    811  CB  ARG A 637      43.130  47.400  69.330  1.00  0.00           C
ATOM    812  HB1 ARG A 637      42.140  46.950  69.120  1.00  0.00           H
ATOM    813  HB2 ARG A 637      43.330  48.140  68.510  1.00  0.00           H
ATOM    814  CG  ARG A 637      42.670  48.060  70.660  1.00  0.00           C
ATOM    815  HG1 ARG A 637      42.560  47.120  71.240  1.00  0.00           H
ATOM    816  HG2 ARG A 637      41.720  48.610  70.450  1.00  0.00           H
ATOM    817  CD  ARG A 637      43.680  48.970  71.240  1.00  0.00           C
ATOM    818  HD1 ARG A 637      44.040  49.740  70.520  1.00  0.00           H
ATOM    819  HD2 ARG A 637      44.580  48.410  71.600  1.00  0.00           H
ATOM    820  NE  ARG A 637      43.090  49.710  72.410  1.00  0.00           N
ATOM    821  HE  ARG A 637      42.290  49.500  72.960  1.00  0.00           H
ATOM    822  CZ  ARG A 637      43.860  50.630  73.010  1.00  0.00           C
ATOM    823  NH1 ARG A 637      43.280  51.390  73.920  1.00  0.00           N
ATOM    824 HH11 ARG A 637      42.280  51.390  73.910  1.00  0.00           H
ATOM    825 HH12 ARG A 637      43.730  52.230  74.240  1.00  0.00           H
ATOM    826  NH2 ARG A 637      45.160  50.790  72.870  1.00  0.00           N
ATOM    827 HH21 ARG A 637      45.690  50.310  72.160  1.00  0.00           H
ATOM    828 HH22 ARG A 637      45.740  51.430  73.370  1.00  0.00           H
ATOM    829  C   ARG A 637      44.000  45.250  68.280  1.00  0.00           C
ATOM    830  O   ARG A 637      43.020  44.480  68.270  1.00  0.00           O
ATOM    831  N   ILE A 638      44.940  45.240  67.250  1.00  0.00           N
ATOM    832  HN  ILE A 638      45.700  45.900  67.270  1.00  0.00           H
ATOM    833  CA  ILE A 638      44.790  44.420  66.060  1.00  0.00           C
ATOM    834  HA  ILE A 638      44.090  43.620  66.260  1.00  0.00           H
ATOM    835  CB  ILE A 638      44.250  45.260  64.820  1.00  0.00           C
ATOM    836  HB  ILE A 638      44.980  46.060  64.610  1.00  0.00           H
ATOM    837  CG2 ILE A 638      44.260  44.390  63.490  1.00  0.00           C
ATOM    838 HG21 ILE A 638      43.970  45.070  62.670  1.00  0.00           H
ATOM    839 HG22 ILE A 638      43.600  43.490  63.510  1.00  0.00           H
ATOM    840 HG23 ILE A 638      45.300  44.010  63.330  1.00  0.00           H
ATOM    841  CG1 ILE A 638      42.860  45.830  65.170  1.00  0.00           C
ATOM    842 HG11 ILE A 638      42.980  46.660  65.900  1.00  0.00           H
ATOM    843 HG12 ILE A 638      42.290  44.990  65.590  1.00  0.00           H
ATOM    844  CD  ILE A 638      42.030  46.310  63.950  1.00  0.00           C
ATOM    845  HD1 ILE A 638      42.120  45.540  63.150  1.00  0.00           H
ATOM    846  HD2 ILE A 638      42.530  47.230  63.570  1.00  0.00           H
ATOM    847  HD3 ILE A 638      40.960  46.440  64.220  1.00  0.00           H
ATOM    848  C   ILE A 638      46.140  43.860  65.700  1.00  0.00           C
ATOM    849  O   ILE A 638      47.170  44.480  66.060  1.00  0.00           O
ATOM    850  N   SER A 639      46.350  42.720  65.060  1.00  0.00           N
ATOM    851  HN  SER A 639      45.560  42.110  64.990  1.00  0.00           H
ATOM    852  CA  SER A 639      47.620  42.180  64.560  1.00  0.00           C
ATOM    853  HA  SER A 639      48.140  42.970  64.030  1.00  0.00           H
ATOM    854  CB  SER A 639      48.610  41.570  65.600  1.00  0.00           C
ATOM    855  HB1 SER A 639      48.160  40.660  66.060  1.00  0.00           H
ATOM    856  HB2 SER A 639      48.640  42.240  66.490  1.00  0.00           H
ATOM    857  OG  SER A 639      49.990  41.410  65.230  1.00  0.00           O
ATOM    858  HG1 SER A 639      50.530  41.340  66.020  1.00  0.00           H
ATOM    859  C   SER A 639      47.420  41.330  63.320  1.00  0.00           C
ATOM    860  O   SER A 639      46.360  41.170  62.720  1.00  0.00           O
ATOM    861  N   ALA A 640      48.570  40.830  62.850  1.00  0.00           N
ATOM    862  HN  ALA A 640      49.300  41.020  63.500  1.00  0.00           H
ATOM    863  CA  ALA A 640      48.790  40.000  61.710  1.00  0.00           C
ATOM    864  HA  ALA A 640      48.520  40.630  60.880  1.00  0.00           H
ATOM    865  CB  ALA A 640      50.400  39.690  61.460  1.00  0.00           C
ATOM    866  HB1 ALA A 640      50.850  40.620  61.050  1.00  0.00           H
ATOM    867  HB2 ALA A 640      50.440  38.950  60.630  1.00  0.00           H
ATOM    868  HB3 ALA A 640      50.870  39.310  62.390  1.00  0.00           H
ATOM    869  C   ALA A 640      47.960  38.760  61.590  1.00  0.00           C
ATOM    870  O   ALA A 640      47.630  38.270  60.520  1.00  0.00           O
ATOM    871  N   ILE A 641      47.670  38.050  62.690  1.00  0.00           N
ATOM    872  HN  ILE A 641      47.910  38.340  63.610  1.00  0.00           H
ATOM    873  CA  ILE A 641      46.870  36.850  62.680  1.00  0.00           C
ATOM    874  HA  ILE A 641      47.380  36.100  62.110  1.00  0.00           H
ATOM    875  CB  ILE A 641      46.820  36.230  64.070  1.00  0.00           C
ATOM    876  HB  ILE A 641      46.310  36.870  64.830  1.00  0.00           H
ATOM    877  CG2 ILE A 641      46.080  34.850  64.020  1.00  0.00           C
ATOM    878 HG21 ILE A 641      44.990  35.020  64.190  1.00  0.00           H
ATOM    879 HG22 ILE A 641      46.480  34.220  64.840  1.00  0.00           H
ATOM    880 HG23 ILE A 641      46.420  34.370  63.080  1.00  0.00           H
ATOM    881  CG1 ILE A 641      48.190  35.890  64.770  1.00  0.00           C
ATOM    882 HG11 ILE A 641      47.910  35.410  65.740  1.00  0.00           H
ATOM    883 HG12 ILE A 641      48.680  36.870  64.990  1.00  0.00           H
ATOM    884  CD  ILE A 641      49.100  34.980  63.950  1.00  0.00           C
ATOM    885  HD1 ILE A 641      49.420  35.370  62.960  1.00  0.00           H
ATOM    886  HD2 ILE A 641      48.630  34.000  63.760  1.00  0.00           H
ATOM    887  HD3 ILE A 641      50.080  34.860  64.460  1.00  0.00           H
ATOM    888  C   ILE A 641      45.470  37.050  62.210  1.00  0.00           C
ATOM    889  O   ILE A 641      44.900  36.250  61.490  1.00  0.00           O
ATOM    890  N   GLU A 642      44.890  38.140  62.670  1.00  0.00           N
ATOM    891  HN  GLU A 642      45.310  38.710  63.370  1.00  0.00           H
ATOM    892  CA  GLU A 642      43.640  38.730  62.150  1.00  0.00           C
ATOM    893  HA  GLU A 642      42.850  37.990  62.170  1.00  0.00           H
ATOM    894  CB  GLU A 642      43.290  39.960  63.090  1.00  0.00           C
ATOM    895  HB1 GLU A 642      42.400  40.510  62.720  1.00  0.00           H
ATOM    896  HB2 GLU A 642      44.190  40.610  63.070  1.00  0.00           H
ATOM    897  CG  GLU A 642      42.900  39.420  64.490  1.00  0.00           C
ATOM    898  HG1 GLU A 642      43.580  38.670  64.960  1.00  0.00           H
ATOM    899  HG2 GLU A 642      41.830  39.100  64.440  1.00  0.00           H
ATOM    900  CD  GLU A 642      43.060  40.640  65.390  1.00  0.00           C
ATOM    901  OE1 GLU A 642      42.110  41.320  65.720  1.00  0.00           O
ATOM    902  OE2 GLU A 642      44.230  40.920  65.710  1.00  0.00           O
ATOM    903  C   GLU A 642      43.750  39.110  60.670  1.00  0.00           C
ATOM    904  O   GLU A 642      43.000  38.670  59.820  1.00  0.00           O
ATOM    905  N   SER A 643      44.800  39.920  60.270  1.00  0.00           N
ATOM    906  HN  SER A 643      45.510  40.250  60.880  1.00  0.00           H
ATOM    907  CA  SER A 643      45.040  40.040  58.800  1.00  0.00           C
ATOM    908  HA  SER A 643      44.160  40.490  58.380  1.00  0.00           H
ATOM    909  CB  SER A 643      46.290  41.020  58.400  1.00  0.00           C
ATOM    910  HB1 SER A 643      46.480  41.110  57.320  1.00  0.00           H
ATOM    911  HB2 SER A 643      47.170  40.530  58.850  1.00  0.00           H
ATOM    912  OG  SER A 643      46.010  42.250  58.970  1.00  0.00           O
ATOM    913  HG1 SER A 643      45.450  42.730  58.360  1.00  0.00           H
ATOM    914  C   SER A 643      45.210  38.790  58.020  1.00  0.00           C
ATOM    915  O   SER A 643      44.860  38.760  56.850  1.00  0.00           O
ATOM    916  N   LEU A 644      45.850  37.650  58.600  1.00  0.00           N
ATOM    917  HN  LEU A 644      46.240  37.580  59.520  1.00  0.00           H
ATOM    918  CA  LEU A 644      46.040  36.430  57.840  1.00  0.00           C
ATOM    919  HA  LEU A 644      46.510  36.640  56.890  1.00  0.00           H
ATOM    920  CB  LEU A 644      46.950  35.460  58.560  1.00  0.00           C
ATOM    921  HB1 LEU A 644      46.880  34.440  58.120  1.00  0.00           H
ATOM    922  HB2 LEU A 644      46.620  35.420  59.630  1.00  0.00           H
ATOM    923  CG  LEU A 644      48.470  35.830  58.450  1.00  0.00           C
ATOM    924  HG  LEU A 644      48.700  36.910  58.450  1.00  0.00           H
ATOM    925  CD1 LEU A 644      49.310  35.110  59.580  1.00  0.00           C
ATOM    926 HD11 LEU A 644      49.060  34.020  59.580  1.00  0.00           H
ATOM    927 HD12 LEU A 644      48.940  35.530  60.540  1.00  0.00           H
ATOM    928 HD13 LEU A 644      50.420  35.100  59.530  1.00  0.00           H
ATOM    929  CD2 LEU A 644      49.080  35.370  57.100  1.00  0.00           C
ATOM    930 HD21 LEU A 644      50.140  35.640  56.940  1.00  0.00           H
ATOM    931 HD22 LEU A 644      48.430  35.750  56.290  1.00  0.00           H
ATOM    932 HD23 LEU A 644      49.170  34.260  57.070  1.00  0.00           H
ATOM    933  C   LEU A 644      44.780  35.700  57.520  1.00  0.00           C
ATOM    934  O   LEU A 644      44.440  35.230  56.420  1.00  0.00           O
ATOM    935  N   PHE A 645      43.940  35.630  58.560  1.00  0.00           N
ATOM    936  HN  PHE A 645      44.060  35.950  59.500  1.00  0.00           H
ATOM    937  CA  PHE A 645      42.620  35.050  58.440  1.00  0.00           C
ATOM    938  HA  PHE A 645      42.630  34.040  58.060  1.00  0.00           H
ATOM    939  CB  PHE A 645      42.150  35.000  59.900  1.00  0.00           C
ATOM    940  HB1 PHE A 645      42.100  36.050  60.250  1.00  0.00           H
ATOM    941  HB2 PHE A 645      42.900  34.530  60.580  1.00  0.00           H
ATOM    942  CG  PHE A 645      40.870  34.380  60.220  1.00  0.00           C
ATOM    943  CD1 PHE A 645      40.240  33.410  59.340  1.00  0.00           C
ATOM    944  HD1 PHE A 645      40.760  33.090  58.440  1.00  0.00           H
ATOM    945  CE1 PHE A 645      39.000  32.850  59.720  1.00  0.00           C
ATOM    946  HE1 PHE A 645      38.510  32.120  59.080  1.00  0.00           H
ATOM    947  CZ  PHE A 645      38.480  33.130  60.970  1.00  0.00           C
ATOM    948  HZ  PHE A 645      37.510  32.740  61.230  1.00  0.00           H
ATOM    949  CD2 PHE A 645      40.140  34.750  61.370  1.00  0.00           C
ATOM    950  HD2 PHE A 645      40.560  35.520  62.000  1.00  0.00           H
ATOM    951  CE2 PHE A 645      39.020  34.110  61.770  1.00  0.00           C
ATOM    952  HE2 PHE A 645      38.540  34.440  62.670  1.00  0.00           H
ATOM    953  C   PHE A 645      41.730  35.920  57.540  1.00  0.00           C
ATOM    954  O   PHE A 645      40.910  35.420  56.760  1.00  0.00           O
ATOM    955  N   GLY A 646      41.870  37.240  57.730  1.00  0.00           N
ATOM    956  HN  GLY A 646      42.400  37.490  58.540  1.00  0.00           H
ATOM    957  CA  GLY A 646      41.230  38.270  56.830  1.00  0.00           C
ATOM    958  HA1 GLY A 646      41.650  39.270  56.940  1.00  0.00           H
ATOM    959  HA2 GLY A 646      40.170  38.220  57.060  1.00  0.00           H
ATOM    960  C   GLY A 646      41.510  37.960  55.350  1.00  0.00           C
ATOM    961  O   GLY A 646      40.590  37.920  54.500  1.00  0.00           O
ATOM    962  N   ALA A 647      42.820  37.700  55.010  1.00  0.00           N
ATOM    963  HN  ALA A 647      43.490  37.800  55.740  1.00  0.00           H
ATOM    964  CA  ALA A 647      43.280  37.450  53.660  1.00  0.00           C
ATOM    965  HA  ALA A 647      42.850  38.280  53.120  1.00  0.00           H
ATOM    966  CB  ALA A 647      44.860  37.550  53.510  1.00  0.00           C
ATOM    967  HB1 ALA A 647      45.450  36.770  54.040  1.00  0.00           H
ATOM    968  HB2 ALA A 647      45.320  38.480  53.920  1.00  0.00           H
ATOM    969  HB3 ALA A 647      45.240  37.420  52.480  1.00  0.00           H
ATOM    970  C   ALA A 647      42.760  36.130  53.180  1.00  0.00           C
ATOM    971  O   ALA A 647      42.170  36.070  52.110  1.00  0.00           O
ATOM    972  N   SER A 648      43.010  35.030  53.880  1.00  0.00           N
ATOM    973  HN  SER A 648      43.390  35.070  54.800  1.00  0.00           H
ATOM    974  CA  SER A 648      42.440  33.780  53.420  1.00  0.00           C
ATOM    975  HA  SER A 648      42.830  33.710  52.420  1.00  0.00           H
ATOM    976  CB  SER A 648      43.060  32.560  54.190  1.00  0.00           C
ATOM    977  HB1 SER A 648      44.110  32.390  53.830  1.00  0.00           H
ATOM    978  HB2 SER A 648      42.470  31.640  53.970  1.00  0.00           H
ATOM    979  OG  SER A 648      43.000  32.820  55.620  1.00  0.00           O
ATOM    980  HG1 SER A 648      43.620  33.520  55.860  1.00  0.00           H
ATOM    981  C   SER A 648      40.970  33.560  53.350  1.00  0.00           C
ATOM    982  O   SER A 648      40.500  33.030  52.310  1.00  0.00           O
ATOM    983  N   LEU A 649      40.160  34.010  54.320  1.00  0.00           N
ATOM    984  HN  LEU A 649      40.460  34.620  55.060  1.00  0.00           H
ATOM    985  CA  LEU A 649      38.720  33.900  54.150  1.00  0.00           C
ATOM    986  HA  LEU A 649      38.530  32.850  54.100  1.00  0.00           H
ATOM    987  CB  LEU A 649      38.100  34.500  55.470  1.00  0.00           C
ATOM    988  HB1 LEU A 649      38.510  35.520  55.570  1.00  0.00           H
ATOM    989  HB2 LEU A 649      38.480  34.000  56.390  1.00  0.00           H
ATOM    990  CG  LEU A 649      36.560  34.650  55.570  1.00  0.00           C
ATOM    991  HG  LEU A 649      36.320  35.480  54.870  1.00  0.00           H
ATOM    992  CD1 LEU A 649      35.810  33.330  55.230  1.00  0.00           C
ATOM    993 HD11 LEU A 649      36.030  32.840  54.270  1.00  0.00           H
ATOM    994 HD12 LEU A 649      34.720  33.540  55.290  1.00  0.00           H
ATOM    995 HD13 LEU A 649      36.060  32.590  56.020  1.00  0.00           H
ATOM    996  CD2 LEU A 649      36.080  35.190  56.890  1.00  0.00           C
ATOM    997 HD21 LEU A 649      34.980  35.350  56.870  1.00  0.00           H
ATOM    998 HD22 LEU A 649      36.430  36.230  57.110  1.00  0.00           H
ATOM    999 HD23 LEU A 649      36.250  34.530  57.760  1.00  0.00           H
ATOM   1000  C   LEU A 649      38.140  34.630  52.980  1.00  0.00           C
ATOM   1001  O   LEU A 649      37.300  34.060  52.290  1.00  0.00           O
ATOM   1002  N   THR A 650      38.560  35.890  52.850  1.00  0.00           N
ATOM   1003  HN  THR A 650      39.310  36.240  53.410  1.00  0.00           H
ATOM   1004  CA  THR A 650      38.150  36.630  51.630  1.00  0.00           C
ATOM   1005  HA  THR A 650      37.080  36.610  51.510  1.00  0.00           H
ATOM   1006  CB  THR A 650      38.410  38.110  51.550  1.00  0.00           C
ATOM   1007  HB  THR A 650      39.490  38.360  51.610  1.00  0.00           H
ATOM   1008  OG1 THR A 650      37.760  38.750  52.590  1.00  0.00           O
ATOM   1009  HG1 THR A 650      38.000  38.260  53.380  1.00  0.00           H
ATOM   1010  CG2 THR A 650      37.780  38.930  50.340  1.00  0.00           C
ATOM   1011 HG21 THR A 650      36.730  38.590  50.240  1.00  0.00           H
ATOM   1012 HG22 THR A 650      38.260  38.620  49.380  1.00  0.00           H
ATOM   1013 HG23 THR A 650      37.890  40.030  50.480  1.00  0.00           H
ATOM   1014  C   THR A 650      38.730  35.930  50.340  1.00  0.00           C
ATOM   1015  O   THR A 650      38.080  35.770  49.390  1.00  0.00           O
ATOM   1016  N   GLY A 651      40.040  35.470  50.320  1.00  0.00           N
ATOM   1017  HN  GLY A 651      40.630  35.640  51.110  1.00  0.00           H
ATOM   1018  CA  GLY A 651      40.700  35.080  49.060  1.00  0.00           C
ATOM   1019  HA1 GLY A 651      41.770  34.990  49.170  1.00  0.00           H
ATOM   1020  HA2 GLY A 651      40.390  35.780  48.300  1.00  0.00           H
ATOM   1021  C   GLY A 651      40.170  33.730  48.570  1.00  0.00           C
ATOM   1022  O   GLY A 651      39.970  33.500  47.340  1.00  0.00           O
ATOM   1023  N   ILE A 652      39.910  32.860  49.570  1.00  0.00           N
ATOM   1024  HN  ILE A 652      40.090  33.120  50.510  1.00  0.00           H
ATOM   1025  CA  ILE A 652      39.250  31.560  49.290  1.00  0.00           C
ATOM   1026  HA  ILE A 652      39.800  31.140  48.460  1.00  0.00           H
ATOM   1027  CB  ILE A 652      39.350  30.580  50.470  1.00  0.00           C
ATOM   1028  HB  ILE A 652      38.790  31.000  51.340  1.00  0.00           H
ATOM   1029  CG2 ILE A 652      38.630  29.190  50.220  1.00  0.00           C
ATOM   1030 HG21 ILE A 652      38.380  28.750  51.200  1.00  0.00           H
ATOM   1031 HG22 ILE A 652      39.380  28.570  49.700  1.00  0.00           H
ATOM   1032 HG23 ILE A 652      37.720  29.310  49.560  1.00  0.00           H
ATOM   1033  CG1 ILE A 652      40.790  30.330  50.880  1.00  0.00           C
ATOM   1034 HG11 ILE A 652      41.360  31.270  50.940  1.00  0.00           H
ATOM   1035 HG12 ILE A 652      41.290  29.710  50.100  1.00  0.00           H
ATOM   1036  CD  ILE A 652      40.980  29.660  52.280  1.00  0.00           C
ATOM   1037  HD1 ILE A 652      40.490  30.220  53.090  1.00  0.00           H
ATOM   1038  HD2 ILE A 652      42.050  29.460  52.530  1.00  0.00           H
ATOM   1039  HD3 ILE A 652      40.470  28.670  52.240  1.00  0.00           H
ATOM   1040  C   ILE A 652      37.890  31.660  48.690  1.00  0.00           C
ATOM   1041  O   ILE A 652      37.610  31.150  47.630  1.00  0.00           O
ATOM   1042  N   ALA A 653      37.040  32.600  49.270  1.00  0.00           N
ATOM   1043  HN  ALA A 653      37.110  33.060  50.150  1.00  0.00           H
ATOM   1044  CA  ALA A 653      35.750  32.820  48.680  1.00  0.00           C
ATOM   1045  HA  ALA A 653      35.230  31.880  48.600  1.00  0.00           H
ATOM   1046  CB  ALA A 653      34.850  33.720  49.620  1.00  0.00           C
ATOM   1047  HB1 ALA A 653      35.310  34.710  49.880  1.00  0.00           H
ATOM   1048  HB2 ALA A 653      34.700  33.240  50.610  1.00  0.00           H
ATOM   1049  HB3 ALA A 653      33.810  33.820  49.260  1.00  0.00           H
ATOM   1050  C   ALA A 653      35.810  33.480  47.300  1.00  0.00           C
ATOM   1051  O   ALA A 653      35.270  33.120  46.280  1.00  0.00           O
ATOM   1052  N   TYR A 654      36.610  34.490  47.250  1.00  0.00           N
ATOM   1053  HN  TYR A 654      36.900  34.920  48.100  1.00  0.00           H
ATOM   1054  CA  TYR A 654      36.930  35.230  46.060  1.00  0.00           C
ATOM   1055  HA  TYR A 654      36.020  35.670  45.660  1.00  0.00           H
ATOM   1056  CB  TYR A 654      37.760  36.460  46.490  1.00  0.00           C
ATOM   1057  HB1 TYR A 654      38.730  36.130  46.930  1.00  0.00           H
ATOM   1058  HB2 TYR A 654      37.220  37.060  47.260  1.00  0.00           H
ATOM   1059  CG  TYR A 654      38.170  37.370  45.300  1.00  0.00           C
ATOM   1060  CD1 TYR A 654      39.370  37.020  44.520  1.00  0.00           C
ATOM   1061  HD1 TYR A 654      39.880  36.090  44.710  1.00  0.00           H
ATOM   1062  CE1 TYR A 654      39.710  37.850  43.430  1.00  0.00           C
ATOM   1063  HE1 TYR A 654      40.510  37.460  42.810  1.00  0.00           H
ATOM   1064  CZ  TYR A 654      39.030  39.050  43.220  1.00  0.00           C
ATOM   1065  OH  TYR A 654      39.430  39.940  42.220  1.00  0.00           O
ATOM   1066  HH  TYR A 654      40.300  39.650  41.900  1.00  0.00           H
ATOM   1067  CD2 TYR A 654      37.460  38.530  45.050  1.00  0.00           C
ATOM   1068  HD2 TYR A 654      36.570  38.750  45.630  1.00  0.00           H
ATOM   1069  CE2 TYR A 654      37.900  39.410  44.010  1.00  0.00           C
ATOM   1070  HE2 TYR A 654      37.350  40.290  43.720  1.00  0.00           H
ATOM   1071  C   TYR A 654      37.540  34.490  44.850  1.00  0.00           C
ATOM   1072  O   TYR A 654      37.080  34.650  43.730  1.00  0.00           O
ATOM   1073  N   SER A 655      38.560  33.700  45.020  1.00  0.00           N
ATOM   1074  HN  SER A 655      38.970  33.580  45.920  1.00  0.00           H
ATOM   1075  CA  SER A 655      39.190  33.010  43.910  1.00  0.00           C
ATOM   1076  HA  SER A 655      39.240  33.720  43.100  1.00  0.00           H
ATOM   1077  CB  SER A 655      40.680  32.650  44.280  1.00  0.00           C
ATOM   1078  HB1 SER A 655      41.220  33.580  44.590  1.00  0.00           H
ATOM   1079  HB2 SER A 655      41.190  32.140  43.440  1.00  0.00           H
ATOM   1080  OG  SER A 655      40.750  31.720  45.400  1.00  0.00           O
ATOM   1081  HG1 SER A 655      40.830  32.360  46.120  1.00  0.00           H
ATOM   1082  C   SER A 655      38.470  31.720  43.450  1.00  0.00           C
ATOM   1083  O   SER A 655      38.210  31.420  42.340  1.00  0.00           O
ATOM   1084  N   LEU A 656      37.950  30.990  44.510  1.00  0.00           N
ATOM   1085  HN  LEU A 656      38.370  31.170  45.400  1.00  0.00           H
ATOM   1086  CA  LEU A 656      37.180  29.770  44.360  1.00  0.00           C
ATOM   1087  HA  LEU A 656      37.810  29.160  43.730  1.00  0.00           H
ATOM   1088  CB  LEU A 656      36.740  29.150  45.680  1.00  0.00           C
ATOM   1089  HB1 LEU A 656      35.950  29.830  46.050  1.00  0.00           H
ATOM   1090  HB2 LEU A 656      37.600  28.980  46.360  1.00  0.00           H
ATOM   1091  CG  LEU A 656      36.030  27.760  45.650  1.00  0.00           C
ATOM   1092  HG  LEU A 656      35.040  27.900  45.150  1.00  0.00           H
ATOM   1093  CD1 LEU A 656      36.970  26.810  44.930  1.00  0.00           C
ATOM   1094 HD11 LEU A 656      37.950  26.680  45.440  1.00  0.00           H
ATOM   1095 HD12 LEU A 656      37.100  27.180  43.890  1.00  0.00           H
ATOM   1096 HD13 LEU A 656      36.600  25.770  44.810  1.00  0.00           H
ATOM   1097  CD2 LEU A 656      35.860  27.330  47.110  1.00  0.00           C
ATOM   1098 HD21 LEU A 656      36.800  27.300  47.700  1.00  0.00           H
ATOM   1099 HD22 LEU A 656      35.330  26.360  47.160  1.00  0.00           H
ATOM   1100 HD23 LEU A 656      35.110  28.050  47.520  1.00  0.00           H
ATOM   1101  C   LEU A 656      35.900  30.030  43.550  1.00  0.00           C
ATOM   1102  O   LEU A 656      35.550  29.250  42.640  1.00  0.00           O
ATOM   1103  N   PHE A 657      35.100  31.160  43.900  1.00  0.00           N
ATOM   1104  HN  PHE A 657      35.390  31.770  44.640  1.00  0.00           H
ATOM   1105  CA  PHE A 657      33.910  31.460  43.200  1.00  0.00           C
ATOM   1106  HA  PHE A 657      33.570  30.590  42.660  1.00  0.00           H
ATOM   1107  CB  PHE A 657      32.820  32.100  44.090  1.00  0.00           C
ATOM   1108  HB1 PHE A 657      31.980  32.330  43.380  1.00  0.00           H
ATOM   1109  HB2 PHE A 657      33.160  32.990  44.650  1.00  0.00           H
ATOM   1110  CG  PHE A 657      32.350  31.160  45.120  1.00  0.00           C
ATOM   1111  CD1 PHE A 657      31.890  31.680  46.350  1.00  0.00           C
ATOM   1112  HD1 PHE A 657      31.960  32.720  46.620  1.00  0.00           H
ATOM   1113  CE1 PHE A 657      31.490  30.760  47.410  1.00  0.00           C
ATOM   1114  HE1 PHE A 657      31.150  31.240  48.320  1.00  0.00           H
ATOM   1115  CZ  PHE A 657      31.560  29.370  47.180  1.00  0.00           C
ATOM   1116  HZ  PHE A 657      31.310  28.690  47.980  1.00  0.00           H
ATOM   1117  CD2 PHE A 657      32.470  29.740  44.990  1.00  0.00           C
ATOM   1118  HD2 PHE A 657      32.920  29.420  44.050  1.00  0.00           H
ATOM   1119  CE2 PHE A 657      32.130  28.830  45.980  1.00  0.00           C
ATOM   1120  HE2 PHE A 657      32.240  27.770  45.850  1.00  0.00           H
ATOM   1121  C   PHE A 657      34.350  32.500  42.120  1.00  0.00           C
ATOM   1122  O   PHE A 657      33.460  32.970  41.400  1.00  0.00           O
ATOM   1123  N   ALA A 658      35.650  32.860  41.960  1.00  0.00           N
ATOM   1124  HN  ALA A 658      36.320  32.410  42.540  1.00  0.00           H
ATOM   1125  CA  ALA A 658      36.160  33.610  40.780  1.00  0.00           C
ATOM   1126  HA  ALA A 658      37.200  33.810  41.000  1.00  0.00           H
ATOM   1127  CB  ALA A 658      36.080  32.740  39.540  1.00  0.00           C
ATOM   1128  HB1 ALA A 658      35.000  32.530  39.400  1.00  0.00           H
ATOM   1129  HB2 ALA A 658      36.480  31.710  39.690  1.00  0.00           H
ATOM   1130  HB3 ALA A 658      36.540  33.120  38.600  1.00  0.00           H
ATOM   1131  C   ALA A 658      35.600  35.060  40.540  1.00  0.00           C
ATOM   1132  O   ALA A 658      34.840  35.370  39.620  1.00  0.00           O
ATOM   1133  N   GLY A 659      36.070  36.020  41.370  1.00  0.00           N
ATOM   1134  HN  GLY A 659      36.570  35.680  42.170  1.00  0.00           H
ATOM   1135  CA  GLY A 659      35.680  37.430  41.300  1.00  0.00           C
ATOM   1136  HA1 GLY A 659      36.040  37.810  42.260  1.00  0.00           H
ATOM   1137  HA2 GLY A 659      34.640  37.520  41.090  1.00  0.00           H
ATOM   1138  C   GLY A 659      36.330  38.200  40.210  1.00  0.00           C
ATOM   1139  O   GLY A 659      35.690  38.920  39.510  1.00  0.00           O
ATOM   1140  N   GLN A 660      37.670  38.020  40.110  1.00  0.00           N
ATOM   1141  HN  GLN A 660      38.190  37.700  40.900  1.00  0.00           H
ATOM   1142  CA  GLN A 660      38.450  38.110  38.910  1.00  0.00           C
ATOM   1143  HA  GLN A 660      37.870  37.770  38.060  1.00  0.00           H
ATOM   1144  CB  GLN A 660      39.130  39.430  38.540  1.00  0.00           C
ATOM   1145  HB1 GLN A 660      39.770  39.340  37.640  1.00  0.00           H
ATOM   1146  HB2 GLN A 660      39.810  39.810  39.330  1.00  0.00           H
ATOM   1147  CG  GLN A 660      38.260  40.680  38.320  1.00  0.00           C
ATOM   1148  HG1 GLN A 660      38.910  41.540  38.590  1.00  0.00           H
ATOM   1149  HG2 GLN A 660      37.370  40.680  38.990  1.00  0.00           H
ATOM   1150  CD  GLN A 660      37.770  40.700  36.850  1.00  0.00           C
ATOM   1151  OE1 GLN A 660      38.410  41.180  35.950  1.00  0.00           O
ATOM   1152  NE2 GLN A 660      36.580  40.170  36.560  1.00  0.00           N
ATOM   1153 HE21 GLN A 660      36.320  40.150  35.600  1.00  0.00           H
ATOM   1154 HE22 GLN A 660      35.950  39.870  37.280  1.00  0.00           H
ATOM   1155  C   GLN A 660      39.500  36.950  39.060  1.00  0.00           C
ATOM   1156  O   GLN A 660      40.180  37.120  40.120  1.00  0.00           O
ATOM   1157  N   PRO A 661      39.730  35.890  38.220  1.00  0.00           N
ATOM   1158  CD  PRO A 661      38.900  35.620  37.070  1.00  0.00           C
ATOM   1159  HD1 PRO A 661      38.950  36.440  36.330  1.00  0.00           H
ATOM   1160  HD2 PRO A 661      37.870  35.290  37.360  1.00  0.00           H
ATOM   1161  CA  PRO A 661      40.300  34.660  38.690  1.00  0.00           C
ATOM   1162  HA  PRO A 661      39.960  34.260  39.640  1.00  0.00           H
ATOM   1163  CB  PRO A 661      39.900  33.600  37.740  1.00  0.00           C
ATOM   1164  HB1 PRO A 661      38.930  33.190  38.110  1.00  0.00           H
ATOM   1165  HB2 PRO A 661      40.710  32.930  37.390  1.00  0.00           H
ATOM   1166  CG  PRO A 661      39.600  34.410  36.470  1.00  0.00           C
ATOM   1167  HG1 PRO A 661      40.540  34.760  35.990  1.00  0.00           H
ATOM   1168  HG2 PRO A 661      39.030  34.060  35.580  1.00  0.00           H
ATOM   1169  C   PRO A 661      41.760  34.780  38.800  1.00  0.00           C
ATOM   1170  O   PRO A 661      42.270  33.830  39.420  1.00  0.00           O
ATOM   1171  N   LEU A 662      42.490  35.740  38.190  1.00  0.00           N
ATOM   1172  HN  LEU A 662      42.130  36.450  37.600  1.00  0.00           H
ATOM   1173  CA  LEU A 662      43.960  35.680  38.200  1.00  0.00           C
ATOM   1174  HA  LEU A 662      44.360  34.800  38.700  1.00  0.00           H
ATOM   1175  CB  LEU A 662      44.490  35.680  36.680  1.00  0.00           C
ATOM   1176  HB1 LEU A 662      45.590  35.700  36.680  1.00  0.00           H
ATOM   1177  HB2 LEU A 662      44.130  36.620  36.190  1.00  0.00           H
ATOM   1178  CG  LEU A 662      43.910  34.520  35.930  1.00  0.00           C
ATOM   1179  HG  LEU A 662      42.800  34.580  35.940  1.00  0.00           H
ATOM   1180  CD1 LEU A 662      44.390  34.550  34.490  1.00  0.00           C
ATOM   1181 HD11 LEU A 662      44.100  35.520  34.030  1.00  0.00           H
ATOM   1182 HD12 LEU A 662      44.060  33.620  33.980  1.00  0.00           H
ATOM   1183 HD13 LEU A 662      45.500  34.550  34.450  1.00  0.00           H
ATOM   1184  CD2 LEU A 662      44.280  33.190  36.570  1.00  0.00           C
ATOM   1185 HD21 LEU A 662      45.330  33.190  36.940  1.00  0.00           H
ATOM   1186 HD22 LEU A 662      44.160  32.340  35.860  1.00  0.00           H
ATOM   1187 HD23 LEU A 662      43.640  33.000  37.460  1.00  0.00           H
ATOM   1188  C   LEU A 662      44.520  36.930  38.870  1.00  0.00           C
ATOM   1189  O   LEU A 662      45.730  37.190  38.910  1.00  0.00           O
ATOM   1190  N   THR A 663      43.640  37.670  39.600  1.00  0.00           N
ATOM   1191  HN  THR A 663      42.660  37.480  39.580  1.00  0.00           H
ATOM   1192  CA  THR A 663      44.050  38.760  40.520  1.00  0.00           C
ATOM   1193  HA  THR A 663      44.960  39.210  40.170  1.00  0.00           H
ATOM   1194  CB  THR A 663      42.970  39.800  40.820  1.00  0.00           C
ATOM   1195  HB  THR A 663      43.280  40.510  41.620  1.00  0.00           H
ATOM   1196  OG1 THR A 663      41.720  39.090  41.190  1.00  0.00           O
ATOM   1197  HG1 THR A 663      41.530  38.370  40.600  1.00  0.00           H
ATOM   1198  CG2 THR A 663      42.660  40.670  39.630  1.00  0.00           C
ATOM   1199 HG21 THR A 663      42.240  40.220  38.710  1.00  0.00           H
ATOM   1200 HG22 THR A 663      43.630  41.190  39.460  1.00  0.00           H
ATOM   1201 HG23 THR A 663      41.990  41.500  39.920  1.00  0.00           H
ATOM   1202  C   THR A 663      44.310  38.000  41.830  1.00  0.00           C
ATOM   1203  O   THR A 663      43.700  37.020  42.190  1.00  0.00           O
ATOM   1204  N   ILE A 664      45.260  38.580  42.610  1.00  0.00           N
ATOM   1205  HN  ILE A 664      45.820  39.360  42.370  1.00  0.00           H
ATOM   1206  CA  ILE A 664      45.620  38.110  43.960  1.00  0.00           C
ATOM   1207  HA  ILE A 664      45.050  37.280  44.320  1.00  0.00           H
ATOM   1208  CB  ILE A 664      47.120  37.790  44.040  1.00  0.00           C
ATOM   1209  HB  ILE A 664      47.820  38.570  43.710  1.00  0.00           H
ATOM   1210  CG2 ILE A 664      47.610  37.440  45.540  1.00  0.00           C
ATOM   1211 HG21 ILE A 664      47.080  36.580  46.000  1.00  0.00           H
ATOM   1212 HG22 ILE A 664      47.610  38.310  46.230  1.00  0.00           H
ATOM   1213 HG23 ILE A 664      48.660  37.120  45.430  1.00  0.00           H
ATOM   1214  CG1 ILE A 664      47.540  36.520  43.260  1.00  0.00           C
ATOM   1215 HG11 ILE A 664      48.620  36.300  43.390  1.00  0.00           H
ATOM   1216 HG12 ILE A 664      47.440  36.780  42.180  1.00  0.00           H
ATOM   1217  CD  ILE A 664      46.730  35.270  43.540  1.00  0.00           C
ATOM   1218  HD1 ILE A 664      46.690  35.060  44.630  1.00  0.00           H
ATOM   1219  HD2 ILE A 664      47.090  34.410  42.930  1.00  0.00           H
ATOM   1220  HD3 ILE A 664      45.670  35.360  43.230  1.00  0.00           H
ATOM   1221  C   ILE A 664      45.410  39.290  44.850  1.00  0.00           C
ATOM   1222  O   ILE A 664      45.940  40.360  44.650  1.00  0.00           O
ATOM   1223  N   LEU A 665      44.550  39.150  45.910  1.00  0.00           N
ATOM   1224  HN  LEU A 665      44.250  38.230  46.170  1.00  0.00           H
ATOM   1225  CA  LEU A 665      44.260  40.130  46.870  1.00  0.00           C
ATOM   1226  HA  LEU A 665      43.840  41.010  46.400  1.00  0.00           H
ATOM   1227  CB  LEU A 665      43.180  39.580  47.770  1.00  0.00           C
ATOM   1228  HB1 LEU A 665      42.870  40.340  48.520  1.00  0.00           H
ATOM   1229  HB2 LEU A 665      43.570  38.710  48.350  1.00  0.00           H
ATOM   1230  CG  LEU A 665      41.970  38.890  47.160  1.00  0.00           C
ATOM   1231  HG  LEU A 665      42.160  37.870  46.760  1.00  0.00           H
ATOM   1232  CD1 LEU A 665      40.870  38.770  48.260  1.00  0.00           C
ATOM   1233 HD11 LEU A 665      39.910  38.350  47.880  1.00  0.00           H
ATOM   1234 HD12 LEU A 665      40.650  39.780  48.680  1.00  0.00           H
ATOM   1235 HD13 LEU A 665      41.260  38.090  49.050  1.00  0.00           H
ATOM   1236  CD2 LEU A 665      41.400  39.770  46.020  1.00  0.00           C
ATOM   1237 HD21 LEU A 665      41.900  39.570  45.050  1.00  0.00           H
ATOM   1238 HD22 LEU A 665      41.250  40.820  46.340  1.00  0.00           H
ATOM   1239 HD23 LEU A 665      40.370  39.390  45.850  1.00  0.00           H
ATOM   1240  C   LEU A 665      45.440  40.520  47.750  1.00  0.00           C
ATOM   1241  O   LEU A 665      46.260  39.680  48.080  1.00  0.00           O
ATOM   1242  N   GLY A 666      45.600  41.800  48.190  1.00  0.00           N
ATOM   1243  HN  GLY A 666      44.850  42.370  47.860  1.00  0.00           H
ATOM   1244  CA  GLY A 666      46.620  42.280  49.100  1.00  0.00           C
ATOM   1245  HA1 GLY A 666      47.370  42.730  48.480  1.00  0.00           H
ATOM   1246  HA2 GLY A 666      46.920  41.470  49.760  1.00  0.00           H
ATOM   1247  C   GLY A 666      46.000  43.300  50.050  1.00  0.00           C
ATOM   1248  O   GLY A 666      44.790  43.510  50.090  1.00  0.00           O
ATOM   1249  N   SER A 667      46.930  43.880  50.880  1.00  0.00           N
ATOM   1250  HN  SER A 667      47.880  43.590  50.810  1.00  0.00           H
ATOM   1251  CA  SER A 667      46.740  45.010  51.750  1.00  0.00           C
ATOM   1252  HA  SER A 667      46.180  44.750  52.640  1.00  0.00           H
ATOM   1253  CB  SER A 667      48.110  45.410  52.360  1.00  0.00           C
ATOM   1254  HB1 SER A 667      48.450  44.590  53.020  1.00  0.00           H
ATOM   1255  HB2 SER A 667      47.970  46.310  53.000  1.00  0.00           H
ATOM   1256  OG  SER A 667      49.140  45.570  51.380  1.00  0.00           O
ATOM   1257  HG1 SER A 667      49.110  46.490  51.120  1.00  0.00           H
ATOM   1258  C   SER A 667      46.040  46.220  51.110  1.00  0.00           C
ATOM   1259  O   SER A 667      46.060  46.370  49.890  1.00  0.00           O
ATOM   1260  N   THR A 668      45.350  47.050  51.910  1.00  0.00           N
ATOM   1261  HN  THR A 668      45.120  46.890  52.870  1.00  0.00           H
ATOM   1262  CA  THR A 668      44.830  48.320  51.390  1.00  0.00           C
ATOM   1263  HA  THR A 668      45.110  48.490  50.360  1.00  0.00           H
ATOM   1264  CB  THR A 668      43.310  48.440  51.220  1.00  0.00           C
ATOM   1265  HB  THR A 668      43.030  48.010  50.230  1.00  0.00           H
ATOM   1266  OG1 THR A 668      42.750  49.810  51.230  1.00  0.00           O
ATOM   1267  HG1 THR A 668      41.910  49.660  50.800  1.00  0.00           H
ATOM   1268  CG2 THR A 668      42.530  47.670  52.300  1.00  0.00           C
ATOM   1269 HG21 THR A 668      42.740  46.590  52.210  1.00  0.00           H
ATOM   1270 HG22 THR A 668      41.430  47.760  52.210  1.00  0.00           H
ATOM   1271 HG23 THR A 668      42.760  47.920  53.360  1.00  0.00           H
ATOM   1272  C   THR A 668      45.330  49.470  52.240  1.00  0.00           C
ATOM   1273  O   THR A 668      45.050  49.590  53.410  1.00  0.00           O
ATOM   1274  N   GLY A 669      46.090  50.350  51.570  1.00  0.00           N
ATOM   1275  HN  GLY A 669      46.290  50.110  50.620  1.00  0.00           H
ATOM   1276  CA  GLY A 669      46.600  51.610  52.110  1.00  0.00           C
ATOM   1277  HA1 GLY A 669      47.080  52.090  51.270  1.00  0.00           H
ATOM   1278  HA2 GLY A 669      47.190  51.440  53.000  1.00  0.00           H
ATOM   1279  C   GLY A 669      45.550  52.650  52.510  1.00  0.00           C
ATOM   1280  O   GLY A 669      45.730  53.270  53.490  1.00  0.00           O
ATOM   1281  N   PRO A 670      44.410  52.800  51.740  1.00  0.00           N
ATOM   1282  CD  PRO A 670      44.320  52.530  50.290  1.00  0.00           C
ATOM   1283  HD1 PRO A 670      44.400  51.430  50.150  1.00  0.00           H
ATOM   1284  HD2 PRO A 670      45.170  53.030  49.760  1.00  0.00           H
ATOM   1285  CA  PRO A 670      43.390  53.820  52.060  1.00  0.00           C
ATOM   1286  HA  PRO A 670      44.000  54.700  52.210  1.00  0.00           H
ATOM   1287  CB  PRO A 670      42.400  53.970  50.860  1.00  0.00           C
ATOM   1288  HB1 PRO A 670      42.390  55.040  50.550  1.00  0.00           H
ATOM   1289  HB2 PRO A 670      41.410  53.600  51.170  1.00  0.00           H
ATOM   1290  CG  PRO A 670      42.940  53.010  49.800  1.00  0.00           C
ATOM   1291  HG1 PRO A 670      42.300  52.110  49.730  1.00  0.00           H
ATOM   1292  HG2 PRO A 670      42.910  53.400  48.750  1.00  0.00           H
ATOM   1293  C   PRO A 670      42.660  53.550  53.350  1.00  0.00           C
ATOM   1294  O   PRO A 670      42.560  54.410  54.180  1.00  0.00           O
ATOM   1295  N   VAL A 671      42.190  52.330  53.510  1.00  0.00           N
ATOM   1296  HN  VAL A 671      42.340  51.730  52.730  1.00  0.00           H
ATOM   1297  CA  VAL A 671      41.620  51.690  54.720  1.00  0.00           C
ATOM   1298  HA  VAL A 671      40.780  52.250  55.110  1.00  0.00           H
ATOM   1299  CB  VAL A 671      41.030  50.340  54.330  1.00  0.00           C
ATOM   1300  HB  VAL A 671      41.840  49.700  53.960  1.00  0.00           H
ATOM   1301  CG1 VAL A 671      40.370  49.640  55.500  1.00  0.00           C
ATOM   1302 HG11 VAL A 671      40.940  49.680  56.440  1.00  0.00           H
ATOM   1303 HG12 VAL A 671      40.330  48.540  55.330  1.00  0.00           H
ATOM   1304 HG13 VAL A 671      39.330  49.990  55.660  1.00  0.00           H
ATOM   1305  CG2 VAL A 671      39.970  50.460  53.240  1.00  0.00           C
ATOM   1306 HG21 VAL A 671      40.350  50.990  52.340  1.00  0.00           H
ATOM   1307 HG22 VAL A 671      39.050  50.900  53.660  1.00  0.00           H
ATOM   1308 HG23 VAL A 671      39.730  49.400  53.020  1.00  0.00           H
ATOM   1309  C   VAL A 671      42.570  51.690  55.910  1.00  0.00           C
ATOM   1310  O   VAL A 671      42.200  52.010  57.050  1.00  0.00           O
ATOM   1311  N   LEU A 672      43.800  51.280  55.660  1.00  0.00           N
ATOM   1312  HN  LEU A 672      44.150  51.120  54.740  1.00  0.00           H
ATOM   1313  CA  LEU A 672      44.770  51.340  56.750  1.00  0.00           C
ATOM   1314  HA  LEU A 672      44.430  50.770  57.600  1.00  0.00           H
ATOM   1315  CB  LEU A 672      46.040  50.740  56.190  1.00  0.00           C
ATOM   1316  HB1 LEU A 672      46.260  51.340  55.270  1.00  0.00           H
ATOM   1317  HB2 LEU A 672      45.890  49.690  55.870  1.00  0.00           H
ATOM   1318  CG  LEU A 672      47.340  50.770  56.970  1.00  0.00           C
ATOM   1319  HG  LEU A 672      47.530  51.820  57.280  1.00  0.00           H
ATOM   1320  CD1 LEU A 672      47.280  49.990  58.300  1.00  0.00           C
ATOM   1321 HD11 LEU A 672      48.270  49.980  58.810  1.00  0.00           H
ATOM   1322 HD12 LEU A 672      46.910  48.990  58.010  1.00  0.00           H
ATOM   1323 HD13 LEU A 672      46.520  50.470  58.950  1.00  0.00           H
ATOM   1324  CD2 LEU A 672      48.420  50.240  56.090  1.00  0.00           C
ATOM   1325 HD21 LEU A 672      49.450  50.550  56.380  1.00  0.00           H
ATOM   1326 HD22 LEU A 672      48.270  50.590  55.040  1.00  0.00           H
ATOM   1327 HD23 LEU A 672      48.250  49.140  56.090  1.00  0.00           H
ATOM   1328  C   LEU A 672      44.990  52.840  57.240  1.00  0.00           C
ATOM   1329  O   LEU A 672      45.260  52.990  58.440  1.00  0.00           O
ATOM   1330  N   VAL A 673      44.910  53.830  56.320  1.00  0.00           N
ATOM   1331  HN  VAL A 673      44.720  53.660  55.350  1.00  0.00           H
ATOM   1332  CA  VAL A 673      44.970  55.220  56.740  1.00  0.00           C
ATOM   1333  HA  VAL A 673      45.840  55.310  57.360  1.00  0.00           H
ATOM   1334  CB  VAL A 673      45.150  56.160  55.550  1.00  0.00           C
ATOM   1335  HB  VAL A 673      44.490  55.780  54.740  1.00  0.00           H
ATOM   1336  CG1 VAL A 673      44.720  57.610  55.840  1.00  0.00           C
ATOM   1337 HG11 VAL A 673      45.340  58.020  56.670  1.00  0.00           H
ATOM   1338 HG12 VAL A 673      43.610  57.640  55.960  1.00  0.00           H
ATOM   1339 HG13 VAL A 673      44.790  58.260  54.940  1.00  0.00           H
ATOM   1340  CG2 VAL A 673      46.580  56.150  55.090  1.00  0.00           C
ATOM   1341 HG21 VAL A 673      46.940  55.090  55.120  1.00  0.00           H
ATOM   1342 HG22 VAL A 673      47.210  56.840  55.670  1.00  0.00           H
ATOM   1343 HG23 VAL A 673      46.650  56.370  54.000  1.00  0.00           H
ATOM   1344  C   VAL A 673      43.680  55.560  57.570  1.00  0.00           C
ATOM   1345  O   VAL A 673      43.710  56.050  58.710  1.00  0.00           O
ATOM   1346  N   PHE A 674      42.540  55.140  57.040  1.00  0.00           N
ATOM   1347  HN  PHE A 674      42.710  54.650  56.180  1.00  0.00           H
ATOM   1348  CA  PHE A 674      41.200  55.350  57.590  1.00  0.00           C
ATOM   1349  HA  PHE A 674      41.090  56.420  57.710  1.00  0.00           H
ATOM   1350  CB  PHE A 674      40.210  55.000  56.470  1.00  0.00           C
ATOM   1351  HB1 PHE A 674      40.550  54.110  55.910  1.00  0.00           H
ATOM   1352  HB2 PHE A 674      40.100  55.870  55.790  1.00  0.00           H
ATOM   1353  CG  PHE A 674      38.860  54.560  56.970  1.00  0.00           C
ATOM   1354  CD1 PHE A 674      37.780  55.560  57.080  1.00  0.00           C
ATOM   1355  HD1 PHE A 674      37.900  56.560  56.690  1.00  0.00           H
ATOM   1356  CE1 PHE A 674      36.440  55.230  57.520  1.00  0.00           C
ATOM   1357  HE1 PHE A 674      35.680  55.990  57.540  1.00  0.00           H
ATOM   1358  CZ  PHE A 674      36.230  53.870  57.910  1.00  0.00           C
ATOM   1359  HZ  PHE A 674      35.230  53.670  58.260  1.00  0.00           H
ATOM   1360  CD2 PHE A 674      38.460  53.220  57.350  1.00  0.00           C
ATOM   1361  HD2 PHE A 674      39.220  52.450  57.330  1.00  0.00           H
ATOM   1362  CE2 PHE A 674      37.250  52.900  57.980  1.00  0.00           C
ATOM   1363  HE2 PHE A 674      37.070  51.910  58.340  1.00  0.00           H
ATOM   1364  C   PHE A 674      40.870  54.820  59.020  1.00  0.00           C
ATOM   1365  O   PHE A 674      40.290  55.470  59.820  1.00  0.00           O
ATOM   1366  N   GLU A 675      41.370  53.580  59.330  1.00  0.00           N
ATOM   1367  HN  GLU A 675      41.660  52.960  58.600  1.00  0.00           H
ATOM   1368  CA  GLU A 675      41.310  52.910  60.620  1.00  0.00           C
ATOM   1369  HA  GLU A 675      40.260  52.750  60.830  1.00  0.00           H
ATOM   1370  CB  GLU A 675      42.010  51.540  60.580  1.00  0.00           C
ATOM   1371  HB1 GLU A 675      42.060  51.110  61.610  1.00  0.00           H
ATOM   1372  HB2 GLU A 675      43.040  51.810  60.300  1.00  0.00           H
ATOM   1373  CG  GLU A 675      41.420  50.550  59.570  1.00  0.00           C
ATOM   1374  HG1 GLU A 675      42.250  49.950  59.140  1.00  0.00           H
ATOM   1375  HG2 GLU A 675      40.800  51.050  58.810  1.00  0.00           H
ATOM   1376  CD  GLU A 675      40.440  49.460  60.210  1.00  0.00           C
ATOM   1377  OE1 GLU A 675      40.370  48.370  59.540  1.00  0.00           O
ATOM   1378  OE2 GLU A 675      39.920  49.650  61.350  1.00  0.00           O
ATOM   1379  C   GLU A 675      41.950  53.730  61.800  1.00  0.00           C
ATOM   1380  O   GLU A 675      41.370  53.690  62.910  1.00  0.00           O
ATOM   1381  N   LYS A 676      43.120  54.380  61.640  1.00  0.00           N
ATOM   1382  HN  LYS A 676      43.550  54.300  60.740  1.00  0.00           H
ATOM   1383  CA  LYS A 676      43.790  55.120  62.700  1.00  0.00           C
ATOM   1384  HA  LYS A 676      44.060  54.580  63.600  1.00  0.00           H
ATOM   1385  CB  LYS A 676      45.150  55.780  62.250  1.00  0.00           C
ATOM   1386  HB1 LYS A 676      45.030  56.250  61.250  1.00  0.00           H
ATOM   1387  HB2 LYS A 676      45.920  54.990  62.110  1.00  0.00           H
ATOM   1388  CG  LYS A 676      45.730  56.770  63.230  1.00  0.00           C
ATOM   1389  HG1 LYS A 676      45.430  56.450  64.240  1.00  0.00           H
ATOM   1390  HG2 LYS A 676      45.180  57.730  63.050  1.00  0.00           H
ATOM   1391  CD  LYS A 676      47.230  57.000  63.090  1.00  0.00           C
ATOM   1392  HD1 LYS A 676      47.690  56.010  62.910  1.00  0.00           H
ATOM   1393  HD2 LYS A 676      47.570  57.420  64.060  1.00  0.00           H
ATOM   1394  CE  LYS A 676      47.800  57.870  61.960  1.00  0.00           C
ATOM   1395  HE1 LYS A 676      47.390  58.900  62.090  1.00  0.00           H
ATOM   1396  HE2 LYS A 676      47.420  57.530  60.970  1.00  0.00           H
ATOM   1397  NZ  LYS A 676      49.290  57.790  61.800  1.00  0.00           N
ATOM   1398  HZ1 LYS A 676      49.760  58.620  62.240  1.00  0.00           H
ATOM   1399  HZ2 LYS A 676      49.560  57.700  60.810  1.00  0.00           H
ATOM   1400  HZ3 LYS A 676      49.610  56.920  62.270  1.00  0.00           H
ATOM   1401  C   LYS A 676      42.870  56.250  63.160  1.00  0.00           C
ATOM   1402  O   LYS A 676      42.700  56.510  64.300  1.00  0.00           O
ATOM   1403  N   ILE A 677      42.250  57.010  62.190  1.00  0.00           N
ATOM   1404  HN  ILE A 677      42.460  56.880  61.230  1.00  0.00           H
ATOM   1405  CA  ILE A 677      41.340  58.090  62.440  1.00  0.00           C
ATOM   1406  HA  ILE A 677      41.670  58.810  63.190  1.00  0.00           H
ATOM   1407  CB  ILE A 677      40.830  58.750  61.140  1.00  0.00           C
ATOM   1408  HB  ILE A 677      40.320  57.940  60.580  1.00  0.00           H
ATOM   1409  CG2 ILE A 677      39.930  59.940  61.310  1.00  0.00           C
ATOM   1410 HG21 ILE A 677      40.290  60.590  62.150  1.00  0.00           H
ATOM   1411 HG22 ILE A 677      38.970  59.490  61.620  1.00  0.00           H
ATOM   1412 HG23 ILE A 677      39.810  60.540  60.390  1.00  0.00           H
ATOM   1413  CG1 ILE A 677      42.010  59.230  60.300  1.00  0.00           C
ATOM   1414 HG11 ILE A 677      42.880  58.620  60.640  1.00  0.00           H
ATOM   1415 HG12 ILE A 677      42.250  60.280  60.580  1.00  0.00           H
ATOM   1416  CD  ILE A 677      41.780  59.150  58.830  1.00  0.00           C
ATOM   1417  HD1 ILE A 677      41.870  58.070  58.540  1.00  0.00           H
ATOM   1418  HD2 ILE A 677      42.520  59.650  58.200  1.00  0.00           H
ATOM   1419  HD3 ILE A 677      40.760  59.580  58.710  1.00  0.00           H
ATOM   1420  C   ILE A 677      40.110  57.590  63.220  1.00  0.00           C
ATOM   1421  O   ILE A 677      39.730  58.250  64.210  1.00  0.00           O
ATOM   1422  N   LEU A 678      39.540  56.420  62.870  1.00  0.00           N
ATOM   1423  HN  LEU A 678      39.810  56.080  61.960  1.00  0.00           H
ATOM   1424  CA  LEU A 678      38.490  55.680  63.490  1.00  0.00           C
ATOM   1425  HA  LEU A 678      37.620  56.320  63.610  1.00  0.00           H
ATOM   1426  CB  LEU A 678      38.120  54.570  62.470  1.00  0.00           C
ATOM   1427  HB1 LEU A 678      38.980  53.910  62.240  1.00  0.00           H
ATOM   1428  HB2 LEU A 678      37.670  54.990  61.550  1.00  0.00           H
ATOM   1429  CG  LEU A 678      37.190  53.420  62.940  1.00  0.00           C
ATOM   1430  HG  LEU A 678      37.500  52.840  63.830  1.00  0.00           H
ATOM   1431  CD1 LEU A 678      35.770  53.990  63.180  1.00  0.00           C
ATOM   1432 HD11 LEU A 678      35.330  54.240  62.180  1.00  0.00           H
ATOM   1433 HD12 LEU A 678      35.780  54.900  63.820  1.00  0.00           H
ATOM   1434 HD13 LEU A 678      35.110  53.260  63.710  1.00  0.00           H
ATOM   1435  CD2 LEU A 678      37.200  52.410  61.830  1.00  0.00           C
ATOM   1436 HD21 LEU A 678      36.490  51.550  61.940  1.00  0.00           H
ATOM   1437 HD22 LEU A 678      38.210  51.960  61.900  1.00  0.00           H
ATOM   1438 HD23 LEU A 678      37.100  52.880  60.840  1.00  0.00           H
ATOM   1439  C   LEU A 678      38.710  55.200  64.900  1.00  0.00           C
ATOM   1440  O   LEU A 678      37.770  55.380  65.680  1.00  0.00           O
ATOM   1441  N   TYR A 679      39.920  54.690  65.150  1.00  0.00           N
ATOM   1442  HN  TYR A 679      40.480  54.380  64.390  1.00  0.00           H
ATOM   1443  CA  TYR A 679      40.400  54.400  66.520  1.00  0.00           C
ATOM   1444  HA  TYR A 679      39.660  53.810  67.040  1.00  0.00           H
ATOM   1445  CB  TYR A 679      41.690  53.480  66.430  1.00  0.00           C
ATOM   1446  HB1 TYR A 679      42.270  53.910  65.580  1.00  0.00           H
ATOM   1447  HB2 TYR A 679      41.370  52.460  66.130  1.00  0.00           H
ATOM   1448  CG  TYR A 679      42.430  53.440  67.730  1.00  0.00           C
ATOM   1449  CD1 TYR A 679      42.020  52.660  68.810  1.00  0.00           C
ATOM   1450  HD1 TYR A 679      41.250  51.940  68.560  1.00  0.00           H
ATOM   1451  CE1 TYR A 679      42.650  52.770  70.090  1.00  0.00           C
ATOM   1452  HE1 TYR A 679      42.370  52.180  70.940  1.00  0.00           H
ATOM   1453  CZ  TYR A 679      43.810  53.580  70.230  1.00  0.00           C
ATOM   1454  OH  TYR A 679      44.390  53.740  71.520  1.00  0.00           O
ATOM   1455  HH  TYR A 679      45.270  54.110  71.400  1.00  0.00           H
ATOM   1456  CD2 TYR A 679      43.580  54.310  67.950  1.00  0.00           C
ATOM   1457  HD2 TYR A 679      43.960  54.860  67.110  1.00  0.00           H
ATOM   1458  CE2 TYR A 679      44.240  54.380  69.150  1.00  0.00           C
ATOM   1459  HE2 TYR A 679      45.040  55.100  69.240  1.00  0.00           H
ATOM   1460  C   TYR A 679      40.390  55.700  67.370  1.00  0.00           C
ATOM   1461  O   TYR A 679      39.850  55.850  68.460  1.00  0.00           O
ATOM   1462  N   LYS A 680      41.030  56.770  66.790  1.00  0.00           N
ATOM   1463  HN  LYS A 680      41.580  56.690  65.960  1.00  0.00           H
ATOM   1464  CA  LYS A 680      41.270  58.020  67.450  1.00  0.00           C
ATOM   1465  HA  LYS A 680      41.660  57.680  68.410  1.00  0.00           H
ATOM   1466  CB  LYS A 680      42.360  58.820  66.790  1.00  0.00           C
ATOM   1467  HB1 LYS A 680      42.350  59.880  67.140  1.00  0.00           H
ATOM   1468  HB2 LYS A 680      42.190  58.850  65.690  1.00  0.00           H
ATOM   1469  CG  LYS A 680      43.800  58.290  66.870  1.00  0.00           C
ATOM   1470  HG1 LYS A 680      44.580  58.840  66.290  1.00  0.00           H
ATOM   1471  HG2 LYS A 680      43.840  57.260  66.450  1.00  0.00           H
ATOM   1472  CD  LYS A 680      44.220  58.310  68.370  1.00  0.00           C
ATOM   1473  HD1 LYS A 680      43.640  57.690  69.080  1.00  0.00           H
ATOM   1474  HD2 LYS A 680      44.130  59.370  68.690  1.00  0.00           H
ATOM   1475  CE  LYS A 680      45.690  57.850  68.500  1.00  0.00           C
ATOM   1476  HE1 LYS A 680      46.370  58.370  67.790  1.00  0.00           H
ATOM   1477  HE2 LYS A 680      45.760  56.760  68.250  1.00  0.00           H
ATOM   1478  NZ  LYS A 680      46.130  58.060  69.860  1.00  0.00           N
ATOM   1479  HZ1 LYS A 680      46.800  57.300  70.120  1.00  0.00           H
ATOM   1480  HZ2 LYS A 680      45.370  57.990  70.560  1.00  0.00           H
ATOM   1481  HZ3 LYS A 680      46.490  59.030  69.950  1.00  0.00           H
ATOM   1482  C   LYS A 680      40.000  58.760  67.840  1.00  0.00           C
ATOM   1483  O   LYS A 680      39.950  59.360  68.870  1.00  0.00           O
ATOM   1484  N   PHE A 681      38.960  58.710  66.970  1.00  0.00           N
ATOM   1485  HN  PHE A 681      39.060  58.050  66.220  1.00  0.00           H
ATOM   1486  CA  PHE A 681      37.650  59.290  67.100  1.00  0.00           C
ATOM   1487  HA  PHE A 681      37.880  60.240  67.540  1.00  0.00           H
ATOM   1488  CB  PHE A 681      36.800  59.260  65.810  1.00  0.00           C
ATOM   1489  HB1 PHE A 681      36.620  58.210  65.480  1.00  0.00           H
ATOM   1490  HB2 PHE A 681      37.340  59.810  65.010  1.00  0.00           H
ATOM   1491  CG  PHE A 681      35.440  59.970  66.000  1.00  0.00           C
ATOM   1492  CD1 PHE A 681      35.350  61.360  65.940  1.00  0.00           C
ATOM   1493  HD1 PHE A 681      36.240  61.930  65.690  1.00  0.00           H
ATOM   1494  CE1 PHE A 681      34.170  62.060  66.010  1.00  0.00           C
ATOM   1495  HE1 PHE A 681      34.090  63.100  65.750  1.00  0.00           H
ATOM   1496  CZ  PHE A 681      33.030  61.370  66.250  1.00  0.00           C
ATOM   1497  HZ  PHE A 681      32.020  61.780  66.240  1.00  0.00           H
ATOM   1498  CD2 PHE A 681      34.350  59.280  66.300  1.00  0.00           C
ATOM   1499  HD2 PHE A 681      34.420  58.230  66.510  1.00  0.00           H
ATOM   1500  CE2 PHE A 681      33.100  59.980  66.510  1.00  0.00           C
ATOM   1501  HE2 PHE A 681      32.180  59.460  66.710  1.00  0.00           H
ATOM   1502  C   PHE A 681      36.950  58.650  68.340  1.00  0.00           C
ATOM   1503  O   PHE A 681      36.440  59.410  69.160  1.00  0.00           O
ATOM   1504  N   CYS A 682      37.050  57.290  68.520  1.00  0.00           N
ATOM   1505  HN  CYS A 682      37.490  56.770  67.780  1.00  0.00           H
ATOM   1506  CA  CYS A 682      36.590  56.470  69.700  1.00  0.00           C
ATOM   1507  HA  CYS A 682      35.580  56.780  69.900  1.00  0.00           H
ATOM   1508  CB  CYS A 682      36.730  54.930  69.360  1.00  0.00           C
ATOM   1509  HB1 CYS A 682      36.400  54.470  70.320  1.00  0.00           H
ATOM   1510  HB2 CYS A 682      37.780  54.670  69.100  1.00  0.00           H
ATOM   1511  SG  CYS A 682      35.460  54.660  67.980  1.00  0.00           S
ATOM   1512  HG1 CYS A 682      36.170  55.040  66.930  1.00  0.00           H
ATOM   1513  C   CYS A 682      37.230  56.790  71.020  1.00  0.00           C
ATOM   1514  O   CYS A 682      36.510  56.920  71.990  1.00  0.00           O
ATOM   1515  N   ARG A 683      38.510  57.060  70.990  1.00  0.00           N
ATOM   1516  HN  ARG A 683      38.970  56.840  70.130  1.00  0.00           H
ATOM   1517  CA  ARG A 683      39.250  57.510  72.180  1.00  0.00           C
ATOM   1518  HA  ARG A 683      39.150  56.760  72.960  1.00  0.00           H
ATOM   1519  CB  ARG A 683      40.770  57.520  71.840  1.00  0.00           C
ATOM   1520  HB1 ARG A 683      41.240  58.040  72.700  1.00  0.00           H
ATOM   1521  HB2 ARG A 683      40.960  58.090  70.910  1.00  0.00           H
ATOM   1522  CG  ARG A 683      41.390  56.170  71.650  1.00  0.00           C
ATOM   1523  HG1 ARG A 683      42.430  56.230  71.260  1.00  0.00           H
ATOM   1524  HG2 ARG A 683      40.970  55.650  70.760  1.00  0.00           H
ATOM   1525  CD  ARG A 683      41.380  55.170  72.820  1.00  0.00           C
ATOM   1526  HD1 ARG A 683      41.960  54.320  72.420  1.00  0.00           H
ATOM   1527  HD2 ARG A 683      40.320  54.820  72.860  1.00  0.00           H
ATOM   1528  NE  ARG A 683      41.960  55.820  73.990  1.00  0.00           N
ATOM   1529  HE  ARG A 683      42.840  56.300  73.930  1.00  0.00           H
ATOM   1530  CZ  ARG A 683      41.520  55.630  75.200  1.00  0.00           C
ATOM   1531  NH1 ARG A 683      42.070  56.370  76.120  1.00  0.00           N
ATOM   1532 HH11 ARG A 683      41.810  56.110  77.060  1.00  0.00           H
ATOM   1533 HH12 ARG A 683      42.740  57.090  75.940  1.00  0.00           H
ATOM   1534  NH2 ARG A 683      40.520  54.830  75.540  1.00  0.00           N
ATOM   1535 HH21 ARG A 683      40.240  54.230  74.790  1.00  0.00           H
ATOM   1536 HH22 ARG A 683      40.510  54.310  76.410  1.00  0.00           H
ATOM   1537  C   ARG A 683      38.870  58.940  72.840  1.00  0.00           C
ATOM   1538  O   ARG A 683      38.700  59.080  74.010  1.00  0.00           O
ATOM   1539  N   ASP A 684      38.620  60.040  71.980  1.00  0.00           N
ATOM   1540  HN  ASP A 684      38.910  59.910  71.030  1.00  0.00           H
ATOM   1541  CA  ASP A 684      38.070  61.280  72.320  1.00  0.00           C
ATOM   1542  HA  ASP A 684      38.820  61.750  72.910  1.00  0.00           H
ATOM   1543  CB  ASP A 684      37.820  62.080  71.030  1.00  0.00           C
ATOM   1544  HB1 ASP A 684      37.210  62.990  71.190  1.00  0.00           H
ATOM   1545  HB2 ASP A 684      37.290  61.400  70.330  1.00  0.00           H
ATOM   1546  CG  ASP A 684      39.100  62.490  70.310  1.00  0.00           C
ATOM   1547  OD1 ASP A 684      40.230  62.230  70.780  1.00  0.00           O
ATOM   1548  OD2 ASP A 684      38.950  63.100  69.190  1.00  0.00           O
ATOM   1549  C   ASP A 684      36.730  61.240  72.990  1.00  0.00           C
ATOM   1550  O   ASP A 684      36.500  62.120  73.830  1.00  0.00           O
ATOM   1551  N   TYR A 685      35.890  60.320  72.500  1.00  0.00           N
ATOM   1552  HN  TYR A 685      36.120  59.670  71.780  1.00  0.00           H
ATOM   1553  CA  TYR A 685      34.480  60.290  72.980  1.00  0.00           C
ATOM   1554  HA  TYR A 685      34.290  61.070  73.700  1.00  0.00           H
ATOM   1555  CB  TYR A 685      33.580  60.530  71.810  1.00  0.00           C
ATOM   1556  HB1 TYR A 685      32.510  60.520  72.100  1.00  0.00           H
ATOM   1557  HB2 TYR A 685      33.640  59.660  71.120  1.00  0.00           H
ATOM   1558  CG  TYR A 685      33.920  61.780  71.200  1.00  0.00           C
ATOM   1559  CD1 TYR A 685      34.330  61.890  69.900  1.00  0.00           C
ATOM   1560  HD1 TYR A 685      34.520  60.990  69.340  1.00  0.00           H
ATOM   1561  CE1 TYR A 685      34.610  63.100  69.260  1.00  0.00           C
ATOM   1562  HE1 TYR A 685      35.110  63.180  68.300  1.00  0.00           H
ATOM   1563  CZ  TYR A 685      34.540  64.260  70.030  1.00  0.00           C
ATOM   1564  OH  TYR A 685      35.210  65.400  69.550  1.00  0.00           O
ATOM   1565  HH  TYR A 685      35.050  65.410  68.600  1.00  0.00           H
ATOM   1566  CD2 TYR A 685      33.600  63.020  71.840  1.00  0.00           C
ATOM   1567  HD2 TYR A 685      33.150  62.980  72.820  1.00  0.00           H
ATOM   1568  CE2 TYR A 685      33.990  64.260  71.320  1.00  0.00           C
ATOM   1569  HE2 TYR A 685      33.940  65.070  72.030  1.00  0.00           H
ATOM   1570  C   TYR A 685      34.210  58.920  73.700  1.00  0.00           C
ATOM   1571  O   TYR A 685      33.020  58.590  73.980  1.00  0.00           O
ATOM   1572  N   GLN A 686      35.250  58.210  74.120  1.00  0.00           N
ATOM   1573  HN  GLN A 686      36.160  58.510  73.880  1.00  0.00           H
ATOM   1574  CA  GLN A 686      35.120  57.040  74.970  1.00  0.00           C
ATOM   1575  HA  GLN A 686      36.120  56.620  74.940  1.00  0.00           H
ATOM   1576  CB  GLN A 686      35.070  57.400  76.480  1.00  0.00           C
ATOM   1577  HB1 GLN A 686      34.990  56.410  76.980  1.00  0.00           H
ATOM   1578  HB2 GLN A 686      34.180  58.020  76.710  1.00  0.00           H
ATOM   1579  CG  GLN A 686      36.510  58.030  77.000  1.00  0.00           C
ATOM   1580  HG1 GLN A 686      36.310  58.550  77.950  1.00  0.00           H
ATOM   1581  HG2 GLN A 686      36.810  58.800  76.260  1.00  0.00           H
ATOM   1582  CD  GLN A 686      37.700  57.100  77.240  1.00  0.00           C
ATOM   1583  OE1 GLN A 686      37.650  55.940  77.710  1.00  0.00           O
ATOM   1584  NE2 GLN A 686      38.910  57.690  76.950  1.00  0.00           N
ATOM   1585 HE21 GLN A 686      39.710  57.320  77.440  1.00  0.00           H
ATOM   1586 HE22 GLN A 686      38.970  58.410  76.250  1.00  0.00           H
ATOM   1587  C   GLN A 686      34.300  55.880  74.470  1.00  0.00           C
ATOM   1588  O   GLN A 686      33.660  55.150  75.190  1.00  0.00           O
ATOM   1589  N   LEU A 687      34.310  55.680  73.160  1.00  0.00           N
ATOM   1590  HN  LEU A 687      34.920  56.300  72.670  1.00  0.00           H
ATOM   1591  CA  LEU A 687      33.420  54.810  72.380  1.00  0.00           C
ATOM   1592  HA  LEU A 687      32.590  54.520  73.010  1.00  0.00           H
ATOM   1593  CB  LEU A 687      32.970  55.320  70.900  1.00  0.00           C
ATOM   1594  HB1 LEU A 687      32.080  54.700  70.590  1.00  0.00           H
ATOM   1595  HB2 LEU A 687      33.830  54.950  70.300  1.00  0.00           H
ATOM   1596  CG  LEU A 687      32.700  56.790  70.850  1.00  0.00           C
ATOM   1597  HG  LEU A 687      33.560  57.360  71.260  1.00  0.00           H
ATOM   1598  CD1 LEU A 687      32.510  57.170  69.410  1.00  0.00           C
ATOM   1599 HD11 LEU A 687      33.370  56.930  68.750  1.00  0.00           H
ATOM   1600 HD12 LEU A 687      32.190  58.230  69.400  1.00  0.00           H
ATOM   1601 HD13 LEU A 687      31.660  56.580  69.000  1.00  0.00           H
ATOM   1602  CD2 LEU A 687      31.520  57.210  71.720  1.00  0.00           C
ATOM   1603 HD21 LEU A 687      31.680  56.840  72.760  1.00  0.00           H
ATOM   1604 HD22 LEU A 687      30.610  56.730  71.310  1.00  0.00           H
ATOM   1605 HD23 LEU A 687      31.380  58.310  71.770  1.00  0.00           H
ATOM   1606  C   LEU A 687      34.140  53.520  72.160  1.00  0.00           C
ATOM   1607  O   LEU A 687      35.310  53.430  72.450  1.00  0.00           O
ATOM   1608  N   SER A 688      33.430  52.460  71.730  1.00  0.00           N
ATOM   1609  HN  SER A 688      32.450  52.560  71.620  1.00  0.00           H
ATOM   1610  CA  SER A 688      34.040  51.140  71.450  1.00  0.00           C
ATOM   1611  HA  SER A 688      34.910  50.980  72.080  1.00  0.00           H
ATOM   1612  CB  SER A 688      33.010  50.030  71.850  1.00  0.00           C
ATOM   1613  HB1 SER A 688      32.090  50.350  71.320  1.00  0.00           H
ATOM   1614  HB2 SER A 688      32.810  50.000  72.950  1.00  0.00           H
ATOM   1615  OG  SER A 688      33.410  48.680  71.540  1.00  0.00           O
ATOM   1616  HG1 SER A 688      32.690  48.140  71.900  1.00  0.00           H
ATOM   1617  C   SER A 688      34.560  50.960  70.010  1.00  0.00           C
ATOM   1618  O   SER A 688      33.790  51.140  69.050  1.00  0.00           O
ATOM   1619  N   TYR A 689      35.860  50.870  69.890  1.00  0.00           N
ATOM   1620  HN  TYR A 689      36.490  50.820  70.660  1.00  0.00           H
ATOM   1621  CA  TYR A 689      36.520  50.870  68.530  1.00  0.00           C
ATOM   1622  HA  TYR A 689      36.300  51.790  68.010  1.00  0.00           H
ATOM   1623  CB  TYR A 689      38.070  50.870  68.740  1.00  0.00           C
ATOM   1624  HB1 TYR A 689      38.420  50.200  69.560  1.00  0.00           H
ATOM   1625  HB2 TYR A 689      38.310  51.860  69.170  1.00  0.00           H
ATOM   1626  CG  TYR A 689      38.820  50.640  67.440  1.00  0.00           C
ATOM   1627  CD1 TYR A 689      39.850  49.690  67.540  1.00  0.00           C
ATOM   1628  HD1 TYR A 689      40.020  49.190  68.490  1.00  0.00           H
ATOM   1629  CE1 TYR A 689      40.540  49.330  66.400  1.00  0.00           C
ATOM   1630  HE1 TYR A 689      41.360  48.620  66.390  1.00  0.00           H
ATOM   1631  CZ  TYR A 689      40.160  49.840  65.150  1.00  0.00           C
ATOM   1632  OH  TYR A 689      40.870  49.390  63.970  1.00  0.00           O
ATOM   1633  HH  TYR A 689      40.490  49.660  63.130  1.00  0.00           H
ATOM   1634  CD2 TYR A 689      38.530  51.170  66.140  1.00  0.00           C
ATOM   1635  HD2 TYR A 689      37.650  51.760  65.940  1.00  0.00           H
ATOM   1636  CE2 TYR A 689      39.230  50.810  65.020  1.00  0.00           C
ATOM   1637  HE2 TYR A 689      39.050  51.360  64.100  1.00  0.00           H
ATOM   1638  C   TYR A 689      35.990  49.700  67.710  1.00  0.00           C
ATOM   1639  O   TYR A 689      35.500  49.910  66.580  1.00  0.00           O
ATOM   1640  N   LEU A 690      36.030  48.470  68.220  1.00  0.00           N
ATOM   1641  HN  LEU A 690      36.330  48.270  69.150  1.00  0.00           H
ATOM   1642  CA  LEU A 690      35.600  47.360  67.430  1.00  0.00           C
ATOM   1643  HA  LEU A 690      35.990  47.420  66.420  1.00  0.00           H
ATOM   1644  CB  LEU A 690      35.980  45.990  67.980  1.00  0.00           C
ATOM   1645  HB1 LEU A 690      35.930  45.220  67.180  1.00  0.00           H
ATOM   1646  HB2 LEU A 690      35.400  45.780  68.900  1.00  0.00           H
ATOM   1647  CG  LEU A 690      37.490  46.050  68.410  1.00  0.00           C
ATOM   1648  HG  LEU A 690      37.600  46.830  69.210  1.00  0.00           H
ATOM   1649  CD1 LEU A 690      37.830  44.750  69.250  1.00  0.00           C
ATOM   1650 HD11 LEU A 690      37.600  43.820  68.710  1.00  0.00           H
ATOM   1651 HD12 LEU A 690      37.220  44.760  70.170  1.00  0.00           H
ATOM   1652 HD13 LEU A 690      38.930  44.740  69.490  1.00  0.00           H
ATOM   1653  CD2 LEU A 690      38.540  46.360  67.360  1.00  0.00           C
ATOM   1654 HD21 LEU A 690      38.450  45.540  66.610  1.00  0.00           H
ATOM   1655 HD22 LEU A 690      39.570  46.330  67.760  1.00  0.00           H
ATOM   1656 HD23 LEU A 690      38.350  47.310  66.820  1.00  0.00           H
ATOM   1657  C   LEU A 690      34.140  47.280  67.220  1.00  0.00           C
ATOM   1658  O   LEU A 690      33.690  46.830  66.160  1.00  0.00           O
ATOM   1659  N   SER A 691      33.290  47.770  68.100  1.00  0.00           N
ATOM   1660  HN  SER A 691      33.570  48.280  68.910  1.00  0.00           H
ATOM   1661  CA  SER A 691      31.890  47.930  67.810  1.00  0.00           C
ATOM   1662  HA  SER A 691      31.550  47.020  67.350  1.00  0.00           H
ATOM   1663  CB  SER A 691      31.290  48.370  69.170  1.00  0.00           C
ATOM   1664  HB1 SER A 691      31.710  49.360  69.410  1.00  0.00           H
ATOM   1665  HB2 SER A 691      31.560  47.600  69.920  1.00  0.00           H
ATOM   1666  OG  SER A 691      29.840  48.370  69.200  1.00  0.00           O
ATOM   1667  HG1 SER A 691      29.670  48.520  70.140  1.00  0.00           H
ATOM   1668  C   SER A 691      31.570  48.930  66.720  1.00  0.00           C
ATOM   1669  O   SER A 691      30.860  48.690  65.800  1.00  0.00           O
ATOM   1670  N   LEU A 692      32.120  50.100  66.760  1.00  0.00           N
ATOM   1671  HN  LEU A 692      32.830  50.310  67.430  1.00  0.00           H
ATOM   1672  CA  LEU A 692      31.810  51.130  65.780  1.00  0.00           C
ATOM   1673  HA  LEU A 692      30.740  51.150  65.640  1.00  0.00           H
ATOM   1674  CB  LEU A 692      32.300  52.580  66.280  1.00  0.00           C
ATOM   1675  HB1 LEU A 692      33.340  52.610  66.670  1.00  0.00           H
ATOM   1676  HB2 LEU A 692      31.680  52.910  67.140  1.00  0.00           H
ATOM   1677  CG  LEU A 692      32.070  53.730  65.240  1.00  0.00           C
ATOM   1678  HG  LEU A 692      32.680  53.450  64.350  1.00  0.00           H
ATOM   1679  CD1 LEU A 692      30.630  53.850  64.690  1.00  0.00           C
ATOM   1680 HD11 LEU A 692      30.290  52.980  64.090  1.00  0.00           H
ATOM   1681 HD12 LEU A 692      30.710  54.680  63.950  1.00  0.00           H
ATOM   1682 HD13 LEU A 692      29.840  54.090  65.420  1.00  0.00           H
ATOM   1683  CD2 LEU A 692      32.480  55.180  65.660  1.00  0.00           C
ATOM   1684 HD21 LEU A 692      32.280  55.870  64.820  1.00  0.00           H
ATOM   1685 HD22 LEU A 692      33.560  55.030  65.890  1.00  0.00           H
ATOM   1686 HD23 LEU A 692      32.010  55.480  66.610  1.00  0.00           H
ATOM   1687  C   LEU A 692      32.390  50.790  64.350  1.00  0.00           C
ATOM   1688  O   LEU A 692      31.730  50.860  63.340  1.00  0.00           O
ATOM   1689  N   ARG A 693      33.650  50.210  64.310  1.00  0.00           N
ATOM   1690  HN  ARG A 693      34.040  50.150  65.230  1.00  0.00           H
ATOM   1691  CA  ARG A 693      34.310  49.760  63.110  1.00  0.00           C
ATOM   1692  HA  ARG A 693      34.430  50.630  62.480  1.00  0.00           H
ATOM   1693  CB  ARG A 693      35.680  49.100  63.500  1.00  0.00           C
ATOM   1694  HB1 ARG A 693      35.550  48.370  64.330  1.00  0.00           H
ATOM   1695  HB2 ARG A 693      36.300  49.960  63.870  1.00  0.00           H
ATOM   1696  CG  ARG A 693      36.560  48.510  62.400  1.00  0.00           C
ATOM   1697  HG1 ARG A 693      36.950  49.420  61.880  1.00  0.00           H
ATOM   1698  HG2 ARG A 693      35.970  47.920  61.670  1.00  0.00           H
ATOM   1699  CD  ARG A 693      37.750  47.740  62.900  1.00  0.00           C
ATOM   1700  HD1 ARG A 693      37.360  46.880  63.500  1.00  0.00           H
ATOM   1701  HD2 ARG A 693      38.420  48.330  63.560  1.00  0.00           H
ATOM   1702  NE  ARG A 693      38.460  47.260  61.680  1.00  0.00           N
ATOM   1703  HE  ARG A 693      38.990  47.960  61.210  1.00  0.00           H
ATOM   1704  CZ  ARG A 693      38.190  46.240  60.860  1.00  0.00           C
ATOM   1705  NH1 ARG A 693      37.640  45.170  61.360  1.00  0.00           N
ATOM   1706 HH11 ARG A 693      37.720  45.150  62.360  1.00  0.00           H
ATOM   1707 HH12 ARG A 693      37.720  44.330  60.820  1.00  0.00           H
ATOM   1708  NH2 ARG A 693      38.570  46.280  59.630  1.00  0.00           N
ATOM   1709 HH21 ARG A 693      38.470  45.580  58.920  1.00  0.00           H
ATOM   1710 HH22 ARG A 693      39.040  47.150  59.450  1.00  0.00           H
ATOM   1711  C   ARG A 693      33.550  48.680  62.300  1.00  0.00           C
ATOM   1712  O   ARG A 693      33.310  48.810  61.110  1.00  0.00           O
ATOM   1713  N   THR A 694      33.140  47.600  62.960  1.00  0.00           N
ATOM   1714  HN  THR A 694      33.400  47.340  63.890  1.00  0.00           H
ATOM   1715  CA  THR A 694      32.360  46.560  62.310  1.00  0.00           C
ATOM   1716  HA  THR A 694      32.790  46.260  61.350  1.00  0.00           H
ATOM   1717  CB  THR A 694      32.280  45.260  63.220  1.00  0.00           C
ATOM   1718  HB  THR A 694      31.550  44.530  62.810  1.00  0.00           H
ATOM   1719  OG1 THR A 694      31.820  45.550  64.520  1.00  0.00           O
ATOM   1720  HG1 THR A 694      32.610  45.890  64.940  1.00  0.00           H
ATOM   1721  CG2 THR A 694      33.700  44.650  63.240  1.00  0.00           C
ATOM   1722 HG21 THR A 694      33.850  44.310  64.290  1.00  0.00           H
ATOM   1723 HG22 THR A 694      34.410  45.370  62.780  1.00  0.00           H
ATOM   1724 HG23 THR A 694      33.670  43.750  62.580  1.00  0.00           H
ATOM   1725  C   THR A 694      30.950  46.970  62.010  1.00  0.00           C
ATOM   1726  O   THR A 694      30.450  46.510  61.010  1.00  0.00           O
ATOM   1727  N   SER A 695      30.350  47.980  62.770  1.00  0.00           N
ATOM   1728  HN  SER A 695      30.890  48.350  63.520  1.00  0.00           H
ATOM   1729  CA  SER A 695      29.020  48.480  62.360  1.00  0.00           C
ATOM   1730  HA  SER A 695      28.320  47.660  62.300  1.00  0.00           H
ATOM   1731  CB  SER A 695      28.320  49.380  63.400  1.00  0.00           C
ATOM   1732  HB1 SER A 695      28.150  48.850  64.360  1.00  0.00           H
ATOM   1733  HB2 SER A 695      27.320  49.770  63.100  1.00  0.00           H
ATOM   1734  OG  SER A 695      28.990  50.540  63.840  1.00  0.00           O
ATOM   1735  HG1 SER A 695      29.730  50.360  64.420  1.00  0.00           H
ATOM   1736  C   SER A 695      29.180  49.070  61.020  1.00  0.00           C
ATOM   1737  O   SER A 695      28.320  48.790  60.120  1.00  0.00           O
ATOM   1738  N   ILE A 696      30.190  49.950  60.780  1.00  0.00           N
ATOM   1739  HN  ILE A 696      30.750  50.260  61.540  1.00  0.00           H
ATOM   1740  CA  ILE A 696      30.470  50.630  59.520  1.00  0.00           C
ATOM   1741  HA  ILE A 696      29.600  51.120  59.080  1.00  0.00           H
ATOM   1742  CB  ILE A 696      31.480  51.750  59.710  1.00  0.00           C
ATOM   1743  HB  ILE A 696      32.350  51.290  60.230  1.00  0.00           H
ATOM   1744  CG2 ILE A 696      31.970  52.380  58.390  1.00  0.00           C
ATOM   1745 HG21 ILE A 696      31.170  53.010  57.950  1.00  0.00           H
ATOM   1746 HG22 ILE A 696      32.170  51.620  57.610  1.00  0.00           H
ATOM   1747 HG23 ILE A 696      32.890  52.990  58.480  1.00  0.00           H
ATOM   1748  CG1 ILE A 696      30.960  52.860  60.630  1.00  0.00           C
ATOM   1749 HG11 ILE A 696      30.340  52.510  61.490  1.00  0.00           H
ATOM   1750 HG12 ILE A 696      30.390  53.510  59.930  1.00  0.00           H
ATOM   1751  CD  ILE A 696      32.040  53.660  61.260  1.00  0.00           C
ATOM   1752  HD1 ILE A 696      31.600  54.550  61.780  1.00  0.00           H
ATOM   1753  HD2 ILE A 696      32.690  54.020  60.430  1.00  0.00           H
ATOM   1754  HD3 ILE A 696      32.650  53.060  61.970  1.00  0.00           H
ATOM   1755  C   ILE A 696      30.810  49.620  58.460  1.00  0.00           C
ATOM   1756  O   ILE A 696      30.360  49.730  57.280  1.00  0.00           O
ATOM   1757  N   GLY A 697      31.630  48.600  58.780  1.00  0.00           N
ATOM   1758  HN  GLY A 697      32.030  48.630  59.690  1.00  0.00           H
ATOM   1759  CA  GLY A 697      31.930  47.430  57.890  1.00  0.00           C
ATOM   1760  HA1 GLY A 697      32.380  46.650  58.490  1.00  0.00           H
ATOM   1761  HA2 GLY A 697      32.600  47.670  57.080  1.00  0.00           H
ATOM   1762  C   GLY A 697      30.780  46.710  57.170  1.00  0.00           C
ATOM   1763  O   GLY A 697      30.700  46.610  55.970  1.00  0.00           O
ATOM   1764  N   LEU A 698      29.740  46.280  58.020  1.00  0.00           N
ATOM   1765  HN  LEU A 698      29.870  46.190  59.010  1.00  0.00           H
ATOM   1766  CA  LEU A 698      28.520  45.800  57.560  1.00  0.00           C
ATOM   1767  HA  LEU A 698      28.590  44.890  56.980  1.00  0.00           H
ATOM   1768  CB  LEU A 698      27.710  45.380  58.760  1.00  0.00           C
ATOM   1769  HB1 LEU A 698      26.680  45.090  58.430  1.00  0.00           H
ATOM   1770  HB2 LEU A 698      27.600  46.280  59.390  1.00  0.00           H
ATOM   1771  CG  LEU A 698      28.300  44.140  59.500  1.00  0.00           C
ATOM   1772  HG  LEU A 698      29.350  44.370  59.770  1.00  0.00           H
ATOM   1773  CD1 LEU A 698      27.500  43.810  60.790  1.00  0.00           C
ATOM   1774 HD11 LEU A 698      27.730  42.820  61.250  1.00  0.00           H
ATOM   1775 HD12 LEU A 698      26.400  43.710  60.770  1.00  0.00           H
ATOM   1776 HD13 LEU A 698      27.840  44.570  61.530  1.00  0.00           H
ATOM   1777  CD2 LEU A 698      28.210  42.820  58.730  1.00  0.00           C
ATOM   1778 HD21 LEU A 698      28.560  42.870  57.670  1.00  0.00           H
ATOM   1779 HD22 LEU A 698      27.150  42.490  58.660  1.00  0.00           H
ATOM   1780 HD23 LEU A 698      28.650  41.910  59.180  1.00  0.00           H
ATOM   1781  C   LEU A 698      27.710  46.780  56.650  1.00  0.00           C
ATOM   1782  O   LEU A 698      27.210  46.440  55.590  1.00  0.00           O
ATOM   1783  N   TRP A 699      27.560  48.030  57.030  1.00  0.00           N
ATOM   1784  HN  TRP A 699      27.890  48.270  57.940  1.00  0.00           H
ATOM   1785  CA  TRP A 699      27.070  49.040  56.120  1.00  0.00           C
ATOM   1786  HA  TRP A 699      26.050  48.760  55.920  1.00  0.00           H
ATOM   1787  CB  TRP A 699      26.950  50.460  56.770  1.00  0.00           C
ATOM   1788  HB1 TRP A 699      27.020  51.210  55.950  1.00  0.00           H
ATOM   1789  HB2 TRP A 699      27.830  50.670  57.430  1.00  0.00           H
ATOM   1790  CG  TRP A 699      25.710  50.670  57.530  1.00  0.00           C
ATOM   1791  CD1 TRP A 699      25.550  50.490  58.870  1.00  0.00           C
ATOM   1792  HD1 TRP A 699      26.240  49.960  59.510  1.00  0.00           H
ATOM   1793  NE1 TRP A 699      24.350  51.000  59.290  1.00  0.00           N
ATOM   1794  HE1 TRP A 699      24.010  51.010  60.210  1.00  0.00           H
ATOM   1795  CE2 TRP A 699      23.700  51.560  58.140  1.00  0.00           C
ATOM   1796  CD2 TRP A 699      24.520  51.200  57.050  1.00  0.00           C
ATOM   1797  CE3 TRP A 699      24.090  51.640  55.680  1.00  0.00           C
ATOM   1798  HE3 TRP A 699      24.800  51.630  54.870  1.00  0.00           H
ATOM   1799  CZ3 TRP A 699      22.850  52.310  55.550  1.00  0.00           C
ATOM   1800  HZ3 TRP A 699      22.470  52.700  54.610  1.00  0.00           H
ATOM   1801  CZ2 TRP A 699      22.470  52.270  57.960  1.00  0.00           C
ATOM   1802  HZ2 TRP A 699      21.850  52.620  58.780  1.00  0.00           H
ATOM   1803  CH2 TRP A 699      22.080  52.590  56.620  1.00  0.00           C
ATOM   1804  HH2 TRP A 699      21.150  53.130  56.510  1.00  0.00           H
ATOM   1805  C   TRP A 699      27.840  49.160  54.790  1.00  0.00           C
ATOM   1806  O   TRP A 699      27.240  49.230  53.730  1.00  0.00           O
ATOM   1807  N   THR A 700      29.230  49.220  54.770  1.00  0.00           N
ATOM   1808  HN  THR A 700      29.670  49.270  55.660  1.00  0.00           H
ATOM   1809  CA  THR A 700      30.180  49.270  53.630  1.00  0.00           C
ATOM   1810  HA  THR A 700      30.020  50.220  53.130  1.00  0.00           H
ATOM   1811  CB  THR A 700      31.640  49.340  54.080  1.00  0.00           C
ATOM   1812  HB  THR A 700      31.930  48.430  54.630  1.00  0.00           H
ATOM   1813  OG1 THR A 700      32.000  50.420  54.950  1.00  0.00           O
ATOM   1814  HG1 THR A 700      31.530  50.140  55.740  1.00  0.00           H
ATOM   1815  CG2 THR A 700      32.410  49.370  52.700  1.00  0.00           C
ATOM   1816 HG21 THR A 700      32.220  48.570  51.960  1.00  0.00           H
ATOM   1817 HG22 THR A 700      33.490  49.340  52.930  1.00  0.00           H
ATOM   1818 HG23 THR A 700      32.090  50.350  52.260  1.00  0.00           H
ATOM   1819  C   THR A 700      29.920  48.130  52.660  1.00  0.00           C
ATOM   1820  O   THR A 700      29.680  48.330  51.470  1.00  0.00           O
ATOM   1821  N   SER A 701      29.680  46.950  53.250  1.00  0.00           N
ATOM   1822  HN  SER A 701      29.740  46.930  54.240  1.00  0.00           H
ATOM   1823  CA  SER A 701      29.270  45.730  52.600  1.00  0.00           C
ATOM   1824  HA  SER A 701      30.020  45.430  51.890  1.00  0.00           H
ATOM   1825  CB  SER A 701      29.180  44.540  53.490  1.00  0.00           C
ATOM   1826  HB1 SER A 701      28.590  44.750  54.400  1.00  0.00           H
ATOM   1827  HB2 SER A 701      30.150  44.150  53.870  1.00  0.00           H
ATOM   1828  OG  SER A 701      28.520  43.440  52.820  1.00  0.00           O
ATOM   1829  HG1 SER A 701      29.130  43.190  52.140  1.00  0.00           H
ATOM   1830  C   SER A 701      28.030  45.950  51.730  1.00  0.00           C
ATOM   1831  O   SER A 701      28.100  45.700  50.540  1.00  0.00           O
ATOM   1832  N   PHE A 702      26.920  46.410  52.400  1.00  0.00           N
ATOM   1833  HN  PHE A 702      27.000  46.590  53.380  1.00  0.00           H
ATOM   1834  CA  PHE A 702      25.620  46.570  51.830  1.00  0.00           C
ATOM   1835  HA  PHE A 702      25.430  45.670  51.260  1.00  0.00           H
ATOM   1836  CB  PHE A 702      24.610  46.940  52.930  1.00  0.00           C
ATOM   1837  HB1 PHE A 702      25.070  47.790  53.490  1.00  0.00           H
ATOM   1838  HB2 PHE A 702      24.530  46.130  53.690  1.00  0.00           H
ATOM   1839  CG  PHE A 702      23.250  47.510  52.590  1.00  0.00           C
ATOM   1840  CD1 PHE A 702      22.750  48.720  53.050  1.00  0.00           C
ATOM   1841  HD1 PHE A 702      23.430  49.360  53.600  1.00  0.00           H
ATOM   1842  CE1 PHE A 702      21.520  49.220  52.710  1.00  0.00           C
ATOM   1843  HE1 PHE A 702      21.150  50.210  52.980  1.00  0.00           H
ATOM   1844  CZ  PHE A 702      20.580  48.300  52.200  1.00  0.00           C
ATOM   1845  HZ  PHE A 702      19.550  48.570  52.050  1.00  0.00           H
ATOM   1846  CD2 PHE A 702      22.390  46.720  51.810  1.00  0.00           C
ATOM   1847  HD2 PHE A 702      22.820  45.750  51.610  1.00  0.00           H
ATOM   1848  CE2 PHE A 702      21.050  47.070  51.650  1.00  0.00           C
ATOM   1849  HE2 PHE A 702      20.350  46.360  51.240  1.00  0.00           H
ATOM   1850  C   PHE A 702      25.610  47.640  50.800  1.00  0.00           C
ATOM   1851  O   PHE A 702      24.930  47.460  49.780  1.00  0.00           O
ATOM   1852  N   LEU A 703      26.270  48.780  50.930  1.00  0.00           N
ATOM   1853  HN  LEU A 703      26.780  48.950  51.780  1.00  0.00           H
ATOM   1854  CA  LEU A 703      26.430  49.820  49.950  1.00  0.00           C
ATOM   1855  HA  LEU A 703      25.420  50.110  49.750  1.00  0.00           H
ATOM   1856  CB  LEU A 703      27.070  51.070  50.580  1.00  0.00           C
ATOM   1857  HB1 LEU A 703      27.320  51.830  49.830  1.00  0.00           H
ATOM   1858  HB2 LEU A 703      28.050  50.750  51.000  1.00  0.00           H
ATOM   1859  CG  LEU A 703      26.280  51.730  51.720  1.00  0.00           C
ATOM   1860  HG  LEU A 703      26.130  51.020  52.560  1.00  0.00           H
ATOM   1861  CD1 LEU A 703      27.130  52.940  52.230  1.00  0.00           C
ATOM   1862 HD11 LEU A 703      27.300  53.680  51.410  1.00  0.00           H
ATOM   1863 HD12 LEU A 703      28.060  52.640  52.750  1.00  0.00           H
ATOM   1864 HD13 LEU A 703      26.570  53.430  53.050  1.00  0.00           H
ATOM   1865  CD2 LEU A 703      24.760  52.090  51.340  1.00  0.00           C
ATOM   1866 HD21 LEU A 703      24.200  51.290  50.810  1.00  0.00           H
ATOM   1867 HD22 LEU A 703      24.920  53.010  50.760  1.00  0.00           H
ATOM   1868 HD23 LEU A 703      24.110  52.380  52.200  1.00  0.00           H
ATOM   1869  C   LEU A 703      27.140  49.410  48.640  1.00  0.00           C
ATOM   1870  O   LEU A 703      26.710  49.750  47.510  1.00  0.00           O
ATOM   1871  N   CYS A 704      28.160  48.600  48.680  1.00  0.00           N
ATOM   1872  HN  CYS A 704      28.700  48.450  49.510  1.00  0.00           H
ATOM   1873  CA  CYS A 704      28.780  47.880  47.590  1.00  0.00           C
ATOM   1874  HA  CYS A 704      29.130  48.560  46.820  1.00  0.00           H
ATOM   1875  CB  CYS A 704      30.030  46.970  48.060  1.00  0.00           C
ATOM   1876  HB1 CYS A 704      30.350  46.360  47.200  1.00  0.00           H
ATOM   1877  HB2 CYS A 704      29.740  46.170  48.780  1.00  0.00           H
ATOM   1878  SG  CYS A 704      31.410  47.900  48.800  1.00  0.00           S
ATOM   1879  HG1 CYS A 704      30.590  48.290  49.780  1.00  0.00           H
ATOM   1880  C   CYS A 704      27.800  47.010  46.790  1.00  0.00           C
ATOM   1881  O   CYS A 704      27.850  46.970  45.550  1.00  0.00           O
ATOM   1882  N   ILE A 705      26.880  46.310  47.460  1.00  0.00           N
ATOM   1883  HN  ILE A 705      27.050  46.120  48.420  1.00  0.00           H
ATOM   1884  CA  ILE A 705      25.720  45.550  46.860  1.00  0.00           C
ATOM   1885  HA  ILE A 705      26.230  44.960  46.110  1.00  0.00           H
ATOM   1886  CB  ILE A 705      24.990  44.510  47.660  1.00  0.00           C
ATOM   1887  HB  ILE A 705      24.280  44.970  48.380  1.00  0.00           H
ATOM   1888  CG2 ILE A 705      24.100  43.560  46.730  1.00  0.00           C
ATOM   1889 HG21 ILE A 705      24.650  43.180  45.830  1.00  0.00           H
ATOM   1890 HG22 ILE A 705      23.220  44.130  46.360  1.00  0.00           H
ATOM   1891 HG23 ILE A 705      23.680  42.660  47.240  1.00  0.00           H
ATOM   1892  CG1 ILE A 705      25.990  43.520  48.330  1.00  0.00           C
ATOM   1893 HG11 ILE A 705      26.980  43.980  48.530  1.00  0.00           H
ATOM   1894 HG12 ILE A 705      26.250  42.670  47.660  1.00  0.00           H
ATOM   1895  CD  ILE A 705      25.660  42.940  49.700  1.00  0.00           C
ATOM   1896  HD1 ILE A 705      24.970  42.080  49.600  1.00  0.00           H
ATOM   1897  HD2 ILE A 705      25.190  43.710  50.340  1.00  0.00           H
ATOM   1898  HD3 ILE A 705      26.620  42.640  50.200  1.00  0.00           H
ATOM   1899  C   ILE A 705      24.740  46.420  46.200  1.00  0.00           C
ATOM   1900  O   ILE A 705      24.380  46.240  45.070  1.00  0.00           O
ATOM   1901  N   VAL A 706      24.270  47.480  46.910  1.00  0.00           N
ATOM   1902  HN  VAL A 706      24.510  47.660  47.860  1.00  0.00           H
ATOM   1903  CA  VAL A 706      23.350  48.490  46.330  1.00  0.00           C
ATOM   1904  HA  VAL A 706      22.490  47.990  45.920  1.00  0.00           H
ATOM   1905  CB  VAL A 706      23.030  49.630  47.360  1.00  0.00           C
ATOM   1906  HB  VAL A 706      23.990  49.980  47.810  1.00  0.00           H
ATOM   1907  CG1 VAL A 706      22.280  50.790  46.670  1.00  0.00           C
ATOM   1908 HG11 VAL A 706      22.940  51.220  45.880  1.00  0.00           H
ATOM   1909 HG12 VAL A 706      21.930  51.580  47.370  1.00  0.00           H
ATOM   1910 HG13 VAL A 706      21.450  50.370  46.060  1.00  0.00           H
ATOM   1911  CG2 VAL A 706      22.280  49.090  48.540  1.00  0.00           C
ATOM   1912 HG21 VAL A 706      21.210  49.000  48.270  1.00  0.00           H
ATOM   1913 HG22 VAL A 706      22.410  49.850  49.350  1.00  0.00           H
ATOM   1914 HG23 VAL A 706      22.610  48.090  48.900  1.00  0.00           H
ATOM   1915  C   VAL A 706      24.030  49.090  45.090  1.00  0.00           C
ATOM   1916  O   VAL A 706      23.400  49.230  44.040  1.00  0.00           O
ATOM   1917  N   LEU A 707      25.350  49.450  45.100  1.00  0.00           N
ATOM   1918  HN  LEU A 707      25.940  49.290  45.890  1.00  0.00           H
ATOM   1919  CA  LEU A 707      26.080  50.000  44.040  1.00  0.00           C
ATOM   1920  HA  LEU A 707      25.500  50.870  43.750  1.00  0.00           H
ATOM   1921  CB  LEU A 707      27.520  50.320  44.580  1.00  0.00           C
ATOM   1922  HB1 LEU A 707      27.900  49.390  45.060  1.00  0.00           H
ATOM   1923  HB2 LEU A 707      27.330  51.080  45.360  1.00  0.00           H
ATOM   1924  CG  LEU A 707      28.420  50.920  43.550  1.00  0.00           C
ATOM   1925  HG  LEU A 707      28.650  50.170  42.760  1.00  0.00           H
ATOM   1926  CD1 LEU A 707      27.980  52.190  42.760  1.00  0.00           C
ATOM   1927 HD11 LEU A 707      28.770  52.760  42.220  1.00  0.00           H
ATOM   1928 HD12 LEU A 707      27.470  52.860  43.490  1.00  0.00           H
ATOM   1929 HD13 LEU A 707      27.190  51.970  42.010  1.00  0.00           H
ATOM   1930  CD2 LEU A 707      29.860  51.150  44.040  1.00  0.00           C
ATOM   1931 HD21 LEU A 707      30.560  51.040  43.170  1.00  0.00           H
ATOM   1932 HD22 LEU A 707      30.100  50.320  44.750  1.00  0.00           H
ATOM   1933 HD23 LEU A 707      30.080  52.160  44.430  1.00  0.00           H
ATOM   1934  C   LEU A 707      26.120  49.120  42.790  1.00  0.00           C
ATOM   1935  O   LEU A 707      25.810  49.560  41.670  1.00  0.00           O
ATOM   1936  N   VAL A 708      26.420  47.750  42.930  1.00  0.00           N
ATOM   1937  HN  VAL A 708      26.710  47.320  43.770  1.00  0.00           H
ATOM   1938  CA  VAL A 708      26.350  47.000  41.760  1.00  0.00           C
ATOM   1939  HA  VAL A 708      26.810  47.540  40.950  1.00  0.00           H
ATOM   1940  CB  VAL A 708      27.110  45.660  41.960  1.00  0.00           C
ATOM   1941  HB  VAL A 708      26.760  45.090  42.840  1.00  0.00           H
ATOM   1942  CG1 VAL A 708      26.850  44.790  40.680  1.00  0.00           C
ATOM   1943 HG11 VAL A 708      27.490  43.880  40.680  1.00  0.00           H
ATOM   1944 HG12 VAL A 708      27.300  45.360  39.840  1.00  0.00           H
ATOM   1945 HG13 VAL A 708      25.770  44.550  40.510  1.00  0.00           H
ATOM   1946  CG2 VAL A 708      28.620  45.740  42.120  1.00  0.00           C
ATOM   1947 HG21 VAL A 708      29.090  46.120  41.190  1.00  0.00           H
ATOM   1948 HG22 VAL A 708      29.050  44.740  42.240  1.00  0.00           H
ATOM   1949 HG23 VAL A 708      28.960  46.400  42.950  1.00  0.00           H
ATOM   1950  C   VAL A 708      24.930  46.710  41.380  1.00  0.00           C
ATOM   1951  O   VAL A 708      24.620  46.610  40.180  1.00  0.00           O
ATOM   1952  N   ALA A 709      23.990  46.570  42.270  1.00  0.00           N
ATOM   1953  HN  ALA A 709      24.170  46.650  43.240  1.00  0.00           H
ATOM   1954  CA  ALA A 709      22.650  46.420  41.930  1.00  0.00           C
ATOM   1955  HA  ALA A 709      22.490  45.600  41.240  1.00  0.00           H
ATOM   1956  CB  ALA A 709      21.760  46.150  43.140  1.00  0.00           C
ATOM   1957  HB1 ALA A 709      20.730  45.980  42.780  1.00  0.00           H
ATOM   1958  HB2 ALA A 709      22.030  46.980  43.840  1.00  0.00           H
ATOM   1959  HB3 ALA A 709      22.070  45.240  43.700  1.00  0.00           H
ATOM   1960  C   ALA A 709      21.970  47.560  41.130  1.00  0.00           C
ATOM   1961  O   ALA A 709      21.170  47.370  40.240  1.00  0.00           O
ATOM   1962  N   THR A 710      22.340  48.850  41.370  1.00  0.00           N
ATOM   1963  HN  THR A 710      23.080  48.840  42.040  1.00  0.00           H
ATOM   1964  CA  THR A 710      21.790  50.050  40.780  1.00  0.00           C
ATOM   1965  HA  THR A 710      20.760  49.800  40.620  1.00  0.00           H
ATOM   1966  CB  THR A 710      21.810  51.270  41.740  1.00  0.00           C
ATOM   1967  HB  THR A 710      22.820  51.700  41.950  1.00  0.00           H
ATOM   1968  OG1 THR A 710      21.360  50.860  43.050  1.00  0.00           O
ATOM   1969  HG1 THR A 710      22.080  50.320  43.380  1.00  0.00           H
ATOM   1970  CG2 THR A 710      21.020  52.540  41.250  1.00  0.00           C
ATOM   1971 HG21 THR A 710      21.290  53.450  41.840  1.00  0.00           H
ATOM   1972 HG22 THR A 710      19.920  52.410  41.260  1.00  0.00           H
ATOM   1973 HG23 THR A 710      21.280  52.830  40.210  1.00  0.00           H
ATOM   1974  C   THR A 710      22.460  50.350  39.470  1.00  0.00           C
ATOM   1975  O   THR A 710      21.790  50.540  38.430  1.00  0.00           O
ATOM   1976  N   ASP A 711      23.790  50.240  39.490  1.00  0.00           N
ATOM   1977  HN  ASP A 711      24.100  50.050  40.420  1.00  0.00           H
ATOM   1978  CA  ASP A 711      24.760  50.200  38.410  1.00  0.00           C
ATOM   1979  HA  ASP A 711      25.130  49.190  38.500  1.00  0.00           H
ATOM   1980  CB  ASP A 711      24.210  50.460  36.990  1.00  0.00           C
ATOM   1981  HB1 ASP A 711      23.610  51.390  37.050  1.00  0.00           H
ATOM   1982  HB2 ASP A 711      23.500  49.620  36.810  1.00  0.00           H
ATOM   1983  CG  ASP A 711      25.200  50.530  35.830  1.00  0.00           C
ATOM   1984  OD1 ASP A 711      24.870  51.210  34.790  1.00  0.00           O
ATOM   1985  OD2 ASP A 711      26.230  49.810  35.870  1.00  0.00           O
ATOM   1986  C   ASP A 711      25.860  51.180  38.820  1.00  0.00           C
ATOM   1987  O   ASP A 711      25.650  52.140  39.580  1.00  0.00           O
ATOM   1988  N   ALA A 712      27.150  50.960  38.430  1.00  0.00           N
ATOM   1989  HN  ALA A 712      27.360  50.020  38.170  1.00  0.00           H
ATOM   1990  CA  ALA A 712      28.200  51.920  38.700  1.00  0.00           C
ATOM   1991  HA  ALA A 712      27.860  52.800  39.240  1.00  0.00           H
ATOM   1992  CB  ALA A 712      29.380  51.340  39.390  1.00  0.00           C
ATOM   1993  HB1 ALA A 712      30.230  52.030  39.530  1.00  0.00           H
ATOM   1994  HB2 ALA A 712      29.700  50.400  38.870  1.00  0.00           H
ATOM   1995  HB3 ALA A 712      29.030  51.070  40.400  1.00  0.00           H
ATOM   1996  C   ALA A 712      28.720  52.500  37.350  1.00  0.00           C
ATOM   1997  O   ALA A 712      29.720  53.270  37.210  1.00  0.00           O
ATOM   1998  N   SER A 713      28.100  52.200  36.170  1.00  0.00           N
ATOM   1999  HN  SER A 713      27.220  51.750  36.280  1.00  0.00           H
ATOM   2000  CA  SER A 713      28.670  52.410  34.890  1.00  0.00           C
ATOM   2001  HA  SER A 713      29.660  51.960  34.910  1.00  0.00           H
ATOM   2002  CB  SER A 713      27.880  51.700  33.770  1.00  0.00           C
ATOM   2003  HB1 SER A 713      28.330  51.950  32.790  1.00  0.00           H
ATOM   2004  HB2 SER A 713      26.910  52.250  33.700  1.00  0.00           H
ATOM   2005  OG  SER A 713      27.830  50.310  33.950  1.00  0.00           O
ATOM   2006  HG1 SER A 713      27.070  50.140  34.520  1.00  0.00           H
ATOM   2007  C   SER A 713      28.890  53.900  34.500  1.00  0.00           C
ATOM   2008  O   SER A 713      29.860  54.140  33.820  1.00  0.00           O
ATOM   2009  N   SER A 714      28.000  54.860  34.890  1.00  0.00           N
ATOM   2010  HN  SER A 714      27.120  54.590  35.270  1.00  0.00           H
ATOM   2011  CA  SER A 714      28.170  56.320  34.870  1.00  0.00           C
ATOM   2012  HA  SER A 714      28.280  56.580  33.820  1.00  0.00           H
ATOM   2013  CB  SER A 714      26.820  56.970  35.340  1.00  0.00           C
ATOM   2014  HB1 SER A 714      26.560  56.740  36.400  1.00  0.00           H
ATOM   2015  HB2 SER A 714      26.020  56.680  34.640  1.00  0.00           H
ATOM   2016  OG  SER A 714      26.890  58.380  35.240  1.00  0.00           O
ATOM   2017  HG1 SER A 714      26.900  58.620  34.300  1.00  0.00           H
ATOM   2018  C   SER A 714      29.260  56.820  35.770  1.00  0.00           C
ATOM   2019  O   SER A 714      30.050  57.680  35.380  1.00  0.00           O
ATOM   2020  N   LEU A 715      29.340  56.220  36.950  1.00  0.00           N
ATOM   2021  HN  LEU A 715      28.960  55.320  37.140  1.00  0.00           H
ATOM   2022  CA  LEU A 715      30.250  56.680  37.940  1.00  0.00           C
ATOM   2023  HA  LEU A 715      30.250  57.760  37.980  1.00  0.00           H
ATOM   2024  CB  LEU A 715      29.760  56.060  39.290  1.00  0.00           C
ATOM   2025  HB1 LEU A 715      30.460  56.360  40.100  1.00  0.00           H
ATOM   2026  HB2 LEU A 715      29.740  54.950  39.260  1.00  0.00           H
ATOM   2027  CG  LEU A 715      28.360  56.590  39.780  1.00  0.00           C
ATOM   2028  HG  LEU A 715      27.600  56.330  39.020  1.00  0.00           H
ATOM   2029  CD1 LEU A 715      27.910  55.990  41.100  1.00  0.00           C
ATOM   2030 HD11 LEU A 715      28.370  56.470  42.000  1.00  0.00           H
ATOM   2031 HD12 LEU A 715      28.030  54.880  41.140  1.00  0.00           H
ATOM   2032 HD13 LEU A 715      26.820  56.140  41.250  1.00  0.00           H
ATOM   2033  CD2 LEU A 715      28.200  58.140  39.890  1.00  0.00           C
ATOM   2034 HD21 LEU A 715      28.550  58.530  38.900  1.00  0.00           H
ATOM   2035 HD22 LEU A 715      29.000  58.410  40.630  1.00  0.00           H
ATOM   2036 HD23 LEU A 715      27.180  58.500  40.070  1.00  0.00           H
ATOM   2037  C   LEU A 715      31.650  56.180  37.750  1.00  0.00           C
ATOM   2038  O   LEU A 715      32.650  56.820  37.980  1.00  0.00           O
ATOM   2039  N   VAL A 716      31.770  54.930  37.270  1.00  0.00           N
ATOM   2040  HN  VAL A 716      31.020  54.300  37.170  1.00  0.00           H
ATOM   2041  CA  VAL A 716      33.090  54.500  36.790  1.00  0.00           C
ATOM   2042  HA  VAL A 716      33.890  54.670  37.500  1.00  0.00           H
ATOM   2043  CB  VAL A 716      33.150  52.990  36.460  1.00  0.00           C
ATOM   2044  HB  VAL A 716      32.410  52.720  35.680  1.00  0.00           H
ATOM   2045  CG1 VAL A 716      34.470  52.480  35.870  1.00  0.00           C
ATOM   2046 HG11 VAL A 716      34.320  51.390  35.660  1.00  0.00           H
ATOM   2047 HG12 VAL A 716      35.260  52.650  36.630  1.00  0.00           H
ATOM   2048 HG13 VAL A 716      34.800  52.990  34.940  1.00  0.00           H
ATOM   2049  CG2 VAL A 716      32.790  52.260  37.700  1.00  0.00           C
ATOM   2050 HG21 VAL A 716      31.710  52.150  37.940  1.00  0.00           H
ATOM   2051 HG22 VAL A 716      33.290  52.820  38.510  1.00  0.00           H
ATOM   2052 HG23 VAL A 716      33.070  51.190  37.580  1.00  0.00           H
ATOM   2053  C   VAL A 716      33.530  55.320  35.630  1.00  0.00           C
ATOM   2054  O   VAL A 716      34.700  55.460  35.380  1.00  0.00           O
ATOM   2055  N   CYS A 717      32.530  55.780  34.880  1.00  0.00           N
ATOM   2056  HN  CYS A 717      31.590  55.520  35.050  1.00  0.00           H
ATOM   2057  CA  CYS A 717      32.890  56.650  33.710  1.00  0.00           C
ATOM   2058  HA  CYS A 717      33.810  56.370  33.220  1.00  0.00           H
ATOM   2059  CB  CYS A 717      31.770  56.780  32.700  1.00  0.00           C
ATOM   2060  HB1 CYS A 717      31.920  57.530  31.900  1.00  0.00           H
ATOM   2061  HB2 CYS A 717      30.720  56.820  33.080  1.00  0.00           H
ATOM   2062  SG  CYS A 717      31.650  55.280  31.600  1.00  0.00           S
ATOM   2063  HG1 CYS A 717      31.110  54.490  32.510  1.00  0.00           H
ATOM   2064  C   CYS A 717      33.160  58.100  34.040  1.00  0.00           C
ATOM   2065  O   CYS A 717      33.890  58.760  33.280  1.00  0.00           O
ATOM   2066  N   TYR A 718      32.740  58.640  35.160  1.00  0.00           N
ATOM   2067  HN  TYR A 718      31.950  58.240  35.610  1.00  0.00           H
ATOM   2068  CA  TYR A 718      33.150  59.910  35.650  1.00  0.00           C
ATOM   2069  HA  TYR A 718      33.150  60.610  34.840  1.00  0.00           H
ATOM   2070  CB  TYR A 718      32.140  60.340  36.750  1.00  0.00           C
ATOM   2071  HB1 TYR A 718      32.510  61.150  37.410  1.00  0.00           H
ATOM   2072  HB2 TYR A 718      31.850  59.430  37.310  1.00  0.00           H
ATOM   2073  CG  TYR A 718      30.850  61.030  36.220  1.00  0.00           C
ATOM   2074  CD1 TYR A 718      30.880  62.200  35.550  1.00  0.00           C
ATOM   2075  HD1 TYR A 718      31.820  62.730  35.430  1.00  0.00           H
ATOM   2076  CE1 TYR A 718      29.700  62.860  35.160  1.00  0.00           C
ATOM   2077  HE1 TYR A 718      29.810  63.770  34.600  1.00  0.00           H
ATOM   2078  CZ  TYR A 718      28.480  62.390  35.540  1.00  0.00           C
ATOM   2079  OH  TYR A 718      27.260  63.090  35.120  1.00  0.00           O
ATOM   2080  HH  TYR A 718      26.550  62.580  35.520  1.00  0.00           H
ATOM   2081  CD2 TYR A 718      29.610  60.430  36.480  1.00  0.00           C
ATOM   2082  HD2 TYR A 718      29.610  59.480  37.000  1.00  0.00           H
ATOM   2083  CE2 TYR A 718      28.480  61.070  36.210  1.00  0.00           C
ATOM   2084  HE2 TYR A 718      27.540  60.570  36.350  1.00  0.00           H
ATOM   2085  C   TYR A 718      34.560  59.940  36.320  1.00  0.00           C
ATOM   2086  O   TYR A 718      35.270  60.950  36.210  1.00  0.00           O
ATOM   2087  N   ILE A 719      34.980  58.790  36.840  1.00  0.00           N
ATOM   2088  HN  ILE A 719      34.370  57.990  36.820  1.00  0.00           H
ATOM   2089  CA  ILE A 719      36.390  58.520  37.250  1.00  0.00           C
ATOM   2090  HA  ILE A 719      36.810  59.350  37.790  1.00  0.00           H
ATOM   2091  CB  ILE A 719      36.480  57.400  38.270  1.00  0.00           C
ATOM   2092  HB  ILE A 719      36.010  56.600  37.650  1.00  0.00           H
ATOM   2093  CG2 ILE A 719      37.920  57.030  38.600  1.00  0.00           C
ATOM   2094 HG21 ILE A 719      38.380  56.250  37.950  1.00  0.00           H
ATOM   2095 HG22 ILE A 719      37.850  56.420  39.520  1.00  0.00           H
ATOM   2096 HG23 ILE A 719      38.640  57.830  38.850  1.00  0.00           H
ATOM   2097  CG1 ILE A 719      35.690  57.670  39.570  1.00  0.00           C
ATOM   2098 HG11 ILE A 719      35.690  56.710  40.140  1.00  0.00           H
ATOM   2099 HG12 ILE A 719      34.640  57.920  39.320  1.00  0.00           H
ATOM   2100  CD  ILE A 719      36.280  58.820  40.460  1.00  0.00           C
ATOM   2101  HD1 ILE A 719      35.630  59.000  41.350  1.00  0.00           H
ATOM   2102  HD2 ILE A 719      36.380  59.820  39.990  1.00  0.00           H
ATOM   2103  HD3 ILE A 719      37.260  58.450  40.830  1.00  0.00           H
ATOM   2104  C   ILE A 719      37.360  58.350  36.090  1.00  0.00           C
ATOM   2105  O   ILE A 719      37.220  57.420  35.280  1.00  0.00           O
ATOM   2106  N   THR A 720      38.370  59.240  35.970  1.00  0.00           N
ATOM   2107  HN  THR A 720      38.460  60.010  36.590  1.00  0.00           H
ATOM   2108  CA  THR A 720      39.320  59.300  34.860  1.00  0.00           C
ATOM   2109  HA  THR A 720      39.030  58.460  34.250  1.00  0.00           H
ATOM   2110  CB  THR A 720      39.260  60.570  33.950  1.00  0.00           C
ATOM   2111  HB  THR A 720      39.810  60.300  33.030  1.00  0.00           H
ATOM   2112  OG1 THR A 720      39.900  61.650  34.590  1.00  0.00           O
ATOM   2113  HG1 THR A 720      40.770  61.750  34.210  1.00  0.00           H
ATOM   2114  CG2 THR A 720      37.850  60.880  33.490  1.00  0.00           C
ATOM   2115 HG21 THR A 720      37.150  60.890  34.350  1.00  0.00           H
ATOM   2116 HG22 THR A 720      37.450  60.120  32.790  1.00  0.00           H
ATOM   2117 HG23 THR A 720      37.770  61.790  32.870  1.00  0.00           H
ATOM   2118  C   THR A 720      40.650  59.040  35.520  1.00  0.00           C
ATOM   2119  O   THR A 720      40.850  59.110  36.760  1.00  0.00           O
ATOM   2120  N   ARG A 721      41.660  58.720  34.650  1.00  0.00           N
ATOM   2121  HN  ARG A 721      41.500  58.550  33.670  1.00  0.00           H
ATOM   2122  CA  ARG A 721      43.000  58.400  34.960  1.00  0.00           C
ATOM   2123  HA  ARG A 721      42.990  57.550  35.630  1.00  0.00           H
ATOM   2124  CB  ARG A 721      43.890  57.870  33.880  1.00  0.00           C
ATOM   2125  HB1 ARG A 721      44.950  57.860  34.200  1.00  0.00           H
ATOM   2126  HB2 ARG A 721      43.770  58.560  33.030  1.00  0.00           H
ATOM   2127  CG  ARG A 721      43.570  56.420  33.470  1.00  0.00           C
ATOM   2128  HG1 ARG A 721      44.130  55.960  32.630  1.00  0.00           H
ATOM   2129  HG2 ARG A 721      42.530  56.360  33.080  1.00  0.00           H
ATOM   2130  CD  ARG A 721      43.600  55.340  34.610  1.00  0.00           C
ATOM   2131  HD1 ARG A 721      43.050  54.410  34.360  1.00  0.00           H
ATOM   2132  HD2 ARG A 721      43.100  55.770  35.510  1.00  0.00           H
ATOM   2133  NE  ARG A 721      45.010  55.030  34.890  1.00  0.00           N
ATOM   2134  HE  ARG A 721      45.670  55.510  34.330  1.00  0.00           H
ATOM   2135  CZ  ARG A 721      45.400  54.540  36.040  1.00  0.00           C
ATOM   2136  NH1 ARG A 721      44.670  54.250  37.060  1.00  0.00           N
ATOM   2137 HH11 ARG A 721      43.690  54.280  36.950  1.00  0.00           H
ATOM   2138 HH12 ARG A 721      45.140  54.150  37.940  1.00  0.00           H
ATOM   2139  NH2 ARG A 721      46.710  54.350  36.140  1.00  0.00           N
ATOM   2140 HH21 ARG A 721      47.330  54.310  35.370  1.00  0.00           H
ATOM   2141 HH22 ARG A 721      47.010  53.690  36.850  1.00  0.00           H
ATOM   2142  C   ARG A 721      43.750  59.500  35.730  1.00  0.00           C
ATOM   2143  O   ARG A 721      44.500  59.190  36.620  1.00  0.00           O
ATOM   2144  N   PHE A 722      43.440  60.770  35.520  1.00  0.00           N
ATOM   2145  HN  PHE A 722      42.960  61.010  34.670  1.00  0.00           H
ATOM   2146  CA  PHE A 722      43.890  61.890  36.300  1.00  0.00           C
ATOM   2147  HA  PHE A 722      44.970  61.960  36.230  1.00  0.00           H
ATOM   2148  CB  PHE A 722      43.240  63.130  35.610  1.00  0.00           C
ATOM   2149  HB1 PHE A 722      42.220  62.810  35.320  1.00  0.00           H
ATOM   2150  HB2 PHE A 722      43.840  63.180  34.680  1.00  0.00           H
ATOM   2151  CG  PHE A 722      43.270  64.430  36.290  1.00  0.00           C
ATOM   2152  CD1 PHE A 722      44.310  65.320  36.040  1.00  0.00           C
ATOM   2153  HD1 PHE A 722      45.120  65.010  35.400  1.00  0.00           H
ATOM   2154  CE1 PHE A 722      44.440  66.590  36.620  1.00  0.00           C
ATOM   2155  HE1 PHE A 722      45.300  67.220  36.490  1.00  0.00           H
ATOM   2156  CZ  PHE A 722      43.390  67.020  37.480  1.00  0.00           C
ATOM   2157  HZ  PHE A 722      43.390  68.030  37.880  1.00  0.00           H
ATOM   2158  CD2 PHE A 722      42.270  64.920  37.150  1.00  0.00           C
ATOM   2159  HD2 PHE A 722      41.440  64.290  37.420  1.00  0.00           H
ATOM   2160  CE2 PHE A 722      42.320  66.160  37.750  1.00  0.00           C
ATOM   2161  HE2 PHE A 722      41.500  66.500  38.370  1.00  0.00           H
ATOM   2162  C   PHE A 722      43.550  61.790  37.770  1.00  0.00           C
ATOM   2163  O   PHE A 722      44.440  61.770  38.660  1.00  0.00           O
ATOM   2164  N   THR A 723      42.270  61.440  38.110  1.00  0.00           N
ATOM   2165  HN  THR A 723      41.550  61.300  37.440  1.00  0.00           H
ATOM   2166  CA  THR A 723      41.810  61.230  39.460  1.00  0.00           C
ATOM   2167  HA  THR A 723      42.110  62.010  40.140  1.00  0.00           H
ATOM   2168  CB  THR A 723      40.320  60.990  39.580  1.00  0.00           C
ATOM   2169  HB  THR A 723      39.950  60.150  38.960  1.00  0.00           H
ATOM   2170  OG1 THR A 723      39.640  62.140  39.060  1.00  0.00           O
ATOM   2171  HG1 THR A 723      38.910  61.810  38.550  1.00  0.00           H
ATOM   2172  CG2 THR A 723      39.990  60.830  41.040  1.00  0.00           C
ATOM   2173 HG21 THR A 723      38.880  60.910  41.160  1.00  0.00           H
ATOM   2174 HG22 THR A 723      40.440  61.640  41.640  1.00  0.00           H
ATOM   2175 HG23 THR A 723      40.270  59.890  41.550  1.00  0.00           H
ATOM   2176  C   THR A 723      42.490  59.920  40.060  1.00  0.00           C
ATOM   2177  O   THR A 723      42.890  59.880  41.230  1.00  0.00           O
ATOM   2178  N   GLU A 724      42.510  58.830  39.280  1.00  0.00           N
ATOM   2179  HN  GLU A 724      42.260  58.900  38.310  1.00  0.00           H
ATOM   2180  CA  GLU A 724      43.060  57.610  39.730  1.00  0.00           C
ATOM   2181  HA  GLU A 724      42.490  57.340  40.610  1.00  0.00           H
ATOM   2182  CB  GLU A 724      42.910  56.530  38.660  1.00  0.00           C
ATOM   2183  HB1 GLU A 724      43.350  55.530  38.910  1.00  0.00           H
ATOM   2184  HB2 GLU A 724      43.440  56.910  37.760  1.00  0.00           H
ATOM   2185  CG  GLU A 724      41.420  56.240  38.390  1.00  0.00           C
ATOM   2186  HG1 GLU A 724      40.980  57.210  38.070  1.00  0.00           H
ATOM   2187  HG2 GLU A 724      40.890  55.850  39.280  1.00  0.00           H
ATOM   2188  CD  GLU A 724      41.180  55.280  37.210  1.00  0.00           C
ATOM   2189  OE1 GLU A 724      41.880  54.200  37.060  1.00  0.00           O
ATOM   2190  OE2 GLU A 724      40.270  55.500  36.360  1.00  0.00           O
ATOM   2191  C   GLU A 724      44.550  57.620  40.070  1.00  0.00           C
ATOM   2192  O   GLU A 724      44.900  57.160  41.170  1.00  0.00           O
ATOM   2193  N   GLU A 725      45.430  58.150  39.200  1.00  0.00           N
ATOM   2194  HN  GLU A 725      45.130  58.570  38.350  1.00  0.00           H
ATOM   2195  CA  GLU A 725      46.770  58.290  39.620  1.00  0.00           C
ATOM   2196  HA  GLU A 725      47.230  57.360  39.930  1.00  0.00           H
ATOM   2197  CB  GLU A 725      47.670  58.830  38.480  1.00  0.00           C
ATOM   2198  HB1 GLU A 725      48.730  58.950  38.770  1.00  0.00           H
ATOM   2199  HB2 GLU A 725      47.350  59.820  38.100  1.00  0.00           H
ATOM   2200  CG  GLU A 725      47.750  57.770  37.260  1.00  0.00           C
ATOM   2201  HG1 GLU A 725      46.750  57.540  36.840  1.00  0.00           H
ATOM   2202  HG2 GLU A 725      48.150  56.820  37.680  1.00  0.00           H
ATOM   2203  CD  GLU A 725      48.640  58.320  36.170  1.00  0.00           C
ATOM   2204  OE1 GLU A 725      48.420  58.000  34.960  1.00  0.00           O
ATOM   2205  OE2 GLU A 725      49.610  59.060  36.560  1.00  0.00           O
ATOM   2206  C   GLU A 725      47.040  59.210  40.810  1.00  0.00           C
ATOM   2207  O   GLU A 725      47.800  58.900  41.700  1.00  0.00           O
ATOM   2208  N   ALA A 726      46.400  60.400  40.890  1.00  0.00           N
ATOM   2209  HN  ALA A 726      45.660  60.590  40.250  1.00  0.00           H
ATOM   2210  CA  ALA A 726      46.470  61.300  42.000  1.00  0.00           C
ATOM   2211  HA  ALA A 726      47.500  61.600  42.100  1.00  0.00           H
ATOM   2212  CB  ALA A 726      45.530  62.530  41.700  1.00  0.00           C
ATOM   2213  HB1 ALA A 726      44.510  62.100  41.680  1.00  0.00           H
ATOM   2214  HB2 ALA A 726      45.790  62.930  40.690  1.00  0.00           H
ATOM   2215  HB3 ALA A 726      45.570  63.380  42.410  1.00  0.00           H
ATOM   2216  C   ALA A 726      46.120  60.660  43.320  1.00  0.00           C
ATOM   2217  O   ALA A 726      46.850  60.900  44.310  1.00  0.00           O
ATOM   2218  N   PHE A 727      45.120  59.840  43.380  1.00  0.00           N
ATOM   2219  HN  PHE A 727      44.670  59.790  42.490  1.00  0.00           H
ATOM   2220  CA  PHE A 727      44.620  59.020  44.470  1.00  0.00           C
ATOM   2221  HA  PHE A 727      44.620  59.720  45.280  1.00  0.00           H
ATOM   2222  CB  PHE A 727      43.260  58.580  44.130  1.00  0.00           C
ATOM   2223  HB1 PHE A 727      43.240  58.040  43.160  1.00  0.00           H
ATOM   2224  HB2 PHE A 727      42.660  59.510  43.960  1.00  0.00           H
ATOM   2225  CG  PHE A 727      42.500  57.770  45.150  1.00  0.00           C
ATOM   2226  CD1 PHE A 727      42.600  56.360  45.090  1.00  0.00           C
ATOM   2227  HD1 PHE A 727      43.140  55.910  44.270  1.00  0.00           H
ATOM   2228  CE1 PHE A 727      41.960  55.580  45.980  1.00  0.00           C
ATOM   2229  HE1 PHE A 727      42.220  54.530  45.950  1.00  0.00           H
ATOM   2230  CZ  PHE A 727      41.210  56.170  47.000  1.00  0.00           C
ATOM   2231  HZ  PHE A 727      40.730  55.530  47.720  1.00  0.00           H
ATOM   2232  CD2 PHE A 727      41.750  58.340  46.160  1.00  0.00           C
ATOM   2233  HD2 PHE A 727      41.750  59.420  46.250  1.00  0.00           H
ATOM   2234  CE2 PHE A 727      41.130  57.530  47.110  1.00  0.00           C
ATOM   2235  HE2 PHE A 727      40.680  57.950  47.990  1.00  0.00           H
ATOM   2236  C   PHE A 727      45.630  57.970  45.000  1.00  0.00           C
ATOM   2237  O   PHE A 727      46.030  57.940  46.170  1.00  0.00           O
ATOM   2238  N   ALA A 728      46.250  57.230  44.090  1.00  0.00           N
ATOM   2239  HN  ALA A 728      45.890  57.210  43.170  1.00  0.00           H
ATOM   2240  CA  ALA A 728      47.300  56.250  44.350  1.00  0.00           C
ATOM   2241  HA  ALA A 728      47.090  55.650  45.220  1.00  0.00           H
ATOM   2242  CB  ALA A 728      47.600  55.380  43.190  1.00  0.00           C
ATOM   2243  HB1 ALA A 728      48.270  54.510  43.400  1.00  0.00           H
ATOM   2244  HB2 ALA A 728      47.850  56.000  42.310  1.00  0.00           H
ATOM   2245  HB3 ALA A 728      46.640  54.930  42.870  1.00  0.00           H
ATOM   2246  C   ALA A 728      48.600  56.940  44.820  1.00  0.00           C
ATOM   2247  O   ALA A 728      49.280  56.590  45.770  1.00  0.00           O
ATOM   2248  N   ALA A 729      48.970  58.050  44.200  1.00  0.00           N
ATOM   2249  HN  ALA A 729      48.530  58.470  43.400  1.00  0.00           H
ATOM   2250  CA  ALA A 729      50.160  58.740  44.560  1.00  0.00           C
ATOM   2251  HA  ALA A 729      50.980  58.050  44.600  1.00  0.00           H
ATOM   2252  CB  ALA A 729      50.600  59.850  43.510  1.00  0.00           C
ATOM   2253  HB1 ALA A 729      51.500  60.370  43.890  1.00  0.00           H
ATOM   2254  HB2 ALA A 729      49.740  60.540  43.480  1.00  0.00           H
ATOM   2255  HB3 ALA A 729      50.790  59.380  42.510  1.00  0.00           H
ATOM   2256  C   ALA A 729      50.140  59.380  45.900  1.00  0.00           C
ATOM   2257  O   ALA A 729      51.150  59.250  46.650  1.00  0.00           O
ATOM   2258  N   LEU A 730      49.020  59.930  46.390  1.00  0.00           N
ATOM   2259  HN  LEU A 730      48.190  59.760  45.850  1.00  0.00           H
ATOM   2260  CA  LEU A 730      48.910  60.410  47.850  1.00  0.00           C
ATOM   2261  HA  LEU A 730      49.720  61.090  48.060  1.00  0.00           H
ATOM   2262  CB  LEU A 730      47.460  61.060  48.040  1.00  0.00           C
ATOM   2263  HB1 LEU A 730      46.780  60.200  47.830  1.00  0.00           H
ATOM   2264  HB2 LEU A 730      47.400  61.750  47.180  1.00  0.00           H
ATOM   2265  CG  LEU A 730      47.220  61.720  49.380  1.00  0.00           C
ATOM   2266  HG  LEU A 730      47.310  60.980  50.190  1.00  0.00           H
ATOM   2267  CD1 LEU A 730      48.310  62.860  49.680  1.00  0.00           C
ATOM   2268 HD11 LEU A 730      48.330  62.920  50.790  1.00  0.00           H
ATOM   2269 HD12 LEU A 730      48.130  63.830  49.160  1.00  0.00           H
ATOM   2270 HD13 LEU A 730      49.300  62.510  49.320  1.00  0.00           H
ATOM   2271  CD2 LEU A 730      45.830  62.250  49.290  1.00  0.00           C
ATOM   2272 HD21 LEU A 730      45.310  62.080  48.320  1.00  0.00           H
ATOM   2273 HD22 LEU A 730      45.790  63.320  49.550  1.00  0.00           H
ATOM   2274 HD23 LEU A 730      45.320  61.780  50.160  1.00  0.00           H
ATOM   2275  C   LEU A 730      49.110  59.280  48.820  1.00  0.00           C
ATOM   2276  O   LEU A 730      49.830  59.380  49.820  1.00  0.00           O
ATOM   2277  N   ILE A 731      48.480  58.090  48.610  1.00  0.00           N
ATOM   2278  HN  ILE A 731      48.010  58.120  47.730  1.00  0.00           H
ATOM   2279  CA  ILE A 731      48.610  56.950  49.450  1.00  0.00           C
ATOM   2280  HA  ILE A 731      48.360  57.100  50.500  1.00  0.00           H
ATOM   2281  CB  ILE A 731      47.790  55.780  48.900  1.00  0.00           C
ATOM   2282  HB  ILE A 731      47.920  55.560  47.820  1.00  0.00           H
ATOM   2283  CG2 ILE A 731      48.180  54.490  49.610  1.00  0.00           C
ATOM   2284 HG21 ILE A 731      49.120  54.070  49.180  1.00  0.00           H
ATOM   2285 HG22 ILE A 731      47.370  53.760  49.380  1.00  0.00           H
ATOM   2286 HG23 ILE A 731      48.290  54.540  50.710  1.00  0.00           H
ATOM   2287  CG1 ILE A 731      46.290  56.120  49.170  1.00  0.00           C
ATOM   2288 HG11 ILE A 731      45.660  55.340  48.680  1.00  0.00           H
ATOM   2289 HG12 ILE A 731      46.030  57.070  48.640  1.00  0.00           H
ATOM   2290  CD  ILE A 731      45.860  56.220  50.640  1.00  0.00           C
ATOM   2291  HD1 ILE A 731      44.780  56.050  50.730  1.00  0.00           H
ATOM   2292  HD2 ILE A 731      45.970  57.280  50.970  1.00  0.00           H
ATOM   2293  HD3 ILE A 731      46.440  55.620  51.360  1.00  0.00           H
ATOM   2294  C   ILE A 731      50.140  56.510  49.510  1.00  0.00           C
ATOM   2295  O   ILE A 731      50.760  56.170  50.490  1.00  0.00           O
ATOM   2296  N   CYS A 732      50.740  56.420  48.360  1.00  0.00           N
ATOM   2297  HN  CYS A 732      50.310  56.600  47.470  1.00  0.00           H
ATOM   2298  CA  CYS A 732      52.150  56.020  48.310  1.00  0.00           C
ATOM   2299  HA  CYS A 732      52.280  55.080  48.850  1.00  0.00           H
ATOM   2300  CB  CYS A 732      52.530  55.990  46.770  1.00  0.00           C
ATOM   2301  HB1 CYS A 732      53.600  55.670  46.750  1.00  0.00           H
ATOM   2302  HB2 CYS A 732      52.640  57.000  46.300  1.00  0.00           H
ATOM   2303  SG  CYS A 732      51.640  54.840  45.710  1.00  0.00           S
ATOM   2304  HG1 CYS A 732      52.600  53.940  45.750  1.00  0.00           H
ATOM   2305  C   CYS A 732      53.100  57.040  48.910  1.00  0.00           C
ATOM   2306  O   CYS A 732      54.060  56.730  49.620  1.00  0.00           O
ATOM   2307  N   ILE A 733      52.820  58.380  48.760  1.00  0.00           N
ATOM   2308  HN  ILE A 733      52.080  58.690  48.190  1.00  0.00           H
ATOM   2309  CA  ILE A 733      53.580  59.460  49.480  1.00  0.00           C
ATOM   2310  HA  ILE A 733      54.640  59.330  49.330  1.00  0.00           H
ATOM   2311  CB  ILE A 733      53.220  60.870  48.990  1.00  0.00           C
ATOM   2312  HB  ILE A 733      52.110  60.870  48.950  1.00  0.00           H
ATOM   2313  CG2 ILE A 733      53.580  61.900  50.130  1.00  0.00           C
ATOM   2314 HG21 ILE A 733      54.630  61.780  50.500  1.00  0.00           H
ATOM   2315 HG22 ILE A 733      53.090  61.810  51.120  1.00  0.00           H
ATOM   2316 HG23 ILE A 733      53.390  62.910  49.700  1.00  0.00           H
ATOM   2317  CG1 ILE A 733      53.780  61.170  47.600  1.00  0.00           C
ATOM   2318 HG11 ILE A 733      53.580  60.280  46.970  1.00  0.00           H
ATOM   2319 HG12 ILE A 733      54.880  61.220  47.510  1.00  0.00           H
ATOM   2320  CD  ILE A 733      53.160  62.370  46.890  1.00  0.00           C
ATOM   2321  HD1 ILE A 733      53.620  63.310  47.250  1.00  0.00           H
ATOM   2322  HD2 ILE A 733      52.050  62.290  46.940  1.00  0.00           H
ATOM   2323  HD3 ILE A 733      53.290  62.270  45.790  1.00  0.00           H
ATOM   2324  C   ILE A 733      53.400  59.250  50.950  1.00  0.00           C
ATOM   2325  O   ILE A 733      54.330  59.340  51.740  1.00  0.00           O
ATOM   2326  N   ILE A 734      52.130  58.940  51.300  1.00  0.00           N
ATOM   2327  HN  ILE A 734      51.430  58.970  50.580  1.00  0.00           H
ATOM   2328  CA  ILE A 734      51.790  58.640  52.670  1.00  0.00           C
ATOM   2329  HA  ILE A 734      52.140  59.440  53.310  1.00  0.00           H
ATOM   2330  CB  ILE A 734      50.300  58.650  52.910  1.00  0.00           C
ATOM   2331  HB  ILE A 734      49.720  58.090  52.150  1.00  0.00           H
ATOM   2332  CG2 ILE A 734      49.930  58.070  54.290  1.00  0.00           C
ATOM   2333 HG21 ILE A 734      48.830  58.080  54.480  1.00  0.00           H
ATOM   2334 HG22 ILE A 734      50.350  58.700  55.100  1.00  0.00           H
ATOM   2335 HG23 ILE A 734      50.260  57.010  54.350  1.00  0.00           H
ATOM   2336  CG1 ILE A 734      49.910  60.140  52.930  1.00  0.00           C
ATOM   2337 HG11 ILE A 734      50.340  60.620  52.030  1.00  0.00           H
ATOM   2338 HG12 ILE A 734      50.300  60.690  53.810  1.00  0.00           H
ATOM   2339  CD  ILE A 734      48.370  60.300  52.840  1.00  0.00           C
ATOM   2340  HD1 ILE A 734      48.020  59.800  51.910  1.00  0.00           H
ATOM   2341  HD2 ILE A 734      48.050  61.350  52.790  1.00  0.00           H
ATOM   2342  HD3 ILE A 734      47.810  59.800  53.670  1.00  0.00           H
ATOM   2343  C   ILE A 734      52.480  57.440  53.270  1.00  0.00           C
ATOM   2344  O   ILE A 734      52.970  57.470  54.400  1.00  0.00           O
ATOM   2345  N   PHE A 735      52.680  56.380  52.510  1.00  0.00           N
ATOM   2346  HN  PHE A 735      52.210  56.330  51.640  1.00  0.00           H
ATOM   2347  CA  PHE A 735      53.440  55.230  52.920  1.00  0.00           C
ATOM   2348  HA  PHE A 735      52.990  54.770  53.780  1.00  0.00           H
ATOM   2349  CB  PHE A 735      53.380  54.100  51.720  1.00  0.00           C
ATOM   2350  HB1 PHE A 735      54.290  53.480  51.660  1.00  0.00           H
ATOM   2351  HB2 PHE A 735      53.360  54.700  50.780  1.00  0.00           H
ATOM   2352  CG  PHE A 735      52.170  53.210  51.620  1.00  0.00           C
ATOM   2353  CD1 PHE A 735      50.940  53.520  52.220  1.00  0.00           C
ATOM   2354  HD1 PHE A 735      50.810  54.400  52.840  1.00  0.00           H
ATOM   2355  CE1 PHE A 735      49.820  52.670  52.080  1.00  0.00           C
ATOM   2356  HE1 PHE A 735      48.970  52.790  52.740  1.00  0.00           H
ATOM   2357  CZ  PHE A 735      49.940  51.560  51.280  1.00  0.00           C
ATOM   2358  HZ  PHE A 735      49.150  50.830  51.160  1.00  0.00           H
ATOM   2359  CD2 PHE A 735      52.280  52.060  50.930  1.00  0.00           C
ATOM   2360  HD2 PHE A 735      53.250  51.810  50.520  1.00  0.00           H
ATOM   2361  CE2 PHE A 735      51.190  51.200  50.700  1.00  0.00           C
ATOM   2362  HE2 PHE A 735      51.400  50.320  50.120  1.00  0.00           H
ATOM   2363  C   PHE A 735      54.880  55.590  53.260  1.00  0.00           C
ATOM   2364  O   PHE A 735      55.410  55.460  54.330  1.00  0.00           O
ATOM   2365  N   ILE A 736      55.500  56.380  52.380  1.00  0.00           N
ATOM   2366  HN  ILE A 736      55.150  56.520  51.460  1.00  0.00           H
ATOM   2367  CA  ILE A 736      56.790  56.970  52.690  1.00  0.00           C
ATOM   2368  HA  ILE A 736      57.450  56.110  52.810  1.00  0.00           H
ATOM   2369  CB  ILE A 736      57.240  57.800  51.500  1.00  0.00           C
ATOM   2370  HB  ILE A 736      56.340  58.200  50.970  1.00  0.00           H
ATOM   2371  CG2 ILE A 736      58.110  59.060  51.710  1.00  0.00           C
ATOM   2372 HG21 ILE A 736      58.980  58.770  52.340  1.00  0.00           H
ATOM   2373 HG22 ILE A 736      57.490  59.820  52.230  1.00  0.00           H
ATOM   2374 HG23 ILE A 736      58.420  59.510  50.750  1.00  0.00           H
ATOM   2375  CG1 ILE A 736      57.860  56.890  50.320  1.00  0.00           C
ATOM   2376 HG11 ILE A 736      57.320  55.930  50.500  1.00  0.00           H
ATOM   2377 HG12 ILE A 736      58.900  56.750  50.690  1.00  0.00           H
ATOM   2378  CD  ILE A 736      57.740  57.370  48.850  1.00  0.00           C
ATOM   2379  HD1 ILE A 736      58.220  56.560  48.270  1.00  0.00           H
ATOM   2380  HD2 ILE A 736      58.230  58.350  48.670  1.00  0.00           H
ATOM   2381  HD3 ILE A 736      56.650  57.350  48.660  1.00  0.00           H
ATOM   2382  C   ILE A 736      56.890  57.880  53.930  1.00  0.00           C
ATOM   2383  O   ILE A 736      57.820  57.780  54.730  1.00  0.00           O
ATOM   2384  N   TYR A 737      55.920  58.780  54.130  1.00  0.00           N
ATOM   2385  HN  TYR A 737      55.150  58.850  53.500  1.00  0.00           H
ATOM   2386  CA  TYR A 737      55.800  59.580  55.330  1.00  0.00           C
ATOM   2387  HA  TYR A 737      56.760  60.060  55.500  1.00  0.00           H
ATOM   2388  CB  TYR A 737      54.820  60.700  54.960  1.00  0.00           C
ATOM   2389  HB1 TYR A 737      53.840  60.290  54.610  1.00  0.00           H
ATOM   2390  HB2 TYR A 737      55.220  61.160  54.040  1.00  0.00           H
ATOM   2391  CG  TYR A 737      54.780  61.740  56.050  1.00  0.00           C
ATOM   2392  CD1 TYR A 737      53.900  61.510  57.070  1.00  0.00           C
ATOM   2393  HD1 TYR A 737      53.180  60.720  56.940  1.00  0.00           H
ATOM   2394  CE1 TYR A 737      53.980  62.290  58.230  1.00  0.00           C
ATOM   2395  HE1 TYR A 737      53.190  62.080  58.930  1.00  0.00           H
ATOM   2396  CZ  TYR A 737      54.960  63.300  58.400  1.00  0.00           C
ATOM   2397  OH  TYR A 737      55.010  63.950  59.670  1.00  0.00           O
ATOM   2398  HH  TYR A 737      54.640  63.320  60.280  1.00  0.00           H
ATOM   2399  CD2 TYR A 737      55.620  62.910  56.070  1.00  0.00           C
ATOM   2400  HD2 TYR A 737      56.240  63.070  55.200  1.00  0.00           H
ATOM   2401  CE2 TYR A 737      55.840  63.630  57.320  1.00  0.00           C
ATOM   2402  HE2 TYR A 737      56.530  64.460  57.340  1.00  0.00           H
ATOM   2403  C   TYR A 737      55.500  58.800  56.620  1.00  0.00           C
ATOM   2404  O   TYR A 737      56.160  58.850  57.670  1.00  0.00           O
ATOM   2405  N   GLU A 738      54.540  57.850  56.560  1.00  0.00           N
ATOM   2406  HN  GLU A 738      54.130  57.720  55.670  1.00  0.00           H
ATOM   2407  CA  GLU A 738      54.170  57.010  57.760  1.00  0.00           C
ATOM   2408  HA  GLU A 738      53.990  57.710  58.570  1.00  0.00           H
ATOM   2409  CB  GLU A 738      52.830  56.170  57.510  1.00  0.00           C
ATOM   2410  HB1 GLU A 738      52.920  55.360  58.270  1.00  0.00           H
ATOM   2411  HB2 GLU A 738      53.080  55.780  56.500  1.00  0.00           H
ATOM   2412  CG  GLU A 738      51.520  56.880  57.610  1.00  0.00           C
ATOM   2413  HG1 GLU A 738      50.750  56.300  57.090  1.00  0.00           H
ATOM   2414  HG2 GLU A 738      51.660  57.910  57.230  1.00  0.00           H
ATOM   2415  CD  GLU A 738      50.930  57.000  59.000  1.00  0.00           C
ATOM   2416  OE1 GLU A 738      50.010  57.800  59.180  1.00  0.00           O
ATOM   2417  OE2 GLU A 738      51.490  56.330  59.910  1.00  0.00           O
ATOM   2418  C   GLU A 738      55.280  56.170  58.300  1.00  0.00           C
ATOM   2419  O   GLU A 738      55.400  56.010  59.500  1.00  0.00           O
ATOM   2420  N   ALA A 739      56.130  55.550  57.470  1.00  0.00           N
ATOM   2421  HN  ALA A 739      56.010  55.530  56.490  1.00  0.00           H
ATOM   2422  CA  ALA A 739      57.310  54.850  57.930  1.00  0.00           C
ATOM   2423  HA  ALA A 739      56.980  53.960  58.460  1.00  0.00           H
ATOM   2424  CB  ALA A 739      58.000  54.220  56.680  1.00  0.00           C
ATOM   2425  HB1 ALA A 739      58.240  55.060  56.000  1.00  0.00           H
ATOM   2426  HB2 ALA A 739      57.350  53.460  56.200  1.00  0.00           H
ATOM   2427  HB3 ALA A 739      58.960  53.720  56.920  1.00  0.00           H
ATOM   2428  C   ALA A 739      58.380  55.640  58.730  1.00  0.00           C
ATOM   2429  O   ALA A 739      58.960  55.280  59.800  1.00  0.00           O
ATOM   2430  N   LEU A 740      58.610  56.920  58.320  1.00  0.00           N
ATOM   2431  HN  LEU A 740      58.120  57.310  57.540  1.00  0.00           H
ATOM   2432  CA  LEU A 740      59.560  57.780  58.870  1.00  0.00           C
ATOM   2433  HA  LEU A 740      60.460  57.290  59.190  1.00  0.00           H
ATOM   2434  CB  LEU A 740      60.030  58.730  57.740  1.00  0.00           C
ATOM   2435  HB1 LEU A 740      60.690  59.460  58.240  1.00  0.00           H
ATOM   2436  HB2 LEU A 740      59.160  59.320  57.390  1.00  0.00           H
ATOM   2437  CG  LEU A 740      60.880  57.990  56.650  1.00  0.00           C
ATOM   2438  HG  LEU A 740      60.380  57.070  56.280  1.00  0.00           H
ATOM   2439  CD1 LEU A 740      61.250  58.790  55.410  1.00  0.00           C
ATOM   2440 HD11 LEU A 740      60.410  59.220  54.820  1.00  0.00           H
ATOM   2441 HD12 LEU A 740      61.810  58.170  54.680  1.00  0.00           H
ATOM   2442 HD13 LEU A 740      61.990  59.550  55.750  1.00  0.00           H
ATOM   2443  CD2 LEU A 740      62.200  57.390  57.240  1.00  0.00           C
ATOM   2444 HD21 LEU A 740      62.850  56.900  56.490  1.00  0.00           H
ATOM   2445 HD22 LEU A 740      61.910  56.670  58.030  1.00  0.00           H
ATOM   2446 HD23 LEU A 740      62.640  58.250  57.790  1.00  0.00           H
ATOM   2447  C   LEU A 740      59.050  58.460  60.090  1.00  0.00           C
ATOM   2448  O   LEU A 740      59.860  58.720  60.970  1.00  0.00           O
ATOM   2449  N   GLU A 741      57.740  58.890  60.160  1.00  0.00           N
ATOM   2450  HN  GLU A 741      57.180  58.880  59.330  1.00  0.00           H
ATOM   2451  CA  GLU A 741      57.050  59.380  61.370  1.00  0.00           C
ATOM   2452  HA  GLU A 741      57.440  60.370  61.610  1.00  0.00           H
ATOM   2453  CB  GLU A 741      55.640  59.700  60.890  1.00  0.00           C
ATOM   2454  HB1 GLU A 741      55.070  58.890  60.380  1.00  0.00           H
ATOM   2455  HB2 GLU A 741      55.810  60.430  60.070  1.00  0.00           H
ATOM   2456  CG  GLU A 741      54.820  60.380  62.010  1.00  0.00           C
ATOM   2457  HG1 GLU A 741      55.470  61.140  62.500  1.00  0.00           H
ATOM   2458  HG2 GLU A 741      54.540  59.580  62.740  1.00  0.00           H
ATOM   2459  CD  GLU A 741      53.530  60.980  61.520  1.00  0.00           C
ATOM   2460  OE1 GLU A 741      52.480  60.300  61.190  1.00  0.00           O
ATOM   2461  OE2 GLU A 741      53.510  62.270  61.450  1.00  0.00           O
ATOM   2462  C   GLU A 741      57.070  58.290  62.430  1.00  0.00           C
ATOM   2463  O   GLU A 741      57.310  58.620  63.620  1.00  0.00           O
ATOM   2464  N   LYS A 742      56.910  57.010  62.030  1.00  0.00           N
ATOM   2465  HN  LYS A 742      56.560  56.930  61.100  1.00  0.00           H
ATOM   2466  CA  LYS A 742      57.250  55.890  62.890  1.00  0.00           C
ATOM   2467  HA  LYS A 742      56.630  56.040  63.760  1.00  0.00           H
ATOM   2468  CB  LYS A 742      56.570  54.620  62.230  1.00  0.00           C
ATOM   2469  HB1 LYS A 742      56.970  54.460  61.210  1.00  0.00           H
ATOM   2470  HB2 LYS A 742      55.490  54.830  62.110  1.00  0.00           H
ATOM   2471  CG  LYS A 742      56.790  53.330  63.010  1.00  0.00           C
ATOM   2472  HG1 LYS A 742      57.860  53.050  63.060  1.00  0.00           H
ATOM   2473  HG2 LYS A 742      56.200  52.560  62.460  1.00  0.00           H
ATOM   2474  CD  LYS A 742      56.010  53.300  64.350  1.00  0.00           C
ATOM   2475  HD1 LYS A 742      54.940  53.580  64.180  1.00  0.00           H
ATOM   2476  HD2 LYS A 742      56.520  54.090  64.940  1.00  0.00           H
ATOM   2477  CE  LYS A 742      55.930  52.050  65.300  1.00  0.00           C
ATOM   2478  HE1 LYS A 742      56.930  51.730  65.650  1.00  0.00           H
ATOM   2479  HE2 LYS A 742      55.390  51.290  64.700  1.00  0.00           H
ATOM   2480  NZ  LYS A 742      55.170  52.250  66.580  1.00  0.00           N
ATOM   2481  HZ1 LYS A 742      55.680  52.710  67.360  1.00  0.00           H
ATOM   2482  HZ2 LYS A 742      54.770  51.370  66.950  1.00  0.00           H
ATOM   2483  HZ3 LYS A 742      54.360  52.900  66.470  1.00  0.00           H
ATOM   2484  C   LYS A 742      58.720  55.700  63.350  1.00  0.00           C
ATOM   2485  O   LYS A 742      58.960  55.480  64.550  1.00  0.00           O
ATOM   2486  N   LEU A 743      59.730  55.880  62.490  1.00  0.00           N
ATOM   2487  HN  LEU A 743      59.420  55.970  61.550  1.00  0.00           H
ATOM   2488  CA  LEU A 743      61.120  55.940  62.870  1.00  0.00           C
ATOM   2489  HA  LEU A 743      61.380  55.020  63.370  1.00  0.00           H
ATOM   2490  CB  LEU A 743      62.010  56.050  61.550  1.00  0.00           C
ATOM   2491  HB1 LEU A 743      61.790  57.100  61.250  1.00  0.00           H
ATOM   2492  HB2 LEU A 743      61.640  55.330  60.790  1.00  0.00           H
ATOM   2493  CG  LEU A 743      63.520  55.910  61.730  1.00  0.00           C
ATOM   2494  HG  LEU A 743      63.740  56.540  62.610  1.00  0.00           H
ATOM   2495  CD1 LEU A 743      63.920  54.450  61.770  1.00  0.00           C
ATOM   2496 HD11 LEU A 743      65.000  54.210  61.870  1.00  0.00           H
ATOM   2497 HD12 LEU A 743      63.440  53.870  60.950  1.00  0.00           H
ATOM   2498 HD13 LEU A 743      63.360  54.070  62.650  1.00  0.00           H
ATOM   2499  CD2 LEU A 743      64.280  56.530  60.520  1.00  0.00           C
ATOM   2500 HD21 LEU A 743      64.380  55.860  59.640  1.00  0.00           H
ATOM   2501 HD22 LEU A 743      65.350  56.750  60.780  1.00  0.00           H
ATOM   2502 HD23 LEU A 743      63.890  57.510  60.200  1.00  0.00           H
ATOM   2503  C   LEU A 743      61.440  57.100  63.900  1.00  0.00           C
ATOM   2504  O   LEU A 743      62.020  56.920  64.930  1.00  0.00           O
ATOM   2505  N   PHE A 744      61.000  58.300  63.530  1.00  0.00           N
ATOM   2506  HN  PHE A 744      60.610  58.440  62.620  1.00  0.00           H
ATOM   2507  CA  PHE A 744      60.980  59.430  64.490  1.00  0.00           C
ATOM   2508  HA  PHE A 744      62.000  59.410  64.880  1.00  0.00           H
ATOM   2509  CB  PHE A 744      60.760  60.820  63.840  1.00  0.00           C
ATOM   2510  HB1 PHE A 744      60.640  61.530  64.680  1.00  0.00           H
ATOM   2511  HB2 PHE A 744      59.910  60.640  63.160  1.00  0.00           H
ATOM   2512  CG  PHE A 744      61.900  61.240  62.930  1.00  0.00           C
ATOM   2513  CD1 PHE A 744      61.660  61.400  61.530  1.00  0.00           C
ATOM   2514  HD1 PHE A 744      60.730  61.120  61.040  1.00  0.00           H
ATOM   2515  CE1 PHE A 744      62.740  61.860  60.730  1.00  0.00           C
ATOM   2516  HE1 PHE A 744      62.610  61.950  59.660  1.00  0.00           H
ATOM   2517  CZ  PHE A 744      64.000  62.080  61.220  1.00  0.00           C
ATOM   2518  HZ  PHE A 744      64.730  62.540  60.570  1.00  0.00           H
ATOM   2519  CD2 PHE A 744      63.200  61.410  63.440  1.00  0.00           C
ATOM   2520  HD2 PHE A 744      63.430  61.320  64.490  1.00  0.00           H
ATOM   2521  CE2 PHE A 744      64.230  61.810  62.570  1.00  0.00           C
ATOM   2522  HE2 PHE A 744      65.220  62.040  62.950  1.00  0.00           H
ATOM   2523  C   PHE A 744      60.170  59.170  65.800  1.00  0.00           C
ATOM   2524  O   PHE A 744      60.520  59.440  66.880  1.00  0.00           O
ATOM   2525  N   ASP A 745      59.020  58.510  65.690  1.00  0.00           N
ATOM   2526  HN  ASP A 745      58.620  58.270  64.810  1.00  0.00           H
ATOM   2527  CA  ASP A 745      58.350  58.000  66.870  1.00  0.00           C
ATOM   2528  HA  ASP A 745      58.110  58.800  67.540  1.00  0.00           H
ATOM   2529  CB  ASP A 745      56.910  57.390  66.550  1.00  0.00           C
ATOM   2530  HB1 ASP A 745      57.070  56.470  65.950  1.00  0.00           H
ATOM   2531  HB2 ASP A 745      56.470  58.250  65.990  1.00  0.00           H
ATOM   2532  CG  ASP A 745      56.000  57.200  67.710  1.00  0.00           C
ATOM   2533  OD1 ASP A 745      55.090  56.300  67.600  1.00  0.00           O
ATOM   2534  OD2 ASP A 745      56.160  57.810  68.730  1.00  0.00           O
ATOM   2535  C   ASP A 745      59.140  56.950  67.720  1.00  0.00           C
ATOM   2536  O   ASP A 745      59.220  57.100  68.940  1.00  0.00           O
ATOM   2537  N   LEU A 746      59.760  55.900  67.130  1.00  0.00           N
ATOM   2538  HN  LEU A 746      59.620  55.760  66.150  1.00  0.00           H
ATOM   2539  CA  LEU A 746      60.670  54.920  67.690  1.00  0.00           C
ATOM   2540  HA  LEU A 746      60.120  54.430  68.470  1.00  0.00           H
ATOM   2541  CB  LEU A 746      60.960  53.930  66.600  1.00  0.00           C
ATOM   2542  HB1 LEU A 746      61.440  54.370  65.710  1.00  0.00           H
ATOM   2543  HB2 LEU A 746      59.960  53.570  66.270  1.00  0.00           H
ATOM   2544  CG  LEU A 746      61.840  52.700  66.840  1.00  0.00           C
ATOM   2545  HG  LEU A 746      62.680  52.890  67.530  1.00  0.00           H
ATOM   2546  CD1 LEU A 746      61.090  51.620  67.570  1.00  0.00           C
ATOM   2547 HD11 LEU A 746      61.780  50.780  67.790  1.00  0.00           H
ATOM   2548 HD12 LEU A 746      60.190  51.330  66.990  1.00  0.00           H
ATOM   2549 HD13 LEU A 746      60.710  51.940  68.560  1.00  0.00           H
ATOM   2550  CD2 LEU A 746      62.390  52.120  65.510  1.00  0.00           C
ATOM   2551 HD21 LEU A 746      61.530  51.900  64.850  1.00  0.00           H
ATOM   2552 HD22 LEU A 746      62.820  51.140  65.790  1.00  0.00           H
ATOM   2553 HD23 LEU A 746      63.060  52.890  65.050  1.00  0.00           H
ATOM   2554  C   LEU A 746      61.950  55.440  68.390  1.00  0.00           C
ATOM   2555  O   LEU A 746      62.190  55.060  69.510  1.00  0.00           O
ATOM   2556  N   GLY A 747      62.610  56.390  67.650  1.00  0.00           N
ATOM   2557  HN  GLY A 747      62.090  56.620  66.840  1.00  0.00           H
ATOM   2558  CA  GLY A 747      63.590  57.320  68.130  1.00  0.00           C
ATOM   2559  HA1 GLY A 747      63.760  58.120  67.430  1.00  0.00           H
ATOM   2560  HA2 GLY A 747      64.480  56.710  68.240  1.00  0.00           H
ATOM   2561  C   GLY A 747      63.220  58.010  69.450  1.00  0.00           C
ATOM   2562  O   GLY A 747      63.840  57.800  70.480  1.00  0.00           O
ATOM   2563  N   GLU A 748      62.020  58.690  69.520  1.00  0.00           N
ATOM   2564  HN  GLU A 748      61.470  58.970  68.730  1.00  0.00           H
ATOM   2565  CA  GLU A 748      61.540  59.270  70.710  1.00  0.00           C
ATOM   2566  HA  GLU A 748      62.290  59.900  71.140  1.00  0.00           H
ATOM   2567  CB  GLU A 748      60.320  60.170  70.460  1.00  0.00           C
ATOM   2568  HB1 GLU A 748      59.550  59.590  69.890  1.00  0.00           H
ATOM   2569  HB2 GLU A 748      60.580  61.050  69.830  1.00  0.00           H
ATOM   2570  CG  GLU A 748      59.640  60.720  71.750  1.00  0.00           C
ATOM   2571  HG1 GLU A 748      60.380  61.190  72.430  1.00  0.00           H
ATOM   2572  HG2 GLU A 748      59.140  59.890  72.280  1.00  0.00           H
ATOM   2573  CD  GLU A 748      58.550  61.730  71.440  1.00  0.00           C
ATOM   2574  OE1 GLU A 748      58.890  62.980  71.300  1.00  0.00           O
ATOM   2575  OE2 GLU A 748      57.490  61.270  71.070  1.00  0.00           O
ATOM   2576  C   GLU A 748      61.270  58.250  71.760  1.00  0.00           C
ATOM   2577  O   GLU A 748      61.490  58.450  72.960  1.00  0.00           O
ATOM   2578  N   THR A 749      60.690  57.110  71.400  1.00  0.00           N
ATOM   2579  HN  THR A 749      60.490  57.040  70.420  1.00  0.00           H
ATOM   2580  CA  THR A 749      60.170  56.050  72.310  1.00  0.00           C
ATOM   2581  HA  THR A 749      59.580  56.470  73.130  1.00  0.00           H
ATOM   2582  CB  THR A 749      59.230  55.110  71.580  1.00  0.00           C
ATOM   2583  HB  THR A 749      59.750  54.680  70.700  1.00  0.00           H
ATOM   2584  OG1 THR A 749      58.050  55.660  71.090  1.00  0.00           O
ATOM   2585  HG1 THR A 749      58.250  56.430  70.570  1.00  0.00           H
ATOM   2586  CG2 THR A 749      58.810  53.880  72.440  1.00  0.00           C
ATOM   2587 HG21 THR A 749      58.110  53.210  71.910  1.00  0.00           H
ATOM   2588 HG22 THR A 749      58.280  54.310  73.320  1.00  0.00           H
ATOM   2589 HG23 THR A 749      59.680  53.300  72.800  1.00  0.00           H
ATOM   2590  C   THR A 749      61.260  55.310  73.050  1.00  0.00           C
ATOM   2591  O   THR A 749      61.230  55.180  74.300  1.00  0.00           O
ATOM   2592  N   TYR A 750      62.350  54.880  72.340  1.00  0.00           N
ATOM   2593  HN  TYR A 750      62.290  54.950  71.350  1.00  0.00           H
ATOM   2594  CA  TYR A 750      63.430  54.090  72.930  1.00  0.00           C
ATOM   2595  HA  TYR A 750      63.080  53.690  73.870  1.00  0.00           H
ATOM   2596  CB  TYR A 750      63.820  52.960  71.910  1.00  0.00           C
ATOM   2597  HB1 TYR A 750      64.790  52.490  72.210  1.00  0.00           H
ATOM   2598  HB2 TYR A 750      63.960  53.490  70.940  1.00  0.00           H
ATOM   2599  CG  TYR A 750      62.870  51.820  71.790  1.00  0.00           C
ATOM   2600  CD1 TYR A 750      61.570  51.930  71.120  1.00  0.00           C
ATOM   2601  HD1 TYR A 750      61.370  52.830  70.560  1.00  0.00           H
ATOM   2602  CE1 TYR A 750      60.730  50.850  71.170  1.00  0.00           C
ATOM   2603  HE1 TYR A 750      59.780  50.750  70.660  1.00  0.00           H
ATOM   2604  CZ  TYR A 750      61.060  49.700  71.900  1.00  0.00           C
ATOM   2605  OH  TYR A 750      60.070  48.740  72.160  1.00  0.00           O
ATOM   2606  HH  TYR A 750      60.470  47.970  72.580  1.00  0.00           H
ATOM   2607  CD2 TYR A 750      63.220  50.580  72.310  1.00  0.00           C
ATOM   2608  HD2 TYR A 750      64.200  50.440  72.740  1.00  0.00           H
ATOM   2609  CE2 TYR A 750      62.340  49.510  72.330  1.00  0.00           C
ATOM   2610  HE2 TYR A 750      62.590  48.610  72.880  1.00  0.00           H
ATOM   2611  C   TYR A 750      64.710  54.820  73.230  1.00  0.00           C
ATOM   2612  O   TYR A 750      65.470  54.420  74.100  1.00  0.00           O
ATOM   2613  N   ALA A 751      65.030  55.920  72.550  1.00  0.00           N
ATOM   2614  HN  ALA A 751      64.340  56.420  72.030  1.00  0.00           H
ATOM   2615  CA  ALA A 751      66.220  56.760  72.590  1.00  0.00           C
ATOM   2616  HA  ALA A 751      66.100  57.520  71.820  1.00  0.00           H
ATOM   2617  CB  ALA A 751      66.040  57.620  73.860  1.00  0.00           C
ATOM   2618  HB1 ALA A 751      65.120  58.250  73.800  1.00  0.00           H
ATOM   2619  HB2 ALA A 751      66.890  58.340  73.900  1.00  0.00           H
ATOM   2620  HB3 ALA A 751      66.210  57.060  74.810  1.00  0.00           H
ATOM   2621  C   ALA A 751      67.610  56.180  72.550  1.00  0.00           C
ATOM   2622  O   ALA A 751      67.750  55.000  72.470  1.00  0.00           O
ATOM   2623  N   PHE A 752      68.680  56.940  72.450  1.00  0.00           N
ATOM   2624  HN  PHE A 752      68.680  57.930  72.250  1.00  0.00           H
ATOM   2625  CA  PHE A 752      70.080  56.480  72.370  1.00  0.00           C
ATOM   2626  HA  PHE A 752      70.050  55.610  71.710  1.00  0.00           H
ATOM   2627  CB  PHE A 752      71.020  57.520  71.780  1.00  0.00           C
ATOM   2628  HB1 PHE A 752      72.040  57.110  71.630  1.00  0.00           H
ATOM   2629  HB2 PHE A 752      71.190  58.380  72.470  1.00  0.00           H
ATOM   2630  CG  PHE A 752      70.580  58.020  70.420  1.00  0.00           C
ATOM   2631  CD1 PHE A 752      70.780  57.270  69.250  1.00  0.00           C
ATOM   2632  HD1 PHE A 752      71.210  56.280  69.250  1.00  0.00           H
ATOM   2633  CE1 PHE A 752      70.380  57.840  68.020  1.00  0.00           C
ATOM   2634  HE1 PHE A 752      70.470  57.380  67.050  1.00  0.00           H
ATOM   2635  CZ  PHE A 752      69.690  59.060  67.940  1.00  0.00           C
ATOM   2636  HZ  PHE A 752      69.440  59.540  67.000  1.00  0.00           H
ATOM   2637  CD2 PHE A 752      70.060  59.330  70.300  1.00  0.00           C
ATOM   2638  HD2 PHE A 752      69.930  59.900  71.190  1.00  0.00           H
ATOM   2639  CE2 PHE A 752      69.510  59.820  69.140  1.00  0.00           C
ATOM   2640  HE2 PHE A 752      68.890  60.700  69.210  1.00  0.00           H
ATOM   2641  C   PHE A 752      70.530  56.040  73.770  1.00  0.00           C
ATOM   2642  O   PHE A 752      69.880  56.540  74.760  1.00  0.00           O
ATOM   2643  N   PRO A 822      71.460  55.110  73.990  1.00  0.00           N
ATOM   2644  CD  PRO A 822      72.230  55.200  75.270  1.00  0.00           C
ATOM   2645  HD1 PRO A 822      71.810  54.630  76.120  1.00  0.00           H
ATOM   2646  HD2 PRO A 822      72.370  56.240  75.660  1.00  0.00           H
ATOM   2647  CA  PRO A 822      72.190  54.590  72.930  1.00  0.00           C
ATOM   2648  HA  PRO A 822      72.000  55.060  71.980  1.00  0.00           H
ATOM   2649  CB  PRO A 822      73.620  54.890  73.460  1.00  0.00           C
ATOM   2650  HB1 PRO A 822      73.750  55.990  73.350  1.00  0.00           H
ATOM   2651  HB2 PRO A 822      74.500  54.490  72.910  1.00  0.00           H
ATOM   2652  CG  PRO A 822      73.670  54.650  74.940  1.00  0.00           C
ATOM   2653  HG1 PRO A 822      73.660  53.600  75.320  1.00  0.00           H
ATOM   2654  HG2 PRO A 822      74.450  55.100  75.580  1.00  0.00           H
ATOM   2655  C   PRO A 822      71.890  53.220  72.600  1.00  0.00           C
ATOM   2656  O   PRO A 822      72.130  52.930  71.430  1.00  0.00           O
ATOM   2657  N   ASP A 823      71.460  52.400  73.590  1.00  0.00           N
ATOM   2658  HN  ASP A 823      71.340  52.810  74.510  1.00  0.00           H
ATOM   2659  CA  ASP A 823      71.260  50.990  73.640  1.00  0.00           C
ATOM   2660  HA  ASP A 823      72.260  50.620  73.760  1.00  0.00           H
ATOM   2661  CB  ASP A 823      70.360  50.650  74.880  1.00  0.00           C
ATOM   2662  HB1 ASP A 823      70.260  49.540  74.840  1.00  0.00           H
ATOM   2663  HB2 ASP A 823      69.380  51.160  74.750  1.00  0.00           H
ATOM   2664  CG  ASP A 823      70.910  51.150  76.220  1.00  0.00           C
ATOM   2665  OD1 ASP A 823      70.100  51.040  77.180  1.00  0.00           O
ATOM   2666  OD2 ASP A 823      72.100  51.520  76.300  1.00  0.00           O
ATOM   2667  C   ASP A 823      70.900  50.230  72.400  1.00  0.00           C
ATOM   2668  O   ASP A 823      71.620  49.330  71.950  1.00  0.00           O
ATOM   2669  N   VAL A 824      69.760  50.430  71.800  1.00  0.00           N
ATOM   2670  HN  VAL A 824      69.110  51.080  72.180  1.00  0.00           H
ATOM   2671  CA  VAL A 824      69.310  49.670  70.680  1.00  0.00           C
ATOM   2672  HA  VAL A 824      70.020  48.950  70.310  1.00  0.00           H
ATOM   2673  CB  VAL A 824      68.040  48.860  70.950  1.00  0.00           C
ATOM   2674  HB  VAL A 824      67.880  48.060  70.210  1.00  0.00           H
ATOM   2675  CG1 VAL A 824      68.220  48.140  72.280  1.00  0.00           C
ATOM   2676 HG11 VAL A 824      68.200  48.740  73.220  1.00  0.00           H
ATOM   2677 HG12 VAL A 824      69.100  47.440  72.310  1.00  0.00           H
ATOM   2678 HG13 VAL A 824      67.360  47.480  72.540  1.00  0.00           H
ATOM   2679  CG2 VAL A 824      66.740  49.680  70.940  1.00  0.00           C
ATOM   2680 HG21 VAL A 824      66.010  48.840  70.920  1.00  0.00           H
ATOM   2681 HG22 VAL A 824      66.620  50.340  70.050  1.00  0.00           H
ATOM   2682 HG23 VAL A 824      66.590  50.150  71.940  1.00  0.00           H
ATOM   2683  C   VAL A 824      69.020  50.620  69.500  1.00  0.00           C
ATOM   2684  O   VAL A 824      68.740  50.050  68.490  1.00  0.00           O
ATOM   2685  N   LEU A 825      69.100  51.950  69.660  1.00  0.00           N
ATOM   2686  HN  LEU A 825      69.400  52.300  70.530  1.00  0.00           H
ATOM   2687  CA  LEU A 825      68.640  52.840  68.610  1.00  0.00           C
ATOM   2688  HA  LEU A 825      67.610  52.590  68.460  1.00  0.00           H
ATOM   2689  CB  LEU A 825      68.600  54.290  69.040  1.00  0.00           C
ATOM   2690  HB1 LEU A 825      69.560  54.820  69.220  1.00  0.00           H
ATOM   2691  HB2 LEU A 825      68.040  54.260  69.990  1.00  0.00           H
ATOM   2692  CG  LEU A 825      67.760  55.210  68.070  1.00  0.00           C
ATOM   2693  HG  LEU A 825      68.460  55.530  67.270  1.00  0.00           H
ATOM   2694  CD1 LEU A 825      66.490  54.600  67.490  1.00  0.00           C
ATOM   2695 HD11 LEU A 825      65.940  55.360  66.910  1.00  0.00           H
ATOM   2696 HD12 LEU A 825      65.910  54.250  68.380  1.00  0.00           H
ATOM   2697 HD13 LEU A 825      66.610  53.800  66.730  1.00  0.00           H
ATOM   2698  CD2 LEU A 825      67.390  56.410  68.910  1.00  0.00           C
ATOM   2699 HD21 LEU A 825      67.480  57.360  68.340  1.00  0.00           H
ATOM   2700 HD22 LEU A 825      68.110  56.600  69.740  1.00  0.00           H
ATOM   2701 HD23 LEU A 825      66.390  56.210  69.330  1.00  0.00           H
ATOM   2702  C   LEU A 825      69.370  52.750  67.260  1.00  0.00           C
ATOM   2703  O   LEU A 825      68.770  52.690  66.200  1.00  0.00           O
ATOM   2704  N   PHE A 826      70.700  52.760  67.370  1.00  0.00           N
ATOM   2705  HN  PHE A 826      70.940  52.750  68.330  1.00  0.00           H
ATOM   2706  CA  PHE A 826      71.660  52.540  66.270  1.00  0.00           C
ATOM   2707  HA  PHE A 826      71.490  53.340  65.560  1.00  0.00           H
ATOM   2708  CB  PHE A 826      73.150  52.660  66.690  1.00  0.00           C
ATOM   2709  HB1 PHE A 826      73.860  52.640  65.840  1.00  0.00           H
ATOM   2710  HB2 PHE A 826      73.380  51.780  67.320  1.00  0.00           H
ATOM   2711  CG  PHE A 826      73.380  53.930  67.460  1.00  0.00           C
ATOM   2712  CD1 PHE A 826      73.590  55.130  66.790  1.00  0.00           C
ATOM   2713  HD1 PHE A 826      73.430  55.130  65.720  1.00  0.00           H
ATOM   2714  CE1 PHE A 826      73.950  56.300  67.460  1.00  0.00           C
ATOM   2715  HE1 PHE A 826      73.910  57.270  66.980  1.00  0.00           H
ATOM   2716  CZ  PHE A 826      74.130  56.310  68.840  1.00  0.00           C
ATOM   2717  HZ  PHE A 826      74.430  57.210  69.370  1.00  0.00           H
ATOM   2718  CD2 PHE A 826      73.580  53.890  68.830  1.00  0.00           C
ATOM   2719  HD2 PHE A 826      73.440  52.980  69.400  1.00  0.00           H
ATOM   2720  CE2 PHE A 826      74.050  55.080  69.540  1.00  0.00           C
ATOM   2721  HE2 PHE A 826      74.140  55.140  70.610  1.00  0.00           H
ATOM   2722  C   PHE A 826      71.310  51.240  65.560  1.00  0.00           C
ATOM   2723  O   PHE A 826      71.180  51.200  64.340  1.00  0.00           O
ATOM   2724  N   TRP A 827      71.130  50.130  66.280  1.00  0.00           N
ATOM   2725  HN  TRP A 827      71.200  50.200  67.270  1.00  0.00           H
ATOM   2726  CA  TRP A 827      70.750  48.790  65.730  1.00  0.00           C
ATOM   2727  HA  TRP A 827      71.420  48.580  64.920  1.00  0.00           H
ATOM   2728  CB  TRP A 827      70.720  47.710  66.810  1.00  0.00           C
ATOM   2729  HB1 TRP A 827      70.150  46.860  66.400  1.00  0.00           H
ATOM   2730  HB2 TRP A 827      70.110  48.090  67.660  1.00  0.00           H
ATOM   2731  CG  TRP A 827      72.070  47.210  67.290  1.00  0.00           C
ATOM   2732  CD1 TRP A 827      72.480  47.310  68.590  1.00  0.00           C
ATOM   2733  HD1 TRP A 827      72.130  47.910  69.420  1.00  0.00           H
ATOM   2734  NE1 TRP A 827      73.590  46.570  68.780  1.00  0.00           N
ATOM   2735  HE1 TRP A 827      74.160  46.570  69.570  1.00  0.00           H
ATOM   2736  CE2 TRP A 827      73.800  45.820  67.670  1.00  0.00           C
ATOM   2737  CD2 TRP A 827      72.850  46.220  66.700  1.00  0.00           C
ATOM   2738  CE3 TRP A 827      72.820  45.620  65.470  1.00  0.00           C
ATOM   2739  HE3 TRP A 827      72.000  45.780  64.790  1.00  0.00           H
ATOM   2740  CZ3 TRP A 827      73.750  44.610  65.170  1.00  0.00           C
ATOM   2741  HZ3 TRP A 827      73.810  44.150  64.200  1.00  0.00           H
ATOM   2742  CZ2 TRP A 827      74.780  44.980  67.350  1.00  0.00           C
ATOM   2743  HZ2 TRP A 827      75.430  44.560  68.100  1.00  0.00           H
ATOM   2744  CH2 TRP A 827      74.830  44.390  66.080  1.00  0.00           C
ATOM   2745  HH2 TRP A 827      75.590  43.670  65.820  1.00  0.00           H
ATOM   2746  C   TRP A 827      69.400  48.910  64.880  1.00  0.00           C
ATOM   2747  O   TRP A 827      69.290  48.530  63.750  1.00  0.00           O
ATOM   2748  N   CYS A 828      68.340  49.660  65.490  1.00  0.00           N
ATOM   2749  HN  CYS A 828      68.450  49.780  66.480  1.00  0.00           H
ATOM   2750  CA  CYS A 828      67.070  49.910  64.880  1.00  0.00           C
ATOM   2751  HA  CYS A 828      66.620  49.010  64.480  1.00  0.00           H
ATOM   2752  CB  CYS A 828      66.030  50.420  65.890  1.00  0.00           C
ATOM   2753  HB1 CYS A 828      65.010  50.520  65.440  1.00  0.00           H
ATOM   2754  HB2 CYS A 828      66.310  51.380  66.360  1.00  0.00           H
ATOM   2755  SG  CYS A 828      65.810  49.300  67.390  1.00  0.00           S
ATOM   2756  HG1 CYS A 828      66.930  49.800  67.890  1.00  0.00           H
ATOM   2757  C   CYS A 828      67.080  50.770  63.640  1.00  0.00           C
ATOM   2758  O   CYS A 828      66.340  50.560  62.690  1.00  0.00           O
ATOM   2759  N   VAL A 829      67.930  51.860  63.580  1.00  0.00           N
ATOM   2760  HN  VAL A 829      68.340  52.080  64.470  1.00  0.00           H
ATOM   2761  CA  VAL A 829      68.150  52.730  62.420  1.00  0.00           C
ATOM   2762  HA  VAL A 829      67.260  53.220  62.040  1.00  0.00           H
ATOM   2763  CB  VAL A 829      69.000  53.960  62.970  1.00  0.00           C
ATOM   2764  HB  VAL A 829      69.820  53.630  63.640  1.00  0.00           H
ATOM   2765  CG1 VAL A 829      69.490  54.890  61.800  1.00  0.00           C
ATOM   2766 HG11 VAL A 829      69.870  55.860  62.180  1.00  0.00           H
ATOM   2767 HG12 VAL A 829      68.720  55.080  61.020  1.00  0.00           H
ATOM   2768 HG13 VAL A 829      70.240  54.360  61.170  1.00  0.00           H
ATOM   2769  CG2 VAL A 829      68.080  54.800  63.840  1.00  0.00           C
ATOM   2770 HG21 VAL A 829      67.530  54.280  64.650  1.00  0.00           H
ATOM   2771 HG22 VAL A 829      67.270  55.200  63.180  1.00  0.00           H
ATOM   2772 HG23 VAL A 829      68.590  55.630  64.380  1.00  0.00           H
ATOM   2773  C   VAL A 829      68.830  52.090  61.300  1.00  0.00           C
ATOM   2774  O   VAL A 829      68.500  52.080  60.110  1.00  0.00           O
ATOM   2775  N   ILE A 830      69.990  51.430  61.560  1.00  0.00           N
ATOM   2776  HN  ILE A 830      70.370  51.480  62.490  1.00  0.00           H
ATOM   2777  CA  ILE A 830      70.810  50.680  60.560  1.00  0.00           C
ATOM   2778  HA  ILE A 830      71.040  51.190  59.630  1.00  0.00           H
ATOM   2779  CB  ILE A 830      72.000  50.030  61.240  1.00  0.00           C
ATOM   2780  HB  ILE A 830      71.720  49.530  62.190  1.00  0.00           H
ATOM   2781  CG2 ILE A 830      72.580  48.880  60.340  1.00  0.00           C
ATOM   2782 HG21 ILE A 830      73.380  48.430  60.960  1.00  0.00           H
ATOM   2783 HG22 ILE A 830      73.060  49.330  59.450  1.00  0.00           H
ATOM   2784 HG23 ILE A 830      71.840  48.060  60.230  1.00  0.00           H
ATOM   2785  CG1 ILE A 830      73.030  51.180  61.510  1.00  0.00           C
ATOM   2786 HG11 ILE A 830      74.090  50.910  61.750  1.00  0.00           H
ATOM   2787 HG12 ILE A 830      72.640  51.720  62.410  1.00  0.00           H
ATOM   2788  CD  ILE A 830      73.160  52.320  60.430  1.00  0.00           C
ATOM   2789  HD1 ILE A 830      72.180  52.860  60.430  1.00  0.00           H
ATOM   2790  HD2 ILE A 830      73.470  51.850  59.470  1.00  0.00           H
ATOM   2791  HD3 ILE A 830      73.920  53.100  60.620  1.00  0.00           H
ATOM   2792  C   ILE A 830      69.870  49.590  59.990  1.00  0.00           C
ATOM   2793  O   ILE A 830      69.720  49.490  58.740  1.00  0.00           O
ATOM   2794  N   LEU A 831      69.100  48.800  60.830  1.00  0.00           N
ATOM   2795  HN  LEU A 831      69.150  48.890  61.820  1.00  0.00           H
ATOM   2796  CA  LEU A 831      68.230  47.790  60.270  1.00  0.00           C
ATOM   2797  HA  LEU A 831      68.780  47.150  59.590  1.00  0.00           H
ATOM   2798  CB  LEU A 831      67.650  46.900  61.480  1.00  0.00           C
ATOM   2799  HB1 LEU A 831      67.100  47.590  62.150  1.00  0.00           H
ATOM   2800  HB2 LEU A 831      68.470  46.550  62.140  1.00  0.00           H
ATOM   2801  CG  LEU A 831      66.620  45.810  61.120  1.00  0.00           C
ATOM   2802  HG  LEU A 831      65.820  46.250  60.490  1.00  0.00           H
ATOM   2803  CD1 LEU A 831      67.250  44.600  60.270  1.00  0.00           C
ATOM   2804 HD11 LEU A 831      67.600  44.910  59.270  1.00  0.00           H
ATOM   2805 HD12 LEU A 831      66.330  44.020  60.130  1.00  0.00           H
ATOM   2806 HD13 LEU A 831      68.080  44.020  60.750  1.00  0.00           H
ATOM   2807  CD2 LEU A 831      66.080  45.220  62.370  1.00  0.00           C
ATOM   2808 HD21 LEU A 831      65.260  44.530  62.090  1.00  0.00           H
ATOM   2809 HD22 LEU A 831      65.620  45.940  63.080  1.00  0.00           H
ATOM   2810 HD23 LEU A 831      66.900  44.690  62.910  1.00  0.00           H
ATOM   2811  C   LEU A 831      67.140  48.270  59.370  1.00  0.00           C
ATOM   2812  O   LEU A 831      66.760  47.640  58.370  1.00  0.00           O
ATOM   2813  N   PHE A 832      66.480  49.420  59.590  1.00  0.00           N
ATOM   2814  HN  PHE A 832      66.790  49.960  60.370  1.00  0.00           H
ATOM   2815  CA  PHE A 832      65.410  50.060  58.850  1.00  0.00           C
ATOM   2816  HA  PHE A 832      64.680  49.290  58.680  1.00  0.00           H
ATOM   2817  CB  PHE A 832      64.880  51.270  59.770  1.00  0.00           C
ATOM   2818  HB1 PHE A 832      65.690  51.780  60.340  1.00  0.00           H
ATOM   2819  HB2 PHE A 832      64.290  50.840  60.600  1.00  0.00           H
ATOM   2820  CG  PHE A 832      63.980  52.240  58.970  1.00  0.00           C
ATOM   2821  CD1 PHE A 832      62.600  52.010  58.960  1.00  0.00           C
ATOM   2822  HD1 PHE A 832      62.230  51.100  59.430  1.00  0.00           H
ATOM   2823  CE1 PHE A 832      61.640  52.850  58.340  1.00  0.00           C
ATOM   2824  HE1 PHE A 832      60.570  52.710  58.360  1.00  0.00           H
ATOM   2825  CZ  PHE A 832      62.120  53.940  57.590  1.00  0.00           C
ATOM   2826  HZ  PHE A 832      61.420  54.630  57.140  1.00  0.00           H
ATOM   2827  CD2 PHE A 832      64.410  53.370  58.280  1.00  0.00           C
ATOM   2828  HD2 PHE A 832      65.440  53.680  58.340  1.00  0.00           H
ATOM   2829  CE2 PHE A 832      63.510  54.150  57.550  1.00  0.00           C
ATOM   2830  HE2 PHE A 832      63.860  55.030  57.040  1.00  0.00           H
ATOM   2831  C   PHE A 832      65.930  50.590  57.560  1.00  0.00           C
ATOM   2832  O   PHE A 832      65.300  50.460  56.500  1.00  0.00           O
ATOM   2833  N   PHE A 833      67.190  51.240  57.520  1.00  0.00           N
ATOM   2834  HN  PHE A 833      67.730  51.420  58.350  1.00  0.00           H
ATOM   2835  CA  PHE A 833      67.690  51.750  56.250  1.00  0.00           C
ATOM   2836  HA  PHE A 833      66.770  52.030  55.740  1.00  0.00           H
ATOM   2837  CB  PHE A 833      68.530  53.050  56.430  1.00  0.00           C
ATOM   2838  HB1 PHE A 833      69.160  53.290  55.550  1.00  0.00           H
ATOM   2839  HB2 PHE A 833      69.300  52.780  57.180  1.00  0.00           H
ATOM   2840  CG  PHE A 833      67.650  54.230  56.960  1.00  0.00           C
ATOM   2841  CD1 PHE A 833      66.640  54.770  56.070  1.00  0.00           C
ATOM   2842  HD1 PHE A 833      66.430  54.140  55.220  1.00  0.00           H
ATOM   2843  CE1 PHE A 833      66.030  56.000  56.310  1.00  0.00           C
ATOM   2844  HE1 PHE A 833      65.200  56.410  55.750  1.00  0.00           H
ATOM   2845  CZ  PHE A 833      66.370  56.680  57.500  1.00  0.00           C
ATOM   2846  HZ  PHE A 833      65.820  57.590  57.660  1.00  0.00           H
ATOM   2847  CD2 PHE A 833      68.050  55.010  58.060  1.00  0.00           C
ATOM   2848  HD2 PHE A 833      68.770  54.630  58.770  1.00  0.00           H
ATOM   2849  CE2 PHE A 833      67.370  56.190  58.360  1.00  0.00           C
ATOM   2850  HE2 PHE A 833      67.520  56.670  59.320  1.00  0.00           H
ATOM   2851  C   PHE A 833      68.470  50.690  55.460  1.00  0.00           C
ATOM   2852  O   PHE A 833      68.450  50.670  54.250  1.00  0.00           O
ATOM   2853  N   THR A 834      69.200  49.720  56.100  1.00  0.00           N
ATOM   2854  HN  THR A 834      69.280  49.670  57.090  1.00  0.00           H
ATOM   2855  CA  THR A 834      69.650  48.560  55.430  1.00  0.00           C
ATOM   2856  HA  THR A 834      70.240  48.940  54.610  1.00  0.00           H
ATOM   2857  CB  THR A 834      70.640  47.610  56.180  1.00  0.00           C
ATOM   2858  HB  THR A 834      71.010  46.800  55.510  1.00  0.00           H
ATOM   2859  OG1 THR A 834      70.020  47.000  57.350  1.00  0.00           O
ATOM   2860  HG1 THR A 834      69.840  47.710  57.970  1.00  0.00           H
ATOM   2861  CG2 THR A 834      71.900  48.360  56.620  1.00  0.00           C
ATOM   2862 HG21 THR A 834      71.820  49.180  57.370  1.00  0.00           H
ATOM   2863 HG22 THR A 834      72.370  48.730  55.680  1.00  0.00           H
ATOM   2864 HG23 THR A 834      72.680  47.650  56.960  1.00  0.00           H
ATOM   2865  C   THR A 834      68.600  47.720  54.810  1.00  0.00           C
ATOM   2866  O   THR A 834      68.780  47.150  53.760  1.00  0.00           O
ATOM   2867  N   THR A 835      67.440  47.580  55.450  1.00  0.00           N
ATOM   2868  HN  THR A 835      67.320  47.850  56.400  1.00  0.00           H
ATOM   2869  CA  THR A 835      66.280  46.970  54.830  1.00  0.00           C
ATOM   2870  HA  THR A 835      66.540  45.990  54.460  1.00  0.00           H
ATOM   2871  CB  THR A 835      65.040  46.760  55.740  1.00  0.00           C
ATOM   2872  HB  THR A 835      64.680  47.720  56.190  1.00  0.00           H
ATOM   2873  OG1 THR A 835      65.480  45.880  56.740  1.00  0.00           O
ATOM   2874  HG1 THR A 835      66.210  46.260  57.240  1.00  0.00           H
ATOM   2875  CG2 THR A 835      63.890  46.000  55.020  1.00  0.00           C
ATOM   2876 HG21 THR A 835      64.180  44.990  54.640  1.00  0.00           H
ATOM   2877 HG22 THR A 835      63.570  46.460  54.070  1.00  0.00           H
ATOM   2878 HG23 THR A 835      62.990  45.840  55.640  1.00  0.00           H
ATOM   2879  C   THR A 835      65.860  47.660  53.530  1.00  0.00           C
ATOM   2880  O   THR A 835      65.530  46.930  52.560  1.00  0.00           O
ATOM   2881  N   PHE A 836      65.830  48.980  53.550  1.00  0.00           N
ATOM   2882  HN  PHE A 836      65.890  49.540  54.370  1.00  0.00           H
ATOM   2883  CA  PHE A 836      65.570  49.720  52.330  1.00  0.00           C
ATOM   2884  HA  PHE A 836      64.580  49.460  51.970  1.00  0.00           H
ATOM   2885  CB  PHE A 836      65.520  51.200  52.700  1.00  0.00           C
ATOM   2886  HB1 PHE A 836      66.480  51.570  53.110  1.00  0.00           H
ATOM   2887  HB2 PHE A 836      64.710  51.460  53.400  1.00  0.00           H
ATOM   2888  CG  PHE A 836      65.240  52.010  51.450  1.00  0.00           C
ATOM   2889  CD1 PHE A 836      65.980  53.210  51.250  1.00  0.00           C
ATOM   2890  HD1 PHE A 836      66.860  53.390  51.830  1.00  0.00           H
ATOM   2891  CE1 PHE A 836      65.680  54.020  50.190  1.00  0.00           C
ATOM   2892  HE1 PHE A 836      66.240  54.940  50.090  1.00  0.00           H
ATOM   2893  CZ  PHE A 836      64.580  53.760  49.340  1.00  0.00           C
ATOM   2894  HZ  PHE A 836      64.430  54.400  48.480  1.00  0.00           H
ATOM   2895  CD2 PHE A 836      64.050  51.890  50.730  1.00  0.00           C
ATOM   2896  HD2 PHE A 836      63.350  51.100  50.910  1.00  0.00           H
ATOM   2897  CE2 PHE A 836      63.800  52.690  49.610  1.00  0.00           C
ATOM   2898  HE2 PHE A 836      62.990  52.420  48.940  1.00  0.00           H
ATOM   2899  C   PHE A 836      66.570  49.370  51.230  1.00  0.00           C
ATOM   2900  O   PHE A 836      66.180  49.110  50.070  1.00  0.00           O
ATOM   2901  N   PHE A 837      67.870  49.510  51.570  1.00  0.00           N
ATOM   2902  HN  PHE A 837      68.150  49.740  52.490  1.00  0.00           H
ATOM   2903  CA  PHE A 837      68.970  49.170  50.740  1.00  0.00           C
ATOM   2904  HA  PHE A 837      68.800  49.730  49.830  1.00  0.00           H
ATOM   2905  CB  PHE A 837      70.380  49.490  51.280  1.00  0.00           C
ATOM   2906  HB1 PHE A 837      71.190  49.180  50.580  1.00  0.00           H
ATOM   2907  HB2 PHE A 837      70.520  49.010  52.270  1.00  0.00           H
ATOM   2908  CG  PHE A 837      70.520  51.010  51.410  1.00  0.00           C
ATOM   2909  CD1 PHE A 837      70.880  51.620  52.620  1.00  0.00           C
ATOM   2910  HD1 PHE A 837      71.050  51.070  53.540  1.00  0.00           H
ATOM   2911  CE1 PHE A 837      71.000  53.070  52.690  1.00  0.00           C
ATOM   2912  HE1 PHE A 837      71.150  53.620  53.610  1.00  0.00           H
ATOM   2913  CZ  PHE A 837      70.860  53.760  51.490  1.00  0.00           C
ATOM   2914  HZ  PHE A 837      71.000  54.840  51.510  1.00  0.00           H
ATOM   2915  CD2 PHE A 837      70.340  51.810  50.230  1.00  0.00           C
ATOM   2916  HD2 PHE A 837      70.190  51.340  49.270  1.00  0.00           H
ATOM   2917  CE2 PHE A 837      70.510  53.240  50.290  1.00  0.00           C
ATOM   2918  HE2 PHE A 837      70.460  53.770  49.360  1.00  0.00           H
ATOM   2919  C   PHE A 837      69.020  47.760  50.230  1.00  0.00           C
ATOM   2920  O   PHE A 837      69.240  47.590  49.030  1.00  0.00           O
ATOM   2921  N   LEU A 838      68.840  46.680  51.020  1.00  0.00           N
ATOM   2922  HN  LEU A 838      68.560  46.790  51.960  1.00  0.00           H
ATOM   2923  CA  LEU A 838      68.830  45.360  50.550  1.00  0.00           C
ATOM   2924  HA  LEU A 838      69.760  45.140  50.030  1.00  0.00           H
ATOM   2925  CB  LEU A 838      68.910  44.420  51.770  1.00  0.00           C
ATOM   2926  HB1 LEU A 838      68.020  44.590  52.420  1.00  0.00           H
ATOM   2927  HB2 LEU A 838      69.920  44.650  52.180  1.00  0.00           H
ATOM   2928  CG  LEU A 838      68.820  42.930  51.430  1.00  0.00           C
ATOM   2929  HG  LEU A 838      67.840  42.700  50.960  1.00  0.00           H
ATOM   2930  CD1 LEU A 838      70.020  42.570  50.500  1.00  0.00           C
ATOM   2931 HD11 LEU A 838      70.050  41.490  50.250  1.00  0.00           H
ATOM   2932 HD12 LEU A 838      70.980  42.890  50.960  1.00  0.00           H
ATOM   2933 HD13 LEU A 838      69.880  43.070  49.520  1.00  0.00           H
ATOM   2934  CD2 LEU A 838      68.850  41.990  52.620  1.00  0.00           C
ATOM   2935 HD21 LEU A 838      68.580  40.990  52.240  1.00  0.00           H
ATOM   2936 HD22 LEU A 838      68.160  42.260  53.450  1.00  0.00           H
ATOM   2937 HD23 LEU A 838      69.890  41.920  52.990  1.00  0.00           H
ATOM   2938  C   LEU A 838      67.650  45.030  49.540  1.00  0.00           C
ATOM   2939  O   LEU A 838      67.760  44.490  48.460  1.00  0.00           O
ATOM   2940  N   SER A 839      66.370  45.460  49.950  1.00  0.00           N
ATOM   2941  HN  SER A 839      66.250  45.970  50.790  1.00  0.00           H
ATOM   2942  CA  SER A 839      65.210  45.220  49.150  1.00  0.00           C
ATOM   2943  HA  SER A 839      65.180  44.180  48.820  1.00  0.00           H
ATOM   2944  CB  SER A 839      63.800  45.640  49.790  1.00  0.00           C
ATOM   2945  HB1 SER A 839      63.630  44.860  50.570  1.00  0.00           H
ATOM   2946  HB2 SER A 839      62.870  45.510  49.190  1.00  0.00           H
ATOM   2947  OG  SER A 839      63.910  46.890  50.450  1.00  0.00           O
ATOM   2948  HG1 SER A 839      64.300  46.780  51.310  1.00  0.00           H
ATOM   2949  C   SER A 839      65.230  45.920  47.830  1.00  0.00           C
ATOM   2950  O   SER A 839      65.000  45.330  46.740  1.00  0.00           O
ATOM   2951  N   SER A 840      65.640  47.200  47.810  1.00  0.00           N
ATOM   2952  HN  SER A 840      65.660  47.780  48.620  1.00  0.00           H
ATOM   2953  CA  SER A 840      65.780  47.980  46.570  1.00  0.00           C
ATOM   2954  HA  SER A 840      64.870  47.840  46.020  1.00  0.00           H
ATOM   2955  CB  SER A 840      66.080  49.530  46.770  1.00  0.00           C
ATOM   2956  HB1 SER A 840      65.170  50.000  47.220  1.00  0.00           H
ATOM   2957  HB2 SER A 840      66.040  49.970  45.760  1.00  0.00           H
ATOM   2958  OG  SER A 840      67.270  49.730  47.610  1.00  0.00           O
ATOM   2959  HG1 SER A 840      66.910  49.470  48.460  1.00  0.00           H
ATOM   2960  C   SER A 840      66.890  47.480  45.690  1.00  0.00           C
ATOM   2961  O   SER A 840      66.770  47.480  44.480  1.00  0.00           O
ATOM   2962  N   PHE A 841      67.980  46.960  46.250  1.00  0.00           N
ATOM   2963  HN  PHE A 841      68.130  47.070  47.240  1.00  0.00           H
ATOM   2964  CA  PHE A 841      69.000  46.260  45.480  1.00  0.00           C
ATOM   2965  HA  PHE A 841      69.380  46.810  44.630  1.00  0.00           H
ATOM   2966  CB  PHE A 841      70.330  46.240  46.330  1.00  0.00           C
ATOM   2967  HB1 PHE A 841      70.090  45.870  47.350  1.00  0.00           H
ATOM   2968  HB2 PHE A 841      70.580  47.320  46.400  1.00  0.00           H
ATOM   2969  CG  PHE A 841      71.370  45.280  45.950  1.00  0.00           C
ATOM   2970  CD1 PHE A 841      71.540  44.060  46.700  1.00  0.00           C
ATOM   2971  HD1 PHE A 841      70.940  43.960  47.590  1.00  0.00           H
ATOM   2972  CE1 PHE A 841      72.380  43.040  46.250  1.00  0.00           C
ATOM   2973  HE1 PHE A 841      72.430  42.200  46.920  1.00  0.00           H
ATOM   2974  CZ  PHE A 841      73.230  43.310  45.090  1.00  0.00           C
ATOM   2975  HZ  PHE A 841      73.970  42.610  44.740  1.00  0.00           H
ATOM   2976  CD2 PHE A 841      72.220  45.460  44.810  1.00  0.00           C
ATOM   2977  HD2 PHE A 841      72.200  46.440  44.340  1.00  0.00           H
ATOM   2978  CE2 PHE A 841      73.100  44.500  44.380  1.00  0.00           C
ATOM   2979  HE2 PHE A 841      73.790  44.710  43.570  1.00  0.00           H
ATOM   2980  C   PHE A 841      68.670  44.930  44.800  1.00  0.00           C
ATOM   2981  O   PHE A 841      68.970  44.800  43.630  1.00  0.00           O
ATOM   2982  N   LEU A 842      67.980  44.050  45.500  1.00  0.00           N
ATOM   2983  HN  LEU A 842      67.750  44.200  46.460  1.00  0.00           H
ATOM   2984  CA  LEU A 842      67.640  42.790  44.900  1.00  0.00           C
ATOM   2985  HA  LEU A 842      68.390  42.440  44.220  1.00  0.00           H
ATOM   2986  CB  LEU A 842      67.320  41.730  46.060  1.00  0.00           C
ATOM   2987  HB1 LEU A 842      66.960  40.760  45.650  1.00  0.00           H
ATOM   2988  HB2 LEU A 842      66.420  42.170  46.550  1.00  0.00           H
ATOM   2989  CG  LEU A 842      68.460  41.350  46.980  1.00  0.00           C
ATOM   2990  HG  LEU A 842      68.830  42.270  47.470  1.00  0.00           H
ATOM   2991  CD1 LEU A 842      67.870  40.620  48.230  1.00  0.00           C
ATOM   2992 HD11 LEU A 842      67.000  41.190  48.600  1.00  0.00           H
ATOM   2993 HD12 LEU A 842      68.560  40.480  49.080  1.00  0.00           H
ATOM   2994 HD13 LEU A 842      67.490  39.610  47.960  1.00  0.00           H
ATOM   2995  CD2 LEU A 842      69.600  40.530  46.330  1.00  0.00           C
ATOM   2996 HD21 LEU A 842      70.310  41.110  45.700  1.00  0.00           H
ATOM   2997 HD22 LEU A 842      69.050  39.880  45.620  1.00  0.00           H
ATOM   2998 HD23 LEU A 842      70.110  39.950  47.130  1.00  0.00           H
ATOM   2999  C   LEU A 842      66.480  43.050  43.940  1.00  0.00           C
ATOM   3000  O   LEU A 842      66.270  42.310  42.920  1.00  0.00           O
ATOM   3001  N   LYS A 843      65.530  44.030  44.130  1.00  0.00           N
ATOM   3002  HN  LYS A 843      65.580  44.590  44.960  1.00  0.00           H
ATOM   3003  CA  LYS A 843      64.410  44.320  43.330  1.00  0.00           C
ATOM   3004  HA  LYS A 843      63.850  43.410  43.140  1.00  0.00           H
ATOM   3005  CB  LYS A 843      63.400  45.250  43.990  1.00  0.00           C
ATOM   3006  HB1 LYS A 843      64.020  46.100  44.350  1.00  0.00           H
ATOM   3007  HB2 LYS A 843      62.950  44.710  44.850  1.00  0.00           H
ATOM   3008  CG  LYS A 843      62.270  45.730  43.140  1.00  0.00           C
ATOM   3009  HG1 LYS A 843      62.670  46.380  42.340  1.00  0.00           H
ATOM   3010  HG2 LYS A 843      61.690  46.450  43.750  1.00  0.00           H
ATOM   3011  CD  LYS A 843      61.290  44.630  42.600  1.00  0.00           C
ATOM   3012  HD1 LYS A 843      61.140  44.060  43.540  1.00  0.00           H
ATOM   3013  HD2 LYS A 843      61.720  44.080  41.740  1.00  0.00           H
ATOM   3014  CE  LYS A 843      59.960  45.360  42.250  1.00  0.00           C
ATOM   3015  HE1 LYS A 843      60.100  46.220  41.560  1.00  0.00           H
ATOM   3016  HE2 LYS A 843      59.590  45.790  43.210  1.00  0.00           H
ATOM   3017  NZ  LYS A 843      59.000  44.420  41.780  1.00  0.00           N
ATOM   3018  HZ1 LYS A 843      59.480  43.720  41.180  1.00  0.00           H
ATOM   3019  HZ2 LYS A 843      58.310  44.950  41.210  1.00  0.00           H
ATOM   3020  HZ3 LYS A 843      58.390  43.960  42.500  1.00  0.00           H
ATOM   3021  C   LYS A 843      64.880  44.940  41.970  1.00  0.00           C
ATOM   3022  O   LYS A 843      64.310  44.580  40.930  1.00  0.00           O
ATOM   3023  N   GLN A 844      66.020  45.720  42.000  1.00  0.00           N
ATOM   3024  HN  GLN A 844      66.540  45.920  42.840  1.00  0.00           H
ATOM   3025  CA  GLN A 844      66.610  46.330  40.870  1.00  0.00           C
ATOM   3026  HA  GLN A 844      65.750  46.590  40.260  1.00  0.00           H
ATOM   3027  CB  GLN A 844      67.360  47.540  41.280  1.00  0.00           C
ATOM   3028  HB1 GLN A 844      67.960  47.980  40.440  1.00  0.00           H
ATOM   3029  HB2 GLN A 844      68.130  47.390  42.070  1.00  0.00           H
ATOM   3030  CG  GLN A 844      66.540  48.830  41.690  1.00  0.00           C
ATOM   3031  HG1 GLN A 844      67.150  49.730  41.900  1.00  0.00           H
ATOM   3032  HG2 GLN A 844      65.960  48.560  42.600  1.00  0.00           H
ATOM   3033  CD  GLN A 844      65.460  49.310  40.720  1.00  0.00           C
ATOM   3034  OE1 GLN A 844      64.410  48.710  40.580  1.00  0.00           O
ATOM   3035  NE2 GLN A 844      65.730  50.450  40.040  1.00  0.00           N
ATOM   3036 HE21 GLN A 844      65.030  50.970  39.540  1.00  0.00           H
ATOM   3037 HE22 GLN A 844      66.600  50.950  40.110  1.00  0.00           H
ATOM   3038  C   GLN A 844      67.600  45.370  40.050  1.00  0.00           C
ATOM   3039  O   GLN A 844      68.470  45.700  39.250  1.00  0.00           O
ATOM   3040  N   PHE A 845      67.440  44.040  40.340  1.00  0.00           N
ATOM   3041  HN  PHE A 845      66.700  43.790  40.970  1.00  0.00           H
ATOM   3042  CA  PHE A 845      68.270  42.990  39.770  1.00  0.00           C
ATOM   3043  HA  PHE A 845      69.270  43.380  39.690  1.00  0.00           H
ATOM   3044  CB  PHE A 845      68.340  41.730  40.680  1.00  0.00           C
ATOM   3045  HB1 PHE A 845      67.500  41.040  40.510  1.00  0.00           H
ATOM   3046  HB2 PHE A 845      68.270  42.070  41.740  1.00  0.00           H
ATOM   3047  CG  PHE A 845      69.560  40.900  40.520  1.00  0.00           C
ATOM   3048  CD1 PHE A 845      69.870  40.170  39.370  1.00  0.00           C
ATOM   3049  HD1 PHE A 845      69.130  40.080  38.590  1.00  0.00           H
ATOM   3050  CE1 PHE A 845      71.150  39.570  39.160  1.00  0.00           C
ATOM   3051  HE1 PHE A 845      71.260  38.960  38.270  1.00  0.00           H
ATOM   3052  CZ  PHE A 845      72.070  39.590  40.260  1.00  0.00           C
ATOM   3053  HZ  PHE A 845      73.050  39.150  40.130  1.00  0.00           H
ATOM   3054  CD2 PHE A 845      70.460  40.990  41.530  1.00  0.00           C
ATOM   3055  HD2 PHE A 845      70.300  41.500  42.460  1.00  0.00           H
ATOM   3056  CE2 PHE A 845      71.710  40.360  41.400  1.00  0.00           C
ATOM   3057  HE2 PHE A 845      72.360  40.430  42.260  1.00  0.00           H
ATOM   3058  C   PHE A 845      67.960  42.660  38.340  1.00  0.00           C
ATOM   3059  O   PHE A 845      68.860  42.510  37.550  1.00  0.00           O
ATOM   3060  N   LYS A 846      66.720  42.630  37.970  1.00  0.00           N
ATOM   3061  HN  LYS A 846      65.940  42.450  38.560  1.00  0.00           H
ATOM   3062  CA  LYS A 846      66.420  42.370  36.580  1.00  0.00           C
ATOM   3063  HA  LYS A 846      66.830  41.440  36.230  1.00  0.00           H
ATOM   3064  CB  LYS A 846      64.870  42.430  36.390  1.00  0.00           C
ATOM   3065  HB1 LYS A 846      64.400  41.600  36.960  1.00  0.00           H
ATOM   3066  HB2 LYS A 846      64.700  42.250  35.310  1.00  0.00           H
ATOM   3067  CG  LYS A 846      64.250  43.790  36.770  1.00  0.00           C
ATOM   3068  HG1 LYS A 846      64.660  44.580  36.090  1.00  0.00           H
ATOM   3069  HG2 LYS A 846      64.570  44.010  37.800  1.00  0.00           H
ATOM   3070  CD  LYS A 846      62.700  43.770  36.700  1.00  0.00           C
ATOM   3071  HD1 LYS A 846      62.320  44.710  37.150  1.00  0.00           H
ATOM   3072  HD2 LYS A 846      62.450  42.990  37.450  1.00  0.00           H
ATOM   3073  CE  LYS A 846      62.060  43.510  35.360  1.00  0.00           C
ATOM   3074  HE1 LYS A 846      60.970  43.330  35.460  1.00  0.00           H
ATOM   3075  HE2 LYS A 846      62.380  42.610  34.780  1.00  0.00           H
ATOM   3076  NZ  LYS A 846      62.330  44.630  34.420  1.00  0.00           N
ATOM   3077  HZ1 LYS A 846      63.230  44.540  33.920  1.00  0.00           H
ATOM   3078  HZ2 LYS A 846      62.460  45.560  34.890  1.00  0.00           H
ATOM   3079  HZ3 LYS A 846      61.500  44.730  33.790  1.00  0.00           H
ATOM   3080  C   LYS A 846      67.000  43.360  35.500  1.00  0.00           C
ATOM   3081  O   LYS A 846      67.200  43.070  34.330  1.00  0.00           O
ATOM   3082  N   THR A 847      67.270  44.640  35.800  1.00  0.00           N
ATOM   3083  HN  THR A 847      67.150  45.070  36.690  1.00  0.00           H
ATOM   3084  CA  THR A 847      68.080  45.530  35.000  1.00  0.00           C
ATOM   3085  HA  THR A 847      67.840  45.500  33.930  1.00  0.00           H
ATOM   3086  CB  THR A 847      67.750  46.950  35.320  1.00  0.00           C
ATOM   3087  HB  THR A 847      68.420  47.660  34.780  1.00  0.00           H
ATOM   3088  OG1 THR A 847      67.580  47.370  36.710  1.00  0.00           O
ATOM   3089  HG1 THR A 847      68.460  47.460  37.110  1.00  0.00           H
ATOM   3090  CG2 THR A 847      66.390  47.290  34.610  1.00  0.00           C
ATOM   3091 HG21 THR A 847      66.090  48.350  34.620  1.00  0.00           H
ATOM   3092 HG22 THR A 847      65.580  46.700  35.080  1.00  0.00           H
ATOM   3093 HG23 THR A 847      66.480  47.000  33.540  1.00  0.00           H
ATOM   3094  C   THR A 847      69.630  45.340  35.020  1.00  0.00           C
ATOM   3095  O   THR A 847      70.310  46.010  34.240  1.00  0.00           O
ATOM   3096  N   LYS A 848      70.120  44.470  35.880  1.00  0.00           N
ATOM   3097  HN  LYS A 848      69.550  43.940  36.490  1.00  0.00           H
ATOM   3098  CA  LYS A 848      71.500  43.980  35.820  1.00  0.00           C
ATOM   3099  HA  LYS A 848      72.000  44.900  35.580  1.00  0.00           H
ATOM   3100  CB  LYS A 848      72.020  43.390  37.130  1.00  0.00           C
ATOM   3101  HB1 LYS A 848      73.080  43.090  37.140  1.00  0.00           H
ATOM   3102  HB2 LYS A 848      71.530  42.420  37.360  1.00  0.00           H
ATOM   3103  CG  LYS A 848      71.650  44.280  38.360  1.00  0.00           C
ATOM   3104  HG1 LYS A 848      71.910  43.710  39.280  1.00  0.00           H
ATOM   3105  HG2 LYS A 848      70.550  44.380  38.410  1.00  0.00           H
ATOM   3106  CD  LYS A 848      72.380  45.610  38.210  1.00  0.00           C
ATOM   3107  HD1 LYS A 848      71.950  46.170  37.350  1.00  0.00           H
ATOM   3108  HD2 LYS A 848      73.450  45.330  38.140  1.00  0.00           H
ATOM   3109  CE  LYS A 848      72.200  46.610  39.380  1.00  0.00           C
ATOM   3110  HE1 LYS A 848      72.890  47.470  39.260  1.00  0.00           H
ATOM   3111  HE2 LYS A 848      72.420  46.100  40.330  1.00  0.00           H
ATOM   3112  NZ  LYS A 848      70.770  47.080  39.480  1.00  0.00           N
ATOM   3113  HZ1 LYS A 848      70.530  47.420  38.530  1.00  0.00           H
ATOM   3114  HZ2 LYS A 848      70.580  47.880  40.120  1.00  0.00           H
ATOM   3115  HZ3 LYS A 848      70.120  46.330  39.820  1.00  0.00           H
ATOM   3116  C   LYS A 848      71.780  42.910  34.800  1.00  0.00           C
ATOM   3117  O   LYS A 848      70.940  42.370  34.120  1.00  0.00           O
ATOM   3118  N   ARG A 849      73.120  42.630  34.540  1.00  0.00           N
ATOM   3119  HN  ARG A 849      73.820  43.080  35.080  1.00  0.00           H
ATOM   3120  CA  ARG A 849      73.590  41.790  33.420  1.00  0.00           C
ATOM   3121  HA  ARG A 849      72.730  41.490  32.840  1.00  0.00           H
ATOM   3122  CB  ARG A 849      74.580  42.570  32.450  1.00  0.00           C
ATOM   3123  HB1 ARG A 849      74.780  41.860  31.610  1.00  0.00           H
ATOM   3124  HB2 ARG A 849      75.530  42.810  32.970  1.00  0.00           H
ATOM   3125  CG  ARG A 849      74.060  43.960  31.960  1.00  0.00           C
ATOM   3126  HG1 ARG A 849      74.840  44.310  31.260  1.00  0.00           H
ATOM   3127  HG2 ARG A 849      74.020  44.600  32.870  1.00  0.00           H
ATOM   3128  CD  ARG A 849      72.670  43.980  31.360  1.00  0.00           C
ATOM   3129  HD1 ARG A 849      71.850  43.640  32.030  1.00  0.00           H
ATOM   3130  HD2 ARG A 849      72.800  43.290  30.490  1.00  0.00           H
ATOM   3131  NE  ARG A 849      72.540  45.430  30.950  1.00  0.00           N
ATOM   3132  HE  ARG A 849      73.420  45.740  30.580  1.00  0.00           H
ATOM   3133  CZ  ARG A 849      71.500  46.270  30.920  1.00  0.00           C
ATOM   3134  NH1 ARG A 849      71.780  47.490  30.540  1.00  0.00           N
ATOM   3135 HH11 ARG A 849      72.760  47.710  30.520  1.00  0.00           H
ATOM   3136 HH12 ARG A 849      71.090  47.920  29.950  1.00  0.00           H
ATOM   3137  NH2 ARG A 849      70.290  45.880  31.150  1.00  0.00           N
ATOM   3138 HH21 ARG A 849      70.070  45.060  31.660  1.00  0.00           H
ATOM   3139 HH22 ARG A 849      69.540  46.550  31.110  1.00  0.00           H
ATOM   3140  C   ARG A 849      74.290  40.650  33.970  1.00  0.00           C
ATOM   3141  O   ARG A 849      74.940  39.840  33.320  1.00  0.00           O
ATOM   3142  N   TYR A 850      73.990  40.410  35.290  1.00  0.00           N
ATOM   3143  HN  TYR A 850      73.360  41.030  35.750  1.00  0.00           H
ATOM   3144  CA  TYR A 850      74.390  39.240  36.020  1.00  0.00           C
ATOM   3145  HA  TYR A 850      75.370  38.860  35.720  1.00  0.00           H
ATOM   3146  CB  TYR A 850      74.400  39.460  37.510  1.00  0.00           C
ATOM   3147  HB1 TYR A 850      74.900  38.670  38.110  1.00  0.00           H
ATOM   3148  HB2 TYR A 850      73.350  39.560  37.840  1.00  0.00           H
ATOM   3149  CG  TYR A 850      75.170  40.690  37.840  1.00  0.00           C
ATOM   3150  CD1 TYR A 850      76.500  40.850  37.430  1.00  0.00           C
ATOM   3151  HD1 TYR A 850      76.990  40.110  36.810  1.00  0.00           H
ATOM   3152  CE1 TYR A 850      77.280  41.980  37.790  1.00  0.00           C
ATOM   3153  HE1 TYR A 850      78.280  42.090  37.390  1.00  0.00           H
ATOM   3154  CZ  TYR A 850      76.740  42.900  38.660  1.00  0.00           C
ATOM   3155  OH  TYR A 850      77.430  44.080  39.170  1.00  0.00           O
ATOM   3156  HH  TYR A 850      76.770  44.780  39.200  1.00  0.00           H
ATOM   3157  CD2 TYR A 850      74.670  41.700  38.680  1.00  0.00           C
ATOM   3158  HD2 TYR A 850      73.660  41.580  39.020  1.00  0.00           H
ATOM   3159  CE2 TYR A 850      75.410  42.790  39.030  1.00  0.00           C
ATOM   3160  HE2 TYR A 850      75.120  43.580  39.710  1.00  0.00           H
ATOM   3161  C   TYR A 850      73.490  38.090  35.830  1.00  0.00           C
ATOM   3162  O   TYR A 850      72.300  38.260  35.640  1.00  0.00           O
ATOM   3163  N   PHE A 851      74.070  36.860  35.830  1.00  0.00           N
ATOM   3164  HN  PHE A 851      75.070  36.890  35.850  1.00  0.00           H
ATOM   3165  CA  PHE A 851      73.400  35.530  35.750  1.00  0.00           C
ATOM   3166  HA  PHE A 851      74.190  34.800  35.900  1.00  0.00           H
ATOM   3167  CB  PHE A 851      72.560  35.420  37.090  1.00  0.00           C
ATOM   3168  HB1 PHE A 851      72.170  34.390  37.220  1.00  0.00           H
ATOM   3169  HB2 PHE A 851      71.740  36.160  37.170  1.00  0.00           H
ATOM   3170  CG  PHE A 851      73.330  35.580  38.390  1.00  0.00           C
ATOM   3171  CD1 PHE A 851      74.580  34.990  38.660  1.00  0.00           C
ATOM   3172  HD1 PHE A 851      75.070  34.470  37.830  1.00  0.00           H
ATOM   3173  CE1 PHE A 851      75.110  35.050  39.960  1.00  0.00           C
ATOM   3174  HE1 PHE A 851      76.030  34.480  40.040  1.00  0.00           H
ATOM   3175  CZ  PHE A 851      74.460  35.630  41.010  1.00  0.00           C
ATOM   3176  HZ  PHE A 851      74.960  35.670  41.970  1.00  0.00           H
ATOM   3177  CD2 PHE A 851      72.680  36.240  39.440  1.00  0.00           C
ATOM   3178  HD2 PHE A 851      71.740  36.750  39.330  1.00  0.00           H
ATOM   3179  CE2 PHE A 851      73.210  36.230  40.750  1.00  0.00           C
ATOM   3180  HE2 PHE A 851      72.700  36.750  41.560  1.00  0.00           H
ATOM   3181  C   PHE A 851      72.540  35.230  34.500  1.00  0.00           C
ATOM   3182  O   PHE A 851      72.190  36.140  33.740  1.00  0.00           O
ATOM   3183  N   PRO A 852      72.160  34.030  34.210  1.00  0.00           N
ATOM   3184  CD  PRO A 852      72.850  32.790  34.530  1.00  0.00           C
ATOM   3185  HD1 PRO A 852      72.630  32.530  35.590  1.00  0.00           H
ATOM   3186  HD2 PRO A 852      73.930  32.980  34.420  1.00  0.00           H
ATOM   3187  CA  PRO A 852      71.040  33.740  33.320  1.00  0.00           C
ATOM   3188  HA  PRO A 852      71.370  34.090  32.360  1.00  0.00           H
ATOM   3189  CB  PRO A 852      70.920  32.190  33.390  1.00  0.00           C
ATOM   3190  HB1 PRO A 852      70.300  31.740  32.590  1.00  0.00           H
ATOM   3191  HB2 PRO A 852      70.380  31.840  34.300  1.00  0.00           H
ATOM   3192  CG  PRO A 852      72.310  31.680  33.530  1.00  0.00           C
ATOM   3193  HG1 PRO A 852      72.380  30.590  33.780  1.00  0.00           H
ATOM   3194  HG2 PRO A 852      72.880  31.820  32.590  1.00  0.00           H
ATOM   3195  C   PRO A 852      69.730  34.440  33.600  1.00  0.00           C
ATOM   3196  O   PRO A 852      69.450  34.710  34.790  1.00  0.00           O
ATOM   3197  N   THR A 853      68.850  34.670  32.590  1.00  0.00           N
ATOM   3198  HN  THR A 853      69.000  34.310  31.670  1.00  0.00           H
ATOM   3199  CA  THR A 853      67.780  35.660  32.720  1.00  0.00           C
ATOM   3200  HA  THR A 853      68.170  36.550  33.180  1.00  0.00           H
ATOM   3201  CB  THR A 853      67.400  36.100  31.320  1.00  0.00           C
ATOM   3202  HB  THR A 853      66.350  36.450  31.270  1.00  0.00           H
ATOM   3203  OG1 THR A 853      67.640  35.140  30.280  1.00  0.00           O
ATOM   3204  HG1 THR A 853      67.390  35.650  29.510  1.00  0.00           H
ATOM   3205  CG2 THR A 853      68.240  37.400  30.970  1.00  0.00           C
ATOM   3206 HG21 THR A 853      68.040  38.130  31.780  1.00  0.00           H
ATOM   3207 HG22 THR A 853      67.930  37.730  29.960  1.00  0.00           H
ATOM   3208 HG23 THR A 853      69.350  37.290  31.050  1.00  0.00           H
ATOM   3209  C   THR A 853      66.630  35.270  33.550  1.00  0.00           C
ATOM   3210  O   THR A 853      65.980  36.170  34.070  1.00  0.00           O
ATOM   3211  N   LYS A 854      66.300  33.940  33.610  1.00  0.00           N
ATOM   3212  HN  LYS A 854      66.850  33.160  33.330  1.00  0.00           H
ATOM   3213  CA  LYS A 854      65.170  33.520  34.420  1.00  0.00           C
ATOM   3214  HA  LYS A 854      64.460  34.320  34.340  1.00  0.00           H
ATOM   3215  CB  LYS A 854      64.400  32.320  33.810  1.00  0.00           C
ATOM   3216  HB1 LYS A 854      65.040  31.420  33.690  1.00  0.00           H
ATOM   3217  HB2 LYS A 854      64.220  32.630  32.750  1.00  0.00           H
ATOM   3218  CG  LYS A 854      63.160  31.820  34.620  1.00  0.00           C
ATOM   3219  HG1 LYS A 854      63.560  31.570  35.630  1.00  0.00           H
ATOM   3220  HG2 LYS A 854      62.840  30.890  34.100  1.00  0.00           H
ATOM   3221  CD  LYS A 854      62.010  32.760  34.840  1.00  0.00           C
ATOM   3222  HD1 LYS A 854      62.130  33.580  35.580  1.00  0.00           H
ATOM   3223  HD2 LYS A 854      61.120  32.190  35.180  1.00  0.00           H
ATOM   3224  CE  LYS A 854      61.480  33.490  33.620  1.00  0.00           C
ATOM   3225  HE1 LYS A 854      62.210  34.210  33.200  1.00  0.00           H
ATOM   3226  HE2 LYS A 854      60.580  34.080  33.880  1.00  0.00           H
ATOM   3227  NZ  LYS A 854      61.180  32.490  32.540  1.00  0.00           N
ATOM   3228  HZ1 LYS A 854      60.340  31.950  32.810  1.00  0.00           H
ATOM   3229  HZ2 LYS A 854      61.920  31.790  32.360  1.00  0.00           H
ATOM   3230  HZ3 LYS A 854      61.040  32.910  31.600  1.00  0.00           H
ATOM   3231  C   LYS A 854      65.610  33.340  35.840  1.00  0.00           C
ATOM   3232  O   LYS A 854      64.810  33.360  36.800  1.00  0.00           O
ATOM   3233  N   VAL A 855      66.900  33.140  36.090  1.00  0.00           N
ATOM   3234  HN  VAL A 855      67.610  33.170  35.380  1.00  0.00           H
ATOM   3235  CA  VAL A 855      67.470  33.220  37.460  1.00  0.00           C
ATOM   3236  HA  VAL A 855      66.840  32.550  38.050  1.00  0.00           H
ATOM   3237  CB  VAL A 855      68.930  32.750  37.490  1.00  0.00           C
ATOM   3238  HB  VAL A 855      69.570  33.480  36.940  1.00  0.00           H
ATOM   3239  CG1 VAL A 855      69.480  32.490  38.930  1.00  0.00           C
ATOM   3240 HG11 VAL A 855      69.160  33.390  39.500  1.00  0.00           H
ATOM   3241 HG12 VAL A 855      70.580  32.390  38.870  1.00  0.00           H
ATOM   3242 HG13 VAL A 855      69.050  31.540  39.310  1.00  0.00           H
ATOM   3243  CG2 VAL A 855      69.180  31.400  36.710  1.00  0.00           C
ATOM   3244 HG21 VAL A 855      70.240  31.110  36.850  1.00  0.00           H
ATOM   3245 HG22 VAL A 855      68.990  31.490  35.630  1.00  0.00           H
ATOM   3246 HG23 VAL A 855      68.580  30.590  37.160  1.00  0.00           H
ATOM   3247  C   VAL A 855      67.240  34.630  37.940  1.00  0.00           C
ATOM   3248  O   VAL A 855      66.730  35.000  38.970  1.00  0.00           O
ATOM   3249  N   ARG A 856      67.690  35.560  37.020  1.00  0.00           N
ATOM   3250  HN  ARG A 856      68.150  35.190  36.220  1.00  0.00           H
ATOM   3251  CA  ARG A 856      67.760  37.010  37.300  1.00  0.00           C
ATOM   3252  HA  ARG A 856      68.420  37.190  38.130  1.00  0.00           H
ATOM   3253  CB  ARG A 856      68.370  37.620  36.010  1.00  0.00           C
ATOM   3254  HB1 ARG A 856      67.760  37.450  35.100  1.00  0.00           H
ATOM   3255  HB2 ARG A 856      69.350  37.120  35.870  1.00  0.00           H
ATOM   3256  CG  ARG A 856      68.640  39.160  36.000  1.00  0.00           C
ATOM   3257  HG1 ARG A 856      69.490  39.200  36.710  1.00  0.00           H
ATOM   3258  HG2 ARG A 856      67.790  39.660  36.500  1.00  0.00           H
ATOM   3259  CD  ARG A 856      69.110  39.760  34.630  1.00  0.00           C
ATOM   3260  HD1 ARG A 856      69.310  40.850  34.530  1.00  0.00           H
ATOM   3261  HD2 ARG A 856      68.180  39.630  34.040  1.00  0.00           H
ATOM   3262  NE  ARG A 856      70.280  39.010  33.980  1.00  0.00           N
ATOM   3263  HE  ARG A 856      70.930  38.500  34.530  1.00  0.00           H
ATOM   3264  CZ  ARG A 856      70.700  39.130  32.710  1.00  0.00           C
ATOM   3265  NH1 ARG A 856      69.970  39.810  31.890  1.00  0.00           N
ATOM   3266 HH11 ARG A 856      69.200  40.340  32.240  1.00  0.00           H
ATOM   3267 HH12 ARG A 856      70.250  39.820  30.930  1.00  0.00           H
ATOM   3268  NH2 ARG A 856      71.630  38.400  32.180  1.00  0.00           N
ATOM   3269 HH21 ARG A 856      71.630  38.440  31.180  1.00  0.00           H
ATOM   3270 HH22 ARG A 856      71.900  37.580  32.680  1.00  0.00           H
ATOM   3271  C   ARG A 856      66.420  37.610  37.570  1.00  0.00           C
ATOM   3272  O   ARG A 856      66.270  38.460  38.470  1.00  0.00           O
ATOM   3273  N   SER A 857      65.330  37.250  36.710  1.00  0.00           N
ATOM   3274  HN  SER A 857      65.430  36.730  35.870  1.00  0.00           H
ATOM   3275  CA  SER A 857      63.940  37.730  37.100  1.00  0.00           C
ATOM   3276  HA  SER A 857      64.050  38.780  37.350  1.00  0.00           H
ATOM   3277  CB  SER A 857      62.910  37.470  35.960  1.00  0.00           C
ATOM   3278  HB1 SER A 857      61.840  37.560  36.230  1.00  0.00           H
ATOM   3279  HB2 SER A 857      62.940  36.410  35.670  1.00  0.00           H
ATOM   3280  OG  SER A 857      63.230  38.180  34.760  1.00  0.00           O
ATOM   3281  HG1 SER A 857      62.880  39.070  34.890  1.00  0.00           H
ATOM   3282  C   SER A 857      63.370  37.230  38.420  1.00  0.00           C
ATOM   3283  O   SER A 857      62.690  37.870  39.210  1.00  0.00           O
ATOM   3284  N   THR A 858      63.740  35.950  38.730  1.00  0.00           N
ATOM   3285  HN  THR A 858      64.520  35.610  38.210  1.00  0.00           H
ATOM   3286  CA  THR A 858      63.470  35.250  40.000  1.00  0.00           C
ATOM   3287  HA  THR A 858      62.390  35.410  40.040  1.00  0.00           H
ATOM   3288  CB  THR A 858      63.730  33.760  40.140  1.00  0.00           C
ATOM   3289  HB  THR A 858      64.830  33.580  40.180  1.00  0.00           H
ATOM   3290  OG1 THR A 858      63.130  33.100  39.050  1.00  0.00           O
ATOM   3291  HG1 THR A 858      63.760  32.920  38.340  1.00  0.00           H
ATOM   3292  CG2 THR A 858      63.110  33.170  41.450  1.00  0.00           C
ATOM   3293 HG21 THR A 858      62.000  33.160  41.420  1.00  0.00           H
ATOM   3294 HG22 THR A 858      63.420  33.670  42.400  1.00  0.00           H
ATOM   3295 HG23 THR A 858      63.390  32.100  41.510  1.00  0.00           H
ATOM   3296  C   THR A 858      64.090  36.010  41.140  1.00  0.00           C
ATOM   3297  O   THR A 858      63.380  36.070  42.160  1.00  0.00           O
ATOM   3298  N   ILE A 859      65.300  36.630  41.100  1.00  0.00           N
ATOM   3299  HN  ILE A 859      65.930  36.490  40.340  1.00  0.00           H
ATOM   3300  CA  ILE A 859      65.820  37.490  42.210  1.00  0.00           C
ATOM   3301  HA  ILE A 859      65.960  36.840  43.060  1.00  0.00           H
ATOM   3302  CB  ILE A 859      67.180  37.980  41.870  1.00  0.00           C
ATOM   3303  HB  ILE A 859      67.240  38.370  40.830  1.00  0.00           H
ATOM   3304  CG2 ILE A 859      67.650  39.090  42.830  1.00  0.00           C
ATOM   3305 HG21 ILE A 859      67.280  38.870  43.840  1.00  0.00           H
ATOM   3306 HG22 ILE A 859      67.100  40.010  42.520  1.00  0.00           H
ATOM   3307 HG23 ILE A 859      68.760  39.260  42.850  1.00  0.00           H
ATOM   3308  CG1 ILE A 859      68.110  36.810  41.830  1.00  0.00           C
ATOM   3309 HG11 ILE A 859      67.760  36.300  40.890  1.00  0.00           H
ATOM   3310 HG12 ILE A 859      67.960  36.100  42.670  1.00  0.00           H
ATOM   3311  CD  ILE A 859      69.610  37.080  41.560  1.00  0.00           C
ATOM   3312  HD1 ILE A 859      70.140  36.120  41.380  1.00  0.00           H
ATOM   3313  HD2 ILE A 859      70.010  37.560  42.480  1.00  0.00           H
ATOM   3314  HD3 ILE A 859      69.790  37.910  40.850  1.00  0.00           H
ATOM   3315  C   ILE A 859      64.920  38.680  42.480  1.00  0.00           C
ATOM   3316  O   ILE A 859      64.490  38.900  43.590  1.00  0.00           O
ATOM   3317  N   SER A 860      64.460  39.370  41.420  1.00  0.00           N
ATOM   3318  HN  SER A 860      64.740  39.290  40.460  1.00  0.00           H
ATOM   3319  CA  SER A 860      63.560  40.520  41.540  1.00  0.00           C
ATOM   3320  HA  SER A 860      63.870  41.220  42.310  1.00  0.00           H
ATOM   3321  CB  SER A 860      63.310  41.350  40.300  1.00  0.00           C
ATOM   3322  HB1 SER A 860      62.590  42.180  40.380  1.00  0.00           H
ATOM   3323  HB2 SER A 860      62.910  40.620  39.560  1.00  0.00           H
ATOM   3324  OG  SER A 860      64.520  41.920  39.830  1.00  0.00           O
ATOM   3325  HG1 SER A 860      64.610  42.780  40.240  1.00  0.00           H
ATOM   3326  C   SER A 860      62.250  40.160  42.150  1.00  0.00           C
ATOM   3327  O   SER A 860      61.700  40.880  42.980  1.00  0.00           O
ATOM   3328  N   ASP A 861      61.640  39.000  41.730  1.00  0.00           N
ATOM   3329  HN  ASP A 861      61.940  38.570  40.880  1.00  0.00           H
ATOM   3330  CA  ASP A 861      60.390  38.540  42.200  1.00  0.00           C
ATOM   3331  HA  ASP A 861      59.760  39.400  42.330  1.00  0.00           H
ATOM   3332  CB  ASP A 861      59.660  37.580  41.170  1.00  0.00           C
ATOM   3333  HB1 ASP A 861      58.660  37.360  41.600  1.00  0.00           H
ATOM   3334  HB2 ASP A 861      60.200  36.620  41.080  1.00  0.00           H
ATOM   3335  CG  ASP A 861      59.530  38.210  39.880  1.00  0.00           C
ATOM   3336  OD1 ASP A 861      59.730  39.470  39.760  1.00  0.00           O
ATOM   3337  OD2 ASP A 861      59.130  37.560  38.890  1.00  0.00           O
ATOM   3338  C   ASP A 861      60.450  37.970  43.620  1.00  0.00           C
ATOM   3339  O   ASP A 861      59.460  38.010  44.390  1.00  0.00           O
ATOM   3340  N   PHE A 862      61.610  37.550  44.120  1.00  0.00           N
ATOM   3341  HN  PHE A 862      62.440  37.650  43.590  1.00  0.00           H
ATOM   3342  CA  PHE A 862      61.790  37.010  45.510  1.00  0.00           C
ATOM   3343  HA  PHE A 862      60.830  36.700  45.880  1.00  0.00           H
ATOM   3344  CB  PHE A 862      62.630  35.750  45.440  1.00  0.00           C
ATOM   3345  HB1 PHE A 862      63.660  36.020  45.110  1.00  0.00           H
ATOM   3346  HB2 PHE A 862      62.170  35.180  44.600  1.00  0.00           H
ATOM   3347  CG  PHE A 862      62.590  34.840  46.620  1.00  0.00           C
ATOM   3348  CD1 PHE A 862      61.370  34.330  47.060  1.00  0.00           C
ATOM   3349  HD1 PHE A 862      60.410  34.650  46.670  1.00  0.00           H
ATOM   3350  CE1 PHE A 862      61.360  33.330  47.980  1.00  0.00           C
ATOM   3351  HE1 PHE A 862      60.350  32.970  48.120  1.00  0.00           H
ATOM   3352  CZ  PHE A 862      62.530  32.890  48.550  1.00  0.00           C
ATOM   3353  HZ  PHE A 862      62.470  32.020  49.200  1.00  0.00           H
ATOM   3354  CD2 PHE A 862      63.760  34.340  47.190  1.00  0.00           C
ATOM   3355  HD2 PHE A 862      64.740  34.600  46.810  1.00  0.00           H
ATOM   3356  CE2 PHE A 862      63.710  33.270  48.070  1.00  0.00           C
ATOM   3357  HE2 PHE A 862      64.650  32.920  48.450  1.00  0.00           H
ATOM   3358  C   PHE A 862      62.380  38.000  46.470  1.00  0.00           C
ATOM   3359  O   PHE A 862      62.550  37.750  47.670  1.00  0.00           O
ATOM   3360  N   ALA A 863      62.840  39.190  46.010  1.00  0.00           N
ATOM   3361  HN  ALA A 863      62.640  39.380  45.040  1.00  0.00           H
ATOM   3362  CA  ALA A 863      63.620  40.220  46.640  1.00  0.00           C
ATOM   3363  HA  ALA A 863      64.600  39.850  46.870  1.00  0.00           H
ATOM   3364  CB  ALA A 863      63.700  41.420  45.620  1.00  0.00           C
ATOM   3365  HB1 ALA A 863      64.430  41.150  44.820  1.00  0.00           H
ATOM   3366  HB2 ALA A 863      64.080  42.310  46.170  1.00  0.00           H
ATOM   3367  HB3 ALA A 863      62.720  41.580  45.150  1.00  0.00           H
ATOM   3368  C   ALA A 863      63.100  40.680  48.030  1.00  0.00           C
ATOM   3369  O   ALA A 863      63.820  40.530  49.060  1.00  0.00           O
ATOM   3370  N   VAL A 864      61.890  41.140  48.200  1.00  0.00           N
ATOM   3371  HN  VAL A 864      61.320  41.280  47.390  1.00  0.00           H
ATOM   3372  CA  VAL A 864      61.310  41.560  49.520  1.00  0.00           C
ATOM   3373  HA  VAL A 864      62.140  42.110  49.950  1.00  0.00           H
ATOM   3374  CB  VAL A 864      60.080  42.530  49.520  1.00  0.00           C
ATOM   3375  HB  VAL A 864      60.360  43.220  48.690  1.00  0.00           H
ATOM   3376  CG1 VAL A 864      58.790  41.680  49.200  1.00  0.00           C
ATOM   3377 HG11 VAL A 864      57.920  42.350  49.120  1.00  0.00           H
ATOM   3378 HG12 VAL A 864      58.620  40.880  49.960  1.00  0.00           H
ATOM   3379 HG13 VAL A 864      58.960  41.150  48.230  1.00  0.00           H
ATOM   3380  CG2 VAL A 864      59.950  43.280  50.810  1.00  0.00           C
ATOM   3381 HG21 VAL A 864      60.860  43.840  51.120  1.00  0.00           H
ATOM   3382 HG22 VAL A 864      59.780  42.540  51.610  1.00  0.00           H
ATOM   3383 HG23 VAL A 864      59.090  43.970  50.630  1.00  0.00           H
ATOM   3384  C   VAL A 864      61.170  40.470  50.530  1.00  0.00           C
ATOM   3385  O   VAL A 864      61.470  40.740  51.670  1.00  0.00           O
ATOM   3386  N   PHE A 865      60.760  39.270  50.070  1.00  0.00           N
ATOM   3387  HN  PHE A 865      60.470  39.140  49.130  1.00  0.00           H
ATOM   3388  CA  PHE A 865      60.700  38.140  50.960  1.00  0.00           C
ATOM   3389  HA  PHE A 865      60.170  38.460  51.860  1.00  0.00           H
ATOM   3390  CB  PHE A 865      59.760  37.160  50.340  1.00  0.00           C
ATOM   3391  HB1 PHE A 865      60.100  36.850  49.330  1.00  0.00           H
ATOM   3392  HB2 PHE A 865      58.780  37.670  50.240  1.00  0.00           H
ATOM   3393  CG  PHE A 865      59.480  35.940  51.170  1.00  0.00           C
ATOM   3394  CD1 PHE A 865      60.190  34.790  50.990  1.00  0.00           C
ATOM   3395  HD1 PHE A 865      61.070  34.870  50.360  1.00  0.00           H
ATOM   3396  CE1 PHE A 865      59.940  33.700  51.720  1.00  0.00           C
ATOM   3397  HE1 PHE A 865      60.590  32.850  51.710  1.00  0.00           H
ATOM   3398  CZ  PHE A 865      58.920  33.680  52.620  1.00  0.00           C
ATOM   3399  HZ  PHE A 865      58.840  32.850  53.310  1.00  0.00           H
ATOM   3400  CD2 PHE A 865      58.390  35.990  52.110  1.00  0.00           C
ATOM   3401  HD2 PHE A 865      57.820  36.900  52.280  1.00  0.00           H
ATOM   3402  CE2 PHE A 865      58.100  34.850  52.850  1.00  0.00           C
ATOM   3403  HE2 PHE A 865      57.200  34.800  53.440  1.00  0.00           H
ATOM   3404  C   PHE A 865      62.060  37.630  51.470  1.00  0.00           C
ATOM   3405  O   PHE A 865      62.250  37.530  52.640  1.00  0.00           O
ATOM   3406  N   LEU A 866      63.050  37.550  50.530  1.00  0.00           N
ATOM   3407  HN  LEU A 866      62.830  37.760  49.580  1.00  0.00           H
ATOM   3408  CA  LEU A 866      64.510  37.300  50.800  1.00  0.00           C
ATOM   3409  HA  LEU A 866      64.690  36.380  51.330  1.00  0.00           H
ATOM   3410  CB  LEU A 866      65.280  37.310  49.500  1.00  0.00           C
ATOM   3411  HB1 LEU A 866      65.100  38.250  48.930  1.00  0.00           H
ATOM   3412  HB2 LEU A 866      64.860  36.460  48.940  1.00  0.00           H
ATOM   3413  CG  LEU A 866      66.760  37.120  49.520  1.00  0.00           C
ATOM   3414  HG  LEU A 866      67.190  38.000  50.020  1.00  0.00           H
ATOM   3415  CD1 LEU A 866      67.220  35.990  50.420  1.00  0.00           C
ATOM   3416 HD11 LEU A 866      68.240  36.220  50.820  1.00  0.00           H
ATOM   3417 HD12 LEU A 866      67.230  34.980  49.950  1.00  0.00           H
ATOM   3418 HD13 LEU A 866      66.710  36.010  51.410  1.00  0.00           H
ATOM   3419  CD2 LEU A 866      67.380  37.020  48.120  1.00  0.00           C
ATOM   3420 HD21 LEU A 866      66.810  37.790  47.570  1.00  0.00           H
ATOM   3421 HD22 LEU A 866      67.150  36.040  47.660  1.00  0.00           H
ATOM   3422 HD23 LEU A 866      68.480  37.180  48.170  1.00  0.00           H
ATOM   3423  C   LEU A 866      65.090  38.350  51.690  1.00  0.00           C
ATOM   3424  O   LEU A 866      65.860  38.040  52.600  1.00  0.00           O
ATOM   3425  N   THR A 867      64.710  39.630  51.500  1.00  0.00           N
ATOM   3426  HN  THR A 867      64.020  39.890  50.840  1.00  0.00           H
ATOM   3427  CA  THR A 867      65.120  40.690  52.470  1.00  0.00           C
ATOM   3428  HA  THR A 867      66.190  40.780  52.630  1.00  0.00           H
ATOM   3429  CB  THR A 867      64.590  42.130  52.080  1.00  0.00           C
ATOM   3430  HB  THR A 867      63.490  42.190  52.000  1.00  0.00           H
ATOM   3431  OG1 THR A 867      65.030  42.480  50.770  1.00  0.00           O
ATOM   3432  HG1 THR A 867      64.880  41.700  50.230  1.00  0.00           H
ATOM   3433  CG2 THR A 867      65.130  43.240  53.020  1.00  0.00           C
ATOM   3434 HG21 THR A 867      64.910  44.220  52.540  1.00  0.00           H
ATOM   3435 HG22 THR A 867      66.230  43.240  53.070  1.00  0.00           H
ATOM   3436 HG23 THR A 867      64.570  43.180  53.990  1.00  0.00           H
ATOM   3437  C   THR A 867      64.620  40.450  53.910  1.00  0.00           C
ATOM   3438  O   THR A 867      65.400  40.690  54.830  1.00  0.00           O
ATOM   3439  N   ILE A 868      63.390  39.900  54.190  1.00  0.00           N
ATOM   3440  HN  ILE A 868      62.750  39.720  53.450  1.00  0.00           H
ATOM   3441  CA  ILE A 868      63.040  39.480  55.520  1.00  0.00           C
ATOM   3442  HA  ILE A 868      63.320  40.330  56.150  1.00  0.00           H
ATOM   3443  CB  ILE A 868      61.560  39.230  55.620  1.00  0.00           C
ATOM   3444  HB  ILE A 868      61.300  38.440  54.880  1.00  0.00           H
ATOM   3445  CG2 ILE A 868      61.160  38.800  57.030  1.00  0.00           C
ATOM   3446 HG21 ILE A 868      60.100  39.020  57.300  1.00  0.00           H
ATOM   3447 HG22 ILE A 868      61.760  39.390  57.760  1.00  0.00           H
ATOM   3448 HG23 ILE A 868      61.420  37.730  57.040  1.00  0.00           H
ATOM   3449  CG1 ILE A 868      60.730  40.520  55.320  1.00  0.00           C
ATOM   3450 HG11 ILE A 868      61.240  41.290  54.700  1.00  0.00           H
ATOM   3451 HG12 ILE A 868      60.570  41.140  56.240  1.00  0.00           H
ATOM   3452  CD  ILE A 868      59.330  40.260  54.780  1.00  0.00           C
ATOM   3453  HD1 ILE A 868      58.610  39.950  55.570  1.00  0.00           H
ATOM   3454  HD2 ILE A 868      59.320  39.460  54.010  1.00  0.00           H
ATOM   3455  HD3 ILE A 868      59.020  41.190  54.270  1.00  0.00           H
ATOM   3456  C   ILE A 868      63.820  38.280  56.050  1.00  0.00           C
ATOM   3457  O   ILE A 868      64.300  38.230  57.160  1.00  0.00           O
ATOM   3458  N   VAL A 869      64.090  37.300  55.150  1.00  0.00           N
ATOM   3459  HN  VAL A 869      63.800  37.390  54.210  1.00  0.00           H
ATOM   3460  CA  VAL A 869      64.970  36.160  55.410  1.00  0.00           C
ATOM   3461  HA  VAL A 869      64.370  35.610  56.130  1.00  0.00           H
ATOM   3462  CB  VAL A 869      65.040  35.170  54.180  1.00  0.00           C
ATOM   3463  HB  VAL A 869      65.490  35.630  53.270  1.00  0.00           H
ATOM   3464  CG1 VAL A 869      65.850  33.850  54.590  1.00  0.00           C
ATOM   3465 HG11 VAL A 869      65.440  33.510  55.560  1.00  0.00           H
ATOM   3466 HG12 VAL A 869      66.930  34.070  54.600  1.00  0.00           H
ATOM   3467 HG13 VAL A 869      65.700  33.060  53.820  1.00  0.00           H
ATOM   3468  CG2 VAL A 869      63.620  34.660  53.780  1.00  0.00           C
ATOM   3469 HG21 VAL A 869      63.110  34.250  54.690  1.00  0.00           H
ATOM   3470 HG22 VAL A 869      63.710  33.880  53.000  1.00  0.00           H
ATOM   3471 HG23 VAL A 869      62.960  35.460  53.390  1.00  0.00           H
ATOM   3472  C   VAL A 869      66.370  36.380  55.920  1.00  0.00           C
ATOM   3473  O   VAL A 869      66.740  35.900  56.990  1.00  0.00           O
ATOM   3474  N   ILE A 870      67.130  37.270  55.150  1.00  0.00           N
ATOM   3475  HN  ILE A 870      66.650  37.640  54.350  1.00  0.00           H
ATOM   3476  CA  ILE A 870      68.520  37.560  55.450  1.00  0.00           C
ATOM   3477  HA  ILE A 870      68.970  36.580  55.520  1.00  0.00           H
ATOM   3478  CB  ILE A 870      69.040  38.480  54.310  1.00  0.00           C
ATOM   3479  HB  ILE A 870      68.290  39.250  54.050  1.00  0.00           H
ATOM   3480  CG2 ILE A 870      70.230  39.240  54.910  1.00  0.00           C
ATOM   3481 HG21 ILE A 870      70.090  39.900  55.800  1.00  0.00           H
ATOM   3482 HG22 ILE A 870      70.690  39.880  54.130  1.00  0.00           H
ATOM   3483 HG23 ILE A 870      70.950  38.440  55.170  1.00  0.00           H
ATOM   3484  CG1 ILE A 870      69.450  37.650  53.000  1.00  0.00           C
ATOM   3485 HG11 ILE A 870      68.630  36.920  52.810  1.00  0.00           H
ATOM   3486 HG12 ILE A 870      70.300  36.940  53.100  1.00  0.00           H
ATOM   3487  CD  ILE A 870      69.640  38.500  51.770  1.00  0.00           C
ATOM   3488  HD1 ILE A 870      70.100  37.950  50.930  1.00  0.00           H
ATOM   3489  HD2 ILE A 870      70.250  39.430  51.790  1.00  0.00           H
ATOM   3490  HD3 ILE A 870      68.630  38.730  51.360  1.00  0.00           H
ATOM   3491  C   ILE A 870      68.640  38.240  56.820  1.00  0.00           C
ATOM   3492  O   ILE A 870      69.490  37.910  57.660  1.00  0.00           O
ATOM   3493  N   MET A 871      67.710  39.170  57.130  1.00  0.00           N
ATOM   3494  HN  MET A 871      66.910  39.260  56.530  1.00  0.00           H
ATOM   3495  CA  MET A 871      67.630  39.950  58.370  1.00  0.00           C
ATOM   3496  HA  MET A 871      68.690  40.120  58.450  1.00  0.00           H
ATOM   3497  CB  MET A 871      66.760  41.200  58.280  1.00  0.00           C
ATOM   3498  HB1 MET A 871      66.650  41.730  59.250  1.00  0.00           H
ATOM   3499  HB2 MET A 871      65.710  41.050  57.950  1.00  0.00           H
ATOM   3500  CG  MET A 871      67.210  42.250  57.260  1.00  0.00           C
ATOM   3501  HG1 MET A 871      66.610  43.170  57.480  1.00  0.00           H
ATOM   3502  HG2 MET A 871      66.980  42.080  56.180  1.00  0.00           H
ATOM   3503  SD  MET A 871      68.860  42.870  57.540  1.00  0.00           S
ATOM   3504  CE  MET A 871      68.830  44.230  56.390  1.00  0.00           C
ATOM   3505  HE1 MET A 871      68.170  44.120  55.510  1.00  0.00           H
ATOM   3506  HE2 MET A 871      69.880  44.290  56.000  1.00  0.00           H
ATOM   3507  HE3 MET A 871      68.420  45.190  56.790  1.00  0.00           H
ATOM   3508  C   MET A 871      67.190  39.030  59.520  1.00  0.00           C
ATOM   3509  O   MET A 871      67.570  39.220  60.680  1.00  0.00           O
ATOM   3510  N   VAL A 872      66.310  38.000  59.350  1.00  0.00           N
ATOM   3511  HN  VAL A 872      65.840  37.910  58.480  1.00  0.00           H
ATOM   3512  CA  VAL A 872      65.920  37.070  60.410  1.00  0.00           C
ATOM   3513  HA  VAL A 872      65.850  37.600  61.350  1.00  0.00           H
ATOM   3514  CB  VAL A 872      64.480  36.470  60.340  1.00  0.00           C
ATOM   3515  HB  VAL A 872      64.290  35.650  61.070  1.00  0.00           H
ATOM   3516  CG1 VAL A 872      63.410  37.530  60.620  1.00  0.00           C
ATOM   3517 HG11 VAL A 872      63.530  37.900  61.650  1.00  0.00           H
ATOM   3518 HG12 VAL A 872      62.410  37.110  60.360  1.00  0.00           H
ATOM   3519 HG13 VAL A 872      63.540  38.380  59.910  1.00  0.00           H
ATOM   3520  CG2 VAL A 872      64.160  35.630  59.060  1.00  0.00           C
ATOM   3521 HG21 VAL A 872      63.220  35.060  59.190  1.00  0.00           H
ATOM   3522 HG22 VAL A 872      64.930  34.910  58.720  1.00  0.00           H
ATOM   3523 HG23 VAL A 872      64.040  36.290  58.180  1.00  0.00           H
ATOM   3524  C   VAL A 872      67.030  36.010  60.620  1.00  0.00           C
ATOM   3525  O   VAL A 872      67.310  35.600  61.770  1.00  0.00           O
ATOM   3526  N   THR A 873      67.810  35.590  59.600  1.00  0.00           N
ATOM   3527  HN  THR A 873      67.640  36.080  58.750  1.00  0.00           H
ATOM   3528  CA  THR A 873      68.940  34.660  59.720  1.00  0.00           C
ATOM   3529  HA  THR A 873      68.560  33.800  60.240  1.00  0.00           H
ATOM   3530  CB  THR A 873      69.620  34.300  58.360  1.00  0.00           C
ATOM   3531  HB  THR A 873      70.170  35.150  57.890  1.00  0.00           H
ATOM   3532  OG1 THR A 873      68.640  33.730  57.490  1.00  0.00           O
ATOM   3533  HG1 THR A 873      68.100  34.520  57.430  1.00  0.00           H
ATOM   3534  CG2 THR A 873      70.630  33.170  58.550  1.00  0.00           C
ATOM   3535 HG21 THR A 873      71.140  32.930  57.580  1.00  0.00           H
ATOM   3536 HG22 THR A 873      70.100  32.280  58.940  1.00  0.00           H
ATOM   3537 HG23 THR A 873      71.450  33.480  59.240  1.00  0.00           H
ATOM   3538  C   THR A 873      70.080  35.320  60.560  1.00  0.00           C
ATOM   3539  O   THR A 873      70.580  34.650  61.480  1.00  0.00           O
ATOM   3540  N   ILE A 874      70.370  36.580  60.260  1.00  0.00           N
ATOM   3541  HN  ILE A 874      69.740  37.080  59.660  1.00  0.00           H
ATOM   3542  CA  ILE A 874      71.370  37.340  61.030  1.00  0.00           C
ATOM   3543  HA  ILE A 874      72.220  36.690  61.080  1.00  0.00           H
ATOM   3544  CB  ILE A 874      71.710  38.670  60.360  1.00  0.00           C
ATOM   3545  HB  ILE A 874      70.740  39.120  60.020  1.00  0.00           H
ATOM   3546  CG2 ILE A 874      72.260  39.680  61.380  1.00  0.00           C
ATOM   3547 HG21 ILE A 874      73.100  39.260  61.970  1.00  0.00           H
ATOM   3548 HG22 ILE A 874      71.510  39.900  62.170  1.00  0.00           H
ATOM   3549 HG23 ILE A 874      72.520  40.660  60.910  1.00  0.00           H
ATOM   3550  CG1 ILE A 874      72.710  38.470  59.220  1.00  0.00           C
ATOM   3551 HG11 ILE A 874      72.210  37.830  58.470  1.00  0.00           H
ATOM   3552 HG12 ILE A 874      73.660  38.010  59.570  1.00  0.00           H
ATOM   3553  CD  ILE A 874      73.220  39.670  58.470  1.00  0.00           C
ATOM   3554  HD1 ILE A 874      72.410  40.140  57.870  1.00  0.00           H
ATOM   3555  HD2 ILE A 874      73.930  39.260  57.720  1.00  0.00           H
ATOM   3556  HD3 ILE A 874      73.640  40.510  59.070  1.00  0.00           H
ATOM   3557  C   ILE A 874      70.980  37.540  62.540  1.00  0.00           C
ATOM   3558  O   ILE A 874      71.790  37.390  63.470  1.00  0.00           O
ATOM   3559  N   ASP A 875      69.690  37.780  62.760  1.00  0.00           N
ATOM   3560  HN  ASP A 875      69.020  37.890  62.030  1.00  0.00           H
ATOM   3561  CA  ASP A 875      69.190  37.890  64.150  1.00  0.00           C
ATOM   3562  HA  ASP A 875      69.860  38.580  64.660  1.00  0.00           H
ATOM   3563  CB  ASP A 875      67.820  38.690  64.100  1.00  0.00           C
ATOM   3564  HB1 ASP A 875      67.180  38.020  63.490  1.00  0.00           H
ATOM   3565  HB2 ASP A 875      67.960  39.650  63.540  1.00  0.00           H
ATOM   3566  CG  ASP A 875      67.270  38.930  65.460  1.00  0.00           C
ATOM   3567  OD1 ASP A 875      68.020  39.120  66.400  1.00  0.00           O
ATOM   3568  OD2 ASP A 875      66.020  39.020  65.580  1.00  0.00           O
ATOM   3569  C   ASP A 875      69.080  36.570  64.870  1.00  0.00           C
ATOM   3570  O   ASP A 875      69.200  36.490  66.090  1.00  0.00           O
ATOM   3571  N   TYR A 876      68.840  35.490  64.190  1.00  0.00           N
ATOM   3572  HN  TYR A 876      68.610  35.550  63.230  1.00  0.00           H
ATOM   3573  CA  TYR A 876      69.020  34.100  64.710  1.00  0.00           C
ATOM   3574  HA  TYR A 876      68.440  33.820  65.570  1.00  0.00           H
ATOM   3575  CB  TYR A 876      68.450  33.100  63.650  1.00  0.00           C
ATOM   3576  HB1 TYR A 876      68.750  33.270  62.600  1.00  0.00           H
ATOM   3577  HB2 TYR A 876      67.350  33.270  63.740  1.00  0.00           H
ATOM   3578  CG  TYR A 876      68.920  31.680  63.930  1.00  0.00           C
ATOM   3579  CD1 TYR A 876      69.820  30.950  63.150  1.00  0.00           C
ATOM   3580  HD1 TYR A 876      70.220  31.360  62.230  1.00  0.00           H
ATOM   3581  CE1 TYR A 876      70.100  29.600  63.530  1.00  0.00           C
ATOM   3582  HE1 TYR A 876      70.860  29.050  63.010  1.00  0.00           H
ATOM   3583  CZ  TYR A 876      69.510  29.050  64.690  1.00  0.00           C
ATOM   3584  OH  TYR A 876      69.770  27.770  65.210  1.00  0.00           O
ATOM   3585  HH  TYR A 876      69.220  27.420  65.910  1.00  0.00           H
ATOM   3586  CD2 TYR A 876      68.240  31.050  65.000  1.00  0.00           C
ATOM   3587  HD2 TYR A 876      67.530  31.660  65.530  1.00  0.00           H
ATOM   3588  CE2 TYR A 876      68.540  29.760  65.310  1.00  0.00           C
ATOM   3589  HE2 TYR A 876      68.040  29.270  66.140  1.00  0.00           H
ATOM   3590  C   TYR A 876      70.430  33.670  65.120  1.00  0.00           C
ATOM   3591  O   TYR A 876      70.620  33.120  66.180  1.00  0.00           O
ATOM   3592  N   LEU A 877      71.460  33.990  64.300  1.00  0.00           N
ATOM   3593  HN  LEU A 877      71.270  34.390  63.410  1.00  0.00           H
ATOM   3594  CA  LEU A 877      72.820  33.540  64.510  1.00  0.00           C
ATOM   3595  HA  LEU A 877      72.950  32.650  65.120  1.00  0.00           H
ATOM   3596  CB  LEU A 877      73.530  33.350  63.140  1.00  0.00           C
ATOM   3597  HB1 LEU A 877      74.630  33.270  63.310  1.00  0.00           H
ATOM   3598  HB2 LEU A 877      73.450  34.330  62.620  1.00  0.00           H
ATOM   3599  CG  LEU A 877      73.190  32.140  62.240  1.00  0.00           C
ATOM   3600  HG  LEU A 877      72.140  32.200  61.870  1.00  0.00           H
ATOM   3601  CD1 LEU A 877      74.070  32.110  61.000  1.00  0.00           C
ATOM   3602 HD11 LEU A 877      75.030  31.600  61.280  1.00  0.00           H
ATOM   3603 HD12 LEU A 877      74.150  33.100  60.510  1.00  0.00           H
ATOM   3604 HD13 LEU A 877      73.620  31.420  60.250  1.00  0.00           H
ATOM   3605  CD2 LEU A 877      73.450  30.880  63.050  1.00  0.00           C
ATOM   3606 HD21 LEU A 877      73.350  30.000  62.380  1.00  0.00           H
ATOM   3607 HD22 LEU A 877      72.690  30.880  63.860  1.00  0.00           H
ATOM   3608 HD23 LEU A 877      74.520  30.920  63.370  1.00  0.00           H
ATOM   3609  C   LEU A 877      73.600  34.590  65.310  1.00  0.00           C
ATOM   3610  O   LEU A 877      74.180  34.270  66.350  1.00  0.00           O
ATOM   3611  N   VAL A 878      73.570  35.860  64.830  1.00  0.00           N
ATOM   3612  HN  VAL A 878      73.080  36.170  64.020  1.00  0.00           H
ATOM   3613  CA  VAL A 878      74.440  36.890  65.410  1.00  0.00           C
ATOM   3614  HA  VAL A 878      75.300  36.380  65.820  1.00  0.00           H
ATOM   3615  CB  VAL A 878      74.910  37.980  64.420  1.00  0.00           C
ATOM   3616  HB  VAL A 878      74.050  38.600  64.090  1.00  0.00           H
ATOM   3617  CG1 VAL A 878      76.130  38.740  65.090  1.00  0.00           C
ATOM   3618 HG11 VAL A 878      75.530  39.370  65.770  1.00  0.00           H
ATOM   3619 HG12 VAL A 878      76.640  39.410  64.360  1.00  0.00           H
ATOM   3620 HG13 VAL A 878      76.840  38.070  65.600  1.00  0.00           H
ATOM   3621  CG2 VAL A 878      75.540  37.350  63.130  1.00  0.00           C
ATOM   3622 HG21 VAL A 878      74.780  36.710  62.630  1.00  0.00           H
ATOM   3623 HG22 VAL A 878      76.530  36.860  63.270  1.00  0.00           H
ATOM   3624 HG23 VAL A 878      75.680  38.100  62.340  1.00  0.00           H
ATOM   3625  C   VAL A 878      73.760  37.540  66.620  1.00  0.00           C
ATOM   3626  O   VAL A 878      74.450  37.950  67.530  1.00  0.00           O
ATOM   3627  N   GLY A 879      72.390  37.660  66.670  1.00  0.00           N
ATOM   3628  HN  GLY A 879      71.810  37.370  65.910  1.00  0.00           H
ATOM   3629  CA  GLY A 879      71.670  38.280  67.740  1.00  0.00           C
ATOM   3630  HA1 GLY A 879      72.180  38.260  68.690  1.00  0.00           H
ATOM   3631  HA2 GLY A 879      70.700  37.830  67.850  1.00  0.00           H
ATOM   3632  C   GLY A 879      71.610  39.810  67.550  1.00  0.00           C
ATOM   3633  O   GLY A 879      72.580  40.500  67.900  1.00  0.00           O
ATOM   3634  N   VAL A 880      70.460  40.330  67.100  1.00  0.00           N
ATOM   3635  HN  VAL A 880      69.690  39.740  66.910  1.00  0.00           H
ATOM   3636  CA  VAL A 880      70.350  41.790  66.950  1.00  0.00           C
ATOM   3637  HA  VAL A 880      71.330  42.250  67.070  1.00  0.00           H
ATOM   3638  CB  VAL A 880      69.810  42.190  65.570  1.00  0.00           C
ATOM   3639  HB  VAL A 880      68.810  41.690  65.560  1.00  0.00           H
ATOM   3640  CG1 VAL A 880      69.650  43.680  65.480  1.00  0.00           C
ATOM   3641 HG11 VAL A 880      68.720  43.900  66.060  1.00  0.00           H
ATOM   3642 HG12 VAL A 880      69.570  43.960  64.410  1.00  0.00           H
ATOM   3643 HG13 VAL A 880      70.530  44.230  65.870  1.00  0.00           H
ATOM   3644  CG2 VAL A 880      70.790  41.690  64.500  1.00  0.00           C
ATOM   3645 HG21 VAL A 880      70.400  42.050  63.520  1.00  0.00           H
ATOM   3646 HG22 VAL A 880      70.620  40.590  64.440  1.00  0.00           H
ATOM   3647 HG23 VAL A 880      71.790  42.100  64.750  1.00  0.00           H
ATOM   3648  C   VAL A 880      69.380  42.420  67.980  1.00  0.00           C
ATOM   3649  O   VAL A 880      68.280  41.950  68.110  1.00  0.00           O
ATOM   3650  N   PRO A 881      69.750  43.390  68.950  1.00  0.00           N
ATOM   3651  CD  PRO A 881      71.040  43.880  69.240  1.00  0.00           C
ATOM   3652  HD1 PRO A 881      71.440  44.470  68.390  1.00  0.00           H
ATOM   3653  HD2 PRO A 881      71.860  43.160  69.420  1.00  0.00           H
ATOM   3654  CA  PRO A 881      68.760  44.310  69.490  1.00  0.00           C
ATOM   3655  HA  PRO A 881      68.060  43.720  70.060  1.00  0.00           H
ATOM   3656  CB  PRO A 881      69.420  45.320  70.370  1.00  0.00           C
ATOM   3657  HB1 PRO A 881      68.940  45.500  71.360  1.00  0.00           H
ATOM   3658  HB2 PRO A 881      69.540  46.310  69.890  1.00  0.00           H
ATOM   3659  CG  PRO A 881      70.810  44.730  70.520  1.00  0.00           C
ATOM   3660  HG1 PRO A 881      71.500  45.540  70.810  1.00  0.00           H
ATOM   3661  HG2 PRO A 881      70.710  43.890  71.260  1.00  0.00           H
ATOM   3662  C   PRO A 881      67.770  44.950  68.480  1.00  0.00           C
ATOM   3663  O   PRO A 881      68.160  45.540  67.480  1.00  0.00           O
ATOM   3664  N   SER A 882      66.530  44.940  68.870  1.00  0.00           N
ATOM   3665  HN  SER A 882      66.230  44.360  69.630  1.00  0.00           H
ATOM   3666  CA  SER A 882      65.420  45.470  68.050  1.00  0.00           C
ATOM   3667  HA  SER A 882      65.610  46.530  68.180  1.00  0.00           H
ATOM   3668  CB  SER A 882      65.270  45.040  66.600  1.00  0.00           C
ATOM   3669  HB1 SER A 882      64.230  44.840  66.260  1.00  0.00           H
ATOM   3670  HB2 SER A 882      65.830  44.090  66.590  1.00  0.00           H
ATOM   3671  OG  SER A 882      65.910  45.940  65.740  1.00  0.00           O
ATOM   3672  HG1 SER A 882      66.820  45.950  66.060  1.00  0.00           H
ATOM   3673  C   SER A 882      64.140  45.070  68.710  1.00  0.00           C
ATOM   3674  O   SER A 882      64.050  43.950  69.210  1.00  0.00           O
ATOM   3675  N   PRO A 883      63.040  45.820  68.860  1.00  0.00           N
ATOM   3676  CD  PRO A 883      63.020  47.130  68.300  1.00  0.00           C
ATOM   3677  HD1 PRO A 883      63.440  47.240  67.290  1.00  0.00           H
ATOM   3678  HD2 PRO A 883      63.470  47.820  69.040  1.00  0.00           H
ATOM   3679  CA  PRO A 883      61.750  45.290  69.180  1.00  0.00           C
ATOM   3680  HA  PRO A 883      61.780  44.660  70.060  1.00  0.00           H
ATOM   3681  CB  PRO A 883      60.990  46.530  69.370  1.00  0.00           C
ATOM   3682  HB1 PRO A 883      61.140  46.770  70.440  1.00  0.00           H
ATOM   3683  HB2 PRO A 883      59.900  46.510  69.140  1.00  0.00           H
ATOM   3684  CG  PRO A 883      61.560  47.560  68.410  1.00  0.00           C
ATOM   3685  HG1 PRO A 883      61.150  47.490  67.370  1.00  0.00           H
ATOM   3686  HG2 PRO A 883      61.290  48.590  68.730  1.00  0.00           H
ATOM   3687  C   PRO A 883      60.990  44.510  68.080  1.00  0.00           C
ATOM   3688  O   PRO A 883      61.180  44.670  66.880  1.00  0.00           O
ATOM   3689  N   LYS A 884      60.130  43.550  68.450  1.00  0.00           N
ATOM   3690  HN  LYS A 884      59.970  43.500  69.440  1.00  0.00           H
ATOM   3691  CA  LYS A 884      59.580  42.470  67.670  1.00  0.00           C
ATOM   3692  HA  LYS A 884      59.850  42.620  66.630  1.00  0.00           H
ATOM   3693  CB  LYS A 884      60.130  41.120  68.160  1.00  0.00           C
ATOM   3694  HB1 LYS A 884      59.640  40.280  67.620  1.00  0.00           H
ATOM   3695  HB2 LYS A 884      60.010  40.910  69.250  1.00  0.00           H
ATOM   3696  CG  LYS A 884      61.590  41.020  67.980  1.00  0.00           C
ATOM   3697  HG1 LYS A 884      62.160  41.640  68.710  1.00  0.00           H
ATOM   3698  HG2 LYS A 884      61.840  41.420  66.980  1.00  0.00           H
ATOM   3699  CD  LYS A 884      62.140  39.550  68.080  1.00  0.00           C
ATOM   3700  HD1 LYS A 884      61.520  38.900  67.430  1.00  0.00           H
ATOM   3701  HD2 LYS A 884      61.910  39.210  69.120  1.00  0.00           H
ATOM   3702  CE  LYS A 884      63.510  39.410  67.540  1.00  0.00           C
ATOM   3703  HE1 LYS A 884      64.280  39.910  68.150  1.00  0.00           H
ATOM   3704  HE2 LYS A 884      63.550  39.830  66.520  1.00  0.00           H
ATOM   3705  NZ  LYS A 884      63.910  37.980  67.240  1.00  0.00           N
ATOM   3706  HZ1 LYS A 884      63.370  37.690  66.410  1.00  0.00           H
ATOM   3707  HZ2 LYS A 884      63.770  37.400  68.100  1.00  0.00           H
ATOM   3708  HZ3 LYS A 884      64.920  38.000  67.000  1.00  0.00           H
ATOM   3709  C   LYS A 884      58.020  42.450  67.620  1.00  0.00           C
ATOM   3710  O   LYS A 884      57.320  42.990  68.490  1.00  0.00           O
ATOM   3711  N   LEU A 885      57.500  41.830  66.530  1.00  0.00           N
ATOM   3712  HN  LEU A 885      58.120  41.500  65.820  1.00  0.00           H
ATOM   3713  CA  LEU A 885      56.150  41.740  66.260  1.00  0.00           C
ATOM   3714  HA  LEU A 885      55.750  42.730  66.120  1.00  0.00           H
ATOM   3715  CB  LEU A 885      56.140  41.030  64.850  1.00  0.00           C
ATOM   3716  HB1 LEU A 885      56.680  40.080  64.990  1.00  0.00           H
ATOM   3717  HB2 LEU A 885      56.700  41.670  64.130  1.00  0.00           H
ATOM   3718  CG  LEU A 885      54.720  40.880  64.130  1.00  0.00           C
ATOM   3719  HG  LEU A 885      54.150  40.230  64.840  1.00  0.00           H
ATOM   3720  CD1 LEU A 885      53.960  42.240  63.990  1.00  0.00           C
ATOM   3721 HD11 LEU A 885      54.530  42.950  63.350  1.00  0.00           H
ATOM   3722 HD12 LEU A 885      53.660  42.630  64.980  1.00  0.00           H
ATOM   3723 HD13 LEU A 885      53.010  42.130  63.430  1.00  0.00           H
ATOM   3724  CD2 LEU A 885      54.910  40.230  62.770  1.00  0.00           C
ATOM   3725 HD21 LEU A 885      55.620  40.740  62.070  1.00  0.00           H
ATOM   3726 HD22 LEU A 885      53.920  40.170  62.280  1.00  0.00           H
ATOM   3727 HD23 LEU A 885      55.220  39.200  63.000  1.00  0.00           H
ATOM   3728  C   LEU A 885      55.380  40.990  67.250  1.00  0.00           C
ATOM   3729  O   LEU A 885      55.690  39.870  67.680  1.00  0.00           O
ATOM   3730  N   HSD A 886      54.210  41.490  67.710  1.00  0.00           N
ATOM   3731  HN  HSD A 886      53.870  42.350  67.340  1.00  0.00           H
ATOM   3732  CA  HSD A 886      53.460  40.860  68.730  1.00  0.00           C
ATOM   3733  HA  HSD A 886      53.900  40.100  69.350  1.00  0.00           H
ATOM   3734  CB  HSD A 886      52.860  41.930  69.760  1.00  0.00           C
ATOM   3735  HB1 HSD A 886      52.100  41.440  70.400  1.00  0.00           H
ATOM   3736  HB2 HSD A 886      52.510  42.780  69.140  1.00  0.00           H
ATOM   3737  ND1 HSD A 886      54.480  41.790  71.690  1.00  0.00           N
ATOM   3738  HD1 HSD A 886      54.200  40.860  71.930  1.00  0.00           H
ATOM   3739  CG  HSD A 886      53.860  42.500  70.640  1.00  0.00           C
ATOM   3740  CE1 HSD A 886      55.230  42.690  72.430  1.00  0.00           C
ATOM   3741  HE1 HSD A 886      55.670  42.390  73.380  1.00  0.00           H
ATOM   3742  NE2 HSD A 886      55.230  43.820  71.820  1.00  0.00           N
ATOM   3743  CD2 HSD A 886      54.300  43.730  70.740  1.00  0.00           C
ATOM   3744  HD2 HSD A 886      54.130  44.580  70.070  1.00  0.00           H
ATOM   3745  C   HSD A 886      52.300  40.210  68.070  1.00  0.00           C
ATOM   3746  O   HSD A 886      51.550  40.840  67.310  1.00  0.00           O
ATOM   3747  N   VAL A 887      52.150  38.870  68.270  1.00  0.00           N
ATOM   3748  HN  VAL A 887      52.800  38.460  68.880  1.00  0.00           H
ATOM   3749  CA  VAL A 887      51.020  38.170  67.730  1.00  0.00           C
ATOM   3750  HA  VAL A 887      50.320  38.940  67.390  1.00  0.00           H
ATOM   3751  CB  VAL A 887      51.170  37.210  66.570  1.00  0.00           C
ATOM   3752  HB  VAL A 887      50.220  36.670  66.390  1.00  0.00           H
ATOM   3753  CG1 VAL A 887      51.470  37.990  65.340  1.00  0.00           C
ATOM   3754 HG11 VAL A 887      51.860  37.330  64.550  1.00  0.00           H
ATOM   3755 HG12 VAL A 887      52.040  38.930  65.500  1.00  0.00           H
ATOM   3756 HG13 VAL A 887      50.560  38.460  64.890  1.00  0.00           H
ATOM   3757  CG2 VAL A 887      52.350  36.150  66.810  1.00  0.00           C
ATOM   3758 HG21 VAL A 887      53.340  36.610  66.640  1.00  0.00           H
ATOM   3759 HG22 VAL A 887      52.220  35.300  66.110  1.00  0.00           H
ATOM   3760 HG23 VAL A 887      52.300  35.680  67.810  1.00  0.00           H
ATOM   3761  C   VAL A 887      50.320  37.410  68.880  1.00  0.00           C
ATOM   3762  O   VAL A 887      51.050  36.830  69.720  1.00  0.00           O
ATOM   3763  N   PRO A 888      48.910  37.310  68.940  1.00  0.00           N
ATOM   3764  CD  PRO A 888      47.920  38.140  68.200  1.00  0.00           C
ATOM   3765  HD1 PRO A 888      48.310  38.500  67.210  1.00  0.00           H
ATOM   3766  HD2 PRO A 888      47.560  38.950  68.870  1.00  0.00           H
ATOM   3767  CA  PRO A 888      48.200  36.240  69.660  1.00  0.00           C
ATOM   3768  HA  PRO A 888      48.390  36.360  70.720  1.00  0.00           H
ATOM   3769  CB  PRO A 888      46.680  36.460  69.300  1.00  0.00           C
ATOM   3770  HB1 PRO A 888      46.150  36.880  70.170  1.00  0.00           H
ATOM   3771  HB2 PRO A 888      46.240  35.490  68.980  1.00  0.00           H
ATOM   3772  CG  PRO A 888      46.680  37.260  68.000  1.00  0.00           C
ATOM   3773  HG1 PRO A 888      46.790  36.640  67.080  1.00  0.00           H
ATOM   3774  HG2 PRO A 888      45.690  37.710  67.770  1.00  0.00           H
ATOM   3775  C   PRO A 888      48.740  34.820  69.330  1.00  0.00           C
ATOM   3776  O   PRO A 888      49.510  34.670  68.400  1.00  0.00           O
ATOM   3777  N   GLU A 889      48.320  33.880  70.190  1.00  0.00           N
ATOM   3778  HN  GLU A 889      47.830  34.170  71.010  1.00  0.00           H
ATOM   3779  CA  GLU A 889      48.560  32.480  70.020  1.00  0.00           C
ATOM   3780  HA  GLU A 889      48.820  32.240  69.010  1.00  0.00           H
ATOM   3781  CB  GLU A 889      49.740  32.000  70.940  1.00  0.00           C
ATOM   3782  HB1 GLU A 889      49.740  30.890  70.970  1.00  0.00           H
ATOM   3783  HB2 GLU A 889      49.630  32.420  71.950  1.00  0.00           H
ATOM   3784  CG  GLU A 889      51.180  32.470  70.440  1.00  0.00           C
ATOM   3785  HG1 GLU A 889      51.190  33.540  70.100  1.00  0.00           H
ATOM   3786  HG2 GLU A 889      51.390  31.880  69.510  1.00  0.00           H
ATOM   3787  CD  GLU A 889      52.320  32.120  71.330  1.00  0.00           C
ATOM   3788  OE1 GLU A 889      52.530  32.930  72.250  1.00  0.00           O
ATOM   3789  OE2 GLU A 889      53.050  31.110  71.150  1.00  0.00           O
ATOM   3790  C   GLU A 889      47.210  31.700  70.220  1.00  0.00           C
ATOM   3791  O   GLU A 889      46.310  32.210  70.900  1.00  0.00           O
ATOM   3792  N   LYS A 890      47.110  30.360  69.680  1.00  0.00           N
ATOM   3793  HN  LYS A 890      47.900  30.050  69.160  1.00  0.00           H
ATOM   3794  CA  LYS A 890      46.060  29.490  70.050  1.00  0.00           C
ATOM   3795  HA  LYS A 890      46.290  28.490  69.710  1.00  0.00           H
ATOM   3796  CB  LYS A 890      45.760  29.260  71.540  1.00  0.00           C
ATOM   3797  HB1 LYS A 890      45.020  28.460  71.700  1.00  0.00           H
ATOM   3798  HB2 LYS A 890      45.230  30.130  71.980  1.00  0.00           H
ATOM   3799  CG  LYS A 890      47.050  28.940  72.400  1.00  0.00           C
ATOM   3800  HG1 LYS A 890      46.750  28.690  73.450  1.00  0.00           H
ATOM   3801  HG2 LYS A 890      47.800  29.770  72.400  1.00  0.00           H
ATOM   3802  CD  LYS A 890      47.960  27.720  71.880  1.00  0.00           C
ATOM   3803  HD1 LYS A 890      48.010  27.820  70.760  1.00  0.00           H
ATOM   3804  HD2 LYS A 890      47.390  26.800  72.110  1.00  0.00           H
ATOM   3805  CE  LYS A 890      49.300  27.560  72.480  1.00  0.00           C
ATOM   3806  HE1 LYS A 890      49.940  28.460  72.290  1.00  0.00           H
ATOM   3807  HE2 LYS A 890      49.890  26.660  72.230  1.00  0.00           H
ATOM   3808  NZ  LYS A 890      49.170  27.460  73.970  1.00  0.00           N
ATOM   3809  HZ1 LYS A 890      48.600  26.640  74.250  1.00  0.00           H
ATOM   3810  HZ2 LYS A 890      48.880  28.400  74.320  1.00  0.00           H
ATOM   3811  HZ3 LYS A 890      50.130  27.300  74.310  1.00  0.00           H
ATOM   3812  C   LYS A 890      44.790  29.880  69.260  1.00  0.00           C
ATOM   3813  O   LYS A 890      43.700  29.460  69.710  1.00  0.00           O
ATOM   3814  N   PHE A 891      44.920  30.660  68.140  1.00  0.00           N
ATOM   3815  HN  PHE A 891      45.800  30.910  67.780  1.00  0.00           H
ATOM   3816  CA  PHE A 891      43.830  31.060  67.250  1.00  0.00           C
ATOM   3817  HA  PHE A 891      44.340  31.530  66.420  1.00  0.00           H
ATOM   3818  CB  PHE A 891      43.260  29.840  66.520  1.00  0.00           C
ATOM   3819  HB1 PHE A 891      42.720  29.130  67.180  1.00  0.00           H
ATOM   3820  HB2 PHE A 891      44.130  29.300  66.080  1.00  0.00           H
ATOM   3821  CG  PHE A 891      42.150  30.060  65.420  1.00  0.00           C
ATOM   3822  CD1 PHE A 891      42.480  30.860  64.310  1.00  0.00           C
ATOM   3823  HD1 PHE A 891      43.480  31.210  64.080  1.00  0.00           H
ATOM   3824  CE1 PHE A 891      41.390  31.270  63.460  1.00  0.00           C
ATOM   3825  HE1 PHE A 891      41.640  31.930  62.640  1.00  0.00           H
ATOM   3826  CZ  PHE A 891      40.130  30.680  63.550  1.00  0.00           C
ATOM   3827  HZ  PHE A 891      39.340  30.990  62.890  1.00  0.00           H
ATOM   3828  CD2 PHE A 891      40.890  29.520  65.530  1.00  0.00           C
ATOM   3829  HD2 PHE A 891      40.650  28.780  66.290  1.00  0.00           H
ATOM   3830  CE2 PHE A 891      39.870  29.850  64.600  1.00  0.00           C
ATOM   3831  HE2 PHE A 891      38.910  29.410  64.800  1.00  0.00           H
ATOM   3832  C   PHE A 891      42.790  32.010  67.820  1.00  0.00           C
ATOM   3833  O   PHE A 891      41.720  31.580  68.170  1.00  0.00           O
ATOM   3834  N   GLU A 892      43.160  33.280  68.060  1.00  0.00           N
ATOM   3835  HN  GLU A 892      44.100  33.530  67.820  1.00  0.00           H
ATOM   3836  CA  GLU A 892      42.330  34.250  68.780  1.00  0.00           C
ATOM   3837  HA  GLU A 892      41.290  33.960  68.650  1.00  0.00           H
ATOM   3838  CB  GLU A 892      42.680  34.240  70.330  1.00  0.00           C
ATOM   3839  HB1 GLU A 892      42.380  35.210  70.790  1.00  0.00           H
ATOM   3840  HB2 GLU A 892      43.780  34.060  70.380  1.00  0.00           H
ATOM   3841  CG  GLU A 892      41.890  33.220  71.140  1.00  0.00           C
ATOM   3842  HG1 GLU A 892      42.060  32.270  70.570  1.00  0.00           H
ATOM   3843  HG2 GLU A 892      40.820  33.500  71.150  1.00  0.00           H
ATOM   3844  CD  GLU A 892      42.380  33.230  72.600  1.00  0.00           C
ATOM   3845  OE1 GLU A 892      41.600  32.700  73.470  1.00  0.00           O
ATOM   3846  OE2 GLU A 892      43.490  33.690  72.920  1.00  0.00           O
ATOM   3847  C   GLU A 892      42.550  35.650  68.250  1.00  0.00           C
ATOM   3848  O   GLU A 892      43.650  35.950  67.850  1.00  0.00           O
ATOM   3849  N   PRO A 893      41.640  36.530  68.290  1.00  0.00           N
ATOM   3850  CD  PRO A 893      40.350  36.380  68.900  1.00  0.00           C
ATOM   3851  HD1 PRO A 893      40.230  35.630  69.700  1.00  0.00           H
ATOM   3852  HD2 PRO A 893      39.710  36.010  68.070  1.00  0.00           H
ATOM   3853  CA  PRO A 893      41.990  37.910  68.100  1.00  0.00           C
ATOM   3854  HA  PRO A 893      42.580  38.000  67.200  1.00  0.00           H
ATOM   3855  CB  PRO A 893      40.610  38.580  68.110  1.00  0.00           C
ATOM   3856  HB1 PRO A 893      40.260  38.350  67.080  1.00  0.00           H
ATOM   3857  HB2 PRO A 893      40.560  39.690  68.200  1.00  0.00           H
ATOM   3858  CG  PRO A 893      39.800  37.820  69.130  1.00  0.00           C
ATOM   3859  HG1 PRO A 893      39.980  38.180  70.170  1.00  0.00           H
ATOM   3860  HG2 PRO A 893      38.700  37.880  68.930  1.00  0.00           H
ATOM   3861  C   PRO A 893      42.920  38.550  69.110  1.00  0.00           C
ATOM   3862  O   PRO A 893      43.130  38.110  70.230  1.00  0.00           O
ATOM   3863  N   THR A 894      43.570  39.680  68.670  1.00  0.00           N
ATOM   3864  HN  THR A 894      43.350  40.050  67.770  1.00  0.00           H
ATOM   3865  CA  THR A 894      44.570  40.410  69.460  1.00  0.00           C
ATOM   3866  HA  THR A 894      45.320  39.640  69.590  1.00  0.00           H
ATOM   3867  CB  THR A 894      45.270  41.550  68.680  1.00  0.00           C
ATOM   3868  HB  THR A 894      44.490  42.170  68.180  1.00  0.00           H
ATOM   3869  OG1 THR A 894      46.170  41.050  67.740  1.00  0.00           O
ATOM   3870  HG1 THR A 894      45.590  40.990  66.970  1.00  0.00           H
ATOM   3871  CG2 THR A 894      46.120  42.380  69.680  1.00  0.00           C
ATOM   3872 HG21 THR A 894      46.870  41.740  70.190  1.00  0.00           H
ATOM   3873 HG22 THR A 894      45.660  42.910  70.540  1.00  0.00           H
ATOM   3874 HG23 THR A 894      46.680  43.120  69.070  1.00  0.00           H
ATOM   3875  C   THR A 894      43.990  40.910  70.800  1.00  0.00           C
ATOM   3876  O   THR A 894      44.630  40.910  71.870  1.00  0.00           O
ATOM   3877  N   HSD A 895      42.730  41.420  70.760  1.00  0.00           N
ATOM   3878  HN  HSD A 895      42.360  41.530  69.840  1.00  0.00           H
ATOM   3879  CA  HSD A 895      41.780  41.840  71.820  1.00  0.00           C
ATOM   3880  HA  HSD A 895      42.320  42.650  72.290  1.00  0.00           H
ATOM   3881  CB  HSD A 895      40.490  42.500  71.340  1.00  0.00           C
ATOM   3882  HB1 HSD A 895      40.010  41.850  70.580  1.00  0.00           H
ATOM   3883  HB2 HSD A 895      40.770  43.490  70.920  1.00  0.00           H
ATOM   3884  ND1 HSD A 895      39.830  43.620  73.560  1.00  0.00           N
ATOM   3885  HD1 HSD A 895      40.610  44.220  73.740  1.00  0.00           H
ATOM   3886  CG  HSD A 895      39.520  42.870  72.450  1.00  0.00           C
ATOM   3887  CE1 HSD A 895      38.670  43.800  74.280  1.00  0.00           C
ATOM   3888  HE1 HSD A 895      38.720  44.300  75.250  1.00  0.00           H
ATOM   3889  NE2 HSD A 895      37.640  43.220  73.670  1.00  0.00           N
ATOM   3890  CD2 HSD A 895      38.150  42.630  72.520  1.00  0.00           C
ATOM   3891  HD2 HSD A 895      37.530  42.070  71.830  1.00  0.00           H
ATOM   3892  C   HSD A 895      41.580  40.730  72.850  1.00  0.00           C
ATOM   3893  O   HSD A 895      40.950  39.780  72.500  1.00  0.00           O
ATOM   3894  N   PRO A 896      42.030  40.710  74.140  1.00  0.00           N
ATOM   3895  CD  PRO A 896      42.780  41.800  74.820  1.00  0.00           C
ATOM   3896  HD1 PRO A 896      42.070  42.600  75.120  1.00  0.00           H
ATOM   3897  HD2 PRO A 896      43.700  42.090  74.280  1.00  0.00           H
ATOM   3898  CA  PRO A 896      42.060  39.480  74.990  1.00  0.00           C
ATOM   3899  HA  PRO A 896      42.360  38.620  74.410  1.00  0.00           H
ATOM   3900  CB  PRO A 896      43.160  39.710  76.010  1.00  0.00           C
ATOM   3901  HB1 PRO A 896      44.180  39.340  75.770  1.00  0.00           H
ATOM   3902  HB2 PRO A 896      43.010  39.230  77.000  1.00  0.00           H
ATOM   3903  CG  PRO A 896      43.130  41.220  76.220  1.00  0.00           C
ATOM   3904  HG1 PRO A 896      42.370  41.520  76.980  1.00  0.00           H
ATOM   3905  HG2 PRO A 896      44.150  41.580  76.490  1.00  0.00           H
ATOM   3906  C   PRO A 896      40.730  39.130  75.630  1.00  0.00           C
ATOM   3907  O   PRO A 896      40.700  38.170  76.370  1.00  0.00           O
ATOM   3908  N   GLU A 897      39.760  40.050  75.450  1.00  0.00           N
ATOM   3909  HN  GLU A 897      39.900  40.930  74.990  1.00  0.00           H
ATOM   3910  CA  GLU A 897      38.510  39.950  76.190  1.00  0.00           C
ATOM   3911  HA  GLU A 897      38.690  39.470  77.140  1.00  0.00           H
ATOM   3912  CB  GLU A 897      38.100  41.370  76.780  1.00  0.00           C
ATOM   3913  HB1 GLU A 897      37.120  41.280  77.300  1.00  0.00           H
ATOM   3914  HB2 GLU A 897      38.040  42.130  75.970  1.00  0.00           H
ATOM   3915  CG  GLU A 897      39.060  41.780  77.850  1.00  0.00           C
ATOM   3916  HG1 GLU A 897      40.060  42.060  77.460  1.00  0.00           H
ATOM   3917  HG2 GLU A 897      39.260  40.950  78.540  1.00  0.00           H
ATOM   3918  CD  GLU A 897      38.530  43.020  78.610  1.00  0.00           C
ATOM   3919  OE1 GLU A 897      37.510  43.670  78.170  1.00  0.00           O
ATOM   3920  OE2 GLU A 897      39.050  43.300  79.690  1.00  0.00           O
ATOM   3921  C   GLU A 897      37.310  39.210  75.550  1.00  0.00           C
ATOM   3922  O   GLU A 897      36.280  38.940  76.220  1.00  0.00           O
ATOM   3923  N   ARG A 898      37.590  38.670  74.340  1.00  0.00           N
ATOM   3924  HN  ARG A 898      38.460  38.650  73.860  1.00  0.00           H
ATOM   3925  CA  ARG A 898      36.510  37.920  73.750  1.00  0.00           C
ATOM   3926  HA  ARG A 898      36.120  37.190  74.450  1.00  0.00           H
ATOM   3927  CB  ARG A 898      35.320  38.770  73.070  1.00  0.00           C
ATOM   3928  HB1 ARG A 898      34.780  39.380  73.830  1.00  0.00           H
ATOM   3929  HB2 ARG A 898      34.500  38.050  72.830  1.00  0.00           H
ATOM   3930  CG  ARG A 898      35.680  39.750  71.990  1.00  0.00           C
ATOM   3931  HG1 ARG A 898      36.670  39.560  71.510  1.00  0.00           H
ATOM   3932  HG2 ARG A 898      35.750  40.730  72.500  1.00  0.00           H
ATOM   3933  CD  ARG A 898      34.510  39.850  71.060  1.00  0.00           C
ATOM   3934  HD1 ARG A 898      33.510  40.060  71.510  1.00  0.00           H
ATOM   3935  HD2 ARG A 898      34.380  38.960  70.410  1.00  0.00           H
ATOM   3936  NE  ARG A 898      34.910  41.010  70.070  1.00  0.00           N
ATOM   3937  HE  ARG A 898      34.710  41.970  70.280  1.00  0.00           H
ATOM   3938  CZ  ARG A 898      35.390  40.870  68.860  1.00  0.00           C
ATOM   3939  NH1 ARG A 898      35.710  39.710  68.290  1.00  0.00           N
ATOM   3940 HH11 ARG A 898      36.020  39.670  67.340  1.00  0.00           H
ATOM   3941 HH12 ARG A 898      35.700  38.820  68.750  1.00  0.00           H
ATOM   3942  NH2 ARG A 898      35.680  42.020  68.190  1.00  0.00           N
ATOM   3943 HH21 ARG A 898      36.360  41.920  67.460  1.00  0.00           H
ATOM   3944 HH22 ARG A 898      35.760  42.900  68.680  1.00  0.00           H
ATOM   3945  C   ARG A 898      37.160  36.980  72.620  1.00  0.00           C
ATOM   3946  O   ARG A 898      38.340  36.950  72.380  1.00  0.00           O
ATOM   3947  N   GLY A 899      36.370  36.200  71.940  1.00  0.00           N
ATOM   3948  HN  GLY A 899      35.400  36.280  72.150  1.00  0.00           H
ATOM   3949  CA  GLY A 899      36.780  35.490  70.730  1.00  0.00           C
ATOM   3950  HA1 GLY A 899      36.170  34.600  70.830  1.00  0.00           H
ATOM   3951  HA2 GLY A 899      37.840  35.320  70.640  1.00  0.00           H
ATOM   3952  C   GLY A 899      36.280  36.170  69.510  1.00  0.00           C
ATOM   3953  O   GLY A 899      36.040  37.400  69.450  1.00  0.00           O
ATOM   3954  N   TRP A 900      36.100  35.360  68.430  1.00  0.00           N
ATOM   3955  HN  TRP A 900      36.140  34.360  68.470  1.00  0.00           H
ATOM   3956  CA  TRP A 900      35.920  35.880  67.020  1.00  0.00           C
ATOM   3957  HA  TRP A 900      36.740  36.500  66.700  1.00  0.00           H
ATOM   3958  CB  TRP A 900      36.010  34.800  65.970  1.00  0.00           C
ATOM   3959  HB1 TRP A 900      35.770  35.100  64.930  1.00  0.00           H
ATOM   3960  HB2 TRP A 900      35.390  33.960  66.320  1.00  0.00           H
ATOM   3961  CG  TRP A 900      37.360  34.110  65.920  1.00  0.00           C
ATOM   3962  CD1 TRP A 900      37.650  32.790  66.200  1.00  0.00           C
ATOM   3963  HD1 TRP A 900      36.950  32.040  66.520  1.00  0.00           H
ATOM   3964  NE1 TRP A 900      39.020  32.590  66.000  1.00  0.00           N
ATOM   3965  HE1 TRP A 900      39.600  31.850  66.290  1.00  0.00           H
ATOM   3966  CE2 TRP A 900      39.620  33.740  65.570  1.00  0.00           C
ATOM   3967  CD2 TRP A 900      38.640  34.720  65.500  1.00  0.00           C
ATOM   3968  CE3 TRP A 900      38.930  35.990  64.950  1.00  0.00           C
ATOM   3969  HE3 TRP A 900      38.090  36.650  64.750  1.00  0.00           H
ATOM   3970  CZ3 TRP A 900      40.240  36.250  64.760  1.00  0.00           C
ATOM   3971  HZ3 TRP A 900      40.480  37.230  64.380  1.00  0.00           H
ATOM   3972  CZ2 TRP A 900      40.890  34.060  65.380  1.00  0.00           C
ATOM   3973  HZ2 TRP A 900      41.670  33.300  65.360  1.00  0.00           H
ATOM   3974  CH2 TRP A 900      41.240  35.310  64.980  1.00  0.00           C
ATOM   3975  HH2 TRP A 900      42.270  35.440  64.710  1.00  0.00           H
ATOM   3976  C   TRP A 900      34.720  36.660  66.760  1.00  0.00           C
ATOM   3977  O   TRP A 900      34.770  37.750  66.140  1.00  0.00           O
ATOM   3978  N   ILE A 901      33.480  36.290  67.220  1.00  0.00           N
ATOM   3979  HN  ILE A 901      33.420  35.540  67.870  1.00  0.00           H
ATOM   3980  CA  ILE A 901      32.200  36.890  66.740  1.00  0.00           C
ATOM   3981  HA  ILE A 901      32.230  37.220  65.720  1.00  0.00           H
ATOM   3982  CB  ILE A 901      31.000  35.940  66.670  1.00  0.00           C
ATOM   3983  HB  ILE A 901      30.690  35.580  67.680  1.00  0.00           H
ATOM   3984  CG2 ILE A 901      29.650  36.640  66.200  1.00  0.00           C
ATOM   3985 HG21 ILE A 901      29.380  37.590  66.690  1.00  0.00           H
ATOM   3986 HG22 ILE A 901      28.740  36.000  66.280  1.00  0.00           H
ATOM   3987 HG23 ILE A 901      29.720  36.790  65.100  1.00  0.00           H
ATOM   3988  CG1 ILE A 901      31.280  34.640  65.870  1.00  0.00           C
ATOM   3989 HG11 ILE A 901      30.360  34.020  65.880  1.00  0.00           H
ATOM   3990 HG12 ILE A 901      32.070  34.070  66.390  1.00  0.00           H
ATOM   3991  CD  ILE A 901      31.560  34.850  64.400  1.00  0.00           C
ATOM   3992  HD1 ILE A 901      32.430  35.550  64.400  1.00  0.00           H
ATOM   3993  HD2 ILE A 901      30.640  35.310  63.960  1.00  0.00           H
ATOM   3994  HD3 ILE A 901      31.770  33.880  63.900  1.00  0.00           H
ATOM   3995  C   ILE A 901      31.870  38.140  67.540  1.00  0.00           C
ATOM   3996  O   ILE A 901      31.910  38.190  68.750  1.00  0.00           O
ATOM   3997  N   ILE A 902      31.420  39.200  66.820  1.00  0.00           N
ATOM   3998  HN  ILE A 902      31.390  39.130  65.820  1.00  0.00           H
ATOM   3999  CA  ILE A 902      30.820  40.410  67.450  1.00  0.00           C
ATOM   4000  HA  ILE A 902      30.590  40.240  68.480  1.00  0.00           H
ATOM   4001  CB  ILE A 902      31.650  41.740  67.480  1.00  0.00           C
ATOM   4002  HB  ILE A 902      32.390  41.790  68.310  1.00  0.00           H
ATOM   4003  CG2 ILE A 902      32.470  41.650  66.140  1.00  0.00           C
ATOM   4004 HG21 ILE A 902      31.790  41.480  65.270  1.00  0.00           H
ATOM   4005 HG22 ILE A 902      33.170  40.810  66.220  1.00  0.00           H
ATOM   4006 HG23 ILE A 902      33.070  42.530  65.820  1.00  0.00           H
ATOM   4007  CG1 ILE A 902      30.790  43.050  67.610  1.00  0.00           C
ATOM   4008 HG11 ILE A 902      30.020  42.800  68.360  1.00  0.00           H
ATOM   4009 HG12 ILE A 902      30.140  43.300  66.740  1.00  0.00           H
ATOM   4010  CD  ILE A 902      31.560  44.320  68.010  1.00  0.00           C
ATOM   4011  HD1 ILE A 902      32.390  44.410  67.290  1.00  0.00           H
ATOM   4012  HD2 ILE A 902      32.090  44.140  68.980  1.00  0.00           H
ATOM   4013  HD3 ILE A 902      30.990  45.280  68.060  1.00  0.00           H
ATOM   4014  C   ILE A 902      29.450  40.600  66.830  1.00  0.00           C
ATOM   4015  O   ILE A 902      29.310  40.500  65.640  1.00  0.00           O
ATOM   4016  N   SER A 903      28.460  40.790  67.700  1.00  0.00           N
ATOM   4017  HN  SER A 903      28.590  40.830  68.690  1.00  0.00           H
ATOM   4018  CA  SER A 903      27.050  41.060  67.430  1.00  0.00           C
ATOM   4019  HA  SER A 903      26.550  40.110  67.300  1.00  0.00           H
ATOM   4020  CB  SER A 903      26.280  41.620  68.630  1.00  0.00           C
ATOM   4021  HB1 SER A 903      26.720  42.550  69.050  1.00  0.00           H
ATOM   4022  HB2 SER A 903      26.350  40.810  69.380  1.00  0.00           H
ATOM   4023  OG  SER A 903      24.850  41.750  68.550  1.00  0.00           O
ATOM   4024  HG1 SER A 903      24.420  41.060  69.060  1.00  0.00           H
ATOM   4025  C   SER A 903      26.850  42.010  66.220  1.00  0.00           C
ATOM   4026  O   SER A 903      27.490  43.050  66.170  1.00  0.00           O
ATOM   4027  N   PRO A 904      26.050  41.750  65.190  1.00  0.00           N
ATOM   4028  CD  PRO A 904      25.360  40.470  65.040  1.00  0.00           C
ATOM   4029  HD1 PRO A 904      24.330  40.620  65.440  1.00  0.00           H
ATOM   4030  HD2 PRO A 904      25.920  39.670  65.570  1.00  0.00           H
ATOM   4031  CA  PRO A 904      25.900  42.650  64.010  1.00  0.00           C
ATOM   4032  HA  PRO A 904      26.890  42.860  63.640  1.00  0.00           H
ATOM   4033  CB  PRO A 904      25.080  41.840  63.050  1.00  0.00           C
ATOM   4034  HB1 PRO A 904      25.380  42.150  62.020  1.00  0.00           H
ATOM   4035  HB2 PRO A 904      23.990  42.040  63.140  1.00  0.00           H
ATOM   4036  CG  PRO A 904      25.330  40.350  63.530  1.00  0.00           C
ATOM   4037  HG1 PRO A 904      24.540  39.710  63.070  1.00  0.00           H
ATOM   4038  HG2 PRO A 904      26.320  40.060  63.110  1.00  0.00           H
ATOM   4039  C   PRO A 904      25.370  44.010  64.370  1.00  0.00           C
ATOM   4040  O   PRO A 904      24.250  44.200  64.780  1.00  0.00           O
ATOM   4041  N   LEU A 905      26.220  45.010  64.150  1.00  0.00           N
ATOM   4042  HN  LEU A 905      27.150  44.780  63.870  1.00  0.00           H
ATOM   4043  CA  LEU A 905      26.070  46.460  64.430  1.00  0.00           C
ATOM   4044  HA  LEU A 905      26.910  46.900  63.890  1.00  0.00           H
ATOM   4045  CB  LEU A 905      24.630  47.020  64.000  1.00  0.00           C
ATOM   4046  HB1 LEU A 905      24.560  48.110  64.200  1.00  0.00           H
ATOM   4047  HB2 LEU A 905      23.790  46.540  64.550  1.00  0.00           H
ATOM   4048  CG  LEU A 905      24.300  46.830  62.510  1.00  0.00           C
ATOM   4049  HG  LEU A 905      24.230  45.720  62.360  1.00  0.00           H
ATOM   4050  CD1 LEU A 905      22.880  47.360  62.150  1.00  0.00           C
ATOM   4051 HD11 LEU A 905      22.180  46.920  62.890  1.00  0.00           H
ATOM   4052 HD12 LEU A 905      22.510  47.020  61.170  1.00  0.00           H
ATOM   4053 HD13 LEU A 905      22.860  48.480  62.150  1.00  0.00           H
ATOM   4054  CD2 LEU A 905      25.310  47.410  61.500  1.00  0.00           C
ATOM   4055 HD21 LEU A 905      26.130  46.660  61.450  1.00  0.00           H
ATOM   4056 HD22 LEU A 905      25.690  48.380  61.880  1.00  0.00           H
ATOM   4057 HD23 LEU A 905      24.880  47.580  60.490  1.00  0.00           H
ATOM   4058  C   LEU A 905      26.430  46.810  65.840  1.00  0.00           C
ATOM   4059  O   LEU A 905      26.180  47.940  66.300  1.00  0.00           O
ATOM   4060  N   GLY A 906      27.100  45.890  66.540  1.00  0.00           N
ATOM   4061  HN  GLY A 906      27.350  45.130  65.950  1.00  0.00           H
ATOM   4062  CA  GLY A 906      27.670  45.970  67.890  1.00  0.00           C
ATOM   4063  HA1 GLY A 906      28.340  46.810  67.930  1.00  0.00           H
ATOM   4064  HA2 GLY A 906      28.180  45.050  68.100  1.00  0.00           H
ATOM   4065  C   GLY A 906      26.700  46.170  69.020  1.00  0.00           C
ATOM   4066  O   GLY A 906      25.520  45.830  69.020  1.00  0.00           O
ATOM   4067  N   ASP A 907      27.190  46.780  70.100  1.00  0.00           N
ATOM   4068  HN  ASP A 907      28.150  47.060  70.060  1.00  0.00           H
ATOM   4069  CA  ASP A 907      26.400  47.140  71.250  1.00  0.00           C
ATOM   4070  HA  ASP A 907      25.540  46.500  71.300  1.00  0.00           H
ATOM   4071  CB  ASP A 907      27.240  46.920  72.570  1.00  0.00           C
ATOM   4072  HB1 ASP A 907      27.540  45.850  72.590  1.00  0.00           H
ATOM   4073  HB2 ASP A 907      26.650  47.020  73.510  1.00  0.00           H
ATOM   4074  CG  ASP A 907      28.460  47.860  72.720  1.00  0.00           C
ATOM   4075  OD1 ASP A 907      29.090  47.970  73.820  1.00  0.00           O
ATOM   4076  OD2 ASP A 907      28.920  48.350  71.660  1.00  0.00           O
ATOM   4077  C   ASP A 907      25.970  48.510  71.120  1.00  0.00           C
ATOM   4078  O   ASP A 907      25.470  49.100  72.060  1.00  0.00           O
ATOM   4079  N   ASN A 908      26.190  49.230  69.960  1.00  0.00           N
ATOM   4080  HN  ASN A 908      26.630  48.830  69.160  1.00  0.00           H
ATOM   4081  CA  ASN A 908      25.850  50.650  69.690  1.00  0.00           C
ATOM   4082  HA  ASN A 908      26.260  51.200  70.530  1.00  0.00           H
ATOM   4083  CB  ASN A 908      26.230  51.120  68.330  1.00  0.00           C
ATOM   4084  HB1 ASN A 908      25.860  52.150  68.170  1.00  0.00           H
ATOM   4085  HB2 ASN A 908      25.680  50.610  67.500  1.00  0.00           H
ATOM   4086  CG  ASN A 908      27.780  51.030  68.290  1.00  0.00           C
ATOM   4087  OD1 ASN A 908      28.500  51.660  69.050  1.00  0.00           O
ATOM   4088  ND2 ASN A 908      28.300  50.330  67.230  1.00  0.00           N
ATOM   4089 HD21 ASN A 908      29.240  50.040  67.430  1.00  0.00           H
ATOM   4090 HD22 ASN A 908      27.710  49.740  66.660  1.00  0.00           H
ATOM   4091  C   ASN A 908      24.410  50.990  69.840  1.00  0.00           C
ATOM   4092  O   ASN A 908      23.600  50.100  69.410  1.00  0.00           O
ATOM   4093  N   PRO A 909      23.980  52.180  70.330  1.00  0.00           N
ATOM   4094  CD  PRO A 909      24.760  53.020  71.210  1.00  0.00           C
ATOM   4095  HD1 PRO A 909      25.680  53.420  70.730  1.00  0.00           H
ATOM   4096  HD2 PRO A 909      24.950  52.430  72.140  1.00  0.00           H
ATOM   4097  CA  PRO A 909      22.580  52.630  70.280  1.00  0.00           C
ATOM   4098  HA  PRO A 909      21.940  51.790  70.480  1.00  0.00           H
ATOM   4099  CB  PRO A 909      22.470  53.700  71.370  1.00  0.00           C
ATOM   4100  HB1 PRO A 909      22.230  53.290  72.380  1.00  0.00           H
ATOM   4101  HB2 PRO A 909      21.740  54.500  71.160  1.00  0.00           H
ATOM   4102  CG  PRO A 909      23.930  54.240  71.440  1.00  0.00           C
ATOM   4103  HG1 PRO A 909      23.970  54.850  70.510  1.00  0.00           H
ATOM   4104  HG2 PRO A 909      24.040  54.870  72.360  1.00  0.00           H
ATOM   4105  C   PRO A 909      22.070  53.030  68.960  1.00  0.00           C
ATOM   4106  O   PRO A 909      22.820  53.300  68.030  1.00  0.00           O
ATOM   4107  N   TRP A 910      20.710  53.030  68.720  1.00  0.00           N
ATOM   4108  HN  TRP A 910      20.030  52.850  69.430  1.00  0.00           H
ATOM   4109  CA  TRP A 910      20.150  53.120  67.410  1.00  0.00           C
ATOM   4110  HA  TRP A 910      20.490  52.280  66.810  1.00  0.00           H
ATOM   4111  CB  TRP A 910      18.590  52.840  67.490  1.00  0.00           C
ATOM   4112  HB1 TRP A 910      18.060  53.530  68.170  1.00  0.00           H
ATOM   4113  HB2 TRP A 910      18.580  51.780  67.860  1.00  0.00           H
ATOM   4114  CG  TRP A 910      17.760  53.040  66.210  1.00  0.00           C
ATOM   4115  CD1 TRP A 910      17.290  52.020  65.420  1.00  0.00           C
ATOM   4116  HD1 TRP A 910      17.490  50.990  65.650  1.00  0.00           H
ATOM   4117  NE1 TRP A 910      16.530  52.490  64.340  1.00  0.00           N
ATOM   4118  HE1 TRP A 910      16.220  52.020  63.540  1.00  0.00           H
ATOM   4119  CE2 TRP A 910      16.590  53.750  64.400  1.00  0.00           C
ATOM   4120  CD2 TRP A 910      17.220  54.260  65.610  1.00  0.00           C
ATOM   4121  CE3 TRP A 910      17.390  55.600  65.910  1.00  0.00           C
ATOM   4122  HE3 TRP A 910      17.800  56.080  66.780  1.00  0.00           H
ATOM   4123  CZ3 TRP A 910      17.000  56.500  64.940  1.00  0.00           C
ATOM   4124  HZ3 TRP A 910      17.130  57.560  65.040  1.00  0.00           H
ATOM   4125  CZ2 TRP A 910      16.210  54.720  63.440  1.00  0.00           C
ATOM   4126  HZ2 TRP A 910      15.660  54.420  62.550  1.00  0.00           H
ATOM   4127  CH2 TRP A 910      16.400  56.050  63.790  1.00  0.00           C
ATOM   4128  HH2 TRP A 910      16.010  56.760  63.070  1.00  0.00           H
ATOM   4129  C   TRP A 910      20.450  54.390  66.570  1.00  0.00           C
ATOM   4130  O   TRP A 910      20.650  54.370  65.370  1.00  0.00           O
ATOM   4131  N   TRP A 911      20.750  55.550  67.290  1.00  0.00           N
ATOM   4132  HN  TRP A 911      20.690  55.530  68.280  1.00  0.00           H
ATOM   4133  CA  TRP A 911      20.830  56.860  66.670  1.00  0.00           C
ATOM   4134  HA  TRP A 911      20.090  56.980  65.890  1.00  0.00           H
ATOM   4135  CB  TRP A 911      20.900  58.120  67.630  1.00  0.00           C
ATOM   4136  HB1 TRP A 911      19.890  57.960  68.100  1.00  0.00           H
ATOM   4137  HB2 TRP A 911      20.780  59.130  67.200  1.00  0.00           H
ATOM   4138  CG  TRP A 911      22.040  58.130  68.600  1.00  0.00           C
ATOM   4139  CD1 TRP A 911      22.190  57.450  69.780  1.00  0.00           C
ATOM   4140  HD1 TRP A 911      21.450  56.800  70.220  1.00  0.00           H
ATOM   4141  NE1 TRP A 911      23.330  57.850  70.340  1.00  0.00           N
ATOM   4142  HE1 TRP A 911      23.710  57.410  71.130  1.00  0.00           H
ATOM   4143  CE2 TRP A 911      23.980  58.770  69.590  1.00  0.00           C
ATOM   4144  CD2 TRP A 911      23.230  58.960  68.410  1.00  0.00           C
ATOM   4145  CE3 TRP A 911      23.680  59.820  67.400  1.00  0.00           C
ATOM   4146  HE3 TRP A 911      23.200  59.880  66.440  1.00  0.00           H
ATOM   4147  CZ3 TRP A 911      24.790  60.600  67.680  1.00  0.00           C
ATOM   4148  HZ3 TRP A 911      25.210  61.240  66.920  1.00  0.00           H
ATOM   4149  CZ2 TRP A 911      25.060  59.590  69.840  1.00  0.00           C
ATOM   4150  HZ2 TRP A 911      25.580  59.500  70.790  1.00  0.00           H
ATOM   4151  CH2 TRP A 911      25.430  60.490  68.930  1.00  0.00           C
ATOM   4152  HH2 TRP A 911      26.130  61.280  69.150  1.00  0.00           H
ATOM   4153  C   TRP A 911      22.120  56.940  65.920  1.00  0.00           C
ATOM   4154  O   TRP A 911      22.210  57.660  64.890  1.00  0.00           O
ATOM   4155  N   THR A 912      23.170  56.150  66.280  1.00  0.00           N
ATOM   4156  HN  THR A 912      23.020  55.600  67.100  1.00  0.00           H
ATOM   4157  CA  THR A 912      24.470  55.920  65.640  1.00  0.00           C
ATOM   4158  HA  THR A 912      24.900  56.900  65.550  1.00  0.00           H
ATOM   4159  CB  THR A 912      25.410  55.080  66.500  1.00  0.00           C
ATOM   4160  HB  THR A 912      26.420  55.180  66.060  1.00  0.00           H
ATOM   4161  OG1 THR A 912      25.210  53.670  66.560  1.00  0.00           O
ATOM   4162  HG1 THR A 912      24.340  53.530  66.930  1.00  0.00           H
ATOM   4163  CG2 THR A 912      25.460  55.540  67.990  1.00  0.00           C
ATOM   4164 HG21 THR A 912      25.440  56.630  68.160  1.00  0.00           H
ATOM   4165 HG22 THR A 912      26.400  55.220  68.470  1.00  0.00           H
ATOM   4166 HG23 THR A 912      24.660  55.140  68.650  1.00  0.00           H
ATOM   4167  C   THR A 912      24.280  55.340  64.260  1.00  0.00           C
ATOM   4168  O   THR A 912      25.070  55.660  63.400  1.00  0.00           O
ATOM   4169  N   LEU A 913      23.350  54.430  64.030  1.00  0.00           N
ATOM   4170  HN  LEU A 913      22.730  54.240  64.780  1.00  0.00           H
ATOM   4171  CA  LEU A 913      23.440  53.370  62.990  1.00  0.00           C
ATOM   4172  HA  LEU A 913      24.510  53.180  62.980  1.00  0.00           H
ATOM   4173  CB  LEU A 913      22.510  52.130  63.160  1.00  0.00           C
ATOM   4174  HB1 LEU A 913      22.450  51.470  62.270  1.00  0.00           H
ATOM   4175  HB2 LEU A 913      21.540  52.640  63.350  1.00  0.00           H
ATOM   4176  CG  LEU A 913      23.060  51.330  64.350  1.00  0.00           C
ATOM   4177  HG  LEU A 913      22.930  51.930  65.280  1.00  0.00           H
ATOM   4178  CD1 LEU A 913      22.250  50.030  64.750  1.00  0.00           C
ATOM   4179 HD11 LEU A 913      22.360  49.310  63.900  1.00  0.00           H
ATOM   4180 HD12 LEU A 913      21.160  50.230  64.860  1.00  0.00           H
ATOM   4181 HD13 LEU A 913      22.650  49.620  65.690  1.00  0.00           H
ATOM   4182  CD2 LEU A 913      24.490  50.860  64.220  1.00  0.00           C
ATOM   4183 HD21 LEU A 913      24.630  50.190  63.330  1.00  0.00           H
ATOM   4184 HD22 LEU A 913      24.890  50.270  65.070  1.00  0.00           H
ATOM   4185 HD23 LEU A 913      25.170  51.690  63.990  1.00  0.00           H
ATOM   4186  C   LEU A 913      23.160  54.030  61.640  1.00  0.00           C
ATOM   4187  O   LEU A 913      23.950  53.880  60.750  1.00  0.00           O
ATOM   4188  N   LEU A 914      22.220  54.940  61.590  1.00  0.00           N
ATOM   4189  HN  LEU A 914      21.690  55.230  62.390  1.00  0.00           H
ATOM   4190  CA  LEU A 914      21.900  55.720  60.360  1.00  0.00           C
ATOM   4191  HA  LEU A 914      21.900  55.160  59.450  1.00  0.00           H
ATOM   4192  CB  LEU A 914      20.490  56.270  60.430  1.00  0.00           C
ATOM   4193  HB1 LEU A 914      20.440  57.150  59.750  1.00  0.00           H
ATOM   4194  HB2 LEU A 914      20.330  56.690  61.440  1.00  0.00           H
ATOM   4195  CG  LEU A 914      19.220  55.400  60.090  1.00  0.00           C
ATOM   4196  HG  LEU A 914      19.580  54.820  59.220  1.00  0.00           H
ATOM   4197  CD1 LEU A 914      18.970  54.330  61.160  1.00  0.00           C
ATOM   4198 HD11 LEU A 914      18.970  54.850  62.130  1.00  0.00           H
ATOM   4199 HD12 LEU A 914      19.810  53.600  61.210  1.00  0.00           H
ATOM   4200 HD13 LEU A 914      18.040  53.780  60.900  1.00  0.00           H
ATOM   4201  CD2 LEU A 914      17.990  56.280  59.780  1.00  0.00           C
ATOM   4202 HD21 LEU A 914      17.730  56.830  60.710  1.00  0.00           H
ATOM   4203 HD22 LEU A 914      17.180  55.580  59.480  1.00  0.00           H
ATOM   4204 HD23 LEU A 914      18.270  56.960  58.950  1.00  0.00           H
ATOM   4205  C   LEU A 914      22.880  56.840  59.970  1.00  0.00           C
ATOM   4206  O   LEU A 914      23.000  57.160  58.790  1.00  0.00           O
ATOM   4207  N   ILE A 915      23.680  57.540  60.900  1.00  0.00           N
ATOM   4208  HN  ILE A 915      23.610  57.340  61.880  1.00  0.00           H
ATOM   4209  CA  ILE A 915      24.760  58.460  60.570  1.00  0.00           C
ATOM   4210  HA  ILE A 915      24.450  59.000  59.690  1.00  0.00           H
ATOM   4211  CB  ILE A 915      25.170  59.500  61.700  1.00  0.00           C
ATOM   4212  HB  ILE A 915      26.200  59.890  61.570  1.00  0.00           H
ATOM   4213  CG2 ILE A 915      24.210  60.710  61.500  1.00  0.00           C
ATOM   4214 HG21 ILE A 915      24.370  61.180  60.510  1.00  0.00           H
ATOM   4215 HG22 ILE A 915      24.430  61.520  62.210  1.00  0.00           H
ATOM   4216 HG23 ILE A 915      23.140  60.420  61.520  1.00  0.00           H
ATOM   4217  CG1 ILE A 915      25.010  58.950  63.110  1.00  0.00           C
ATOM   4218 HG11 ILE A 915      25.630  58.040  63.260  1.00  0.00           H
ATOM   4219 HG12 ILE A 915      23.990  58.530  63.280  1.00  0.00           H
ATOM   4220  CD  ILE A 915      25.370  59.900  64.190  1.00  0.00           C
ATOM   4221  HD1 ILE A 915      26.340  60.310  63.850  1.00  0.00           H
ATOM   4222  HD2 ILE A 915      25.510  59.350  65.140  1.00  0.00           H
ATOM   4223  HD3 ILE A 915      24.590  60.680  64.290  1.00  0.00           H
ATOM   4224  C   ILE A 915      26.100  57.640  60.240  1.00  0.00           C
ATOM   4225  O   ILE A 915      27.030  58.180  59.660  1.00  0.00           O
ATOM   4226  N   ALA A 916      26.200  56.360  60.750  1.00  0.00           N
ATOM   4227  HN  ALA A 916      25.590  56.100  61.490  1.00  0.00           H
ATOM   4228  CA  ALA A 916      27.360  55.560  60.390  1.00  0.00           C
ATOM   4229  HA  ALA A 916      28.310  56.060  60.520  1.00  0.00           H
ATOM   4230  CB  ALA A 916      27.340  54.330  61.240  1.00  0.00           C
ATOM   4231  HB1 ALA A 916      26.390  53.750  61.080  1.00  0.00           H
ATOM   4232  HB2 ALA A 916      27.260  54.700  62.280  1.00  0.00           H
ATOM   4233  HB3 ALA A 916      28.240  53.680  61.170  1.00  0.00           H
ATOM   4234  C   ALA A 916      27.390  55.110  58.930  1.00  0.00           C
ATOM   4235  O   ALA A 916      28.430  54.750  58.360  1.00  0.00           O
ATOM   4236  N   ALA A 917      26.190  55.300  58.290  1.00  0.00           N
ATOM   4237  HN  ALA A 917      25.360  55.610  58.740  1.00  0.00           H
ATOM   4238  CA  ALA A 917      25.910  55.070  56.900  1.00  0.00           C
ATOM   4239  HA  ALA A 917      26.100  54.030  56.690  1.00  0.00           H
ATOM   4240  CB  ALA A 917      24.410  55.070  56.620  1.00  0.00           C
ATOM   4241  HB1 ALA A 917      24.010  54.280  57.300  1.00  0.00           H
ATOM   4242  HB2 ALA A 917      24.150  54.610  55.660  1.00  0.00           H
ATOM   4243  HB3 ALA A 917      23.940  56.070  56.770  1.00  0.00           H
ATOM   4244  C   ALA A 917      26.730  56.010  56.020  1.00  0.00           C
ATOM   4245  O   ALA A 917      27.270  55.790  54.890  1.00  0.00           O
ATOM   4246  N   ILE A 918      26.880  57.270  56.490  1.00  0.00           N
ATOM   4247  HN  ILE A 918      26.330  57.720  57.200  1.00  0.00           H
ATOM   4248  CA  ILE A 918      27.690  58.250  55.850  1.00  0.00           C
ATOM   4249  HA  ILE A 918      27.360  58.230  54.810  1.00  0.00           H
ATOM   4250  CB  ILE A 918      27.230  59.640  56.250  1.00  0.00           C
ATOM   4251  HB  ILE A 918      27.110  59.720  57.360  1.00  0.00           H
ATOM   4252  CG2 ILE A 918      28.180  60.790  55.780  1.00  0.00           C
ATOM   4253 HG21 ILE A 918      27.800  61.730  56.240  1.00  0.00           H
ATOM   4254 HG22 ILE A 918      28.190  60.850  54.680  1.00  0.00           H
ATOM   4255 HG23 ILE A 918      29.230  60.560  56.060  1.00  0.00           H
ATOM   4256  CG1 ILE A 918      25.760  59.790  55.800  1.00  0.00           C
ATOM   4257 HG11 ILE A 918      25.480  59.330  54.830  1.00  0.00           H
ATOM   4258 HG12 ILE A 918      25.810  60.870  55.510  1.00  0.00           H
ATOM   4259  CD  ILE A 918      24.670  59.560  56.950  1.00  0.00           C
ATOM   4260  HD1 ILE A 918      23.630  59.780  56.630  1.00  0.00           H
ATOM   4261  HD2 ILE A 918      24.850  60.280  57.770  1.00  0.00           H
ATOM   4262  HD3 ILE A 918      24.670  58.540  57.400  1.00  0.00           H
ATOM   4263  C   ILE A 918      29.230  57.940  55.770  1.00  0.00           C
ATOM   4264  O   ILE A 918      29.750  57.930  54.680  1.00  0.00           O
ATOM   4265  N   PRO A 919      29.970  57.590  56.880  1.00  0.00           N
ATOM   4266  CD  PRO A 919      29.770  58.270  58.120  1.00  0.00           C
ATOM   4267  HD1 PRO A 919      29.460  57.440  58.810  1.00  0.00           H
ATOM   4268  HD2 PRO A 919      29.040  59.100  58.020  1.00  0.00           H
ATOM   4269  CA  PRO A 919      31.380  57.230  56.640  1.00  0.00           C
ATOM   4270  HA  PRO A 919      31.860  57.890  55.940  1.00  0.00           H
ATOM   4271  CB  PRO A 919      32.060  57.460  57.990  1.00  0.00           C
ATOM   4272  HB1 PRO A 919      33.120  57.770  57.810  1.00  0.00           H
ATOM   4273  HB2 PRO A 919      32.080  56.530  58.600  1.00  0.00           H
ATOM   4274  CG  PRO A 919      31.170  58.590  58.520  1.00  0.00           C
ATOM   4275  HG1 PRO A 919      31.300  58.720  59.620  1.00  0.00           H
ATOM   4276  HG2 PRO A 919      31.500  59.510  57.990  1.00  0.00           H
ATOM   4277  C   PRO A 919      31.630  55.910  55.980  1.00  0.00           C
ATOM   4278  O   PRO A 919      32.690  55.600  55.430  1.00  0.00           O
ATOM   4279  N   ALA A 920      30.530  55.120  55.970  1.00  0.00           N
ATOM   4280  HN  ALA A 920      29.730  55.340  56.530  1.00  0.00           H
ATOM   4281  CA  ALA A 920      30.410  53.880  55.220  1.00  0.00           C
ATOM   4282  HA  ALA A 920      31.360  53.400  55.400  1.00  0.00           H
ATOM   4283  CB  ALA A 920      29.280  52.930  55.810  1.00  0.00           C
ATOM   4284  HB1 ALA A 920      29.080  53.070  56.900  1.00  0.00           H
ATOM   4285  HB2 ALA A 920      29.530  51.840  55.770  1.00  0.00           H
ATOM   4286  HB3 ALA A 920      28.350  53.160  55.240  1.00  0.00           H
ATOM   4287  C   ALA A 920      30.350  54.110  53.770  1.00  0.00           C
ATOM   4288  O   ALA A 920      31.050  53.460  53.000  1.00  0.00           O
ATOM   4289  N   LEU A 921      29.570  55.110  53.240  1.00  0.00           N
ATOM   4290  HN  LEU A 921      28.790  55.580  53.650  1.00  0.00           H
ATOM   4291  CA  LEU A 921      29.740  55.620  51.910  1.00  0.00           C
ATOM   4292  HA  LEU A 921      29.480  54.880  51.170  1.00  0.00           H
ATOM   4293  CB  LEU A 921      28.800  56.840  51.700  1.00  0.00           C
ATOM   4294  HB1 LEU A 921      28.890  57.560  52.540  1.00  0.00           H
ATOM   4295  HB2 LEU A 921      27.750  56.480  51.790  1.00  0.00           H
ATOM   4296  CG  LEU A 921      28.970  57.610  50.390  1.00  0.00           C
ATOM   4297  HG  LEU A 921      29.900  58.200  50.540  1.00  0.00           H
ATOM   4298  CD1 LEU A 921      29.000  56.820  49.080  1.00  0.00           C
ATOM   4299 HD11 LEU A 921      28.050  56.240  49.030  1.00  0.00           H
ATOM   4300 HD12 LEU A 921      29.820  56.060  49.110  1.00  0.00           H
ATOM   4301 HD13 LEU A 921      29.070  57.430  48.160  1.00  0.00           H
ATOM   4302  CD2 LEU A 921      27.970  58.710  50.190  1.00  0.00           C
ATOM   4303 HD21 LEU A 921      27.870  59.320  51.100  1.00  0.00           H
ATOM   4304 HD22 LEU A 921      26.950  58.340  49.920  1.00  0.00           H
ATOM   4305 HD23 LEU A 921      28.330  59.390  49.380  1.00  0.00           H
ATOM   4306  C   LEU A 921      31.200  56.140  51.640  1.00  0.00           C
ATOM   4307  O   LEU A 921      31.760  55.750  50.610  1.00  0.00           O
ATOM   4308  N   LEU A 922      31.880  56.830  52.620  1.00  0.00           N
ATOM   4309  HN  LEU A 922      31.390  56.910  53.480  1.00  0.00           H
ATOM   4310  CA  LEU A 922      33.250  57.330  52.450  1.00  0.00           C
ATOM   4311  HA  LEU A 922      33.310  57.760  51.460  1.00  0.00           H
ATOM   4312  CB  LEU A 922      33.620  58.350  53.490  1.00  0.00           C
ATOM   4313  HB1 LEU A 922      34.680  58.640  53.260  1.00  0.00           H
ATOM   4314  HB2 LEU A 922      33.510  57.850  54.470  1.00  0.00           H
ATOM   4315  CG  LEU A 922      32.720  59.620  53.550  1.00  0.00           C
ATOM   4316  HG  LEU A 922      31.710  59.200  53.770  1.00  0.00           H
ATOM   4317  CD1 LEU A 922      33.090  60.560  54.710  1.00  0.00           C
ATOM   4318 HD11 LEU A 922      32.330  61.330  54.950  1.00  0.00           H
ATOM   4319 HD12 LEU A 922      33.960  61.160  54.390  1.00  0.00           H
ATOM   4320 HD13 LEU A 922      33.300  60.020  55.650  1.00  0.00           H
ATOM   4321  CD2 LEU A 922      32.570  60.380  52.210  1.00  0.00           C
ATOM   4322 HD21 LEU A 922      32.240  59.780  51.330  1.00  0.00           H
ATOM   4323 HD22 LEU A 922      33.520  60.840  51.830  1.00  0.00           H
ATOM   4324 HD23 LEU A 922      31.760  61.130  52.280  1.00  0.00           H
ATOM   4325  C   LEU A 922      34.270  56.210  52.300  1.00  0.00           C
ATOM   4326  O   LEU A 922      35.150  56.270  51.410  1.00  0.00           O
ATOM   4327  N   CYS A 923      34.120  55.080  53.120  1.00  0.00           N
ATOM   4328  HN  CYS A 923      33.540  55.160  53.920  1.00  0.00           H
ATOM   4329  CA  CYS A 923      34.790  53.820  52.940  1.00  0.00           C
ATOM   4330  HA  CYS A 923      35.860  53.940  52.860  1.00  0.00           H
ATOM   4331  CB  CYS A 923      34.420  52.980  54.160  1.00  0.00           C
ATOM   4332  HB1 CYS A 923      33.330  52.750  54.090  1.00  0.00           H
ATOM   4333  HB2 CYS A 923      34.450  53.650  55.050  1.00  0.00           H
ATOM   4334  SG  CYS A 923      35.500  51.540  54.370  1.00  0.00           S
ATOM   4335  HG1 CYS A 923      34.590  50.840  55.010  1.00  0.00           H
ATOM   4336  C   CYS A 923      34.440  53.150  51.620  1.00  0.00           C
ATOM   4337  O   CYS A 923      35.330  52.650  50.950  1.00  0.00           O
ATOM   4338  N   THR A 924      33.180  53.090  51.180  1.00  0.00           N
ATOM   4339  HN  THR A 924      32.440  53.410  51.770  1.00  0.00           H
ATOM   4340  CA  THR A 924      32.750  52.520  49.880  1.00  0.00           C
ATOM   4341  HA  THR A 924      33.000  51.460  49.870  1.00  0.00           H
ATOM   4342  CB  THR A 924      31.260  52.650  49.690  1.00  0.00           C
ATOM   4343  HB  THR A 924      30.930  53.700  49.800  1.00  0.00           H
ATOM   4344  OG1 THR A 924      30.530  51.860  50.600  1.00  0.00           O
ATOM   4345  HG1 THR A 924      30.630  52.250  51.470  1.00  0.00           H
ATOM   4346  CG2 THR A 924      30.910  52.150  48.290  1.00  0.00           C
ATOM   4347 HG21 THR A 924      31.340  51.160  48.010  1.00  0.00           H
ATOM   4348 HG22 THR A 924      31.010  52.960  47.540  1.00  0.00           H
ATOM   4349 HG23 THR A 924      29.820  51.920  48.290  1.00  0.00           H
ATOM   4350  C   THR A 924      33.410  53.170  48.660  1.00  0.00           C
ATOM   4351  O   THR A 924      33.780  52.380  47.770  1.00  0.00           O
ATOM   4352  N   ILE A 925      33.710  54.510  48.570  1.00  0.00           N
ATOM   4353  HN  ILE A 925      33.240  55.170  49.160  1.00  0.00           H
ATOM   4354  CA  ILE A 925      34.580  55.060  47.530  1.00  0.00           C
ATOM   4355  HA  ILE A 925      34.040  54.950  46.600  1.00  0.00           H
ATOM   4356  CB  ILE A 925      34.710  56.640  47.570  1.00  0.00           C
ATOM   4357  HB  ILE A 925      35.310  56.890  48.480  1.00  0.00           H
ATOM   4358  CG2 ILE A 925      35.590  57.050  46.380  1.00  0.00           C
ATOM   4359 HG21 ILE A 925      36.610  56.610  46.530  1.00  0.00           H
ATOM   4360 HG22 ILE A 925      35.650  58.160  46.370  1.00  0.00           H
ATOM   4361 HG23 ILE A 925      35.170  56.770  45.400  1.00  0.00           H
ATOM   4362  CG1 ILE A 925      33.400  57.370  47.710  1.00  0.00           C
ATOM   4363 HG11 ILE A 925      33.020  57.080  48.710  1.00  0.00           H
ATOM   4364 HG12 ILE A 925      32.770  57.090  46.850  1.00  0.00           H
ATOM   4365  CD  ILE A 925      33.520  58.880  47.740  1.00  0.00           C
ATOM   4366  HD1 ILE A 925      32.550  59.270  48.090  1.00  0.00           H
ATOM   4367  HD2 ILE A 925      33.780  59.330  46.750  1.00  0.00           H
ATOM   4368  HD3 ILE A 925      34.360  59.120  48.430  1.00  0.00           H
ATOM   4369  C   ILE A 925      35.980  54.390  47.560  1.00  0.00           C
ATOM   4370  O   ILE A 925      36.510  54.100  46.490  1.00  0.00           O
ATOM   4371  N   LEU A 926      36.550  54.070  48.730  1.00  0.00           N
ATOM   4372  HN  LEU A 926      36.090  54.200  49.610  1.00  0.00           H
ATOM   4373  CA  LEU A 926      37.830  53.370  48.870  1.00  0.00           C
ATOM   4374  HA  LEU A 926      38.550  53.950  48.320  1.00  0.00           H
ATOM   4375  CB  LEU A 926      38.390  53.440  50.250  1.00  0.00           C
ATOM   4376  HB1 LEU A 926      39.470  53.180  50.250  1.00  0.00           H
ATOM   4377  HB2 LEU A 926      37.940  52.650  50.900  1.00  0.00           H
ATOM   4378  CG  LEU A 926      38.160  54.750  51.000  1.00  0.00           C
ATOM   4379  HG  LEU A 926      37.060  54.910  51.020  1.00  0.00           H
ATOM   4380  CD1 LEU A 926      38.580  54.520  52.460  1.00  0.00           C
ATOM   4381 HD11 LEU A 926      38.280  55.380  53.100  1.00  0.00           H
ATOM   4382 HD12 LEU A 926      39.680  54.340  52.520  1.00  0.00           H
ATOM   4383 HD13 LEU A 926      38.150  53.630  52.970  1.00  0.00           H
ATOM   4384  CD2 LEU A 926      38.860  55.970  50.330  1.00  0.00           C
ATOM   4385 HD21 LEU A 926      38.400  56.190  49.340  1.00  0.00           H
ATOM   4386 HD22 LEU A 926      39.970  56.010  50.250  1.00  0.00           H
ATOM   4387 HD23 LEU A 926      38.650  56.830  51.010  1.00  0.00           H
ATOM   4388  C   LEU A 926      37.800  51.970  48.320  1.00  0.00           C
ATOM   4389  O   LEU A 926      38.710  51.490  47.620  1.00  0.00           O
ATOM   4390  N   ILE A 927      36.750  51.150  48.730  1.00  0.00           N
ATOM   4391  HN  ILE A 927      35.990  51.520  49.250  1.00  0.00           H
ATOM   4392  CA  ILE A 927      36.460  49.780  48.250  1.00  0.00           C
ATOM   4393  HA  ILE A 927      37.330  49.190  48.500  1.00  0.00           H
ATOM   4394  CB  ILE A 927      35.390  49.170  49.010  1.00  0.00           C
ATOM   4395  HB  ILE A 927      34.530  49.830  48.780  1.00  0.00           H
ATOM   4396  CG2 ILE A 927      35.230  47.730  48.590  1.00  0.00           C
ATOM   4397 HG21 ILE A 927      34.410  47.230  49.150  1.00  0.00           H
ATOM   4398 HG22 ILE A 927      36.150  47.140  48.810  1.00  0.00           H
ATOM   4399 HG23 ILE A 927      35.010  47.620  47.500  1.00  0.00           H
ATOM   4400  CG1 ILE A 927      35.580  49.270  50.580  1.00  0.00           C
ATOM   4401 HG11 ILE A 927      34.860  48.540  51.010  1.00  0.00           H
ATOM   4402 HG12 ILE A 927      35.120  50.240  50.870  1.00  0.00           H
ATOM   4403  CD  ILE A 927      37.050  49.020  51.080  1.00  0.00           C
ATOM   4404  HD1 ILE A 927      37.710  49.830  50.680  1.00  0.00           H
ATOM   4405  HD2 ILE A 927      37.400  48.050  50.690  1.00  0.00           H
ATOM   4406  HD3 ILE A 927      37.000  49.070  52.190  1.00  0.00           H
ATOM   4407  C   ILE A 927      36.180  49.750  46.730  1.00  0.00           C
ATOM   4408  O   ILE A 927      36.660  48.880  46.010  1.00  0.00           O
ATOM   4409  N   PHE A 928      35.450  50.730  46.160  1.00  0.00           N
ATOM   4410  HN  PHE A 928      35.190  51.450  46.790  1.00  0.00           H
ATOM   4411  CA  PHE A 928      35.180  50.980  44.720  1.00  0.00           C
ATOM   4412  HA  PHE A 928      34.640  50.180  44.230  1.00  0.00           H
ATOM   4413  CB  PHE A 928      34.080  52.130  44.590  1.00  0.00           C
ATOM   4414  HB1 PHE A 928      34.180  52.810  45.460  1.00  0.00           H
ATOM   4415  HB2 PHE A 928      33.200  51.480  44.730  1.00  0.00           H
ATOM   4416  CG  PHE A 928      33.980  53.050  43.360  1.00  0.00           C
ATOM   4417  CD1 PHE A 928      33.090  52.820  42.370  1.00  0.00           C
ATOM   4418  HD1 PHE A 928      32.550  51.900  42.230  1.00  0.00           H
ATOM   4419  CE1 PHE A 928      32.840  53.850  41.380  1.00  0.00           C
ATOM   4420  HE1 PHE A 928      32.140  53.760  40.570  1.00  0.00           H
ATOM   4421  CZ  PHE A 928      33.720  55.040  41.440  1.00  0.00           C
ATOM   4422  HZ  PHE A 928      33.610  55.850  40.740  1.00  0.00           H
ATOM   4423  CD2 PHE A 928      34.770  54.190  43.380  1.00  0.00           C
ATOM   4424  HD2 PHE A 928      35.410  54.390  44.230  1.00  0.00           H
ATOM   4425  CE2 PHE A 928      34.690  55.140  42.430  1.00  0.00           C
ATOM   4426  HE2 PHE A 928      35.330  56.000  42.530  1.00  0.00           H
ATOM   4427  C   PHE A 928      36.440  51.140  43.890  1.00  0.00           C
ATOM   4428  O   PHE A 928      36.700  50.450  42.900  1.00  0.00           O
ATOM   4429  N   MET A 929      37.360  52.070  44.250  1.00  0.00           N
ATOM   4430  HN  MET A 929      37.150  52.680  45.000  1.00  0.00           H
ATOM   4431  CA  MET A 929      38.570  52.490  43.560  1.00  0.00           C
ATOM   4432  HA  MET A 929      38.140  52.930  42.670  1.00  0.00           H
ATOM   4433  CB  MET A 929      39.280  53.660  44.300  1.00  0.00           C
ATOM   4434  HB1 MET A 929      40.260  53.790  43.790  1.00  0.00           H
ATOM   4435  HB2 MET A 929      39.400  53.390  45.380  1.00  0.00           H
ATOM   4436  CG  MET A 929      38.530  54.930  44.170  1.00  0.00           C
ATOM   4437  HG1 MET A 929      38.990  55.610  44.920  1.00  0.00           H
ATOM   4438  HG2 MET A 929      37.520  54.760  44.610  1.00  0.00           H
ATOM   4439  SD  MET A 929      38.280  55.780  42.580  1.00  0.00           S
ATOM   4440  CE  MET A 929      39.960  56.410  42.380  1.00  0.00           C
ATOM   4441  HE1 MET A 929      40.670  55.590  42.140  1.00  0.00           H
ATOM   4442  HE2 MET A 929      40.280  56.830  43.360  1.00  0.00           H
ATOM   4443  HE3 MET A 929      40.090  57.260  41.670  1.00  0.00           H
ATOM   4444  C   MET A 929      39.530  51.340  43.310  1.00  0.00           C
ATOM   4445  O   MET A 929      40.030  51.110  42.200  1.00  0.00           O
ATOM   4446  N   ASP A 930      39.860  50.520  44.310  1.00  0.00           N
ATOM   4447  HN  ASP A 930      39.600  50.790  45.250  1.00  0.00           H
ATOM   4448  CA  ASP A 930      40.830  49.430  44.230  1.00  0.00           C
ATOM   4449  HA  ASP A 930      41.710  49.860  43.780  1.00  0.00           H
ATOM   4450  CB  ASP A 930      41.060  48.830  45.650  1.00  0.00           C
ATOM   4451  HB1 ASP A 930      41.230  47.720  45.640  1.00  0.00           H
ATOM   4452  HB2 ASP A 930      40.190  49.040  46.300  1.00  0.00           H
ATOM   4453  CG  ASP A 930      42.320  49.470  46.240  1.00  0.00           C
ATOM   4454  OD1 ASP A 930      43.360  49.380  45.540  1.00  0.00           O
ATOM   4455  OD2 ASP A 930      42.260  50.070  47.340  1.00  0.00           O
ATOM   4456  C   ASP A 930      40.430  48.280  43.280  1.00  0.00           C
ATOM   4457  O   ASP A 930      41.260  47.910  42.390  1.00  0.00           O
ATOM   4458  N   GLN A 931      39.180  47.820  43.320  1.00  0.00           N
ATOM   4459  HN  GLN A 931      38.480  48.120  43.970  1.00  0.00           H
ATOM   4460  CA  GLN A 931      38.700  46.930  42.250  1.00  0.00           C
ATOM   4461  HA  GLN A 931      39.380  46.090  42.230  1.00  0.00           H
ATOM   4462  CB  GLN A 931      37.310  46.370  42.620  1.00  0.00           C
ATOM   4463  HB1 GLN A 931      36.860  45.900  41.710  1.00  0.00           H
ATOM   4464  HB2 GLN A 931      36.680  47.260  42.830  1.00  0.00           H
ATOM   4465  CG  GLN A 931      37.130  45.340  43.710  1.00  0.00           C
ATOM   4466  HG1 GLN A 931      37.310  44.390  43.170  1.00  0.00           H
ATOM   4467  HG2 GLN A 931      36.100  45.190  44.140  1.00  0.00           H
ATOM   4468  CD  GLN A 931      38.190  45.450  44.840  1.00  0.00           C
ATOM   4469  OE1 GLN A 931      39.260  44.840  44.760  1.00  0.00           O
ATOM   4470  NE2 GLN A 931      37.840  46.220  45.860  1.00  0.00           N
ATOM   4471 HE21 GLN A 931      38.600  46.440  46.490  1.00  0.00           H
ATOM   4472 HE22 GLN A 931      37.100  46.860  45.760  1.00  0.00           H
ATOM   4473  C   GLN A 931      38.680  47.530  40.850  1.00  0.00           C
ATOM   4474  O   GLN A 931      39.100  46.870  39.900  1.00  0.00           O
ATOM   4475  N   GLN A 932      38.360  48.820  40.660  1.00  0.00           N
ATOM   4476  HN  GLN A 932      38.120  49.500  41.350  1.00  0.00           H
ATOM   4477  CA  GLN A 932      38.510  49.550  39.430  1.00  0.00           C
ATOM   4478  HA  GLN A 932      37.910  49.160  38.620  1.00  0.00           H
ATOM   4479  CB  GLN A 932      37.890  51.060  39.630  1.00  0.00           C
ATOM   4480  HB1 GLN A 932      38.030  51.580  38.650  1.00  0.00           H
ATOM   4481  HB2 GLN A 932      38.530  51.650  40.310  1.00  0.00           H
ATOM   4482  CG  GLN A 932      36.380  51.270  39.800  1.00  0.00           C
ATOM   4483  HG1 GLN A 932      35.800  51.940  39.160  1.00  0.00           H
ATOM   4484  HG2 GLN A 932      36.250  51.740  40.810  1.00  0.00           H
ATOM   4485  CD  GLN A 932      35.620  49.960  39.700  1.00  0.00           C
ATOM   4486  OE1 GLN A 932      35.430  49.400  38.610  1.00  0.00           O
ATOM   4487  NE2 GLN A 932      35.350  49.420  40.880  1.00  0.00           N
ATOM   4488 HE21 GLN A 932      35.750  49.860  41.670  1.00  0.00           H
ATOM   4489 HE22 GLN A 932      35.200  48.430  40.860  1.00  0.00           H
ATOM   4490  C   GLN A 932      39.880  49.660  38.860  1.00  0.00           C
ATOM   4491  O   GLN A 932      40.100  49.290  37.700  1.00  0.00           O
ATOM   4492  N   ILE A 933      40.840  50.170  39.700  1.00  0.00           N
ATOM   4493  HN  ILE A 933      40.510  50.250  40.640  1.00  0.00           H
ATOM   4494  CA  ILE A 933      42.200  50.390  39.290  1.00  0.00           C
ATOM   4495  HA  ILE A 933      42.160  50.970  38.380  1.00  0.00           H
ATOM   4496  CB  ILE A 933      42.890  51.290  40.420  1.00  0.00           C
ATOM   4497  HB  ILE A 933      42.520  50.910  41.390  1.00  0.00           H
ATOM   4498  CG2 ILE A 933      44.330  51.400  40.140  1.00  0.00           C
ATOM   4499 HG21 ILE A 933      44.660  52.330  40.650  1.00  0.00           H
ATOM   4500 HG22 ILE A 933      44.590  51.610  39.080  1.00  0.00           H
ATOM   4501 HG23 ILE A 933      44.740  50.450  40.560  1.00  0.00           H
ATOM   4502  CG1 ILE A 933      42.250  52.750  40.570  1.00  0.00           C
ATOM   4503 HG11 ILE A 933      41.150  52.740  40.540  1.00  0.00           H
ATOM   4504 HG12 ILE A 933      42.700  53.300  39.720  1.00  0.00           H
ATOM   4505  CD  ILE A 933      42.580  53.310  41.980  1.00  0.00           C
ATOM   4506  HD1 ILE A 933      42.460  54.420  41.960  1.00  0.00           H
ATOM   4507  HD2 ILE A 933      43.630  53.000  42.160  1.00  0.00           H
ATOM   4508  HD3 ILE A 933      41.920  52.940  42.800  1.00  0.00           H
ATOM   4509  C   ILE A 933      42.980  49.090  38.900  1.00  0.00           C
ATOM   4510  O   ILE A 933      43.720  49.030  37.910  1.00  0.00           O
ATOM   4511  N   THR A 934      42.880  48.020  39.730  1.00  0.00           N
ATOM   4512  HN  THR A 934      42.250  48.080  40.510  1.00  0.00           H
ATOM   4513  CA  THR A 934      43.520  46.720  39.470  1.00  0.00           C
ATOM   4514  HA  THR A 934      44.570  46.850  39.240  1.00  0.00           H
ATOM   4515  CB  THR A 934      43.330  45.850  40.700  1.00  0.00           C
ATOM   4516  HB  THR A 934      42.260  45.820  40.980  1.00  0.00           H
ATOM   4517  OG1 THR A 934      44.190  46.280  41.800  1.00  0.00           O
ATOM   4518  HG1 THR A 934      43.720  46.060  42.610  1.00  0.00           H
ATOM   4519  CG2 THR A 934      43.950  44.410  40.470  1.00  0.00           C
ATOM   4520 HG21 THR A 934      43.930  43.830  41.420  1.00  0.00           H
ATOM   4521 HG22 THR A 934      45.010  44.480  40.130  1.00  0.00           H
ATOM   4522 HG23 THR A 934      43.470  43.880  39.630  1.00  0.00           H
ATOM   4523  C   THR A 934      42.940  45.930  38.300  1.00  0.00           C
ATOM   4524  O   THR A 934      43.700  45.320  37.560  1.00  0.00           O
ATOM   4525  N   ALA A 935      41.630  45.860  38.040  1.00  0.00           N
ATOM   4526  HN  ALA A 935      40.890  46.300  38.550  1.00  0.00           H
ATOM   4527  CA  ALA A 935      41.150  45.090  36.910  1.00  0.00           C
ATOM   4528  HA  ALA A 935      41.510  44.080  36.960  1.00  0.00           H
ATOM   4529  CB  ALA A 935      39.610  45.050  36.930  1.00  0.00           C
ATOM   4530  HB1 ALA A 935      39.210  46.080  36.820  1.00  0.00           H
ATOM   4531  HB2 ALA A 935      39.170  44.650  37.870  1.00  0.00           H
ATOM   4532  HB3 ALA A 935      39.260  44.540  36.000  1.00  0.00           H
ATOM   4533  C   ALA A 935      41.650  45.640  35.580  1.00  0.00           C
ATOM   4534  O   ALA A 935      42.010  44.880  34.750  1.00  0.00           O
ATOM   4535  N   VAL A 936      41.520  47.000  35.410  1.00  0.00           N
ATOM   4536  HN  VAL A 936      41.410  47.550  36.240  1.00  0.00           H
ATOM   4537  CA  VAL A 936      41.630  47.710  34.110  1.00  0.00           C
ATOM   4538  HA  VAL A 936      41.080  47.200  33.320  1.00  0.00           H
ATOM   4539  CB  VAL A 936      41.020  49.160  34.060  1.00  0.00           C
ATOM   4540  HB  VAL A 936      40.050  49.120  34.590  1.00  0.00           H
ATOM   4541  CG1 VAL A 936      41.920  49.980  35.020  1.00  0.00           C
ATOM   4542 HG11 VAL A 936      41.470  50.970  35.220  1.00  0.00           H
ATOM   4543 HG12 VAL A 936      42.930  50.130  34.590  1.00  0.00           H
ATOM   4544 HG13 VAL A 936      42.080  49.610  36.060  1.00  0.00           H
ATOM   4545  CG2 VAL A 936      40.850  49.760  32.730  1.00  0.00           C
ATOM   4546 HG21 VAL A 936      39.940  49.320  32.300  1.00  0.00           H
ATOM   4547 HG22 VAL A 936      41.730  49.610  32.080  1.00  0.00           H
ATOM   4548 HG23 VAL A 936      40.570  50.840  32.810  1.00  0.00           H
ATOM   4549  C   VAL A 936      43.000  47.670  33.470  1.00  0.00           C
ATOM   4550  O   VAL A 936      43.220  47.730  32.240  1.00  0.00           O
ATOM   4551  N   ILE A 937      44.030  47.560  34.340  1.00  0.00           N
ATOM   4552  HN  ILE A 937      43.890  47.630  35.330  1.00  0.00           H
ATOM   4553  CA  ILE A 937      45.360  47.310  33.810  1.00  0.00           C
ATOM   4554  HA  ILE A 937      45.580  47.820  32.880  1.00  0.00           H
ATOM   4555  CB  ILE A 937      46.400  47.940  34.800  1.00  0.00           C
ATOM   4556  HB  ILE A 937      46.090  48.980  35.020  1.00  0.00           H
ATOM   4557  CG2 ILE A 937      46.390  47.260  36.200  1.00  0.00           C
ATOM   4558 HG21 ILE A 937      47.060  46.380  36.020  1.00  0.00           H
ATOM   4559 HG22 ILE A 937      45.400  46.860  36.520  1.00  0.00           H
ATOM   4560 HG23 ILE A 937      46.870  47.940  36.920  1.00  0.00           H
ATOM   4561  CG1 ILE A 937      47.880  48.060  34.190  1.00  0.00           C
ATOM   4562 HG11 ILE A 937      48.260  47.090  33.820  1.00  0.00           H
ATOM   4563 HG12 ILE A 937      48.630  48.440  34.910  1.00  0.00           H
ATOM   4564  CD  ILE A 937      47.960  49.160  33.020  1.00  0.00           C
ATOM   4565  HD1 ILE A 937      48.000  50.140  33.540  1.00  0.00           H
ATOM   4566  HD2 ILE A 937      47.170  49.200  32.230  1.00  0.00           H
ATOM   4567  HD3 ILE A 937      48.970  49.100  32.590  1.00  0.00           H
ATOM   4568  C   ILE A 937      45.740  45.900  33.450  1.00  0.00           C
ATOM   4569  O   ILE A 937      46.420  45.640  32.430  1.00  0.00           O
ATOM   4570  N   ILE A 938      45.200  44.880  34.260  1.00  0.00           N
ATOM   4571  HN  ILE A 938      44.510  45.020  34.980  1.00  0.00           H
ATOM   4572  CA  ILE A 938      45.320  43.470  33.820  1.00  0.00           C
ATOM   4573  HA  ILE A 938      46.380  43.280  33.660  1.00  0.00           H
ATOM   4574  CB  ILE A 938      44.850  42.470  34.880  1.00  0.00           C
ATOM   4575  HB  ILE A 938      43.750  42.550  34.960  1.00  0.00           H
ATOM   4576  CG2 ILE A 938      45.120  41.020  34.450  1.00  0.00           C
ATOM   4577 HG21 ILE A 938      44.560  40.660  33.570  1.00  0.00           H
ATOM   4578 HG22 ILE A 938      44.910  40.440  35.380  1.00  0.00           H
ATOM   4579 HG23 ILE A 938      46.200  40.860  34.220  1.00  0.00           H
ATOM   4580  CG1 ILE A 938      45.660  42.710  36.190  1.00  0.00           C
ATOM   4581 HG11 ILE A 938      45.080  42.170  36.970  1.00  0.00           H
ATOM   4582 HG12 ILE A 938      45.450  43.760  36.490  1.00  0.00           H
ATOM   4583  CD  ILE A 938      47.190  42.540  36.160  1.00  0.00           C
ATOM   4584  HD1 ILE A 938      47.570  42.890  37.140  1.00  0.00           H
ATOM   4585  HD2 ILE A 938      47.640  43.290  35.460  1.00  0.00           H
ATOM   4586  HD3 ILE A 938      47.510  41.520  35.890  1.00  0.00           H
ATOM   4587  C   ILE A 938      44.550  43.250  32.540  1.00  0.00           C
ATOM   4588  O   ILE A 938      45.030  42.670  31.580  1.00  0.00           O
ATOM   4589  N   ASN A 939      43.330  43.860  32.440  1.00  0.00           N
ATOM   4590  HN  ASN A 939      43.010  44.400  33.210  1.00  0.00           H
ATOM   4591  CA  ASN A 939      42.490  43.760  31.330  1.00  0.00           C
ATOM   4592  HA  ASN A 939      42.580  42.740  30.990  1.00  0.00           H
ATOM   4593  CB  ASN A 939      41.050  44.090  31.740  1.00  0.00           C
ATOM   4594  HB1 ASN A 939      40.410  44.170  30.820  1.00  0.00           H
ATOM   4595  HB2 ASN A 939      41.090  45.050  32.280  1.00  0.00           H
ATOM   4596  CG  ASN A 939      40.510  43.070  32.710  1.00  0.00           C
ATOM   4597  OD1 ASN A 939      41.210  42.080  32.960  1.00  0.00           O
ATOM   4598  ND2 ASN A 939      39.360  43.240  33.360  1.00  0.00           N
ATOM   4599 HD21 ASN A 939      38.700  43.860  32.940  1.00  0.00           H
ATOM   4600 HD22 ASN A 939      38.970  42.510  33.920  1.00  0.00           H
ATOM   4601  C   ASN A 939      42.950  44.590  30.120  1.00  0.00           C
ATOM   4602  O   ASN A 939      43.240  45.800  30.320  1.00  0.00           O
ATOM   4603  N   ARG A 940      43.090  43.970  28.950  1.00  0.00           N
ATOM   4604  HN  ARG A 940      42.890  42.990  28.860  1.00  0.00           H
ATOM   4605  CA  ARG A 940      43.530  44.650  27.810  1.00  0.00           C
ATOM   4606  HA  ARG A 940      43.430  45.710  27.950  1.00  0.00           H
ATOM   4607  CB  ARG A 940      45.010  44.220  27.630  1.00  0.00           C
ATOM   4608  HB1 ARG A 940      45.210  44.490  26.570  1.00  0.00           H
ATOM   4609  HB2 ARG A 940      45.120  43.120  27.680  1.00  0.00           H
ATOM   4610  CG  ARG A 940      46.020  44.840  28.650  1.00  0.00           C
ATOM   4611  HG1 ARG A 940      46.970  44.400  28.300  1.00  0.00           H
ATOM   4612  HG2 ARG A 940      45.790  44.580  29.700  1.00  0.00           H
ATOM   4613  CD  ARG A 940      46.300  46.370  28.580  1.00  0.00           C
ATOM   4614  HD1 ARG A 940      46.210  46.580  27.500  1.00  0.00           H
ATOM   4615  HD2 ARG A 940      47.340  46.440  28.950  1.00  0.00           H
ATOM   4616  NE  ARG A 940      45.410  47.170  29.450  1.00  0.00           N
ATOM   4617  HE  ARG A 940      44.800  46.670  30.050  1.00  0.00           H
ATOM   4618  CZ  ARG A 940      45.510  48.450  29.510  1.00  0.00           C
ATOM   4619  NH1 ARG A 940      44.720  49.150  30.370  1.00  0.00           N
ATOM   4620 HH11 ARG A 940      44.020  48.600  30.830  1.00  0.00           H
ATOM   4621 HH12 ARG A 940      44.600  50.140  30.240  1.00  0.00           H
ATOM   4622  NH2 ARG A 940      46.160  49.130  28.680  1.00  0.00           N
ATOM   4623 HH21 ARG A 940      46.760  48.640  28.050  1.00  0.00           H
ATOM   4624 HH22 ARG A 940      45.960  50.090  28.570  1.00  0.00           H
ATOM   4625  C   ARG A 940      42.670  44.170  26.670  1.00  0.00           C
ATOM   4626  O   ARG A 940      42.530  42.990  26.470  1.00  0.00           O
ATOM   4627  N   LYS A 941      42.070  45.140  25.930  1.00  0.00           N
ATOM   4628  HN  LYS A 941      42.260  46.110  26.080  1.00  0.00           H
ATOM   4629  CA  LYS A 941      41.070  44.930  24.900  1.00  0.00           C
ATOM   4630  HA  LYS A 941      40.260  44.450  25.440  1.00  0.00           H
ATOM   4631  CB  LYS A 941      40.510  46.210  24.290  1.00  0.00           C
ATOM   4632  HB1 LYS A 941      40.120  45.950  23.280  1.00  0.00           H
ATOM   4633  HB2 LYS A 941      41.330  46.940  24.120  1.00  0.00           H
ATOM   4634  CG  LYS A 941      39.450  46.920  25.110  1.00  0.00           C
ATOM   4635  HG1 LYS A 941      39.330  47.950  24.680  1.00  0.00           H
ATOM   4636  HG2 LYS A 941      39.910  46.970  26.130  1.00  0.00           H
ATOM   4637  CD  LYS A 941      38.170  46.130  25.150  1.00  0.00           C
ATOM   4638  HD1 LYS A 941      38.260  45.340  25.920  1.00  0.00           H
ATOM   4639  HD2 LYS A 941      38.070  45.660  24.150  1.00  0.00           H
ATOM   4640  CE  LYS A 941      36.910  47.050  25.490  1.00  0.00           C
ATOM   4641  HE1 LYS A 941      35.980  46.520  25.200  1.00  0.00           H
ATOM   4642  HE2 LYS A 941      36.980  47.960  24.850  1.00  0.00           H
ATOM   4643  NZ  LYS A 941      36.800  47.560  26.950  1.00  0.00           N
ATOM   4644  HZ1 LYS A 941      37.490  48.320  27.050  1.00  0.00           H
ATOM   4645  HZ2 LYS A 941      37.030  46.730  27.560  1.00  0.00           H
ATOM   4646  HZ3 LYS A 941      35.830  47.850  27.130  1.00  0.00           H
ATOM   4647  C   LYS A 941      41.570  44.010  23.820  1.00  0.00           C
ATOM   4648  O   LYS A 941      40.830  43.120  23.450  1.00  0.00           O
ATOM   4649  N   GLU A 942      42.760  44.110  23.310  1.00  0.00           N
ATOM   4650  HN  GLU A 942      43.370  44.890  23.420  1.00  0.00           H
ATOM   4651  CA  GLU A 942      43.360  43.120  22.350  1.00  0.00           C
ATOM   4652  HA  GLU A 942      42.630  43.090  21.550  1.00  0.00           H
ATOM   4653  CB  GLU A 942      44.740  43.710  21.710  1.00  0.00           C
ATOM   4654  HB1 GLU A 942      45.300  42.920  21.170  1.00  0.00           H
ATOM   4655  HB2 GLU A 942      45.380  43.940  22.600  1.00  0.00           H
ATOM   4656  CG  GLU A 942      44.500  44.900  20.780  1.00  0.00           C
ATOM   4657  HG1 GLU A 942      44.080  45.770  21.320  1.00  0.00           H
ATOM   4658  HG2 GLU A 942      43.660  44.670  20.080  1.00  0.00           H
ATOM   4659  CD  GLU A 942      45.690  45.400  20.050  1.00  0.00           C
ATOM   4660  OE1 GLU A 942      46.090  46.630  20.070  1.00  0.00           O
ATOM   4661  OE2 GLU A 942      46.240  44.570  19.300  1.00  0.00           O
ATOM   4662  C   GLU A 942      43.500  41.700  22.780  1.00  0.00           C
ATOM   4663  O   GLU A 942      43.690  40.820  21.980  1.00  0.00           O
ATOM   4664  N   HSD A 943      43.550  41.440  24.070  1.00  0.00           N
ATOM   4665  HN  HSD A 943      43.350  42.210  24.660  1.00  0.00           H
ATOM   4666  CA  HSD A 943      43.970  40.180  24.660  1.00  0.00           C
ATOM   4667  HA  HSD A 943      44.320  39.520  23.900  1.00  0.00           H
ATOM   4668  CB  HSD A 943      45.060  40.290  25.750  1.00  0.00           C
ATOM   4669  HB1 HSD A 943      45.130  39.380  26.370  1.00  0.00           H
ATOM   4670  HB2 HSD A 943      44.830  41.130  26.440  1.00  0.00           H
ATOM   4671  ND1 HSD A 943      47.250  39.380  24.840  1.00  0.00           N
ATOM   4672  HD1 HSD A 943      47.100  38.390  24.900  1.00  0.00           H
ATOM   4673  CG  HSD A 943      46.410  40.420  25.020  1.00  0.00           C
ATOM   4674  CE1 HSD A 943      48.350  39.900  24.200  1.00  0.00           C
ATOM   4675  HE1 HSD A 943      49.130  39.240  23.810  1.00  0.00           H
ATOM   4676  NE2 HSD A 943      48.220  41.160  23.960  1.00  0.00           N
ATOM   4677  CD2 HSD A 943      47.060  41.520  24.500  1.00  0.00           C
ATOM   4678  HD2 HSD A 943      46.640  42.510  24.370  1.00  0.00           H
ATOM   4679  C   HSD A 943      42.700  39.690  25.280  1.00  0.00           C
ATOM   4680  O   HSD A 943      42.220  40.270  26.260  1.00  0.00           O
ATOM   4681  N   LYS A 944      42.100  38.710  24.650  1.00  0.00           N
ATOM   4682  HN  LYS A 944      42.460  38.370  23.780  1.00  0.00           H
ATOM   4683  CA  LYS A 944      40.780  38.300  24.840  1.00  0.00           C
ATOM   4684  HA  LYS A 944      40.060  39.010  25.210  1.00  0.00           H
ATOM   4685  CB  LYS A 944      40.230  37.880  23.460  1.00  0.00           C
ATOM   4686  HB1 LYS A 944      39.140  37.680  23.450  1.00  0.00           H
ATOM   4687  HB2 LYS A 944      40.780  36.990  23.080  1.00  0.00           H
ATOM   4688  CG  LYS A 944      40.450  38.890  22.280  1.00  0.00           C
ATOM   4689  HG1 LYS A 944      40.140  38.370  21.350  1.00  0.00           H
ATOM   4690  HG2 LYS A 944      41.500  39.260  22.230  1.00  0.00           H
ATOM   4691  CD  LYS A 944      39.550  40.200  22.390  1.00  0.00           C
ATOM   4692  HD1 LYS A 944      39.790  40.830  23.270  1.00  0.00           H
ATOM   4693  HD2 LYS A 944      38.530  39.800  22.540  1.00  0.00           H
ATOM   4694  CE  LYS A 944      39.690  41.150  21.210  1.00  0.00           C
ATOM   4695  HE1 LYS A 944      39.400  40.600  20.300  1.00  0.00           H
ATOM   4696  HE2 LYS A 944      40.650  41.660  21.020  1.00  0.00           H
ATOM   4697  NZ  LYS A 944      38.680  42.190  21.320  1.00  0.00           N
ATOM   4698  HZ1 LYS A 944      37.840  41.740  20.890  1.00  0.00           H
ATOM   4699  HZ2 LYS A 944      38.860  43.090  20.850  1.00  0.00           H
ATOM   4700  HZ3 LYS A 944      38.550  42.490  22.310  1.00  0.00           H
ATOM   4701  C   LYS A 944      40.710  37.100  25.720  1.00  0.00           C
ATOM   4702  O   LYS A 944      41.490  36.230  25.460  1.00  0.00           O
ATOM   4703  N   LEU A 945      39.930  37.060  26.810  1.00  0.00           N
ATOM   4704  HN  LEU A 945      39.420  37.880  27.080  1.00  0.00           H
ATOM   4705  CA  LEU A 945      39.940  35.970  27.780  1.00  0.00           C
ATOM   4706  HA  LEU A 945      40.980  35.730  27.990  1.00  0.00           H
ATOM   4707  CB  LEU A 945      39.140  36.410  29.060  1.00  0.00           C
ATOM   4708  HB1 LEU A 945      38.880  35.490  29.610  1.00  0.00           H
ATOM   4709  HB2 LEU A 945      38.160  36.870  28.820  1.00  0.00           H
ATOM   4710  CG  LEU A 945      39.890  37.300  30.020  1.00  0.00           C
ATOM   4711  HG  LEU A 945      39.140  37.530  30.810  1.00  0.00           H
ATOM   4712  CD1 LEU A 945      41.020  36.570  30.750  1.00  0.00           C
ATOM   4713 HD11 LEU A 945      41.390  37.150  31.620  1.00  0.00           H
ATOM   4714 HD12 LEU A 945      41.870  36.310  30.080  1.00  0.00           H
ATOM   4715 HD13 LEU A 945      40.570  35.660  31.220  1.00  0.00           H
ATOM   4716  CD2 LEU A 945      40.680  38.550  29.430  1.00  0.00           C
ATOM   4717 HD21 LEU A 945      40.160  39.340  28.850  1.00  0.00           H
ATOM   4718 HD22 LEU A 945      41.570  38.150  28.890  1.00  0.00           H
ATOM   4719 HD23 LEU A 945      41.110  39.030  30.330  1.00  0.00           H
ATOM   4720  C   LEU A 945      39.300  34.720  27.350  1.00  0.00           C
ATOM   4721  O   LEU A 945      38.230  34.670  26.700  1.00  0.00           O
ATOM   4722  N   LYS A 946      39.870  33.500  27.660  1.00  0.00           N
ATOM   4723  HN  LYS A 946      40.740  33.460  28.130  1.00  0.00           H
ATOM   4724  CA  LYS A 946      39.260  32.250  27.190  1.00  0.00           C
ATOM   4725  HA  LYS A 946      38.880  32.310  26.170  1.00  0.00           H
ATOM   4726  CB  LYS A 946      40.280  31.100  27.090  1.00  0.00           C
ATOM   4727  HB1 LYS A 946      39.740  30.170  26.780  1.00  0.00           H
ATOM   4728  HB2 LYS A 946      40.650  30.900  28.120  1.00  0.00           H
ATOM   4729  CG  LYS A 946      41.400  31.340  26.050  1.00  0.00           C
ATOM   4730  HG1 LYS A 946      42.110  32.150  26.300  1.00  0.00           H
ATOM   4731  HG2 LYS A 946      40.890  31.660  25.110  1.00  0.00           H
ATOM   4732  CD  LYS A 946      42.400  30.190  25.700  1.00  0.00           C
ATOM   4733  HD1 LYS A 946      43.140  30.600  24.980  1.00  0.00           H
ATOM   4734  HD2 LYS A 946      41.870  29.330  25.250  1.00  0.00           H
ATOM   4735  CE  LYS A 946      43.060  29.590  26.980  1.00  0.00           C
ATOM   4736  HE1 LYS A 946      43.880  28.940  26.640  1.00  0.00           H
ATOM   4737  HE2 LYS A 946      42.260  29.140  27.600  1.00  0.00           H
ATOM   4738  NZ  LYS A 946      43.700  30.640  27.720  1.00  0.00           N
ATOM   4739  HZ1 LYS A 946      44.180  30.110  28.480  1.00  0.00           H
ATOM   4740  HZ2 LYS A 946      43.020  31.300  28.140  1.00  0.00           H
ATOM   4741  HZ3 LYS A 946      44.390  31.140  27.100  1.00  0.00           H
ATOM   4742  C   LYS A 946      38.200  31.920  28.080  1.00  0.00           C
ATOM   4743  O   LYS A 946      37.190  31.330  27.740  1.00  0.00           O
ATOM   4744  N   LYS A 947      38.460  32.330  29.370  1.00  0.00           N
ATOM   4745  HN  LYS A 947      39.300  32.820  29.590  1.00  0.00           H
ATOM   4746  CA  LYS A 947      37.550  32.060  30.420  1.00  0.00           C
ATOM   4747  HA  LYS A 947      36.660  31.560  30.090  1.00  0.00           H
ATOM   4748  CB  LYS A 947      38.270  31.110  31.410  1.00  0.00           C
ATOM   4749  HB1 LYS A 947      37.770  31.010  32.400  1.00  0.00           H
ATOM   4750  HB2 LYS A 947      39.260  31.580  31.580  1.00  0.00           H
ATOM   4751  CG  LYS A 947      38.550  29.640  30.890  1.00  0.00           C
ATOM   4752  HG1 LYS A 947      39.050  29.560  29.900  1.00  0.00           H
ATOM   4753  HG2 LYS A 947      37.600  29.100  30.700  1.00  0.00           H
ATOM   4754  CD  LYS A 947      39.330  28.920  32.010  1.00  0.00           C
ATOM   4755  HD1 LYS A 947      38.790  29.100  32.960  1.00  0.00           H
ATOM   4756  HD2 LYS A 947      40.320  29.410  32.130  1.00  0.00           H
ATOM   4757  CE  LYS A 947      39.590  27.470  31.640  1.00  0.00           C
ATOM   4758  HE1 LYS A 947      40.060  27.420  30.630  1.00  0.00           H
ATOM   4759  HE2 LYS A 947      38.640  26.880  31.670  1.00  0.00           H
ATOM   4760  NZ  LYS A 947      40.550  26.890  32.600  1.00  0.00           N
ATOM   4761  HZ1 LYS A 947      40.100  26.870  33.540  1.00  0.00           H
ATOM   4762  HZ2 LYS A 947      41.430  27.420  32.760  1.00  0.00           H
ATOM   4763  HZ3 LYS A 947      40.810  25.930  32.320  1.00  0.00           H
ATOM   4764  C   LYS A 947      37.090  33.370  31.100  1.00  0.00           C
ATOM   4765  O   LYS A 947      36.010  33.920  30.890  1.00  0.00           O
ATOM   4766  N   GLY A 948      37.990  34.020  31.930  1.00  0.00           N
ATOM   4767  HN  GLY A 948      38.920  33.690  32.050  1.00  0.00           H
ATOM   4768  CA  GLY A 948      37.550  35.220  32.620  1.00  0.00           C
ATOM   4769  HA1 GLY A 948      37.350  35.950  31.860  1.00  0.00           H
ATOM   4770  HA2 GLY A 948      38.340  35.450  33.340  1.00  0.00           H
ATOM   4771  C   GLY A 948      36.360  35.230  33.530  1.00  0.00           C
ATOM   4772  O   GLY A 948      35.640  34.220  33.690  1.00  0.00           O
ATOM   4773  N   ALA A 949      36.080  36.420  34.170  1.00  0.00           N
ATOM   4774  HN  ALA A 949      36.700  37.200  34.140  1.00  0.00           H
ATOM   4775  CA  ALA A 949      34.940  36.660  35.060  1.00  0.00           C
ATOM   4776  HA  ALA A 949      34.240  35.920  34.700  1.00  0.00           H
ATOM   4777  CB  ALA A 949      35.360  36.560  36.510  1.00  0.00           C
ATOM   4778  HB1 ALA A 949      34.670  37.190  37.120  1.00  0.00           H
ATOM   4779  HB2 ALA A 949      36.290  37.130  36.720  1.00  0.00           H
ATOM   4780  HB3 ALA A 949      35.490  35.530  36.910  1.00  0.00           H
ATOM   4781  C   ALA A 949      34.350  38.040  34.780  1.00  0.00           C
ATOM   4782  O   ALA A 949      35.000  38.860  34.080  1.00  0.00           O
ATOM   4783  N   GLY A 950      33.180  38.320  35.260  1.00  0.00           N
ATOM   4784  HN  GLY A 950      32.560  37.720  35.740  1.00  0.00           H
ATOM   4785  CA  GLY A 950      32.740  39.650  35.260  1.00  0.00           C
ATOM   4786  HA1 GLY A 950      31.940  39.680  35.980  1.00  0.00           H
ATOM   4787  HA2 GLY A 950      32.490  39.970  34.270  1.00  0.00           H
ATOM   4788  C   GLY A 950      33.580  40.700  35.950  1.00  0.00           C
ATOM   4789  O   GLY A 950      33.820  40.660  37.120  1.00  0.00           O
ATOM   4790  N   TYR A 951      33.830  41.780  35.260  1.00  0.00           N
ATOM   4791  HN  TYR A 951      33.490  41.860  34.330  1.00  0.00           H
ATOM   4792  CA  TYR A 951      34.630  42.900  35.690  1.00  0.00           C
ATOM   4793  HA  TYR A 951      35.660  42.650  35.890  1.00  0.00           H
ATOM   4794  CB  TYR A 951      34.510  44.060  34.590  1.00  0.00           C
ATOM   4795  HB1 TYR A 951      33.450  44.040  34.240  1.00  0.00           H
ATOM   4796  HB2 TYR A 951      35.050  43.610  33.720  1.00  0.00           H
ATOM   4797  CG  TYR A 951      35.120  45.360  34.860  1.00  0.00           C
ATOM   4798  CD1 TYR A 951      34.300  46.310  35.510  1.00  0.00           C
ATOM   4799  HD1 TYR A 951      33.240  46.100  35.580  1.00  0.00           H
ATOM   4800  CE1 TYR A 951      34.870  47.490  35.940  1.00  0.00           C
ATOM   4801  HE1 TYR A 951      34.230  48.280  36.290  1.00  0.00           H
ATOM   4802  CZ  TYR A 951      36.210  47.840  35.720  1.00  0.00           C
ATOM   4803  OH  TYR A 951      36.730  49.040  36.290  1.00  0.00           O
ATOM   4804  HH  TYR A 951      36.260  49.160  37.120  1.00  0.00           H
ATOM   4805  CD2 TYR A 951      36.480  45.710  34.550  1.00  0.00           C
ATOM   4806  HD2 TYR A 951      37.160  44.960  34.170  1.00  0.00           H
ATOM   4807  CE2 TYR A 951      37.020  46.880  35.020  1.00  0.00           C
ATOM   4808  HE2 TYR A 951      38.100  46.940  35.020  1.00  0.00           H
ATOM   4809  C   TYR A 951      34.090  43.530  36.990  1.00  0.00           C
ATOM   4810  O   TYR A 951      34.920  44.060  37.710  1.00  0.00           O
ATOM   4811  N   HSD A 952      32.690  43.580  37.230  1.00  0.00           N
ATOM   4812  HN  HSD A 952      32.010  43.150  36.640  1.00  0.00           H
ATOM   4813  CA  HSD A 952      32.300  44.160  38.480  1.00  0.00           C
ATOM   4814  HA  HSD A 952      33.160  44.640  38.920  1.00  0.00           H
ATOM   4815  CB  HSD A 952      31.130  45.120  38.230  1.00  0.00           C
ATOM   4816  HB1 HSD A 952      31.510  45.880  37.510  1.00  0.00           H
ATOM   4817  HB2 HSD A 952      30.800  45.680  39.120  1.00  0.00           H
ATOM   4818  ND1 HSD A 952      29.550  44.920  36.300  1.00  0.00           N
ATOM   4819  HD1 HSD A 952      30.110  45.480  35.690  1.00  0.00           H
ATOM   4820  CG  HSD A 952      30.010  44.490  37.550  1.00  0.00           C
ATOM   4821  CE1 HSD A 952      28.370  44.210  36.080  1.00  0.00           C
ATOM   4822  HE1 HSD A 952      28.020  44.290  35.050  1.00  0.00           H
ATOM   4823  NE2 HSD A 952      28.060  43.450  37.110  1.00  0.00           N
ATOM   4824  CD2 HSD A 952      29.040  43.600  38.030  1.00  0.00           C
ATOM   4825  HD2 HSD A 952      28.900  43.190  39.030  1.00  0.00           H
ATOM   4826  C   HSD A 952      31.800  43.100  39.520  1.00  0.00           C
ATOM   4827  O   HSD A 952      31.470  43.400  40.690  1.00  0.00           O
ATOM   4828  N   LEU A 953      31.870  41.770  39.140  1.00  0.00           N
ATOM   4829  HN  LEU A 953      32.010  41.540  38.180  1.00  0.00           H
ATOM   4830  CA  LEU A 953      31.760  40.660  40.090  1.00  0.00           C
ATOM   4831  HA  LEU A 953      30.810  40.740  40.590  1.00  0.00           H
ATOM   4832  CB  LEU A 953      31.800  39.360  39.320  1.00  0.00           C
ATOM   4833  HB1 LEU A 953      32.780  39.270  38.810  1.00  0.00           H
ATOM   4834  HB2 LEU A 953      31.050  39.350  38.490  1.00  0.00           H
ATOM   4835  CG  LEU A 953      31.430  38.080  40.170  1.00  0.00           C
ATOM   4836  HG  LEU A 953      32.130  38.010  41.030  1.00  0.00           H
ATOM   4837  CD1 LEU A 953      29.990  38.160  40.830  1.00  0.00           C
ATOM   4838 HD11 LEU A 953      29.270  38.330  40.020  1.00  0.00           H
ATOM   4839 HD12 LEU A 953      29.990  38.970  41.600  1.00  0.00           H
ATOM   4840 HD13 LEU A 953      29.820  37.180  41.330  1.00  0.00           H
ATOM   4841  CD2 LEU A 953      31.490  36.880  39.260  1.00  0.00           C
ATOM   4842 HD21 LEU A 953      30.440  36.720  38.920  1.00  0.00           H
ATOM   4843 HD22 LEU A 953      31.730  35.990  39.870  1.00  0.00           H
ATOM   4844 HD23 LEU A 953      32.210  36.980  38.420  1.00  0.00           H
ATOM   4845  C   LEU A 953      32.800  40.690  41.210  1.00  0.00           C
ATOM   4846  O   LEU A 953      32.540  40.430  42.390  1.00  0.00           O
ATOM   4847  N   ASP A 954      34.010  41.130  40.880  1.00  0.00           N
ATOM   4848  HN  ASP A 954      34.310  41.260  39.930  1.00  0.00           H
ATOM   4849  CA  ASP A 954      34.940  41.350  42.000  1.00  0.00           C
ATOM   4850  HA  ASP A 954      35.180  40.430  42.510  1.00  0.00           H
ATOM   4851  CB  ASP A 954      36.260  42.030  41.420  1.00  0.00           C
ATOM   4852  HB1 ASP A 954      36.750  41.230  40.820  1.00  0.00           H
ATOM   4853  HB2 ASP A 954      37.040  42.190  42.200  1.00  0.00           H
ATOM   4854  CG  ASP A 954      36.110  43.330  40.680  1.00  0.00           C
ATOM   4855  OD1 ASP A 954      35.130  44.130  40.690  1.00  0.00           O
ATOM   4856  OD2 ASP A 954      37.140  43.620  39.870  1.00  0.00           O
ATOM   4857  HD2 ASP A 954      36.930  44.170  39.120  1.00  0.00           H
ATOM   4858  C   ASP A 954      34.430  42.290  43.130  1.00  0.00           C
ATOM   4859  O   ASP A 954      34.540  41.910  44.300  1.00  0.00           O
ATOM   4860  N   LEU A 955      33.630  43.380  42.860  1.00  0.00           N
ATOM   4861  HN  LEU A 955      33.420  43.680  41.940  1.00  0.00           H
ATOM   4862  CA  LEU A 955      33.130  44.320  43.880  1.00  0.00           C
ATOM   4863  HA  LEU A 955      33.990  44.480  44.530  1.00  0.00           H
ATOM   4864  CB  LEU A 955      32.490  45.630  43.270  1.00  0.00           C
ATOM   4865  HB1 LEU A 955      31.660  45.260  42.620  1.00  0.00           H
ATOM   4866  HB2 LEU A 955      33.210  46.170  42.630  1.00  0.00           H
ATOM   4867  CG  LEU A 955      32.170  46.690  44.330  1.00  0.00           C
ATOM   4868  HG  LEU A 955      31.270  46.310  44.830  1.00  0.00           H
ATOM   4869  CD1 LEU A 955      33.420  46.740  45.220  1.00  0.00           C
ATOM   4870 HD11 LEU A 955      33.410  45.860  45.900  1.00  0.00           H
ATOM   4871 HD12 LEU A 955      33.530  47.710  45.740  1.00  0.00           H
ATOM   4872 HD13 LEU A 955      34.320  46.640  44.570  1.00  0.00           H
ATOM   4873  CD2 LEU A 955      32.010  48.060  43.630  1.00  0.00           C
ATOM   4874 HD21 LEU A 955      31.250  48.000  42.820  1.00  0.00           H
ATOM   4875 HD22 LEU A 955      32.960  48.300  43.100  1.00  0.00           H
ATOM   4876 HD23 LEU A 955      31.820  48.940  44.290  1.00  0.00           H
ATOM   4877  C   LEU A 955      32.010  43.650  44.760  1.00  0.00           C
ATOM   4878  O   LEU A 955      31.960  43.900  45.970  1.00  0.00           O
ATOM   4879  N   LEU A 956      31.240  42.760  44.060  1.00  0.00           N
ATOM   4880  HN  LEU A 956      31.410  42.680  43.080  1.00  0.00           H
ATOM   4881  CA  LEU A 956      30.260  41.980  44.740  1.00  0.00           C
ATOM   4882  HA  LEU A 956      29.590  42.660  45.240  1.00  0.00           H
ATOM   4883  CB  LEU A 956      29.450  41.280  43.570  1.00  0.00           C
ATOM   4884  HB1 LEU A 956      30.130  40.810  42.820  1.00  0.00           H
ATOM   4885  HB2 LEU A 956      29.040  42.160  43.030  1.00  0.00           H
ATOM   4886  CG  LEU A 956      28.290  40.330  43.870  1.00  0.00           C
ATOM   4887  HG  LEU A 956      27.830  40.090  42.890  1.00  0.00           H
ATOM   4888  CD1 LEU A 956      28.720  38.990  44.460  1.00  0.00           C
ATOM   4889 HD11 LEU A 956      29.190  38.950  45.460  1.00  0.00           H
ATOM   4890 HD12 LEU A 956      29.270  38.370  43.710  1.00  0.00           H
ATOM   4891 HD13 LEU A 956      27.850  38.310  44.580  1.00  0.00           H
ATOM   4892  CD2 LEU A 956      27.290  41.150  44.770  1.00  0.00           C
ATOM   4893 HD21 LEU A 956      26.390  40.500  44.820  1.00  0.00           H
ATOM   4894 HD22 LEU A 956      26.940  42.150  44.410  1.00  0.00           H
ATOM   4895 HD23 LEU A 956      27.680  41.370  45.780  1.00  0.00           H
ATOM   4896  C   LEU A 956      30.800  40.910  45.710  1.00  0.00           C
ATOM   4897  O   LEU A 956      30.350  40.780  46.870  1.00  0.00           O
ATOM   4898  N   MET A 957      31.870  40.200  45.260  1.00  0.00           N
ATOM   4899  HN  MET A 957      32.240  40.270  44.330  1.00  0.00           H
ATOM   4900  CA  MET A 957      32.590  39.230  46.070  1.00  0.00           C
ATOM   4901  HA  MET A 957      31.850  38.560  46.470  1.00  0.00           H
ATOM   4902  CB  MET A 957      33.730  38.530  45.300  1.00  0.00           C
ATOM   4903  HB1 MET A 957      34.350  37.870  45.950  1.00  0.00           H
ATOM   4904  HB2 MET A 957      34.410  39.290  44.860  1.00  0.00           H
ATOM   4905  CG  MET A 957      33.200  37.740  44.130  1.00  0.00           C
ATOM   4906  HG1 MET A 957      34.070  37.450  43.520  1.00  0.00           H
ATOM   4907  HG2 MET A 957      32.490  38.310  43.480  1.00  0.00           H
ATOM   4908  SD  MET A 957      32.370  36.220  44.570  1.00  0.00           S
ATOM   4909  CE  MET A 957      32.250  35.640  42.850  1.00  0.00           C
ATOM   4910  HE1 MET A 957      33.180  35.630  42.250  1.00  0.00           H
ATOM   4911  HE2 MET A 957      31.610  36.360  42.290  1.00  0.00           H
ATOM   4912  HE3 MET A 957      31.720  34.670  42.890  1.00  0.00           H
ATOM   4913  C   MET A 957      33.230  39.940  47.280  1.00  0.00           C
ATOM   4914  O   MET A 957      32.970  39.510  48.380  1.00  0.00           O
ATOM   4915  N   VAL A 958      34.070  41.000  47.040  1.00  0.00           N
ATOM   4916  HN  VAL A 958      34.260  41.260  46.100  1.00  0.00           H
ATOM   4917  CA  VAL A 958      34.810  41.770  48.130  1.00  0.00           C
ATOM   4918  HA  VAL A 958      35.480  41.160  48.710  1.00  0.00           H
ATOM   4919  CB  VAL A 958      35.630  42.980  47.550  1.00  0.00           C
ATOM   4920  HB  VAL A 958      35.000  43.490  46.780  1.00  0.00           H
ATOM   4921  CG1 VAL A 958      36.110  44.020  48.620  1.00  0.00           C
ATOM   4922 HG11 VAL A 958      35.310  44.550  49.190  1.00  0.00           H
ATOM   4923 HG12 VAL A 958      36.750  44.800  48.150  1.00  0.00           H
ATOM   4924 HG13 VAL A 958      36.740  43.580  49.420  1.00  0.00           H
ATOM   4925  CG2 VAL A 958      36.780  42.480  46.710  1.00  0.00           C
ATOM   4926 HG21 VAL A 958      36.540  41.810  45.860  1.00  0.00           H
ATOM   4927 HG22 VAL A 958      37.470  41.850  47.310  1.00  0.00           H
ATOM   4928 HG23 VAL A 958      37.220  43.360  46.210  1.00  0.00           H
ATOM   4929  C   VAL A 958      33.860  42.390  49.090  1.00  0.00           C
ATOM   4930  O   VAL A 958      33.920  42.300  50.360  1.00  0.00           O
ATOM   4931  N   GLY A 959      32.760  43.020  48.600  1.00  0.00           N
ATOM   4932  HN  GLY A 959      32.580  43.060  47.620  1.00  0.00           H
ATOM   4933  CA  GLY A 959      31.660  43.660  49.270  1.00  0.00           C
ATOM   4934  HA1 GLY A 959      30.930  43.900  48.520  1.00  0.00           H
ATOM   4935  HA2 GLY A 959      31.940  44.570  49.780  1.00  0.00           H
ATOM   4936  C   GLY A 959      31.070  42.730  50.300  1.00  0.00           C
ATOM   4937  O   GLY A 959      31.160  42.940  51.500  1.00  0.00           O
ATOM   4938  N   VAL A 960      30.470  41.630  49.830  1.00  0.00           N
ATOM   4939  HN  VAL A 960      30.440  41.440  48.840  1.00  0.00           H
ATOM   4940  CA  VAL A 960      29.850  40.640  50.660  1.00  0.00           C
ATOM   4941  HA  VAL A 960      29.080  41.170  51.200  1.00  0.00           H
ATOM   4942  CB  VAL A 960      29.190  39.460  49.900  1.00  0.00           C
ATOM   4943  HB  VAL A 960      29.920  39.090  49.150  1.00  0.00           H
ATOM   4944  CG1 VAL A 960      28.660  38.290  50.790  1.00  0.00           C
ATOM   4945 HG11 VAL A 960      28.150  37.530  50.170  1.00  0.00           H
ATOM   4946 HG12 VAL A 960      27.880  38.710  51.460  1.00  0.00           H
ATOM   4947 HG13 VAL A 960      29.380  37.890  51.530  1.00  0.00           H
ATOM   4948  CG2 VAL A 960      27.920  40.030  49.130  1.00  0.00           C
ATOM   4949 HG21 VAL A 960      27.450  39.150  48.640  1.00  0.00           H
ATOM   4950 HG22 VAL A 960      28.180  40.900  48.490  1.00  0.00           H
ATOM   4951 HG23 VAL A 960      27.170  40.450  49.830  1.00  0.00           H
ATOM   4952  C   VAL A 960      30.850  40.120  51.720  1.00  0.00           C
ATOM   4953  O   VAL A 960      30.510  40.080  52.900  1.00  0.00           O
ATOM   4954  N   MET A 961      32.040  39.760  51.260  1.00  0.00           N
ATOM   4955  HN  MET A 961      32.190  39.690  50.270  1.00  0.00           H
ATOM   4956  CA  MET A 961      33.110  39.290  52.150  1.00  0.00           C
ATOM   4957  HA  MET A 961      32.750  38.530  52.830  1.00  0.00           H
ATOM   4958  CB  MET A 961      34.210  38.620  51.340  1.00  0.00           C
ATOM   4959  HB1 MET A 961      34.970  38.330  52.090  1.00  0.00           H
ATOM   4960  HB2 MET A 961      34.560  39.350  50.580  1.00  0.00           H
ATOM   4961  CG  MET A 961      33.770  37.310  50.730  1.00  0.00           C
ATOM   4962  HG1 MET A 961      34.610  36.780  50.240  1.00  0.00           H
ATOM   4963  HG2 MET A 961      33.040  37.540  49.910  1.00  0.00           H
ATOM   4964  SD  MET A 961      32.820  36.070  51.810  1.00  0.00           S
ATOM   4965  CE  MET A 961      34.100  35.980  53.160  1.00  0.00           C
ATOM   4966  HE1 MET A 961      34.080  36.850  53.860  1.00  0.00           H
ATOM   4967  HE2 MET A 961      35.150  35.790  52.860  1.00  0.00           H
ATOM   4968  HE3 MET A 961      33.870  35.160  53.860  1.00  0.00           H
ATOM   4969  C   MET A 961      33.700  40.240  53.180  1.00  0.00           C
ATOM   4970  O   MET A 961      33.930  39.850  54.310  1.00  0.00           O
ATOM   4971  N   LEU A 962      33.930  41.530  52.880  1.00  0.00           N
ATOM   4972  HN  LEU A 962      33.820  41.820  51.930  1.00  0.00           H
ATOM   4973  CA  LEU A 962      34.290  42.500  53.880  1.00  0.00           C
ATOM   4974  HA  LEU A 962      35.260  42.330  54.320  1.00  0.00           H
ATOM   4975  CB  LEU A 962      34.340  43.820  53.060  1.00  0.00           C
ATOM   4976  HB1 LEU A 962      33.490  44.010  52.370  1.00  0.00           H
ATOM   4977  HB2 LEU A 962      35.120  43.740  52.270  1.00  0.00           H
ATOM   4978  CG  LEU A 962      34.600  45.220  53.710  1.00  0.00           C
ATOM   4979  HG  LEU A 962      35.290  45.030  54.550  1.00  0.00           H
ATOM   4980  CD1 LEU A 962      35.390  46.230  52.840  1.00  0.00           C
ATOM   4981 HD11 LEU A 962      36.380  45.790  52.560  1.00  0.00           H
ATOM   4982 HD12 LEU A 962      35.460  47.130  53.480  1.00  0.00           H
ATOM   4983 HD13 LEU A 962      34.850  46.430  51.880  1.00  0.00           H
ATOM   4984  CD2 LEU A 962      33.330  45.930  54.210  1.00  0.00           C
ATOM   4985 HD21 LEU A 962      33.530  46.840  54.810  1.00  0.00           H
ATOM   4986 HD22 LEU A 962      32.650  45.220  54.720  1.00  0.00           H
ATOM   4987 HD23 LEU A 962      32.740  46.340  53.350  1.00  0.00           H
ATOM   4988  C   LEU A 962      33.130  42.560  54.910  1.00  0.00           C
ATOM   4989  O   LEU A 962      33.270  42.750  56.120  1.00  0.00           O
ATOM   4990  N   GLY A 963      31.900  42.300  54.490  1.00  0.00           N
ATOM   4991  HN  GLY A 963      31.780  42.210  53.490  1.00  0.00           H
ATOM   4992  CA  GLY A 963      30.780  42.120  55.440  1.00  0.00           C
ATOM   4993  HA1 GLY A 963      29.940  42.050  54.760  1.00  0.00           H
ATOM   4994  HA2 GLY A 963      30.760  42.980  56.080  1.00  0.00           H
ATOM   4995  C   GLY A 963      30.820  40.940  56.330  1.00  0.00           C
ATOM   4996  O   GLY A 963      30.790  41.080  57.540  1.00  0.00           O
ATOM   4997  N   VAL A 964      31.020  39.740  55.760  1.00  0.00           N
ATOM   4998  HN  VAL A 964      31.040  39.600  54.770  1.00  0.00           H
ATOM   4999  CA  VAL A 964      31.330  38.510  56.470  1.00  0.00           C
ATOM   5000  HA  VAL A 964      30.490  38.280  57.110  1.00  0.00           H
ATOM   5001  CB  VAL A 964      31.650  37.390  55.550  1.00  0.00           C
ATOM   5002  HB  VAL A 964      32.530  37.640  54.910  1.00  0.00           H
ATOM   5003  CG1 VAL A 964      31.900  36.060  56.370  1.00  0.00           C
ATOM   5004 HG11 VAL A 964      31.900  35.110  55.800  1.00  0.00           H
ATOM   5005 HG12 VAL A 964      31.150  36.090  57.190  1.00  0.00           H
ATOM   5006 HG13 VAL A 964      32.920  36.090  56.820  1.00  0.00           H
ATOM   5007  CG2 VAL A 964      30.550  37.070  54.600  1.00  0.00           C
ATOM   5008 HG21 VAL A 964      30.210  38.010  54.110  1.00  0.00           H
ATOM   5009 HG22 VAL A 964      29.610  36.540  54.880  1.00  0.00           H
ATOM   5010 HG23 VAL A 964      30.980  36.410  53.820  1.00  0.00           H
ATOM   5011  C   VAL A 964      32.500  38.620  57.440  1.00  0.00           C
ATOM   5012  O   VAL A 964      32.380  38.230  58.640  1.00  0.00           O
ATOM   5013  N   CYS A 965      33.630  39.270  57.000  1.00  0.00           N
ATOM   5014  HN  CYS A 965      33.680  39.570  56.050  1.00  0.00           H
ATOM   5015  CA  CYS A 965      34.710  39.640  57.830  1.00  0.00           C
ATOM   5016  HA  CYS A 965      35.150  38.730  58.220  1.00  0.00           H
ATOM   5017  CB  CYS A 965      35.820  40.530  57.100  1.00  0.00           C
ATOM   5018  HB1 CYS A 965      36.440  41.000  57.890  1.00  0.00           H
ATOM   5019  HB2 CYS A 965      35.310  41.310  56.500  1.00  0.00           H
ATOM   5020  SG  CYS A 965      36.970  39.570  56.060  1.00  0.00           S
ATOM   5021  HG1 CYS A 965      36.250  39.570  54.950  1.00  0.00           H
ATOM   5022  C   CYS A 965      34.330  40.500  59.050  1.00  0.00           C
ATOM   5023  O   CYS A 965      35.010  40.420  60.100  1.00  0.00           O
ATOM   5024  N   SER A 966      33.290  41.370  58.990  1.00  0.00           N
ATOM   5025  HN  SER A 966      32.880  41.430  58.090  1.00  0.00           H
ATOM   5026  CA  SER A 966      32.830  42.280  59.990  1.00  0.00           C
ATOM   5027  HA  SER A 966      33.600  42.890  60.400  1.00  0.00           H
ATOM   5028  CB  SER A 966      31.940  43.370  59.450  1.00  0.00           C
ATOM   5029  HB1 SER A 966      31.810  44.030  60.340  1.00  0.00           H
ATOM   5030  HB2 SER A 966      30.950  43.060  59.060  1.00  0.00           H
ATOM   5031  OG  SER A 966      32.470  44.040  58.320  1.00  0.00           O
ATOM   5032  HG1 SER A 966      32.460  43.520  57.530  1.00  0.00           H
ATOM   5033  C   SER A 966      32.090  41.550  61.060  1.00  0.00           C
ATOM   5034  O   SER A 966      32.130  41.880  62.230  1.00  0.00           O
ATOM   5035  N   VAL A 967      31.380  40.440  60.630  1.00  0.00           N
ATOM   5036  HN  VAL A 967      31.310  40.200  59.660  1.00  0.00           H
ATOM   5037  CA  VAL A 967      30.880  39.420  61.680  1.00  0.00           C
ATOM   5038  HA  VAL A 967      30.270  39.920  62.410  1.00  0.00           H
ATOM   5039  CB  VAL A 967      30.080  38.270  61.100  1.00  0.00           C
ATOM   5040  HB  VAL A 967      30.730  37.690  60.410  1.00  0.00           H
ATOM   5041  CG1 VAL A 967      29.690  37.350  62.240  1.00  0.00           C
ATOM   5042 HG11 VAL A 967      30.460  36.570  62.440  1.00  0.00           H
ATOM   5043 HG12 VAL A 967      28.860  36.720  61.850  1.00  0.00           H
ATOM   5044 HG13 VAL A 967      29.550  37.940  63.160  1.00  0.00           H
ATOM   5045  CG2 VAL A 967      28.870  38.690  60.290  1.00  0.00           C
ATOM   5046 HG21 VAL A 967      29.200  39.280  59.400  1.00  0.00           H
ATOM   5047 HG22 VAL A 967      28.290  39.420  60.890  1.00  0.00           H
ATOM   5048 HG23 VAL A 967      28.340  37.770  59.980  1.00  0.00           H
ATOM   5049  C   VAL A 967      32.010  38.930  62.530  1.00  0.00           C
ATOM   5050  O   VAL A 967      31.960  38.940  63.740  1.00  0.00           O
ATOM   5051  N   MET A 968      33.120  38.630  61.950  1.00  0.00           N
ATOM   5052  HN  MET A 968      33.130  38.650  60.960  1.00  0.00           H
ATOM   5053  CA  MET A 968      34.200  37.970  62.740  1.00  0.00           C
ATOM   5054  HA  MET A 968      33.830  37.400  63.590  1.00  0.00           H
ATOM   5055  CB  MET A 968      34.870  36.940  61.830  1.00  0.00           C
ATOM   5056  HB1 MET A 968      35.690  36.610  62.500  1.00  0.00           H
ATOM   5057  HB2 MET A 968      35.190  37.600  60.990  1.00  0.00           H
ATOM   5058  CG  MET A 968      34.020  35.850  61.180  1.00  0.00           C
ATOM   5059  HG1 MET A 968      33.120  36.300  60.700  1.00  0.00           H
ATOM   5060  HG2 MET A 968      33.580  35.190  61.960  1.00  0.00           H
[truncated: 6,873,249 more chars]
