# Supplementary material for: CryoEM and computational modeling structural insights into the pH regulator NBCn1
Source: Nat Commun. 2025 Nov 11;16:9932. doi: 10.1038/s41467-025-64868-z (PMC12606367; doi:10.1038/s41467-025-64868-z)
Supplement: Supplementary file 7 — Supplementary Data 5 [file 41467_2025_64868_MOESM7_ESM.zip › 100ns_z_restr_MD_NBCn1_2NaCO3/hNBCn1_IF/z-restr_hNBCn1_IF_2NaCO3_first_step_52.pdb]

REMARK    GENERATED BY TRJCONV
TITLE     Title t= 4100.00000 step= 2050000
REMARK    THIS IS A SIMULATION BOX
CRYST1   93.933   93.933  101.289  90.00  90.00  90.00 P 1           1
MODEL        1
ATOM      1  N   LEU A 585      23.840  40.320  36.440  1.00  0.00           N
ATOM      2  HT1 LEU A 585      24.080  40.010  35.480  1.00  0.00           H
ATOM      3  HT2 LEU A 585      24.000  41.340  36.430  1.00  0.00           H
ATOM      4  HT3 LEU A 585      22.810  40.180  36.530  1.00  0.00           H
ATOM      5  CA  LEU A 585      24.450  39.730  37.720  1.00  0.00           C
ATOM      6  HA  LEU A 585      25.500  39.990  37.620  1.00  0.00           H
ATOM      7  CB  LEU A 585      23.890  40.490  38.980  1.00  0.00           C
ATOM      8  HB1 LEU A 585      22.830  40.190  39.040  1.00  0.00           H
ATOM      9  HB2 LEU A 585      23.980  41.590  38.840  1.00  0.00           H
ATOM     10  CG  LEU A 585      24.550  40.300  40.380  1.00  0.00           C
ATOM     11  HG  LEU A 585      24.370  39.280  40.790  1.00  0.00           H
ATOM     12  CD1 LEU A 585      26.030  40.570  40.200  1.00  0.00           C
ATOM     13 HD11 LEU A 585      26.170  41.500  39.630  1.00  0.00           H
ATOM     14 HD12 LEU A 585      26.620  39.710  39.820  1.00  0.00           H
ATOM     15 HD13 LEU A 585      26.370  40.860  41.220  1.00  0.00           H
ATOM     16  CD2 LEU A 585      23.870  41.180  41.410  1.00  0.00           C
ATOM     17 HD21 LEU A 585      22.770  41.000  41.370  1.00  0.00           H
ATOM     18 HD22 LEU A 585      23.890  42.280  41.210  1.00  0.00           H
ATOM     19 HD23 LEU A 585      24.200  41.050  42.460  1.00  0.00           H
ATOM     20  C   LEU A 585      24.580  38.310  37.950  1.00  0.00           C
ATOM     21  O   LEU A 585      25.700  37.810  38.030  1.00  0.00           O
ATOM     22  N   ILE A 586      23.470  37.580  38.150  1.00  0.00           N
ATOM     23  HN  ILE A 586      22.580  38.020  38.200  1.00  0.00           H
ATOM     24  CA  ILE A 586      23.460  36.140  38.410  1.00  0.00           C
ATOM     25  HA  ILE A 586      24.330  36.010  39.030  1.00  0.00           H
ATOM     26  CB  ILE A 586      22.200  35.650  39.230  1.00  0.00           C
ATOM     27  HB  ILE A 586      21.280  35.710  38.600  1.00  0.00           H
ATOM     28  CG2 ILE A 586      22.240  34.090  39.590  1.00  0.00           C
ATOM     29 HG21 ILE A 586      22.330  33.420  38.710  1.00  0.00           H
ATOM     30 HG22 ILE A 586      21.260  33.890  40.070  1.00  0.00           H
ATOM     31 HG23 ILE A 586      23.110  33.740  40.190  1.00  0.00           H
ATOM     32  CG1 ILE A 586      21.880  36.530  40.470  1.00  0.00           C
ATOM     33 HG11 ILE A 586      20.940  36.010  40.730  1.00  0.00           H
ATOM     34 HG12 ILE A 586      21.640  37.590  40.260  1.00  0.00           H
ATOM     35  CD  ILE A 586      22.800  36.360  41.680  1.00  0.00           C
ATOM     36  HD1 ILE A 586      23.770  36.910  41.600  1.00  0.00           H
ATOM     37  HD2 ILE A 586      23.010  35.290  41.850  1.00  0.00           H
ATOM     38  HD3 ILE A 586      22.300  36.730  42.610  1.00  0.00           H
ATOM     39  C   ILE A 586      23.700  35.290  37.090  1.00  0.00           C
ATOM     40  O   ILE A 586      24.260  34.200  37.210  1.00  0.00           O
ATOM     41  N   LEU A 587      23.410  35.890  35.940  1.00  0.00           N
ATOM     42  HN  LEU A 587      23.010  36.800  35.890  1.00  0.00           H
ATOM     43  CA  LEU A 587      23.620  35.200  34.680  1.00  0.00           C
ATOM     44  HA  LEU A 587      23.120  34.250  34.800  1.00  0.00           H
ATOM     45  CB  LEU A 587      22.890  35.910  33.490  1.00  0.00           C
ATOM     46  HB1 LEU A 587      23.490  36.840  33.370  1.00  0.00           H
ATOM     47  HB2 LEU A 587      21.870  36.230  33.780  1.00  0.00           H
ATOM     48  CG  LEU A 587      22.740  35.150  32.150  1.00  0.00           C
ATOM     49  HG  LEU A 587      23.790  34.930  31.850  1.00  0.00           H
ATOM     50  CD1 LEU A 587      21.950  33.890  32.300  1.00  0.00           C
ATOM     51 HD11 LEU A 587      21.360  33.750  31.380  1.00  0.00           H
ATOM     52 HD12 LEU A 587      21.160  33.950  33.080  1.00  0.00           H
ATOM     53 HD13 LEU A 587      22.550  32.980  32.500  1.00  0.00           H
ATOM     54  CD2 LEU A 587      22.170  36.130  31.090  1.00  0.00           C
ATOM     55 HD21 LEU A 587      22.910  36.900  30.810  1.00  0.00           H
ATOM     56 HD22 LEU A 587      21.230  36.690  31.290  1.00  0.00           H
ATOM     57 HD23 LEU A 587      21.880  35.570  30.170  1.00  0.00           H
ATOM     58  C   LEU A 587      25.020  34.880  34.410  1.00  0.00           C
ATOM     59  O   LEU A 587      25.420  33.830  33.820  1.00  0.00           O
ATOM     60  N   ASP A 588      25.950  35.730  34.730  1.00  0.00           N
ATOM     61  HN  ASP A 588      25.710  36.640  35.050  1.00  0.00           H
ATOM     62  CA  ASP A 588      27.380  35.480  34.590  1.00  0.00           C
ATOM     63  HA  ASP A 588      27.550  35.220  33.560  1.00  0.00           H
ATOM     64  CB  ASP A 588      28.160  36.800  34.870  1.00  0.00           C
ATOM     65  HB1 ASP A 588      29.250  36.580  34.960  1.00  0.00           H
ATOM     66  HB2 ASP A 588      27.810  37.230  35.830  1.00  0.00           H
ATOM     67  CG  ASP A 588      27.900  37.870  33.880  1.00  0.00           C
ATOM     68  OD1 ASP A 588      27.660  39.070  34.260  1.00  0.00           O
ATOM     69  OD2 ASP A 588      27.960  37.570  32.670  1.00  0.00           O
ATOM     70  C   ASP A 588      27.790  34.320  35.490  1.00  0.00           C
ATOM     71  O   ASP A 588      28.590  33.480  35.070  1.00  0.00           O
ATOM     72  N   ILE A 589      27.300  34.200  36.730  1.00  0.00           N
ATOM     73  HN  ILE A 589      26.650  34.920  36.980  1.00  0.00           H
ATOM     74  CA  ILE A 589      27.600  33.020  37.630  1.00  0.00           C
ATOM     75  HA  ILE A 589      28.670  32.920  37.750  1.00  0.00           H
ATOM     76  CB  ILE A 589      27.020  33.240  39.080  1.00  0.00           C
ATOM     77  HB  ILE A 589      25.950  32.980  38.960  1.00  0.00           H
ATOM     78  CG2 ILE A 589      27.730  32.320  40.120  1.00  0.00           C
ATOM     79 HG21 ILE A 589      27.520  31.260  39.860  1.00  0.00           H
ATOM     80 HG22 ILE A 589      27.250  32.480  41.110  1.00  0.00           H
ATOM     81 HG23 ILE A 589      28.830  32.440  40.170  1.00  0.00           H
ATOM     82  CG1 ILE A 589      27.080  34.740  39.480  1.00  0.00           C
ATOM     83 HG11 ILE A 589      26.660  35.510  38.770  1.00  0.00           H
ATOM     84 HG12 ILE A 589      28.080  35.120  39.760  1.00  0.00           H
ATOM     85  CD  ILE A 589      26.370  35.090  40.820  1.00  0.00           C
ATOM     86  HD1 ILE A 589      26.510  36.140  41.130  1.00  0.00           H
ATOM     87  HD2 ILE A 589      26.790  34.430  41.620  1.00  0.00           H
ATOM     88  HD3 ILE A 589      25.300  34.800  40.720  1.00  0.00           H
ATOM     89  C   ILE A 589      27.070  31.720  37.040  1.00  0.00           C
ATOM     90  O   ILE A 589      27.820  30.710  37.010  1.00  0.00           O
ATOM     91  N   LYS A 590      25.850  31.770  36.470  1.00  0.00           N
ATOM     92  HN  LYS A 590      25.200  32.510  36.540  1.00  0.00           H
ATOM     93  CA  LYS A 590      25.150  30.620  35.880  1.00  0.00           C
ATOM     94  HA  LYS A 590      25.110  29.810  36.590  1.00  0.00           H
ATOM     95  CB  LYS A 590      23.660  30.750  35.560  1.00  0.00           C
ATOM     96  HB1 LYS A 590      23.340  29.830  35.050  1.00  0.00           H
ATOM     97  HB2 LYS A 590      23.660  31.540  34.770  1.00  0.00           H
ATOM     98  CG  LYS A 590      22.780  31.040  36.750  1.00  0.00           C
ATOM     99  HG1 LYS A 590      22.930  32.120  36.940  1.00  0.00           H
ATOM    100  HG2 LYS A 590      23.090  30.370  37.580  1.00  0.00           H
ATOM    101  CD  LYS A 590      21.340  30.810  36.290  1.00  0.00           C
ATOM    102  HD1 LYS A 590      20.810  30.760  37.260  1.00  0.00           H
ATOM    103  HD2 LYS A 590      21.300  29.800  35.810  1.00  0.00           H
ATOM    104  CE  LYS A 590      20.760  31.970  35.420  1.00  0.00           C
ATOM    105  HE1 LYS A 590      21.170  31.920  34.390  1.00  0.00           H
ATOM    106  HE2 LYS A 590      20.910  32.990  35.840  1.00  0.00           H
ATOM    107  NZ  LYS A 590      19.280  31.750  35.290  1.00  0.00           N
ATOM    108  HZ1 LYS A 590      19.150  30.880  34.730  1.00  0.00           H
ATOM    109  HZ2 LYS A 590      18.830  32.570  34.830  1.00  0.00           H
ATOM    110  HZ3 LYS A 590      18.850  31.600  36.220  1.00  0.00           H
ATOM    111  C   LYS A 590      25.920  29.990  34.750  1.00  0.00           C
ATOM    112  O   LYS A 590      26.210  28.830  34.780  1.00  0.00           O
ATOM    113  N   ARG A 591      26.340  30.830  33.810  1.00  0.00           N
ATOM    114  HN  ARG A 591      26.190  31.810  33.920  1.00  0.00           H
ATOM    115  CA  ARG A 591      27.160  30.610  32.700  1.00  0.00           C
ATOM    116  HA  ARG A 591      26.590  30.100  31.940  1.00  0.00           H
ATOM    117  CB  ARG A 591      27.480  31.940  31.930  1.00  0.00           C
ATOM    118  HB1 ARG A 591      28.340  31.780  31.240  1.00  0.00           H
ATOM    119  HB2 ARG A 591      27.710  32.720  32.680  1.00  0.00           H
ATOM    120  CG  ARG A 591      26.310  32.420  31.010  1.00  0.00           C
ATOM    121  HG1 ARG A 591      25.360  32.360  31.580  1.00  0.00           H
ATOM    122  HG2 ARG A 591      26.260  31.610  30.250  1.00  0.00           H
ATOM    123  CD  ARG A 591      26.300  33.860  30.490  1.00  0.00           C
ATOM    124  HD1 ARG A 591      27.240  34.180  30.000  1.00  0.00           H
ATOM    125  HD2 ARG A 591      26.110  34.470  31.400  1.00  0.00           H
ATOM    126  NE  ARG A 591      25.170  34.050  29.480  1.00  0.00           N
ATOM    127  HE  ARG A 591      24.860  33.190  29.080  1.00  0.00           H
ATOM    128  CZ  ARG A 591      24.790  35.210  28.970  1.00  0.00           C
ATOM    129  NH1 ARG A 591      25.420  36.330  29.180  1.00  0.00           N
ATOM    130 HH11 ARG A 591      26.350  36.190  29.520  1.00  0.00           H
ATOM    131 HH12 ARG A 591      24.900  37.160  29.000  1.00  0.00           H
ATOM    132  NH2 ARG A 591      23.730  35.160  28.170  1.00  0.00           N
ATOM    133 HH21 ARG A 591      23.510  35.950  27.600  1.00  0.00           H
ATOM    134 HH22 ARG A 591      23.140  34.360  28.060  1.00  0.00           H
ATOM    135  C   ARG A 591      28.500  29.900  33.020  1.00  0.00           C
ATOM    136  O   ARG A 591      29.020  29.060  32.300  1.00  0.00           O
ATOM    137  N   LYS A 592      29.180  30.260  34.170  1.00  0.00           N
ATOM    138  HN  LYS A 592      28.870  30.950  34.800  1.00  0.00           H
ATOM    139  CA  LYS A 592      30.500  29.630  34.450  1.00  0.00           C
ATOM    140  HA  LYS A 592      31.040  29.140  33.650  1.00  0.00           H
ATOM    141  CB  LYS A 592      31.460  30.680  35.030  1.00  0.00           C
ATOM    142  HB1 LYS A 592      32.410  30.170  35.270  1.00  0.00           H
ATOM    143  HB2 LYS A 592      31.110  31.160  35.970  1.00  0.00           H
ATOM    144  CG  LYS A 592      31.860  31.900  34.150  1.00  0.00           C
ATOM    145  HG1 LYS A 592      32.680  32.340  34.750  1.00  0.00           H
ATOM    146  HG2 LYS A 592      31.000  32.590  34.100  1.00  0.00           H
ATOM    147  CD  LYS A 592      32.280  31.520  32.720  1.00  0.00           C
ATOM    148  HD1 LYS A 592      31.420  31.020  32.220  1.00  0.00           H
ATOM    149  HD2 LYS A 592      33.100  30.760  32.700  1.00  0.00           H
ATOM    150  CE  LYS A 592      32.590  32.820  31.930  1.00  0.00           C
ATOM    151  HE1 LYS A 592      33.410  33.430  32.370  1.00  0.00           H
ATOM    152  HE2 LYS A 592      31.650  33.410  31.820  1.00  0.00           H
ATOM    153  NZ  LYS A 592      33.130  32.490  30.570  1.00  0.00           N
ATOM    154  HZ1 LYS A 592      32.350  32.220  29.920  1.00  0.00           H
ATOM    155  HZ2 LYS A 592      33.850  31.740  30.630  1.00  0.00           H
ATOM    156  HZ3 LYS A 592      33.560  33.380  30.260  1.00  0.00           H
ATOM    157  C   LYS A 592      30.440  28.500  35.570  1.00  0.00           C
ATOM    158  O   LYS A 592      31.440  27.930  35.930  1.00  0.00           O
ATOM    159  N   ALA A 593      29.260  28.210  36.030  1.00  0.00           N
ATOM    160  HN  ALA A 593      28.600  28.820  35.610  1.00  0.00           H
ATOM    161  CA  ALA A 593      29.150  27.150  37.010  1.00  0.00           C
ATOM    162  HA  ALA A 593      29.860  27.330  37.820  1.00  0.00           H
ATOM    163  CB  ALA A 593      27.820  27.020  37.540  1.00  0.00           C
ATOM    164  HB1 ALA A 593      27.060  27.110  36.740  1.00  0.00           H
ATOM    165  HB2 ALA A 593      27.720  27.900  38.220  1.00  0.00           H
ATOM    166  HB3 ALA A 593      27.460  26.120  38.080  1.00  0.00           H
ATOM    167  C   ALA A 593      29.520  25.720  36.500  1.00  0.00           C
ATOM    168  O   ALA A 593      30.080  24.980  37.270  1.00  0.00           O
ATOM    169  N   PRO A 594      29.310  25.320  35.270  1.00  0.00           N
ATOM    170  CD  PRO A 594      28.340  25.850  34.240  1.00  0.00           C
ATOM    171  HD1 PRO A 594      28.970  26.290  33.440  1.00  0.00           H
ATOM    172  HD2 PRO A 594      27.630  26.620  34.610  1.00  0.00           H
ATOM    173  CA  PRO A 594      29.640  23.960  34.920  1.00  0.00           C
ATOM    174  HA  PRO A 594      29.290  23.320  35.720  1.00  0.00           H
ATOM    175  CB  PRO A 594      28.900  23.620  33.700  1.00  0.00           C
ATOM    176  HB1 PRO A 594      28.690  22.540  33.860  1.00  0.00           H
ATOM    177  HB2 PRO A 594      29.410  23.860  32.750  1.00  0.00           H
ATOM    178  CG  PRO A 594      27.640  24.580  33.800  1.00  0.00           C
ATOM    179  HG1 PRO A 594      27.090  24.750  32.850  1.00  0.00           H
ATOM    180  HG2 PRO A 594      27.070  24.160  34.650  1.00  0.00           H
ATOM    181  C   PRO A 594      31.160  23.650  34.710  1.00  0.00           C
ATOM    182  O   PRO A 594      31.590  22.540  34.380  1.00  0.00           O
ATOM    183  N   PHE A 595      32.000  24.670  34.860  1.00  0.00           N
ATOM    184  HN  PHE A 595      31.550  25.560  34.990  1.00  0.00           H
ATOM    185  CA  PHE A 595      33.490  24.540  34.720  1.00  0.00           C
ATOM    186  HA  PHE A 595      33.750  23.550  34.360  1.00  0.00           H
ATOM    187  CB  PHE A 595      34.000  25.750  33.800  1.00  0.00           C
ATOM    188  HB1 PHE A 595      35.060  25.620  33.500  1.00  0.00           H
ATOM    189  HB2 PHE A 595      33.840  26.740  34.290  1.00  0.00           H
ATOM    190  CG  PHE A 595      33.210  25.780  32.460  1.00  0.00           C
ATOM    191  CD1 PHE A 595      33.410  24.730  31.530  1.00  0.00           C
ATOM    192  HD1 PHE A 595      34.190  24.020  31.780  1.00  0.00           H
ATOM    193  CE1 PHE A 595      32.530  24.540  30.480  1.00  0.00           C
ATOM    194  HE1 PHE A 595      32.700  23.660  29.880  1.00  0.00           H
ATOM    195  CZ  PHE A 595      31.560  25.490  30.140  1.00  0.00           C
ATOM    196  HZ  PHE A 595      30.990  25.340  29.240  1.00  0.00           H
ATOM    197  CD2 PHE A 595      32.260  26.720  32.190  1.00  0.00           C
ATOM    198  HD2 PHE A 595      32.050  27.470  32.930  1.00  0.00           H
ATOM    199  CE2 PHE A 595      31.440  26.610  30.980  1.00  0.00           C
ATOM    200  HE2 PHE A 595      30.690  27.360  30.760  1.00  0.00           H
ATOM    201  C   PHE A 595      34.160  24.770  36.070  1.00  0.00           C
ATOM    202  O   PHE A 595      35.380  24.770  36.150  1.00  0.00           O
ATOM    203  N   PHE A 596      33.270  24.730  37.060  1.00  0.00           N
ATOM    204  HN  PHE A 596      32.320  24.470  36.930  1.00  0.00           H
ATOM    205  CA  PHE A 596      33.750  24.800  38.480  1.00  0.00           C
ATOM    206  HA  PHE A 596      34.240  25.740  38.650  1.00  0.00           H
ATOM    207  CB  PHE A 596      32.460  24.550  39.380  1.00  0.00           C
ATOM    208  HB1 PHE A 596      31.830  23.690  39.100  1.00  0.00           H
ATOM    209  HB2 PHE A 596      31.870  25.490  39.310  1.00  0.00           H
ATOM    210  CG  PHE A 596      32.720  24.390  40.880  1.00  0.00           C
ATOM    211  CD1 PHE A 596      32.640  23.120  41.480  1.00  0.00           C
ATOM    212  HD1 PHE A 596      32.410  22.330  40.780  1.00  0.00           H
ATOM    213  CE1 PHE A 596      32.870  22.900  42.860  1.00  0.00           C
ATOM    214  HE1 PHE A 596      32.800  21.920  43.300  1.00  0.00           H
ATOM    215  CZ  PHE A 596      32.990  24.060  43.630  1.00  0.00           C
ATOM    216  HZ  PHE A 596      33.100  23.950  44.690  1.00  0.00           H
ATOM    217  CD2 PHE A 596      32.920  25.480  41.640  1.00  0.00           C
ATOM    218  HD2 PHE A 596      32.860  26.470  41.220  1.00  0.00           H
ATOM    219  CE2 PHE A 596      33.200  25.260  43.030  1.00  0.00           C
ATOM    220  HE2 PHE A 596      33.410  26.150  43.610  1.00  0.00           H
ATOM    221  C   PHE A 596      34.810  23.800  38.930  1.00  0.00           C
ATOM    222  O   PHE A 596      35.700  24.140  39.700  1.00  0.00           O
ATOM    223  N   LEU A 597      34.830  22.500  38.460  1.00  0.00           N
ATOM    224  HN  LEU A 597      34.200  22.190  37.750  1.00  0.00           H
ATOM    225  CA  LEU A 597      35.730  21.480  39.060  1.00  0.00           C
ATOM    226  HA  LEU A 597      36.120  21.890  39.980  1.00  0.00           H
ATOM    227  CB  LEU A 597      34.900  20.170  39.230  1.00  0.00           C
ATOM    228  HB1 LEU A 597      34.720  19.720  38.240  1.00  0.00           H
ATOM    229  HB2 LEU A 597      33.970  20.350  39.810  1.00  0.00           H
ATOM    230  CG  LEU A 597      35.690  19.050  39.970  1.00  0.00           C
ATOM    231  HG  LEU A 597      36.540  18.590  39.420  1.00  0.00           H
ATOM    232  CD1 LEU A 597      36.210  19.510  41.350  1.00  0.00           C
ATOM    233 HD11 LEU A 597      36.720  20.480  41.240  1.00  0.00           H
ATOM    234 HD12 LEU A 597      36.860  18.730  41.810  1.00  0.00           H
ATOM    235 HD13 LEU A 597      35.390  19.790  42.050  1.00  0.00           H
ATOM    236  CD2 LEU A 597      34.760  17.830  40.230  1.00  0.00           C
ATOM    237 HD21 LEU A 597      34.370  17.520  39.230  1.00  0.00           H
ATOM    238 HD22 LEU A 597      33.860  18.050  40.850  1.00  0.00           H
ATOM    239 HD23 LEU A 597      35.320  16.920  40.540  1.00  0.00           H
ATOM    240  C   LEU A 597      36.870  21.190  38.140  1.00  0.00           C
ATOM    241  O   LEU A 597      37.900  20.750  38.570  1.00  0.00           O
ATOM    242  N   SER A 598      36.820  21.600  36.910  1.00  0.00           N
ATOM    243  HN  SER A 598      35.900  21.920  36.680  1.00  0.00           H
ATOM    244  CA  SER A 598      37.800  21.490  35.860  1.00  0.00           C
ATOM    245  HA  SER A 598      38.010  20.440  35.750  1.00  0.00           H
ATOM    246  CB  SER A 598      37.260  21.930  34.550  1.00  0.00           C
ATOM    247  HB1 SER A 598      38.000  21.880  33.730  1.00  0.00           H
ATOM    248  HB2 SER A 598      37.040  23.030  34.570  1.00  0.00           H
ATOM    249  OG  SER A 598      36.060  21.200  34.230  1.00  0.00           O
ATOM    250  HG1 SER A 598      36.340  20.410  33.750  1.00  0.00           H
ATOM    251  C   SER A 598      39.090  22.260  36.250  1.00  0.00           C
ATOM    252  O   SER A 598      40.180  21.890  35.850  1.00  0.00           O
ATOM    253  N   ASP A 599      39.010  23.330  37.030  1.00  0.00           N
ATOM    254  HN  ASP A 599      38.080  23.500  37.350  1.00  0.00           H
ATOM    255  CA  ASP A 599      40.080  24.070  37.690  1.00  0.00           C
ATOM    256  HA  ASP A 599      40.750  24.470  36.950  1.00  0.00           H
ATOM    257  CB  ASP A 599      39.390  25.220  38.530  1.00  0.00           C
ATOM    258  HB1 ASP A 599      40.130  25.780  39.160  1.00  0.00           H
ATOM    259  HB2 ASP A 599      38.490  24.880  39.070  1.00  0.00           H
ATOM    260  CG  ASP A 599      38.910  26.410  37.600  1.00  0.00           C
ATOM    261  OD1 ASP A 599      38.830  26.250  36.360  1.00  0.00           O
ATOM    262  OD2 ASP A 599      38.540  27.440  38.180  1.00  0.00           O
ATOM    263  C   ASP A 599      40.940  23.160  38.570  1.00  0.00           C
ATOM    264  O   ASP A 599      42.190  23.300  38.700  1.00  0.00           O
ATOM    265  N   PHE A 600      40.330  22.200  39.260  1.00  0.00           N
ATOM    266  HN  PHE A 600      39.350  21.990  39.250  1.00  0.00           H
ATOM    267  CA  PHE A 600      41.000  21.220  40.050  1.00  0.00           C
ATOM    268  HA  PHE A 600      41.730  21.660  40.720  1.00  0.00           H
ATOM    269  CB  PHE A 600      40.130  20.420  41.010  1.00  0.00           C
ATOM    270  HB1 PHE A 600      40.700  19.630  41.560  1.00  0.00           H
ATOM    271  HB2 PHE A 600      39.340  19.960  40.370  1.00  0.00           H
ATOM    272  CG  PHE A 600      39.430  21.230  42.020  1.00  0.00           C
ATOM    273  CD1 PHE A 600      39.680  21.090  43.400  1.00  0.00           C
ATOM    274  HD1 PHE A 600      40.340  20.290  43.690  1.00  0.00           H
ATOM    275  CE1 PHE A 600      39.050  21.800  44.420  1.00  0.00           C
ATOM    276  HE1 PHE A 600      39.280  21.510  45.430  1.00  0.00           H
ATOM    277  CZ  PHE A 600      38.100  22.770  44.040  1.00  0.00           C
ATOM    278  HZ  PHE A 600      37.570  23.230  44.860  1.00  0.00           H
ATOM    279  CD2 PHE A 600      38.450  22.240  41.730  1.00  0.00           C
ATOM    280  HD2 PHE A 600      38.130  22.370  40.710  1.00  0.00           H
ATOM    281  CE2 PHE A 600      37.870  23.050  42.730  1.00  0.00           C
ATOM    282  HE2 PHE A 600      37.290  23.960  42.610  1.00  0.00           H
ATOM    283  C   PHE A 600      41.890  20.290  39.340  1.00  0.00           C
ATOM    284  O   PHE A 600      43.020  19.980  39.700  1.00  0.00           O
ATOM    285  N   LYS A 601      41.370  19.800  38.160  1.00  0.00           N
ATOM    286  HN  LYS A 601      40.490  20.140  37.820  1.00  0.00           H
ATOM    287  CA  LYS A 601      42.260  18.920  37.390  1.00  0.00           C
ATOM    288  HA  LYS A 601      42.750  18.200  38.020  1.00  0.00           H
ATOM    289  CB  LYS A 601      41.560  18.070  36.310  1.00  0.00           C
ATOM    290  HB1 LYS A 601      41.150  18.680  35.480  1.00  0.00           H
ATOM    291  HB2 LYS A 601      40.760  17.550  36.880  1.00  0.00           H
ATOM    292  CG  LYS A 601      42.530  17.000  35.700  1.00  0.00           C
ATOM    293  HG1 LYS A 601      42.920  16.420  36.560  1.00  0.00           H
ATOM    294  HG2 LYS A 601      43.240  17.490  35.000  1.00  0.00           H
ATOM    295  CD  LYS A 601      41.660  15.970  34.900  1.00  0.00           C
ATOM    296  HD1 LYS A 601      41.210  16.580  34.070  1.00  0.00           H
ATOM    297  HD2 LYS A 601      40.830  15.590  35.520  1.00  0.00           H
ATOM    298  CE  LYS A 601      42.530  14.790  34.300  1.00  0.00           C
ATOM    299  HE1 LYS A 601      43.180  14.350  35.070  1.00  0.00           H
ATOM    300  HE2 LYS A 601      43.070  15.200  33.410  1.00  0.00           H
ATOM    301  NZ  LYS A 601      41.640  13.660  33.980  1.00  0.00           N
ATOM    302  HZ1 LYS A 601      40.720  13.930  33.610  1.00  0.00           H
ATOM    303  HZ2 LYS A 601      41.530  13.010  34.800  1.00  0.00           H
ATOM    304  HZ3 LYS A 601      42.130  13.070  33.290  1.00  0.00           H
ATOM    305  C   LYS A 601      43.390  19.690  36.680  1.00  0.00           C
ATOM    306  O   LYS A 601      44.580  19.330  36.550  1.00  0.00           O
ATOM    307  N   ASP A 602      43.000  20.860  36.110  1.00  0.00           N
ATOM    308  HN  ASP A 602      42.040  21.150  36.090  1.00  0.00           H
ATOM    309  CA  ASP A 602      43.880  21.890  35.600  1.00  0.00           C
ATOM    310  HA  ASP A 602      44.370  21.400  34.770  1.00  0.00           H
ATOM    311  CB  ASP A 602      43.140  23.110  35.030  1.00  0.00           C
ATOM    312  HB1 ASP A 602      43.800  23.950  34.710  1.00  0.00           H
ATOM    313  HB2 ASP A 602      42.370  23.450  35.740  1.00  0.00           H
ATOM    314  CG  ASP A 602      42.390  22.670  33.770  1.00  0.00           C
ATOM    315  OD1 ASP A 602      42.510  21.560  33.240  1.00  0.00           O
ATOM    316  OD2 ASP A 602      41.640  23.530  33.230  1.00  0.00           O
ATOM    317  C   ASP A 602      45.000  22.370  36.550  1.00  0.00           C
ATOM    318  O   ASP A 602      46.140  22.670  36.120  1.00  0.00           O
ATOM    319  N   ALA A 603      44.840  22.460  37.870  1.00  0.00           N
ATOM    320  HN  ALA A 603      43.950  22.320  38.300  1.00  0.00           H
ATOM    321  CA  ALA A 603      45.760  22.930  38.810  1.00  0.00           C
ATOM    322  HA  ALA A 603      46.280  23.760  38.340  1.00  0.00           H
ATOM    323  CB  ALA A 603      45.130  23.570  40.070  1.00  0.00           C
ATOM    324  HB1 ALA A 603      44.560  24.450  39.710  1.00  0.00           H
ATOM    325  HB2 ALA A 603      45.830  23.910  40.860  1.00  0.00           H
ATOM    326  HB3 ALA A 603      44.400  22.840  40.480  1.00  0.00           H
ATOM    327  C   ALA A 603      46.800  21.860  39.240  1.00  0.00           C
ATOM    328  O   ALA A 603      47.490  22.060  40.260  1.00  0.00           O
ATOM    329  N   LEU A 604      46.920  20.800  38.380  1.00  0.00           N
ATOM    330  HN  LEU A 604      46.290  20.570  37.630  1.00  0.00           H
ATOM    331  CA  LEU A 604      47.980  19.770  38.710  1.00  0.00           C
ATOM    332  HA  LEU A 604      48.450  20.050  39.650  1.00  0.00           H
ATOM    333  CB  LEU A 604      47.320  18.300  38.620  1.00  0.00           C
ATOM    334  HB1 LEU A 604      48.070  17.500  38.480  1.00  0.00           H
ATOM    335  HB2 LEU A 604      46.710  18.320  37.690  1.00  0.00           H
ATOM    336  CG  LEU A 604      46.470  17.860  39.780  1.00  0.00           C
ATOM    337  HG  LEU A 604      45.750  18.620  40.170  1.00  0.00           H
ATOM    338  CD1 LEU A 604      45.540  16.680  39.370  1.00  0.00           C
ATOM    339 HD11 LEU A 604      45.040  16.950  38.430  1.00  0.00           H
ATOM    340 HD12 LEU A 604      44.650  16.730  40.030  1.00  0.00           H
ATOM    341 HD13 LEU A 604      45.950  15.640  39.360  1.00  0.00           H
ATOM    342  CD2 LEU A 604      47.250  17.480  41.090  1.00  0.00           C
ATOM    343 HD21 LEU A 604      46.510  17.180  41.850  1.00  0.00           H
ATOM    344 HD22 LEU A 604      47.850  18.390  41.330  1.00  0.00           H
ATOM    345 HD23 LEU A 604      48.010  16.690  40.920  1.00  0.00           H
ATOM    346  C   LEU A 604      49.030  19.850  37.650  1.00  0.00           C
ATOM    347  O   LEU A 604      49.980  19.130  37.600  1.00  0.00           O
ATOM    348  N   SER A 605      49.010  20.840  36.710  1.00  0.00           N
ATOM    349  HN  SER A 605      48.230  21.450  36.830  1.00  0.00           H
ATOM    350  CA  SER A 605      50.060  21.190  35.820  1.00  0.00           C
ATOM    351  HA  SER A 605      50.520  20.340  35.340  1.00  0.00           H
ATOM    352  CB  SER A 605      49.590  22.280  34.760  1.00  0.00           C
ATOM    353  HB1 SER A 605      49.780  23.290  35.190  1.00  0.00           H
ATOM    354  HB2 SER A 605      48.490  22.220  34.580  1.00  0.00           H
ATOM    355  OG  SER A 605      50.280  22.020  33.520  1.00  0.00           O
ATOM    356  HG1 SER A 605      49.770  21.310  33.110  1.00  0.00           H
ATOM    357  C   SER A 605      51.190  21.720  36.600  1.00  0.00           C
ATOM    358  O   SER A 605      50.990  22.530  37.480  1.00  0.00           O
ATOM    359  N   LEU A 606      52.450  21.370  36.280  1.00  0.00           N
ATOM    360  HN  LEU A 606      52.540  20.780  35.480  1.00  0.00           H
ATOM    361  CA  LEU A 606      53.710  21.640  37.020  1.00  0.00           C
ATOM    362  HA  LEU A 606      53.650  21.140  37.980  1.00  0.00           H
ATOM    363  CB  LEU A 606      54.890  21.180  36.160  1.00  0.00           C
ATOM    364  HB1 LEU A 606      54.820  21.710  35.180  1.00  0.00           H
ATOM    365  HB2 LEU A 606      54.790  20.110  35.860  1.00  0.00           H
ATOM    366  CG  LEU A 606      56.320  21.360  36.780  1.00  0.00           C
ATOM    367  HG  LEU A 606      56.540  22.400  37.080  1.00  0.00           H
ATOM    368  CD1 LEU A 606      56.600  20.520  38.070  1.00  0.00           C
ATOM    369 HD11 LEU A 606      57.690  20.450  38.260  1.00  0.00           H
ATOM    370 HD12 LEU A 606      56.220  19.490  37.910  1.00  0.00           H
ATOM    371 HD13 LEU A 606      55.970  20.960  38.880  1.00  0.00           H
ATOM    372  CD2 LEU A 606      57.410  21.090  35.760  1.00  0.00           C
ATOM    373 HD21 LEU A 606      57.560  21.800  34.920  1.00  0.00           H
ATOM    374 HD22 LEU A 606      57.210  20.060  35.380  1.00  0.00           H
ATOM    375 HD23 LEU A 606      58.370  21.150  36.310  1.00  0.00           H
ATOM    376  C   LEU A 606      53.920  23.050  37.340  1.00  0.00           C
ATOM    377  O   LEU A 606      54.270  23.320  38.480  1.00  0.00           O
ATOM    378  N   GLN A 607      53.640  24.030  36.300  1.00  0.00           N
ATOM    379  HN  GLN A 607      53.440  23.650  35.410  1.00  0.00           H
ATOM    380  CA  GLN A 607      53.610  25.440  36.510  1.00  0.00           C
ATOM    381  HA  GLN A 607      54.600  25.730  36.840  1.00  0.00           H
ATOM    382  CB  GLN A 607      53.290  26.050  35.100  1.00  0.00           C
ATOM    383  HB1 GLN A 607      52.540  25.410  34.570  1.00  0.00           H
ATOM    384  HB2 GLN A 607      54.230  26.050  34.500  1.00  0.00           H
ATOM    385  CG  GLN A 607      52.630  27.370  35.120  1.00  0.00           C
ATOM    386  HG1 GLN A 607      53.120  28.200  35.680  1.00  0.00           H
ATOM    387  HG2 GLN A 607      51.600  27.260  35.520  1.00  0.00           H
ATOM    388  CD  GLN A 607      52.490  27.900  33.680  1.00  0.00           C
ATOM    389  OE1 GLN A 607      51.540  27.560  33.010  1.00  0.00           O
ATOM    390  NE2 GLN A 607      53.460  28.800  33.220  1.00  0.00           N
ATOM    391 HE21 GLN A 607      53.240  29.110  32.290  1.00  0.00           H
ATOM    392 HE22 GLN A 607      53.770  29.500  33.870  1.00  0.00           H
ATOM    393  C   GLN A 607      52.640  25.920  37.590  1.00  0.00           C
ATOM    394  O   GLN A 607      52.890  26.940  38.240  1.00  0.00           O
ATOM    395  N   CYS A 608      51.450  25.310  37.690  1.00  0.00           N
ATOM    396  HN  CYS A 608      51.460  24.470  37.150  1.00  0.00           H
ATOM    397  CA  CYS A 608      50.400  25.540  38.680  1.00  0.00           C
ATOM    398  HA  CYS A 608      50.230  26.570  38.960  1.00  0.00           H
ATOM    399  CB  CYS A 608      49.020  24.930  38.230  1.00  0.00           C
ATOM    400  HB1 CYS A 608      48.340  24.920  39.110  1.00  0.00           H
ATOM    401  HB2 CYS A 608      49.170  23.850  38.030  1.00  0.00           H
ATOM    402  SG  CYS A 608      48.440  25.720  36.750  1.00  0.00           S
ATOM    403  HG1 CYS A 608      47.790  26.710  37.340  1.00  0.00           H
ATOM    404  C   CYS A 608      50.860  25.140  40.020  1.00  0.00           C
ATOM    405  O   CYS A 608      50.680  25.920  40.940  1.00  0.00           O
ATOM    406  N   LEU A 609      51.550  24.010  40.130  1.00  0.00           N
ATOM    407  HN  LEU A 609      51.660  23.330  39.420  1.00  0.00           H
ATOM    408  CA  LEU A 609      52.030  23.640  41.470  1.00  0.00           C
ATOM    409  HA  LEU A 609      51.210  23.700  42.170  1.00  0.00           H
ATOM    410  CB  LEU A 609      52.550  22.170  41.400  1.00  0.00           C
ATOM    411  HB1 LEU A 609      52.960  21.860  42.390  1.00  0.00           H
ATOM    412  HB2 LEU A 609      53.380  21.950  40.700  1.00  0.00           H
ATOM    413  CG  LEU A 609      51.480  21.020  40.990  1.00  0.00           C
ATOM    414  HG  LEU A 609      50.970  21.280  40.040  1.00  0.00           H
ATOM    415  CD1 LEU A 609      52.110  19.680  40.760  1.00  0.00           C
ATOM    416 HD11 LEU A 609      53.060  19.780  40.200  1.00  0.00           H
ATOM    417 HD12 LEU A 609      51.330  19.110  40.200  1.00  0.00           H
ATOM    418 HD13 LEU A 609      52.290  19.120  41.710  1.00  0.00           H
ATOM    419  CD2 LEU A 609      50.440  20.990  42.160  1.00  0.00           C
ATOM    420 HD21 LEU A 609      50.000  22.000  42.290  1.00  0.00           H
ATOM    421 HD22 LEU A 609      50.860  20.680  43.140  1.00  0.00           H
ATOM    422 HD23 LEU A 609      49.640  20.320  41.800  1.00  0.00           H
ATOM    423  C   LEU A 609      53.110  24.500  42.040  1.00  0.00           C
ATOM    424  O   LEU A 609      53.120  24.750  43.250  1.00  0.00           O
ATOM    425  N   ALA A 610      53.980  24.910  41.120  1.00  0.00           N
ATOM    426  HN  ALA A 610      53.930  24.630  40.160  1.00  0.00           H
ATOM    427  CA  ALA A 610      54.900  25.990  41.380  1.00  0.00           C
ATOM    428  HA  ALA A 610      55.460  25.700  42.250  1.00  0.00           H
ATOM    429  CB  ALA A 610      55.770  25.940  40.100  1.00  0.00           C
ATOM    430  HB1 ALA A 610      56.650  26.570  40.340  1.00  0.00           H
ATOM    431  HB2 ALA A 610      55.160  26.330  39.250  1.00  0.00           H
ATOM    432  HB3 ALA A 610      56.060  24.880  39.950  1.00  0.00           H
ATOM    433  C   ALA A 610      54.450  27.370  41.690  1.00  0.00           C
ATOM    434  O   ALA A 610      54.990  28.190  42.450  1.00  0.00           O
ATOM    435  N   SER A 611      53.340  27.780  41.020  1.00  0.00           N
ATOM    436  HN  SER A 611      53.140  27.310  40.160  1.00  0.00           H
ATOM    437  CA  SER A 611      52.590  29.010  41.300  1.00  0.00           C
ATOM    438  HA  SER A 611      53.320  29.800  41.280  1.00  0.00           H
ATOM    439  CB  SER A 611      51.410  29.420  40.370  1.00  0.00           C
ATOM    440  HB1 SER A 611      50.860  30.280  40.820  1.00  0.00           H
ATOM    441  HB2 SER A 611      50.620  28.650  40.250  1.00  0.00           H
ATOM    442  OG  SER A 611      51.900  29.860  39.140  1.00  0.00           O
ATOM    443  HG1 SER A 611      52.210  29.070  38.710  1.00  0.00           H
ATOM    444  C   SER A 611      52.150  29.020  42.810  1.00  0.00           C
ATOM    445  O   SER A 611      52.240  30.130  43.350  1.00  0.00           O
ATOM    446  N   ILE A 612      51.550  27.950  43.370  1.00  0.00           N
ATOM    447  HN  ILE A 612      51.420  27.090  42.890  1.00  0.00           H
ATOM    448  CA  ILE A 612      51.030  27.950  44.720  1.00  0.00           C
ATOM    449  HA  ILE A 612      50.240  28.670  44.890  1.00  0.00           H
ATOM    450  CB  ILE A 612      50.340  26.580  45.160  1.00  0.00           C
ATOM    451  HB  ILE A 612      51.190  25.890  44.960  1.00  0.00           H
ATOM    452  CG2 ILE A 612      49.990  26.460  46.590  1.00  0.00           C
ATOM    453 HG21 ILE A 612      49.060  27.010  46.830  1.00  0.00           H
ATOM    454 HG22 ILE A 612      50.820  26.810  47.240  1.00  0.00           H
ATOM    455 HG23 ILE A 612      49.770  25.410  46.850  1.00  0.00           H
ATOM    456  CG1 ILE A 612      49.250  26.170  44.180  1.00  0.00           C
ATOM    457 HG11 ILE A 612      49.620  26.310  43.150  1.00  0.00           H
ATOM    458 HG12 ILE A 612      48.390  26.850  44.430  1.00  0.00           H
ATOM    459  CD  ILE A 612      48.720  24.710  44.160  1.00  0.00           C
ATOM    460  HD1 ILE A 612      49.440  23.980  43.750  1.00  0.00           H
ATOM    461  HD2 ILE A 612      47.860  24.740  43.450  1.00  0.00           H
ATOM    462  HD3 ILE A 612      48.350  24.440  45.180  1.00  0.00           H
ATOM    463  C   ILE A 612      52.100  28.330  45.710  1.00  0.00           C
ATOM    464  O   ILE A 612      51.920  29.100  46.660  1.00  0.00           O
ATOM    465  N   LEU A 613      53.300  27.710  45.620  1.00  0.00           N
ATOM    466  HN  LEU A 613      53.280  26.930  45.000  1.00  0.00           H
ATOM    467  CA  LEU A 613      54.580  27.930  46.300  1.00  0.00           C
ATOM    468  HA  LEU A 613      54.460  27.880  47.370  1.00  0.00           H
ATOM    469  CB  LEU A 613      55.740  26.960  45.910  1.00  0.00           C
ATOM    470  HB1 LEU A 613      56.660  27.200  46.490  1.00  0.00           H
ATOM    471  HB2 LEU A 613      55.990  27.240  44.870  1.00  0.00           H
ATOM    472  CG  LEU A 613      55.310  25.430  45.930  1.00  0.00           C
ATOM    473  HG  LEU A 613      54.340  25.390  45.360  1.00  0.00           H
ATOM    474  CD1 LEU A 613      56.260  24.470  45.250  1.00  0.00           C
ATOM    475 HD11 LEU A 613      55.800  23.460  45.250  1.00  0.00           H
ATOM    476 HD12 LEU A 613      57.210  24.400  45.830  1.00  0.00           H
ATOM    477 HD13 LEU A 613      56.550  24.690  44.210  1.00  0.00           H
ATOM    478  CD2 LEU A 613      55.050  24.960  47.350  1.00  0.00           C
ATOM    479 HD21 LEU A 613      55.870  25.250  48.050  1.00  0.00           H
ATOM    480 HD22 LEU A 613      54.900  23.860  47.350  1.00  0.00           H
ATOM    481 HD23 LEU A 613      54.130  25.370  47.820  1.00  0.00           H
ATOM    482  C   LEU A 613      55.150  29.320  46.140  1.00  0.00           C
ATOM    483  O   LEU A 613      55.530  29.960  47.130  1.00  0.00           O
ATOM    484  N   PHE A 614      55.150  29.850  44.860  1.00  0.00           N
ATOM    485  HN  PHE A 614      54.790  29.360  44.060  1.00  0.00           H
ATOM    486  CA  PHE A 614      55.680  31.200  44.640  1.00  0.00           C
ATOM    487  HA  PHE A 614      56.630  31.190  45.160  1.00  0.00           H
ATOM    488  CB  PHE A 614      56.000  31.440  43.180  1.00  0.00           C
ATOM    489  HB1 PHE A 614      55.180  31.170  42.490  1.00  0.00           H
ATOM    490  HB2 PHE A 614      56.860  30.780  42.940  1.00  0.00           H
ATOM    491  CG  PHE A 614      56.440  32.850  42.650  1.00  0.00           C
ATOM    492  CD1 PHE A 614      57.270  33.720  43.420  1.00  0.00           C
ATOM    493  HD1 PHE A 614      57.550  33.360  44.400  1.00  0.00           H
ATOM    494  CE1 PHE A 614      57.820  34.830  42.910  1.00  0.00           C
ATOM    495  HE1 PHE A 614      58.460  35.460  43.510  1.00  0.00           H
ATOM    496  CZ  PHE A 614      57.740  35.120  41.550  1.00  0.00           C
ATOM    497  HZ  PHE A 614      58.180  36.000  41.110  1.00  0.00           H
ATOM    498  CD2 PHE A 614      56.210  33.210  41.270  1.00  0.00           C
ATOM    499  HD2 PHE A 614      55.680  32.500  40.650  1.00  0.00           H
ATOM    500  CE2 PHE A 614      56.890  34.330  40.750  1.00  0.00           C
ATOM    501  HE2 PHE A 614      56.710  34.540  39.710  1.00  0.00           H
ATOM    502  C   PHE A 614      54.800  32.310  45.130  1.00  0.00           C
ATOM    503  O   PHE A 614      55.240  33.220  45.800  1.00  0.00           O
ATOM    504  N   LEU A 615      53.450  32.240  44.950  1.00  0.00           N
ATOM    505  HN  LEU A 615      53.130  31.520  44.330  1.00  0.00           H
ATOM    506  CA  LEU A 615      52.570  33.330  45.270  1.00  0.00           C
ATOM    507  HA  LEU A 615      53.060  34.270  45.060  1.00  0.00           H
ATOM    508  CB  LEU A 615      51.380  33.480  44.240  1.00  0.00           C
ATOM    509  HB1 LEU A 615      50.690  34.140  44.810  1.00  0.00           H
ATOM    510  HB2 LEU A 615      50.880  32.510  44.040  1.00  0.00           H
ATOM    511  CG  LEU A 615      51.620  34.280  42.910  1.00  0.00           C
ATOM    512  HG  LEU A 615      50.570  34.350  42.550  1.00  0.00           H
ATOM    513  CD1 LEU A 615      52.220  35.700  43.030  1.00  0.00           C
ATOM    514 HD11 LEU A 615      51.730  36.200  43.890  1.00  0.00           H
ATOM    515 HD12 LEU A 615      52.120  36.200  42.040  1.00  0.00           H
ATOM    516 HD13 LEU A 615      53.300  35.710  43.260  1.00  0.00           H
ATOM    517  CD2 LEU A 615      52.380  33.510  41.790  1.00  0.00           C
ATOM    518 HD21 LEU A 615      52.530  34.120  40.870  1.00  0.00           H
ATOM    519 HD22 LEU A 615      51.780  32.630  41.520  1.00  0.00           H
ATOM    520 HD23 LEU A 615      53.390  33.420  42.240  1.00  0.00           H
ATOM    521  C   LEU A 615      52.280  33.410  46.750  1.00  0.00           C
ATOM    522  O   LEU A 615      52.280  34.540  47.230  1.00  0.00           O
ATOM    523  N   TYR A 616      52.210  32.310  47.440  1.00  0.00           N
ATOM    524  HN  TYR A 616      52.280  31.370  47.130  1.00  0.00           H
ATOM    525  CA  TYR A 616      52.080  32.270  48.930  1.00  0.00           C
ATOM    526  HA  TYR A 616      51.220  32.840  49.270  1.00  0.00           H
ATOM    527  CB  TYR A 616      52.100  30.730  49.360  1.00  0.00           C
ATOM    528  HB1 TYR A 616      52.960  30.260  48.850  1.00  0.00           H
ATOM    529  HB2 TYR A 616      51.190  30.200  49.000  1.00  0.00           H
ATOM    530  CG  TYR A 616      52.350  30.440  50.840  1.00  0.00           C
ATOM    531  CD1 TYR A 616      53.380  29.550  51.260  1.00  0.00           C
ATOM    532  HD1 TYR A 616      54.070  29.160  50.540  1.00  0.00           H
ATOM    533  CE1 TYR A 616      53.540  29.300  52.640  1.00  0.00           C
ATOM    534  HE1 TYR A 616      54.450  28.780  52.890  1.00  0.00           H
ATOM    535  CZ  TYR A 616      52.700  29.840  53.570  1.00  0.00           C
ATOM    536  OH  TYR A 616      52.990  29.670  54.940  1.00  0.00           O
ATOM    537  HH  TYR A 616      52.280  30.030  55.480  1.00  0.00           H
ATOM    538  CD2 TYR A 616      51.520  30.950  51.800  1.00  0.00           C
ATOM    539  HD2 TYR A 616      50.620  31.450  51.450  1.00  0.00           H
ATOM    540  CE2 TYR A 616      51.720  30.710  53.180  1.00  0.00           C
ATOM    541  HE2 TYR A 616      50.970  31.140  53.820  1.00  0.00           H
ATOM    542  C   TYR A 616      53.270  32.990  49.600  1.00  0.00           C
ATOM    543  O   TYR A 616      53.000  33.970  50.370  1.00  0.00           O
ATOM    544  N   CYS A 617      54.530  32.740  49.210  1.00  0.00           N
ATOM    545  HN  CYS A 617      54.650  32.140  48.410  1.00  0.00           H
ATOM    546  CA  CYS A 617      55.650  33.530  49.770  1.00  0.00           C
ATOM    547  HA  CYS A 617      55.610  33.390  50.830  1.00  0.00           H
ATOM    548  CB  CYS A 617      57.040  32.920  49.280  1.00  0.00           C
ATOM    549  HB1 CYS A 617      57.900  33.400  49.790  1.00  0.00           H
ATOM    550  HB2 CYS A 617      57.200  33.050  48.180  1.00  0.00           H
ATOM    551  SG  CYS A 617      57.120  31.190  49.420  1.00  0.00           S
ATOM    552  HG1 CYS A 617      56.220  31.040  48.460  1.00  0.00           H
ATOM    553  C   CYS A 617      55.630  34.990  49.410  1.00  0.00           C
ATOM    554  O   CYS A 617      55.730  35.880  50.210  1.00  0.00           O
ATOM    555  N   ALA A 618      55.300  35.210  48.160  1.00  0.00           N
ATOM    556  HN  ALA A 618      55.250  34.370  47.620  1.00  0.00           H
ATOM    557  CA  ALA A 618      55.280  36.550  47.550  1.00  0.00           C
ATOM    558  HA  ALA A 618      56.250  36.920  47.830  1.00  0.00           H
ATOM    559  CB  ALA A 618      54.990  36.300  46.020  1.00  0.00           C
ATOM    560  HB1 ALA A 618      55.730  35.600  45.560  1.00  0.00           H
ATOM    561  HB2 ALA A 618      55.070  37.210  45.380  1.00  0.00           H
ATOM    562  HB3 ALA A 618      54.000  35.890  45.770  1.00  0.00           H
ATOM    563  C   ALA A 618      54.190  37.450  48.130  1.00  0.00           C
ATOM    564  O   ALA A 618      54.310  38.640  48.290  1.00  0.00           O
ATOM    565  N   CYS A 619      53.070  36.840  48.530  1.00  0.00           N
ATOM    566  HN  CYS A 619      53.080  35.880  48.270  1.00  0.00           H
ATOM    567  CA  CYS A 619      51.930  37.420  49.050  1.00  0.00           C
ATOM    568  HA  CYS A 619      51.920  38.420  48.630  1.00  0.00           H
ATOM    569  CB  CYS A 619      50.690  36.580  48.630  1.00  0.00           C
ATOM    570  HB1 CYS A 619      50.820  35.600  49.140  1.00  0.00           H
ATOM    571  HB2 CYS A 619      50.610  36.510  47.530  1.00  0.00           H
ATOM    572  SG  CYS A 619      49.080  37.250  49.250  1.00  0.00           S
ATOM    573  HG1 CYS A 619      49.110  36.710  50.460  1.00  0.00           H
ATOM    574  C   CYS A 619      52.040  37.500  50.610  1.00  0.00           C
ATOM    575  O   CYS A 619      51.460  38.410  51.160  1.00  0.00           O
ATOM    576  N   MET A 620      52.700  36.630  51.350  1.00  0.00           N
ATOM    577  HN  MET A 620      53.110  35.780  51.010  1.00  0.00           H
ATOM    578  CA  MET A 620      52.770  36.770  52.790  1.00  0.00           C
ATOM    579  HA  MET A 620      51.730  36.830  53.110  1.00  0.00           H
ATOM    580  CB  MET A 620      53.330  35.430  53.420  1.00  0.00           C
ATOM    581  HB1 MET A 620      53.710  35.620  54.450  1.00  0.00           H
ATOM    582  HB2 MET A 620      54.160  35.060  52.790  1.00  0.00           H
ATOM    583  CG  MET A 620      52.370  34.290  53.490  1.00  0.00           C
ATOM    584  HG1 MET A 620      53.010  33.390  53.580  1.00  0.00           H
ATOM    585  HG2 MET A 620      51.690  34.290  52.610  1.00  0.00           H
ATOM    586  SD  MET A 620      51.180  34.210  54.900  1.00  0.00           S
ATOM    587  CE  MET A 620      52.370  33.900  56.230  1.00  0.00           C
ATOM    588  HE1 MET A 620      51.960  34.010  57.250  1.00  0.00           H
ATOM    589  HE2 MET A 620      53.300  34.510  56.140  1.00  0.00           H
ATOM    590  HE3 MET A 620      52.660  32.840  56.070  1.00  0.00           H
ATOM    591  C   MET A 620      53.450  37.990  53.270  1.00  0.00           C
ATOM    592  O   MET A 620      52.960  38.670  54.120  1.00  0.00           O
ATOM    593  N   SER A 621      54.570  38.270  52.580  1.00  0.00           N
ATOM    594  HN  SER A 621      54.910  37.700  51.840  1.00  0.00           H
ATOM    595  CA  SER A 621      55.390  39.490  52.860  1.00  0.00           C
ATOM    596  HA  SER A 621      55.740  39.420  53.870  1.00  0.00           H
ATOM    597  CB  SER A 621      56.720  39.540  52.080  1.00  0.00           C
ATOM    598  HB1 SER A 621      57.180  40.490  52.420  1.00  0.00           H
ATOM    599  HB2 SER A 621      56.580  39.500  50.980  1.00  0.00           H
ATOM    600  OG  SER A 621      57.480  38.450  52.550  1.00  0.00           O
ATOM    601  HG1 SER A 621      57.200  37.580  52.240  1.00  0.00           H
ATOM    602  C   SER A 621      54.610  40.810  52.760  1.00  0.00           C
ATOM    603  O   SER A 621      54.840  41.570  53.700  1.00  0.00           O
ATOM    604  N   PRO A 622      53.760  41.140  51.830  1.00  0.00           N
ATOM    605  CD  PRO A 622      53.860  40.770  50.450  1.00  0.00           C
ATOM    606  HD1 PRO A 622      53.710  39.690  50.260  1.00  0.00           H
ATOM    607  HD2 PRO A 622      54.860  41.060  50.060  1.00  0.00           H
ATOM    608  CA  PRO A 622      52.910  42.290  52.010  1.00  0.00           C
ATOM    609  HA  PRO A 622      53.530  43.060  52.460  1.00  0.00           H
ATOM    610  CB  PRO A 622      52.470  42.730  50.680  1.00  0.00           C
ATOM    611  HB1 PRO A 622      53.170  43.540  50.370  1.00  0.00           H
ATOM    612  HB2 PRO A 622      51.450  43.160  50.590  1.00  0.00           H
ATOM    613  CG  PRO A 622      52.750  41.620  49.680  1.00  0.00           C
ATOM    614  HG1 PRO A 622      51.850  40.970  49.610  1.00  0.00           H
ATOM    615  HG2 PRO A 622      53.110  42.020  48.700  1.00  0.00           H
ATOM    616  C   PRO A 622      51.780  42.020  53.010  1.00  0.00           C
ATOM    617  O   PRO A 622      51.390  42.980  53.720  1.00  0.00           O
ATOM    618  N   VAL A 623      51.220  40.800  53.290  1.00  0.00           N
ATOM    619  HN  VAL A 623      51.380  40.030  52.690  1.00  0.00           H
ATOM    620  CA  VAL A 623      50.150  40.550  54.290  1.00  0.00           C
ATOM    621  HA  VAL A 623      49.390  41.280  54.100  1.00  0.00           H
ATOM    622  CB  VAL A 623      49.470  39.240  54.120  1.00  0.00           C
ATOM    623  HB  VAL A 623      50.130  38.350  54.270  1.00  0.00           H
ATOM    624  CG1 VAL A 623      48.370  39.090  55.190  1.00  0.00           C
ATOM    625 HG11 VAL A 623      47.590  39.880  55.220  1.00  0.00           H
ATOM    626 HG12 VAL A 623      48.810  38.810  56.170  1.00  0.00           H
ATOM    627 HG13 VAL A 623      47.860  38.150  54.880  1.00  0.00           H
ATOM    628  CG2 VAL A 623      48.860  39.280  52.710  1.00  0.00           C
ATOM    629 HG21 VAL A 623      47.970  39.950  52.760  1.00  0.00           H
ATOM    630 HG22 VAL A 623      48.450  38.260  52.520  1.00  0.00           H
ATOM    631 HG23 VAL A 623      49.600  39.410  51.900  1.00  0.00           H
ATOM    632  C   VAL A 623      50.670  40.750  55.740  1.00  0.00           C
ATOM    633  O   VAL A 623      50.090  41.430  56.590  1.00  0.00           O
ATOM    634  N   ILE A 624      51.910  40.210  56.030  1.00  0.00           N
ATOM    635  HN  ILE A 624      52.460  39.670  55.400  1.00  0.00           H
ATOM    636  CA  ILE A 624      52.570  40.520  57.320  1.00  0.00           C
ATOM    637  HA  ILE A 624      51.880  40.400  58.140  1.00  0.00           H
ATOM    638  CB  ILE A 624      53.830  39.610  57.500  1.00  0.00           C
ATOM    639  HB  ILE A 624      54.430  39.620  56.560  1.00  0.00           H
ATOM    640  CG2 ILE A 624      54.760  40.090  58.620  1.00  0.00           C
ATOM    641 HG21 ILE A 624      55.370  39.310  59.110  1.00  0.00           H
ATOM    642 HG22 ILE A 624      54.180  40.500  59.490  1.00  0.00           H
ATOM    643 HG23 ILE A 624      55.470  40.870  58.270  1.00  0.00           H
ATOM    644  CG1 ILE A 624      53.380  38.210  57.720  1.00  0.00           C
ATOM    645 HG11 ILE A 624      54.240  37.610  58.070  1.00  0.00           H
ATOM    646 HG12 ILE A 624      53.040  37.830  56.740  1.00  0.00           H
ATOM    647  CD  ILE A 624      52.210  37.890  58.720  1.00  0.00           C
ATOM    648  HD1 ILE A 624      51.300  38.170  58.150  1.00  0.00           H
ATOM    649  HD2 ILE A 624      52.380  38.430  59.670  1.00  0.00           H
ATOM    650  HD3 ILE A 624      52.220  36.800  58.950  1.00  0.00           H
ATOM    651  C   ILE A 624      52.950  42.010  57.440  1.00  0.00           C
ATOM    652  O   ILE A 624      52.680  42.570  58.490  1.00  0.00           O
ATOM    653  N   THR A 625      53.600  42.660  56.450  1.00  0.00           N
ATOM    654  HN  THR A 625      53.740  42.200  55.590  1.00  0.00           H
ATOM    655  CA  THR A 625      54.040  44.060  56.470  1.00  0.00           C
ATOM    656  HA  THR A 625      54.520  44.220  57.420  1.00  0.00           H
ATOM    657  CB  THR A 625      54.940  44.450  55.290  1.00  0.00           C
ATOM    658  HB  THR A 625      54.320  44.100  54.440  1.00  0.00           H
ATOM    659  OG1 THR A 625      56.220  43.750  55.390  1.00  0.00           O
ATOM    660  HG1 THR A 625      56.110  42.900  54.960  1.00  0.00           H
ATOM    661  CG2 THR A 625      55.270  45.960  55.210  1.00  0.00           C
ATOM    662 HG21 THR A 625      54.390  46.650  55.120  1.00  0.00           H
ATOM    663 HG22 THR A 625      55.890  46.120  54.300  1.00  0.00           H
ATOM    664 HG23 THR A 625      55.840  46.310  56.100  1.00  0.00           H
ATOM    665  C   THR A 625      52.760  44.950  56.520  1.00  0.00           C
ATOM    666  O   THR A 625      52.690  45.870  57.340  1.00  0.00           O
ATOM    667  N   PHE A 626      51.730  44.600  55.770  1.00  0.00           N
ATOM    668  HN  PHE A 626      51.810  43.740  55.280  1.00  0.00           H
ATOM    669  CA  PHE A 626      50.490  45.360  55.790  1.00  0.00           C
ATOM    670  HA  PHE A 626      50.680  46.400  55.660  1.00  0.00           H
ATOM    671  CB  PHE A 626      49.480  44.830  54.700  1.00  0.00           C
ATOM    672  HB1 PHE A 626      49.450  43.720  54.670  1.00  0.00           H
ATOM    673  HB2 PHE A 626      49.920  45.100  53.720  1.00  0.00           H
ATOM    674  CG  PHE A 626      48.060  45.360  54.800  1.00  0.00           C
ATOM    675  CD1 PHE A 626      47.210  44.640  55.640  1.00  0.00           C
ATOM    676  HD1 PHE A 626      47.500  43.650  55.970  1.00  0.00           H
ATOM    677  CE1 PHE A 626      45.930  45.120  55.940  1.00  0.00           C
ATOM    678  HE1 PHE A 626      45.260  44.540  56.560  1.00  0.00           H
ATOM    679  CZ  PHE A 626      45.500  46.310  55.430  1.00  0.00           C
ATOM    680  HZ  PHE A 626      44.450  46.590  55.530  1.00  0.00           H
ATOM    681  CD2 PHE A 626      47.590  46.620  54.420  1.00  0.00           C
ATOM    682  HD2 PHE A 626      48.270  47.260  53.880  1.00  0.00           H
ATOM    683  CE2 PHE A 626      46.330  47.130  54.690  1.00  0.00           C
ATOM    684  HE2 PHE A 626      45.940  48.090  54.390  1.00  0.00           H
ATOM    685  C   PHE A 626      49.920  45.310  57.260  1.00  0.00           C
ATOM    686  O   PHE A 626      49.550  46.350  57.750  1.00  0.00           O
ATOM    687  N   GLY A 627      49.780  44.100  57.900  1.00  0.00           N
ATOM    688  HN  GLY A 627      49.940  43.210  57.500  1.00  0.00           H
ATOM    689  CA  GLY A 627      49.190  44.070  59.270  1.00  0.00           C
ATOM    690  HA1 GLY A 627      49.190  43.010  59.490  1.00  0.00           H
ATOM    691  HA2 GLY A 627      48.200  44.470  59.140  1.00  0.00           H
ATOM    692  C   GLY A 627      50.100  44.640  60.310  1.00  0.00           C
ATOM    693  O   GLY A 627      49.580  45.070  61.310  1.00  0.00           O
ATOM    694  N   GLY A 628      51.390  44.640  60.010  1.00  0.00           N
ATOM    695  HN  GLY A 628      51.830  44.120  59.280  1.00  0.00           H
ATOM    696  CA  GLY A 628      52.310  45.260  60.910  1.00  0.00           C
ATOM    697  HA1 GLY A 628      53.280  45.080  60.480  1.00  0.00           H
ATOM    698  HA2 GLY A 628      52.260  44.870  61.920  1.00  0.00           H
ATOM    699  C   GLY A 628      52.130  46.730  61.010  1.00  0.00           C
ATOM    700  O   GLY A 628      52.010  47.320  62.090  1.00  0.00           O
ATOM    701  N   LEU A 629      52.160  47.420  59.830  1.00  0.00           N
ATOM    702  HN  LEU A 629      52.270  46.980  58.940  1.00  0.00           H
ATOM    703  CA  LEU A 629      52.010  48.870  59.720  1.00  0.00           C
ATOM    704  HA  LEU A 629      52.520  49.360  60.540  1.00  0.00           H
ATOM    705  CB  LEU A 629      52.530  49.510  58.440  1.00  0.00           C
ATOM    706  HB1 LEU A 629      52.110  50.500  58.170  1.00  0.00           H
ATOM    707  HB2 LEU A 629      52.350  48.720  57.670  1.00  0.00           H
ATOM    708  CG  LEU A 629      54.090  49.660  58.480  1.00  0.00           C
ATOM    709  HG  LEU A 629      54.430  49.740  57.430  1.00  0.00           H
ATOM    710  CD1 LEU A 629      54.550  50.850  59.380  1.00  0.00           C
ATOM    711 HD11 LEU A 629      53.950  51.710  59.020  1.00  0.00           H
ATOM    712 HD12 LEU A 629      55.590  51.090  59.110  1.00  0.00           H
ATOM    713 HD13 LEU A 629      54.340  50.700  60.460  1.00  0.00           H
ATOM    714  CD2 LEU A 629      54.840  48.330  59.000  1.00  0.00           C
ATOM    715 HD21 LEU A 629      54.650  48.290  60.090  1.00  0.00           H
ATOM    716 HD22 LEU A 629      55.930  48.450  58.770  1.00  0.00           H
ATOM    717 HD23 LEU A 629      54.470  47.440  58.450  1.00  0.00           H
ATOM    718  C   LEU A 629      50.570  49.360  59.930  1.00  0.00           C
ATOM    719  O   LEU A 629      50.390  50.480  60.500  1.00  0.00           O
ATOM    720  N   LEU A 630      49.560  48.440  59.650  1.00  0.00           N
ATOM    721  HN  LEU A 630      49.900  47.690  59.090  1.00  0.00           H
ATOM    722  CA  LEU A 630      48.200  48.620  60.080  1.00  0.00           C
ATOM    723  HA  LEU A 630      47.790  49.560  59.770  1.00  0.00           H
ATOM    724  CB  LEU A 630      47.350  47.480  59.510  1.00  0.00           C
ATOM    725  HB1 LEU A 630      47.880  46.550  59.810  1.00  0.00           H
ATOM    726  HB2 LEU A 630      47.200  47.330  58.420  1.00  0.00           H
ATOM    727  CG  LEU A 630      45.980  47.170  60.240  1.00  0.00           C
ATOM    728  HG  LEU A 630      46.090  47.160  61.350  1.00  0.00           H
ATOM    729  CD1 LEU A 630      44.870  48.220  59.780  1.00  0.00           C
ATOM    730 HD11 LEU A 630      44.820  48.280  58.660  1.00  0.00           H
ATOM    731 HD12 LEU A 630      45.220  49.220  60.110  1.00  0.00           H
ATOM    732 HD13 LEU A 630      43.880  48.030  60.270  1.00  0.00           H
ATOM    733  CD2 LEU A 630      45.570  45.740  59.970  1.00  0.00           C
ATOM    734 HD21 LEU A 630      44.540  45.680  60.370  1.00  0.00           H
ATOM    735 HD22 LEU A 630      46.160  44.970  60.510  1.00  0.00           H
ATOM    736 HD23 LEU A 630      45.640  45.510  58.890  1.00  0.00           H
ATOM    737  C   LEU A 630      48.090  48.630  61.620  1.00  0.00           C
ATOM    738  O   LEU A 630      47.470  49.530  62.220  1.00  0.00           O
ATOM    739  N   GLY A 631      48.790  47.720  62.270  1.00  0.00           N
ATOM    740  HN  GLY A 631      49.100  46.910  61.770  1.00  0.00           H
ATOM    741  CA  GLY A 631      48.960  47.820  63.790  1.00  0.00           C
ATOM    742  HA1 GLY A 631      49.590  47.010  64.150  1.00  0.00           H
ATOM    743  HA2 GLY A 631      47.980  47.780  64.230  1.00  0.00           H
ATOM    744  C   GLY A 631      49.480  49.100  64.240  1.00  0.00           C
ATOM    745  O   GLY A 631      49.130  49.630  65.320  1.00  0.00           O
ATOM    746  N   GLU A 632      50.500  49.610  63.560  1.00  0.00           N
ATOM    747  HN  GLU A 632      50.900  49.190  62.750  1.00  0.00           H
ATOM    748  CA  GLU A 632      51.070  50.930  63.950  1.00  0.00           C
ATOM    749  HA  GLU A 632      51.290  50.790  64.990  1.00  0.00           H
ATOM    750  CB  GLU A 632      52.330  51.070  63.160  1.00  0.00           C
ATOM    751  HB1 GLU A 632      52.110  51.460  62.140  1.00  0.00           H
ATOM    752  HB2 GLU A 632      52.790  50.060  63.060  1.00  0.00           H
ATOM    753  CG  GLU A 632      53.350  52.080  63.730  1.00  0.00           C
ATOM    754  HG1 GLU A 632      53.130  53.140  63.540  1.00  0.00           H
ATOM    755  HG2 GLU A 632      54.260  51.740  63.190  1.00  0.00           H
ATOM    756  CD  GLU A 632      53.560  51.910  65.150  1.00  0.00           C
ATOM    757  OE1 GLU A 632      53.440  52.950  65.870  1.00  0.00           O
ATOM    758  OE2 GLU A 632      53.850  50.840  65.700  1.00  0.00           O
ATOM    759  C   GLU A 632      50.010  52.070  63.730  1.00  0.00           C
ATOM    760  O   GLU A 632      49.880  53.030  64.470  1.00  0.00           O
ATOM    761  N   ALA A 633      49.310  52.030  62.560  1.00  0.00           N
ATOM    762  HN  ALA A 633      49.410  51.280  61.900  1.00  0.00           H
ATOM    763  CA  ALA A 633      48.210  52.940  62.220  1.00  0.00           C
ATOM    764  HA  ALA A 633      48.640  53.910  62.060  1.00  0.00           H
ATOM    765  CB  ALA A 633      47.670  52.460  60.830  1.00  0.00           C
ATOM    766  HB1 ALA A 633      48.500  52.540  60.100  1.00  0.00           H
ATOM    767  HB2 ALA A 633      46.880  53.130  60.450  1.00  0.00           H
ATOM    768  HB3 ALA A 633      47.310  51.400  60.940  1.00  0.00           H
ATOM    769  C   ALA A 633      47.020  52.940  63.200  1.00  0.00           C
ATOM    770  O   ALA A 633      46.370  53.950  63.470  1.00  0.00           O
ATOM    771  N   THR A 634      46.730  51.730  63.740  1.00  0.00           N
ATOM    772  HN  THR A 634      47.280  50.900  63.640  1.00  0.00           H
ATOM    773  CA  THR A 634      45.560  51.530  64.650  1.00  0.00           C
ATOM    774  HA  THR A 634      44.860  52.340  64.550  1.00  0.00           H
ATOM    775  CB  THR A 634      44.710  50.280  64.300  1.00  0.00           C
ATOM    776  HB  THR A 634      43.870  50.160  65.010  1.00  0.00           H
ATOM    777  OG1 THR A 634      45.480  49.090  64.490  1.00  0.00           O
ATOM    778  HG1 THR A 634      46.030  48.960  63.710  1.00  0.00           H
ATOM    779  CG2 THR A 634      44.140  50.160  62.840  1.00  0.00           C
ATOM    780 HG21 THR A 634      44.890  50.150  62.010  1.00  0.00           H
ATOM    781 HG22 THR A 634      43.520  51.070  62.670  1.00  0.00           H
ATOM    782 HG23 THR A 634      43.630  49.170  62.780  1.00  0.00           H
ATOM    783  C   THR A 634      45.740  51.590  66.030  1.00  0.00           C
ATOM    784  O   THR A 634      44.770  51.690  66.790  1.00  0.00           O
ATOM    785  N   GLU A 635      47.060  51.470  66.480  1.00  0.00           N
ATOM    786  HN  GLU A 635      47.740  51.400  65.750  1.00  0.00           H
ATOM    787  CA  GLU A 635      47.460  51.250  67.840  1.00  0.00           C
ATOM    788  HA  GLU A 635      48.540  51.210  67.870  1.00  0.00           H
ATOM    789  CB  GLU A 635      47.050  52.400  68.930  1.00  0.00           C
ATOM    790  HB1 GLU A 635      47.230  52.020  69.960  1.00  0.00           H
ATOM    791  HB2 GLU A 635      45.970  52.630  68.790  1.00  0.00           H
ATOM    792  CG  GLU A 635      47.810  53.720  68.510  1.00  0.00           C
ATOM    793  HG1 GLU A 635      47.310  54.260  67.670  1.00  0.00           H
ATOM    794  HG2 GLU A 635      48.880  53.590  68.310  1.00  0.00           H
ATOM    795  CD  GLU A 635      47.730  54.600  69.760  1.00  0.00           C
ATOM    796  OE1 GLU A 635      46.930  55.560  69.690  1.00  0.00           O
ATOM    797  OE2 GLU A 635      48.410  54.270  70.720  1.00  0.00           O
ATOM    798  C   GLU A 635      47.150  49.860  68.350  1.00  0.00           C
ATOM    799  O   GLU A 635      46.620  49.600  69.460  1.00  0.00           O
ATOM    800  N   GLY A 636      47.370  48.770  67.490  1.00  0.00           N
ATOM    801  HN  GLY A 636      47.770  48.910  66.580  1.00  0.00           H
ATOM    802  CA  GLY A 636      47.450  47.430  67.960  1.00  0.00           C
ATOM    803  HA1 GLY A 636      47.860  47.520  68.950  1.00  0.00           H
ATOM    804  HA2 GLY A 636      47.980  46.770  67.290  1.00  0.00           H
ATOM    805  C   GLY A 636      45.990  46.910  68.090  1.00  0.00           C
ATOM    806  O   GLY A 636      45.810  45.940  68.790  1.00  0.00           O
ATOM    807  N   ARG A 637      45.000  47.500  67.410  1.00  0.00           N
ATOM    808  HN  ARG A 637      45.280  48.230  66.790  1.00  0.00           H
ATOM    809  CA  ARG A 637      43.660  46.860  67.430  1.00  0.00           C
ATOM    810  HA  ARG A 637      43.490  46.410  68.390  1.00  0.00           H
ATOM    811  CB  ARG A 637      42.550  47.980  67.300  1.00  0.00           C
ATOM    812  HB1 ARG A 637      41.650  47.570  66.800  1.00  0.00           H
ATOM    813  HB2 ARG A 637      42.950  48.650  66.520  1.00  0.00           H
ATOM    814  CG  ARG A 637      42.260  48.850  68.530  1.00  0.00           C
ATOM    815  HG1 ARG A 637      41.870  48.300  69.410  1.00  0.00           H
ATOM    816  HG2 ARG A 637      41.500  49.590  68.230  1.00  0.00           H
ATOM    817  CD  ARG A 637      43.490  49.590  69.050  1.00  0.00           C
ATOM    818  HD1 ARG A 637      44.020  50.080  68.210  1.00  0.00           H
ATOM    819  HD2 ARG A 637      44.180  48.930  69.610  1.00  0.00           H
ATOM    820  NE  ARG A 637      42.970  50.590  69.990  1.00  0.00           N
ATOM    821  HE  ARG A 637      41.980  50.760  70.080  1.00  0.00           H
ATOM    822  CZ  ARG A 637      43.660  51.140  70.930  1.00  0.00           C
ATOM    823  NH1 ARG A 637      43.140  51.970  71.800  1.00  0.00           N
ATOM    824 HH11 ARG A 637      42.180  52.190  71.640  1.00  0.00           H
ATOM    825 HH12 ARG A 637      43.600  52.470  72.540  1.00  0.00           H
ATOM    826  NH2 ARG A 637      44.950  50.960  71.120  1.00  0.00           N
ATOM    827 HH21 ARG A 637      45.350  50.350  70.430  1.00  0.00           H
ATOM    828 HH22 ARG A 637      45.430  51.300  71.930  1.00  0.00           H
ATOM    829  C   ARG A 637      43.450  45.820  66.420  1.00  0.00           C
ATOM    830  O   ARG A 637      42.590  44.980  66.610  1.00  0.00           O
ATOM    831  N   ILE A 638      44.170  45.810  65.340  1.00  0.00           N
ATOM    832  HN  ILE A 638      44.970  46.390  65.170  1.00  0.00           H
ATOM    833  CA  ILE A 638      44.100  44.730  64.330  1.00  0.00           C
ATOM    834  HA  ILE A 638      44.010  43.740  64.770  1.00  0.00           H
ATOM    835  CB  ILE A 638      43.140  44.910  63.110  1.00  0.00           C
ATOM    836  HB  ILE A 638      43.420  44.380  62.170  1.00  0.00           H
ATOM    837  CG2 ILE A 638      41.760  44.340  63.490  1.00  0.00           C
ATOM    838 HG21 ILE A 638      41.870  43.320  63.870  1.00  0.00           H
ATOM    839 HG22 ILE A 638      40.980  44.250  62.690  1.00  0.00           H
ATOM    840 HG23 ILE A 638      41.360  45.070  64.220  1.00  0.00           H
ATOM    841  CG1 ILE A 638      43.020  46.430  62.650  1.00  0.00           C
ATOM    842 HG11 ILE A 638      44.030  46.740  62.320  1.00  0.00           H
ATOM    843 HG12 ILE A 638      42.960  47.050  63.570  1.00  0.00           H
ATOM    844  CD  ILE A 638      41.810  46.780  61.680  1.00  0.00           C
ATOM    845  HD1 ILE A 638      41.930  46.270  60.700  1.00  0.00           H
ATOM    846  HD2 ILE A 638      41.850  47.860  61.440  1.00  0.00           H
ATOM    847  HD3 ILE A 638      40.820  46.520  62.120  1.00  0.00           H
ATOM    848  C   ILE A 638      45.470  44.690  63.750  1.00  0.00           C
ATOM    849  O   ILE A 638      45.990  45.750  63.520  1.00  0.00           O
ATOM    850  N   SER A 639      46.020  43.460  63.460  1.00  0.00           N
ATOM    851  HN  SER A 639      45.520  42.690  63.840  1.00  0.00           H
ATOM    852  CA  SER A 639      47.340  43.320  62.930  1.00  0.00           C
ATOM    853  HA  SER A 639      47.520  44.080  62.190  1.00  0.00           H
ATOM    854  CB  SER A 639      48.420  43.530  64.080  1.00  0.00           C
ATOM    855  HB1 SER A 639      48.350  42.810  64.910  1.00  0.00           H
ATOM    856  HB2 SER A 639      48.230  44.590  64.370  1.00  0.00           H
ATOM    857  OG  SER A 639      49.840  43.480  63.660  1.00  0.00           O
ATOM    858  HG1 SER A 639      49.860  44.330  63.190  1.00  0.00           H
ATOM    859  C   SER A 639      47.570  42.040  62.230  1.00  0.00           C
ATOM    860  O   SER A 639      46.720  41.630  61.400  1.00  0.00           O
ATOM    861  N   ALA A 640      48.680  41.310  62.330  1.00  0.00           N
ATOM    862  HN  ALA A 640      49.240  41.670  63.070  1.00  0.00           H
ATOM    863  CA  ALA A 640      49.100  40.240  61.480  1.00  0.00           C
ATOM    864  HA  ALA A 640      49.250  40.530  60.450  1.00  0.00           H
ATOM    865  CB  ALA A 640      50.520  39.820  61.930  1.00  0.00           C
ATOM    866  HB1 ALA A 640      50.550  39.670  63.030  1.00  0.00           H
ATOM    867  HB2 ALA A 640      51.280  40.610  61.720  1.00  0.00           H
ATOM    868  HB3 ALA A 640      50.880  38.890  61.440  1.00  0.00           H
ATOM    869  C   ALA A 640      48.160  39.050  61.390  1.00  0.00           C
ATOM    870  O   ALA A 640      47.830  38.570  60.310  1.00  0.00           O
ATOM    871  N   ILE A 641      47.660  38.550  62.520  1.00  0.00           N
ATOM    872  HN  ILE A 641      47.950  38.980  63.380  1.00  0.00           H
ATOM    873  CA  ILE A 641      46.860  37.370  62.500  1.00  0.00           C
ATOM    874  HA  ILE A 641      47.290  36.660  61.800  1.00  0.00           H
ATOM    875  CB  ILE A 641      46.920  36.630  63.830  1.00  0.00           C
ATOM    876  HB  ILE A 641      46.410  37.260  64.600  1.00  0.00           H
ATOM    877  CG2 ILE A 641      45.950  35.360  63.720  1.00  0.00           C
ATOM    878 HG21 ILE A 641      45.850  34.930  62.690  1.00  0.00           H
ATOM    879 HG22 ILE A 641      44.920  35.650  64.010  1.00  0.00           H
ATOM    880 HG23 ILE A 641      46.150  34.580  64.480  1.00  0.00           H
ATOM    881  CG1 ILE A 641      48.290  36.240  64.370  1.00  0.00           C
ATOM    882 HG11 ILE A 641      48.100  36.070  65.450  1.00  0.00           H
ATOM    883 HG12 ILE A 641      49.010  37.080  64.300  1.00  0.00           H
ATOM    884  CD  ILE A 641      48.910  35.060  63.640  1.00  0.00           C
ATOM    885  HD1 ILE A 641      48.550  34.090  64.080  1.00  0.00           H
ATOM    886  HD2 ILE A 641      49.950  34.960  64.000  1.00  0.00           H
ATOM    887  HD3 ILE A 641      48.730  34.980  62.550  1.00  0.00           H
ATOM    888  C   ILE A 641      45.440  37.670  62.050  1.00  0.00           C
ATOM    889  O   ILE A 641      44.860  36.880  61.360  1.00  0.00           O
ATOM    890  N   GLU A 642      44.980  38.940  62.360  1.00  0.00           N
ATOM    891  HN  GLU A 642      45.350  39.470  63.110  1.00  0.00           H
ATOM    892  CA  GLU A 642      43.690  39.420  61.860  1.00  0.00           C
ATOM    893  HA  GLU A 642      42.990  38.650  62.160  1.00  0.00           H
ATOM    894  CB  GLU A 642      43.440  40.770  62.500  1.00  0.00           C
ATOM    895  HB1 GLU A 642      42.500  41.190  62.070  1.00  0.00           H
ATOM    896  HB2 GLU A 642      44.300  41.420  62.260  1.00  0.00           H
ATOM    897  CG  GLU A 642      43.310  40.580  64.070  1.00  0.00           C
ATOM    898  HG1 GLU A 642      43.030  39.540  64.320  1.00  0.00           H
ATOM    899  HG2 GLU A 642      42.440  41.160  64.460  1.00  0.00           H
ATOM    900  CD  GLU A 642      44.550  40.920  64.890  1.00  0.00           C
ATOM    901  OE1 GLU A 642      44.430  41.600  65.920  1.00  0.00           O
ATOM    902  OE2 GLU A 642      45.690  40.680  64.350  1.00  0.00           O
ATOM    903  C   GLU A 642      43.680  39.470  60.280  1.00  0.00           C
ATOM    904  O   GLU A 642      42.770  39.090  59.550  1.00  0.00           O
ATOM    905  N   SER A 643      44.850  39.980  59.780  1.00  0.00           N
ATOM    906  HN  SER A 643      45.530  40.310  60.430  1.00  0.00           H
ATOM    907  CA  SER A 643      45.190  40.120  58.370  1.00  0.00           C
ATOM    908  HA  SER A 643      44.330  40.590  57.890  1.00  0.00           H
ATOM    909  CB  SER A 643      46.610  40.920  58.180  1.00  0.00           C
ATOM    910  HB1 SER A 643      46.760  40.900  57.080  1.00  0.00           H
ATOM    911  HB2 SER A 643      47.470  40.460  58.710  1.00  0.00           H
ATOM    912  OG  SER A 643      46.560  42.330  58.620  1.00  0.00           O
ATOM    913  HG1 SER A 643      46.570  42.310  59.580  1.00  0.00           H
ATOM    914  C   SER A 643      45.200  38.840  57.660  1.00  0.00           C
ATOM    915  O   SER A 643      44.570  38.630  56.640  1.00  0.00           O
ATOM    916  N   LEU A 644      45.920  37.820  58.250  1.00  0.00           N
ATOM    917  HN  LEU A 644      46.580  38.130  58.930  1.00  0.00           H
ATOM    918  CA  LEU A 644      45.960  36.460  57.730  1.00  0.00           C
ATOM    919  HA  LEU A 644      46.300  36.380  56.710  1.00  0.00           H
ATOM    920  CB  LEU A 644      46.940  35.550  58.520  1.00  0.00           C
ATOM    921  HB1 LEU A 644      46.740  34.470  58.400  1.00  0.00           H
ATOM    922  HB2 LEU A 644      46.690  35.750  59.580  1.00  0.00           H
ATOM    923  CG  LEU A 644      48.440  35.830  58.260  1.00  0.00           C
ATOM    924  HG  LEU A 644      48.670  36.880  58.540  1.00  0.00           H
ATOM    925  CD1 LEU A 644      49.280  34.890  59.160  1.00  0.00           C
ATOM    926 HD11 LEU A 644      49.380  35.230  60.210  1.00  0.00           H
ATOM    927 HD12 LEU A 644      50.300  34.790  58.710  1.00  0.00           H
ATOM    928 HD13 LEU A 644      48.760  33.900  59.160  1.00  0.00           H
ATOM    929  CD2 LEU A 644      48.800  35.690  56.770  1.00  0.00           C
ATOM    930 HD21 LEU A 644      48.060  36.180  56.110  1.00  0.00           H
ATOM    931 HD22 LEU A 644      48.790  34.630  56.420  1.00  0.00           H
ATOM    932 HD23 LEU A 644      49.820  36.070  56.540  1.00  0.00           H
ATOM    933  C   LEU A 644      44.690  35.740  57.700  1.00  0.00           C
ATOM    934  O   LEU A 644      44.440  35.030  56.710  1.00  0.00           O
ATOM    935  N   PHE A 645      43.870  35.800  58.730  1.00  0.00           N
ATOM    936  HN  PHE A 645      44.130  36.260  59.570  1.00  0.00           H
ATOM    937  CA  PHE A 645      42.530  35.190  58.810  1.00  0.00           C
ATOM    938  HA  PHE A 645      42.520  34.290  58.210  1.00  0.00           H
ATOM    939  CB  PHE A 645      42.080  35.110  60.290  1.00  0.00           C
ATOM    940  HB1 PHE A 645      42.300  36.150  60.650  1.00  0.00           H
ATOM    941  HB2 PHE A 645      42.800  34.430  60.790  1.00  0.00           H
ATOM    942  CG  PHE A 645      40.540  34.790  60.620  1.00  0.00           C
ATOM    943  CD1 PHE A 645      40.050  35.160  61.890  1.00  0.00           C
ATOM    944  HD1 PHE A 645      40.730  35.830  62.390  1.00  0.00           H
ATOM    945  CE1 PHE A 645      38.770  34.790  62.320  1.00  0.00           C
ATOM    946  HE1 PHE A 645      38.500  35.130  63.310  1.00  0.00           H
ATOM    947  CZ  PHE A 645      37.880  34.010  61.540  1.00  0.00           C
ATOM    948  HZ  PHE A 645      36.880  33.800  61.900  1.00  0.00           H
ATOM    949  CD2 PHE A 645      39.600  34.050  59.830  1.00  0.00           C
ATOM    950  HD2 PHE A 645      39.860  33.810  58.820  1.00  0.00           H
ATOM    951  CE2 PHE A 645      38.280  33.760  60.300  1.00  0.00           C
ATOM    952  HE2 PHE A 645      37.580  33.360  59.570  1.00  0.00           H
ATOM    953  C   PHE A 645      41.580  35.970  57.910  1.00  0.00           C
ATOM    954  O   PHE A 645      40.830  35.330  57.190  1.00  0.00           O
ATOM    955  N   GLY A 646      41.590  37.310  57.810  1.00  0.00           N
ATOM    956  HN  GLY A 646      42.240  37.830  58.360  1.00  0.00           H
ATOM    957  CA  GLY A 646      40.760  37.970  56.790  1.00  0.00           C
ATOM    958  HA1 GLY A 646      40.920  39.020  57.010  1.00  0.00           H
ATOM    959  HA2 GLY A 646      39.720  37.650  56.820  1.00  0.00           H
ATOM    960  C   GLY A 646      41.150  37.850  55.340  1.00  0.00           C
ATOM    961  O   GLY A 646      40.260  37.770  54.510  1.00  0.00           O
ATOM    962  N   ALA A 647      42.470  37.820  54.970  1.00  0.00           N
ATOM    963  HN  ALA A 647      43.190  37.900  55.650  1.00  0.00           H
ATOM    964  CA  ALA A 647      42.810  37.480  53.630  1.00  0.00           C
ATOM    965  HA  ALA A 647      42.340  38.150  52.910  1.00  0.00           H
ATOM    966  CB  ALA A 647      44.310  37.660  53.410  1.00  0.00           C
ATOM    967  HB1 ALA A 647      44.530  38.740  53.550  1.00  0.00           H
ATOM    968  HB2 ALA A 647      44.690  37.290  52.430  1.00  0.00           H
ATOM    969  HB3 ALA A 647      44.890  37.040  54.110  1.00  0.00           H
ATOM    970  C   ALA A 647      42.460  36.020  53.200  1.00  0.00           C
ATOM    971  O   ALA A 647      41.890  35.760  52.130  1.00  0.00           O
ATOM    972  N   SER A 648      42.760  35.030  54.130  1.00  0.00           N
ATOM    973  HN  SER A 648      43.130  35.170  55.050  1.00  0.00           H
ATOM    974  CA  SER A 648      42.360  33.620  53.750  1.00  0.00           C
ATOM    975  HA  SER A 648      42.830  33.490  52.770  1.00  0.00           H
ATOM    976  CB  SER A 648      42.890  32.580  54.730  1.00  0.00           C
ATOM    977  HB1 SER A 648      43.940  32.340  54.450  1.00  0.00           H
ATOM    978  HB2 SER A 648      42.240  31.680  54.640  1.00  0.00           H
ATOM    979  OG  SER A 648      42.940  32.930  56.110  1.00  0.00           O
ATOM    980  HG1 SER A 648      43.640  33.600  56.120  1.00  0.00           H
ATOM    981  C   SER A 648      40.810  33.470  53.700  1.00  0.00           C
ATOM    982  O   SER A 648      40.310  33.050  52.660  1.00  0.00           O
ATOM    983  N   LEU A 649      40.050  33.970  54.690  1.00  0.00           N
ATOM    984  HN  LEU A 649      40.550  34.340  55.460  1.00  0.00           H
ATOM    985  CA  LEU A 649      38.590  33.850  54.620  1.00  0.00           C
ATOM    986  HA  LEU A 649      38.330  32.800  54.500  1.00  0.00           H
ATOM    987  CB  LEU A 649      37.920  34.440  55.850  1.00  0.00           C
ATOM    988  HB1 LEU A 649      38.300  35.440  56.150  1.00  0.00           H
ATOM    989  HB2 LEU A 649      38.310  33.910  56.750  1.00  0.00           H
ATOM    990  CG  LEU A 649      36.330  34.630  55.860  1.00  0.00           C
ATOM    991  HG  LEU A 649      36.120  35.260  54.970  1.00  0.00           H
ATOM    992  CD1 LEU A 649      35.440  33.310  55.710  1.00  0.00           C
ATOM    993 HD11 LEU A 649      35.220  33.090  54.640  1.00  0.00           H
ATOM    994 HD12 LEU A 649      34.460  33.580  56.140  1.00  0.00           H
ATOM    995 HD13 LEU A 649      35.920  32.510  56.320  1.00  0.00           H
ATOM    996  CD2 LEU A 649      36.020  35.310  57.200  1.00  0.00           C
ATOM    997 HD21 LEU A 649      36.210  34.690  58.100  1.00  0.00           H
ATOM    998 HD22 LEU A 649      34.950  35.640  57.170  1.00  0.00           H
ATOM    999 HD23 LEU A 649      36.570  36.270  57.320  1.00  0.00           H
ATOM   1000  C   LEU A 649      37.950  34.590  53.390  1.00  0.00           C
ATOM   1001  O   LEU A 649      37.110  34.080  52.710  1.00  0.00           O
ATOM   1002  N   THR A 650      38.350  35.840  53.180  1.00  0.00           N
ATOM   1003  HN  THR A 650      38.870  36.230  53.940  1.00  0.00           H
ATOM   1004  CA  THR A 650      37.900  36.620  52.000  1.00  0.00           C
ATOM   1005  HA  THR A 650      36.850  36.830  52.090  1.00  0.00           H
ATOM   1006  CB  THR A 650      38.600  37.990  51.950  1.00  0.00           C
ATOM   1007  HB  THR A 650      39.690  37.880  52.170  1.00  0.00           H
ATOM   1008  OG1 THR A 650      38.040  38.810  53.010  1.00  0.00           O
ATOM   1009  HG1 THR A 650      38.410  38.510  53.830  1.00  0.00           H
ATOM   1010  CG2 THR A 650      38.280  38.680  50.700  1.00  0.00           C
ATOM   1011 HG21 THR A 650      38.840  38.120  49.920  1.00  0.00           H
ATOM   1012 HG22 THR A 650      38.870  39.630  50.730  1.00  0.00           H
ATOM   1013 HG23 THR A 650      37.200  38.690  50.420  1.00  0.00           H
ATOM   1014  C   THR A 650      38.240  35.840  50.710  1.00  0.00           C
ATOM   1015  O   THR A 650      37.470  35.660  49.790  1.00  0.00           O
ATOM   1016  N   GLY A 651      39.520  35.320  50.610  1.00  0.00           N
ATOM   1017  HN  GLY A 651      40.210  35.380  51.320  1.00  0.00           H
ATOM   1018  CA  GLY A 651      39.900  34.660  49.360  1.00  0.00           C
ATOM   1019  HA1 GLY A 651      40.970  34.690  49.250  1.00  0.00           H
ATOM   1020  HA2 GLY A 651      39.510  35.150  48.480  1.00  0.00           H
ATOM   1021  C   GLY A 651      39.430  33.240  49.210  1.00  0.00           C
ATOM   1022  O   GLY A 651      39.240  32.860  48.060  1.00  0.00           O
ATOM   1023  N   ILE A 652      39.050  32.500  50.270  1.00  0.00           N
ATOM   1024  HN  ILE A 652      39.150  32.740  51.230  1.00  0.00           H
ATOM   1025  CA  ILE A 652      38.360  31.330  50.130  1.00  0.00           C
ATOM   1026  HA  ILE A 652      38.910  30.620  49.530  1.00  0.00           H
ATOM   1027  CB  ILE A 652      38.330  30.540  51.420  1.00  0.00           C
ATOM   1028  HB  ILE A 652      38.140  31.300  52.190  1.00  0.00           H
ATOM   1029  CG2 ILE A 652      37.260  29.490  51.490  1.00  0.00           C
ATOM   1030 HG21 ILE A 652      37.270  28.730  50.670  1.00  0.00           H
ATOM   1031 HG22 ILE A 652      36.220  29.820  51.310  1.00  0.00           H
ATOM   1032 HG23 ILE A 652      37.250  28.960  52.470  1.00  0.00           H
ATOM   1033  CG1 ILE A 652      39.800  29.970  51.600  1.00  0.00           C
ATOM   1034 HG11 ILE A 652      40.560  30.780  51.540  1.00  0.00           H
ATOM   1035 HG12 ILE A 652      40.010  29.330  50.720  1.00  0.00           H
ATOM   1036  CD  ILE A 652      40.070  29.210  52.940  1.00  0.00           C
ATOM   1037  HD1 ILE A 652      39.460  28.280  52.900  1.00  0.00           H
ATOM   1038  HD2 ILE A 652      39.830  29.900  53.770  1.00  0.00           H
ATOM   1039  HD3 ILE A 652      41.150  29.030  53.090  1.00  0.00           H
ATOM   1040  C   ILE A 652      37.060  31.350  49.390  1.00  0.00           C
ATOM   1041  O   ILE A 652      36.980  30.590  48.380  1.00  0.00           O
ATOM   1042  N   ALA A 653      36.070  32.220  49.760  1.00  0.00           N
ATOM   1043  HN  ALA A 653      36.130  32.700  50.630  1.00  0.00           H
ATOM   1044  CA  ALA A 653      34.870  32.350  49.020  1.00  0.00           C
ATOM   1045  HA  ALA A 653      34.600  31.330  48.810  1.00  0.00           H
ATOM   1046  CB  ALA A 653      33.700  32.930  49.830  1.00  0.00           C
ATOM   1047  HB1 ALA A 653      33.350  32.300  50.670  1.00  0.00           H
ATOM   1048  HB2 ALA A 653      32.850  33.140  49.140  1.00  0.00           H
ATOM   1049  HB3 ALA A 653      33.980  33.890  50.320  1.00  0.00           H
ATOM   1050  C   ALA A 653      35.100  32.980  47.590  1.00  0.00           C
ATOM   1051  O   ALA A 653      34.610  32.460  46.610  1.00  0.00           O
ATOM   1052  N   TYR A 654      35.920  34.080  47.520  1.00  0.00           N
ATOM   1053  HN  TYR A 654      36.220  34.480  48.380  1.00  0.00           H
ATOM   1054  CA  TYR A 654      36.350  34.730  46.220  1.00  0.00           C
ATOM   1055  HA  TYR A 654      35.430  35.170  45.860  1.00  0.00           H
ATOM   1056  CB  TYR A 654      37.340  35.930  46.510  1.00  0.00           C
ATOM   1057  HB1 TYR A 654      38.330  35.450  46.630  1.00  0.00           H
ATOM   1058  HB2 TYR A 654      36.990  36.510  47.390  1.00  0.00           H
ATOM   1059  CG  TYR A 654      37.500  36.810  45.250  1.00  0.00           C
ATOM   1060  CD1 TYR A 654      38.350  36.520  44.160  1.00  0.00           C
ATOM   1061  HD1 TYR A 654      38.690  35.500  44.160  1.00  0.00           H
ATOM   1062  CE1 TYR A 654      38.550  37.490  43.130  1.00  0.00           C
ATOM   1063  HE1 TYR A 654      39.080  37.240  42.220  1.00  0.00           H
ATOM   1064  CZ  TYR A 654      38.010  38.780  43.140  1.00  0.00           C
ATOM   1065  OH  TYR A 654      38.450  39.790  42.240  1.00  0.00           O
ATOM   1066  HH  TYR A 654      39.270  39.440  41.860  1.00  0.00           H
ATOM   1067  CD2 TYR A 654      37.000  38.080  45.250  1.00  0.00           C
ATOM   1068  HD2 TYR A 654      36.410  38.400  46.110  1.00  0.00           H
ATOM   1069  CE2 TYR A 654      37.180  39.080  44.250  1.00  0.00           C
ATOM   1070  HE2 TYR A 654      36.710  40.030  44.390  1.00  0.00           H
ATOM   1071  C   TYR A 654      36.920  33.710  45.260  1.00  0.00           C
ATOM   1072  O   TYR A 654      36.390  33.600  44.150  1.00  0.00           O
ATOM   1073  N   SER A 655      37.970  32.940  45.620  1.00  0.00           N
ATOM   1074  HN  SER A 655      38.350  32.900  46.540  1.00  0.00           H
ATOM   1075  CA  SER A 655      38.530  32.020  44.640  1.00  0.00           C
ATOM   1076  HA  SER A 655      38.780  32.660  43.810  1.00  0.00           H
ATOM   1077  CB  SER A 655      39.890  31.450  45.040  1.00  0.00           C
ATOM   1078  HB1 SER A 655      40.580  32.290  45.270  1.00  0.00           H
ATOM   1079  HB2 SER A 655      40.430  30.850  44.280  1.00  0.00           H
ATOM   1080  OG  SER A 655      39.790  30.640  46.240  1.00  0.00           O
ATOM   1081  HG1 SER A 655      39.350  31.160  46.920  1.00  0.00           H
ATOM   1082  C   SER A 655      37.590  30.820  44.310  1.00  0.00           C
ATOM   1083  O   SER A 655      37.390  30.600  43.110  1.00  0.00           O
ATOM   1084  N   LEU A 656      37.030  30.100  45.340  1.00  0.00           N
ATOM   1085  HN  LEU A 656      37.220  30.320  46.300  1.00  0.00           H
ATOM   1086  CA  LEU A 656      36.210  28.960  45.120  1.00  0.00           C
ATOM   1087  HA  LEU A 656      36.730  28.280  44.450  1.00  0.00           H
ATOM   1088  CB  LEU A 656      35.960  28.130  46.430  1.00  0.00           C
ATOM   1089  HB1 LEU A 656      35.560  28.880  47.140  1.00  0.00           H
ATOM   1090  HB2 LEU A 656      36.960  27.830  46.800  1.00  0.00           H
ATOM   1091  CG  LEU A 656      35.180  26.870  46.190  1.00  0.00           C
ATOM   1092  HG  LEU A 656      34.230  27.100  45.660  1.00  0.00           H
ATOM   1093  CD1 LEU A 656      35.930  25.780  45.410  1.00  0.00           C
ATOM   1094 HD11 LEU A 656      35.310  24.870  45.270  1.00  0.00           H
ATOM   1095 HD12 LEU A 656      36.780  25.390  46.010  1.00  0.00           H
ATOM   1096 HD13 LEU A 656      36.230  26.060  44.370  1.00  0.00           H
ATOM   1097  CD2 LEU A 656      34.850  26.340  47.550  1.00  0.00           C
ATOM   1098 HD21 LEU A 656      35.840  26.240  48.060  1.00  0.00           H
ATOM   1099 HD22 LEU A 656      34.290  25.380  47.620  1.00  0.00           H
ATOM   1100 HD23 LEU A 656      34.290  27.160  48.050  1.00  0.00           H
ATOM   1101  C   LEU A 656      34.950  29.100  44.250  1.00  0.00           C
ATOM   1102  O   LEU A 656      34.740  28.320  43.340  1.00  0.00           O
ATOM   1103  N   PHE A 657      34.170  30.280  44.460  1.00  0.00           N
ATOM   1104  HN  PHE A 657      34.320  30.840  45.280  1.00  0.00           H
ATOM   1105  CA  PHE A 657      33.130  30.690  43.560  1.00  0.00           C
ATOM   1106  HA  PHE A 657      32.790  29.730  43.190  1.00  0.00           H
ATOM   1107  CB  PHE A 657      32.030  31.470  44.330  1.00  0.00           C
ATOM   1108  HB1 PHE A 657      31.110  31.820  43.820  1.00  0.00           H
ATOM   1109  HB2 PHE A 657      32.530  32.370  44.760  1.00  0.00           H
ATOM   1110  CG  PHE A 657      31.460  30.630  45.400  1.00  0.00           C
ATOM   1111  CD1 PHE A 657      30.760  29.450  45.090  1.00  0.00           C
ATOM   1112  HD1 PHE A 657      30.740  29.120  44.070  1.00  0.00           H
ATOM   1113  CE1 PHE A 657      30.220  28.600  46.040  1.00  0.00           C
ATOM   1114  HE1 PHE A 657      29.830  27.600  45.900  1.00  0.00           H
ATOM   1115  CZ  PHE A 657      30.340  29.000  47.360  1.00  0.00           C
ATOM   1116  HZ  PHE A 657      30.010  28.290  48.110  1.00  0.00           H
ATOM   1117  CD2 PHE A 657      31.480  31.050  46.750  1.00  0.00           C
ATOM   1118  HD2 PHE A 657      32.090  31.890  47.050  1.00  0.00           H
ATOM   1119  CE2 PHE A 657      30.910  30.230  47.700  1.00  0.00           C
ATOM   1120  HE2 PHE A 657      30.900  30.400  48.770  1.00  0.00           H
ATOM   1121  C   PHE A 657      33.580  31.480  42.350  1.00  0.00           C
ATOM   1122  O   PHE A 657      32.850  31.830  41.440  1.00  0.00           O
ATOM   1123  N   ALA A 658      34.870  31.850  42.310  1.00  0.00           N
ATOM   1124  HN  ALA A 658      35.360  31.660  43.170  1.00  0.00           H
ATOM   1125  CA  ALA A 658      35.600  32.570  41.280  1.00  0.00           C
ATOM   1126  HA  ALA A 658      36.480  32.950  41.780  1.00  0.00           H
ATOM   1127  CB  ALA A 658      36.180  31.510  40.220  1.00  0.00           C
ATOM   1128  HB1 ALA A 658      35.230  31.100  39.820  1.00  0.00           H
ATOM   1129  HB2 ALA A 658      36.760  30.690  40.680  1.00  0.00           H
ATOM   1130  HB3 ALA A 658      36.890  31.990  39.510  1.00  0.00           H
ATOM   1131  C   ALA A 658      35.040  33.860  40.700  1.00  0.00           C
ATOM   1132  O   ALA A 658      34.500  33.830  39.610  1.00  0.00           O
ATOM   1133  N   GLY A 659      35.030  35.010  41.490  1.00  0.00           N
ATOM   1134  HN  GLY A 659      35.470  34.810  42.350  1.00  0.00           H
ATOM   1135  CA  GLY A 659      34.640  36.380  41.040  1.00  0.00           C
ATOM   1136  HA1 GLY A 659      34.580  37.100  41.840  1.00  0.00           H
ATOM   1137  HA2 GLY A 659      33.700  36.390  40.520  1.00  0.00           H
ATOM   1138  C   GLY A 659      35.610  36.960  40.100  1.00  0.00           C
ATOM   1139  O   GLY A 659      35.250  37.650  39.200  1.00  0.00           O
ATOM   1140  N   GLN A 660      36.850  36.590  40.310  1.00  0.00           N
ATOM   1141  HN  GLN A 660      37.140  36.110  41.140  1.00  0.00           H
ATOM   1142  CA  GLN A 660      37.900  36.630  39.250  1.00  0.00           C
ATOM   1143  HA  GLN A 660      37.370  36.510  38.320  1.00  0.00           H
ATOM   1144  CB  GLN A 660      38.680  37.980  39.220  1.00  0.00           C
ATOM   1145  HB1 GLN A 660      39.470  37.960  40.010  1.00  0.00           H
ATOM   1146  HB2 GLN A 660      38.030  38.840  39.500  1.00  0.00           H
ATOM   1147  CG  GLN A 660      39.450  38.410  37.930  1.00  0.00           C
ATOM   1148  HG1 GLN A 660      40.270  37.700  37.670  1.00  0.00           H
ATOM   1149  HG2 GLN A 660      39.890  39.420  37.950  1.00  0.00           H
ATOM   1150  CD  GLN A 660      38.540  38.360  36.630  1.00  0.00           C
ATOM   1151  OE1 GLN A 660      38.930  37.720  35.630  1.00  0.00           O
ATOM   1152  NE2 GLN A 660      37.500  39.190  36.640  1.00  0.00           N
ATOM   1153 HE21 GLN A 660      37.020  39.320  35.770  1.00  0.00           H
ATOM   1154 HE22 GLN A 660      37.410  39.800  37.440  1.00  0.00           H
ATOM   1155  C   GLN A 660      38.780  35.420  39.590  1.00  0.00           C
ATOM   1156  O   GLN A 660      39.070  35.320  40.790  1.00  0.00           O
ATOM   1157  N   PRO A 661      39.220  34.460  38.760  1.00  0.00           N
ATOM   1158  CD  PRO A 661      38.730  34.180  37.430  1.00  0.00           C
ATOM   1159  HD1 PRO A 661      39.040  34.910  36.640  1.00  0.00           H
ATOM   1160  HD2 PRO A 661      37.660  33.910  37.420  1.00  0.00           H
ATOM   1161  CA  PRO A 661      40.060  33.380  39.280  1.00  0.00           C
ATOM   1162  HA  PRO A 661      39.630  33.130  40.240  1.00  0.00           H
ATOM   1163  CB  PRO A 661      40.070  32.290  38.230  1.00  0.00           C
ATOM   1164  HB1 PRO A 661      39.300  31.580  38.600  1.00  0.00           H
ATOM   1165  HB2 PRO A 661      40.980  31.660  38.110  1.00  0.00           H
ATOM   1166  CG  PRO A 661      39.480  32.910  36.980  1.00  0.00           C
ATOM   1167  HG1 PRO A 661      40.280  33.120  36.250  1.00  0.00           H
ATOM   1168  HG2 PRO A 661      38.710  32.230  36.540  1.00  0.00           H
ATOM   1169  C   PRO A 661      41.480  33.820  39.620  1.00  0.00           C
ATOM   1170  O   PRO A 661      42.120  33.230  40.430  1.00  0.00           O
ATOM   1171  N   LEU A 662      42.050  34.760  38.870  1.00  0.00           N
ATOM   1172  HN  LEU A 662      41.610  35.240  38.120  1.00  0.00           H
ATOM   1173  CA  LEU A 662      43.480  34.940  38.880  1.00  0.00           C
ATOM   1174  HA  LEU A 662      43.930  34.160  39.490  1.00  0.00           H
ATOM   1175  CB  LEU A 662      44.160  35.010  37.430  1.00  0.00           C
ATOM   1176  HB1 LEU A 662      45.260  35.100  37.600  1.00  0.00           H
ATOM   1177  HB2 LEU A 662      43.810  35.950  36.950  1.00  0.00           H
ATOM   1178  CG  LEU A 662      43.870  33.760  36.480  1.00  0.00           C
ATOM   1179  HG  LEU A 662      42.780  33.700  36.310  1.00  0.00           H
ATOM   1180  CD1 LEU A 662      44.590  33.900  35.110  1.00  0.00           C
ATOM   1181 HD11 LEU A 662      44.180  34.710  34.470  1.00  0.00           H
ATOM   1182 HD12 LEU A 662      44.650  32.910  34.610  1.00  0.00           H
ATOM   1183 HD13 LEU A 662      45.650  34.140  35.370  1.00  0.00           H
ATOM   1184  CD2 LEU A 662      44.280  32.560  37.240  1.00  0.00           C
ATOM   1185 HD21 LEU A 662      43.570  32.470  38.100  1.00  0.00           H
ATOM   1186 HD22 LEU A 662      45.330  32.740  37.570  1.00  0.00           H
ATOM   1187 HD23 LEU A 662      44.180  31.570  36.760  1.00  0.00           H
ATOM   1188  C   LEU A 662      43.820  36.160  39.800  1.00  0.00           C
ATOM   1189  O   LEU A 662      45.000  36.370  39.940  1.00  0.00           O
ATOM   1190  N   THR A 663      42.880  36.850  40.490  1.00  0.00           N
ATOM   1191  HN  THR A 663      41.890  36.780  40.440  1.00  0.00           H
ATOM   1192  CA  THR A 663      43.310  37.970  41.330  1.00  0.00           C
ATOM   1193  HA  THR A 663      44.300  38.290  41.020  1.00  0.00           H
ATOM   1194  CB  THR A 663      42.520  39.210  41.380  1.00  0.00           C
ATOM   1195  HB  THR A 663      43.020  40.000  41.990  1.00  0.00           H
ATOM   1196  OG1 THR A 663      41.220  38.950  41.910  1.00  0.00           O
ATOM   1197  HG1 THR A 663      41.390  38.580  42.780  1.00  0.00           H
ATOM   1198  CG2 THR A 663      42.400  39.690  39.950  1.00  0.00           C
ATOM   1199 HG21 THR A 663      43.430  39.770  39.550  1.00  0.00           H
ATOM   1200 HG22 THR A 663      42.050  40.720  40.110  1.00  0.00           H
ATOM   1201 HG23 THR A 663      41.730  39.050  39.330  1.00  0.00           H
ATOM   1202  C   THR A 663      43.720  37.510  42.750  1.00  0.00           C
ATOM   1203  O   THR A 663      43.070  36.650  43.400  1.00  0.00           O
ATOM   1204  N   ILE A 664      44.780  38.070  43.310  1.00  0.00           N
ATOM   1205  HN  ILE A 664      45.220  38.750  42.740  1.00  0.00           H
ATOM   1206  CA  ILE A 664      45.160  37.910  44.720  1.00  0.00           C
ATOM   1207  HA  ILE A 664      44.780  36.990  45.140  1.00  0.00           H
ATOM   1208  CB  ILE A 664      46.730  37.720  44.730  1.00  0.00           C
ATOM   1209  HB  ILE A 664      47.230  38.580  44.250  1.00  0.00           H
ATOM   1210  CG2 ILE A 664      47.180  37.730  46.170  1.00  0.00           C
ATOM   1211 HG21 ILE A 664      46.580  36.980  46.740  1.00  0.00           H
ATOM   1212 HG22 ILE A 664      47.140  38.730  46.650  1.00  0.00           H
ATOM   1213 HG23 ILE A 664      48.240  37.380  46.230  1.00  0.00           H
ATOM   1214  CG1 ILE A 664      47.320  36.460  43.990  1.00  0.00           C
ATOM   1215 HG11 ILE A 664      48.410  36.640  43.880  1.00  0.00           H
ATOM   1216 HG12 ILE A 664      46.920  36.370  42.960  1.00  0.00           H
ATOM   1217  CD  ILE A 664      47.250  35.060  44.620  1.00  0.00           C
ATOM   1218  HD1 ILE A 664      47.590  35.100  45.670  1.00  0.00           H
ATOM   1219  HD2 ILE A 664      47.840  34.340  44.020  1.00  0.00           H
ATOM   1220  HD3 ILE A 664      46.270  34.530  44.600  1.00  0.00           H
ATOM   1221  C   ILE A 664      44.550  39.090  45.570  1.00  0.00           C
ATOM   1222  O   ILE A 664      44.000  40.080  45.090  1.00  0.00           O
ATOM   1223  N   LEU A 665      44.630  38.980  46.900  1.00  0.00           N
ATOM   1224  HN  LEU A 665      45.250  38.290  47.270  1.00  0.00           H
ATOM   1225  CA  LEU A 665      44.170  39.920  47.910  1.00  0.00           C
ATOM   1226  HA  LEU A 665      44.560  40.910  47.640  1.00  0.00           H
ATOM   1227  CB  LEU A 665      42.610  40.080  48.030  1.00  0.00           C
ATOM   1228  HB1 LEU A 665      42.260  40.620  47.130  1.00  0.00           H
ATOM   1229  HB2 LEU A 665      42.240  40.740  48.850  1.00  0.00           H
ATOM   1230  CG  LEU A 665      41.780  38.770  48.150  1.00  0.00           C
ATOM   1231  HG  LEU A 665      42.320  38.050  47.500  1.00  0.00           H
ATOM   1232  CD1 LEU A 665      41.720  38.280  49.580  1.00  0.00           C
ATOM   1233 HD11 LEU A 665      41.310  38.920  50.400  1.00  0.00           H
ATOM   1234 HD12 LEU A 665      42.730  38.030  49.980  1.00  0.00           H
ATOM   1235 HD13 LEU A 665      41.090  37.370  49.640  1.00  0.00           H
ATOM   1236  CD2 LEU A 665      40.310  38.930  47.550  1.00  0.00           C
ATOM   1237 HD21 LEU A 665      39.760  39.620  48.220  1.00  0.00           H
ATOM   1238 HD22 LEU A 665      39.780  37.970  47.610  1.00  0.00           H
ATOM   1239 HD23 LEU A 665      40.390  39.460  46.570  1.00  0.00           H
ATOM   1240  C   LEU A 665      44.970  39.700  49.180  1.00  0.00           C
ATOM   1241  O   LEU A 665      45.810  38.770  49.220  1.00  0.00           O
ATOM   1242  N   GLY A 666      44.790  40.500  50.200  1.00  0.00           N
ATOM   1243  HN  GLY A 666      44.090  41.210  50.070  1.00  0.00           H
ATOM   1244  CA  GLY A 666      45.420  40.570  51.470  1.00  0.00           C
ATOM   1245  HA1 GLY A 666      45.990  39.670  51.700  1.00  0.00           H
ATOM   1246  HA2 GLY A 666      44.610  40.570  52.180  1.00  0.00           H
ATOM   1247  C   GLY A 666      46.320  41.840  51.710  1.00  0.00           C
ATOM   1248  O   GLY A 666      46.960  42.010  52.720  1.00  0.00           O
ATOM   1249  N   SER A 667      46.210  42.770  50.740  1.00  0.00           N
ATOM   1250  HN  SER A 667      45.720  42.650  49.900  1.00  0.00           H
ATOM   1251  CA  SER A 667      46.780  44.080  51.000  1.00  0.00           C
ATOM   1252  HA  SER A 667      46.470  44.430  51.970  1.00  0.00           H
ATOM   1253  CB  SER A 667      48.350  44.160  50.790  1.00  0.00           C
ATOM   1254  HB1 SER A 667      48.900  43.510  51.500  1.00  0.00           H
ATOM   1255  HB2 SER A 667      48.770  45.190  50.840  1.00  0.00           H
ATOM   1256  OG  SER A 667      48.680  43.680  49.480  1.00  0.00           O
ATOM   1257  HG1 SER A 667      48.350  42.770  49.460  1.00  0.00           H
ATOM   1258  C   SER A 667      46.100  45.080  50.130  1.00  0.00           C
ATOM   1259  O   SER A 667      45.530  44.850  49.080  1.00  0.00           O
ATOM   1260  N   THR A 668      46.040  46.350  50.610  1.00  0.00           N
ATOM   1261  HN  THR A 668      46.540  46.710  51.400  1.00  0.00           H
ATOM   1262  CA  THR A 668      45.210  47.370  49.960  1.00  0.00           C
ATOM   1263  HA  THR A 668      45.460  47.330  48.900  1.00  0.00           H
ATOM   1264  CB  THR A 668      43.700  47.100  49.930  1.00  0.00           C
ATOM   1265  HB  THR A 668      43.490  46.390  49.090  1.00  0.00           H
ATOM   1266  OG1 THR A 668      42.930  48.240  49.660  1.00  0.00           O
ATOM   1267  HG1 THR A 668      43.040  48.540  48.750  1.00  0.00           H
ATOM   1268  CG2 THR A 668      43.080  46.420  51.250  1.00  0.00           C
ATOM   1269 HG21 THR A 668      43.560  45.450  51.480  1.00  0.00           H
ATOM   1270 HG22 THR A 668      41.990  46.330  51.080  1.00  0.00           H
ATOM   1271 HG23 THR A 668      43.240  47.130  52.090  1.00  0.00           H
ATOM   1272  C   THR A 668      45.660  48.700  50.510  1.00  0.00           C
ATOM   1273  O   THR A 668      46.500  48.700  51.410  1.00  0.00           O
ATOM   1274  N   GLY A 669      45.150  49.880  49.930  1.00  0.00           N
ATOM   1275  HN  GLY A 669      44.440  49.800  49.240  1.00  0.00           H
ATOM   1276  CA  GLY A 669      45.860  51.130  49.960  1.00  0.00           C
ATOM   1277  HA1 GLY A 669      45.990  51.520  48.960  1.00  0.00           H
ATOM   1278  HA2 GLY A 669      46.860  51.080  50.370  1.00  0.00           H
ATOM   1279  C   GLY A 669      45.090  52.230  50.730  1.00  0.00           C
ATOM   1280  O   GLY A 669      45.680  52.620  51.690  1.00  0.00           O
ATOM   1281  N   PRO A 670      43.910  52.760  50.340  1.00  0.00           N
ATOM   1282  CD  PRO A 670      43.130  52.280  49.170  1.00  0.00           C
ATOM   1283  HD1 PRO A 670      43.120  51.180  49.180  1.00  0.00           H
ATOM   1284  HD2 PRO A 670      43.690  52.580  48.270  1.00  0.00           H
ATOM   1285  CA  PRO A 670      43.180  53.730  51.140  1.00  0.00           C
ATOM   1286  HA  PRO A 670      43.890  54.430  51.570  1.00  0.00           H
ATOM   1287  CB  PRO A 670      42.210  54.240  50.060  1.00  0.00           C
ATOM   1288  HB1 PRO A 670      42.790  54.860  49.340  1.00  0.00           H
ATOM   1289  HB2 PRO A 670      41.330  54.850  50.340  1.00  0.00           H
ATOM   1290  CG  PRO A 670      41.770  52.990  49.270  1.00  0.00           C
ATOM   1291  HG1 PRO A 670      41.050  52.440  49.900  1.00  0.00           H
ATOM   1292  HG2 PRO A 670      41.330  53.120  48.260  1.00  0.00           H
ATOM   1293  C   PRO A 670      42.530  53.210  52.390  1.00  0.00           C
ATOM   1294  O   PRO A 670      42.260  54.010  53.260  1.00  0.00           O
ATOM   1295  N   VAL A 671      42.220  51.950  52.470  1.00  0.00           N
ATOM   1296  HN  VAL A 671      42.320  51.320  51.700  1.00  0.00           H
ATOM   1297  CA  VAL A 671      41.870  51.150  53.640  1.00  0.00           C
ATOM   1298  HA  VAL A 671      40.950  51.580  53.980  1.00  0.00           H
ATOM   1299  CB  VAL A 671      41.770  49.670  53.230  1.00  0.00           C
ATOM   1300  HB  VAL A 671      42.540  49.390  52.500  1.00  0.00           H
ATOM   1301  CG1 VAL A 671      41.820  48.710  54.460  1.00  0.00           C
ATOM   1302 HG11 VAL A 671      41.440  47.720  54.110  1.00  0.00           H
ATOM   1303 HG12 VAL A 671      41.130  49.070  55.240  1.00  0.00           H
ATOM   1304 HG13 VAL A 671      42.830  48.620  54.910  1.00  0.00           H
ATOM   1305  CG2 VAL A 671      40.460  49.480  52.430  1.00  0.00           C
ATOM   1306 HG21 VAL A 671      39.460  49.800  52.790  1.00  0.00           H
ATOM   1307 HG22 VAL A 671      40.370  48.490  51.940  1.00  0.00           H
ATOM   1308 HG23 VAL A 671      40.690  50.220  51.630  1.00  0.00           H
ATOM   1309  C   VAL A 671      42.820  51.400  54.820  1.00  0.00           C
ATOM   1310  O   VAL A 671      42.340  51.890  55.800  1.00  0.00           O
ATOM   1311  N   LEU A 672      44.140  51.200  54.710  1.00  0.00           N
ATOM   1312  HN  LEU A 672      44.560  50.930  53.850  1.00  0.00           H
ATOM   1313  CA  LEU A 672      45.090  51.500  55.660  1.00  0.00           C
ATOM   1314  HA  LEU A 672      44.870  50.870  56.510  1.00  0.00           H
ATOM   1315  CB  LEU A 672      46.510  51.280  55.050  1.00  0.00           C
ATOM   1316  HB1 LEU A 672      46.590  51.870  54.120  1.00  0.00           H
ATOM   1317  HB2 LEU A 672      46.590  50.220  54.720  1.00  0.00           H
ATOM   1318  CG  LEU A 672      47.770  51.440  55.940  1.00  0.00           C
ATOM   1319  HG  LEU A 672      47.830  52.450  56.390  1.00  0.00           H
ATOM   1320  CD1 LEU A 672      47.690  50.490  57.120  1.00  0.00           C
ATOM   1321 HD11 LEU A 672      47.550  49.440  56.820  1.00  0.00           H
ATOM   1322 HD12 LEU A 672      46.790  50.640  57.760  1.00  0.00           H
ATOM   1323 HD13 LEU A 672      48.560  50.530  57.810  1.00  0.00           H
ATOM   1324  CD2 LEU A 672      49.080  51.170  55.210  1.00  0.00           C
ATOM   1325 HD21 LEU A 672      49.340  51.940  54.460  1.00  0.00           H
ATOM   1326 HD22 LEU A 672      48.970  50.210  54.650  1.00  0.00           H
ATOM   1327 HD23 LEU A 672      49.890  50.940  55.950  1.00  0.00           H
ATOM   1328  C   LEU A 672      45.150  52.870  56.250  1.00  0.00           C
ATOM   1329  O   LEU A 672      45.250  53.050  57.450  1.00  0.00           O
ATOM   1330  N   VAL A 673      44.990  53.910  55.430  1.00  0.00           N
ATOM   1331  HN  VAL A 673      44.930  53.820  54.440  1.00  0.00           H
ATOM   1332  CA  VAL A 673      44.680  55.310  55.780  1.00  0.00           C
ATOM   1333  HA  VAL A 673      45.350  55.660  56.540  1.00  0.00           H
ATOM   1334  CB  VAL A 673      44.770  56.120  54.470  1.00  0.00           C
ATOM   1335  HB  VAL A 673      44.310  55.660  53.570  1.00  0.00           H
ATOM   1336  CG1 VAL A 673      44.020  57.530  54.480  1.00  0.00           C
ATOM   1337 HG11 VAL A 673      42.950  57.440  54.760  1.00  0.00           H
ATOM   1338 HG12 VAL A 673      44.150  57.890  53.430  1.00  0.00           H
ATOM   1339 HG13 VAL A 673      44.540  58.340  55.030  1.00  0.00           H
ATOM   1340  CG2 VAL A 673      46.290  56.260  54.240  1.00  0.00           C
ATOM   1341 HG21 VAL A 673      46.590  56.910  55.100  1.00  0.00           H
ATOM   1342 HG22 VAL A 673      46.480  56.810  53.300  1.00  0.00           H
ATOM   1343 HG23 VAL A 673      46.890  55.330  54.180  1.00  0.00           H
ATOM   1344  C   VAL A 673      43.290  55.520  56.430  1.00  0.00           C
ATOM   1345  O   VAL A 673      43.280  56.230  57.460  1.00  0.00           O
ATOM   1346  N   PHE A 674      42.200  54.980  55.920  1.00  0.00           N
ATOM   1347  HN  PHE A 674      42.180  54.410  55.090  1.00  0.00           H
ATOM   1348  CA  PHE A 674      40.850  55.110  56.470  1.00  0.00           C
ATOM   1349  HA  PHE A 674      40.690  56.170  56.620  1.00  0.00           H
ATOM   1350  CB  PHE A 674      39.790  54.580  55.500  1.00  0.00           C
ATOM   1351  HB1 PHE A 674      39.910  53.510  55.240  1.00  0.00           H
ATOM   1352  HB2 PHE A 674      39.930  54.890  54.440  1.00  0.00           H
ATOM   1353  CG  PHE A 674      38.380  54.940  55.980  1.00  0.00           C
ATOM   1354  CD1 PHE A 674      37.830  56.170  55.560  1.00  0.00           C
ATOM   1355  HD1 PHE A 674      38.410  56.760  54.850  1.00  0.00           H
ATOM   1356  CE1 PHE A 674      36.670  56.670  56.110  1.00  0.00           C
ATOM   1357  HE1 PHE A 674      36.310  57.620  55.740  1.00  0.00           H
ATOM   1358  CZ  PHE A 674      35.920  55.920  56.960  1.00  0.00           C
ATOM   1359  HZ  PHE A 674      34.910  56.210  57.240  1.00  0.00           H
ATOM   1360  CD2 PHE A 674      37.590  54.140  56.830  1.00  0.00           C
ATOM   1361  HD2 PHE A 674      37.970  53.200  57.210  1.00  0.00           H
ATOM   1362  CE2 PHE A 674      36.300  54.610  57.290  1.00  0.00           C
ATOM   1363  HE2 PHE A 674      35.710  53.970  57.920  1.00  0.00           H
ATOM   1364  C   PHE A 674      40.740  54.520  57.880  1.00  0.00           C
ATOM   1365  O   PHE A 674      40.040  55.000  58.840  1.00  0.00           O
ATOM   1366  N   GLU A 675      41.420  53.430  58.210  1.00  0.00           N
ATOM   1367  HN  GLU A 675      41.940  52.960  57.500  1.00  0.00           H
ATOM   1368  CA  GLU A 675      41.440  52.800  59.510  1.00  0.00           C
ATOM   1369  HA  GLU A 675      40.410  52.600  59.770  1.00  0.00           H
ATOM   1370  CB  GLU A 675      42.420  51.560  59.500  1.00  0.00           C
ATOM   1371  HB1 GLU A 675      42.490  51.190  60.540  1.00  0.00           H
ATOM   1372  HB2 GLU A 675      43.470  51.860  59.300  1.00  0.00           H
ATOM   1373  CG  GLU A 675      42.050  50.350  58.550  1.00  0.00           C
ATOM   1374  HG1 GLU A 675      42.960  49.730  58.480  1.00  0.00           H
ATOM   1375  HG2 GLU A 675      41.690  50.660  57.560  1.00  0.00           H
ATOM   1376  CD  GLU A 675      40.870  49.550  59.070  1.00  0.00           C
ATOM   1377  OE1 GLU A 675      40.600  48.440  58.590  1.00  0.00           O
ATOM   1378  OE2 GLU A 675      40.100  50.050  59.970  1.00  0.00           O
ATOM   1379  C   GLU A 675      42.000  53.870  60.490  1.00  0.00           C
ATOM   1380  O   GLU A 675      41.530  54.030  61.580  1.00  0.00           O
ATOM   1381  N   LYS A 676      43.040  54.610  60.090  1.00  0.00           N
ATOM   1382  HN  LYS A 676      43.400  54.370  59.180  1.00  0.00           H
ATOM   1383  CA  LYS A 676      43.710  55.640  60.970  1.00  0.00           C
ATOM   1384  HA  LYS A 676      43.880  55.190  61.930  1.00  0.00           H
ATOM   1385  CB  LYS A 676      45.070  56.230  60.450  1.00  0.00           C
ATOM   1386  HB1 LYS A 676      45.030  56.650  59.410  1.00  0.00           H
ATOM   1387  HB2 LYS A 676      45.890  55.490  60.430  1.00  0.00           H
ATOM   1388  CG  LYS A 676      45.740  57.150  61.420  1.00  0.00           C
ATOM   1389  HG1 LYS A 676      45.800  56.640  62.400  1.00  0.00           H
ATOM   1390  HG2 LYS A 676      45.120  58.070  61.530  1.00  0.00           H
ATOM   1391  CD  LYS A 676      47.100  57.660  60.970  1.00  0.00           C
ATOM   1392  HD1 LYS A 676      47.220  58.600  61.550  1.00  0.00           H
ATOM   1393  HD2 LYS A 676      47.090  57.810  59.860  1.00  0.00           H
ATOM   1394  CE  LYS A 676      48.180  56.660  61.340  1.00  0.00           C
ATOM   1395  HE1 LYS A 676      48.240  55.850  60.570  1.00  0.00           H
ATOM   1396  HE2 LYS A 676      47.930  56.090  62.250  1.00  0.00           H
ATOM   1397  NZ  LYS A 676      49.490  57.170  61.380  1.00  0.00           N
ATOM   1398  HZ1 LYS A 676      50.150  56.480  61.790  1.00  0.00           H
ATOM   1399  HZ2 LYS A 676      49.560  58.000  62.010  1.00  0.00           H
ATOM   1400  HZ3 LYS A 676      49.930  57.280  60.440  1.00  0.00           H
ATOM   1401  C   LYS A 676      42.700  56.860  61.150  1.00  0.00           C
ATOM   1402  O   LYS A 676      42.450  57.300  62.240  1.00  0.00           O
ATOM   1403  N   ILE A 677      41.990  57.330  60.050  1.00  0.00           N
ATOM   1404  HN  ILE A 677      42.310  56.990  59.160  1.00  0.00           H
ATOM   1405  CA  ILE A 677      40.910  58.330  60.100  1.00  0.00           C
ATOM   1406  HA  ILE A 677      41.370  59.240  60.450  1.00  0.00           H
ATOM   1407  CB  ILE A 677      40.230  58.610  58.740  1.00  0.00           C
ATOM   1408  HB  ILE A 677      39.710  57.740  58.310  1.00  0.00           H
ATOM   1409  CG2 ILE A 677      39.200  59.740  59.010  1.00  0.00           C
ATOM   1410 HG21 ILE A 677      38.520  59.550  59.860  1.00  0.00           H
ATOM   1411 HG22 ILE A 677      38.520  59.940  58.150  1.00  0.00           H
ATOM   1412 HG23 ILE A 677      39.750  60.700  59.060  1.00  0.00           H
ATOM   1413  CG1 ILE A 677      41.280  59.060  57.670  1.00  0.00           C
ATOM   1414 HG11 ILE A 677      41.960  58.220  57.460  1.00  0.00           H
ATOM   1415 HG12 ILE A 677      41.910  59.810  58.190  1.00  0.00           H
ATOM   1416  CD  ILE A 677      40.700  59.590  56.380  1.00  0.00           C
ATOM   1417  HD1 ILE A 677      41.430  59.530  55.540  1.00  0.00           H
ATOM   1418  HD2 ILE A 677      40.460  60.660  56.550  1.00  0.00           H
ATOM   1419  HD3 ILE A 677      39.810  58.990  56.100  1.00  0.00           H
ATOM   1420  C   ILE A 677      39.840  57.900  61.130  1.00  0.00           C
ATOM   1421  O   ILE A 677      39.460  58.660  62.050  1.00  0.00           O
ATOM   1422  N   LEU A 678      39.450  56.600  61.120  1.00  0.00           N
ATOM   1423  HN  LEU A 678      39.830  56.070  60.370  1.00  0.00           H
ATOM   1424  CA  LEU A 678      38.370  56.090  61.950  1.00  0.00           C
ATOM   1425  HA  LEU A 678      37.670  56.920  62.010  1.00  0.00           H
ATOM   1426  CB  LEU A 678      37.810  54.760  61.380  1.00  0.00           C
ATOM   1427  HB1 LEU A 678      38.530  53.910  61.330  1.00  0.00           H
ATOM   1428  HB2 LEU A 678      37.680  54.920  60.280  1.00  0.00           H
ATOM   1429  CG  LEU A 678      36.550  54.180  62.000  1.00  0.00           C
ATOM   1430  HG  LEU A 678      36.830  53.980  63.060  1.00  0.00           H
ATOM   1431  CD1 LEU A 678      35.500  55.250  62.080  1.00  0.00           C
ATOM   1432 HD11 LEU A 678      35.490  55.720  61.080  1.00  0.00           H
ATOM   1433 HD12 LEU A 678      35.790  56.090  62.730  1.00  0.00           H
ATOM   1434 HD13 LEU A 678      34.480  54.830  62.210  1.00  0.00           H
ATOM   1435  CD2 LEU A 678      36.100  52.930  61.260  1.00  0.00           C
ATOM   1436 HD21 LEU A 678      36.810  52.070  61.280  1.00  0.00           H
ATOM   1437 HD22 LEU A 678      35.950  53.230  60.210  1.00  0.00           H
ATOM   1438 HD23 LEU A 678      35.130  52.740  61.760  1.00  0.00           H
ATOM   1439  C   LEU A 678      38.790  55.810  63.360  1.00  0.00           C
ATOM   1440  O   LEU A 678      37.950  56.110  64.220  1.00  0.00           O
ATOM   1441  N   TYR A 679      40.040  55.290  63.590  1.00  0.00           N
ATOM   1442  HN  TYR A 679      40.720  55.010  62.920  1.00  0.00           H
ATOM   1443  CA  TYR A 679      40.440  55.170  64.960  1.00  0.00           C
ATOM   1444  HA  TYR A 679      39.680  54.680  65.560  1.00  0.00           H
ATOM   1445  CB  TYR A 679      41.730  54.400  64.930  1.00  0.00           C
ATOM   1446  HB1 TYR A 679      42.470  54.670  64.150  1.00  0.00           H
ATOM   1447  HB2 TYR A 679      41.520  53.350  64.660  1.00  0.00           H
ATOM   1448  CG  TYR A 679      42.590  54.440  66.150  1.00  0.00           C
ATOM   1449  CD1 TYR A 679      42.040  53.870  67.280  1.00  0.00           C
ATOM   1450  HD1 TYR A 679      41.130  53.300  67.240  1.00  0.00           H
ATOM   1451  CE1 TYR A 679      42.680  53.950  68.480  1.00  0.00           C
ATOM   1452  HE1 TYR A 679      42.410  53.350  69.340  1.00  0.00           H
ATOM   1453  CZ  TYR A 679      43.860  54.680  68.590  1.00  0.00           C
ATOM   1454  OH  TYR A 679      44.560  54.730  69.810  1.00  0.00           O
ATOM   1455  HH  TYR A 679      45.470  55.000  69.630  1.00  0.00           H
ATOM   1456  CD2 TYR A 679      43.830  55.160  66.260  1.00  0.00           C
ATOM   1457  HD2 TYR A 679      44.290  55.670  65.420  1.00  0.00           H
ATOM   1458  CE2 TYR A 679      44.450  55.310  67.500  1.00  0.00           C
ATOM   1459  HE2 TYR A 679      45.320  55.940  67.560  1.00  0.00           H
ATOM   1460  C   TYR A 679      40.520  56.450  65.730  1.00  0.00           C
ATOM   1461  O   TYR A 679      40.000  56.590  66.810  1.00  0.00           O
ATOM   1462  N   LYS A 680      41.140  57.490  65.080  1.00  0.00           N
ATOM   1463  HN  LYS A 680      41.570  57.300  64.200  1.00  0.00           H
ATOM   1464  CA  LYS A 680      41.410  58.740  65.850  1.00  0.00           C
ATOM   1465  HA  LYS A 680      41.790  58.380  66.800  1.00  0.00           H
ATOM   1466  CB  LYS A 680      42.520  59.630  65.240  1.00  0.00           C
ATOM   1467  HB1 LYS A 680      42.620  60.590  65.790  1.00  0.00           H
ATOM   1468  HB2 LYS A 680      42.130  59.880  64.230  1.00  0.00           H
ATOM   1469  CG  LYS A 680      43.930  58.980  65.090  1.00  0.00           C
ATOM   1470  HG1 LYS A 680      44.550  59.570  64.390  1.00  0.00           H
ATOM   1471  HG2 LYS A 680      43.850  58.010  64.570  1.00  0.00           H
ATOM   1472  CD  LYS A 680      44.610  58.690  66.460  1.00  0.00           C
ATOM   1473  HD1 LYS A 680      45.400  57.940  66.210  1.00  0.00           H
ATOM   1474  HD2 LYS A 680      43.900  58.360  67.240  1.00  0.00           H
ATOM   1475  CE  LYS A 680      45.250  60.030  66.960  1.00  0.00           C
ATOM   1476  HE1 LYS A 680      44.410  60.720  67.150  1.00  0.00           H
ATOM   1477  HE2 LYS A 680      46.000  60.570  66.320  1.00  0.00           H
ATOM   1478  NZ  LYS A 680      46.030  59.910  68.240  1.00  0.00           N
ATOM   1479  HZ1 LYS A 680      45.440  59.830  69.080  1.00  0.00           H
ATOM   1480  HZ2 LYS A 680      46.480  60.850  68.320  1.00  0.00           H
ATOM   1481  HZ3 LYS A 680      46.780  59.180  68.250  1.00  0.00           H
ATOM   1482  C   LYS A 680      40.080  59.500  65.980  1.00  0.00           C
ATOM   1483  O   LYS A 680      39.840  60.180  66.980  1.00  0.00           O
ATOM   1484  N   PHE A 681      39.160  59.390  64.950  1.00  0.00           N
ATOM   1485  HN  PHE A 681      39.370  58.750  64.220  1.00  0.00           H
ATOM   1486  CA  PHE A 681      37.790  59.820  65.130  1.00  0.00           C
ATOM   1487  HA  PHE A 681      37.860  60.880  65.320  1.00  0.00           H
ATOM   1488  CB  PHE A 681      37.020  59.630  63.800  1.00  0.00           C
ATOM   1489  HB1 PHE A 681      37.210  58.610  63.420  1.00  0.00           H
ATOM   1490  HB2 PHE A 681      37.450  60.390  63.120  1.00  0.00           H
ATOM   1491  CG  PHE A 681      35.540  59.900  63.850  1.00  0.00           C
ATOM   1492  CD1 PHE A 681      34.610  58.820  63.980  1.00  0.00           C
ATOM   1493  HD1 PHE A 681      34.880  57.770  63.970  1.00  0.00           H
ATOM   1494  CE1 PHE A 681      33.290  59.070  64.220  1.00  0.00           C
ATOM   1495  HE1 PHE A 681      32.550  58.280  64.280  1.00  0.00           H
ATOM   1496  CZ  PHE A 681      32.870  60.410  64.210  1.00  0.00           C
ATOM   1497  HZ  PHE A 681      31.840  60.680  64.430  1.00  0.00           H
ATOM   1498  CD2 PHE A 681      35.090  61.210  63.900  1.00  0.00           C
ATOM   1499  HD2 PHE A 681      35.880  61.950  63.800  1.00  0.00           H
ATOM   1500  CE2 PHE A 681      33.720  61.520  64.070  1.00  0.00           C
ATOM   1501  HE2 PHE A 681      33.230  62.480  64.030  1.00  0.00           H
ATOM   1502  C   PHE A 681      36.990  59.370  66.300  1.00  0.00           C
ATOM   1503  O   PHE A 681      36.380  60.180  67.000  1.00  0.00           O
ATOM   1504  N   CYS A 682      37.110  58.050  66.540  1.00  0.00           N
ATOM   1505  HN  CYS A 682      37.760  57.470  66.060  1.00  0.00           H
ATOM   1506  CA  CYS A 682      36.570  57.350  67.660  1.00  0.00           C
ATOM   1507  HA  CYS A 682      35.520  57.610  67.750  1.00  0.00           H
ATOM   1508  CB  CYS A 682      36.640  55.840  67.500  1.00  0.00           C
ATOM   1509  HB1 CYS A 682      36.260  55.470  68.480  1.00  0.00           H
ATOM   1510  HB2 CYS A 682      37.700  55.520  67.360  1.00  0.00           H
ATOM   1511  SG  CYS A 682      35.520  55.300  66.150  1.00  0.00           S
ATOM   1512  HG1 CYS A 682      36.260  55.800  65.170  1.00  0.00           H
ATOM   1513  C   CYS A 682      37.220  57.730  69.000  1.00  0.00           C
ATOM   1514  O   CYS A 682      36.500  57.790  69.960  1.00  0.00           O
ATOM   1515  N   ARG A 683      38.590  57.960  68.930  1.00  0.00           N
ATOM   1516  HN  ARG A 683      39.240  57.580  68.270  1.00  0.00           H
ATOM   1517  CA  ARG A 683      39.300  58.580  70.060  1.00  0.00           C
ATOM   1518  HA  ARG A 683      39.030  57.980  70.910  1.00  0.00           H
ATOM   1519  CB  ARG A 683      40.860  58.340  69.740  1.00  0.00           C
ATOM   1520  HB1 ARG A 683      41.440  58.990  70.440  1.00  0.00           H
ATOM   1521  HB2 ARG A 683      41.040  58.710  68.720  1.00  0.00           H
ATOM   1522  CG  ARG A 683      41.380  56.900  69.800  1.00  0.00           C
ATOM   1523  HG1 ARG A 683      42.440  56.940  69.450  1.00  0.00           H
ATOM   1524  HG2 ARG A 683      40.810  56.300  69.060  1.00  0.00           H
ATOM   1525  CD  ARG A 683      41.390  56.210  71.190  1.00  0.00           C
ATOM   1526  HD1 ARG A 683      41.730  55.160  71.180  1.00  0.00           H
ATOM   1527  HD2 ARG A 683      40.370  56.220  71.640  1.00  0.00           H
ATOM   1528  NE  ARG A 683      42.270  57.000  72.110  1.00  0.00           N
ATOM   1529  HE  ARG A 683      41.820  57.670  72.690  1.00  0.00           H
ATOM   1530  CZ  ARG A 683      43.390  56.580  72.680  1.00  0.00           C
ATOM   1531  NH1 ARG A 683      43.960  57.320  73.620  1.00  0.00           N
ATOM   1532 HH11 ARG A 683      44.800  56.990  74.040  1.00  0.00           H
ATOM   1533 HH12 ARG A 683      43.510  58.110  74.040  1.00  0.00           H
ATOM   1534  NH2 ARG A 683      44.040  55.490  72.360  1.00  0.00           N
ATOM   1535 HH21 ARG A 683      44.130  55.320  71.370  1.00  0.00           H
ATOM   1536 HH22 ARG A 683      44.880  55.480  72.910  1.00  0.00           H
ATOM   1537  C   ARG A 683      38.980  59.970  70.400  1.00  0.00           C
ATOM   1538  O   ARG A 683      38.950  60.320  71.650  1.00  0.00           O
ATOM   1539  N   ASP A 684      38.690  60.800  69.350  1.00  0.00           N
ATOM   1540  HN  ASP A 684      38.830  60.450  68.420  1.00  0.00           H
ATOM   1541  CA  ASP A 684      38.190  62.130  69.500  1.00  0.00           C
ATOM   1542  HA  ASP A 684      38.840  62.700  70.140  1.00  0.00           H
ATOM   1543  CB  ASP A 684      38.280  62.790  68.120  1.00  0.00           C
ATOM   1544  HB1 ASP A 684      37.510  62.460  67.390  1.00  0.00           H
ATOM   1545  HB2 ASP A 684      39.260  62.480  67.700  1.00  0.00           H
ATOM   1546  CG  ASP A 684      38.240  64.330  68.180  1.00  0.00           C
ATOM   1547  OD1 ASP A 684      38.720  64.900  69.150  1.00  0.00           O
ATOM   1548  OD2 ASP A 684      38.000  64.990  67.100  1.00  0.00           O
ATOM   1549  C   ASP A 684      36.760  62.260  70.140  1.00  0.00           C
ATOM   1550  O   ASP A 684      36.550  63.050  71.060  1.00  0.00           O
ATOM   1551  N   TYR A 685      35.820  61.470  69.640  1.00  0.00           N
ATOM   1552  HN  TYR A 685      36.060  60.870  68.880  1.00  0.00           H
ATOM   1553  CA  TYR A 685      34.420  61.580  69.960  1.00  0.00           C
ATOM   1554  HA  TYR A 685      34.210  62.490  70.500  1.00  0.00           H
ATOM   1555  CB  TYR A 685      33.640  61.620  68.600  1.00  0.00           C
ATOM   1556  HB1 TYR A 685      32.570  61.570  68.890  1.00  0.00           H
ATOM   1557  HB2 TYR A 685      33.890  60.860  67.830  1.00  0.00           H
ATOM   1558  CG  TYR A 685      33.870  63.010  67.940  1.00  0.00           C
ATOM   1559  CD1 TYR A 685      34.680  63.170  66.880  1.00  0.00           C
ATOM   1560  HD1 TYR A 685      35.200  62.270  66.580  1.00  0.00           H
ATOM   1561  CE1 TYR A 685      34.720  64.400  66.260  1.00  0.00           C
ATOM   1562  HE1 TYR A 685      35.380  64.430  65.410  1.00  0.00           H
ATOM   1563  CZ  TYR A 685      34.060  65.530  66.780  1.00  0.00           C
ATOM   1564  OH  TYR A 685      34.210  66.760  66.170  1.00  0.00           O
ATOM   1565  HH  TYR A 685      35.100  66.810  65.800  1.00  0.00           H
ATOM   1566  CD2 TYR A 685      33.120  64.110  68.490  1.00  0.00           C
ATOM   1567  HD2 TYR A 685      32.360  64.000  69.250  1.00  0.00           H
ATOM   1568  CE2 TYR A 685      33.190  65.350  67.860  1.00  0.00           C
ATOM   1569  HE2 TYR A 685      32.770  66.200  68.340  1.00  0.00           H
ATOM   1570  C   TYR A 685      33.950  60.520  70.900  1.00  0.00           C
ATOM   1571  O   TYR A 685      32.730  60.390  71.130  1.00  0.00           O
ATOM   1572  N   GLN A 686      34.870  59.720  71.560  1.00  0.00           N
ATOM   1573  HN  GLN A 686      35.840  59.780  71.320  1.00  0.00           H
ATOM   1574  CA  GLN A 686      34.440  58.840  72.680  1.00  0.00           C
ATOM   1575  HA  GLN A 686      35.380  58.510  73.110  1.00  0.00           H
ATOM   1576  CB  GLN A 686      33.880  59.650  73.930  1.00  0.00           C
ATOM   1577  HB1 GLN A 686      33.770  58.920  74.750  1.00  0.00           H
ATOM   1578  HB2 GLN A 686      32.920  60.140  73.670  1.00  0.00           H
ATOM   1579  CG  GLN A 686      34.710  60.820  74.470  1.00  0.00           C
ATOM   1580  HG1 GLN A 686      34.440  60.860  75.540  1.00  0.00           H
ATOM   1581  HG2 GLN A 686      34.460  61.730  73.890  1.00  0.00           H
ATOM   1582  CD  GLN A 686      36.260  60.560  74.470  1.00  0.00           C
ATOM   1583  OE1 GLN A 686      36.670  59.690  75.220  1.00  0.00           O
ATOM   1584  NE2 GLN A 686      37.060  61.310  73.710  1.00  0.00           N
ATOM   1585 HE21 GLN A 686      38.060  61.330  73.800  1.00  0.00           H
ATOM   1586 HE22 GLN A 686      36.690  62.140  73.300  1.00  0.00           H
ATOM   1587  C   GLN A 686      33.900  57.500  72.360  1.00  0.00           C
ATOM   1588  O   GLN A 686      33.240  56.870  73.210  1.00  0.00           O
ATOM   1589  N   LEU A 687      34.130  56.900  71.130  1.00  0.00           N
ATOM   1590  HN  LEU A 687      34.670  57.410  70.450  1.00  0.00           H
ATOM   1591  CA  LEU A 687      33.310  55.910  70.550  1.00  0.00           C
ATOM   1592  HA  LEU A 687      32.390  55.770  71.100  1.00  0.00           H
ATOM   1593  CB  LEU A 687      33.080  56.310  69.150  1.00  0.00           C
ATOM   1594  HB1 LEU A 687      32.390  55.550  68.720  1.00  0.00           H
ATOM   1595  HB2 LEU A 687      34.110  56.360  68.720  1.00  0.00           H
ATOM   1596  CG  LEU A 687      32.350  57.620  68.760  1.00  0.00           C
ATOM   1597  HG  LEU A 687      32.710  58.400  69.450  1.00  0.00           H
ATOM   1598  CD1 LEU A 687      32.720  58.060  67.340  1.00  0.00           C
ATOM   1599 HD11 LEU A 687      32.130  58.950  67.010  1.00  0.00           H
ATOM   1600 HD12 LEU A 687      32.560  57.270  66.580  1.00  0.00           H
ATOM   1601 HD13 LEU A 687      33.770  58.340  67.170  1.00  0.00           H
ATOM   1602  CD2 LEU A 687      30.840  57.660  69.040  1.00  0.00           C
ATOM   1603 HD21 LEU A 687      30.680  57.530  70.130  1.00  0.00           H
ATOM   1604 HD22 LEU A 687      30.350  56.900  68.410  1.00  0.00           H
ATOM   1605 HD23 LEU A 687      30.470  58.680  68.780  1.00  0.00           H
ATOM   1606  C   LEU A 687      34.020  54.550  70.660  1.00  0.00           C
ATOM   1607  O   LEU A 687      35.190  54.480  70.600  1.00  0.00           O
ATOM   1608  N   SER A 688      33.310  53.440  70.810  1.00  0.00           N
ATOM   1609  HN  SER A 688      32.330  53.520  70.740  1.00  0.00           H
ATOM   1610  CA  SER A 688      33.940  52.170  70.900  1.00  0.00           C
ATOM   1611  HA  SER A 688      34.830  52.210  71.510  1.00  0.00           H
ATOM   1612  CB  SER A 688      33.030  50.940  71.410  1.00  0.00           C
ATOM   1613  HB1 SER A 688      32.100  50.790  70.830  1.00  0.00           H
ATOM   1614  HB2 SER A 688      32.640  51.260  72.400  1.00  0.00           H
ATOM   1615  OG  SER A 688      33.760  49.700  71.410  1.00  0.00           O
ATOM   1616  HG1 SER A 688      34.430  49.810  72.080  1.00  0.00           H
ATOM   1617  C   SER A 688      34.430  51.790  69.460  1.00  0.00           C
ATOM   1618  O   SER A 688      33.620  51.380  68.650  1.00  0.00           O
ATOM   1619  N   TYR A 689      35.720  51.900  69.060  1.00  0.00           N
ATOM   1620  HN  TYR A 689      36.420  52.180  69.720  1.00  0.00           H
ATOM   1621  CA  TYR A 689      36.250  51.820  67.630  1.00  0.00           C
ATOM   1622  HA  TYR A 689      35.760  52.590  67.060  1.00  0.00           H
ATOM   1623  CB  TYR A 689      37.850  52.110  67.540  1.00  0.00           C
ATOM   1624  HB1 TYR A 689      38.300  51.750  68.490  1.00  0.00           H
ATOM   1625  HB2 TYR A 689      37.770  53.210  67.610  1.00  0.00           H
ATOM   1626  CG  TYR A 689      38.630  51.720  66.250  1.00  0.00           C
ATOM   1627  CD1 TYR A 689      39.710  50.790  66.260  1.00  0.00           C
ATOM   1628  HD1 TYR A 689      40.060  50.420  67.210  1.00  0.00           H
ATOM   1629  CE1 TYR A 689      40.300  50.400  65.040  1.00  0.00           C
ATOM   1630  HE1 TYR A 689      41.150  49.740  64.940  1.00  0.00           H
ATOM   1631  CZ  TYR A 689      39.780  50.900  63.870  1.00  0.00           C
ATOM   1632  OH  TYR A 689      40.320  50.430  62.670  1.00  0.00           O
ATOM   1633  HH  TYR A 689      39.780  50.720  61.920  1.00  0.00           H
ATOM   1634  CD2 TYR A 689      38.180  52.240  65.020  1.00  0.00           C
ATOM   1635  HD2 TYR A 689      37.470  53.050  64.970  1.00  0.00           H
ATOM   1636  CE2 TYR A 689      38.720  51.840  63.830  1.00  0.00           C
ATOM   1637  HE2 TYR A 689      38.470  52.180  62.840  1.00  0.00           H
ATOM   1638  C   TYR A 689      36.000  50.540  66.870  1.00  0.00           C
ATOM   1639  O   TYR A 689      35.470  50.670  65.750  1.00  0.00           O
ATOM   1640  N   LEU A 690      36.380  49.330  67.420  1.00  0.00           N
ATOM   1641  HN  LEU A 690      36.850  49.310  68.300  1.00  0.00           H
ATOM   1642  CA  LEU A 690      36.120  48.160  66.690  1.00  0.00           C
ATOM   1643  HA  LEU A 690      36.490  48.310  65.680  1.00  0.00           H
ATOM   1644  CB  LEU A 690      36.970  46.970  67.390  1.00  0.00           C
ATOM   1645  HB1 LEU A 690      36.430  46.020  67.200  1.00  0.00           H
ATOM   1646  HB2 LEU A 690      37.010  47.170  68.480  1.00  0.00           H
ATOM   1647  CG  LEU A 690      38.440  46.840  66.890  1.00  0.00           C
ATOM   1648  HG  LEU A 690      39.070  47.760  67.020  1.00  0.00           H
ATOM   1649  CD1 LEU A 690      39.180  45.890  67.850  1.00  0.00           C
ATOM   1650 HD11 LEU A 690      38.920  44.820  67.720  1.00  0.00           H
ATOM   1651 HD12 LEU A 690      38.910  46.240  68.870  1.00  0.00           H
ATOM   1652 HD13 LEU A 690      40.280  45.910  67.660  1.00  0.00           H
ATOM   1653  CD2 LEU A 690      38.590  46.340  65.480  1.00  0.00           C
ATOM   1654 HD21 LEU A 690      37.970  46.870  64.730  1.00  0.00           H
ATOM   1655 HD22 LEU A 690      38.230  45.290  65.400  1.00  0.00           H
ATOM   1656 HD23 LEU A 690      39.640  46.210  65.160  1.00  0.00           H
ATOM   1657  C   LEU A 690      34.710  47.790  66.730  1.00  0.00           C
ATOM   1658  O   LEU A 690      34.090  47.430  65.690  1.00  0.00           O
ATOM   1659  N   SER A 691      33.990  48.140  67.820  1.00  0.00           N
ATOM   1660  HN  SER A 691      34.420  48.390  68.680  1.00  0.00           H
ATOM   1661  CA  SER A 691      32.580  47.860  67.840  1.00  0.00           C
ATOM   1662  HA  SER A 691      32.400  46.800  67.640  1.00  0.00           H
ATOM   1663  CB  SER A 691      31.970  48.170  69.200  1.00  0.00           C
ATOM   1664  HB1 SER A 691      30.880  47.920  69.080  1.00  0.00           H
ATOM   1665  HB2 SER A 691      32.140  49.240  69.430  1.00  0.00           H
ATOM   1666  OG  SER A 691      32.480  47.400  70.260  1.00  0.00           O
ATOM   1667  HG1 SER A 691      32.900  47.990  70.890  1.00  0.00           H
ATOM   1668  C   SER A 691      31.820  48.750  66.760  1.00  0.00           C
ATOM   1669  O   SER A 691      30.960  48.340  66.010  1.00  0.00           O
ATOM   1670  N   LEU A 692      32.200  50.040  66.630  1.00  0.00           N
ATOM   1671  HN  LEU A 692      32.910  50.480  67.170  1.00  0.00           H
ATOM   1672  CA  LEU A 692      31.650  50.990  65.680  1.00  0.00           C
ATOM   1673  HA  LEU A 692      30.580  50.880  65.740  1.00  0.00           H
ATOM   1674  CB  LEU A 692      31.980  52.430  66.180  1.00  0.00           C
ATOM   1675  HB1 LEU A 692      33.080  52.580  66.210  1.00  0.00           H
ATOM   1676  HB2 LEU A 692      31.640  52.510  67.230  1.00  0.00           H
ATOM   1677  CG  LEU A 692      31.340  53.590  65.370  1.00  0.00           C
ATOM   1678  HG  LEU A 692      31.750  53.520  64.340  1.00  0.00           H
ATOM   1679  CD1 LEU A 692      29.850  53.530  65.150  1.00  0.00           C
ATOM   1680 HD11 LEU A 692      29.380  54.500  64.920  1.00  0.00           H
ATOM   1681 HD12 LEU A 692      29.320  53.190  66.080  1.00  0.00           H
ATOM   1682 HD13 LEU A 692      29.640  52.790  64.340  1.00  0.00           H
ATOM   1683  CD2 LEU A 692      31.730  54.960  66.020  1.00  0.00           C
ATOM   1684 HD21 LEU A 692      30.990  55.270  66.770  1.00  0.00           H
ATOM   1685 HD22 LEU A 692      32.010  55.690  65.210  1.00  0.00           H
ATOM   1686 HD23 LEU A 692      32.730  54.700  66.410  1.00  0.00           H
ATOM   1687  C   LEU A 692      32.070  50.780  64.230  1.00  0.00           C
ATOM   1688  O   LEU A 692      31.280  50.820  63.310  1.00  0.00           O
ATOM   1689  N   ARG A 693      33.300  50.400  64.000  1.00  0.00           N
ATOM   1690  HN  ARG A 693      33.980  50.360  64.730  1.00  0.00           H
ATOM   1691  CA  ARG A 693      33.750  49.930  62.690  1.00  0.00           C
ATOM   1692  HA  ARG A 693      33.440  50.660  61.960  1.00  0.00           H
ATOM   1693  CB  ARG A 693      35.300  49.710  62.910  1.00  0.00           C
ATOM   1694  HB1 ARG A 693      35.440  49.140  63.860  1.00  0.00           H
ATOM   1695  HB2 ARG A 693      35.810  50.680  63.120  1.00  0.00           H
ATOM   1696  CG  ARG A 693      36.110  49.100  61.730  1.00  0.00           C
ATOM   1697  HG1 ARG A 693      36.400  49.850  60.970  1.00  0.00           H
ATOM   1698  HG2 ARG A 693      35.530  48.240  61.330  1.00  0.00           H
ATOM   1699  CD  ARG A 693      37.510  48.580  62.150  1.00  0.00           C
ATOM   1700  HD1 ARG A 693      37.470  47.760  62.910  1.00  0.00           H
ATOM   1701  HD2 ARG A 693      37.980  49.500  62.530  1.00  0.00           H
ATOM   1702  NE  ARG A 693      38.210  48.060  60.990  1.00  0.00           N
ATOM   1703  HE  ARG A 693      38.840  48.710  60.570  1.00  0.00           H
ATOM   1704  CZ  ARG A 693      38.260  46.800  60.550  1.00  0.00           C
ATOM   1705  NH1 ARG A 693      37.530  45.750  60.870  1.00  0.00           N
ATOM   1706 HH11 ARG A 693      36.740  45.840  61.490  1.00  0.00           H
ATOM   1707 HH12 ARG A 693      37.600  44.910  60.330  1.00  0.00           H
ATOM   1708  NH2 ARG A 693      39.220  46.580  59.710  1.00  0.00           N
ATOM   1709 HH21 ARG A 693      39.090  45.840  59.060  1.00  0.00           H
ATOM   1710 HH22 ARG A 693      39.620  47.410  59.330  1.00  0.00           H
ATOM   1711  C   ARG A 693      33.030  48.690  62.140  1.00  0.00           C
ATOM   1712  O   ARG A 693      32.730  48.620  60.930  1.00  0.00           O
ATOM   1713  N   THR A 694      32.720  47.780  63.080  1.00  0.00           N
ATOM   1714  HN  THR A 694      32.880  48.070  64.030  1.00  0.00           H
ATOM   1715  CA  THR A 694      32.020  46.550  62.850  1.00  0.00           C
ATOM   1716  HA  THR A 694      32.430  45.910  62.070  1.00  0.00           H
ATOM   1717  CB  THR A 694      31.910  45.680  64.150  1.00  0.00           C
ATOM   1718  HB  THR A 694      31.510  46.210  65.040  1.00  0.00           H
ATOM   1719  OG1 THR A 694      33.230  45.240  64.400  1.00  0.00           O
ATOM   1720  HG1 THR A 694      33.590  45.940  64.940  1.00  0.00           H
ATOM   1721  CG2 THR A 694      31.040  44.450  63.850  1.00  0.00           C
ATOM   1722 HG21 THR A 694      31.390  43.910  62.940  1.00  0.00           H
ATOM   1723 HG22 THR A 694      29.990  44.830  63.790  1.00  0.00           H
ATOM   1724 HG23 THR A 694      31.210  43.820  64.750  1.00  0.00           H
ATOM   1725  C   THR A 694      30.660  46.840  62.250  1.00  0.00           C
ATOM   1726  O   THR A 694      30.270  46.260  61.270  1.00  0.00           O
ATOM   1727  N   SER A 695      29.920  47.810  62.780  1.00  0.00           N
ATOM   1728  HN  SER A 695      30.230  48.210  63.640  1.00  0.00           H
ATOM   1729  CA  SER A 695      28.700  48.330  62.350  1.00  0.00           C
ATOM   1730  HA  SER A 695      28.120  47.440  62.180  1.00  0.00           H
ATOM   1731  CB  SER A 695      27.850  49.080  63.470  1.00  0.00           C
ATOM   1732  HB1 SER A 695      26.850  49.480  63.190  1.00  0.00           H
ATOM   1733  HB2 SER A 695      28.450  50.000  63.680  1.00  0.00           H
ATOM   1734  OG  SER A 695      27.680  48.300  64.620  1.00  0.00           O
ATOM   1735  HG1 SER A 695      27.780  48.880  65.380  1.00  0.00           H
ATOM   1736  C   SER A 695      28.740  49.170  61.130  1.00  0.00           C
ATOM   1737  O   SER A 695      27.880  49.010  60.280  1.00  0.00           O
ATOM   1738  N   ILE A 696      29.810  50.010  60.900  1.00  0.00           N
ATOM   1739  HN  ILE A 696      30.260  50.410  61.710  1.00  0.00           H
ATOM   1740  CA  ILE A 696      30.100  50.680  59.650  1.00  0.00           C
ATOM   1741  HA  ILE A 696      29.250  51.230  59.280  1.00  0.00           H
ATOM   1742  CB  ILE A 696      31.260  51.610  59.740  1.00  0.00           C
ATOM   1743  HB  ILE A 696      32.160  51.060  60.110  1.00  0.00           H
ATOM   1744  CG2 ILE A 696      31.570  52.150  58.280  1.00  0.00           C
ATOM   1745 HG21 ILE A 696      32.010  51.400  57.590  1.00  0.00           H
ATOM   1746 HG22 ILE A 696      32.360  52.930  58.310  1.00  0.00           H
ATOM   1747 HG23 ILE A 696      30.690  52.690  57.850  1.00  0.00           H
ATOM   1748  CG1 ILE A 696      30.840  52.760  60.710  1.00  0.00           C
ATOM   1749 HG11 ILE A 696      30.010  52.420  61.370  1.00  0.00           H
ATOM   1750 HG12 ILE A 696      30.330  53.440  59.990  1.00  0.00           H
ATOM   1751  CD  ILE A 696      32.030  53.550  61.320  1.00  0.00           C
ATOM   1752  HD1 ILE A 696      32.800  53.840  60.570  1.00  0.00           H
ATOM   1753  HD2 ILE A 696      32.610  52.860  61.970  1.00  0.00           H
ATOM   1754  HD3 ILE A 696      31.670  54.470  61.830  1.00  0.00           H
ATOM   1755  C   ILE A 696      30.220  49.610  58.490  1.00  0.00           C
ATOM   1756  O   ILE A 696      29.770  49.800  57.350  1.00  0.00           O
ATOM   1757  N   GLY A 697      30.860  48.550  58.830  1.00  0.00           N
ATOM   1758  HN  GLY A 697      31.220  48.550  59.770  1.00  0.00           H
ATOM   1759  CA  GLY A 697      31.280  47.520  57.910  1.00  0.00           C
ATOM   1760  HA1 GLY A 697      31.900  46.870  58.490  1.00  0.00           H
ATOM   1761  HA2 GLY A 697      31.800  47.920  57.040  1.00  0.00           H
ATOM   1762  C   GLY A 697      30.090  46.690  57.330  1.00  0.00           C
ATOM   1763  O   GLY A 697      29.960  46.310  56.180  1.00  0.00           O
ATOM   1764  N   LEU A 698      29.150  46.480  58.320  1.00  0.00           N
ATOM   1765  HN  LEU A 698      29.270  46.860  59.240  1.00  0.00           H
ATOM   1766  CA  LEU A 698      27.880  45.790  58.130  1.00  0.00           C
ATOM   1767  HA  LEU A 698      28.180  44.870  57.660  1.00  0.00           H
ATOM   1768  CB  LEU A 698      27.120  45.580  59.450  1.00  0.00           C
ATOM   1769  HB1 LEU A 698      26.030  45.340  59.320  1.00  0.00           H
ATOM   1770  HB2 LEU A 698      27.250  46.570  59.940  1.00  0.00           H
ATOM   1771  CG  LEU A 698      27.570  44.370  60.310  1.00  0.00           C
ATOM   1772  HG  LEU A 698      28.660  44.350  60.440  1.00  0.00           H
ATOM   1773  CD1 LEU A 698      27.010  44.290  61.700  1.00  0.00           C
ATOM   1774 HD11 LEU A 698      27.420  45.160  62.250  1.00  0.00           H
ATOM   1775 HD12 LEU A 698      27.270  43.290  62.120  1.00  0.00           H
ATOM   1776 HD13 LEU A 698      25.910  44.470  61.690  1.00  0.00           H
ATOM   1777  CD2 LEU A 698      27.090  43.150  59.510  1.00  0.00           C
ATOM   1778 HD21 LEU A 698      27.540  42.280  60.020  1.00  0.00           H
ATOM   1779 HD22 LEU A 698      27.450  43.120  58.460  1.00  0.00           H
ATOM   1780 HD23 LEU A 698      25.980  43.160  59.550  1.00  0.00           H
ATOM   1781  C   LEU A 698      27.060  46.530  57.150  1.00  0.00           C
ATOM   1782  O   LEU A 698      26.460  45.950  56.220  1.00  0.00           O
ATOM   1783  N   TRP A 699      27.090  47.880  57.170  1.00  0.00           N
ATOM   1784  HN  TRP A 699      27.640  48.330  57.880  1.00  0.00           H
ATOM   1785  CA  TRP A 699      26.570  48.790  56.110  1.00  0.00           C
ATOM   1786  HA  TRP A 699      25.650  48.330  55.790  1.00  0.00           H
ATOM   1787  CB  TRP A 699      26.470  50.250  56.670  1.00  0.00           C
ATOM   1788  HB1 TRP A 699      26.190  50.990  55.890  1.00  0.00           H
ATOM   1789  HB2 TRP A 699      27.470  50.550  57.050  1.00  0.00           H
ATOM   1790  CG  TRP A 699      25.420  50.520  57.670  1.00  0.00           C
ATOM   1791  CD1 TRP A 699      25.520  50.820  58.970  1.00  0.00           C
ATOM   1792  HD1 TRP A 699      26.420  50.860  59.560  1.00  0.00           H
ATOM   1793  NE1 TRP A 699      24.300  51.190  59.460  1.00  0.00           N
ATOM   1794  HE1 TRP A 699      24.130  51.690  60.280  1.00  0.00           H
ATOM   1795  CE2 TRP A 699      23.300  50.870  58.530  1.00  0.00           C
ATOM   1796  CD2 TRP A 699      24.000  50.510  57.380  1.00  0.00           C
ATOM   1797  CE3 TRP A 699      23.290  50.240  56.200  1.00  0.00           C
ATOM   1798  HE3 TRP A 699      23.740  49.830  55.310  1.00  0.00           H
ATOM   1799  CZ3 TRP A 699      21.890  50.130  56.270  1.00  0.00           C
ATOM   1800  HZ3 TRP A 699      21.250  49.690  55.530  1.00  0.00           H
ATOM   1801  CZ2 TRP A 699      21.990  51.160  58.520  1.00  0.00           C
ATOM   1802  HZ2 TRP A 699      21.580  51.600  59.420  1.00  0.00           H
ATOM   1803  CH2 TRP A 699      21.290  50.680  57.420  1.00  0.00           C
ATOM   1804  HH2 TRP A 699      20.210  50.570  57.330  1.00  0.00           H
ATOM   1805  C   TRP A 699      27.320  48.700  54.770  1.00  0.00           C
ATOM   1806  O   TRP A 699      26.690  48.500  53.760  1.00  0.00           O
ATOM   1807  N   THR A 700      28.700  48.650  54.780  1.00  0.00           N
ATOM   1808  HN  THR A 700      29.150  48.820  55.650  1.00  0.00           H
ATOM   1809  CA  THR A 700      29.500  48.570  53.550  1.00  0.00           C
ATOM   1810  HA  THR A 700      29.140  49.400  52.970  1.00  0.00           H
ATOM   1811  CB  THR A 700      31.020  48.580  53.770  1.00  0.00           C
ATOM   1812  HB  THR A 700      31.260  47.690  54.380  1.00  0.00           H
ATOM   1813  OG1 THR A 700      31.460  49.730  54.450  1.00  0.00           O
ATOM   1814  HG1 THR A 700      30.970  49.800  55.270  1.00  0.00           H
ATOM   1815  CG2 THR A 700      31.840  48.560  52.460  1.00  0.00           C
ATOM   1816 HG21 THR A 700      31.550  49.410  51.800  1.00  0.00           H
ATOM   1817 HG22 THR A 700      31.550  47.630  51.930  1.00  0.00           H
ATOM   1818 HG23 THR A 700      32.930  48.630  52.620  1.00  0.00           H
ATOM   1819  C   THR A 700      29.100  47.390  52.710  1.00  0.00           C
ATOM   1820  O   THR A 700      28.860  47.560  51.480  1.00  0.00           O
ATOM   1821  N   SER A 701      28.810  46.230  53.310  1.00  0.00           N
ATOM   1822  HN  SER A 701      28.880  46.260  54.300  1.00  0.00           H
ATOM   1823  CA  SER A 701      28.330  44.990  52.680  1.00  0.00           C
ATOM   1824  HA  SER A 701      29.050  44.660  51.950  1.00  0.00           H
ATOM   1825  CB  SER A 701      28.310  43.780  53.670  1.00  0.00           C
ATOM   1826  HB1 SER A 701      27.530  43.980  54.430  1.00  0.00           H
ATOM   1827  HB2 SER A 701      29.250  43.630  54.240  1.00  0.00           H
ATOM   1828  OG  SER A 701      28.020  42.490  53.060  1.00  0.00           O
ATOM   1829  HG1 SER A 701      28.640  42.300  52.360  1.00  0.00           H
ATOM   1830  C   SER A 701      26.930  45.080  51.930  1.00  0.00           C
ATOM   1831  O   SER A 701      26.800  44.670  50.740  1.00  0.00           O
ATOM   1832  N   PHE A 702      25.980  45.720  52.620  1.00  0.00           N
ATOM   1833  HN  PHE A 702      26.150  46.020  53.570  1.00  0.00           H
ATOM   1834  CA  PHE A 702      24.610  46.040  52.230  1.00  0.00           C
ATOM   1835  HA  PHE A 702      24.200  45.140  51.800  1.00  0.00           H
ATOM   1836  CB  PHE A 702      23.930  46.610  53.430  1.00  0.00           C
ATOM   1837  HB1 PHE A 702      24.280  47.620  53.780  1.00  0.00           H
ATOM   1838  HB2 PHE A 702      24.120  45.910  54.260  1.00  0.00           H
ATOM   1839  CG  PHE A 702      22.430  46.640  53.180  1.00  0.00           C
ATOM   1840  CD1 PHE A 702      21.670  47.820  53.380  1.00  0.00           C
ATOM   1841  HD1 PHE A 702      22.220  48.660  53.790  1.00  0.00           H
ATOM   1842  CE1 PHE A 702      20.260  47.840  53.280  1.00  0.00           C
ATOM   1843  HE1 PHE A 702      19.650  48.690  53.560  1.00  0.00           H
ATOM   1844  CZ  PHE A 702      19.680  46.640  52.840  1.00  0.00           C
ATOM   1845  HZ  PHE A 702      18.610  46.730  52.700  1.00  0.00           H
ATOM   1846  CD2 PHE A 702      21.760  45.490  52.720  1.00  0.00           C
ATOM   1847  HD2 PHE A 702      22.350  44.590  52.650  1.00  0.00           H
ATOM   1848  CE2 PHE A 702      20.370  45.490  52.550  1.00  0.00           C
ATOM   1849  HE2 PHE A 702      19.870  44.660  52.070  1.00  0.00           H
ATOM   1850  C   PHE A 702      24.610  47.200  51.160  1.00  0.00           C
ATOM   1851  O   PHE A 702      24.010  47.060  50.080  1.00  0.00           O
ATOM   1852  N   LEU A 703      25.530  48.170  51.240  1.00  0.00           N
ATOM   1853  HN  LEU A 703      26.120  48.220  52.030  1.00  0.00           H
ATOM   1854  CA  LEU A 703      25.710  49.110  50.210  1.00  0.00           C
ATOM   1855  HA  LEU A 703      24.810  49.640  49.950  1.00  0.00           H
ATOM   1856  CB  LEU A 703      26.630  50.210  50.750  1.00  0.00           C
ATOM   1857  HB1 LEU A 703      26.860  50.900  49.910  1.00  0.00           H
ATOM   1858  HB2 LEU A 703      27.560  49.720  51.100  1.00  0.00           H
ATOM   1859  CG  LEU A 703      25.970  51.000  51.940  1.00  0.00           C
ATOM   1860  HG  LEU A 703      25.690  50.320  52.780  1.00  0.00           H
ATOM   1861  CD1 LEU A 703      27.060  51.940  52.310  1.00  0.00           C
ATOM   1862 HD11 LEU A 703      28.030  51.510  52.620  1.00  0.00           H
ATOM   1863 HD12 LEU A 703      26.770  52.590  53.150  1.00  0.00           H
ATOM   1864 HD13 LEU A 703      27.230  52.630  51.460  1.00  0.00           H
ATOM   1865  CD2 LEU A 703      24.680  51.720  51.500  1.00  0.00           C
ATOM   1866 HD21 LEU A 703      24.330  52.430  52.280  1.00  0.00           H
ATOM   1867 HD22 LEU A 703      23.840  51.050  51.200  1.00  0.00           H
ATOM   1868 HD23 LEU A 703      24.900  52.380  50.650  1.00  0.00           H
ATOM   1869  C   LEU A 703      26.310  48.500  49.000  1.00  0.00           C
ATOM   1870  O   LEU A 703      25.990  48.890  47.900  1.00  0.00           O
ATOM   1871  N   CYS A 704      27.310  47.560  49.120  1.00  0.00           N
ATOM   1872  HN  CYS A 704      27.510  47.100  49.980  1.00  0.00           H
ATOM   1873  CA  CYS A 704      27.910  46.970  47.940  1.00  0.00           C
ATOM   1874  HA  CYS A 704      28.050  47.830  47.290  1.00  0.00           H
ATOM   1875  CB  CYS A 704      29.330  46.460  48.230  1.00  0.00           C
ATOM   1876  HB1 CYS A 704      29.710  45.810  47.410  1.00  0.00           H
ATOM   1877  HB2 CYS A 704      29.280  45.750  49.090  1.00  0.00           H
ATOM   1878  SG  CYS A 704      30.510  47.790  48.580  1.00  0.00           S
ATOM   1879  HG1 CYS A 704      29.850  48.450  49.520  1.00  0.00           H
ATOM   1880  C   CYS A 704      27.060  46.020  47.180  1.00  0.00           C
ATOM   1881  O   CYS A 704      27.080  46.010  45.890  1.00  0.00           O
ATOM   1882  N   ILE A 705      26.160  45.300  47.850  1.00  0.00           N
ATOM   1883  HN  ILE A 705      26.270  45.250  48.840  1.00  0.00           H
ATOM   1884  CA  ILE A 705      25.090  44.470  47.390  1.00  0.00           C
ATOM   1885  HA  ILE A 705      25.560  43.790  46.690  1.00  0.00           H
ATOM   1886  CB  ILE A 705      24.360  43.590  48.430  1.00  0.00           C
ATOM   1887  HB  ILE A 705      23.790  44.120  49.220  1.00  0.00           H
ATOM   1888  CG2 ILE A 705      23.180  42.850  47.640  1.00  0.00           C
ATOM   1889 HG21 ILE A 705      22.840  42.000  48.270  1.00  0.00           H
ATOM   1890 HG22 ILE A 705      23.570  42.370  46.720  1.00  0.00           H
ATOM   1891 HG23 ILE A 705      22.310  43.450  47.340  1.00  0.00           H
ATOM   1892  CG1 ILE A 705      25.370  42.550  48.970  1.00  0.00           C
ATOM   1893 HG11 ILE A 705      26.400  42.980  49.100  1.00  0.00           H
ATOM   1894 HG12 ILE A 705      25.480  41.730  48.240  1.00  0.00           H
ATOM   1895  CD  ILE A 705      24.940  41.830  50.250  1.00  0.00           C
ATOM   1896  HD1 ILE A 705      25.040  40.740  50.000  1.00  0.00           H
ATOM   1897  HD2 ILE A 705      23.880  42.100  50.460  1.00  0.00           H
ATOM   1898  HD3 ILE A 705      25.630  42.030  51.090  1.00  0.00           H
ATOM   1899  C   ILE A 705      24.070  45.190  46.560  1.00  0.00           C
ATOM   1900  O   ILE A 705      23.810  44.900  45.400  1.00  0.00           O
ATOM   1901  N   VAL A 706      23.640  46.350  47.110  1.00  0.00           N
ATOM   1902  HN  VAL A 706      23.930  46.540  48.030  1.00  0.00           H
ATOM   1903  CA  VAL A 706      22.910  47.370  46.300  1.00  0.00           C
ATOM   1904  HA  VAL A 706      22.070  46.920  45.820  1.00  0.00           H
ATOM   1905  CB  VAL A 706      22.440  48.460  47.280  1.00  0.00           C
ATOM   1906  HB  VAL A 706      23.300  48.690  47.920  1.00  0.00           H
ATOM   1907  CG1 VAL A 706      21.920  49.880  46.610  1.00  0.00           C
ATOM   1908 HG11 VAL A 706      21.470  50.570  47.350  1.00  0.00           H
ATOM   1909 HG12 VAL A 706      21.190  49.610  45.830  1.00  0.00           H
ATOM   1910 HG13 VAL A 706      22.840  50.270  46.110  1.00  0.00           H
ATOM   1911  CG2 VAL A 706      21.350  47.900  48.180  1.00  0.00           C
ATOM   1912 HG21 VAL A 706      20.390  47.660  47.700  1.00  0.00           H
ATOM   1913 HG22 VAL A 706      21.230  48.660  48.990  1.00  0.00           H
ATOM   1914 HG23 VAL A 706      21.740  47.070  48.810  1.00  0.00           H
ATOM   1915  C   VAL A 706      23.760  47.980  45.150  1.00  0.00           C
ATOM   1916  O   VAL A 706      23.160  48.190  44.070  1.00  0.00           O
ATOM   1917  N   LEU A 707      25.060  48.250  45.330  1.00  0.00           N
ATOM   1918  HN  LEU A 707      25.390  48.070  46.250  1.00  0.00           H
ATOM   1919  CA  LEU A 707      25.950  48.820  44.260  1.00  0.00           C
ATOM   1920  HA  LEU A 707      25.530  49.800  44.120  1.00  0.00           H
ATOM   1921  CB  LEU A 707      27.430  49.020  44.700  1.00  0.00           C
ATOM   1922  HB1 LEU A 707      27.950  48.140  45.140  1.00  0.00           H
ATOM   1923  HB2 LEU A 707      27.140  49.560  45.630  1.00  0.00           H
ATOM   1924  CG  LEU A 707      28.340  49.840  43.870  1.00  0.00           C
ATOM   1925  HG  LEU A 707      28.620  49.300  42.930  1.00  0.00           H
ATOM   1926  CD1 LEU A 707      27.720  51.210  43.440  1.00  0.00           C
ATOM   1927 HD11 LEU A 707      27.620  51.760  44.410  1.00  0.00           H
ATOM   1928 HD12 LEU A 707      26.750  51.050  42.930  1.00  0.00           H
ATOM   1929 HD13 LEU A 707      28.390  51.830  42.810  1.00  0.00           H
ATOM   1930  CD2 LEU A 707      29.690  50.140  44.560  1.00  0.00           C
ATOM   1931 HD21 LEU A 707      30.350  49.250  44.520  1.00  0.00           H
ATOM   1932 HD22 LEU A 707      29.450  50.450  45.600  1.00  0.00           H
ATOM   1933 HD23 LEU A 707      30.280  50.940  44.070  1.00  0.00           H
ATOM   1934  C   LEU A 707      25.910  47.950  43.010  1.00  0.00           C
ATOM   1935  O   LEU A 707      25.670  48.460  41.930  1.00  0.00           O
ATOM   1936  N   VAL A 708      26.180  46.650  43.200  1.00  0.00           N
ATOM   1937  HN  VAL A 708      26.450  46.340  44.100  1.00  0.00           H
ATOM   1938  CA  VAL A 708      26.190  45.680  42.050  1.00  0.00           C
ATOM   1939  HA  VAL A 708      26.900  46.100  41.340  1.00  0.00           H
ATOM   1940  CB  VAL A 708      26.860  44.310  42.420  1.00  0.00           C
ATOM   1941  HB  VAL A 708      27.020  43.760  41.460  1.00  0.00           H
ATOM   1942  CG1 VAL A 708      28.310  44.540  42.780  1.00  0.00           C
ATOM   1943 HG11 VAL A 708      28.810  45.170  42.010  1.00  0.00           H
ATOM   1944 HG12 VAL A 708      28.780  43.530  42.830  1.00  0.00           H
ATOM   1945 HG13 VAL A 708      28.350  45.060  43.750  1.00  0.00           H
ATOM   1946  CG2 VAL A 708      26.200  43.510  43.500  1.00  0.00           C
ATOM   1947 HG21 VAL A 708      26.920  42.730  43.860  1.00  0.00           H
ATOM   1948 HG22 VAL A 708      25.330  42.930  43.150  1.00  0.00           H
ATOM   1949 HG23 VAL A 708      25.990  44.120  44.410  1.00  0.00           H
ATOM   1950  C   VAL A 708      24.770  45.430  41.460  1.00  0.00           C
ATOM   1951  O   VAL A 708      24.510  45.220  40.230  1.00  0.00           O
ATOM   1952  N   ALA A 709      23.700  45.420  42.260  1.00  0.00           N
ATOM   1953  HN  ALA A 709      23.930  45.470  43.230  1.00  0.00           H
ATOM   1954  CA  ALA A 709      22.290  45.320  41.860  1.00  0.00           C
ATOM   1955  HA  ALA A 709      22.230  44.430  41.250  1.00  0.00           H
ATOM   1956  CB  ALA A 709      21.380  45.100  43.030  1.00  0.00           C
ATOM   1957  HB1 ALA A 709      21.410  46.090  43.530  1.00  0.00           H
ATOM   1958  HB2 ALA A 709      21.860  44.420  43.770  1.00  0.00           H
ATOM   1959  HB3 ALA A 709      20.350  44.790  42.710  1.00  0.00           H
ATOM   1960  C   ALA A 709      21.820  46.610  41.070  1.00  0.00           C
ATOM   1961  O   ALA A 709      21.140  46.520  40.020  1.00  0.00           O
ATOM   1962  N   THR A 710      22.250  47.780  41.440  1.00  0.00           N
ATOM   1963  HN  THR A 710      22.940  47.820  42.170  1.00  0.00           H
ATOM   1964  CA  THR A 710      21.950  49.040  40.870  1.00  0.00           C
ATOM   1965  HA  THR A 710      20.970  49.070  40.430  1.00  0.00           H
ATOM   1966  CB  THR A 710      22.100  50.260  41.790  1.00  0.00           C
ATOM   1967  HB  THR A 710      23.190  50.420  41.950  1.00  0.00           H
ATOM   1968  OG1 THR A 710      21.470  49.950  43.020  1.00  0.00           O
ATOM   1969  HG1 THR A 710      22.010  49.310  43.480  1.00  0.00           H
ATOM   1970  CG2 THR A 710      21.420  51.530  41.240  1.00  0.00           C
ATOM   1971 HG21 THR A 710      20.320  51.530  41.080  1.00  0.00           H
ATOM   1972 HG22 THR A 710      21.710  51.750  40.190  1.00  0.00           H
ATOM   1973 HG23 THR A 710      21.610  52.310  42.010  1.00  0.00           H
ATOM   1974  C   THR A 710      22.780  49.240  39.600  1.00  0.00           C
ATOM   1975  O   THR A 710      22.490  50.070  38.690  1.00  0.00           O
ATOM   1976  N   ASP A 711      23.830  48.470  39.450  1.00  0.00           N
ATOM   1977  HN  ASP A 711      24.080  47.820  40.170  1.00  0.00           H
ATOM   1978  CA  ASP A 711      24.780  48.560  38.340  1.00  0.00           C
ATOM   1979  HA  ASP A 711      25.510  47.780  38.530  1.00  0.00           H
ATOM   1980  CB  ASP A 711      24.180  48.230  36.990  1.00  0.00           C
ATOM   1981  HB1 ASP A 711      23.450  48.990  36.640  1.00  0.00           H
ATOM   1982  HB2 ASP A 711      23.710  47.230  37.090  1.00  0.00           H
ATOM   1983  CG  ASP A 711      25.170  48.010  35.860  1.00  0.00           C
ATOM   1984  OD1 ASP A 711      24.830  47.720  34.680  1.00  0.00           O
ATOM   1985  OD2 ASP A 711      26.400  48.010  36.160  1.00  0.00           O
ATOM   1986  C   ASP A 711      25.690  49.770  38.430  1.00  0.00           C
ATOM   1987  O   ASP A 711      25.330  50.950  38.250  1.00  0.00           O
ATOM   1988  N   ALA A 712      26.910  49.530  38.750  1.00  0.00           N
ATOM   1989  HN  ALA A 712      27.300  48.660  39.030  1.00  0.00           H
ATOM   1990  CA  ALA A 712      27.800  50.640  38.850  1.00  0.00           C
ATOM   1991  HA  ALA A 712      27.380  51.580  39.170  1.00  0.00           H
ATOM   1992  CB  ALA A 712      28.840  50.190  39.930  1.00  0.00           C
ATOM   1993  HB1 ALA A 712      28.120  49.980  40.750  1.00  0.00           H
ATOM   1994  HB2 ALA A 712      29.520  51.020  40.190  1.00  0.00           H
ATOM   1995  HB3 ALA A 712      29.450  49.350  39.530  1.00  0.00           H
ATOM   1996  C   ALA A 712      28.530  50.970  37.560  1.00  0.00           C
ATOM   1997  O   ALA A 712      29.560  51.690  37.650  1.00  0.00           O
ATOM   1998  N   SER A 713      28.180  50.400  36.400  1.00  0.00           N
ATOM   1999  HN  SER A 713      27.390  49.790  36.340  1.00  0.00           H
ATOM   2000  CA  SER A 713      28.870  50.570  35.170  1.00  0.00           C
ATOM   2001  HA  SER A 713      29.840  50.120  35.330  1.00  0.00           H
ATOM   2002  CB  SER A 713      28.230  49.710  34.000  1.00  0.00           C
ATOM   2003  HB1 SER A 713      28.690  49.960  33.020  1.00  0.00           H
ATOM   2004  HB2 SER A 713      27.260  50.250  33.920  1.00  0.00           H
ATOM   2005  OG  SER A 713      28.310  48.250  34.190  1.00  0.00           O
ATOM   2006  HG1 SER A 713      27.770  48.020  34.940  1.00  0.00           H
ATOM   2007  C   SER A 713      28.950  52.020  34.810  1.00  0.00           C
ATOM   2008  O   SER A 713      30.050  52.510  34.510  1.00  0.00           O
ATOM   2009  N   SER A 714      27.900  52.830  35.070  1.00  0.00           N
ATOM   2010  HN  SER A 714      27.040  52.400  35.310  1.00  0.00           H
ATOM   2011  CA  SER A 714      27.830  54.300  34.880  1.00  0.00           C
ATOM   2012  HA  SER A 714      27.900  54.640  33.850  1.00  0.00           H
ATOM   2013  CB  SER A 714      26.480  54.950  35.330  1.00  0.00           C
ATOM   2014  HB1 SER A 714      26.520  56.040  35.190  1.00  0.00           H
ATOM   2015  HB2 SER A 714      26.250  54.690  36.380  1.00  0.00           H
ATOM   2016  OG  SER A 714      25.410  54.420  34.570  1.00  0.00           O
ATOM   2017  HG1 SER A 714      25.170  53.510  34.790  1.00  0.00           H
ATOM   2018  C   SER A 714      28.850  55.140  35.580  1.00  0.00           C
ATOM   2019  O   SER A 714      29.500  55.970  35.040  1.00  0.00           O
ATOM   2020  N   LEU A 715      29.100  54.750  36.840  1.00  0.00           N
ATOM   2021  HN  LEU A 715      28.520  53.990  37.130  1.00  0.00           H
ATOM   2022  CA  LEU A 715      30.030  55.410  37.730  1.00  0.00           C
ATOM   2023  HA  LEU A 715      29.860  56.480  37.700  1.00  0.00           H
ATOM   2024  CB  LEU A 715      29.980  54.920  39.240  1.00  0.00           C
ATOM   2025  HB1 LEU A 715      30.460  55.610  39.960  1.00  0.00           H
ATOM   2026  HB2 LEU A 715      30.490  53.950  39.320  1.00  0.00           H
ATOM   2027  CG  LEU A 715      28.550  54.810  39.800  1.00  0.00           C
ATOM   2028  HG  LEU A 715      27.960  54.110  39.190  1.00  0.00           H
ATOM   2029  CD1 LEU A 715      28.640  54.120  41.220  1.00  0.00           C
ATOM   2030 HD11 LEU A 715      29.310  54.660  41.930  1.00  0.00           H
ATOM   2031 HD12 LEU A 715      29.090  53.120  41.130  1.00  0.00           H
ATOM   2032 HD13 LEU A 715      27.580  54.120  41.540  1.00  0.00           H
ATOM   2033  CD2 LEU A 715      27.870  56.150  40.020  1.00  0.00           C
ATOM   2034 HD21 LEU A 715      26.900  56.020  40.540  1.00  0.00           H
ATOM   2035 HD22 LEU A 715      27.770  56.520  38.980  1.00  0.00           H
ATOM   2036 HD23 LEU A 715      28.470  56.860  40.620  1.00  0.00           H
ATOM   2037  C   LEU A 715      31.460  55.180  37.280  1.00  0.00           C
ATOM   2038  O   LEU A 715      32.280  56.070  37.470  1.00  0.00           O
ATOM   2039  N   VAL A 716      31.770  53.950  36.840  1.00  0.00           N
ATOM   2040  HN  VAL A 716      31.080  53.230  36.780  1.00  0.00           H
ATOM   2041  CA  VAL A 716      33.070  53.750  36.160  1.00  0.00           C
ATOM   2042  HA  VAL A 716      33.890  53.960  36.850  1.00  0.00           H
ATOM   2043  CB  VAL A 716      33.200  52.280  35.640  1.00  0.00           C
ATOM   2044  HB  VAL A 716      32.420  52.070  34.880  1.00  0.00           H
ATOM   2045  CG1 VAL A 716      34.580  51.970  35.060  1.00  0.00           C
ATOM   2046 HG11 VAL A 716      34.760  52.650  34.200  1.00  0.00           H
ATOM   2047 HG12 VAL A 716      34.750  50.930  34.740  1.00  0.00           H
ATOM   2048 HG13 VAL A 716      35.320  52.210  35.850  1.00  0.00           H
ATOM   2049  CG2 VAL A 716      32.930  51.370  36.800  1.00  0.00           C
ATOM   2050 HG21 VAL A 716      31.950  51.490  37.290  1.00  0.00           H
ATOM   2051 HG22 VAL A 716      33.710  51.370  37.610  1.00  0.00           H
ATOM   2052 HG23 VAL A 716      32.870  50.290  36.560  1.00  0.00           H
ATOM   2053  C   VAL A 716      33.270  54.800  35.030  1.00  0.00           C
ATOM   2054  O   VAL A 716      34.360  55.290  34.840  1.00  0.00           O
ATOM   2055  N   CYS A 717      32.270  55.130  34.210  1.00  0.00           N
ATOM   2056  HN  CYS A 717      31.410  54.620  34.260  1.00  0.00           H
ATOM   2057  CA  CYS A 717      32.410  55.930  32.980  1.00  0.00           C
ATOM   2058  HA  CYS A 717      33.340  55.770  32.450  1.00  0.00           H
ATOM   2059  CB  CYS A 717      31.210  55.690  32.000  1.00  0.00           C
ATOM   2060  HB1 CYS A 717      31.420  56.190  31.030  1.00  0.00           H
ATOM   2061  HB2 CYS A 717      30.280  56.140  32.420  1.00  0.00           H
ATOM   2062  SG  CYS A 717      31.040  53.890  31.730  1.00  0.00           S
ATOM   2063  HG1 CYS A 717      32.180  54.010  31.070  1.00  0.00           H
ATOM   2064  C   CYS A 717      32.510  57.440  33.310  1.00  0.00           C
ATOM   2065  O   CYS A 717      32.500  58.260  32.380  1.00  0.00           O
ATOM   2066  N   TYR A 718      32.710  57.800  34.610  1.00  0.00           N
ATOM   2067  HN  TYR A 718      32.490  57.140  35.320  1.00  0.00           H
ATOM   2068  CA  TYR A 718      32.890  59.210  35.110  1.00  0.00           C
ATOM   2069  HA  TYR A 718      32.950  59.890  34.270  1.00  0.00           H
ATOM   2070  CB  TYR A 718      31.770  59.650  36.110  1.00  0.00           C
ATOM   2071  HB1 TYR A 718      31.740  60.710  36.410  1.00  0.00           H
ATOM   2072  HB2 TYR A 718      31.960  59.060  37.030  1.00  0.00           H
ATOM   2073  CG  TYR A 718      30.350  59.350  35.730  1.00  0.00           C
ATOM   2074  CD1 TYR A 718      29.450  58.880  36.660  1.00  0.00           C
ATOM   2075  HD1 TYR A 718      29.810  58.730  37.660  1.00  0.00           H
ATOM   2076  CE1 TYR A 718      28.170  58.620  36.230  1.00  0.00           C
ATOM   2077  HE1 TYR A 718      27.460  58.270  36.980  1.00  0.00           H
ATOM   2078  CZ  TYR A 718      27.750  58.860  34.910  1.00  0.00           C
ATOM   2079  OH  TYR A 718      26.480  58.560  34.490  1.00  0.00           O
ATOM   2080  HH  TYR A 718      26.550  58.230  33.590  1.00  0.00           H
ATOM   2081  CD2 TYR A 718      29.990  59.490  34.390  1.00  0.00           C
ATOM   2082  HD2 TYR A 718      30.630  59.790  33.570  1.00  0.00           H
ATOM   2083  CE2 TYR A 718      28.700  59.150  33.900  1.00  0.00           C
ATOM   2084  HE2 TYR A 718      28.450  59.340  32.860  1.00  0.00           H
ATOM   2085  C   TYR A 718      34.280  59.280  35.870  1.00  0.00           C
ATOM   2086  O   TYR A 718      34.680  60.290  36.510  1.00  0.00           O
ATOM   2087  N   ILE A 719      35.010  58.180  35.830  1.00  0.00           N
ATOM   2088  HN  ILE A 719      34.490  57.400  35.460  1.00  0.00           H
ATOM   2089  CA  ILE A 719      36.420  57.980  36.290  1.00  0.00           C
ATOM   2090  HA  ILE A 719      36.600  58.870  36.870  1.00  0.00           H
ATOM   2091  CB  ILE A 719      36.550  56.710  37.170  1.00  0.00           C
ATOM   2092  HB  ILE A 719      36.290  55.870  36.500  1.00  0.00           H
ATOM   2093  CG2 ILE A 719      38.010  56.390  37.650  1.00  0.00           C
ATOM   2094 HG21 ILE A 719      38.520  57.320  38.000  1.00  0.00           H
ATOM   2095 HG22 ILE A 719      38.500  55.950  36.760  1.00  0.00           H
ATOM   2096 HG23 ILE A 719      37.920  55.660  38.490  1.00  0.00           H
ATOM   2097  CG1 ILE A 719      35.580  56.720  38.300  1.00  0.00           C
ATOM   2098 HG11 ILE A 719      35.610  55.660  38.630  1.00  0.00           H
ATOM   2099 HG12 ILE A 719      34.560  56.870  37.880  1.00  0.00           H
ATOM   2100  CD  ILE A 719      35.810  57.850  39.330  1.00  0.00           C
ATOM   2101  HD1 ILE A 719      36.850  57.920  39.740  1.00  0.00           H
ATOM   2102  HD2 ILE A 719      35.160  57.590  40.190  1.00  0.00           H
ATOM   2103  HD3 ILE A 719      35.430  58.830  38.960  1.00  0.00           H
ATOM   2104  C   ILE A 719      37.510  58.010  35.150  1.00  0.00           C
ATOM   2105  O   ILE A 719      37.380  57.300  34.190  1.00  0.00           O
ATOM   2106  N   THR A 720      38.530  58.890  35.240  1.00  0.00           N
ATOM   2107  HN  THR A 720      38.560  59.510  36.020  1.00  0.00           H
ATOM   2108  CA  THR A 720      39.640  58.870  34.230  1.00  0.00           C
ATOM   2109  HA  THR A 720      39.720  57.830  33.900  1.00  0.00           H
ATOM   2110  CB  THR A 720      39.550  59.680  32.960  1.00  0.00           C
ATOM   2111  HB  THR A 720      40.360  59.360  32.260  1.00  0.00           H
ATOM   2112  OG1 THR A 720      39.630  61.090  33.170  1.00  0.00           O
ATOM   2113  HG1 THR A 720      39.930  61.480  32.350  1.00  0.00           H
ATOM   2114  CG2 THR A 720      38.130  59.460  32.280  1.00  0.00           C
ATOM   2115 HG21 THR A 720      38.120  60.070  31.360  1.00  0.00           H
ATOM   2116 HG22 THR A 720      37.350  59.800  33.000  1.00  0.00           H
ATOM   2117 HG23 THR A 720      37.880  58.420  31.960  1.00  0.00           H
ATOM   2118  C   THR A 720      40.980  59.120  34.910  1.00  0.00           C
ATOM   2119  O   THR A 720      41.170  59.130  36.110  1.00  0.00           O
ATOM   2120  N   ARG A 721      42.090  59.150  34.090  1.00  0.00           N
ATOM   2121  HN  ARG A 721      42.080  58.950  33.110  1.00  0.00           H
ATOM   2122  CA  ARG A 721      43.420  59.030  34.730  1.00  0.00           C
ATOM   2123  HA  ARG A 721      43.350  58.100  35.270  1.00  0.00           H
ATOM   2124  CB  ARG A 721      44.660  59.040  33.740  1.00  0.00           C
ATOM   2125  HB1 ARG A 721      45.630  58.820  34.250  1.00  0.00           H
ATOM   2126  HB2 ARG A 721      44.770  60.060  33.330  1.00  0.00           H
ATOM   2127  CG  ARG A 721      44.460  57.990  32.570  1.00  0.00           C
ATOM   2128  HG1 ARG A 721      45.220  58.200  31.790  1.00  0.00           H
ATOM   2129  HG2 ARG A 721      43.490  58.160  32.060  1.00  0.00           H
ATOM   2130  CD  ARG A 721      44.630  56.470  32.830  1.00  0.00           C
ATOM   2131  HD1 ARG A 721      44.480  55.780  31.980  1.00  0.00           H
ATOM   2132  HD2 ARG A 721      43.880  56.230  33.630  1.00  0.00           H
ATOM   2133  NE  ARG A 721      46.010  56.390  33.410  1.00  0.00           N
ATOM   2134  HE  ARG A 721      46.650  57.130  33.190  1.00  0.00           H
ATOM   2135  CZ  ARG A 721      46.430  55.540  34.330  1.00  0.00           C
ATOM   2136  NH1 ARG A 721      45.580  54.740  34.890  1.00  0.00           N
ATOM   2137 HH11 ARG A 721      44.690  54.640  34.460  1.00  0.00           H
ATOM   2138 HH12 ARG A 721      46.040  54.150  35.570  1.00  0.00           H
ATOM   2139  NH2 ARG A 721      47.640  55.570  34.780  1.00  0.00           N
ATOM   2140 HH21 ARG A 721      48.060  56.470  34.810  1.00  0.00           H
ATOM   2141 HH22 ARG A 721      47.820  54.970  35.560  1.00  0.00           H
ATOM   2142  C   ARG A 721      43.750  60.110  35.750  1.00  0.00           C
ATOM   2143  O   ARG A 721      44.290  59.750  36.830  1.00  0.00           O
ATOM   2144  N   PHE A 722      43.390  61.380  35.500  1.00  0.00           N
ATOM   2145  HN  PHE A 722      42.920  61.590  34.650  1.00  0.00           H
ATOM   2146  CA  PHE A 722      43.480  62.430  36.380  1.00  0.00           C
ATOM   2147  HA  PHE A 722      44.560  62.550  36.400  1.00  0.00           H
ATOM   2148  CB  PHE A 722      42.720  63.710  35.880  1.00  0.00           C
ATOM   2149  HB1 PHE A 722      41.740  63.450  35.430  1.00  0.00           H
ATOM   2150  HB2 PHE A 722      43.190  64.020  34.920  1.00  0.00           H
ATOM   2151  CG  PHE A 722      42.650  64.840  36.900  1.00  0.00           C
ATOM   2152  CD1 PHE A 722      43.720  65.700  37.030  1.00  0.00           C
ATOM   2153  HD1 PHE A 722      44.640  65.480  36.510  1.00  0.00           H
ATOM   2154  CE1 PHE A 722      43.690  66.730  37.920  1.00  0.00           C
ATOM   2155  HE1 PHE A 722      44.620  67.200  38.220  1.00  0.00           H
ATOM   2156  CZ  PHE A 722      42.590  66.970  38.740  1.00  0.00           C
ATOM   2157  HZ  PHE A 722      42.610  67.760  39.480  1.00  0.00           H
ATOM   2158  CD2 PHE A 722      41.520  65.170  37.660  1.00  0.00           C
ATOM   2159  HD2 PHE A 722      40.660  64.520  37.620  1.00  0.00           H
ATOM   2160  CE2 PHE A 722      41.430  66.220  38.600  1.00  0.00           C
ATOM   2161  HE2 PHE A 722      40.670  66.450  39.330  1.00  0.00           H
ATOM   2162  C   PHE A 722      43.140  62.160  37.830  1.00  0.00           C
ATOM   2163  O   PHE A 722      44.020  62.190  38.730  1.00  0.00           O
ATOM   2164  N   THR A 723      41.850  61.700  38.090  1.00  0.00           N
ATOM   2165  HN  THR A 723      41.250  61.620  37.300  1.00  0.00           H
ATOM   2166  CA  THR A 723      41.260  61.180  39.330  1.00  0.00           C
ATOM   2167  HA  THR A 723      41.330  61.970  40.050  1.00  0.00           H
ATOM   2168  CB  THR A 723      39.810  60.920  39.280  1.00  0.00           C
ATOM   2169  HB  THR A 723      39.610  60.150  38.510  1.00  0.00           H
ATOM   2170  OG1 THR A 723      39.130  62.120  38.920  1.00  0.00           O
ATOM   2171  HG1 THR A 723      39.370  62.380  38.030  1.00  0.00           H
ATOM   2172  CG2 THR A 723      39.280  60.570  40.640  1.00  0.00           C
ATOM   2173 HG21 THR A 723      39.270  59.490  40.880  1.00  0.00           H
ATOM   2174 HG22 THR A 723      38.190  60.750  40.660  1.00  0.00           H
ATOM   2175 HG23 THR A 723      39.690  61.190  41.450  1.00  0.00           H
ATOM   2176  C   THR A 723      41.970  59.940  39.860  1.00  0.00           C
ATOM   2177  O   THR A 723      42.190  59.910  41.080  1.00  0.00           O
ATOM   2178  N   GLU A 724      42.350  58.930  39.040  1.00  0.00           N
ATOM   2179  HN  GLU A 724      41.960  58.950  38.120  1.00  0.00           H
ATOM   2180  CA  GLU A 724      43.000  57.760  39.510  1.00  0.00           C
ATOM   2181  HA  GLU A 724      42.520  57.300  40.360  1.00  0.00           H
ATOM   2182  CB  GLU A 724      43.060  56.630  38.350  1.00  0.00           C
ATOM   2183  HB1 GLU A 724      43.620  55.720  38.620  1.00  0.00           H
ATOM   2184  HB2 GLU A 724      43.610  57.070  37.490  1.00  0.00           H
ATOM   2185  CG  GLU A 724      41.670  56.210  37.720  1.00  0.00           C
ATOM   2186  HG1 GLU A 724      41.260  57.150  37.300  1.00  0.00           H
ATOM   2187  HG2 GLU A 724      41.040  55.780  38.530  1.00  0.00           H
ATOM   2188  CD  GLU A 724      41.660  55.220  36.540  1.00  0.00           C
ATOM   2189  OE1 GLU A 724      42.220  55.670  35.510  1.00  0.00           O
ATOM   2190  OE2 GLU A 724      41.070  54.080  36.660  1.00  0.00           O
ATOM   2191  C   GLU A 724      44.360  57.890  39.930  1.00  0.00           C
ATOM   2192  O   GLU A 724      44.650  57.420  41.060  1.00  0.00           O
ATOM   2193  N   GLU A 725      45.250  58.500  39.180  1.00  0.00           N
ATOM   2194  HN  GLU A 725      44.890  58.970  38.380  1.00  0.00           H
ATOM   2195  CA  GLU A 725      46.710  58.580  39.500  1.00  0.00           C
ATOM   2196  HA  GLU A 725      47.000  57.590  39.830  1.00  0.00           H
ATOM   2197  CB  GLU A 725      47.530  59.090  38.210  1.00  0.00           C
ATOM   2198  HB1 GLU A 725      48.610  59.160  38.450  1.00  0.00           H
ATOM   2199  HB2 GLU A 725      47.210  60.150  38.030  1.00  0.00           H
ATOM   2200  CG  GLU A 725      47.400  58.130  37.060  1.00  0.00           C
ATOM   2201  HG1 GLU A 725      46.430  58.210  36.530  1.00  0.00           H
ATOM   2202  HG2 GLU A 725      47.610  57.080  37.360  1.00  0.00           H
ATOM   2203  CD  GLU A 725      48.370  58.560  35.850  1.00  0.00           C
ATOM   2204  OE1 GLU A 725      48.210  59.630  35.240  1.00  0.00           O
ATOM   2205  OE2 GLU A 725      49.230  57.680  35.490  1.00  0.00           O
ATOM   2206  C   GLU A 725      46.930  59.460  40.740  1.00  0.00           C
ATOM   2207  O   GLU A 725      47.680  59.120  41.600  1.00  0.00           O
ATOM   2208  N   ALA A 726      46.210  60.630  40.810  1.00  0.00           N
ATOM   2209  HN  ALA A 726      45.780  60.930  39.970  1.00  0.00           H
ATOM   2210  CA  ALA A 726      46.360  61.560  41.920  1.00  0.00           C
ATOM   2211  HA  ALA A 726      47.410  61.790  42.040  1.00  0.00           H
ATOM   2212  CB  ALA A 726      45.500  62.800  41.470  1.00  0.00           C
ATOM   2213  HB1 ALA A 726      46.030  63.230  40.600  1.00  0.00           H
ATOM   2214  HB2 ALA A 726      45.590  63.500  42.320  1.00  0.00           H
ATOM   2215  HB3 ALA A 726      44.510  62.570  41.030  1.00  0.00           H
ATOM   2216  C   ALA A 726      45.880  60.900  43.240  1.00  0.00           C
ATOM   2217  O   ALA A 726      46.570  60.860  44.230  1.00  0.00           O
ATOM   2218  N   PHE A 727      44.770  60.040  43.250  1.00  0.00           N
ATOM   2219  HN  PHE A 727      44.260  59.830  42.410  1.00  0.00           H
ATOM   2220  CA  PHE A 727      44.380  59.020  44.190  1.00  0.00           C
ATOM   2221  HA  PHE A 727      44.230  59.590  45.110  1.00  0.00           H
ATOM   2222  CB  PHE A 727      43.040  58.400  43.800  1.00  0.00           C
ATOM   2223  HB1 PHE A 727      43.110  57.820  42.850  1.00  0.00           H
ATOM   2224  HB2 PHE A 727      42.290  59.210  43.650  1.00  0.00           H
ATOM   2225  CG  PHE A 727      42.390  57.590  44.920  1.00  0.00           C
ATOM   2226  CD1 PHE A 727      42.530  56.200  44.760  1.00  0.00           C
ATOM   2227  HD1 PHE A 727      43.090  55.840  43.900  1.00  0.00           H
ATOM   2228  CE1 PHE A 727      41.780  55.330  45.550  1.00  0.00           C
ATOM   2229  HE1 PHE A 727      41.830  54.260  45.400  1.00  0.00           H
ATOM   2230  CZ  PHE A 727      40.990  55.870  46.610  1.00  0.00           C
ATOM   2231  HZ  PHE A 727      40.460  55.170  47.240  1.00  0.00           H
ATOM   2232  CD2 PHE A 727      41.650  58.130  45.970  1.00  0.00           C
ATOM   2233  HD2 PHE A 727      41.530  59.190  46.160  1.00  0.00           H
ATOM   2234  CE2 PHE A 727      40.940  57.270  46.880  1.00  0.00           C
ATOM   2235  HE2 PHE A 727      40.430  57.730  47.710  1.00  0.00           H
ATOM   2236  C   PHE A 727      45.380  58.050  44.600  1.00  0.00           C
ATOM   2237  O   PHE A 727      45.600  57.900  45.850  1.00  0.00           O
ATOM   2238  N   ALA A 728      46.070  57.360  43.710  1.00  0.00           N
ATOM   2239  HN  ALA A 728      45.890  57.430  42.730  1.00  0.00           H
ATOM   2240  CA  ALA A 728      47.150  56.470  44.160  1.00  0.00           C
ATOM   2241  HA  ALA A 728      46.700  55.730  44.800  1.00  0.00           H
ATOM   2242  CB  ALA A 728      47.690  55.630  42.910  1.00  0.00           C
ATOM   2243  HB1 ALA A 728      46.770  55.220  42.440  1.00  0.00           H
ATOM   2244  HB2 ALA A 728      48.420  54.830  43.160  1.00  0.00           H
ATOM   2245  HB3 ALA A 728      48.100  56.320  42.140  1.00  0.00           H
ATOM   2246  C   ALA A 728      48.380  57.160  44.750  1.00  0.00           C
ATOM   2247  O   ALA A 728      49.000  56.750  45.680  1.00  0.00           O
ATOM   2248  N   ALA A 729      48.810  58.260  44.130  1.00  0.00           N
ATOM   2249  HN  ALA A 729      48.250  58.630  43.390  1.00  0.00           H
ATOM   2250  CA  ALA A 729      50.010  59.070  44.340  1.00  0.00           C
ATOM   2251  HA  ALA A 729      50.860  58.420  44.250  1.00  0.00           H
ATOM   2252  CB  ALA A 729      50.060  60.160  43.280  1.00  0.00           C
ATOM   2253  HB1 ALA A 729      51.110  60.540  43.220  1.00  0.00           H
ATOM   2254  HB2 ALA A 729      49.470  61.070  43.490  1.00  0.00           H
ATOM   2255  HB3 ALA A 729      49.730  59.740  42.310  1.00  0.00           H
ATOM   2256  C   ALA A 729      50.100  59.630  45.820  1.00  0.00           C
ATOM   2257  O   ALA A 729      51.150  59.600  46.430  1.00  0.00           O
ATOM   2258  N   LEU A 730      48.920  60.040  46.440  1.00  0.00           N
ATOM   2259  HN  LEU A 730      48.170  60.300  45.840  1.00  0.00           H
ATOM   2260  CA  LEU A 730      48.810  60.350  47.850  1.00  0.00           C
ATOM   2261  HA  LEU A 730      49.460  61.160  48.140  1.00  0.00           H
ATOM   2262  CB  LEU A 730      47.310  60.740  48.190  1.00  0.00           C
ATOM   2263  HB1 LEU A 730      46.630  59.900  47.990  1.00  0.00           H
ATOM   2264  HB2 LEU A 730      47.000  61.500  47.430  1.00  0.00           H
ATOM   2265  CG  LEU A 730      47.010  61.360  49.600  1.00  0.00           C
ATOM   2266  HG  LEU A 730      47.340  60.660  50.380  1.00  0.00           H
ATOM   2267  CD1 LEU A 730      47.830  62.620  49.850  1.00  0.00           C
ATOM   2268 HD11 LEU A 730      47.650  63.400  49.070  1.00  0.00           H
ATOM   2269 HD12 LEU A 730      48.930  62.470  49.910  1.00  0.00           H
ATOM   2270 HD13 LEU A 730      47.560  63.180  50.760  1.00  0.00           H
ATOM   2271  CD2 LEU A 730      45.520  61.630  49.920  1.00  0.00           C
ATOM   2272 HD21 LEU A 730      45.000  60.660  49.750  1.00  0.00           H
ATOM   2273 HD22 LEU A 730      44.980  62.420  49.350  1.00  0.00           H
ATOM   2274 HD23 LEU A 730      45.570  62.000  50.970  1.00  0.00           H
ATOM   2275  C   LEU A 730      49.150  59.260  48.810  1.00  0.00           C
ATOM   2276  O   LEU A 730      50.020  59.400  49.680  1.00  0.00           O
ATOM   2277  N   ILE A 731      48.480  58.080  48.620  1.00  0.00           N
ATOM   2278  HN  ILE A 731      47.850  58.010  47.850  1.00  0.00           H
ATOM   2279  CA  ILE A 731      48.730  56.870  49.420  1.00  0.00           C
ATOM   2280  HA  ILE A 731      48.580  56.980  50.480  1.00  0.00           H
ATOM   2281  CB  ILE A 731      47.790  55.710  49.040  1.00  0.00           C
ATOM   2282  HB  ILE A 731      47.850  55.430  47.970  1.00  0.00           H
ATOM   2283  CG2 ILE A 731      48.150  54.450  49.850  1.00  0.00           C
ATOM   2284 HG21 ILE A 731      48.380  54.770  50.890  1.00  0.00           H
ATOM   2285 HG22 ILE A 731      49.090  53.980  49.480  1.00  0.00           H
ATOM   2286 HG23 ILE A 731      47.380  53.650  49.790  1.00  0.00           H
ATOM   2287  CG1 ILE A 731      46.300  56.080  49.310  1.00  0.00           C
ATOM   2288 HG11 ILE A 731      45.710  55.170  49.120  1.00  0.00           H
ATOM   2289 HG12 ILE A 731      45.920  56.840  48.590  1.00  0.00           H
ATOM   2290  CD  ILE A 731      45.950  56.680  50.640  1.00  0.00           C
ATOM   2291  HD1 ILE A 731      46.570  57.560  50.910  1.00  0.00           H
ATOM   2292  HD2 ILE A 731      46.170  55.940  51.430  1.00  0.00           H
ATOM   2293  HD3 ILE A 731      44.880  56.990  50.710  1.00  0.00           H
ATOM   2294  C   ILE A 731      50.140  56.390  49.340  1.00  0.00           C
ATOM   2295  O   ILE A 731      50.730  56.170  50.400  1.00  0.00           O
ATOM   2296  N   CYS A 732      50.750  56.410  48.150  1.00  0.00           N
ATOM   2297  HN  CYS A 732      50.240  56.700  47.340  1.00  0.00           H
ATOM   2298  CA  CYS A 732      52.140  56.010  47.990  1.00  0.00           C
ATOM   2299  HA  CYS A 732      52.200  55.000  48.360  1.00  0.00           H
ATOM   2300  CB  CYS A 732      52.700  55.940  46.480  1.00  0.00           C
ATOM   2301  HB1 CYS A 732      53.770  55.640  46.440  1.00  0.00           H
ATOM   2302  HB2 CYS A 732      52.550  56.920  45.990  1.00  0.00           H
ATOM   2303  SG  CYS A 732      51.860  54.720  45.520  1.00  0.00           S
ATOM   2304  HG1 CYS A 732      52.540  53.680  46.000  1.00  0.00           H
ATOM   2305  C   CYS A 732      53.080  56.880  48.790  1.00  0.00           C
ATOM   2306  O   CYS A 732      54.090  56.470  49.360  1.00  0.00           O
ATOM   2307  N   ILE A 733      52.830  58.210  48.740  1.00  0.00           N
ATOM   2308  HN  ILE A 733      52.030  58.510  48.240  1.00  0.00           H
ATOM   2309  CA  ILE A 733      53.570  59.190  49.480  1.00  0.00           C
ATOM   2310  HA  ILE A 733      54.600  58.920  49.360  1.00  0.00           H
ATOM   2311  CB  ILE A 733      53.500  60.600  48.940  1.00  0.00           C
ATOM   2312  HB  ILE A 733      52.460  60.960  48.870  1.00  0.00           H
ATOM   2313  CG2 ILE A 733      54.180  61.630  49.940  1.00  0.00           C
ATOM   2314 HG21 ILE A 733      54.360  62.610  49.470  1.00  0.00           H
ATOM   2315 HG22 ILE A 733      55.150  61.160  50.180  1.00  0.00           H
ATOM   2316 HG23 ILE A 733      53.610  61.730  50.890  1.00  0.00           H
ATOM   2317  CG1 ILE A 733      54.080  60.410  47.560  1.00  0.00           C
ATOM   2318 HG11 ILE A 733      53.550  59.730  46.870  1.00  0.00           H
ATOM   2319 HG12 ILE A 733      55.140  60.070  47.600  1.00  0.00           H
ATOM   2320  CD  ILE A 733      54.190  61.760  46.770  1.00  0.00           C
ATOM   2321  HD1 ILE A 733      54.560  61.620  45.730  1.00  0.00           H
ATOM   2322  HD2 ILE A 733      54.870  62.430  47.330  1.00  0.00           H
ATOM   2323  HD3 ILE A 733      53.210  62.270  46.850  1.00  0.00           H
ATOM   2324  C   ILE A 733      53.430  59.140  50.960  1.00  0.00           C
ATOM   2325  O   ILE A 733      54.410  59.200  51.770  1.00  0.00           O
ATOM   2326  N   ILE A 734      52.160  58.880  51.400  1.00  0.00           N
ATOM   2327  HN  ILE A 734      51.400  58.790  50.760  1.00  0.00           H
ATOM   2328  CA  ILE A 734      51.960  58.400  52.710  1.00  0.00           C
ATOM   2329  HA  ILE A 734      52.270  59.170  53.400  1.00  0.00           H
ATOM   2330  CB  ILE A 734      50.450  58.410  53.050  1.00  0.00           C
ATOM   2331  HB  ILE A 734      49.960  57.950  52.160  1.00  0.00           H
ATOM   2332  CG2 ILE A 734      50.130  57.580  54.240  1.00  0.00           C
ATOM   2333 HG21 ILE A 734      49.060  57.660  54.500  1.00  0.00           H
ATOM   2334 HG22 ILE A 734      50.700  57.930  55.140  1.00  0.00           H
ATOM   2335 HG23 ILE A 734      50.380  56.540  53.950  1.00  0.00           H
ATOM   2336  CG1 ILE A 734      50.060  59.900  53.080  1.00  0.00           C
ATOM   2337 HG11 ILE A 734      50.450  60.460  52.200  1.00  0.00           H
ATOM   2338 HG12 ILE A 734      50.530  60.430  53.930  1.00  0.00           H
ATOM   2339  CD  ILE A 734      48.540  60.060  52.980  1.00  0.00           C
ATOM   2340  HD1 ILE A 734      48.090  59.710  53.940  1.00  0.00           H
ATOM   2341  HD2 ILE A 734      47.990  59.520  52.190  1.00  0.00           H
ATOM   2342  HD3 ILE A 734      48.250  61.130  52.870  1.00  0.00           H
ATOM   2343  C   ILE A 734      52.750  57.150  53.090  1.00  0.00           C
ATOM   2344  O   ILE A 734      53.300  57.150  54.180  1.00  0.00           O
ATOM   2345  N   PHE A 735      52.900  56.120  52.180  1.00  0.00           N
ATOM   2346  HN  PHE A 735      52.330  56.100  51.360  1.00  0.00           H
ATOM   2347  CA  PHE A 735      53.750  55.010  52.510  1.00  0.00           C
ATOM   2348  HA  PHE A 735      53.490  54.600  53.470  1.00  0.00           H
ATOM   2349  CB  PHE A 735      53.610  53.860  51.410  1.00  0.00           C
ATOM   2350  HB1 PHE A 735      54.400  53.140  51.720  1.00  0.00           H
ATOM   2351  HB2 PHE A 735      53.900  54.270  50.420  1.00  0.00           H
ATOM   2352  CG  PHE A 735      52.360  53.080  51.210  1.00  0.00           C
ATOM   2353  CD1 PHE A 735      51.190  53.290  52.000  1.00  0.00           C
ATOM   2354  HD1 PHE A 735      51.100  54.200  52.590  1.00  0.00           H
ATOM   2355  CE1 PHE A 735      50.100  52.410  51.950  1.00  0.00           C
ATOM   2356  HE1 PHE A 735      49.150  52.640  52.390  1.00  0.00           H
ATOM   2357  CZ  PHE A 735      50.180  51.260  51.160  1.00  0.00           C
ATOM   2358  HZ  PHE A 735      49.260  50.690  51.110  1.00  0.00           H
ATOM   2359  CD2 PHE A 735      52.350  51.840  50.390  1.00  0.00           C
ATOM   2360  HD2 PHE A 735      53.200  51.610  49.770  1.00  0.00           H
ATOM   2361  CE2 PHE A 735      51.320  50.940  50.390  1.00  0.00           C
ATOM   2362  HE2 PHE A 735      51.330  50.040  49.790  1.00  0.00           H
ATOM   2363  C   PHE A 735      55.240  55.350  52.650  1.00  0.00           C
ATOM   2364  O   PHE A 735      55.930  54.960  53.550  1.00  0.00           O
ATOM   2365  N   ILE A 736      55.720  56.260  51.740  1.00  0.00           N
ATOM   2366  HN  ILE A 736      55.090  56.530  51.020  1.00  0.00           H
ATOM   2367  CA  ILE A 736      57.020  56.820  51.860  1.00  0.00           C
ATOM   2368  HA  ILE A 736      57.770  56.050  51.950  1.00  0.00           H
ATOM   2369  CB  ILE A 736      57.480  57.620  50.690  1.00  0.00           C
ATOM   2370  HB  ILE A 736      56.780  58.450  50.420  1.00  0.00           H
ATOM   2371  CG2 ILE A 736      58.840  58.270  50.950  1.00  0.00           C
ATOM   2372 HG21 ILE A 736      58.770  59.010  51.790  1.00  0.00           H
ATOM   2373 HG22 ILE A 736      59.230  58.740  50.030  1.00  0.00           H
ATOM   2374 HG23 ILE A 736      59.590  57.500  51.220  1.00  0.00           H
ATOM   2375  CG1 ILE A 736      57.580  56.750  49.390  1.00  0.00           C
ATOM   2376 HG11 ILE A 736      56.720  56.060  49.350  1.00  0.00           H
ATOM   2377 HG12 ILE A 736      58.500  56.120  49.490  1.00  0.00           H
ATOM   2378  CD  ILE A 736      57.540  57.570  48.060  1.00  0.00           C
ATOM   2379  HD1 ILE A 736      58.410  58.250  47.990  1.00  0.00           H
ATOM   2380  HD2 ILE A 736      56.650  58.230  47.930  1.00  0.00           H
ATOM   2381  HD3 ILE A 736      57.520  56.910  47.170  1.00  0.00           H
ATOM   2382  C   ILE A 736      57.210  57.570  53.220  1.00  0.00           C
ATOM   2383  O   ILE A 736      58.210  57.370  53.900  1.00  0.00           O
ATOM   2384  N   TYR A 737      56.300  58.470  53.550  1.00  0.00           N
ATOM   2385  HN  TYR A 737      55.620  58.730  52.870  1.00  0.00           H
ATOM   2386  CA  TYR A 737      56.340  59.330  54.790  1.00  0.00           C
ATOM   2387  HA  TYR A 737      57.260  59.850  54.940  1.00  0.00           H
ATOM   2388  CB  TYR A 737      55.170  60.340  54.610  1.00  0.00           C
ATOM   2389  HB1 TYR A 737      54.250  59.750  54.410  1.00  0.00           H
ATOM   2390  HB2 TYR A 737      55.290  60.940  53.700  1.00  0.00           H
ATOM   2391  CG  TYR A 737      55.050  61.300  55.750  1.00  0.00           C
ATOM   2392  CD1 TYR A 737      54.360  60.950  56.910  1.00  0.00           C
ATOM   2393  HD1 TYR A 737      53.880  59.980  56.990  1.00  0.00           H
ATOM   2394  CE1 TYR A 737      54.100  61.920  57.930  1.00  0.00           C
ATOM   2395  HE1 TYR A 737      53.410  61.620  58.720  1.00  0.00           H
ATOM   2396  CZ  TYR A 737      54.730  63.160  57.870  1.00  0.00           C
ATOM   2397  OH  TYR A 737      54.660  64.010  59.020  1.00  0.00           O
ATOM   2398  HH  TYR A 737      54.540  63.500  59.810  1.00  0.00           H
ATOM   2399  CD2 TYR A 737      55.730  62.540  55.690  1.00  0.00           C
ATOM   2400  HD2 TYR A 737      56.310  62.760  54.790  1.00  0.00           H
ATOM   2401  CE2 TYR A 737      55.580  63.520  56.760  1.00  0.00           C
ATOM   2402  HE2 TYR A 737      56.120  64.460  56.780  1.00  0.00           H
ATOM   2403  C   TYR A 737      56.210  58.500  56.080  1.00  0.00           C
ATOM   2404  O   TYR A 737      56.810  58.880  57.030  1.00  0.00           O
ATOM   2405  N   GLU A 738      55.390  57.450  56.160  1.00  0.00           N
ATOM   2406  HN  GLU A 738      54.900  57.180  55.340  1.00  0.00           H
ATOM   2407  CA  GLU A 738      54.970  56.670  57.280  1.00  0.00           C
ATOM   2408  HA  GLU A 738      54.810  57.310  58.150  1.00  0.00           H
ATOM   2409  CB  GLU A 738      53.540  56.050  57.090  1.00  0.00           C
ATOM   2410  HB1 GLU A 738      53.250  55.250  57.820  1.00  0.00           H
ATOM   2411  HB2 GLU A 738      53.650  55.470  56.150  1.00  0.00           H
ATOM   2412  CG  GLU A 738      52.380  57.040  57.210  1.00  0.00           C
ATOM   2413  HG1 GLU A 738      51.530  56.620  56.630  1.00  0.00           H
ATOM   2414  HG2 GLU A 738      52.720  58.010  56.800  1.00  0.00           H
ATOM   2415  CD  GLU A 738      51.930  57.380  58.660  1.00  0.00           C
ATOM   2416  OE1 GLU A 738      50.700  57.360  58.940  1.00  0.00           O
ATOM   2417  OE2 GLU A 738      52.820  57.570  59.520  1.00  0.00           O
ATOM   2418  C   GLU A 738      56.050  55.670  57.700  1.00  0.00           C
ATOM   2419  O   GLU A 738      56.180  55.450  58.910  1.00  0.00           O
ATOM   2420  N   ALA A 739      56.800  55.140  56.760  1.00  0.00           N
ATOM   2421  HN  ALA A 739      56.580  55.200  55.790  1.00  0.00           H
ATOM   2422  CA  ALA A 739      57.970  54.410  57.190  1.00  0.00           C
ATOM   2423  HA  ALA A 739      57.660  53.660  57.910  1.00  0.00           H
ATOM   2424  CB  ALA A 739      58.710  53.820  55.950  1.00  0.00           C
ATOM   2425  HB1 ALA A 739      59.480  53.080  56.290  1.00  0.00           H
ATOM   2426  HB2 ALA A 739      59.180  54.580  55.280  1.00  0.00           H
ATOM   2427  HB3 ALA A 739      58.060  53.180  55.320  1.00  0.00           H
ATOM   2428  C   ALA A 739      58.940  55.400  57.950  1.00  0.00           C
ATOM   2429  O   ALA A 739      59.450  55.140  59.080  1.00  0.00           O
ATOM   2430  N   LEU A 740      59.180  56.560  57.270  1.00  0.00           N
ATOM   2431  HN  LEU A 740      58.770  56.760  56.380  1.00  0.00           H
ATOM   2432  CA  LEU A 740      60.060  57.560  57.790  1.00  0.00           C
ATOM   2433  HA  LEU A 740      61.000  57.150  58.110  1.00  0.00           H
ATOM   2434  CB  LEU A 740      60.470  58.620  56.710  1.00  0.00           C
ATOM   2435  HB1 LEU A 740      61.040  59.480  57.120  1.00  0.00           H
ATOM   2436  HB2 LEU A 740      59.570  59.080  56.260  1.00  0.00           H
ATOM   2437  CG  LEU A 740      61.310  58.000  55.610  1.00  0.00           C
ATOM   2438  HG  LEU A 740      60.800  57.180  55.040  1.00  0.00           H
ATOM   2439  CD1 LEU A 740      61.690  59.100  54.560  1.00  0.00           C
ATOM   2440 HD11 LEU A 740      62.280  59.900  55.080  1.00  0.00           H
ATOM   2441 HD12 LEU A 740      60.770  59.530  54.120  1.00  0.00           H
ATOM   2442 HD13 LEU A 740      62.290  58.540  53.810  1.00  0.00           H
ATOM   2443  CD2 LEU A 740      62.630  57.410  56.320  1.00  0.00           C
ATOM   2444 HD21 LEU A 740      63.430  57.180  55.580  1.00  0.00           H
ATOM   2445 HD22 LEU A 740      62.370  56.520  56.930  1.00  0.00           H
ATOM   2446 HD23 LEU A 740      62.960  58.120  57.110  1.00  0.00           H
ATOM   2447  C   LEU A 740      59.590  58.330  59.080  1.00  0.00           C
ATOM   2448  O   LEU A 740      60.420  58.500  60.010  1.00  0.00           O
ATOM   2449  N   GLU A 741      58.290  58.720  59.230  1.00  0.00           N
ATOM   2450  HN  GLU A 741      57.610  58.670  58.510  1.00  0.00           H
ATOM   2451  CA  GLU A 741      57.910  59.340  60.470  1.00  0.00           C
ATOM   2452  HA  GLU A 741      58.460  60.240  60.720  1.00  0.00           H
ATOM   2453  CB  GLU A 741      56.440  59.820  60.440  1.00  0.00           C
ATOM   2454  HB1 GLU A 741      55.730  59.000  60.160  1.00  0.00           H
ATOM   2455  HB2 GLU A 741      56.450  60.650  59.700  1.00  0.00           H
ATOM   2456  CG  GLU A 741      55.970  60.580  61.770  1.00  0.00           C
ATOM   2457  HG1 GLU A 741      56.820  61.120  62.220  1.00  0.00           H
ATOM   2458  HG2 GLU A 741      55.690  59.720  62.420  1.00  0.00           H
ATOM   2459  CD  GLU A 741      54.720  61.420  61.720  1.00  0.00           C
ATOM   2460  OE1 GLU A 741      53.660  61.080  62.360  1.00  0.00           O
ATOM   2461  OE2 GLU A 741      54.780  62.430  60.940  1.00  0.00           O
ATOM   2462  C   GLU A 741      58.130  58.500  61.700  1.00  0.00           C
ATOM   2463  O   GLU A 741      58.500  59.040  62.710  1.00  0.00           O
ATOM   2464  N   LYS A 742      57.920  57.200  61.590  1.00  0.00           N
ATOM   2465  HN  LYS A 742      57.570  56.890  60.720  1.00  0.00           H
ATOM   2466  CA  LYS A 742      58.040  56.280  62.670  1.00  0.00           C
ATOM   2467  HA  LYS A 742      57.520  56.700  63.510  1.00  0.00           H
ATOM   2468  CB  LYS A 742      57.560  54.860  62.290  1.00  0.00           C
ATOM   2469  HB1 LYS A 742      58.150  54.530  61.420  1.00  0.00           H
ATOM   2470  HB2 LYS A 742      56.510  54.930  61.910  1.00  0.00           H
ATOM   2471  CG  LYS A 742      57.540  53.770  63.400  1.00  0.00           C
ATOM   2472  HG1 LYS A 742      58.570  53.700  63.820  1.00  0.00           H
ATOM   2473  HG2 LYS A 742      57.270  52.750  63.060  1.00  0.00           H
ATOM   2474  CD  LYS A 742      56.530  54.050  64.540  1.00  0.00           C
ATOM   2475  HD1 LYS A 742      55.530  53.730  64.180  1.00  0.00           H
ATOM   2476  HD2 LYS A 742      56.480  55.140  64.740  1.00  0.00           H
ATOM   2477  CE  LYS A 742      56.980  53.390  65.790  1.00  0.00           C
ATOM   2478  HE1 LYS A 742      57.970  53.750  66.170  1.00  0.00           H
ATOM   2479  HE2 LYS A 742      57.190  52.310  65.630  1.00  0.00           H
ATOM   2480  NZ  LYS A 742      56.010  53.670  66.840  1.00  0.00           N
ATOM   2481  HZ1 LYS A 742      55.010  53.490  66.620  1.00  0.00           H
ATOM   2482  HZ2 LYS A 742      56.170  54.620  67.240  1.00  0.00           H
ATOM   2483  HZ3 LYS A 742      56.270  53.110  67.670  1.00  0.00           H
ATOM   2484  C   LYS A 742      59.520  56.180  63.220  1.00  0.00           C
ATOM   2485  O   LYS A 742      59.840  55.720  64.340  1.00  0.00           O
ATOM   2486  N   LEU A 743      60.520  56.520  62.420  1.00  0.00           N
ATOM   2487  HN  LEU A 743      60.350  56.690  61.450  1.00  0.00           H
ATOM   2488  CA  LEU A 743      61.950  56.470  62.870  1.00  0.00           C
ATOM   2489  HA  LEU A 743      62.190  55.510  63.300  1.00  0.00           H
ATOM   2490  CB  LEU A 743      62.840  56.620  61.650  1.00  0.00           C
ATOM   2491  HB1 LEU A 743      63.930  56.590  61.890  1.00  0.00           H
ATOM   2492  HB2 LEU A 743      62.680  57.600  61.170  1.00  0.00           H
ATOM   2493  CG  LEU A 743      62.580  55.570  60.550  1.00  0.00           C
ATOM   2494  HG  LEU A 743      61.600  55.740  60.060  1.00  0.00           H
ATOM   2495  CD1 LEU A 743      63.710  55.650  59.460  1.00  0.00           C
ATOM   2496 HD11 LEU A 743      63.420  55.170  58.500  1.00  0.00           H
ATOM   2497 HD12 LEU A 743      64.600  55.080  59.800  1.00  0.00           H
ATOM   2498 HD13 LEU A 743      63.960  56.700  59.190  1.00  0.00           H
ATOM   2499  CD2 LEU A 743      62.450  54.120  61.080  1.00  0.00           C
ATOM   2500 HD21 LEU A 743      61.500  53.900  61.610  1.00  0.00           H
ATOM   2501 HD22 LEU A 743      63.240  53.950  61.850  1.00  0.00           H
ATOM   2502 HD23 LEU A 743      62.460  53.390  60.240  1.00  0.00           H
ATOM   2503  C   LEU A 743      62.320  57.440  63.920  1.00  0.00           C
ATOM   2504  O   LEU A 743      63.200  57.310  64.750  1.00  0.00           O
ATOM   2505  N   PHE A 744      61.670  58.630  63.900  1.00  0.00           N
ATOM   2506  HN  PHE A 744      60.990  58.770  63.190  1.00  0.00           H
ATOM   2507  CA  PHE A 744      61.760  59.630  64.970  1.00  0.00           C
ATOM   2508  HA  PHE A 744      62.790  59.810  65.230  1.00  0.00           H
ATOM   2509  CB  PHE A 744      61.020  61.010  64.600  1.00  0.00           C
ATOM   2510  HB1 PHE A 744      61.290  61.590  65.510  1.00  0.00           H
ATOM   2511  HB2 PHE A 744      59.930  60.850  64.440  1.00  0.00           H
ATOM   2512  CG  PHE A 744      61.670  61.700  63.380  1.00  0.00           C
ATOM   2513  CD1 PHE A 744      61.430  61.260  62.060  1.00  0.00           C
ATOM   2514  HD1 PHE A 744      60.820  60.370  61.940  1.00  0.00           H
ATOM   2515  CE1 PHE A 744      61.920  61.910  60.960  1.00  0.00           C
ATOM   2516  HE1 PHE A 744      61.680  61.460  60.010  1.00  0.00           H
ATOM   2517  CZ  PHE A 744      62.640  63.110  61.140  1.00  0.00           C
ATOM   2518  HZ  PHE A 744      63.000  63.580  60.230  1.00  0.00           H
ATOM   2519  CD2 PHE A 744      62.430  62.850  63.540  1.00  0.00           C
ATOM   2520  HD2 PHE A 744      62.450  63.260  64.540  1.00  0.00           H
ATOM   2521  CE2 PHE A 744      62.890  63.550  62.430  1.00  0.00           C
ATOM   2522  HE2 PHE A 744      63.580  64.370  62.530  1.00  0.00           H
ATOM   2523  C   PHE A 744      61.080  59.180  66.220  1.00  0.00           C
ATOM   2524  O   PHE A 744      61.670  59.470  67.240  1.00  0.00           O
ATOM   2525  N   ASP A 745      59.930  58.500  66.220  1.00  0.00           N
ATOM   2526  HN  ASP A 745      59.430  58.480  65.360  1.00  0.00           H
ATOM   2527  CA  ASP A 745      59.340  57.900  67.340  1.00  0.00           C
ATOM   2528  HA  ASP A 745      59.210  58.630  68.110  1.00  0.00           H
ATOM   2529  CB  ASP A 745      57.880  57.560  67.000  1.00  0.00           C
ATOM   2530  HB1 ASP A 745      57.820  56.890  66.110  1.00  0.00           H
ATOM   2531  HB2 ASP A 745      57.350  58.470  66.640  1.00  0.00           H
ATOM   2532  CG  ASP A 745      57.100  56.960  68.190  1.00  0.00           C
ATOM   2533  OD1 ASP A 745      56.280  56.030  67.920  1.00  0.00           O
ATOM   2534  OD2 ASP A 745      57.090  57.570  69.290  1.00  0.00           O
ATOM   2535  C   ASP A 745      60.130  56.790  67.840  1.00  0.00           C
ATOM   2536  O   ASP A 745      60.270  56.650  69.070  1.00  0.00           O
ATOM   2537  N   LEU A 746      60.690  55.930  67.010  1.00  0.00           N
ATOM   2538  HN  LEU A 746      60.390  55.890  66.060  1.00  0.00           H
ATOM   2539  CA  LEU A 746      61.670  54.900  67.370  1.00  0.00           C
ATOM   2540  HA  LEU A 746      61.160  54.260  68.080  1.00  0.00           H
ATOM   2541  CB  LEU A 746      61.970  54.100  66.070  1.00  0.00           C
ATOM   2542  HB1 LEU A 746      62.390  54.730  65.270  1.00  0.00           H
ATOM   2543  HB2 LEU A 746      61.070  53.550  65.710  1.00  0.00           H
ATOM   2544  CG  LEU A 746      63.050  53.020  66.180  1.00  0.00           C
ATOM   2545  HG  LEU A 746      64.050  53.450  66.410  1.00  0.00           H
ATOM   2546  CD1 LEU A 746      62.770  52.090  67.360  1.00  0.00           C
ATOM   2547 HD11 LEU A 746      61.700  51.850  67.430  1.00  0.00           H
ATOM   2548 HD12 LEU A 746      63.000  52.600  68.320  1.00  0.00           H
ATOM   2549 HD13 LEU A 746      63.460  51.220  67.210  1.00  0.00           H
ATOM   2550  CD2 LEU A 746      63.110  52.280  64.770  1.00  0.00           C
ATOM   2551 HD21 LEU A 746      62.110  52.170  64.300  1.00  0.00           H
ATOM   2552 HD22 LEU A 746      63.490  51.270  65.000  1.00  0.00           H
ATOM   2553 HD23 LEU A 746      63.790  52.800  64.060  1.00  0.00           H
ATOM   2554  C   LEU A 746      62.920  55.460  68.060  1.00  0.00           C
ATOM   2555  O   LEU A 746      63.360  55.020  69.130  1.00  0.00           O
ATOM   2556  N   GLY A 747      63.490  56.470  67.450  1.00  0.00           N
ATOM   2557  HN  GLY A 747      63.170  56.820  66.570  1.00  0.00           H
ATOM   2558  CA  GLY A 747      64.580  57.280  68.030  1.00  0.00           C
ATOM   2559  HA1 GLY A 747      64.580  58.270  67.600  1.00  0.00           H
ATOM   2560  HA2 GLY A 747      65.460  56.740  67.700  1.00  0.00           H
ATOM   2561  C   GLY A 747      64.650  57.600  69.460  1.00  0.00           C
ATOM   2562  O   GLY A 747      65.730  57.640  70.020  1.00  0.00           O
ATOM   2563  N   GLU A 748      63.510  57.990  70.030  1.00  0.00           N
ATOM   2564  HN  GLU A 748      62.750  58.190  69.400  1.00  0.00           H
ATOM   2565  CA  GLU A 748      63.400  58.260  71.490  1.00  0.00           C
ATOM   2566  HA  GLU A 748      64.350  58.230  72.000  1.00  0.00           H
ATOM   2567  CB  GLU A 748      62.830  59.690  71.670  1.00  0.00           C
ATOM   2568  HB1 GLU A 748      63.400  60.360  70.990  1.00  0.00           H
ATOM   2569  HB2 GLU A 748      63.030  60.050  72.700  1.00  0.00           H
ATOM   2570  CG  GLU A 748      61.320  59.880  71.230  1.00  0.00           C
ATOM   2571  HG1 GLU A 748      60.570  59.270  71.780  1.00  0.00           H
ATOM   2572  HG2 GLU A 748      61.160  59.560  70.180  1.00  0.00           H
ATOM   2573  CD  GLU A 748      60.880  61.300  71.270  1.00  0.00           C
ATOM   2574  OE1 GLU A 748      60.210  61.670  72.270  1.00  0.00           O
ATOM   2575  OE2 GLU A 748      61.290  62.060  70.340  1.00  0.00           O
ATOM   2576  C   GLU A 748      62.610  57.200  72.190  1.00  0.00           C
ATOM   2577  O   GLU A 748      62.440  57.300  73.410  1.00  0.00           O
ATOM   2578  N   THR A 749      62.260  56.130  71.500  1.00  0.00           N
ATOM   2579  HN  THR A 749      62.300  56.110  70.500  1.00  0.00           H
ATOM   2580  CA  THR A 749      61.630  54.940  72.100  1.00  0.00           C
ATOM   2581  HA  THR A 749      61.000  55.270  72.910  1.00  0.00           H
ATOM   2582  CB  THR A 749      60.810  53.990  71.150  1.00  0.00           C
ATOM   2583  HB  THR A 749      61.520  53.580  70.400  1.00  0.00           H
ATOM   2584  OG1 THR A 749      59.640  54.670  70.690  1.00  0.00           O
ATOM   2585  HG1 THR A 749      59.930  55.440  70.190  1.00  0.00           H
ATOM   2586  CG2 THR A 749      60.260  52.860  72.010  1.00  0.00           C
ATOM   2587 HG21 THR A 749      61.120  52.320  72.470  1.00  0.00           H
ATOM   2588 HG22 THR A 749      59.610  52.120  71.510  1.00  0.00           H
ATOM   2589 HG23 THR A 749      59.700  53.250  72.900  1.00  0.00           H
ATOM   2590  C   THR A 749      62.700  54.210  72.870  1.00  0.00           C
ATOM   2591  O   THR A 749      62.540  53.550  73.910  1.00  0.00           O
ATOM   2592  N   TYR A 750      63.980  54.400  72.460  1.00  0.00           N
ATOM   2593  HN  TYR A 750      64.130  55.100  71.750  1.00  0.00           H
ATOM   2594  CA  TYR A 750      65.190  53.810  73.020  1.00  0.00           C
ATOM   2595  HA  TYR A 750      65.130  53.390  74.010  1.00  0.00           H
ATOM   2596  CB  TYR A 750      65.760  52.710  72.040  1.00  0.00           C
ATOM   2597  HB1 TYR A 750      66.680  52.320  72.520  1.00  0.00           H
ATOM   2598  HB2 TYR A 750      66.020  53.070  71.030  1.00  0.00           H
ATOM   2599  CG  TYR A 750      64.710  51.640  71.960  1.00  0.00           C
ATOM   2600  CD1 TYR A 750      63.890  51.510  70.850  1.00  0.00           C
ATOM   2601  HD1 TYR A 750      64.110  52.130  69.990  1.00  0.00           H
ATOM   2602  CE1 TYR A 750      62.810  50.570  70.890  1.00  0.00           C
ATOM   2603  HE1 TYR A 750      62.180  50.510  70.030  1.00  0.00           H
ATOM   2604  CZ  TYR A 750      62.650  49.740  72.040  1.00  0.00           C
ATOM   2605  OH  TYR A 750      61.620  48.760  72.190  1.00  0.00           O
ATOM   2606  HH  TYR A 750      61.200  48.790  71.320  1.00  0.00           H
ATOM   2607  CD2 TYR A 750      64.570  50.760  73.100  1.00  0.00           C
ATOM   2608  HD2 TYR A 750      65.310  50.810  73.880  1.00  0.00           H
ATOM   2609  CE2 TYR A 750      63.540  49.860  73.130  1.00  0.00           C
ATOM   2610  HE2 TYR A 750      63.480  49.140  73.930  1.00  0.00           H
ATOM   2611  C   TYR A 750      66.160  54.950  73.060  1.00  0.00           C
ATOM   2612  O   TYR A 750      66.040  55.930  72.340  1.00  0.00           O
ATOM   2613  N   ALA A 751      67.140  54.910  73.950  1.00  0.00           N
ATOM   2614  HN  ALA A 751      67.160  54.210  74.680  1.00  0.00           H
ATOM   2615  CA  ALA A 751      68.220  55.810  74.110  1.00  0.00           C
ATOM   2616  HA  ALA A 751      67.800  56.770  74.360  1.00  0.00           H
ATOM   2617  CB  ALA A 751      69.170  55.430  75.280  1.00  0.00           C
ATOM   2618  HB1 ALA A 751      69.940  56.200  75.520  1.00  0.00           H
ATOM   2619  HB2 ALA A 751      69.730  54.530  74.980  1.00  0.00           H
ATOM   2620  HB3 ALA A 751      68.570  55.150  76.180  1.00  0.00           H
ATOM   2621  C   ALA A 751      69.020  56.090  72.840  1.00  0.00           C
ATOM   2622  O   ALA A 751      69.360  55.170  72.130  1.00  0.00           O
ATOM   2623  N   PHE A 752      69.370  57.340  72.510  1.00  0.00           N
ATOM   2624  HN  PHE A 752      69.270  58.160  73.080  1.00  0.00           H
ATOM   2625  CA  PHE A 752      70.350  57.570  71.420  1.00  0.00           C
ATOM   2626  HA  PHE A 752      69.970  57.040  70.560  1.00  0.00           H
ATOM   2627  CB  PHE A 752      70.530  59.080  71.100  1.00  0.00           C
ATOM   2628  HB1 PHE A 752      71.210  59.300  70.260  1.00  0.00           H
ATOM   2629  HB2 PHE A 752      70.910  59.550  72.030  1.00  0.00           H
ATOM   2630  CG  PHE A 752      69.150  59.670  70.740  1.00  0.00           C
ATOM   2631  CD1 PHE A 752      68.600  60.580  71.610  1.00  0.00           C
ATOM   2632  HD1 PHE A 752      69.070  60.870  72.530  1.00  0.00           H
ATOM   2633  CE1 PHE A 752      67.400  61.190  71.210  1.00  0.00           C
ATOM   2634  HE1 PHE A 752      66.800  61.830  71.840  1.00  0.00           H
ATOM   2635  CZ  PHE A 752      66.840  60.860  69.970  1.00  0.00           C
ATOM   2636  HZ  PHE A 752      65.960  61.390  69.630  1.00  0.00           H
ATOM   2637  CD2 PHE A 752      68.530  59.280  69.560  1.00  0.00           C
ATOM   2638  HD2 PHE A 752      68.980  58.580  68.880  1.00  0.00           H
ATOM   2639  CE2 PHE A 752      67.450  59.910  69.100  1.00  0.00           C
ATOM   2640  HE2 PHE A 752      67.020  59.650  68.140  1.00  0.00           H
ATOM   2641  C   PHE A 752      71.760  56.940  71.650  1.00  0.00           C
ATOM   2642  O   PHE A 752      72.130  56.800  72.820  1.00  0.00           O
ATOM   2643  N   PRO A 822      72.630  56.500  70.720  1.00  0.00           N
ATOM   2644  CD  PRO A 822      74.060  56.510  71.020  1.00  0.00           C
ATOM   2645  HD1 PRO A 822      74.370  55.610  71.590  1.00  0.00           H
ATOM   2646  HD2 PRO A 822      74.430  57.420  71.540  1.00  0.00           H
ATOM   2647  CA  PRO A 822      72.310  56.310  69.370  1.00  0.00           C
ATOM   2648  HA  PRO A 822      71.370  56.720  69.000  1.00  0.00           H
ATOM   2649  CB  PRO A 822      73.490  56.890  68.660  1.00  0.00           C
ATOM   2650  HB1 PRO A 822      73.410  58.000  68.550  1.00  0.00           H
ATOM   2651  HB2 PRO A 822      73.720  56.400  67.680  1.00  0.00           H
ATOM   2652  CG  PRO A 822      74.730  56.600  69.650  1.00  0.00           C
ATOM   2653  HG1 PRO A 822      75.180  55.610  69.450  1.00  0.00           H
ATOM   2654  HG2 PRO A 822      75.450  57.440  69.770  1.00  0.00           H
ATOM   2655  C   PRO A 822      72.170  54.860  69.070  1.00  0.00           C
ATOM   2656  O   PRO A 822      71.560  54.610  67.970  1.00  0.00           O
ATOM   2657  N   ASP A 823      72.660  53.960  69.940  1.00  0.00           N
ATOM   2658  HN  ASP A 823      72.920  54.270  70.860  1.00  0.00           H
ATOM   2659  CA  ASP A 823      73.000  52.550  69.700  1.00  0.00           C
ATOM   2660  HA  ASP A 823      73.900  52.610  69.100  1.00  0.00           H
ATOM   2661  CB  ASP A 823      73.230  51.830  71.040  1.00  0.00           C
ATOM   2662  HB1 ASP A 823      73.460  50.790  70.750  1.00  0.00           H
ATOM   2663  HB2 ASP A 823      72.280  51.680  71.590  1.00  0.00           H
ATOM   2664  CG  ASP A 823      74.290  52.490  71.870  1.00  0.00           C
ATOM   2665  OD1 ASP A 823      74.010  52.750  73.070  1.00  0.00           O
ATOM   2666  OD2 ASP A 823      75.390  52.860  71.370  1.00  0.00           O
ATOM   2667  C   ASP A 823      71.950  51.820  68.830  1.00  0.00           C
ATOM   2668  O   ASP A 823      72.200  51.510  67.650  1.00  0.00           O
ATOM   2669  N   VAL A 824      70.780  51.540  69.390  1.00  0.00           N
ATOM   2670  HN  VAL A 824      70.710  51.850  70.330  1.00  0.00           H
ATOM   2671  CA  VAL A 824      69.620  50.860  68.830  1.00  0.00           C
ATOM   2672  HA  VAL A 824      69.870  49.860  68.530  1.00  0.00           H
ATOM   2673  CB  VAL A 824      68.660  50.830  70.010  1.00  0.00           C
ATOM   2674  HB  VAL A 824      68.500  51.820  70.470  1.00  0.00           H
ATOM   2675  CG1 VAL A 824      67.190  50.460  69.530  1.00  0.00           C
ATOM   2676 HG11 VAL A 824      66.420  50.130  70.250  1.00  0.00           H
ATOM   2677 HG12 VAL A 824      67.160  49.620  68.800  1.00  0.00           H
ATOM   2678 HG13 VAL A 824      66.850  51.300  68.880  1.00  0.00           H
ATOM   2679  CG2 VAL A 824      69.110  49.830  71.080  1.00  0.00           C
ATOM   2680 HG21 VAL A 824      70.050  50.140  71.580  1.00  0.00           H
ATOM   2681 HG22 VAL A 824      69.270  48.900  70.490  1.00  0.00           H
ATOM   2682 HG23 VAL A 824      68.270  49.630  71.780  1.00  0.00           H
ATOM   2683  C   VAL A 824      69.090  51.580  67.550  1.00  0.00           C
ATOM   2684  O   VAL A 824      68.700  51.040  66.540  1.00  0.00           O
ATOM   2685  N   LEU A 825      69.050  52.900  67.560  1.00  0.00           N
ATOM   2686  HN  LEU A 825      69.430  53.430  68.320  1.00  0.00           H
ATOM   2687  CA  LEU A 825      68.610  53.740  66.460  1.00  0.00           C
ATOM   2688  HA  LEU A 825      67.650  53.350  66.180  1.00  0.00           H
ATOM   2689  CB  LEU A 825      68.330  55.230  66.760  1.00  0.00           C
ATOM   2690  HB1 LEU A 825      69.310  55.610  67.100  1.00  0.00           H
ATOM   2691  HB2 LEU A 825      67.670  55.460  67.630  1.00  0.00           H
ATOM   2692  CG  LEU A 825      67.780  56.100  65.550  1.00  0.00           C
ATOM   2693  HG  LEU A 825      68.500  55.910  64.720  1.00  0.00           H
ATOM   2694  CD1 LEU A 825      66.460  55.600  65.060  1.00  0.00           C
ATOM   2695 HD11 LEU A 825      66.490  54.570  64.660  1.00  0.00           H
ATOM   2696 HD12 LEU A 825      66.040  56.210  64.230  1.00  0.00           H
ATOM   2697 HD13 LEU A 825      65.700  55.540  65.870  1.00  0.00           H
ATOM   2698  CD2 LEU A 825      67.650  57.580  65.900  1.00  0.00           C
ATOM   2699 HD21 LEU A 825      67.580  58.190  64.970  1.00  0.00           H
ATOM   2700 HD22 LEU A 825      68.590  57.870  66.410  1.00  0.00           H
ATOM   2701 HD23 LEU A 825      66.750  57.640  66.550  1.00  0.00           H
ATOM   2702  C   LEU A 825      69.520  53.600  65.310  1.00  0.00           C
ATOM   2703  O   LEU A 825      69.070  53.370  64.230  1.00  0.00           O
ATOM   2704  N   PHE A 826      70.900  53.650  65.540  1.00  0.00           N
ATOM   2705  HN  PHE A 826      71.190  54.050  66.400  1.00  0.00           H
ATOM   2706  CA  PHE A 826      71.880  53.430  64.470  1.00  0.00           C
ATOM   2707  HA  PHE A 826      71.540  54.090  63.680  1.00  0.00           H
ATOM   2708  CB  PHE A 826      73.260  53.800  65.050  1.00  0.00           C
ATOM   2709  HB1 PHE A 826      73.320  53.260  66.010  1.00  0.00           H
ATOM   2710  HB2 PHE A 826      73.330  54.890  65.280  1.00  0.00           H
ATOM   2711  CG  PHE A 826      74.380  53.410  64.160  1.00  0.00           C
ATOM   2712  CD1 PHE A 826      74.640  54.090  63.010  1.00  0.00           C
ATOM   2713  HD1 PHE A 826      73.860  54.790  62.780  1.00  0.00           H
ATOM   2714  CE1 PHE A 826      75.680  53.800  62.200  1.00  0.00           C
ATOM   2715  HE1 PHE A 826      75.850  54.450  61.350  1.00  0.00           H
ATOM   2716  CZ  PHE A 826      76.430  52.610  62.430  1.00  0.00           C
ATOM   2717  HZ  PHE A 826      77.270  52.390  61.780  1.00  0.00           H
ATOM   2718  CD2 PHE A 826      75.130  52.220  64.430  1.00  0.00           C
ATOM   2719  HD2 PHE A 826      74.900  51.600  65.280  1.00  0.00           H
ATOM   2720  CE2 PHE A 826      76.120  51.840  63.500  1.00  0.00           C
ATOM   2721  HE2 PHE A 826      76.890  51.100  63.650  1.00  0.00           H
ATOM   2722  C   PHE A 826      71.780  52.020  63.880  1.00  0.00           C
ATOM   2723  O   PHE A 826      71.640  51.860  62.670  1.00  0.00           O
ATOM   2724  N   TRP A 827      71.600  50.910  64.720  1.00  0.00           N
ATOM   2725  HN  TRP A 827      71.400  51.060  65.670  1.00  0.00           H
ATOM   2726  CA  TRP A 827      71.410  49.610  64.130  1.00  0.00           C
ATOM   2727  HA  TRP A 827      72.030  49.640  63.250  1.00  0.00           H
ATOM   2728  CB  TRP A 827      71.930  48.340  64.940  1.00  0.00           C
ATOM   2729  HB1 TRP A 827      71.650  47.490  64.280  1.00  0.00           H
ATOM   2730  HB2 TRP A 827      71.280  48.290  65.840  1.00  0.00           H
ATOM   2731  CG  TRP A 827      73.380  48.340  65.200  1.00  0.00           C
ATOM   2732  CD1 TRP A 827      74.060  48.620  66.350  1.00  0.00           C
ATOM   2733  HD1 TRP A 827      73.680  48.840  67.330  1.00  0.00           H
ATOM   2734  NE1 TRP A 827      75.420  48.550  66.040  1.00  0.00           N
ATOM   2735  HE1 TRP A 827      76.150  48.940  66.550  1.00  0.00           H
ATOM   2736  CE2 TRP A 827      75.650  48.150  64.770  1.00  0.00           C
ATOM   2737  CD2 TRP A 827      74.380  48.010  64.200  1.00  0.00           C
ATOM   2738  CE3 TRP A 827      74.360  47.690  62.860  1.00  0.00           C
ATOM   2739  HE3 TRP A 827      73.340  47.820  62.520  1.00  0.00           H
ATOM   2740  CZ3 TRP A 827      75.470  47.400  62.110  1.00  0.00           C
ATOM   2741  HZ3 TRP A 827      75.400  47.300  61.040  1.00  0.00           H
ATOM   2742  CZ2 TRP A 827      76.810  47.780  64.120  1.00  0.00           C
ATOM   2743  HZ2 TRP A 827      77.740  47.800  64.650  1.00  0.00           H
ATOM   2744  CH2 TRP A 827      76.740  47.420  62.760  1.00  0.00           C
ATOM   2745  HH2 TRP A 827      77.610  47.220  62.160  1.00  0.00           H
ATOM   2746  C   TRP A 827      70.060  49.420  63.440  1.00  0.00           C
ATOM   2747  O   TRP A 827      70.040  48.700  62.410  1.00  0.00           O
ATOM   2748  N   CYS A 828      68.990  50.160  63.800  1.00  0.00           N
ATOM   2749  HN  CYS A 828      68.960  50.540  64.720  1.00  0.00           H
ATOM   2750  CA  CYS A 828      67.800  50.220  62.980  1.00  0.00           C
ATOM   2751  HA  CYS A 828      67.550  49.190  62.760  1.00  0.00           H
ATOM   2752  CB  CYS A 828      66.600  50.870  63.680  1.00  0.00           C
ATOM   2753  HB1 CYS A 828      65.710  50.980  63.030  1.00  0.00           H
ATOM   2754  HB2 CYS A 828      66.880  51.880  64.060  1.00  0.00           H
ATOM   2755  SG  CYS A 828      66.100  49.930  65.090  1.00  0.00           S
ATOM   2756  HG1 CYS A 828      67.200  49.890  65.840  1.00  0.00           H
ATOM   2757  C   CYS A 828      68.040  50.920  61.600  1.00  0.00           C
ATOM   2758  O   CYS A 828      67.780  50.340  60.560  1.00  0.00           O
ATOM   2759  N   VAL A 829      68.580  52.140  61.520  1.00  0.00           N
ATOM   2760  HN  VAL A 829      68.770  52.530  62.420  1.00  0.00           H
ATOM   2761  CA  VAL A 829      68.870  52.870  60.300  1.00  0.00           C
ATOM   2762  HA  VAL A 829      67.930  53.020  59.780  1.00  0.00           H
ATOM   2763  CB  VAL A 829      69.430  54.240  60.790  1.00  0.00           C
ATOM   2764  HB  VAL A 829      70.210  54.190  61.580  1.00  0.00           H
ATOM   2765  CG1 VAL A 829      69.820  55.020  59.510  1.00  0.00           C
ATOM   2766 HG11 VAL A 829      69.060  54.740  58.740  1.00  0.00           H
ATOM   2767 HG12 VAL A 829      70.790  54.590  59.210  1.00  0.00           H
ATOM   2768 HG13 VAL A 829      69.860  56.120  59.640  1.00  0.00           H
ATOM   2769  CG2 VAL A 829      68.290  54.980  61.510  1.00  0.00           C
ATOM   2770 HG21 VAL A 829      68.520  56.060  61.660  1.00  0.00           H
ATOM   2771 HG22 VAL A 829      68.040  54.480  62.460  1.00  0.00           H
ATOM   2772 HG23 VAL A 829      67.390  54.840  60.880  1.00  0.00           H
ATOM   2773  C   VAL A 829      69.850  52.190  59.320  1.00  0.00           C
ATOM   2774  O   VAL A 829      69.690  52.240  58.120  1.00  0.00           O
ATOM   2775  N   ILE A 830      70.900  51.530  59.830  1.00  0.00           N
ATOM   2776  HN  ILE A 830      71.170  51.570  60.790  1.00  0.00           H
ATOM   2777  CA  ILE A 830      71.660  50.640  59.010  1.00  0.00           C
ATOM   2778  HA  ILE A 830      72.040  51.250  58.220  1.00  0.00           H
ATOM   2779  CB  ILE A 830      72.880  50.070  59.740  1.00  0.00           C
ATOM   2780  HB  ILE A 830      72.540  49.570  60.670  1.00  0.00           H
ATOM   2781  CG2 ILE A 830      73.650  49.000  58.990  1.00  0.00           C
ATOM   2782 HG21 ILE A 830      74.660  48.850  59.430  1.00  0.00           H
ATOM   2783 HG22 ILE A 830      73.700  49.030  57.880  1.00  0.00           H
ATOM   2784 HG23 ILE A 830      73.100  48.060  59.190  1.00  0.00           H
ATOM   2785  CG1 ILE A 830      73.840  51.210  60.190  1.00  0.00           C
ATOM   2786 HG11 ILE A 830      74.580  50.670  60.840  1.00  0.00           H
ATOM   2787 HG12 ILE A 830      73.250  51.940  60.790  1.00  0.00           H
ATOM   2788  CD  ILE A 830      74.590  51.950  59.050  1.00  0.00           C
ATOM   2789  HD1 ILE A 830      75.540  52.490  59.310  1.00  0.00           H
ATOM   2790  HD2 ILE A 830      73.910  52.730  58.640  1.00  0.00           H
ATOM   2791  HD3 ILE A 830      74.710  51.300  58.170  1.00  0.00           H
ATOM   2792  C   ILE A 830      70.900  49.490  58.330  1.00  0.00           C
ATOM   2793  O   ILE A 830      71.040  49.190  57.170  1.00  0.00           O
ATOM   2794  N   LEU A 831      70.070  48.800  59.110  1.00  0.00           N
ATOM   2795  HN  LEU A 831      70.010  49.010  60.080  1.00  0.00           H
ATOM   2796  CA  LEU A 831      69.150  47.790  58.630  1.00  0.00           C
ATOM   2797  HA  LEU A 831      69.740  47.110  58.020  1.00  0.00           H
ATOM   2798  CB  LEU A 831      68.510  47.180  59.950  1.00  0.00           C
ATOM   2799  HB1 LEU A 831      68.160  47.890  60.740  1.00  0.00           H
ATOM   2800  HB2 LEU A 831      69.330  46.570  60.370  1.00  0.00           H
ATOM   2801  CG  LEU A 831      67.410  46.120  59.680  1.00  0.00           C
ATOM   2802  HG  LEU A 831      66.580  46.740  59.280  1.00  0.00           H
ATOM   2803  CD1 LEU A 831      67.810  45.120  58.600  1.00  0.00           C
ATOM   2804 HD11 LEU A 831      68.800  45.300  58.130  1.00  0.00           H
ATOM   2805 HD12 LEU A 831      67.110  45.050  57.740  1.00  0.00           H
ATOM   2806 HD13 LEU A 831      67.870  44.130  59.120  1.00  0.00           H
ATOM   2807  CD2 LEU A 831      66.880  45.480  60.930  1.00  0.00           C
ATOM   2808 HD21 LEU A 831      67.550  44.630  61.180  1.00  0.00           H
ATOM   2809 HD22 LEU A 831      65.910  44.950  60.830  1.00  0.00           H
ATOM   2810 HD23 LEU A 831      66.950  46.150  61.800  1.00  0.00           H
ATOM   2811  C   LEU A 831      68.130  48.330  57.590  1.00  0.00           C
ATOM   2812  O   LEU A 831      67.790  47.690  56.570  1.00  0.00           O
ATOM   2813  N   PHE A 832      67.490  49.540  57.850  1.00  0.00           N
ATOM   2814  HN  PHE A 832      67.750  50.070  58.660  1.00  0.00           H
ATOM   2815  CA  PHE A 832      66.490  50.180  57.030  1.00  0.00           C
ATOM   2816  HA  PHE A 832      65.700  49.480  56.780  1.00  0.00           H
ATOM   2817  CB  PHE A 832      65.940  51.440  57.810  1.00  0.00           C
ATOM   2818  HB1 PHE A 832      66.770  52.100  58.170  1.00  0.00           H
ATOM   2819  HB2 PHE A 832      65.370  50.960  58.630  1.00  0.00           H
ATOM   2820  CG  PHE A 832      64.930  52.320  57.050  1.00  0.00           C
ATOM   2821  CD1 PHE A 832      63.660  51.920  56.590  1.00  0.00           C
ATOM   2822  HD1 PHE A 832      63.260  50.950  56.840  1.00  0.00           H
ATOM   2823  CE1 PHE A 832      62.820  52.910  55.940  1.00  0.00           C
ATOM   2824  HE1 PHE A 832      61.830  52.650  55.620  1.00  0.00           H
ATOM   2825  CZ  PHE A 832      63.320  54.190  55.610  1.00  0.00           C
ATOM   2826  HZ  PHE A 832      62.680  54.830  55.010  1.00  0.00           H
ATOM   2827  CD2 PHE A 832      65.340  53.640  56.700  1.00  0.00           C
ATOM   2828  HD2 PHE A 832      66.330  54.000  56.900  1.00  0.00           H
ATOM   2829  CE2 PHE A 832      64.620  54.530  55.910  1.00  0.00           C
ATOM   2830  HE2 PHE A 832      65.020  55.460  55.560  1.00  0.00           H
ATOM   2831  C   PHE A 832      67.170  50.570  55.640  1.00  0.00           C
ATOM   2832  O   PHE A 832      66.740  50.190  54.570  1.00  0.00           O
ATOM   2833  N   PHE A 833      68.390  51.210  55.640  1.00  0.00           N
ATOM   2834  HN  PHE A 833      68.760  51.490  56.520  1.00  0.00           H
ATOM   2835  CA  PHE A 833      69.110  51.540  54.440  1.00  0.00           C
ATOM   2836  HA  PHE A 833      68.460  51.940  53.680  1.00  0.00           H
ATOM   2837  CB  PHE A 833      70.340  52.520  54.740  1.00  0.00           C
ATOM   2838  HB1 PHE A 833      70.950  52.730  53.840  1.00  0.00           H
ATOM   2839  HB2 PHE A 833      71.010  51.920  55.400  1.00  0.00           H
ATOM   2840  CG  PHE A 833      69.990  53.790  55.400  1.00  0.00           C
ATOM   2841  CD1 PHE A 833      71.010  54.600  56.000  1.00  0.00           C
ATOM   2842  HD1 PHE A 833      72.010  54.210  55.850  1.00  0.00           H
ATOM   2843  CE1 PHE A 833      70.820  55.890  56.570  1.00  0.00           C
ATOM   2844  HE1 PHE A 833      71.690  56.370  56.990  1.00  0.00           H
ATOM   2845  CZ  PHE A 833      69.500  56.420  56.530  1.00  0.00           C
ATOM   2846  HZ  PHE A 833      69.170  57.370  56.920  1.00  0.00           H
ATOM   2847  CD2 PHE A 833      68.710  54.400  55.250  1.00  0.00           C
ATOM   2848  HD2 PHE A 833      67.950  53.890  54.660  1.00  0.00           H
ATOM   2849  CE2 PHE A 833      68.480  55.690  55.790  1.00  0.00           C
ATOM   2850  HE2 PHE A 833      67.520  56.110  55.560  1.00  0.00           H
ATOM   2851  C   PHE A 833      69.580  50.310  53.630  1.00  0.00           C
ATOM   2852  O   PHE A 833      69.310  50.220  52.390  1.00  0.00           O
ATOM   2853  N   THR A 834      70.120  49.280  54.260  1.00  0.00           N
ATOM   2854  HN  THR A 834      70.120  49.440  55.240  1.00  0.00           H
ATOM   2855  CA  THR A 834      70.490  48.060  53.660  1.00  0.00           C
ATOM   2856  HA  THR A 834      71.040  48.390  52.790  1.00  0.00           H
ATOM   2857  CB  THR A 834      71.320  47.110  54.470  1.00  0.00           C
ATOM   2858  HB  THR A 834      71.480  46.080  54.110  1.00  0.00           H
ATOM   2859  OG1 THR A 834      70.730  47.060  55.720  1.00  0.00           O
ATOM   2860  HG1 THR A 834      71.060  47.780  56.270  1.00  0.00           H
ATOM   2861  CG2 THR A 834      72.720  47.670  54.770  1.00  0.00           C
ATOM   2862 HG21 THR A 834      73.220  47.630  53.790  1.00  0.00           H
ATOM   2863 HG22 THR A 834      73.270  47.030  55.490  1.00  0.00           H
ATOM   2864 HG23 THR A 834      72.520  48.680  55.200  1.00  0.00           H
ATOM   2865  C   THR A 834      69.290  47.370  53.060  1.00  0.00           C
ATOM   2866  O   THR A 834      69.480  46.790  51.940  1.00  0.00           O
ATOM   2867  N   THR A 835      68.090  47.440  53.730  1.00  0.00           N
ATOM   2868  HN  THR A 835      68.060  47.740  54.670  1.00  0.00           H
ATOM   2869  CA  THR A 835      66.900  46.840  53.230  1.00  0.00           C
ATOM   2870  HA  THR A 835      67.150  45.800  53.050  1.00  0.00           H
ATOM   2871  CB  THR A 835      65.760  46.990  54.270  1.00  0.00           C
ATOM   2872  HB  THR A 835      65.720  48.070  54.530  1.00  0.00           H
ATOM   2873  OG1 THR A 835      65.990  46.210  55.400  1.00  0.00           O
ATOM   2874  HG1 THR A 835      66.800  46.480  55.840  1.00  0.00           H
ATOM   2875  CG2 THR A 835      64.470  46.490  53.720  1.00  0.00           C
ATOM   2876 HG21 THR A 835      63.730  46.490  54.560  1.00  0.00           H
ATOM   2877 HG22 THR A 835      64.540  45.480  53.260  1.00  0.00           H
ATOM   2878 HG23 THR A 835      63.990  47.200  53.000  1.00  0.00           H
ATOM   2879  C   THR A 835      66.350  47.420  51.870  1.00  0.00           C
ATOM   2880  O   THR A 835      65.920  46.650  50.970  1.00  0.00           O
ATOM   2881  N   PHE A 836      66.290  48.730  51.740  1.00  0.00           N
ATOM   2882  HN  PHE A 836      66.390  49.300  52.560  1.00  0.00           H
ATOM   2883  CA  PHE A 836      65.880  49.390  50.600  1.00  0.00           C
ATOM   2884  HA  PHE A 836      65.080  48.800  50.190  1.00  0.00           H
ATOM   2885  CB  PHE A 836      65.570  50.850  50.870  1.00  0.00           C
ATOM   2886  HB1 PHE A 836      66.440  51.460  51.170  1.00  0.00           H
ATOM   2887  HB2 PHE A 836      64.890  50.960  51.750  1.00  0.00           H
ATOM   2888  CG  PHE A 836      64.920  51.500  49.670  1.00  0.00           C
ATOM   2889  CD1 PHE A 836      65.650  52.330  48.750  1.00  0.00           C
ATOM   2890  HD1 PHE A 836      66.720  52.270  48.850  1.00  0.00           H
ATOM   2891  CE1 PHE A 836      64.980  52.820  47.650  1.00  0.00           C
ATOM   2892  HE1 PHE A 836      65.620  53.360  46.970  1.00  0.00           H
ATOM   2893  CZ  PHE A 836      63.670  52.510  47.360  1.00  0.00           C
ATOM   2894  HZ  PHE A 836      63.210  52.690  46.410  1.00  0.00           H
ATOM   2895  CD2 PHE A 836      63.510  51.220  49.400  1.00  0.00           C
ATOM   2896  HD2 PHE A 836      62.930  50.490  49.940  1.00  0.00           H
ATOM   2897  CE2 PHE A 836      62.970  51.660  48.210  1.00  0.00           C
ATOM   2898  HE2 PHE A 836      61.970  51.290  48.070  1.00  0.00           H
ATOM   2899  C   PHE A 836      66.850  49.220  49.440  1.00  0.00           C
ATOM   2900  O   PHE A 836      66.380  48.810  48.410  1.00  0.00           O
ATOM   2901  N   PHE A 837      68.220  49.300  49.670  1.00  0.00           N
ATOM   2902  HN  PHE A 837      68.520  49.550  50.580  1.00  0.00           H
ATOM   2903  CA  PHE A 837      69.330  49.010  48.780  1.00  0.00           C
ATOM   2904  HA  PHE A 837      69.240  49.590  47.870  1.00  0.00           H
ATOM   2905  CB  PHE A 837      70.690  49.210  49.480  1.00  0.00           C
ATOM   2906  HB1 PHE A 837      70.690  48.450  50.310  1.00  0.00           H
ATOM   2907  HB2 PHE A 837      70.810  50.200  49.970  1.00  0.00           H
ATOM   2908  CG  PHE A 837      71.900  48.980  48.680  1.00  0.00           C
ATOM   2909  CD1 PHE A 837      72.230  49.880  47.650  1.00  0.00           C
ATOM   2910  HD1 PHE A 837      71.660  50.790  47.540  1.00  0.00           H
ATOM   2911  CE1 PHE A 837      73.360  49.630  46.810  1.00  0.00           C
ATOM   2912  HE1 PHE A 837      73.640  50.220  45.950  1.00  0.00           H
ATOM   2913  CZ  PHE A 837      74.150  48.440  47.050  1.00  0.00           C
ATOM   2914  HZ  PHE A 837      75.020  48.270  46.450  1.00  0.00           H
ATOM   2915  CD2 PHE A 837      72.770  47.940  48.970  1.00  0.00           C
ATOM   2916  HD2 PHE A 837      72.570  47.130  49.650  1.00  0.00           H
ATOM   2917  CE2 PHE A 837      73.950  47.680  48.200  1.00  0.00           C
ATOM   2918  HE2 PHE A 837      74.500  46.750  48.330  1.00  0.00           H
ATOM   2919  C   PHE A 837      69.150  47.600  48.250  1.00  0.00           C
ATOM   2920  O   PHE A 837      69.070  47.360  47.050  1.00  0.00           O
ATOM   2921  N   LEU A 838      69.090  46.590  49.150  1.00  0.00           N
ATOM   2922  HN  LEU A 838      69.160  46.680  50.140  1.00  0.00           H
ATOM   2923  CA  LEU A 838      69.070  45.140  48.710  1.00  0.00           C
ATOM   2924  HA  LEU A 838      69.890  45.070  48.010  1.00  0.00           H
ATOM   2925  CB  LEU A 838      69.330  44.200  49.830  1.00  0.00           C
ATOM   2926  HB1 LEU A 838      68.570  44.290  50.640  1.00  0.00           H
ATOM   2927  HB2 LEU A 838      70.240  44.520  50.380  1.00  0.00           H
ATOM   2928  CG  LEU A 838      69.530  42.650  49.540  1.00  0.00           C
ATOM   2929  HG  LEU A 838      68.640  42.270  49.000  1.00  0.00           H
ATOM   2930  CD1 LEU A 838      70.770  42.480  48.710  1.00  0.00           C
ATOM   2931 HD11 LEU A 838      70.830  43.240  47.900  1.00  0.00           H
ATOM   2932 HD12 LEU A 838      70.780  41.420  48.360  1.00  0.00           H
ATOM   2933 HD13 LEU A 838      71.630  42.700  49.380  1.00  0.00           H
ATOM   2934  CD2 LEU A 838      69.610  41.800  50.800  1.00  0.00           C
ATOM   2935 HD21 LEU A 838      70.570  41.980  51.340  1.00  0.00           H
ATOM   2936 HD22 LEU A 838      69.730  40.750  50.460  1.00  0.00           H
ATOM   2937 HD23 LEU A 838      68.730  41.990  51.450  1.00  0.00           H
ATOM   2938  C   LEU A 838      67.880  44.730  47.890  1.00  0.00           C
ATOM   2939  O   LEU A 838      68.050  44.180  46.790  1.00  0.00           O
ATOM   2940  N   SER A 839      66.670  45.030  48.360  1.00  0.00           N
ATOM   2941  HN  SER A 839      66.490  45.200  49.320  1.00  0.00           H
ATOM   2942  CA  SER A 839      65.430  44.730  47.610  1.00  0.00           C
ATOM   2943  HA  SER A 839      65.400  43.660  47.510  1.00  0.00           H
ATOM   2944  CB  SER A 839      64.130  45.000  48.390  1.00  0.00           C
ATOM   2945  HB1 SER A 839      64.100  44.320  49.270  1.00  0.00           H
ATOM   2946  HB2 SER A 839      63.230  44.790  47.780  1.00  0.00           H
ATOM   2947  OG  SER A 839      64.180  46.370  48.800  1.00  0.00           O
ATOM   2948  HG1 SER A 839      64.590  46.460  49.660  1.00  0.00           H
ATOM   2949  C   SER A 839      65.300  45.330  46.260  1.00  0.00           C
ATOM   2950  O   SER A 839      64.970  44.620  45.300  1.00  0.00           O
ATOM   2951  N   SER A 840      65.640  46.580  46.080  1.00  0.00           N
ATOM   2952  HN  SER A 840      65.900  47.180  46.850  1.00  0.00           H
ATOM   2953  CA  SER A 840      65.700  47.220  44.830  1.00  0.00           C
ATOM   2954  HA  SER A 840      64.780  47.020  44.300  1.00  0.00           H
ATOM   2955  CB  SER A 840      65.820  48.720  44.860  1.00  0.00           C
ATOM   2956  HB1 SER A 840      64.880  49.090  45.320  1.00  0.00           H
ATOM   2957  HB2 SER A 840      65.770  49.280  43.910  1.00  0.00           H
ATOM   2958  OG  SER A 840      66.880  49.170  45.740  1.00  0.00           O
ATOM   2959  HG1 SER A 840      66.520  49.050  46.620  1.00  0.00           H
ATOM   2960  C   SER A 840      66.720  46.640  43.840  1.00  0.00           C
ATOM   2961  O   SER A 840      66.520  46.600  42.640  1.00  0.00           O
ATOM   2962  N   PHE A 841      67.910  46.310  44.390  1.00  0.00           N
ATOM   2963  HN  PHE A 841      68.110  46.480  45.350  1.00  0.00           H
ATOM   2964  CA  PHE A 841      68.950  45.620  43.690  1.00  0.00           C
ATOM   2965  HA  PHE A 841      69.000  46.090  42.720  1.00  0.00           H
ATOM   2966  CB  PHE A 841      70.310  45.680  44.490  1.00  0.00           C
ATOM   2967  HB1 PHE A 841      70.210  45.330  45.540  1.00  0.00           H
ATOM   2968  HB2 PHE A 841      70.780  46.680  44.530  1.00  0.00           H
ATOM   2969  CG  PHE A 841      71.340  44.730  43.990  1.00  0.00           C
ATOM   2970  CD1 PHE A 841      72.420  45.220  43.220  1.00  0.00           C
ATOM   2971  HD1 PHE A 841      72.320  46.240  42.870  1.00  0.00           H
ATOM   2972  CE1 PHE A 841      73.570  44.450  42.970  1.00  0.00           C
ATOM   2973  HE1 PHE A 841      74.400  44.830  42.400  1.00  0.00           H
ATOM   2974  CZ  PHE A 841      73.580  43.150  43.450  1.00  0.00           C
ATOM   2975  HZ  PHE A 841      74.430  42.520  43.200  1.00  0.00           H
ATOM   2976  CD2 PHE A 841      71.390  43.410  44.510  1.00  0.00           C
ATOM   2977  HD2 PHE A 841      70.610  43.040  45.160  1.00  0.00           H
ATOM   2978  CE2 PHE A 841      72.510  42.670  44.210  1.00  0.00           C
ATOM   2979  HE2 PHE A 841      72.480  41.680  44.650  1.00  0.00           H
ATOM   2980  C   PHE A 841      68.590  44.180  43.210  1.00  0.00           C
ATOM   2981  O   PHE A 841      68.930  43.820  42.080  1.00  0.00           O
ATOM   2982  N   LEU A 842      67.770  43.440  44.000  1.00  0.00           N
ATOM   2983  HN  LEU A 842      67.470  43.720  44.910  1.00  0.00           H
ATOM   2984  CA  LEU A 842      67.170  42.190  43.660  1.00  0.00           C
ATOM   2985  HA  LEU A 842      67.940  41.650  43.130  1.00  0.00           H
ATOM   2986  CB  LEU A 842      66.710  41.260  44.830  1.00  0.00           C
ATOM   2987  HB1 LEU A 842      66.300  40.330  44.390  1.00  0.00           H
ATOM   2988  HB2 LEU A 842      65.880  41.750  45.390  1.00  0.00           H
ATOM   2989  CG  LEU A 842      67.810  40.850  45.860  1.00  0.00           C
ATOM   2990  HG  LEU A 842      68.430  41.750  46.090  1.00  0.00           H
ATOM   2991  CD1 LEU A 842      67.220  40.300  47.120  1.00  0.00           C
ATOM   2992 HD11 LEU A 842      66.500  41.070  47.450  1.00  0.00           H
ATOM   2993 HD12 LEU A 842      68.050  40.050  47.810  1.00  0.00           H
ATOM   2994 HD13 LEU A 842      66.630  39.380  46.890  1.00  0.00           H
ATOM   2995  CD2 LEU A 842      68.770  39.790  45.360  1.00  0.00           C
ATOM   2996 HD21 LEU A 842      68.180  38.870  45.160  1.00  0.00           H
ATOM   2997 HD22 LEU A 842      69.580  39.530  46.080  1.00  0.00           H
ATOM   2998 HD23 LEU A 842      69.190  40.100  44.380  1.00  0.00           H
ATOM   2999  C   LEU A 842      65.980  42.250  42.700  1.00  0.00           C
ATOM   3000  O   LEU A 842      65.810  41.400  41.810  1.00  0.00           O
ATOM   3001  N   LYS A 843      65.130  43.270  42.760  1.00  0.00           N
ATOM   3002  HN  LYS A 843      65.000  43.840  43.570  1.00  0.00           H
ATOM   3003  CA  LYS A 843      64.150  43.690  41.700  1.00  0.00           C
ATOM   3004  HA  LYS A 843      63.420  42.900  41.650  1.00  0.00           H
ATOM   3005  CB  LYS A 843      63.470  45.040  42.240  1.00  0.00           C
ATOM   3006  HB1 LYS A 843      64.270  45.800  42.350  1.00  0.00           H
ATOM   3007  HB2 LYS A 843      62.970  44.900  43.220  1.00  0.00           H
ATOM   3008  CG  LYS A 843      62.460  45.700  41.200  1.00  0.00           C
ATOM   3009  HG1 LYS A 843      63.000  45.680  40.220  1.00  0.00           H
ATOM   3010  HG2 LYS A 843      62.320  46.730  41.580  1.00  0.00           H
ATOM   3011  CD  LYS A 843      61.020  45.060  41.170  1.00  0.00           C
ATOM   3012  HD1 LYS A 843      60.570  45.460  40.240  1.00  0.00           H
ATOM   3013  HD2 LYS A 843      60.480  45.460  42.050  1.00  0.00           H
ATOM   3014  CE  LYS A 843      60.960  43.510  41.270  1.00  0.00           C
ATOM   3015  HE1 LYS A 843      61.540  43.070  42.100  1.00  0.00           H
ATOM   3016  HE2 LYS A 843      61.330  43.140  40.290  1.00  0.00           H
ATOM   3017  NZ  LYS A 843      59.580  43.010  41.380  1.00  0.00           N
ATOM   3018  HZ1 LYS A 843      58.830  43.640  41.050  1.00  0.00           H
ATOM   3019  HZ2 LYS A 843      59.240  42.880  42.350  1.00  0.00           H
ATOM   3020  HZ3 LYS A 843      59.530  42.100  40.860  1.00  0.00           H
ATOM   3021  C   LYS A 843      64.830  43.840  40.330  1.00  0.00           C
ATOM   3022  O   LYS A 843      64.330  43.300  39.350  1.00  0.00           O
ATOM   3023  N   GLN A 844      65.950  44.500  40.260  1.00  0.00           N
ATOM   3024  HN  GLN A 844      66.140  44.960  41.120  1.00  0.00           H
ATOM   3025  CA  GLN A 844      66.770  44.590  39.130  1.00  0.00           C
ATOM   3026  HA  GLN A 844      66.200  44.670  38.220  1.00  0.00           H
ATOM   3027  CB  GLN A 844      67.450  46.040  39.260  1.00  0.00           C
ATOM   3028  HB1 GLN A 844      68.320  46.030  38.570  1.00  0.00           H
ATOM   3029  HB2 GLN A 844      67.810  46.060  40.310  1.00  0.00           H
ATOM   3030  CG  GLN A 844      66.590  47.270  39.030  1.00  0.00           C
ATOM   3031  HG1 GLN A 844      67.270  48.150  38.950  1.00  0.00           H
ATOM   3032  HG2 GLN A 844      65.970  47.560  39.900  1.00  0.00           H
ATOM   3033  CD  GLN A 844      65.700  47.340  37.740  1.00  0.00           C
ATOM   3034  OE1 GLN A 844      64.540  47.640  37.810  1.00  0.00           O
ATOM   3035  NE2 GLN A 844      66.260  46.940  36.610  1.00  0.00           N
ATOM   3036 HE21 GLN A 844      65.820  47.120  35.730  1.00  0.00           H
ATOM   3037 HE22 GLN A 844      67.230  46.730  36.700  1.00  0.00           H
ATOM   3038  C   GLN A 844      67.720  43.410  38.930  1.00  0.00           C
ATOM   3039  O   GLN A 844      68.810  43.570  38.370  1.00  0.00           O
ATOM   3040  N   PHE A 845      67.430  42.170  39.310  1.00  0.00           N
ATOM   3041  HN  PHE A 845      66.570  42.020  39.800  1.00  0.00           H
ATOM   3042  CA  PHE A 845      68.370  41.060  39.250  1.00  0.00           C
ATOM   3043  HA  PHE A 845      69.370  41.440  39.410  1.00  0.00           H
ATOM   3044  CB  PHE A 845      68.010  40.040  40.390  1.00  0.00           C
ATOM   3045  HB1 PHE A 845      66.990  39.590  40.270  1.00  0.00           H
ATOM   3046  HB2 PHE A 845      68.010  40.660  41.310  1.00  0.00           H
ATOM   3047  CG  PHE A 845      69.070  38.900  40.530  1.00  0.00           C
ATOM   3048  CD1 PHE A 845      70.330  39.070  41.180  1.00  0.00           C
ATOM   3049  HD1 PHE A 845      70.610  40.020  41.620  1.00  0.00           H
ATOM   3050  CE1 PHE A 845      71.170  38.010  41.250  1.00  0.00           C
ATOM   3051  HE1 PHE A 845      72.100  38.240  41.770  1.00  0.00           H
ATOM   3052  CZ  PHE A 845      70.960  36.780  40.690  1.00  0.00           C
ATOM   3053  HZ  PHE A 845      71.760  36.050  40.720  1.00  0.00           H
ATOM   3054  CD2 PHE A 845      68.710  37.580  40.110  1.00  0.00           C
ATOM   3055  HD2 PHE A 845      67.730  37.290  39.760  1.00  0.00           H
ATOM   3056  CE2 PHE A 845      69.670  36.590  40.090  1.00  0.00           C
ATOM   3057  HE2 PHE A 845      69.360  35.650  39.670  1.00  0.00           H
ATOM   3058  C   PHE A 845      68.370  40.440  37.820  1.00  0.00           C
ATOM   3059  O   PHE A 845      69.220  39.660  37.440  1.00  0.00           O
ATOM   3060  N   LYS A 846      67.350  40.770  37.000  1.00  0.00           N
ATOM   3061  HN  LYS A 846      66.630  41.260  37.470  1.00  0.00           H
ATOM   3062  CA  LYS A 846      67.050  40.220  35.680  1.00  0.00           C
ATOM   3063  HA  LYS A 846      67.170  39.150  35.700  1.00  0.00           H
ATOM   3064  CB  LYS A 846      65.640  40.560  35.320  1.00  0.00           C
ATOM   3065  HB1 LYS A 846      65.050  40.060  36.100  1.00  0.00           H
ATOM   3066  HB2 LYS A 846      65.330  40.110  34.340  1.00  0.00           H
ATOM   3067  CG  LYS A 846      65.220  42.110  35.310  1.00  0.00           C
ATOM   3068  HG1 LYS A 846      65.600  42.740  34.480  1.00  0.00           H
ATOM   3069  HG2 LYS A 846      65.730  42.590  36.170  1.00  0.00           H
ATOM   3070  CD  LYS A 846      63.670  42.160  35.450  1.00  0.00           C
ATOM   3071  HD1 LYS A 846      63.350  41.410  36.190  1.00  0.00           H
ATOM   3072  HD2 LYS A 846      63.270  41.980  34.430  1.00  0.00           H
ATOM   3073  CE  LYS A 846      63.280  43.490  36.060  1.00  0.00           C
ATOM   3074  HE1 LYS A 846      63.790  44.320  35.520  1.00  0.00           H
ATOM   3075  HE2 LYS A 846      63.540  43.590  37.140  1.00  0.00           H
ATOM   3076  NZ  LYS A 846      61.830  43.780  35.890  1.00  0.00           N
ATOM   3077  HZ1 LYS A 846      61.550  43.800  34.880  1.00  0.00           H
ATOM   3078  HZ2 LYS A 846      61.530  44.690  36.260  1.00  0.00           H
ATOM   3079  HZ3 LYS A 846      61.320  43.030  36.410  1.00  0.00           H
ATOM   3080  C   LYS A 846      67.920  40.730  34.630  1.00  0.00           C
ATOM   3081  O   LYS A 846      67.910  40.130  33.500  1.00  0.00           O
ATOM   3082  N   THR A 847      68.690  41.870  34.840  1.00  0.00           N
ATOM   3083  HN  THR A 847      68.540  42.430  35.660  1.00  0.00           H
ATOM   3084  CA  THR A 847      69.510  42.450  33.740  1.00  0.00           C
ATOM   3085  HA  THR A 847      69.020  42.250  32.800  1.00  0.00           H
ATOM   3086  CB  THR A 847      69.630  43.950  33.860  1.00  0.00           C
ATOM   3087  HB  THR A 847      70.210  44.320  32.990  1.00  0.00           H
ATOM   3088  OG1 THR A 847      70.060  44.360  35.180  1.00  0.00           O
ATOM   3089  HG1 THR A 847      70.670  45.090  35.040  1.00  0.00           H
ATOM   3090  CG2 THR A 847      68.190  44.410  33.770  1.00  0.00           C
ATOM   3091 HG21 THR A 847      68.120  45.510  33.910  1.00  0.00           H
ATOM   3092 HG22 THR A 847      67.510  44.040  34.570  1.00  0.00           H
ATOM   3093 HG23 THR A 847      67.750  44.070  32.810  1.00  0.00           H
ATOM   3094  C   THR A 847      70.950  41.880  33.680  1.00  0.00           C
ATOM   3095  O   THR A 847      71.660  41.900  32.670  1.00  0.00           O
ATOM   3096  N   LYS A 848      71.250  41.330  34.930  1.00  0.00           N
ATOM   3097  HN  LYS A 848      70.640  41.430  35.710  1.00  0.00           H
ATOM   3098  CA  LYS A 848      72.420  40.530  35.250  1.00  0.00           C
ATOM   3099  HA  LYS A 848      73.270  41.120  34.960  1.00  0.00           H
ATOM   3100  CB  LYS A 848      72.540  40.190  36.710  1.00  0.00           C
ATOM   3101  HB1 LYS A 848      73.360  39.480  36.970  1.00  0.00           H
ATOM   3102  HB2 LYS A 848      71.630  39.620  36.970  1.00  0.00           H
ATOM   3103  CG  LYS A 848      72.540  41.430  37.670  1.00  0.00           C
ATOM   3104  HG1 LYS A 848      72.340  41.220  38.740  1.00  0.00           H
ATOM   3105  HG2 LYS A 848      71.690  42.130  37.460  1.00  0.00           H
ATOM   3106  CD  LYS A 848      73.780  42.210  37.580  1.00  0.00           C
ATOM   3107  HD1 LYS A 848      74.250  42.320  36.570  1.00  0.00           H
ATOM   3108  HD2 LYS A 848      74.620  41.650  38.030  1.00  0.00           H
ATOM   3109  CE  LYS A 848      73.720  43.630  38.170  1.00  0.00           C
ATOM   3110  HE1 LYS A 848      73.000  44.150  37.510  1.00  0.00           H
ATOM   3111  HE2 LYS A 848      74.730  44.060  37.960  1.00  0.00           H
ATOM   3112  NZ  LYS A 848      73.360  43.650  39.540  1.00  0.00           N
ATOM   3113  HZ1 LYS A 848      72.630  42.920  39.680  1.00  0.00           H
ATOM   3114  HZ2 LYS A 848      72.950  44.550  39.860  1.00  0.00           H
ATOM   3115  HZ3 LYS A 848      74.220  43.380  40.060  1.00  0.00           H
ATOM   3116  C   LYS A 848      72.560  39.330  34.350  1.00  0.00           C
ATOM   3117  O   LYS A 848      71.620  38.870  33.660  1.00  0.00           O
ATOM   3118  N   ARG A 849      73.760  38.750  34.350  1.00  0.00           N
ATOM   3119  HN  ARG A 849      74.400  39.330  34.860  1.00  0.00           H
ATOM   3120  CA  ARG A 849      74.190  37.540  33.670  1.00  0.00           C
ATOM   3121  HA  ARG A 849      73.490  37.350  32.870  1.00  0.00           H
ATOM   3122  CB  ARG A 849      75.550  37.780  32.950  1.00  0.00           C
ATOM   3123  HB1 ARG A 849      76.110  36.850  32.700  1.00  0.00           H
ATOM   3124  HB2 ARG A 849      76.260  38.310  33.620  1.00  0.00           H
ATOM   3125  CG  ARG A 849      75.500  38.490  31.520  1.00  0.00           C
ATOM   3126  HG1 ARG A 849      74.810  37.830  30.940  1.00  0.00           H
ATOM   3127  HG2 ARG A 849      76.560  38.480  31.190  1.00  0.00           H
ATOM   3128  CD  ARG A 849      75.030  39.920  31.440  1.00  0.00           C
ATOM   3129  HD1 ARG A 849      73.960  39.890  31.700  1.00  0.00           H
ATOM   3130  HD2 ARG A 849      75.110  40.240  30.380  1.00  0.00           H
ATOM   3131  NE  ARG A 849      75.900  40.720  32.410  1.00  0.00           N
ATOM   3132  HE  ARG A 849      76.880  40.500  32.500  1.00  0.00           H
ATOM   3133  CZ  ARG A 849      75.620  41.890  32.960  1.00  0.00           C
ATOM   3134  NH1 ARG A 849      76.410  42.570  33.750  1.00  0.00           N
ATOM   3135 HH11 ARG A 849      77.240  42.060  33.990  1.00  0.00           H
ATOM   3136 HH12 ARG A 849      75.980  43.330  34.230  1.00  0.00           H
ATOM   3137  NH2 ARG A 849      74.380  42.400  32.900  1.00  0.00           N
ATOM   3138 HH21 ARG A 849      73.730  41.810  32.420  1.00  0.00           H
ATOM   3139 HH22 ARG A 849      74.180  43.110  33.580  1.00  0.00           H
ATOM   3140  C   ARG A 849      74.250  36.260  34.570  1.00  0.00           C
ATOM   3141  O   ARG A 849      74.620  35.260  34.000  1.00  0.00           O
ATOM   3142  N   TYR A 850      73.980  36.320  35.850  1.00  0.00           N
ATOM   3143  HN  TYR A 850      73.590  37.200  36.120  1.00  0.00           H
ATOM   3144  CA  TYR A 850      74.070  35.230  36.800  1.00  0.00           C
ATOM   3145  HA  TYR A 850      74.960  34.650  36.670  1.00  0.00           H
ATOM   3146  CB  TYR A 850      73.890  35.710  38.230  1.00  0.00           C
ATOM   3147  HB1 TYR A 850      74.000  34.900  38.980  1.00  0.00           H
ATOM   3148  HB2 TYR A 850      72.940  36.180  38.560  1.00  0.00           H
ATOM   3149  CG  TYR A 850      74.970  36.740  38.550  1.00  0.00           C
ATOM   3150  CD1 TYR A 850      76.280  36.700  37.980  1.00  0.00           C
ATOM   3151  HD1 TYR A 850      76.490  35.910  37.270  1.00  0.00           H
ATOM   3152  CE1 TYR A 850      77.290  37.600  38.390  1.00  0.00           C
ATOM   3153  HE1 TYR A 850      78.300  37.460  38.050  1.00  0.00           H
ATOM   3154  CZ  TYR A 850      77.050  38.670  39.270  1.00  0.00           C
ATOM   3155  OH  TYR A 850      78.190  39.420  39.810  1.00  0.00           O
ATOM   3156  HH  TYR A 850      78.940  39.270  39.220  1.00  0.00           H
ATOM   3157  CD2 TYR A 850      74.710  37.910  39.360  1.00  0.00           C
ATOM   3158  HD2 TYR A 850      73.730  37.960  39.820  1.00  0.00           H
ATOM   3159  CE2 TYR A 850      75.760  38.850  39.800  1.00  0.00           C
ATOM   3160  HE2 TYR A 850      75.630  39.670  40.490  1.00  0.00           H
ATOM   3161  C   TYR A 850      72.960  34.220  36.670  1.00  0.00           C
ATOM   3162  O   TYR A 850      71.800  34.610  36.390  1.00  0.00           O
ATOM   3163  N   PHE A 851      73.230  32.870  36.740  1.00  0.00           N
ATOM   3164  HN  PHE A 851      74.130  32.600  37.100  1.00  0.00           H
ATOM   3165  CA  PHE A 851      72.310  31.850  36.470  1.00  0.00           C
ATOM   3166  HA  PHE A 851      72.900  30.980  36.710  1.00  0.00           H
ATOM   3167  CB  PHE A 851      71.140  31.850  37.590  1.00  0.00           C
ATOM   3168  HB1 PHE A 851      70.480  30.960  37.490  1.00  0.00           H
ATOM   3169  HB2 PHE A 851      70.520  32.740  37.390  1.00  0.00           H
ATOM   3170  CG  PHE A 851      71.670  31.670  38.940  1.00  0.00           C
ATOM   3171  CD1 PHE A 851      71.220  32.560  39.890  1.00  0.00           C
ATOM   3172  HD1 PHE A 851      70.530  33.280  39.470  1.00  0.00           H
ATOM   3173  CE1 PHE A 851      71.850  32.650  41.200  1.00  0.00           C
ATOM   3174  HE1 PHE A 851      71.600  33.400  41.930  1.00  0.00           H
ATOM   3175  CZ  PHE A 851      72.790  31.650  41.530  1.00  0.00           C
ATOM   3176  HZ  PHE A 851      73.200  31.670  42.520  1.00  0.00           H
ATOM   3177  CD2 PHE A 851      72.650  30.730  39.320  1.00  0.00           C
ATOM   3178  HD2 PHE A 851      73.070  30.140  38.510  1.00  0.00           H
ATOM   3179  CE2 PHE A 851      73.110  30.640  40.690  1.00  0.00           C
ATOM   3180  HE2 PHE A 851      73.850  29.920  41.000  1.00  0.00           H
ATOM   3181  C   PHE A 851      71.770  31.810  34.990  1.00  0.00           C
ATOM   3182  O   PHE A 851      71.940  32.810  34.270  1.00  0.00           O
ATOM   3183  N   PRO A 852      71.070  30.720  34.610  1.00  0.00           N
ATOM   3184  CD  PRO A 852      71.200  29.400  35.210  1.00  0.00           C
ATOM   3185  HD1 PRO A 852      70.360  29.280  35.930  1.00  0.00           H
ATOM   3186  HD2 PRO A 852      72.180  29.030  35.560  1.00  0.00           H
ATOM   3187  CA  PRO A 852      70.160  30.690  33.380  1.00  0.00           C
ATOM   3188  HA  PRO A 852      70.830  30.790  32.550  1.00  0.00           H
ATOM   3189  CB  PRO A 852      69.600  29.220  33.310  1.00  0.00           C
ATOM   3190  HB1 PRO A 852      69.310  28.890  32.300  1.00  0.00           H
ATOM   3191  HB2 PRO A 852      68.730  29.310  34.010  1.00  0.00           H
ATOM   3192  CG  PRO A 852      70.770  28.470  34.070  1.00  0.00           C
ATOM   3193  HG1 PRO A 852      70.340  27.530  34.490  1.00  0.00           H
ATOM   3194  HG2 PRO A 852      71.570  28.210  33.340  1.00  0.00           H
ATOM   3195  C   PRO A 852      69.020  31.650  33.330  1.00  0.00           C
ATOM   3196  O   PRO A 852      68.600  32.160  34.370  1.00  0.00           O
ATOM   3197  N   THR A 853      68.490  31.920  32.180  1.00  0.00           N
ATOM   3198  HN  THR A 853      68.810  31.440  31.370  1.00  0.00           H
ATOM   3199  CA  THR A 853      67.430  33.030  31.970  1.00  0.00           C
ATOM   3200  HA  THR A 853      67.960  33.950  32.150  1.00  0.00           H
ATOM   3201  CB  THR A 853      66.840  33.060  30.500  1.00  0.00           C
ATOM   3202  HB  THR A 853      65.880  33.600  30.530  1.00  0.00           H
ATOM   3203  OG1 THR A 853      66.810  31.760  29.970  1.00  0.00           O
ATOM   3204  HG1 THR A 853      66.720  31.140  30.690  1.00  0.00           H
ATOM   3205  CG2 THR A 853      67.850  33.910  29.620  1.00  0.00           C
ATOM   3206 HG21 THR A 853      67.440  33.920  28.590  1.00  0.00           H
ATOM   3207 HG22 THR A 853      68.800  33.350  29.670  1.00  0.00           H
ATOM   3208 HG23 THR A 853      68.120  34.870  30.110  1.00  0.00           H
ATOM   3209  C   THR A 853      66.260  32.960  32.970  1.00  0.00           C
ATOM   3210  O   THR A 853      65.910  33.950  33.670  1.00  0.00           O
ATOM   3211  N   LYS A 854      65.550  31.830  33.080  1.00  0.00           N
ATOM   3212  HN  LYS A 854      65.680  30.940  32.660  1.00  0.00           H
ATOM   3213  CA  LYS A 854      64.310  31.860  33.910  1.00  0.00           C
ATOM   3214  HA  LYS A 854      63.720  32.690  33.580  1.00  0.00           H
ATOM   3215  CB  LYS A 854      63.580  30.470  33.750  1.00  0.00           C
ATOM   3216  HB1 LYS A 854      62.740  30.330  34.450  1.00  0.00           H
ATOM   3217  HB2 LYS A 854      64.340  29.660  33.890  1.00  0.00           H
ATOM   3218  CG  LYS A 854      62.980  30.400  32.310  1.00  0.00           C
ATOM   3219  HG1 LYS A 854      62.770  29.320  32.080  1.00  0.00           H
ATOM   3220  HG2 LYS A 854      63.710  30.680  31.520  1.00  0.00           H
ATOM   3221  CD  LYS A 854      61.680  31.220  32.160  1.00  0.00           C
ATOM   3222  HD1 LYS A 854      61.870  32.220  32.640  1.00  0.00           H
ATOM   3223  HD2 LYS A 854      60.900  30.780  32.820  1.00  0.00           H
ATOM   3224  CE  LYS A 854      61.130  31.420  30.720  1.00  0.00           C
ATOM   3225  HE1 LYS A 854      61.870  32.050  30.190  1.00  0.00           H
ATOM   3226  HE2 LYS A 854      60.130  31.920  30.780  1.00  0.00           H
ATOM   3227  NZ  LYS A 854      60.940  30.140  30.020  1.00  0.00           N
ATOM   3228  HZ1 LYS A 854      60.260  29.580  30.570  1.00  0.00           H
ATOM   3229  HZ2 LYS A 854      61.820  29.590  29.980  1.00  0.00           H
ATOM   3230  HZ3 LYS A 854      60.570  30.330  29.080  1.00  0.00           H
ATOM   3231  C   LYS A 854      64.570  32.140  35.420  1.00  0.00           C
ATOM   3232  O   LYS A 854      63.630  32.430  36.170  1.00  0.00           O
ATOM   3233  N   VAL A 855      65.710  31.690  35.950  1.00  0.00           N
ATOM   3234  HN  VAL A 855      66.530  31.370  35.480  1.00  0.00           H
ATOM   3235  CA  VAL A 855      66.180  31.870  37.330  1.00  0.00           C
ATOM   3236  HA  VAL A 855      65.530  31.360  38.020  1.00  0.00           H
ATOM   3237  CB  VAL A 855      67.580  31.230  37.590  1.00  0.00           C
ATOM   3238  HB  VAL A 855      68.380  31.880  37.180  1.00  0.00           H
ATOM   3239  CG1 VAL A 855      67.850  31.090  39.140  1.00  0.00           C
ATOM   3240 HG11 VAL A 855      68.510  30.230  39.370  1.00  0.00           H
ATOM   3241 HG12 VAL A 855      66.870  30.870  39.630  1.00  0.00           H
ATOM   3242 HG13 VAL A 855      68.320  32.040  39.490  1.00  0.00           H
ATOM   3243  CG2 VAL A 855      67.640  29.790  37.050  1.00  0.00           C
ATOM   3244 HG21 VAL A 855      66.720  29.270  37.390  1.00  0.00           H
ATOM   3245 HG22 VAL A 855      68.540  29.260  37.430  1.00  0.00           H
ATOM   3246 HG23 VAL A 855      67.570  29.860  35.940  1.00  0.00           H
ATOM   3247  C   VAL A 855      66.220  33.340  37.680  1.00  0.00           C
ATOM   3248  O   VAL A 855      65.740  33.720  38.770  1.00  0.00           O
ATOM   3249  N   ARG A 856      66.890  34.180  36.870  1.00  0.00           N
ATOM   3250  HN  ARG A 856      67.280  33.880  36.000  1.00  0.00           H
ATOM   3251  CA  ARG A 856      67.040  35.620  37.080  1.00  0.00           C
ATOM   3252  HA  ARG A 856      67.600  35.710  38.000  1.00  0.00           H
ATOM   3253  CB  ARG A 856      67.790  36.300  35.900  1.00  0.00           C
ATOM   3254  HB1 ARG A 856      68.210  37.260  36.260  1.00  0.00           H
ATOM   3255  HB2 ARG A 856      67.090  36.680  35.120  1.00  0.00           H
ATOM   3256  CG  ARG A 856      68.960  35.450  35.400  1.00  0.00           C
ATOM   3257  HG1 ARG A 856      68.600  34.530  34.900  1.00  0.00           H
ATOM   3258  HG2 ARG A 856      69.580  35.190  36.280  1.00  0.00           H
ATOM   3259  CD  ARG A 856      69.730  36.240  34.310  1.00  0.00           C
ATOM   3260  HD1 ARG A 856      70.270  37.180  34.520  1.00  0.00           H
ATOM   3261  HD2 ARG A 856      68.910  36.530  33.600  1.00  0.00           H
ATOM   3262  NE  ARG A 856      70.720  35.280  33.640  1.00  0.00           N
ATOM   3263  HE  ARG A 856      71.390  34.760  34.150  1.00  0.00           H
ATOM   3264  CZ  ARG A 856      70.980  35.180  32.380  1.00  0.00           C
ATOM   3265  NH1 ARG A 856      70.290  35.710  31.420  1.00  0.00           N
ATOM   3266 HH11 ARG A 856      69.630  36.410  31.710  1.00  0.00           H
ATOM   3267 HH12 ARG A 856      70.780  35.710  30.550  1.00  0.00           H
ATOM   3268  NH2 ARG A 856      71.920  34.280  32.070  1.00  0.00           N
ATOM   3269 HH21 ARG A 856      71.690  33.790  31.230  1.00  0.00           H
ATOM   3270 HH22 ARG A 856      72.090  33.790  32.920  1.00  0.00           H
ATOM   3271  C   ARG A 856      65.660  36.360  37.300  1.00  0.00           C
ATOM   3272  O   ARG A 856      65.400  37.150  38.200  1.00  0.00           O
ATOM   3273  N   SER A 857      64.760  36.020  36.330  1.00  0.00           N
ATOM   3274  HN  SER A 857      65.090  35.400  35.610  1.00  0.00           H
ATOM   3275  CA  SER A 857      63.420  36.470  36.190  1.00  0.00           C
ATOM   3276  HA  SER A 857      63.570  37.530  36.020  1.00  0.00           H
ATOM   3277  CB  SER A 857      62.810  35.850  34.940  1.00  0.00           C
ATOM   3278  HB1 SER A 857      61.840  36.270  34.620  1.00  0.00           H
ATOM   3279  HB2 SER A 857      62.730  34.740  35.050  1.00  0.00           H
ATOM   3280  OG  SER A 857      63.580  35.990  33.750  1.00  0.00           O
ATOM   3281  HG1 SER A 857      63.070  35.690  32.990  1.00  0.00           H
ATOM   3282  C   SER A 857      62.530  36.250  37.420  1.00  0.00           C
ATOM   3283  O   SER A 857      61.790  37.070  37.920  1.00  0.00           O
ATOM   3284  N   THR A 858      62.630  35.070  38.010  1.00  0.00           N
ATOM   3285  HN  THR A 858      63.290  34.430  37.600  1.00  0.00           H
ATOM   3286  CA  THR A 858      61.780  34.550  39.050  1.00  0.00           C
ATOM   3287  HA  THR A 858      60.740  34.830  39.060  1.00  0.00           H
ATOM   3288  CB  THR A 858      61.720  32.960  38.950  1.00  0.00           C
ATOM   3289  HB  THR A 858      62.670  32.500  39.280  1.00  0.00           H
ATOM   3290  OG1 THR A 858      61.460  32.410  37.670  1.00  0.00           O
ATOM   3291  HG1 THR A 858      62.230  32.370  37.100  1.00  0.00           H
ATOM   3292  CG2 THR A 858      60.610  32.570  39.920  1.00  0.00           C
ATOM   3293 HG21 THR A 858      59.660  33.110  39.730  1.00  0.00           H
ATOM   3294 HG22 THR A 858      60.760  32.730  41.010  1.00  0.00           H
ATOM   3295 HG23 THR A 858      60.430  31.490  39.780  1.00  0.00           H
ATOM   3296  C   THR A 858      62.340  34.980  40.410  1.00  0.00           C
ATOM   3297  O   THR A 858      61.610  35.180  41.320  1.00  0.00           O
ATOM   3298  N   ILE A 859      63.660  35.180  40.570  1.00  0.00           N
ATOM   3299  HN  ILE A 859      64.240  35.150  39.760  1.00  0.00           H
ATOM   3300  CA  ILE A 859      64.310  35.890  41.730  1.00  0.00           C
ATOM   3301  HA  ILE A 859      64.030  35.370  42.630  1.00  0.00           H
ATOM   3302  CB  ILE A 859      65.810  35.720  41.740  1.00  0.00           C
ATOM   3303  HB  ILE A 859      66.210  35.940  40.720  1.00  0.00           H
ATOM   3304  CG2 ILE A 859      66.500  36.470  42.910  1.00  0.00           C
ATOM   3305 HG21 ILE A 859      65.910  36.460  43.840  1.00  0.00           H
ATOM   3306 HG22 ILE A 859      66.580  37.530  42.590  1.00  0.00           H
ATOM   3307 HG23 ILE A 859      67.530  36.120  43.190  1.00  0.00           H
ATOM   3308  CG1 ILE A 859      66.170  34.210  41.990  1.00  0.00           C
ATOM   3309 HG11 ILE A 859      65.530  33.630  41.310  1.00  0.00           H
ATOM   3310 HG12 ILE A 859      66.020  34.030  43.070  1.00  0.00           H
ATOM   3311  CD  ILE A 859      67.570  33.820  41.630  1.00  0.00           C
ATOM   3312  HD1 ILE A 859      67.810  32.750  41.800  1.00  0.00           H
ATOM   3313  HD2 ILE A 859      68.380  34.370  42.160  1.00  0.00           H
ATOM   3314  HD3 ILE A 859      67.890  33.990  40.580  1.00  0.00           H
ATOM   3315  C   ILE A 859      63.930  37.340  41.820  1.00  0.00           C
ATOM   3316  O   ILE A 859      63.640  37.800  42.940  1.00  0.00           O
ATOM   3317  N   SER A 860      63.800  38.020  40.670  1.00  0.00           N
ATOM   3318  HN  SER A 860      64.040  37.530  39.830  1.00  0.00           H
ATOM   3319  CA  SER A 860      63.440  39.410  40.560  1.00  0.00           C
ATOM   3320  HA  SER A 860      64.120  40.010  41.160  1.00  0.00           H
ATOM   3321  CB  SER A 860      63.500  39.930  39.110  1.00  0.00           C
ATOM   3322  HB1 SER A 860      63.090  40.960  38.990  1.00  0.00           H
ATOM   3323  HB2 SER A 860      63.120  39.180  38.390  1.00  0.00           H
ATOM   3324  OG  SER A 860      64.880  39.920  38.710  1.00  0.00           O
ATOM   3325  HG1 SER A 860      65.180  39.010  38.700  1.00  0.00           H
ATOM   3326  C   SER A 860      62.110  39.850  41.150  1.00  0.00           C
ATOM   3327  O   SER A 860      62.000  40.920  41.720  1.00  0.00           O
ATOM   3328  N   ASP A 861      61.070  38.980  40.990  1.00  0.00           N
ATOM   3329  HN  ASP A 861      61.190  38.170  40.420  1.00  0.00           H
ATOM   3330  CA  ASP A 861      59.810  39.210  41.590  1.00  0.00           C
ATOM   3331  HA  ASP A 861      59.660  40.230  41.900  1.00  0.00           H
ATOM   3332  CB  ASP A 861      58.730  38.920  40.540  1.00  0.00           C
ATOM   3333  HB1 ASP A 861      57.690  39.080  40.900  1.00  0.00           H
ATOM   3334  HB2 ASP A 861      58.770  37.880  40.150  1.00  0.00           H
ATOM   3335  CG  ASP A 861      58.810  39.940  39.410  1.00  0.00           C
ATOM   3336  OD1 ASP A 861      59.340  41.100  39.500  1.00  0.00           O
ATOM   3337  OD2 ASP A 861      58.200  39.580  38.330  1.00  0.00           O
ATOM   3338  C   ASP A 861      59.610  38.410  42.870  1.00  0.00           C
ATOM   3339  O   ASP A 861      58.500  38.530  43.410  1.00  0.00           O
ATOM   3340  N   PHE A 862      60.580  37.650  43.360  1.00  0.00           N
ATOM   3341  HN  PHE A 862      61.330  37.460  42.720  1.00  0.00           H
ATOM   3342  CA  PHE A 862      60.570  36.980  44.660  1.00  0.00           C
ATOM   3343  HA  PHE A 862      59.580  36.770  45.030  1.00  0.00           H
ATOM   3344  CB  PHE A 862      61.320  35.580  44.470  1.00  0.00           C
ATOM   3345  HB1 PHE A 862      62.350  35.740  44.080  1.00  0.00           H
ATOM   3346  HB2 PHE A 862      60.820  34.960  43.700  1.00  0.00           H
ATOM   3347  CG  PHE A 862      61.370  34.780  45.690  1.00  0.00           C
ATOM   3348  CD1 PHE A 862      60.350  34.660  46.650  1.00  0.00           C
ATOM   3349  HD1 PHE A 862      59.380  35.120  46.570  1.00  0.00           H
ATOM   3350  CE1 PHE A 862      60.520  33.830  47.730  1.00  0.00           C
ATOM   3351  HE1 PHE A 862      59.780  33.770  48.510  1.00  0.00           H
ATOM   3352  CZ  PHE A 862      61.770  33.180  47.950  1.00  0.00           C
ATOM   3353  HZ  PHE A 862      61.880  32.460  48.750  1.00  0.00           H
ATOM   3354  CD2 PHE A 862      62.560  34.030  45.850  1.00  0.00           C
ATOM   3355  HD2 PHE A 862      63.320  34.200  45.100  1.00  0.00           H
ATOM   3356  CE2 PHE A 862      62.740  33.200  46.930  1.00  0.00           C
ATOM   3357  HE2 PHE A 862      63.640  32.610  46.980  1.00  0.00           H
ATOM   3358  C   PHE A 862      61.350  37.770  45.690  1.00  0.00           C
ATOM   3359  O   PHE A 862      61.520  37.400  46.840  1.00  0.00           O
ATOM   3360  N   ALA A 863      61.790  38.950  45.290  1.00  0.00           N
ATOM   3361  HN  ALA A 863      61.570  39.240  44.360  1.00  0.00           H
ATOM   3362  CA  ALA A 863      62.790  39.690  45.920  1.00  0.00           C
ATOM   3363  HA  ALA A 863      63.700  39.120  45.790  1.00  0.00           H
ATOM   3364  CB  ALA A 863      63.010  41.060  45.170  1.00  0.00           C
ATOM   3365  HB1 ALA A 863      62.090  41.690  45.220  1.00  0.00           H
ATOM   3366  HB2 ALA A 863      63.160  40.910  44.080  1.00  0.00           H
ATOM   3367  HB3 ALA A 863      63.900  41.570  45.590  1.00  0.00           H
ATOM   3368  C   ALA A 863      62.580  39.990  47.350  1.00  0.00           C
ATOM   3369  O   ALA A 863      63.550  40.000  48.090  1.00  0.00           O
ATOM   3370  N   VAL A 864      61.350  40.390  47.670  1.00  0.00           N
ATOM   3371  HN  VAL A 864      60.670  40.370  46.940  1.00  0.00           H
ATOM   3372  CA  VAL A 864      60.950  40.850  49.020  1.00  0.00           C
ATOM   3373  HA  VAL A 864      61.690  41.600  49.270  1.00  0.00           H
ATOM   3374  CB  VAL A 864      59.550  41.630  49.110  1.00  0.00           C
ATOM   3375  HB  VAL A 864      58.860  41.160  48.390  1.00  0.00           H
ATOM   3376  CG1 VAL A 864      58.960  41.900  50.520  1.00  0.00           C
ATOM   3377 HG11 VAL A 864      59.600  42.380  51.280  1.00  0.00           H
ATOM   3378 HG12 VAL A 864      58.680  40.910  50.960  1.00  0.00           H
ATOM   3379 HG13 VAL A 864      58.060  42.530  50.360  1.00  0.00           H
ATOM   3380  CG2 VAL A 864      59.820  43.050  48.500  1.00  0.00           C
ATOM   3381 HG21 VAL A 864      58.850  43.580  48.440  1.00  0.00           H
ATOM   3382 HG22 VAL A 864      60.310  42.980  47.500  1.00  0.00           H
ATOM   3383 HG23 VAL A 864      60.500  43.580  49.220  1.00  0.00           H
ATOM   3384  C   VAL A 864      61.070  39.800  50.110  1.00  0.00           C
ATOM   3385  O   VAL A 864      61.710  40.080  51.100  1.00  0.00           O
ATOM   3386  N   PHE A 865      60.520  38.620  50.010  1.00  0.00           N
ATOM   3387  HN  PHE A 865      59.980  38.450  49.190  1.00  0.00           H
ATOM   3388  CA  PHE A 865      60.550  37.540  50.980  1.00  0.00           C
ATOM   3389  HA  PHE A 865      60.100  37.870  51.900  1.00  0.00           H
ATOM   3390  CB  PHE A 865      59.530  36.490  50.420  1.00  0.00           C
ATOM   3391  HB1 PHE A 865      59.890  36.140  49.430  1.00  0.00           H
ATOM   3392  HB2 PHE A 865      58.520  36.960  50.360  1.00  0.00           H
ATOM   3393  CG  PHE A 865      59.450  35.310  51.260  1.00  0.00           C
ATOM   3394  CD1 PHE A 865      60.410  34.250  51.300  1.00  0.00           C
ATOM   3395  HD1 PHE A 865      61.240  34.390  50.620  1.00  0.00           H
ATOM   3396  CE1 PHE A 865      60.250  33.180  52.180  1.00  0.00           C
ATOM   3397  HE1 PHE A 865      61.120  32.540  52.260  1.00  0.00           H
ATOM   3398  CZ  PHE A 865      59.210  33.090  53.030  1.00  0.00           C
ATOM   3399  HZ  PHE A 865      59.200  32.250  53.710  1.00  0.00           H
ATOM   3400  CD2 PHE A 865      58.270  35.080  51.990  1.00  0.00           C
ATOM   3401  HD2 PHE A 865      57.360  35.650  51.900  1.00  0.00           H
ATOM   3402  CE2 PHE A 865      58.140  33.910  52.810  1.00  0.00           C
ATOM   3403  HE2 PHE A 865      57.260  33.770  53.440  1.00  0.00           H
ATOM   3404  C   PHE A 865      61.940  37.000  51.130  1.00  0.00           C
ATOM   3405  O   PHE A 865      62.390  36.830  52.250  1.00  0.00           O
ATOM   3406  N   LEU A 866      62.690  36.950  50.030  1.00  0.00           N
ATOM   3407  HN  LEU A 866      62.280  37.160  49.150  1.00  0.00           H
ATOM   3408  CA  LEU A 866      64.130  36.700  49.920  1.00  0.00           C
ATOM   3409  HA  LEU A 866      64.360  35.750  50.380  1.00  0.00           H
ATOM   3410  CB  LEU A 866      64.500  36.670  48.440  1.00  0.00           C
ATOM   3411  HB1 LEU A 866      64.110  37.570  47.940  1.00  0.00           H
ATOM   3412  HB2 LEU A 866      64.050  35.750  48.000  1.00  0.00           H
ATOM   3413  CG  LEU A 866      66.000  36.460  48.010  1.00  0.00           C
ATOM   3414  HG  LEU A 866      66.620  37.300  48.410  1.00  0.00           H
ATOM   3415  CD1 LEU A 866      66.600  35.110  48.430  1.00  0.00           C
ATOM   3416 HD11 LEU A 866      66.360  34.840  49.480  1.00  0.00           H
ATOM   3417 HD12 LEU A 866      67.690  34.990  48.260  1.00  0.00           H
ATOM   3418 HD13 LEU A 866      66.100  34.290  47.860  1.00  0.00           H
ATOM   3419  CD2 LEU A 866      66.200  36.490  46.470  1.00  0.00           C
ATOM   3420 HD21 LEU A 866      67.260  36.330  46.150  1.00  0.00           H
ATOM   3421 HD22 LEU A 866      65.750  37.390  46.000  1.00  0.00           H
ATOM   3422 HD23 LEU A 866      65.650  35.690  45.940  1.00  0.00           H
ATOM   3423  C   LEU A 866      64.930  37.740  50.710  1.00  0.00           C
ATOM   3424  O   LEU A 866      65.850  37.430  51.470  1.00  0.00           O
ATOM   3425  N   THR A 867      64.520  39.060  50.640  1.00  0.00           N
ATOM   3426  HN  THR A 867      63.780  39.300  50.020  1.00  0.00           H
ATOM   3427  CA  THR A 867      65.160  40.190  51.420  1.00  0.00           C
ATOM   3428  HA  THR A 867      66.230  40.080  51.340  1.00  0.00           H
ATOM   3429  CB  THR A 867      64.790  41.610  50.960  1.00  0.00           C
ATOM   3430  HB  THR A 867      63.690  41.770  51.050  1.00  0.00           H
ATOM   3431  OG1 THR A 867      65.100  41.760  49.560  1.00  0.00           O
ATOM   3432  HG1 THR A 867      64.680  41.050  49.070  1.00  0.00           H
ATOM   3433  CG2 THR A 867      65.600  42.740  51.670  1.00  0.00           C
ATOM   3434 HG21 THR A 867      65.320  43.730  51.230  1.00  0.00           H
ATOM   3435 HG22 THR A 867      66.660  42.580  51.440  1.00  0.00           H
ATOM   3436 HG23 THR A 867      65.440  42.780  52.770  1.00  0.00           H
ATOM   3437  C   THR A 867      64.980  40.180  52.900  1.00  0.00           C
ATOM   3438  O   THR A 867      65.940  40.230  53.650  1.00  0.00           O
ATOM   3439  N   ILE A 868      63.760  39.810  53.280  1.00  0.00           N
ATOM   3440  HN  ILE A 868      63.080  39.570  52.590  1.00  0.00           H
ATOM   3441  CA  ILE A 868      63.440  39.450  54.670  1.00  0.00           C
ATOM   3442  HA  ILE A 868      63.740  40.260  55.300  1.00  0.00           H
ATOM   3443  CB  ILE A 868      61.940  39.250  54.840  1.00  0.00           C
ATOM   3444  HB  ILE A 868      61.540  38.570  54.060  1.00  0.00           H
ATOM   3445  CG2 ILE A 868      61.680  38.600  56.230  1.00  0.00           C
ATOM   3446 HG21 ILE A 868      61.940  37.520  56.280  1.00  0.00           H
ATOM   3447 HG22 ILE A 868      60.600  38.680  56.450  1.00  0.00           H
ATOM   3448 HG23 ILE A 868      62.280  39.130  57.010  1.00  0.00           H
ATOM   3449  CG1 ILE A 868      61.140  40.580  54.600  1.00  0.00           C
ATOM   3450 HG11 ILE A 868      61.530  41.180  53.750  1.00  0.00           H
ATOM   3451 HG12 ILE A 868      61.280  41.120  55.560  1.00  0.00           H
ATOM   3452  CD  ILE A 868      59.670  40.300  54.520  1.00  0.00           C
ATOM   3453  HD1 ILE A 868      58.980  41.180  54.600  1.00  0.00           H
ATOM   3454  HD2 ILE A 868      59.310  39.680  55.350  1.00  0.00           H
ATOM   3455  HD3 ILE A 868      59.480  39.710  53.590  1.00  0.00           H
ATOM   3456  C   ILE A 868      64.190  38.160  55.100  1.00  0.00           C
ATOM   3457  O   ILE A 868      64.770  38.050  56.170  1.00  0.00           O
ATOM   3458  N   VAL A 869      64.260  37.150  54.240  1.00  0.00           N
ATOM   3459  HN  VAL A 869      63.770  37.310  53.390  1.00  0.00           H
ATOM   3460  CA  VAL A 869      64.910  35.850  54.610  1.00  0.00           C
ATOM   3461  HA  VAL A 869      64.490  35.520  55.550  1.00  0.00           H
ATOM   3462  CB  VAL A 869      64.780  34.750  53.560  1.00  0.00           C
ATOM   3463  HB  VAL A 869      64.870  35.210  52.550  1.00  0.00           H
ATOM   3464  CG1 VAL A 869      65.870  33.660  53.690  1.00  0.00           C
ATOM   3465 HG11 VAL A 869      65.530  32.800  53.070  1.00  0.00           H
ATOM   3466 HG12 VAL A 869      65.950  33.310  54.740  1.00  0.00           H
ATOM   3467 HG13 VAL A 869      66.820  34.100  53.310  1.00  0.00           H
ATOM   3468  CG2 VAL A 869      63.400  34.090  53.840  1.00  0.00           C
ATOM   3469 HG21 VAL A 869      62.510  34.650  53.500  1.00  0.00           H
ATOM   3470 HG22 VAL A 869      63.230  33.890  54.910  1.00  0.00           H
ATOM   3471 HG23 VAL A 869      63.310  33.090  53.340  1.00  0.00           H
ATOM   3472  C   VAL A 869      66.330  36.010  54.920  1.00  0.00           C
ATOM   3473  O   VAL A 869      66.880  35.530  55.920  1.00  0.00           O
ATOM   3474  N   ILE A 870      67.080  36.790  54.060  1.00  0.00           N
ATOM   3475  HN  ILE A 870      66.710  37.120  53.190  1.00  0.00           H
ATOM   3476  CA  ILE A 870      68.480  37.050  54.370  1.00  0.00           C
ATOM   3477  HA  ILE A 870      68.990  36.120  54.540  1.00  0.00           H
ATOM   3478  CB  ILE A 870      69.200  37.540  53.120  1.00  0.00           C
ATOM   3479  HB  ILE A 870      68.530  38.270  52.600  1.00  0.00           H
ATOM   3480  CG2 ILE A 870      70.470  38.400  53.400  1.00  0.00           C
ATOM   3481 HG21 ILE A 870      70.260  39.330  53.970  1.00  0.00           H
ATOM   3482 HG22 ILE A 870      70.930  38.780  52.460  1.00  0.00           H
ATOM   3483 HG23 ILE A 870      71.250  37.860  53.990  1.00  0.00           H
ATOM   3484  CG1 ILE A 870      69.440  36.300  52.250  1.00  0.00           C
ATOM   3485 HG11 ILE A 870      69.780  36.810  51.320  1.00  0.00           H
ATOM   3486 HG12 ILE A 870      68.540  35.690  52.020  1.00  0.00           H
ATOM   3487  CD  ILE A 870      70.630  35.440  52.660  1.00  0.00           C
ATOM   3488  HD1 ILE A 870      70.820  34.690  51.860  1.00  0.00           H
ATOM   3489  HD2 ILE A 870      70.310  34.830  53.540  1.00  0.00           H
ATOM   3490  HD3 ILE A 870      71.550  35.970  53.010  1.00  0.00           H
ATOM   3491  C   ILE A 870      68.570  38.000  55.590  1.00  0.00           C
ATOM   3492  O   ILE A 870      69.400  37.690  56.440  1.00  0.00           O
ATOM   3493  N   MET A 871      67.700  39.050  55.830  1.00  0.00           N
ATOM   3494  HN  MET A 871      66.970  39.260  55.180  1.00  0.00           H
ATOM   3495  CA  MET A 871      67.690  39.760  57.080  1.00  0.00           C
ATOM   3496  HA  MET A 871      68.680  40.190  57.080  1.00  0.00           H
ATOM   3497  CB  MET A 871      66.810  41.030  57.100  1.00  0.00           C
ATOM   3498  HB1 MET A 871      66.790  41.500  58.110  1.00  0.00           H
ATOM   3499  HB2 MET A 871      65.750  40.780  56.870  1.00  0.00           H
ATOM   3500  CG  MET A 871      67.330  42.030  56.060  1.00  0.00           C
ATOM   3501  HG1 MET A 871      66.600  42.850  55.980  1.00  0.00           H
ATOM   3502  HG2 MET A 871      67.410  41.570  55.050  1.00  0.00           H
ATOM   3503  SD  MET A 871      68.980  42.670  56.210  1.00  0.00           S
ATOM   3504  CE  MET A 871      69.200  43.650  54.730  1.00  0.00           C
ATOM   3505  HE1 MET A 871      68.360  44.380  54.680  1.00  0.00           H
ATOM   3506  HE2 MET A 871      69.190  43.020  53.820  1.00  0.00           H
ATOM   3507  HE3 MET A 871      70.190  44.150  54.580  1.00  0.00           H
ATOM   3508  C   MET A 871      67.440  38.950  58.340  1.00  0.00           C
ATOM   3509  O   MET A 871      68.130  39.060  59.290  1.00  0.00           O
ATOM   3510  N   VAL A 872      66.460  38.070  58.420  1.00  0.00           N
ATOM   3511  HN  VAL A 872      65.870  37.980  57.620  1.00  0.00           H
ATOM   3512  CA  VAL A 872      66.290  37.190  59.540  1.00  0.00           C
ATOM   3513  HA  VAL A 872      66.210  37.820  60.410  1.00  0.00           H
ATOM   3514  CB  VAL A 872      65.040  36.360  59.600  1.00  0.00           C
ATOM   3515  HB  VAL A 872      64.950  35.650  60.450  1.00  0.00           H
ATOM   3516  CG1 VAL A 872      63.970  37.450  59.830  1.00  0.00           C
ATOM   3517 HG11 VAL A 872      63.000  36.970  59.590  1.00  0.00           H
ATOM   3518 HG12 VAL A 872      64.040  38.450  59.350  1.00  0.00           H
ATOM   3519 HG13 VAL A 872      63.900  37.690  60.910  1.00  0.00           H
ATOM   3520  CG2 VAL A 872      64.690  35.490  58.330  1.00  0.00           C
ATOM   3521 HG21 VAL A 872      63.640  35.130  58.350  1.00  0.00           H
ATOM   3522 HG22 VAL A 872      65.400  34.640  58.210  1.00  0.00           H
ATOM   3523 HG23 VAL A 872      64.840  36.200  57.500  1.00  0.00           H
ATOM   3524  C   VAL A 872      67.480  36.190  59.770  1.00  0.00           C
ATOM   3525  O   VAL A 872      67.870  35.970  60.870  1.00  0.00           O
ATOM   3526  N   THR A 873      68.110  35.650  58.650  1.00  0.00           N
ATOM   3527  HN  THR A 873      67.540  35.780  57.840  1.00  0.00           H
ATOM   3528  CA  THR A 873      69.290  34.890  58.670  1.00  0.00           C
ATOM   3529  HA  THR A 873      69.100  34.020  59.280  1.00  0.00           H
ATOM   3530  CB  THR A 873      69.760  34.430  57.270  1.00  0.00           C
ATOM   3531  HB  THR A 873      70.190  35.190  56.560  1.00  0.00           H
ATOM   3532  OG1 THR A 873      68.770  33.650  56.610  1.00  0.00           O
ATOM   3533  HG1 THR A 873      68.080  34.250  56.290  1.00  0.00           H
ATOM   3534  CG2 THR A 873      70.830  33.310  57.560  1.00  0.00           C
ATOM   3535 HG21 THR A 873      70.360  32.580  58.240  1.00  0.00           H
ATOM   3536 HG22 THR A 873      71.700  33.680  58.130  1.00  0.00           H
ATOM   3537 HG23 THR A 873      71.300  32.870  56.650  1.00  0.00           H
ATOM   3538  C   THR A 873      70.390  35.500  59.430  1.00  0.00           C
ATOM   3539  O   THR A 873      71.030  34.870  60.320  1.00  0.00           O
ATOM   3540  N   ILE A 874      70.720  36.760  59.120  1.00  0.00           N
ATOM   3541  HN  ILE A 874      70.250  37.170  58.340  1.00  0.00           H
ATOM   3542  CA  ILE A 874      71.700  37.630  59.820  1.00  0.00           C
ATOM   3543  HA  ILE A 874      72.660  37.130  59.800  1.00  0.00           H
ATOM   3544  CB  ILE A 874      71.750  39.090  59.210  1.00  0.00           C
ATOM   3545  HB  ILE A 874      70.740  39.540  59.120  1.00  0.00           H
ATOM   3546  CG2 ILE A 874      72.680  40.020  60.050  1.00  0.00           C
ATOM   3547 HG21 ILE A 874      72.770  41.010  59.560  1.00  0.00           H
ATOM   3548 HG22 ILE A 874      73.750  39.780  60.190  1.00  0.00           H
ATOM   3549 HG23 ILE A 874      72.100  40.220  60.970  1.00  0.00           H
ATOM   3550  CG1 ILE A 874      72.320  38.960  57.790  1.00  0.00           C
ATOM   3551 HG11 ILE A 874      72.200  37.960  57.340  1.00  0.00           H
ATOM   3552 HG12 ILE A 874      73.420  39.120  57.920  1.00  0.00           H
ATOM   3553  CD  ILE A 874      71.700  40.010  56.840  1.00  0.00           C
ATOM   3554  HD1 ILE A 874      72.010  40.110  55.780  1.00  0.00           H
ATOM   3555  HD2 ILE A 874      71.840  41.050  57.220  1.00  0.00           H
ATOM   3556  HD3 ILE A 874      70.610  39.920  56.700  1.00  0.00           H
ATOM   3557  C   ILE A 874      71.430  37.790  61.280  1.00  0.00           C
ATOM   3558  O   ILE A 874      72.380  37.640  62.100  1.00  0.00           O
ATOM   3559  N   ASP A 875      70.170  38.010  61.700  1.00  0.00           N
ATOM   3560  HN  ASP A 875      69.440  37.970  61.020  1.00  0.00           H
ATOM   3561  CA  ASP A 875      69.860  38.250  63.100  1.00  0.00           C
ATOM   3562  HA  ASP A 875      70.600  38.960  63.410  1.00  0.00           H
ATOM   3563  CB  ASP A 875      68.440  38.940  63.300  1.00  0.00           C
ATOM   3564  HB1 ASP A 875      67.610  38.350  62.840  1.00  0.00           H
ATOM   3565  HB2 ASP A 875      68.550  39.950  62.840  1.00  0.00           H
ATOM   3566  CG  ASP A 875      68.090  39.100  64.770  1.00  0.00           C
ATOM   3567  OD1 ASP A 875      67.410  38.230  65.360  1.00  0.00           O
ATOM   3568  OD2 ASP A 875      68.560  40.060  65.380  1.00  0.00           O
ATOM   3569  C   ASP A 875      69.960  36.890  63.820  1.00  0.00           C
ATOM   3570  O   ASP A 875      70.400  36.860  64.990  1.00  0.00           O
ATOM   3571  N   TYR A 876      69.730  35.770  63.100  1.00  0.00           N
ATOM   3572  HN  TYR A 876      69.350  35.950  62.190  1.00  0.00           H
ATOM   3573  CA  TYR A 876      69.920  34.510  63.700  1.00  0.00           C
ATOM   3574  HA  TYR A 876      69.250  34.560  64.550  1.00  0.00           H
ATOM   3575  CB  TYR A 876      69.190  33.420  62.770  1.00  0.00           C
ATOM   3576  HB1 TYR A 876      69.710  33.210  61.810  1.00  0.00           H
ATOM   3577  HB2 TYR A 876      68.110  33.620  62.610  1.00  0.00           H
ATOM   3578  CG  TYR A 876      69.150  32.040  63.500  1.00  0.00           C
ATOM   3579  CD1 TYR A 876      69.880  30.990  63.030  1.00  0.00           C
ATOM   3580  HD1 TYR A 876      70.370  31.100  62.060  1.00  0.00           H
ATOM   3581  CE1 TYR A 876      69.750  29.720  63.590  1.00  0.00           C
ATOM   3582  HE1 TYR A 876      70.240  28.900  63.100  1.00  0.00           H
ATOM   3583  CZ  TYR A 876      68.860  29.520  64.640  1.00  0.00           C
ATOM   3584  OH  TYR A 876      68.560  28.260  65.190  1.00  0.00           O
ATOM   3585  HH  TYR A 876      67.980  28.370  65.940  1.00  0.00           H
ATOM   3586  CD2 TYR A 876      68.370  31.890  64.670  1.00  0.00           C
ATOM   3587  HD2 TYR A 876      67.990  32.780  65.150  1.00  0.00           H
ATOM   3588  CE2 TYR A 876      68.310  30.670  65.330  1.00  0.00           C
ATOM   3589  HE2 TYR A 876      67.730  30.710  66.240  1.00  0.00           H
ATOM   3590  C   TYR A 876      71.370  34.150  64.050  1.00  0.00           C
ATOM   3591  O   TYR A 876      71.710  33.460  65.040  1.00  0.00           O
ATOM   3592  N   LEU A 877      72.280  34.680  63.140  1.00  0.00           N
ATOM   3593  HN  LEU A 877      71.950  35.070  62.280  1.00  0.00           H
ATOM   3594  CA  LEU A 877      73.690  34.510  63.210  1.00  0.00           C
ATOM   3595  HA  LEU A 877      73.880  33.530  63.620  1.00  0.00           H
ATOM   3596  CB  LEU A 877      74.310  34.690  61.790  1.00  0.00           C
ATOM   3597  HB1 LEU A 877      75.380  34.830  62.070  1.00  0.00           H
ATOM   3598  HB2 LEU A 877      73.940  35.650  61.360  1.00  0.00           H
ATOM   3599  CG  LEU A 877      73.920  33.610  60.820  1.00  0.00           C
ATOM   3600  HG  LEU A 877      72.870  33.350  61.070  1.00  0.00           H
ATOM   3601  CD1 LEU A 877      74.020  34.100  59.410  1.00  0.00           C
ATOM   3602 HD11 LEU A 877      73.350  34.980  59.290  1.00  0.00           H
ATOM   3603 HD12 LEU A 877      73.740  33.360  58.650  1.00  0.00           H
ATOM   3604 HD13 LEU A 877      75.040  34.500  59.180  1.00  0.00           H
ATOM   3605  CD2 LEU A 877      74.860  32.320  60.880  1.00  0.00           C
ATOM   3606 HD21 LEU A 877      75.930  32.600  60.880  1.00  0.00           H
ATOM   3607 HD22 LEU A 877      74.650  31.590  60.060  1.00  0.00           H
ATOM   3608 HD23 LEU A 877      74.790  31.680  61.790  1.00  0.00           H
ATOM   3609  C   LEU A 877      74.260  35.490  64.250  1.00  0.00           C
ATOM   3610  O   LEU A 877      74.860  35.050  65.260  1.00  0.00           O
ATOM   3611  N   VAL A 878      74.150  36.780  64.040  1.00  0.00           N
ATOM   3612  HN  VAL A 878      73.480  37.040  63.350  1.00  0.00           H
ATOM   3613  CA  VAL A 878      74.930  37.760  64.750  1.00  0.00           C
ATOM   3614  HA  VAL A 878      75.670  37.230  65.310  1.00  0.00           H
ATOM   3615  CB  VAL A 878      75.570  38.760  63.830  1.00  0.00           C
ATOM   3616  HB  VAL A 878      74.810  39.140  63.110  1.00  0.00           H
ATOM   3617  CG1 VAL A 878      76.170  39.930  64.540  1.00  0.00           C
ATOM   3618 HG11 VAL A 878      76.690  39.490  65.420  1.00  0.00           H
ATOM   3619 HG12 VAL A 878      75.440  40.690  64.890  1.00  0.00           H
ATOM   3620 HG13 VAL A 878      76.880  40.420  63.830  1.00  0.00           H
ATOM   3621  CG2 VAL A 878      76.500  38.100  62.940  1.00  0.00           C
ATOM   3622 HG21 VAL A 878      77.150  38.900  62.530  1.00  0.00           H
ATOM   3623 HG22 VAL A 878      75.940  37.550  62.140  1.00  0.00           H
ATOM   3624 HG23 VAL A 878      77.230  37.480  63.500  1.00  0.00           H
ATOM   3625  C   VAL A 878      73.960  38.440  65.730  1.00  0.00           C
ATOM   3626  O   VAL A 878      74.200  38.400  66.950  1.00  0.00           O
ATOM   3627  N   GLY A 879      72.810  39.050  65.330  1.00  0.00           N
ATOM   3628  HN  GLY A 879      72.630  39.030  64.360  1.00  0.00           H
ATOM   3629  CA  GLY A 879      71.990  39.770  66.170  1.00  0.00           C
ATOM   3630  HA1 GLY A 879      72.320  39.640  67.190  1.00  0.00           H
ATOM   3631  HA2 GLY A 879      70.970  39.400  66.180  1.00  0.00           H
ATOM   3632  C   GLY A 879      71.820  41.210  65.920  1.00  0.00           C
ATOM   3633  O   GLY A 879      72.800  41.950  66.030  1.00  0.00           O
ATOM   3634  N   VAL A 880      70.670  41.760  65.590  1.00  0.00           N
ATOM   3635  HN  VAL A 880      69.980  41.050  65.460  1.00  0.00           H
ATOM   3636  CA  VAL A 880      70.450  43.110  65.280  1.00  0.00           C
ATOM   3637  HA  VAL A 880      71.400  43.620  65.180  1.00  0.00           H
ATOM   3638  CB  VAL A 880      69.670  43.490  63.970  1.00  0.00           C
ATOM   3639  HB  VAL A 880      68.590  43.300  64.170  1.00  0.00           H
ATOM   3640  CG1 VAL A 880      69.820  44.950  63.530  1.00  0.00           C
ATOM   3641 HG11 VAL A 880      69.460  45.700  64.270  1.00  0.00           H
ATOM   3642 HG12 VAL A 880      69.160  45.130  62.650  1.00  0.00           H
ATOM   3643 HG13 VAL A 880      70.830  45.170  63.130  1.00  0.00           H
ATOM   3644  CG2 VAL A 880      70.230  42.540  62.790  1.00  0.00           C
ATOM   3645 HG21 VAL A 880      71.330  42.530  62.760  1.00  0.00           H
ATOM   3646 HG22 VAL A 880      69.750  42.920  61.870  1.00  0.00           H
ATOM   3647 HG23 VAL A 880      69.880  41.530  63.080  1.00  0.00           H
ATOM   3648  C   VAL A 880      69.760  43.840  66.460  1.00  0.00           C
ATOM   3649  O   VAL A 880      68.780  43.280  66.940  1.00  0.00           O
ATOM   3650  N   PRO A 881      70.220  44.980  67.040  1.00  0.00           N
ATOM   3651  CD  PRO A 881      71.600  45.360  67.180  1.00  0.00           C
ATOM   3652  HD1 PRO A 881      71.910  45.850  66.220  1.00  0.00           H
ATOM   3653  HD2 PRO A 881      72.270  44.500  67.390  1.00  0.00           H
ATOM   3654  CA  PRO A 881      69.340  45.910  67.740  1.00  0.00           C
ATOM   3655  HA  PRO A 881      69.000  45.540  68.690  1.00  0.00           H
ATOM   3656  CB  PRO A 881      70.320  46.960  68.220  1.00  0.00           C
ATOM   3657  HB1 PRO A 881      69.970  47.400  69.180  1.00  0.00           H
ATOM   3658  HB2 PRO A 881      70.370  47.760  67.450  1.00  0.00           H
ATOM   3659  CG  PRO A 881      71.630  46.330  68.320  1.00  0.00           C
ATOM   3660  HG1 PRO A 881      72.470  47.050  68.310  1.00  0.00           H
ATOM   3661  HG2 PRO A 881      71.690  45.820  69.320  1.00  0.00           H
ATOM   3662  C   PRO A 881      68.170  46.470  67.020  1.00  0.00           C
ATOM   3663  O   PRO A 881      68.300  47.240  66.070  1.00  0.00           O
ATOM   3664  N   SER A 882      66.960  45.970  67.450  1.00  0.00           N
ATOM   3665  HN  SER A 882      66.910  45.300  68.190  1.00  0.00           H
ATOM   3666  CA  SER A 882      65.770  46.210  66.610  1.00  0.00           C
ATOM   3667  HA  SER A 882      65.530  47.250  66.480  1.00  0.00           H
ATOM   3668  CB  SER A 882      65.900  45.550  65.210  1.00  0.00           C
ATOM   3669  HB1 SER A 882      64.880  45.300  64.850  1.00  0.00           H
ATOM   3670  HB2 SER A 882      66.490  44.610  65.180  1.00  0.00           H
ATOM   3671  OG  SER A 882      66.490  46.360  64.290  1.00  0.00           O
ATOM   3672  HG1 SER A 882      67.360  46.600  64.630  1.00  0.00           H
ATOM   3673  C   SER A 882      64.610  45.360  67.120  1.00  0.00           C
ATOM   3674  O   SER A 882      64.780  44.140  67.200  1.00  0.00           O
ATOM   3675  N   PRO A 883      63.570  45.980  67.670  1.00  0.00           N
ATOM   3676  CD  PRO A 883      63.200  47.390  67.200  1.00  0.00           C
ATOM   3677  HD1 PRO A 883      63.340  47.470  66.090  1.00  0.00           H
ATOM   3678  HD2 PRO A 883      63.810  48.140  67.740  1.00  0.00           H
ATOM   3679  CA  PRO A 883      62.340  45.230  68.060  1.00  0.00           C
ATOM   3680  HA  PRO A 883      62.500  44.560  68.890  1.00  0.00           H
ATOM   3681  CB  PRO A 883      61.570  46.480  68.640  1.00  0.00           C
ATOM   3682  HB1 PRO A 883      61.970  46.670  69.660  1.00  0.00           H
ATOM   3683  HB2 PRO A 883      60.500  46.220  68.760  1.00  0.00           H
ATOM   3684  CG  PRO A 883      61.720  47.590  67.620  1.00  0.00           C
ATOM   3685  HG1 PRO A 883      61.070  47.500  66.730  1.00  0.00           H
ATOM   3686  HG2 PRO A 883      61.550  48.630  68.000  1.00  0.00           H
ATOM   3687  C   PRO A 883      61.680  44.370  66.950  1.00  0.00           C
ATOM   3688  O   PRO A 883      61.820  44.680  65.750  1.00  0.00           O
ATOM   3689  N   LYS A 884      60.990  43.350  67.410  1.00  0.00           N
ATOM   3690  HN  LYS A 884      60.940  43.240  68.400  1.00  0.00           H
ATOM   3691  CA  LYS A 884      60.520  42.270  66.490  1.00  0.00           C
ATOM   3692  HA  LYS A 884      60.910  42.360  65.490  1.00  0.00           H
ATOM   3693  CB  LYS A 884      60.860  40.850  66.930  1.00  0.00           C
ATOM   3694  HB1 LYS A 884      60.470  40.050  66.270  1.00  0.00           H
ATOM   3695  HB2 LYS A 884      60.440  40.620  67.930  1.00  0.00           H
ATOM   3696  CG  LYS A 884      62.410  40.640  66.860  1.00  0.00           C
ATOM   3697  HG1 LYS A 884      62.890  41.340  67.570  1.00  0.00           H
ATOM   3698  HG2 LYS A 884      62.760  40.880  65.840  1.00  0.00           H
ATOM   3699  CD  LYS A 884      62.780  39.150  67.180  1.00  0.00           C
ATOM   3700  HD1 LYS A 884      62.390  38.390  66.490  1.00  0.00           H
ATOM   3701  HD2 LYS A 884      62.380  38.890  68.180  1.00  0.00           H
ATOM   3702  CE  LYS A 884      64.270  38.920  67.330  1.00  0.00           C
ATOM   3703  HE1 LYS A 884      64.500  37.890  67.670  1.00  0.00           H
ATOM   3704  HE2 LYS A 884      64.680  39.680  68.030  1.00  0.00           H
ATOM   3705  NZ  LYS A 884      64.870  39.120  66.040  1.00  0.00           N
ATOM   3706  HZ1 LYS A 884      64.210  38.910  65.250  1.00  0.00           H
ATOM   3707  HZ2 LYS A 884      65.790  38.660  65.890  1.00  0.00           H
ATOM   3708  HZ3 LYS A 884      65.170  40.110  66.010  1.00  0.00           H
ATOM   3709  C   LYS A 884      59.030  42.280  66.300  1.00  0.00           C
ATOM   3710  O   LYS A 884      58.300  42.890  67.130  1.00  0.00           O
ATOM   3711  N   LEU A 885      58.500  41.610  65.300  1.00  0.00           N
ATOM   3712  HN  LEU A 885      59.070  41.160  64.610  1.00  0.00           H
ATOM   3713  CA  LEU A 885      57.140  41.320  65.230  1.00  0.00           C
ATOM   3714  HA  LEU A 885      56.760  42.320  65.350  1.00  0.00           H
ATOM   3715  CB  LEU A 885      56.810  40.690  63.830  1.00  0.00           C
ATOM   3716  HB1 LEU A 885      57.130  39.630  63.770  1.00  0.00           H
ATOM   3717  HB2 LEU A 885      57.180  41.320  62.990  1.00  0.00           H
ATOM   3718  CG  LEU A 885      55.280  40.540  63.550  1.00  0.00           C
ATOM   3719  HG  LEU A 885      54.840  40.370  64.560  1.00  0.00           H
ATOM   3720  CD1 LEU A 885      54.590  41.800  63.080  1.00  0.00           C
ATOM   3721 HD11 LEU A 885      54.850  42.090  62.040  1.00  0.00           H
ATOM   3722 HD12 LEU A 885      54.870  42.680  63.700  1.00  0.00           H
ATOM   3723 HD13 LEU A 885      53.490  41.740  63.210  1.00  0.00           H
ATOM   3724  CD2 LEU A 885      54.980  39.290  62.680  1.00  0.00           C
ATOM   3725 HD21 LEU A 885      53.870  39.130  62.610  1.00  0.00           H
ATOM   3726 HD22 LEU A 885      55.350  38.380  63.200  1.00  0.00           H
ATOM   3727 HD23 LEU A 885      55.320  39.400  61.630  1.00  0.00           H
ATOM   3728  C   LEU A 885      56.510  40.500  66.310  1.00  0.00           C
ATOM   3729  O   LEU A 885      56.490  39.250  66.350  1.00  0.00           O
ATOM   3730  N   HSD A 886      55.780  41.200  67.200  1.00  0.00           N
ATOM   3731  HN  HSD A 886      55.680  42.190  67.150  1.00  0.00           H
ATOM   3732  CA  HSD A 886      55.080  40.540  68.230  1.00  0.00           C
ATOM   3733  HA  HSD A 886      55.630  39.650  68.550  1.00  0.00           H
ATOM   3734  CB  HSD A 886      54.760  41.330  69.530  1.00  0.00           C
ATOM   3735  HB1 HSD A 886      54.140  40.710  70.210  1.00  0.00           H
ATOM   3736  HB2 HSD A 886      54.160  42.180  69.140  1.00  0.00           H
ATOM   3737  ND1 HSD A 886      56.040  42.660  71.220  1.00  0.00           N
ATOM   3738  HD1 HSD A 886      55.320  43.310  71.480  1.00  0.00           H
ATOM   3739  CG  HSD A 886      56.030  41.750  70.200  1.00  0.00           C
ATOM   3740  CE1 HSD A 886      57.340  42.830  71.570  1.00  0.00           C
ATOM   3741  HE1 HSD A 886      57.680  43.550  72.320  1.00  0.00           H
ATOM   3742  NE2 HSD A 886      58.170  42.110  70.840  1.00  0.00           N
ATOM   3743  CD2 HSD A 886      57.320  41.420  69.990  1.00  0.00           C
ATOM   3744  HD2 HSD A 886      57.760  40.740  69.280  1.00  0.00           H
ATOM   3745  C   HSD A 886      53.760  40.060  67.630  1.00  0.00           C
ATOM   3746  O   HSD A 886      53.040  40.980  67.290  1.00  0.00           O
ATOM   3747  N   VAL A 887      53.450  38.760  67.680  1.00  0.00           N
ATOM   3748  HN  VAL A 887      54.230  38.180  67.880  1.00  0.00           H
ATOM   3749  CA  VAL A 887      52.070  38.260  67.260  1.00  0.00           C
ATOM   3750  HA  VAL A 887      51.550  39.090  66.820  1.00  0.00           H
ATOM   3751  CB  VAL A 887      52.200  37.160  66.210  1.00  0.00           C
ATOM   3752  HB  VAL A 887      51.210  36.670  66.060  1.00  0.00           H
ATOM   3753  CG1 VAL A 887      52.560  37.830  64.850  1.00  0.00           C
ATOM   3754 HG11 VAL A 887      52.950  37.060  64.160  1.00  0.00           H
ATOM   3755 HG12 VAL A 887      53.350  38.580  65.040  1.00  0.00           H
ATOM   3756 HG13 VAL A 887      51.740  38.510  64.510  1.00  0.00           H
ATOM   3757  CG2 VAL A 887      53.200  36.090  66.560  1.00  0.00           C
ATOM   3758 HG21 VAL A 887      53.100  35.280  65.800  1.00  0.00           H
ATOM   3759 HG22 VAL A 887      53.010  35.670  67.580  1.00  0.00           H
ATOM   3760 HG23 VAL A 887      54.230  36.510  66.580  1.00  0.00           H
ATOM   3761  C   VAL A 887      51.280  37.770  68.530  1.00  0.00           C
ATOM   3762  O   VAL A 887      51.960  37.190  69.390  1.00  0.00           O
ATOM   3763  N   PRO A 888      49.980  37.900  68.670  1.00  0.00           N
ATOM   3764  CD  PRO A 888      49.150  38.840  67.920  1.00  0.00           C
ATOM   3765  HD1 PRO A 888      49.360  38.750  66.840  1.00  0.00           H
ATOM   3766  HD2 PRO A 888      49.170  39.910  68.230  1.00  0.00           H
ATOM   3767  CA  PRO A 888      49.180  37.010  69.580  1.00  0.00           C
ATOM   3768  HA  PRO A 888      49.570  37.130  70.580  1.00  0.00           H
ATOM   3769  CB  PRO A 888      47.730  37.590  69.620  1.00  0.00           C
ATOM   3770  HB1 PRO A 888      47.610  38.200  70.540  1.00  0.00           H
ATOM   3771  HB2 PRO A 888      47.000  36.750  69.630  1.00  0.00           H
ATOM   3772  CG  PRO A 888      47.730  38.360  68.240  1.00  0.00           C
ATOM   3773  HG1 PRO A 888      47.400  37.640  67.450  1.00  0.00           H
ATOM   3774  HG2 PRO A 888      47.000  39.200  68.250  1.00  0.00           H
ATOM   3775  C   PRO A 888      49.280  35.470  69.280  1.00  0.00           C
ATOM   3776  O   PRO A 888      49.450  35.120  68.110  1.00  0.00           O
ATOM   3777  N   GLU A 889      49.130  34.610  70.320  1.00  0.00           N
ATOM   3778  HN  GLU A 889      49.300  34.910  71.260  1.00  0.00           H
ATOM   3779  CA  GLU A 889      49.410  33.140  70.130  1.00  0.00           C
ATOM   3780  HA  GLU A 889      49.730  33.100  69.110  1.00  0.00           H
ATOM   3781  CB  GLU A 889      50.460  32.620  71.100  1.00  0.00           C
ATOM   3782  HB1 GLU A 889      50.600  31.530  70.900  1.00  0.00           H
ATOM   3783  HB2 GLU A 889      50.200  32.760  72.180  1.00  0.00           H
ATOM   3784  CG  GLU A 889      51.890  33.230  70.770  1.00  0.00           C
ATOM   3785  HG1 GLU A 889      51.850  34.290  71.090  1.00  0.00           H
ATOM   3786  HG2 GLU A 889      52.070  33.200  69.670  1.00  0.00           H
ATOM   3787  CD  GLU A 889      53.000  32.530  71.480  1.00  0.00           C
ATOM   3788  OE1 GLU A 889      53.970  31.970  70.950  1.00  0.00           O
ATOM   3789  OE2 GLU A 889      52.970  32.650  72.750  1.00  0.00           O
ATOM   3790  C   GLU A 889      48.180  32.290  70.280  1.00  0.00           C
ATOM   3791  O   GLU A 889      47.430  32.510  71.260  1.00  0.00           O
ATOM   3792  N   LYS A 890      48.000  31.290  69.440  1.00  0.00           N
ATOM   3793  HN  LYS A 890      48.620  31.210  68.660  1.00  0.00           H
ATOM   3794  CA  LYS A 890      47.040  30.170  69.580  1.00  0.00           C
ATOM   3795  HA  LYS A 890      47.280  29.520  68.750  1.00  0.00           H
ATOM   3796  CB  LYS A 890      47.210  29.270  70.850  1.00  0.00           C
ATOM   3797  HB1 LYS A 890      46.300  28.630  70.770  1.00  0.00           H
ATOM   3798  HB2 LYS A 890      47.170  29.880  71.770  1.00  0.00           H
ATOM   3799  CG  LYS A 890      48.550  28.490  70.860  1.00  0.00           C
ATOM   3800  HG1 LYS A 890      49.240  29.320  70.610  1.00  0.00           H
ATOM   3801  HG2 LYS A 890      48.620  27.600  70.180  1.00  0.00           H
ATOM   3802  CD  LYS A 890      48.810  27.970  72.300  1.00  0.00           C
ATOM   3803  HD1 LYS A 890      47.950  27.290  72.480  1.00  0.00           H
ATOM   3804  HD2 LYS A 890      48.780  28.830  73.020  1.00  0.00           H
ATOM   3805  CE  LYS A 890      50.130  27.230  72.570  1.00  0.00           C
ATOM   3806  HE1 LYS A 890      50.160  26.220  72.130  1.00  0.00           H
ATOM   3807  HE2 LYS A 890      50.130  27.050  73.660  1.00  0.00           H
ATOM   3808  NZ  LYS A 890      51.330  27.980  72.170  1.00  0.00           N
ATOM   3809  HZ1 LYS A 890      51.380  28.750  72.870  1.00  0.00           H
ATOM   3810  HZ2 LYS A 890      51.350  28.280  71.180  1.00  0.00           H
ATOM   3811  HZ3 LYS A 890      52.130  27.340  72.320  1.00  0.00           H
ATOM   3812  C   LYS A 890      45.700  30.630  69.080  1.00  0.00           C
ATOM   3813  O   LYS A 890      44.680  30.160  69.620  1.00  0.00           O
ATOM   3814  N   PHE A 891      45.760  31.460  68.010  1.00  0.00           N
ATOM   3815  HN  PHE A 891      46.590  31.900  67.690  1.00  0.00           H
ATOM   3816  CA  PHE A 891      44.580  31.910  67.240  1.00  0.00           C
ATOM   3817  HA  PHE A 891      44.880  32.660  66.520  1.00  0.00           H
ATOM   3818  CB  PHE A 891      43.940  30.700  66.470  1.00  0.00           C
ATOM   3819  HB1 PHE A 891      43.380  30.150  67.270  1.00  0.00           H
ATOM   3820  HB2 PHE A 891      44.750  30.070  66.060  1.00  0.00           H
ATOM   3821  CG  PHE A 891      42.890  30.970  65.400  1.00  0.00           C
ATOM   3822  CD1 PHE A 891      42.150  29.870  64.930  1.00  0.00           C
ATOM   3823  HD1 PHE A 891      42.480  28.880  65.170  1.00  0.00           H
ATOM   3824  CE1 PHE A 891      41.090  30.080  64.030  1.00  0.00           C
ATOM   3825  HE1 PHE A 891      40.490  29.220  63.800  1.00  0.00           H
ATOM   3826  CZ  PHE A 891      40.800  31.340  63.490  1.00  0.00           C
ATOM   3827  HZ  PHE A 891      40.010  31.600  62.810  1.00  0.00           H
ATOM   3828  CD2 PHE A 891      42.600  32.230  64.840  1.00  0.00           C
ATOM   3829  HD2 PHE A 891      43.090  33.140  65.190  1.00  0.00           H
ATOM   3830  CE2 PHE A 891      41.550  32.480  64.010  1.00  0.00           C
ATOM   3831  HE2 PHE A 891      41.400  33.450  63.570  1.00  0.00           H
ATOM   3832  C   PHE A 891      43.550  32.710  68.030  1.00  0.00           C
ATOM   3833  O   PHE A 891      42.410  32.300  68.220  1.00  0.00           O
ATOM   3834  N   GLU A 892      43.980  33.880  68.480  1.00  0.00           N
ATOM   3835  HN  GLU A 892      44.960  33.980  68.360  1.00  0.00           H
ATOM   3836  CA  GLU A 892      43.230  34.860  69.200  1.00  0.00           C
ATOM   3837  HA  GLU A 892      42.200  34.590  68.990  1.00  0.00           H
ATOM   3838  CB  GLU A 892      43.520  34.700  70.670  1.00  0.00           C
ATOM   3839  HB1 GLU A 892      42.800  35.360  71.210  1.00  0.00           H
ATOM   3840  HB2 GLU A 892      44.580  35.020  70.750  1.00  0.00           H
ATOM   3841  CG  GLU A 892      43.230  33.290  71.170  1.00  0.00           C
ATOM   3842  HG1 GLU A 892      43.790  32.500  70.640  1.00  0.00           H
ATOM   3843  HG2 GLU A 892      42.170  33.040  71.030  1.00  0.00           H
ATOM   3844  CD  GLU A 892      43.560  33.170  72.650  1.00  0.00           C
ATOM   3845  OE1 GLU A 892      43.730  34.250  73.320  1.00  0.00           O
ATOM   3846  OE2 GLU A 892      43.650  32.000  73.100  1.00  0.00           O
ATOM   3847  C   GLU A 892      43.560  36.280  68.670  1.00  0.00           C
ATOM   3848  O   GLU A 892      44.610  36.480  68.040  1.00  0.00           O
ATOM   3849  N   PRO A 893      42.640  37.280  68.760  1.00  0.00           N
ATOM   3850  CD  PRO A 893      41.360  37.080  69.370  1.00  0.00           C
ATOM   3851  HD1 PRO A 893      41.360  37.270  70.470  1.00  0.00           H
ATOM   3852  HD2 PRO A 893      40.790  36.130  69.300  1.00  0.00           H
ATOM   3853  CA  PRO A 893      42.900  38.680  68.330  1.00  0.00           C
ATOM   3854  HA  PRO A 893      43.290  38.650  67.320  1.00  0.00           H
ATOM   3855  CB  PRO A 893      41.530  39.380  68.510  1.00  0.00           C
ATOM   3856  HB1 PRO A 893      41.370  39.980  67.590  1.00  0.00           H
ATOM   3857  HB2 PRO A 893      41.600  39.900  69.490  1.00  0.00           H
ATOM   3858  CG  PRO A 893      40.540  38.200  68.690  1.00  0.00           C
ATOM   3859  HG1 PRO A 893      39.610  38.510  69.210  1.00  0.00           H
ATOM   3860  HG2 PRO A 893      40.250  37.830  67.690  1.00  0.00           H
ATOM   3861  C   PRO A 893      44.050  39.450  69.010  1.00  0.00           C
ATOM   3862  O   PRO A 893      44.250  39.130  70.220  1.00  0.00           O
ATOM   3863  N   THR A 894      44.750  40.450  68.400  1.00  0.00           N
ATOM   3864  HN  THR A 894      44.600  40.590  67.420  1.00  0.00           H
ATOM   3865  CA  THR A 894      45.540  41.450  69.080  1.00  0.00           C
ATOM   3866  HA  THR A 894      46.310  40.860  69.560  1.00  0.00           H
ATOM   3867  CB  THR A 894      46.240  42.550  68.210  1.00  0.00           C
ATOM   3868  HB  THR A 894      45.480  43.310  68.000  1.00  0.00           H
ATOM   3869  OG1 THR A 894      46.680  41.990  66.990  1.00  0.00           O
ATOM   3870  HG1 THR A 894      45.900  41.830  66.470  1.00  0.00           H
ATOM   3871  CG2 THR A 894      47.430  43.160  68.930  1.00  0.00           C
ATOM   3872 HG21 THR A 894      47.900  43.890  68.240  1.00  0.00           H
ATOM   3873 HG22 THR A 894      48.230  42.420  69.110  1.00  0.00           H
ATOM   3874 HG23 THR A 894      47.170  43.660  69.880  1.00  0.00           H
ATOM   3875  C   THR A 894      44.690  42.160  70.100  1.00  0.00           C
ATOM   3876  O   THR A 894      45.130  42.310  71.260  1.00  0.00           O
ATOM   3877  N   HSD A 895      43.510  42.650  69.850  1.00  0.00           N
ATOM   3878  HN  HSD A 895      43.330  42.580  68.880  1.00  0.00           H
ATOM   3879  CA  HSD A 895      42.420  43.200  70.750  1.00  0.00           C
ATOM   3880  HA  HSD A 895      42.680  44.220  71.020  1.00  0.00           H
ATOM   3881  CB  HSD A 895      41.170  43.560  69.970  1.00  0.00           C
ATOM   3882  HB1 HSD A 895      40.710  42.700  69.440  1.00  0.00           H
ATOM   3883  HB2 HSD A 895      41.270  44.410  69.260  1.00  0.00           H
ATOM   3884  ND1 HSD A 895      39.910  45.240  71.480  1.00  0.00           N
ATOM   3885  HD1 HSD A 895      40.590  45.970  71.510  1.00  0.00           H
ATOM   3886  CG  HSD A 895      40.030  44.030  70.840  1.00  0.00           C
ATOM   3887  CE1 HSD A 895      38.640  45.280  71.970  1.00  0.00           C
ATOM   3888  HE1 HSD A 895      38.180  46.160  72.410  1.00  0.00           H
ATOM   3889  NE2 HSD A 895      38.000  44.150  71.740  1.00  0.00           N
ATOM   3890  CD2 HSD A 895      38.860  43.380  71.090  1.00  0.00           C
ATOM   3891  HD2 HSD A 895      38.440  42.500  70.650  1.00  0.00           H
ATOM   3892  C   HSD A 895      42.000  42.270  71.890  1.00  0.00           C
ATOM   3893  O   HSD A 895      41.610  41.120  71.640  1.00  0.00           O
ATOM   3894  N   PRO A 896      42.150  42.640  73.200  1.00  0.00           N
ATOM   3895  CD  PRO A 896      42.550  43.940  73.660  1.00  0.00           C
ATOM   3896  HD1 PRO A 896      41.810  44.730  73.430  1.00  0.00           H
ATOM   3897  HD2 PRO A 896      43.510  44.170  73.140  1.00  0.00           H
ATOM   3898  CA  PRO A 896      42.350  41.690  74.220  1.00  0.00           C
ATOM   3899  HA  PRO A 896      42.900  40.840  73.830  1.00  0.00           H
ATOM   3900  CB  PRO A 896      43.170  42.400  75.320  1.00  0.00           C
ATOM   3901  HB1 PRO A 896      44.240  42.160  75.060  1.00  0.00           H
ATOM   3902  HB2 PRO A 896      42.920  42.060  76.350  1.00  0.00           H
ATOM   3903  CG  PRO A 896      42.800  43.870  75.110  1.00  0.00           C
ATOM   3904  HG1 PRO A 896      41.860  43.990  75.700  1.00  0.00           H
ATOM   3905  HG2 PRO A 896      43.500  44.590  75.600  1.00  0.00           H
ATOM   3906  C   PRO A 896      41.010  41.340  74.900  1.00  0.00           C
ATOM   3907  O   PRO A 896      41.020  40.460  75.680  1.00  0.00           O
ATOM   3908  N   GLU A 897      39.940  41.990  74.580  1.00  0.00           N
ATOM   3909  HN  GLU A 897      39.930  42.620  73.820  1.00  0.00           H
ATOM   3910  CA  GLU A 897      38.700  41.810  75.320  1.00  0.00           C
ATOM   3911  HA  GLU A 897      38.860  41.820  76.390  1.00  0.00           H
ATOM   3912  CB  GLU A 897      37.710  42.950  75.010  1.00  0.00           C
ATOM   3913  HB1 GLU A 897      36.770  42.770  75.580  1.00  0.00           H
ATOM   3914  HB2 GLU A 897      37.490  42.920  73.920  1.00  0.00           H
ATOM   3915  CG  GLU A 897      38.250  44.280  75.470  1.00  0.00           C
ATOM   3916  HG1 GLU A 897      39.100  44.520  74.800  1.00  0.00           H
ATOM   3917  HG2 GLU A 897      38.560  44.260  76.540  1.00  0.00           H
ATOM   3918  CD  GLU A 897      37.150  45.250  75.210  1.00  0.00           C
ATOM   3919  OE1 GLU A 897      37.290  46.260  74.490  1.00  0.00           O
ATOM   3920  OE2 GLU A 897      36.090  45.090  75.910  1.00  0.00           O
ATOM   3921  C   GLU A 897      38.000  40.450  75.210  1.00  0.00           C
ATOM   3922  O   GLU A 897      37.570  39.860  76.200  1.00  0.00           O
ATOM   3923  N   ARG A 898      37.980  39.920  74.030  1.00  0.00           N
ATOM   3924  HN  ARG A 898      38.530  40.330  73.320  1.00  0.00           H
ATOM   3925  CA  ARG A 898      36.920  39.000  73.710  1.00  0.00           C
ATOM   3926  HA  ARG A 898      36.630  38.380  74.540  1.00  0.00           H
ATOM   3927  CB  ARG A 898      35.700  39.800  73.190  1.00  0.00           C
ATOM   3928  HB1 ARG A 898      35.220  40.380  74.000  1.00  0.00           H
ATOM   3929  HB2 ARG A 898      34.920  39.070  72.880  1.00  0.00           H
ATOM   3930  CG  ARG A 898      36.070  40.710  72.040  1.00  0.00           C
ATOM   3931  HG1 ARG A 898      37.040  40.390  71.600  1.00  0.00           H
ATOM   3932  HG2 ARG A 898      36.240  41.720  72.470  1.00  0.00           H
ATOM   3933  CD  ARG A 898      34.970  40.930  70.920  1.00  0.00           C
ATOM   3934  HD1 ARG A 898      34.070  41.340  71.430  1.00  0.00           H
ATOM   3935  HD2 ARG A 898      34.730  39.960  70.440  1.00  0.00           H
ATOM   3936  NE  ARG A 898      35.480  42.000  69.980  1.00  0.00           N
ATOM   3937  HE  ARG A 898      35.420  42.960  70.250  1.00  0.00           H
ATOM   3938  CZ  ARG A 898      36.340  41.780  68.950  1.00  0.00           C
ATOM   3939  NH1 ARG A 898      36.550  40.600  68.460  1.00  0.00           N
ATOM   3940 HH11 ARG A 898      37.300  40.450  67.810  1.00  0.00           H
ATOM   3941 HH12 ARG A 898      36.070  39.820  68.880  1.00  0.00           H
ATOM   3942  NH2 ARG A 898      37.010  42.790  68.470  1.00  0.00           N
ATOM   3943 HH21 ARG A 898      37.480  42.620  67.610  1.00  0.00           H
ATOM   3944 HH22 ARG A 898      36.560  43.660  68.720  1.00  0.00           H
ATOM   3945  C   ARG A 898      37.420  37.940  72.650  1.00  0.00           C
ATOM   3946  O   ARG A 898      38.560  38.070  72.220  1.00  0.00           O
ATOM   3947  N   GLY A 899      36.620  36.930  72.320  1.00  0.00           N
ATOM   3948  HN  GLY A 899      35.720  36.920  72.770  1.00  0.00           H
ATOM   3949  CA  GLY A 899      36.700  36.070  71.180  1.00  0.00           C
ATOM   3950  HA1 GLY A 899      35.990  35.270  71.310  1.00  0.00           H
ATOM   3951  HA2 GLY A 899      37.710  35.660  71.100  1.00  0.00           H
ATOM   3952  C   GLY A 899      36.540  36.690  69.870  1.00  0.00           C
ATOM   3953  O   GLY A 899      36.200  37.880  69.830  1.00  0.00           O
ATOM   3954  N   TRP A 900      36.780  35.990  68.740  1.00  0.00           N
ATOM   3955  HN  TRP A 900      37.100  35.060  68.870  1.00  0.00           H
ATOM   3956  CA  TRP A 900      36.720  36.530  67.400  1.00  0.00           C
ATOM   3957  HA  TRP A 900      37.440  37.320  67.260  1.00  0.00           H
ATOM   3958  CB  TRP A 900      37.040  35.440  66.320  1.00  0.00           C
ATOM   3959  HB1 TRP A 900      36.870  35.820  65.300  1.00  0.00           H
ATOM   3960  HB2 TRP A 900      36.500  34.460  66.450  1.00  0.00           H
ATOM   3961  CG  TRP A 900      38.490  35.110  66.410  1.00  0.00           C
ATOM   3962  CD1 TRP A 900      39.030  34.060  67.070  1.00  0.00           C
ATOM   3963  HD1 TRP A 900      38.520  33.260  67.600  1.00  0.00           H
ATOM   3964  NE1 TRP A 900      40.420  34.090  66.900  1.00  0.00           N
ATOM   3965  HE1 TRP A 900      41.060  33.390  67.110  1.00  0.00           H
ATOM   3966  CE2 TRP A 900      40.790  35.250  66.260  1.00  0.00           C
ATOM   3967  CD2 TRP A 900      39.570  35.840  65.850  1.00  0.00           C
ATOM   3968  CE3 TRP A 900      39.620  36.950  65.050  1.00  0.00           C
ATOM   3969  HE3 TRP A 900      38.710  37.480  64.790  1.00  0.00           H
ATOM   3970  CZ3 TRP A 900      40.830  37.460  64.570  1.00  0.00           C
ATOM   3971  HZ3 TRP A 900      40.770  38.360  63.980  1.00  0.00           H
ATOM   3972  CZ2 TRP A 900      42.060  35.780  65.800  1.00  0.00           C
ATOM   3973  HZ2 TRP A 900      42.950  35.160  65.930  1.00  0.00           H
ATOM   3974  CH2 TRP A 900      42.020  36.890  65.040  1.00  0.00           C
ATOM   3975  HH2 TRP A 900      42.960  37.340  64.730  1.00  0.00           H
ATOM   3976  C   TRP A 900      35.360  37.150  66.960  1.00  0.00           C
ATOM   3977  O   TRP A 900      35.410  38.120  66.290  1.00  0.00           O
ATOM   3978  N   ILE A 901      34.270  36.500  67.360  1.00  0.00           N
ATOM   3979  HN  ILE A 901      34.310  35.720  67.970  1.00  0.00           H
ATOM   3980  CA  ILE A 901      32.930  36.890  66.960  1.00  0.00           C
ATOM   3981  HA  ILE A 901      32.950  37.440  66.030  1.00  0.00           H
ATOM   3982  CB  ILE A 901      32.010  35.660  66.970  1.00  0.00           C
ATOM   3983  HB  ILE A 901      32.070  35.150  67.950  1.00  0.00           H
ATOM   3984  CG2 ILE A 901      30.500  36.030  66.860  1.00  0.00           C
ATOM   3985 HG21 ILE A 901      29.970  36.110  67.830  1.00  0.00           H
ATOM   3986 HG22 ILE A 901      30.000  35.100  66.540  1.00  0.00           H
ATOM   3987 HG23 ILE A 901      30.310  36.850  66.120  1.00  0.00           H
ATOM   3988  CG1 ILE A 901      32.420  34.630  65.880  1.00  0.00           C
ATOM   3989 HG11 ILE A 901      31.830  33.740  66.140  1.00  0.00           H
ATOM   3990 HG12 ILE A 901      33.480  34.320  65.890  1.00  0.00           H
ATOM   3991  CD  ILE A 901      32.220  35.190  64.450  1.00  0.00           C
ATOM   3992  HD1 ILE A 901      32.900  36.070  64.530  1.00  0.00           H
ATOM   3993  HD2 ILE A 901      31.210  35.610  64.260  1.00  0.00           H
ATOM   3994  HD3 ILE A 901      32.460  34.500  63.620  1.00  0.00           H
ATOM   3995  C   ILE A 901      32.440  37.910  68.040  1.00  0.00           C
ATOM   3996  O   ILE A 901      32.390  37.670  69.260  1.00  0.00           O
ATOM   3997  N   ILE A 902      31.980  39.090  67.600  1.00  0.00           N
ATOM   3998  HN  ILE A 902      31.890  39.250  66.620  1.00  0.00           H
ATOM   3999  CA  ILE A 902      31.240  40.110  68.390  1.00  0.00           C
ATOM   4000  HA  ILE A 902      31.270  39.930  69.460  1.00  0.00           H
ATOM   4001  CB  ILE A 902      31.680  41.590  68.190  1.00  0.00           C
ATOM   4002  HB  ILE A 902      32.770  41.560  68.380  1.00  0.00           H
ATOM   4003  CG2 ILE A 902      31.390  42.100  66.750  1.00  0.00           C
ATOM   4004 HG21 ILE A 902      31.740  41.390  65.980  1.00  0.00           H
ATOM   4005 HG22 ILE A 902      31.960  43.050  66.600  1.00  0.00           H
ATOM   4006 HG23 ILE A 902      30.310  42.300  66.650  1.00  0.00           H
ATOM   4007  CG1 ILE A 902      31.180  42.530  69.290  1.00  0.00           C
ATOM   4008 HG11 ILE A 902      31.100  42.030  70.290  1.00  0.00           H
ATOM   4009 HG12 ILE A 902      30.180  42.930  69.010  1.00  0.00           H
ATOM   4010  CD  ILE A 902      32.230  43.730  69.410  1.00  0.00           C
ATOM   4011  HD1 ILE A 902      32.000  44.520  68.670  1.00  0.00           H
ATOM   4012  HD2 ILE A 902      33.250  43.340  69.260  1.00  0.00           H
ATOM   4013  HD3 ILE A 902      32.280  44.130  70.450  1.00  0.00           H
ATOM   4014  C   ILE A 902      29.850  40.000  67.890  1.00  0.00           C
ATOM   4015  O   ILE A 902      29.550  39.590  66.760  1.00  0.00           O
ATOM   4016  N   SER A 903      28.790  40.340  68.770  1.00  0.00           N
ATOM   4017  HN  SER A 903      28.930  40.600  69.720  1.00  0.00           H
ATOM   4018  CA  SER A 903      27.380  40.350  68.380  1.00  0.00           C
ATOM   4019  HA  SER A 903      27.220  39.330  68.100  1.00  0.00           H
ATOM   4020  CB  SER A 903      26.430  40.570  69.520  1.00  0.00           C
ATOM   4021  HB1 SER A 903      26.590  41.500  70.110  1.00  0.00           H
ATOM   4022  HB2 SER A 903      26.660  39.770  70.250  1.00  0.00           H
ATOM   4023  OG  SER A 903      25.010  40.410  69.140  1.00  0.00           O
ATOM   4024  HG1 SER A 903      24.650  41.250  68.870  1.00  0.00           H
ATOM   4025  C   SER A 903      27.140  41.460  67.320  1.00  0.00           C
ATOM   4026  O   SER A 903      27.340  42.620  67.650  1.00  0.00           O
ATOM   4027  N   PRO A 904      26.830  41.080  65.990  1.00  0.00           N
ATOM   4028  CD  PRO A 904      26.620  39.710  65.560  1.00  0.00           C
ATOM   4029  HD1 PRO A 904      25.790  39.240  66.120  1.00  0.00           H
ATOM   4030  HD2 PRO A 904      27.560  39.120  65.700  1.00  0.00           H
ATOM   4031  CA  PRO A 904      26.340  42.060  64.970  1.00  0.00           C
ATOM   4032  HA  PRO A 904      27.270  42.500  64.670  1.00  0.00           H
ATOM   4033  CB  PRO A 904      25.630  41.120  63.890  1.00  0.00           C
ATOM   4034  HB1 PRO A 904      25.790  41.560  62.880  1.00  0.00           H
ATOM   4035  HB2 PRO A 904      24.540  41.050  64.090  1.00  0.00           H
ATOM   4036  CG  PRO A 904      26.320  39.760  64.010  1.00  0.00           C
ATOM   4037  HG1 PRO A 904      25.630  38.910  63.910  1.00  0.00           H
ATOM   4038  HG2 PRO A 904      27.230  39.550  63.400  1.00  0.00           H
ATOM   4039  C   PRO A 904      25.420  43.170  65.400  1.00  0.00           C
ATOM   4040  O   PRO A 904      24.410  42.960  66.070  1.00  0.00           O
ATOM   4041  N   LEU A 905      25.720  44.360  64.990  1.00  0.00           N
ATOM   4042  HN  LEU A 905      26.550  44.600  64.490  1.00  0.00           H
ATOM   4043  CA  LEU A 905      24.870  45.560  65.050  1.00  0.00           C
ATOM   4044  HA  LEU A 905      25.360  46.330  64.490  1.00  0.00           H
ATOM   4045  CB  LEU A 905      23.460  45.420  64.300  1.00  0.00           C
ATOM   4046  HB1 LEU A 905      22.950  46.420  64.250  1.00  0.00           H
ATOM   4047  HB2 LEU A 905      22.800  44.700  64.850  1.00  0.00           H
ATOM   4048  CG  LEU A 905      23.430  44.960  62.890  1.00  0.00           C
ATOM   4049  HG  LEU A 905      24.030  44.040  62.680  1.00  0.00           H
ATOM   4050  CD1 LEU A 905      22.000  44.710  62.610  1.00  0.00           C
ATOM   4051 HD11 LEU A 905      21.220  45.330  63.100  1.00  0.00           H
ATOM   4052 HD12 LEU A 905      21.900  43.630  62.810  1.00  0.00           H
ATOM   4053 HD13 LEU A 905      21.900  45.030  61.540  1.00  0.00           H
ATOM   4054  CD2 LEU A 905      23.980  46.150  61.970  1.00  0.00           C
ATOM   4055 HD21 LEU A 905      25.060  46.370  62.110  1.00  0.00           H
ATOM   4056 HD22 LEU A 905      23.360  47.090  62.010  1.00  0.00           H
ATOM   4057 HD23 LEU A 905      23.890  45.820  60.910  1.00  0.00           H
ATOM   4058  C   LEU A 905      24.730  46.000  66.530  1.00  0.00           C
ATOM   4059  O   LEU A 905      23.910  46.830  66.810  1.00  0.00           O
ATOM   4060  N   GLY A 906      25.440  45.310  67.450  1.00  0.00           N
ATOM   4061  HN  GLY A 906      25.870  44.510  67.070  1.00  0.00           H
ATOM   4062  CA  GLY A 906      25.490  45.580  68.930  1.00  0.00           C
ATOM   4063  HA1 GLY A 906      26.000  46.540  68.970  1.00  0.00           H
ATOM   4064  HA2 GLY A 906      25.950  44.760  69.450  1.00  0.00           H
ATOM   4065  C   GLY A 906      24.180  45.810  69.520  1.00  0.00           C
ATOM   4066  O   GLY A 906      23.130  45.290  69.050  1.00  0.00           O
ATOM   4067  N   ASP A 907      24.100  46.620  70.620  1.00  0.00           N
ATOM   4068  HN  ASP A 907      24.920  47.100  70.930  1.00  0.00           H
ATOM   4069  CA  ASP A 907      22.830  46.970  71.290  1.00  0.00           C
ATOM   4070  HA  ASP A 907      22.080  46.300  70.890  1.00  0.00           H
ATOM   4071  CB  ASP A 907      22.970  46.780  72.840  1.00  0.00           C
ATOM   4072  HB1 ASP A 907      22.030  47.130  73.290  1.00  0.00           H
ATOM   4073  HB2 ASP A 907      23.930  47.290  73.090  1.00  0.00           H
ATOM   4074  CG  ASP A 907      23.160  45.300  73.100  1.00  0.00           C
ATOM   4075  OD1 ASP A 907      24.050  44.850  73.890  1.00  0.00           O
ATOM   4076  OD2 ASP A 907      22.500  44.440  72.500  1.00  0.00           O
ATOM   4077  C   ASP A 907      22.370  48.330  70.870  1.00  0.00           C
ATOM   4078  O   ASP A 907      21.570  48.940  71.540  1.00  0.00           O
ATOM   4079  N   ASN A 908      22.980  48.840  69.810  1.00  0.00           N
ATOM   4080  HN  ASN A 908      23.670  48.230  69.410  1.00  0.00           H
ATOM   4081  CA  ASN A 908      22.790  50.080  69.110  1.00  0.00           C
ATOM   4082  HA  ASN A 908      22.980  50.820  69.870  1.00  0.00           H
ATOM   4083  CB  ASN A 908      23.730  50.390  67.890  1.00  0.00           C
ATOM   4084  HB1 ASN A 908      23.600  51.410  67.490  1.00  0.00           H
ATOM   4085  HB2 ASN A 908      23.560  49.730  67.010  1.00  0.00           H
ATOM   4086  CG  ASN A 908      25.140  50.270  68.320  1.00  0.00           C
ATOM   4087  OD1 ASN A 908      25.890  49.410  67.910  1.00  0.00           O
ATOM   4088  ND2 ASN A 908      25.530  51.290  69.130  1.00  0.00           N
ATOM   4089 HD21 ASN A 908      26.480  51.580  69.010  1.00  0.00           H
ATOM   4090 HD22 ASN A 908      24.890  51.730  69.750  1.00  0.00           H
ATOM   4091  C   ASN A 908      21.340  50.340  68.670  1.00  0.00           C
ATOM   4092  O   ASN A 908      20.720  49.460  68.170  1.00  0.00           O
ATOM   4093  N   PRO A 909      20.780  51.540  68.850  1.00  0.00           N
ATOM   4094  CD  PRO A 909      21.140  52.290  70.070  1.00  0.00           C
ATOM   4095  HD1 PRO A 909      22.070  52.890  69.900  1.00  0.00           H
ATOM   4096  HD2 PRO A 909      21.360  51.650  70.950  1.00  0.00           H
ATOM   4097  CA  PRO A 909      19.560  52.020  68.240  1.00  0.00           C
ATOM   4098  HA  PRO A 909      18.890  51.410  68.820  1.00  0.00           H
ATOM   4099  CB  PRO A 909      19.370  53.420  68.790  1.00  0.00           C
ATOM   4100  HB1 PRO A 909      18.250  53.480  68.830  1.00  0.00           H
ATOM   4101  HB2 PRO A 909      19.800  54.230  68.160  1.00  0.00           H
ATOM   4102  CG  PRO A 909      19.940  53.240  70.200  1.00  0.00           C
ATOM   4103  HG1 PRO A 909      20.190  54.230  70.630  1.00  0.00           H
ATOM   4104  HG2 PRO A 909      19.240  52.760  70.920  1.00  0.00           H
ATOM   4105  C   PRO A 909      19.500  51.840  66.760  1.00  0.00           C
ATOM   4106  O   PRO A 909      20.510  51.940  66.140  1.00  0.00           O
ATOM   4107  N   TRP A 910      18.350  51.540  66.140  1.00  0.00           N
ATOM   4108  HN  TRP A 910      17.570  51.330  66.720  1.00  0.00           H
ATOM   4109  CA  TRP A 910      18.210  51.710  64.700  1.00  0.00           C
ATOM   4110  HA  TRP A 910      18.900  50.970  64.330  1.00  0.00           H
ATOM   4111  CB  TRP A 910      16.700  51.510  64.220  1.00  0.00           C
ATOM   4112  HB1 TRP A 910      16.070  52.150  64.850  1.00  0.00           H
ATOM   4113  HB2 TRP A 910      16.420  50.450  64.390  1.00  0.00           H
ATOM   4114  CG  TRP A 910      16.540  51.670  62.750  1.00  0.00           C
ATOM   4115  CD1 TRP A 910      17.200  51.140  61.690  1.00  0.00           C
ATOM   4116  HD1 TRP A 910      18.140  50.620  61.760  1.00  0.00           H
ATOM   4117  NE1 TRP A 910      16.660  51.580  60.520  1.00  0.00           N
ATOM   4118  HE1 TRP A 910      16.720  51.090  59.680  1.00  0.00           H
ATOM   4119  CE2 TRP A 910      15.510  52.310  60.880  1.00  0.00           C
ATOM   4120  CD2 TRP A 910      15.530  52.490  62.280  1.00  0.00           C
ATOM   4121  CE3 TRP A 910      14.500  53.330  62.890  1.00  0.00           C
ATOM   4122  HE3 TRP A 910      14.340  53.630  63.910  1.00  0.00           H
ATOM   4123  CZ3 TRP A 910      13.750  54.070  61.960  1.00  0.00           C
ATOM   4124  HZ3 TRP A 910      13.160  54.880  62.370  1.00  0.00           H
ATOM   4125  CZ2 TRP A 910      14.620  52.940  60.030  1.00  0.00           C
ATOM   4126  HZ2 TRP A 910      14.600  52.640  59.000  1.00  0.00           H
ATOM   4127  CH2 TRP A 910      13.770  53.870  60.580  1.00  0.00           C
ATOM   4128  HH2 TRP A 910      13.170  54.420  59.860  1.00  0.00           H
ATOM   4129  C   TRP A 910      18.720  53.010  64.140  1.00  0.00           C
ATOM   4130  O   TRP A 910      19.540  53.070  63.260  1.00  0.00           O
ATOM   4131  N   TRP A 911      18.280  54.150  64.700  1.00  0.00           N
ATOM   4132  HN  TRP A 911      17.480  54.140  65.310  1.00  0.00           H
ATOM   4133  CA  TRP A 911      18.770  55.510  64.290  1.00  0.00           C
ATOM   4134  HA  TRP A 911      18.590  55.700  63.240  1.00  0.00           H
ATOM   4135  CB  TRP A 911      18.050  56.550  65.120  1.00  0.00           C
ATOM   4136  HB1 TRP A 911      18.120  56.170  66.160  1.00  0.00           H
ATOM   4137  HB2 TRP A 911      17.000  56.500  64.730  1.00  0.00           H
ATOM   4138  CG  TRP A 911      18.420  57.980  64.950  1.00  0.00           C
ATOM   4139  CD1 TRP A 911      19.120  58.710  65.850  1.00  0.00           C
ATOM   4140  HD1 TRP A 911      19.020  58.340  66.860  1.00  0.00           H
ATOM   4141  NE1 TRP A 911      19.590  59.890  65.280  1.00  0.00           N
ATOM   4142  HE1 TRP A 911      20.040  60.650  65.730  1.00  0.00           H
ATOM   4143  CE2 TRP A 911      19.320  59.870  63.960  1.00  0.00           C
ATOM   4144  CD2 TRP A 911      18.490  58.680  63.690  1.00  0.00           C
ATOM   4145  CE3 TRP A 911      18.140  58.440  62.330  1.00  0.00           C
ATOM   4146  HE3 TRP A 911      17.580  57.570  62.000  1.00  0.00           H
ATOM   4147  CZ3 TRP A 911      18.490  59.440  61.430  1.00  0.00           C
ATOM   4148  HZ3 TRP A 911      18.280  59.260  60.380  1.00  0.00           H
ATOM   4149  CZ2 TRP A 911      19.690  60.720  63.050  1.00  0.00           C
ATOM   4150  HZ2 TRP A 911      20.360  61.510  63.350  1.00  0.00           H
ATOM   4151  CH2 TRP A 911      19.190  60.580  61.720  1.00  0.00           C
ATOM   4152  HH2 TRP A 911      19.480  61.280  60.940  1.00  0.00           H
ATOM   4153  C   TRP A 911      20.340  55.710  64.500  1.00  0.00           C
ATOM   4154  O   TRP A 911      20.990  56.360  63.680  1.00  0.00           O
ATOM   4155  N   THR A 912      20.990  55.030  65.510  1.00  0.00           N
ATOM   4156  HN  THR A 912      20.330  54.590  66.100  1.00  0.00           H
ATOM   4157  CA  THR A 912      22.440  55.040  65.720  1.00  0.00           C
ATOM   4158  HA  THR A 912      22.830  56.050  65.720  1.00  0.00           H
ATOM   4159  CB  THR A 912      22.790  54.380  67.050  1.00  0.00           C
ATOM   4160  HB  THR A 912      22.110  53.520  67.180  1.00  0.00           H
ATOM   4161  OG1 THR A 912      22.520  55.350  68.100  1.00  0.00           O
ATOM   4162  HG1 THR A 912      21.660  55.740  67.950  1.00  0.00           H
ATOM   4163  CG2 THR A 912      24.270  54.040  67.090  1.00  0.00           C
ATOM   4164 HG21 THR A 912      24.810  54.920  66.690  1.00  0.00           H
ATOM   4165 HG22 THR A 912      24.420  53.170  66.420  1.00  0.00           H
ATOM   4166 HG23 THR A 912      24.680  53.780  68.090  1.00  0.00           H
ATOM   4167  C   THR A 912      23.040  54.320  64.570  1.00  0.00           C
ATOM   4168  O   THR A 912      23.980  54.790  63.960  1.00  0.00           O
ATOM   4169  N   LEU A 913      22.450  53.200  64.110  1.00  0.00           N
ATOM   4170  HN  LEU A 913      21.660  52.850  64.620  1.00  0.00           H
ATOM   4171  CA  LEU A 913      22.600  52.580  62.840  1.00  0.00           C
ATOM   4172  HA  LEU A 913      23.650  52.310  62.880  1.00  0.00           H
ATOM   4173  CB  LEU A 913      21.930  51.080  62.650  1.00  0.00           C
ATOM   4174  HB1 LEU A 913      22.300  50.670  61.700  1.00  0.00           H
ATOM   4175  HB2 LEU A 913      20.820  51.220  62.680  1.00  0.00           H
ATOM   4176  CG  LEU A 913      22.390  50.110  63.770  1.00  0.00           C
ATOM   4177  HG  LEU A 913      22.380  50.620  64.760  1.00  0.00           H
ATOM   4178  CD1 LEU A 913      21.590  48.840  63.940  1.00  0.00           C
ATOM   4179 HD11 LEU A 913      21.920  48.250  64.820  1.00  0.00           H
ATOM   4180 HD12 LEU A 913      21.760  48.120  63.110  1.00  0.00           H
ATOM   4181 HD13 LEU A 913      20.520  49.080  64.140  1.00  0.00           H
ATOM   4182  CD2 LEU A 913      23.850  49.630  63.560  1.00  0.00           C
ATOM   4183 HD21 LEU A 913      24.630  50.420  63.560  1.00  0.00           H
ATOM   4184 HD22 LEU A 913      23.900  49.000  62.640  1.00  0.00           H
ATOM   4185 HD23 LEU A 913      24.030  48.830  64.300  1.00  0.00           H
ATOM   4186  C   LEU A 913      22.460  53.350  61.500  1.00  0.00           C
ATOM   4187  O   LEU A 913      23.360  53.220  60.660  1.00  0.00           O
ATOM   4188  N   LEU A 914      21.460  54.160  61.290  1.00  0.00           N
ATOM   4189  HN  LEU A 914      20.740  54.180  61.980  1.00  0.00           H
ATOM   4190  CA  LEU A 914      21.170  55.100  60.200  1.00  0.00           C
ATOM   4191  HA  LEU A 914      21.230  54.500  59.300  1.00  0.00           H
ATOM   4192  CB  LEU A 914      19.730  55.730  60.250  1.00  0.00           C
ATOM   4193  HB1 LEU A 914      19.770  56.670  59.660  1.00  0.00           H
ATOM   4194  HB2 LEU A 914      19.520  55.920  61.330  1.00  0.00           H
ATOM   4195  CG  LEU A 914      18.620  54.780  59.720  1.00  0.00           C
ATOM   4196  HG  LEU A 914      18.770  53.810  60.230  1.00  0.00           H
ATOM   4197  CD1 LEU A 914      17.280  55.370  60.110  1.00  0.00           C
ATOM   4198 HD11 LEU A 914      16.390  54.800  59.780  1.00  0.00           H
ATOM   4199 HD12 LEU A 914      17.040  56.340  59.620  1.00  0.00           H
ATOM   4200 HD13 LEU A 914      17.190  55.590  61.200  1.00  0.00           H
ATOM   4201  CD2 LEU A 914      18.700  54.550  58.240  1.00  0.00           C
ATOM   4202 HD21 LEU A 914      19.610  53.980  57.940  1.00  0.00           H
ATOM   4203 HD22 LEU A 914      18.580  55.490  57.650  1.00  0.00           H
ATOM   4204 HD23 LEU A 914      17.820  53.890  58.100  1.00  0.00           H
ATOM   4205  C   LEU A 914      22.230  56.160  60.070  1.00  0.00           C
ATOM   4206  O   LEU A 914      22.670  56.390  58.930  1.00  0.00           O
ATOM   4207  N   ILE A 915      22.750  56.790  61.150  1.00  0.00           N
ATOM   4208  HN  ILE A 915      22.460  56.570  62.080  1.00  0.00           H
ATOM   4209  CA  ILE A 915      23.870  57.760  60.950  1.00  0.00           C
ATOM   4210  HA  ILE A 915      23.740  58.230  59.990  1.00  0.00           H
ATOM   4211  CB  ILE A 915      23.850  58.860  61.920  1.00  0.00           C
ATOM   4212  HB  ILE A 915      24.700  59.550  61.680  1.00  0.00           H
ATOM   4213  CG2 ILE A 915      22.500  59.560  61.610  1.00  0.00           C
ATOM   4214 HG21 ILE A 915      22.430  60.520  62.180  1.00  0.00           H
ATOM   4215 HG22 ILE A 915      21.620  58.960  61.930  1.00  0.00           H
ATOM   4216 HG23 ILE A 915      22.450  59.870  60.550  1.00  0.00           H
ATOM   4217  CG1 ILE A 915      24.000  58.300  63.430  1.00  0.00           C
ATOM   4218 HG11 ILE A 915      24.820  57.550  63.510  1.00  0.00           H
ATOM   4219 HG12 ILE A 915      23.080  57.760  63.750  1.00  0.00           H
ATOM   4220  CD  ILE A 915      24.100  59.450  64.510  1.00  0.00           C
ATOM   4221  HD1 ILE A 915      25.130  59.860  64.330  1.00  0.00           H
ATOM   4222  HD2 ILE A 915      23.990  59.030  65.540  1.00  0.00           H
ATOM   4223  HD3 ILE A 915      23.380  60.290  64.380  1.00  0.00           H
ATOM   4224  C   ILE A 915      25.200  57.050  60.910  1.00  0.00           C
ATOM   4225  O   ILE A 915      26.220  57.650  60.520  1.00  0.00           O
ATOM   4226  N   ALA A 916      25.260  55.760  61.340  1.00  0.00           N
ATOM   4227  HN  ALA A 916      24.440  55.360  61.750  1.00  0.00           H
ATOM   4228  CA  ALA A 916      26.490  55.020  61.000  1.00  0.00           C
ATOM   4229  HA  ALA A 916      27.320  55.720  61.080  1.00  0.00           H
ATOM   4230  CB  ALA A 916      26.560  53.830  61.940  1.00  0.00           C
ATOM   4231  HB1 ALA A 916      27.510  53.300  61.730  1.00  0.00           H
ATOM   4232  HB2 ALA A 916      25.690  53.150  61.830  1.00  0.00           H
ATOM   4233  HB3 ALA A 916      26.480  54.200  62.980  1.00  0.00           H
ATOM   4234  C   ALA A 916      26.590  54.640  59.540  1.00  0.00           C
ATOM   4235  O   ALA A 916      27.700  54.300  59.060  1.00  0.00           O
ATOM   4236  N   ALA A 917      25.520  54.720  58.700  1.00  0.00           N
ATOM   4237  HN  ALA A 917      24.620  54.830  59.120  1.00  0.00           H
ATOM   4238  CA  ALA A 917      25.690  54.610  57.310  1.00  0.00           C
ATOM   4239  HA  ALA A 917      26.250  53.690  57.150  1.00  0.00           H
ATOM   4240  CB  ALA A 917      24.300  54.440  56.740  1.00  0.00           C
ATOM   4241  HB1 ALA A 917      24.460  54.210  55.660  1.00  0.00           H
ATOM   4242  HB2 ALA A 917      23.700  55.380  56.680  1.00  0.00           H
ATOM   4243  HB3 ALA A 917      23.810  53.580  57.260  1.00  0.00           H
ATOM   4244  C   ALA A 917      26.330  55.840  56.700  1.00  0.00           C
ATOM   4245  O   ALA A 917      26.770  55.740  55.560  1.00  0.00           O
ATOM   4246  N   ILE A 918      26.410  56.970  57.370  1.00  0.00           N
ATOM   4247  HN  ILE A 918      26.170  56.920  58.320  1.00  0.00           H
ATOM   4248  CA  ILE A 918      27.140  58.210  56.870  1.00  0.00           C
ATOM   4249  HA  ILE A 918      26.760  58.490  55.890  1.00  0.00           H
ATOM   4250  CB  ILE A 918      26.880  59.450  57.750  1.00  0.00           C
ATOM   4251  HB  ILE A 918      27.110  59.310  58.820  1.00  0.00           H
ATOM   4252  CG2 ILE A 918      27.700  60.680  57.360  1.00  0.00           C
ATOM   4253 HG21 ILE A 918      28.770  60.430  57.210  1.00  0.00           H
ATOM   4254 HG22 ILE A 918      27.580  61.560  58.030  1.00  0.00           H
ATOM   4255 HG23 ILE A 918      27.300  61.040  56.380  1.00  0.00           H
ATOM   4256  CG1 ILE A 918      25.370  59.780  57.830  1.00  0.00           C
ATOM   4257 HG11 ILE A 918      25.300  60.670  58.500  1.00  0.00           H
ATOM   4258 HG12 ILE A 918      24.850  58.970  58.390  1.00  0.00           H
ATOM   4259  CD  ILE A 918      24.630  59.940  56.530  1.00  0.00           C
ATOM   4260  HD1 ILE A 918      25.240  60.380  55.710  1.00  0.00           H
ATOM   4261  HD2 ILE A 918      23.690  60.510  56.630  1.00  0.00           H
ATOM   4262  HD3 ILE A 918      24.310  58.960  56.110  1.00  0.00           H
ATOM   4263  C   ILE A 918      28.600  57.970  56.730  1.00  0.00           C
ATOM   4264  O   ILE A 918      29.140  58.300  55.660  1.00  0.00           O
ATOM   4265  N   PRO A 919      29.380  57.290  57.660  1.00  0.00           N
ATOM   4266  CD  PRO A 919      29.260  57.440  59.120  1.00  0.00           C
ATOM   4267  HD1 PRO A 919      28.650  56.670  59.630  1.00  0.00           H
ATOM   4268  HD2 PRO A 919      29.040  58.480  59.470  1.00  0.00           H
ATOM   4269  CA  PRO A 919      30.710  56.780  57.350  1.00  0.00           C
ATOM   4270  HA  PRO A 919      31.240  57.590  56.880  1.00  0.00           H
ATOM   4271  CB  PRO A 919      31.320  56.340  58.720  1.00  0.00           C
ATOM   4272  HB1 PRO A 919      32.410  56.560  58.690  1.00  0.00           H
ATOM   4273  HB2 PRO A 919      31.010  55.300  58.960  1.00  0.00           H
ATOM   4274  CG  PRO A 919      30.650  57.290  59.700  1.00  0.00           C
ATOM   4275  HG1 PRO A 919      30.580  56.860  60.720  1.00  0.00           H
ATOM   4276  HG2 PRO A 919      31.240  58.230  59.630  1.00  0.00           H
ATOM   4277  C   PRO A 919      30.840  55.620  56.310  1.00  0.00           C
ATOM   4278  O   PRO A 919      31.750  55.730  55.430  1.00  0.00           O
ATOM   4279  N   ALA A 920      29.940  54.680  56.310  1.00  0.00           N
ATOM   4280  HN  ALA A 920      29.240  54.810  57.010  1.00  0.00           H
ATOM   4281  CA  ALA A 920      29.820  53.580  55.340  1.00  0.00           C
ATOM   4282  HA  ALA A 920      30.720  52.990  55.350  1.00  0.00           H
ATOM   4283  CB  ALA A 920      28.610  52.640  55.740  1.00  0.00           C
ATOM   4284  HB1 ALA A 920      28.780  52.240  56.760  1.00  0.00           H
ATOM   4285  HB2 ALA A 920      28.650  51.730  55.110  1.00  0.00           H
ATOM   4286  HB3 ALA A 920      27.640  53.180  55.770  1.00  0.00           H
ATOM   4287  C   ALA A 920      29.690  54.130  53.900  1.00  0.00           C
ATOM   4288  O   ALA A 920      30.280  53.700  52.960  1.00  0.00           O
ATOM   4289  N   LEU A 921      28.810  55.100  53.660  1.00  0.00           N
ATOM   4290  HN  LEU A 921      28.160  55.400  54.350  1.00  0.00           H
ATOM   4291  CA  LEU A 921      28.710  55.550  52.240  1.00  0.00           C
ATOM   4292  HA  LEU A 921      28.500  54.690  51.630  1.00  0.00           H
ATOM   4293  CB  LEU A 921      27.510  56.480  52.060  1.00  0.00           C
ATOM   4294  HB1 LEU A 921      27.610  57.180  51.210  1.00  0.00           H
ATOM   4295  HB2 LEU A 921      27.470  57.130  52.960  1.00  0.00           H
ATOM   4296  CG  LEU A 921      26.150  55.760  52.000  1.00  0.00           C
ATOM   4297  HG  LEU A 921      26.230  54.850  52.620  1.00  0.00           H
ATOM   4298  CD1 LEU A 921      25.130  56.740  52.500  1.00  0.00           C
ATOM   4299 HD11 LEU A 921      25.420  57.180  53.490  1.00  0.00           H
ATOM   4300 HD12 LEU A 921      24.140  56.230  52.480  1.00  0.00           H
ATOM   4301 HD13 LEU A 921      25.140  57.530  51.710  1.00  0.00           H
ATOM   4302  CD2 LEU A 921      25.920  55.210  50.660  1.00  0.00           C
ATOM   4303 HD21 LEU A 921      25.860  55.990  49.880  1.00  0.00           H
ATOM   4304 HD22 LEU A 921      25.140  54.420  50.640  1.00  0.00           H
ATOM   4305 HD23 LEU A 921      26.830  54.620  50.410  1.00  0.00           H
ATOM   4306  C   LEU A 921      29.980  56.140  51.660  1.00  0.00           C
ATOM   4307  O   LEU A 921      30.390  55.790  50.570  1.00  0.00           O
ATOM   4308  N   LEU A 922      30.690  56.960  52.500  1.00  0.00           N
ATOM   4309  HN  LEU A 922      30.210  57.230  53.330  1.00  0.00           H
ATOM   4310  CA  LEU A 922      32.030  57.570  52.290  1.00  0.00           C
ATOM   4311  HA  LEU A 922      31.900  58.180  51.400  1.00  0.00           H
ATOM   4312  CB  LEU A 922      32.460  58.450  53.480  1.00  0.00           C
ATOM   4313  HB1 LEU A 922      33.400  58.980  53.220  1.00  0.00           H
ATOM   4314  HB2 LEU A 922      32.590  57.900  54.430  1.00  0.00           H
ATOM   4315  CG  LEU A 922      31.500  59.570  53.810  1.00  0.00           C
ATOM   4316  HG  LEU A 922      30.430  59.270  53.820  1.00  0.00           H
ATOM   4317  CD1 LEU A 922      31.900  60.250  55.140  1.00  0.00           C
ATOM   4318 HD11 LEU A 922      31.290  61.160  55.360  1.00  0.00           H
ATOM   4319 HD12 LEU A 922      32.980  60.450  55.270  1.00  0.00           H
ATOM   4320 HD13 LEU A 922      31.720  59.500  55.940  1.00  0.00           H
ATOM   4321  CD2 LEU A 922      31.620  60.570  52.670  1.00  0.00           C
ATOM   4322 HD21 LEU A 922      31.250  60.250  51.690  1.00  0.00           H
ATOM   4323 HD22 LEU A 922      32.670  60.830  52.400  1.00  0.00           H
ATOM   4324 HD23 LEU A 922      31.110  61.490  53.030  1.00  0.00           H
ATOM   4325  C   LEU A 922      33.100  56.520  52.070  1.00  0.00           C
ATOM   4326  O   LEU A 922      33.940  56.660  51.190  1.00  0.00           O
ATOM   4327  N   CYS A 923      33.140  55.440  52.920  1.00  0.00           N
ATOM   4328  HN  CYS A 923      32.530  55.490  53.720  1.00  0.00           H
ATOM   4329  CA  CYS A 923      34.090  54.370  52.770  1.00  0.00           C
ATOM   4330  HA  CYS A 923      34.980  54.930  52.560  1.00  0.00           H
ATOM   4331  CB  CYS A 923      34.100  53.480  54.010  1.00  0.00           C
ATOM   4332  HB1 CYS A 923      33.130  52.950  54.030  1.00  0.00           H
ATOM   4333  HB2 CYS A 923      34.230  54.120  54.900  1.00  0.00           H
ATOM   4334  SG  CYS A 923      35.530  52.390  53.970  1.00  0.00           S
ATOM   4335  HG1 CYS A 923      36.320  53.380  54.390  1.00  0.00           H
ATOM   4336  C   CYS A 923      33.880  53.640  51.470  1.00  0.00           C
ATOM   4337  O   CYS A 923      34.740  53.170  50.780  1.00  0.00           O
ATOM   4338  N   THR A 924      32.600  53.490  51.100  1.00  0.00           N
ATOM   4339  HN  THR A 924      31.920  53.790  51.760  1.00  0.00           H
ATOM   4340  CA  THR A 924      32.210  52.730  49.950  1.00  0.00           C
ATOM   4341  HA  THR A 924      32.700  51.780  50.040  1.00  0.00           H
ATOM   4342  CB  THR A 924      30.730  52.570  49.950  1.00  0.00           C
ATOM   4343  HB  THR A 924      30.220  53.510  50.230  1.00  0.00           H
ATOM   4344  OG1 THR A 924      30.380  51.590  50.880  1.00  0.00           O
ATOM   4345  HG1 THR A 924      30.400  52.090  51.710  1.00  0.00           H
ATOM   4346  CG2 THR A 924      30.200  52.150  48.580  1.00  0.00           C
ATOM   4347 HG21 THR A 924      30.230  53.030  47.900  1.00  0.00           H
ATOM   4348 HG22 THR A 924      29.170  51.750  48.710  1.00  0.00           H
ATOM   4349 HG23 THR A 924      30.760  51.300  48.140  1.00  0.00           H
ATOM   4350  C   THR A 924      32.750  53.380  48.690  1.00  0.00           C
ATOM   4351  O   THR A 924      33.090  52.760  47.720  1.00  0.00           O
ATOM   4352  N   ILE A 925      32.930  54.740  48.660  1.00  0.00           N
ATOM   4353  HN  ILE A 925      32.530  55.330  49.360  1.00  0.00           H
ATOM   4354  CA  ILE A 925      33.750  55.510  47.640  1.00  0.00           C
ATOM   4355  HA  ILE A 925      33.390  55.350  46.640  1.00  0.00           H
ATOM   4356  CB  ILE A 925      33.930  57.010  47.880  1.00  0.00           C
ATOM   4357  HB  ILE A 925      34.360  57.130  48.900  1.00  0.00           H
ATOM   4358  CG2 ILE A 925      34.690  57.690  46.750  1.00  0.00           C
ATOM   4359 HG21 ILE A 925      35.510  57.130  46.280  1.00  0.00           H
ATOM   4360 HG22 ILE A 925      35.170  58.630  47.100  1.00  0.00           H
ATOM   4361 HG23 ILE A 925      34.010  57.870  45.880  1.00  0.00           H
ATOM   4362  CG1 ILE A 925      32.510  57.650  47.810  1.00  0.00           C
ATOM   4363 HG11 ILE A 925      31.840  57.240  48.600  1.00  0.00           H
ATOM   4364 HG12 ILE A 925      31.950  57.390  46.890  1.00  0.00           H
ATOM   4365  CD  ILE A 925      32.460  59.190  47.990  1.00  0.00           C
ATOM   4366  HD1 ILE A 925      32.790  59.420  49.030  1.00  0.00           H
ATOM   4367  HD2 ILE A 925      31.410  59.480  47.800  1.00  0.00           H
ATOM   4368  HD3 ILE A 925      33.020  59.740  47.220  1.00  0.00           H
ATOM   4369  C   ILE A 925      35.170  55.010  47.540  1.00  0.00           C
ATOM   4370  O   ILE A 925      35.640  54.810  46.400  1.00  0.00           O
ATOM   4371  N   LEU A 926      35.920  54.780  48.660  1.00  0.00           N
ATOM   4372  HN  LEU A 926      35.620  54.960  49.590  1.00  0.00           H
ATOM   4373  CA  LEU A 926      37.200  54.140  48.630  1.00  0.00           C
ATOM   4374  HA  LEU A 926      37.870  54.670  47.970  1.00  0.00           H
ATOM   4375  CB  LEU A 926      37.770  54.250  50.080  1.00  0.00           C
ATOM   4376  HB1 LEU A 926      38.840  53.960  50.130  1.00  0.00           H
ATOM   4377  HB2 LEU A 926      37.170  53.610  50.770  1.00  0.00           H
ATOM   4378  CG  LEU A 926      37.900  55.630  50.790  1.00  0.00           C
ATOM   4379  HG  LEU A 926      36.890  56.010  51.010  1.00  0.00           H
ATOM   4380  CD1 LEU A 926      38.670  55.540  52.080  1.00  0.00           C
ATOM   4381 HD11 LEU A 926      39.600  55.030  51.780  1.00  0.00           H
ATOM   4382 HD12 LEU A 926      38.040  55.020  52.830  1.00  0.00           H
ATOM   4383 HD13 LEU A 926      38.830  56.580  52.440  1.00  0.00           H
ATOM   4384  CD2 LEU A 926      38.600  56.610  49.820  1.00  0.00           C
ATOM   4385 HD21 LEU A 926      38.400  57.670  50.090  1.00  0.00           H
ATOM   4386 HD22 LEU A 926      38.180  56.570  48.800  1.00  0.00           H
ATOM   4387 HD23 LEU A 926      39.670  56.370  49.670  1.00  0.00           H
ATOM   4388  C   LEU A 926      37.320  52.690  48.190  1.00  0.00           C
ATOM   4389  O   LEU A 926      38.210  52.280  47.440  1.00  0.00           O
ATOM   4390  N   ILE A 927      36.370  51.870  48.690  1.00  0.00           N
ATOM   4391  HN  ILE A 927      35.640  52.290  49.220  1.00  0.00           H
ATOM   4392  CA  ILE A 927      36.170  50.400  48.480  1.00  0.00           C
ATOM   4393  HA  ILE A 927      37.120  49.940  48.690  1.00  0.00           H
ATOM   4394  CB  ILE A 927      35.230  49.870  49.440  1.00  0.00           C
ATOM   4395  HB  ILE A 927      34.400  50.600  49.540  1.00  0.00           H
ATOM   4396  CG2 ILE A 927      34.620  48.510  49.060  1.00  0.00           C
ATOM   4397 HG21 ILE A 927      33.810  48.230  49.780  1.00  0.00           H
ATOM   4398 HG22 ILE A 927      35.370  47.700  49.010  1.00  0.00           H
ATOM   4399 HG23 ILE A 927      34.200  48.550  48.030  1.00  0.00           H
ATOM   4400  CG1 ILE A 927      35.960  49.850  50.810  1.00  0.00           C
ATOM   4401 HG11 ILE A 927      35.260  49.720  51.670  1.00  0.00           H
ATOM   4402 HG12 ILE A 927      36.490  50.800  51.050  1.00  0.00           H
ATOM   4403  CD  ILE A 927      36.830  48.610  50.980  1.00  0.00           C
ATOM   4404  HD1 ILE A 927      37.660  48.630  50.240  1.00  0.00           H
ATOM   4405  HD2 ILE A 927      36.180  47.720  50.810  1.00  0.00           H
ATOM   4406  HD3 ILE A 927      37.330  48.550  51.980  1.00  0.00           H
ATOM   4407  C   ILE A 927      35.900  50.160  46.990  1.00  0.00           C
ATOM   4408  O   ILE A 927      36.620  49.380  46.350  1.00  0.00           O
ATOM   4409  N   PHE A 928      35.000  50.980  46.420  1.00  0.00           N
ATOM   4410  HN  PHE A 928      34.540  51.700  46.930  1.00  0.00           H
ATOM   4411  CA  PHE A 928      34.760  51.010  44.990  1.00  0.00           C
ATOM   4412  HA  PHE A 928      34.520  50.010  44.680  1.00  0.00           H
ATOM   4413  CB  PHE A 928      33.630  52.090  44.590  1.00  0.00           C
ATOM   4414  HB1 PHE A 928      33.890  53.070  45.050  1.00  0.00           H
ATOM   4415  HB2 PHE A 928      32.650  51.710  44.970  1.00  0.00           H
ATOM   4416  CG  PHE A 928      33.380  52.260  43.150  1.00  0.00           C
ATOM   4417  CD1 PHE A 928      32.680  51.260  42.480  1.00  0.00           C
ATOM   4418  HD1 PHE A 928      32.360  50.340  42.930  1.00  0.00           H
ATOM   4419  CE1 PHE A 928      32.490  51.400  41.090  1.00  0.00           C
ATOM   4420  HE1 PHE A 928      31.950  50.610  40.580  1.00  0.00           H
ATOM   4421  CZ  PHE A 928      32.740  52.610  40.490  1.00  0.00           C
ATOM   4422  HZ  PHE A 928      32.450  52.760  39.460  1.00  0.00           H
ATOM   4423  CD2 PHE A 928      33.730  53.500  42.490  1.00  0.00           C
ATOM   4424  HD2 PHE A 928      34.090  54.300  43.100  1.00  0.00           H
ATOM   4425  CE2 PHE A 928      33.350  53.690  41.140  1.00  0.00           C
ATOM   4426  HE2 PHE A 928      33.470  54.590  40.540  1.00  0.00           H
ATOM   4427  C   PHE A 928      36.020  51.210  44.110  1.00  0.00           C
ATOM   4428  O   PHE A 928      36.240  50.480  43.150  1.00  0.00           O
ATOM   4429  N   MET A 929      36.750  52.310  44.390  1.00  0.00           N
ATOM   4430  HN  MET A 929      36.530  52.800  45.230  1.00  0.00           H
ATOM   4431  CA  MET A 929      37.900  52.730  43.620  1.00  0.00           C
ATOM   4432  HA  MET A 929      37.590  52.850  42.590  1.00  0.00           H
ATOM   4433  CB  MET A 929      38.270  54.180  44.120  1.00  0.00           C
ATOM   4434  HB1 MET A 929      39.300  54.470  43.790  1.00  0.00           H
ATOM   4435  HB2 MET A 929      38.140  54.090  45.220  1.00  0.00           H
ATOM   4436  CG  MET A 929      37.260  55.190  43.630  1.00  0.00           C
ATOM   4437  HG1 MET A 929      37.460  56.200  44.070  1.00  0.00           H
ATOM   4438  HG2 MET A 929      36.260  54.950  44.030  1.00  0.00           H
ATOM   4439  SD  MET A 929      37.030  55.410  41.820  1.00  0.00           S
ATOM   4440  CE  MET A 929      38.750  55.670  41.290  1.00  0.00           C
ATOM   4441  HE1 MET A 929      39.290  56.350  41.980  1.00  0.00           H
ATOM   4442  HE2 MET A 929      38.770  56.210  40.320  1.00  0.00           H
ATOM   4443  HE3 MET A 929      39.250  54.670  41.230  1.00  0.00           H
ATOM   4444  C   MET A 929      39.050  51.790  43.500  1.00  0.00           C
ATOM   4445  O   MET A 929      39.400  51.480  42.320  1.00  0.00           O
ATOM   4446  N   ASP A 930      39.570  51.380  44.640  1.00  0.00           N
ATOM   4447  HN  ASP A 930      39.120  51.680  45.480  1.00  0.00           H
ATOM   4448  CA  ASP A 930      40.660  50.440  44.630  1.00  0.00           C
ATOM   4449  HA  ASP A 930      41.420  50.820  43.950  1.00  0.00           H
ATOM   4450  CB  ASP A 930      41.190  50.230  46.050  1.00  0.00           C
ATOM   4451  HB1 ASP A 930      40.400  49.570  46.450  1.00  0.00           H
ATOM   4452  HB2 ASP A 930      41.130  51.210  46.580  1.00  0.00           H
ATOM   4453  CG  ASP A 930      42.540  49.610  46.190  1.00  0.00           C
ATOM   4454  OD1 ASP A 930      43.370  49.740  45.270  1.00  0.00           O
ATOM   4455  OD2 ASP A 930      42.820  49.100  47.290  1.00  0.00           O
ATOM   4456  C   ASP A 930      40.290  49.140  43.920  1.00  0.00           C
ATOM   4457  O   ASP A 930      41.020  48.540  43.140  1.00  0.00           O
ATOM   4458  N   GLN A 931      39.070  48.630  44.170  1.00  0.00           N
ATOM   4459  HN  GLN A 931      38.480  49.050  44.840  1.00  0.00           H
ATOM   4460  CA  GLN A 931      38.670  47.400  43.460  1.00  0.00           C
ATOM   4461  HA  GLN A 931      39.440  46.660  43.570  1.00  0.00           H
ATOM   4462  CB  GLN A 931      37.230  46.990  43.910  1.00  0.00           C
ATOM   4463  HB1 GLN A 931      36.470  47.780  43.700  1.00  0.00           H
ATOM   4464  HB2 GLN A 931      37.320  46.990  45.020  1.00  0.00           H
ATOM   4465  CG  GLN A 931      36.780  45.590  43.370  1.00  0.00           C
ATOM   4466  HG1 GLN A 931      36.190  45.610  42.440  1.00  0.00           H
ATOM   4467  HG2 GLN A 931      36.100  45.330  44.220  1.00  0.00           H
ATOM   4468  CD  GLN A 931      37.900  44.540  43.320  1.00  0.00           C
ATOM   4469  OE1 GLN A 931      38.330  44.080  44.380  1.00  0.00           O
ATOM   4470  NE2 GLN A 931      38.220  44.100  42.070  1.00  0.00           N
ATOM   4471 HE21 GLN A 931      38.770  43.290  41.870  1.00  0.00           H
ATOM   4472 HE22 GLN A 931      38.110  44.830  41.380  1.00  0.00           H
ATOM   4473  C   GLN A 931      38.590  47.690  41.970  1.00  0.00           C
ATOM   4474  O   GLN A 931      39.060  46.840  41.150  1.00  0.00           O
ATOM   4475  N   GLN A 932      38.130  48.810  41.510  1.00  0.00           N
ATOM   4476  HN  GLN A 932      38.060  49.520  42.200  1.00  0.00           H
ATOM   4477  CA  GLN A 932      38.090  49.130  40.130  1.00  0.00           C
ATOM   4478  HA  GLN A 932      37.670  48.310  39.550  1.00  0.00           H
ATOM   4479  CB  GLN A 932      37.220  50.370  39.760  1.00  0.00           C
ATOM   4480  HB1 GLN A 932      37.140  50.790  38.730  1.00  0.00           H
ATOM   4481  HB2 GLN A 932      37.420  51.230  40.440  1.00  0.00           H
ATOM   4482  CG  GLN A 932      35.670  50.110  39.910  1.00  0.00           C
ATOM   4483  HG1 GLN A 932      35.110  51.040  39.690  1.00  0.00           H
ATOM   4484  HG2 GLN A 932      35.410  49.790  40.950  1.00  0.00           H
ATOM   4485  CD  GLN A 932      35.180  48.950  39.040  1.00  0.00           C
ATOM   4486  OE1 GLN A 932      34.210  48.250  39.410  1.00  0.00           O
ATOM   4487  NE2 GLN A 932      35.820  48.730  37.850  1.00  0.00           N
ATOM   4488 HE21 GLN A 932      36.670  49.200  37.570  1.00  0.00           H
ATOM   4489 HE22 GLN A 932      35.450  47.980  37.300  1.00  0.00           H
ATOM   4490  C   GLN A 932      39.440  49.460  39.400  1.00  0.00           C
ATOM   4491  O   GLN A 932      39.580  49.000  38.250  1.00  0.00           O
ATOM   4492  N   ILE A 933      40.430  50.150  40.090  1.00  0.00           N
ATOM   4493  HN  ILE A 933      40.100  50.690  40.860  1.00  0.00           H
ATOM   4494  CA  ILE A 933      41.800  50.250  39.660  1.00  0.00           C
ATOM   4495  HA  ILE A 933      41.780  50.770  38.710  1.00  0.00           H
ATOM   4496  CB  ILE A 933      42.570  51.200  40.550  1.00  0.00           C
ATOM   4497  HB  ILE A 933      42.230  51.070  41.590  1.00  0.00           H
ATOM   4498  CG2 ILE A 933      44.080  50.920  40.410  1.00  0.00           C
ATOM   4499 HG21 ILE A 933      44.620  51.690  41.030  1.00  0.00           H
ATOM   4500 HG22 ILE A 933      44.490  50.940  39.380  1.00  0.00           H
ATOM   4501 HG23 ILE A 933      44.420  50.020  40.970  1.00  0.00           H
ATOM   4502  CG1 ILE A 933      42.310  52.720  40.220  1.00  0.00           C
ATOM   4503 HG11 ILE A 933      41.270  52.950  39.920  1.00  0.00           H
ATOM   4504 HG12 ILE A 933      42.980  53.050  39.400  1.00  0.00           H
ATOM   4505  CD  ILE A 933      42.490  53.660  41.380  1.00  0.00           C
ATOM   4506  HD1 ILE A 933      41.930  53.280  42.260  1.00  0.00           H
ATOM   4507  HD2 ILE A 933      42.200  54.700  41.100  1.00  0.00           H
ATOM   4508  HD3 ILE A 933      43.550  53.730  41.680  1.00  0.00           H
ATOM   4509  C   ILE A 933      42.440  48.910  39.390  1.00  0.00           C
ATOM   4510  O   ILE A 933      43.170  48.730  38.410  1.00  0.00           O
ATOM   4511  N   THR A 934      42.230  47.890  40.220  1.00  0.00           N
ATOM   4512  HN  THR A 934      41.660  47.960  41.040  1.00  0.00           H
ATOM   4513  CA  THR A 934      42.700  46.540  39.910  1.00  0.00           C
ATOM   4514  HA  THR A 934      43.680  46.590  39.430  1.00  0.00           H
ATOM   4515  CB  THR A 934      42.850  45.590  41.160  1.00  0.00           C
ATOM   4516  HB  THR A 934      41.860  45.660  41.670  1.00  0.00           H
ATOM   4517  OG1 THR A 934      43.830  45.980  42.160  1.00  0.00           O
ATOM   4518  HG1 THR A 934      43.530  45.630  43.010  1.00  0.00           H
ATOM   4519  CG2 THR A 934      43.230  44.130  40.700  1.00  0.00           C
ATOM   4520 HG21 THR A 934      43.510  43.430  41.520  1.00  0.00           H
ATOM   4521 HG22 THR A 934      44.160  44.300  40.130  1.00  0.00           H
ATOM   4522 HG23 THR A 934      42.480  43.650  40.030  1.00  0.00           H
ATOM   4523  C   THR A 934      41.890  45.790  38.760  1.00  0.00           C
ATOM   4524  O   THR A 934      42.420  45.110  37.950  1.00  0.00           O
ATOM   4525  N   ALA A 935      40.530  46.010  38.650  1.00  0.00           N
ATOM   4526  HN  ALA A 935      40.020  46.570  39.290  1.00  0.00           H
ATOM   4527  CA  ALA A 935      39.730  45.450  37.590  1.00  0.00           C
ATOM   4528  HA  ALA A 935      39.860  44.370  37.540  1.00  0.00           H
ATOM   4529  CB  ALA A 935      38.200  45.710  37.840  1.00  0.00           C
ATOM   4530  HB1 ALA A 935      37.500  45.040  37.300  1.00  0.00           H
ATOM   4531  HB2 ALA A 935      37.770  46.690  37.550  1.00  0.00           H
ATOM   4532  HB3 ALA A 935      38.030  45.680  38.950  1.00  0.00           H
ATOM   4533  C   ALA A 935      40.130  45.900  36.210  1.00  0.00           C
ATOM   4534  O   ALA A 935      40.250  45.120  35.280  1.00  0.00           O
ATOM   4535  N   VAL A 936      40.530  47.200  36.040  1.00  0.00           N
ATOM   4536  HN  VAL A 936      40.480  47.790  36.830  1.00  0.00           H
ATOM   4537  CA  VAL A 936      40.980  47.750  34.740  1.00  0.00           C
ATOM   4538  HA  VAL A 936      40.160  47.480  34.090  1.00  0.00           H
ATOM   4539  CB  VAL A 936      41.270  49.280  34.960  1.00  0.00           C
ATOM   4540  HB  VAL A 936      41.660  49.390  36.000  1.00  0.00           H
ATOM   4541  CG1 VAL A 936      42.130  49.970  33.980  1.00  0.00           C
ATOM   4542 HG11 VAL A 936      43.180  49.610  33.870  1.00  0.00           H
ATOM   4543 HG12 VAL A 936      42.140  51.080  34.070  1.00  0.00           H
ATOM   4544 HG13 VAL A 936      41.650  49.750  32.990  1.00  0.00           H
ATOM   4545  CG2 VAL A 936      39.920  50.000  34.930  1.00  0.00           C
ATOM   4546 HG21 VAL A 936      39.150  49.530  35.580  1.00  0.00           H
ATOM   4547 HG22 VAL A 936      39.530  49.990  33.900  1.00  0.00           H
ATOM   4548 HG23 VAL A 936      39.830  51.070  35.200  1.00  0.00           H
ATOM   4549  C   VAL A 936      42.180  47.060  34.160  1.00  0.00           C
ATOM   4550  O   VAL A 936      42.210  46.730  32.970  1.00  0.00           O
ATOM   4551  N   ILE A 937      43.260  46.910  34.990  1.00  0.00           N
ATOM   4552  HN  ILE A 937      43.330  47.400  35.860  1.00  0.00           H
ATOM   4553  CA  ILE A 937      44.440  46.160  34.590  1.00  0.00           C
ATOM   4554  HA  ILE A 937      44.680  46.660  33.660  1.00  0.00           H
ATOM   4555  CB  ILE A 937      45.550  46.400  35.610  1.00  0.00           C
ATOM   4556  HB  ILE A 937      45.790  47.480  35.540  1.00  0.00           H
ATOM   4557  CG2 ILE A 937      45.140  46.090  37.090  1.00  0.00           C
ATOM   4558 HG21 ILE A 937      44.410  46.840  37.440  1.00  0.00           H
ATOM   4559 HG22 ILE A 937      46.090  46.090  37.660  1.00  0.00           H
ATOM   4560 HG23 ILE A 937      44.650  45.090  37.080  1.00  0.00           H
ATOM   4561  CG1 ILE A 937      46.910  45.690  35.340  1.00  0.00           C
ATOM   4562 HG11 ILE A 937      46.970  45.560  34.240  1.00  0.00           H
ATOM   4563 HG12 ILE A 937      46.880  44.610  35.620  1.00  0.00           H
ATOM   4564  CD  ILE A 937      48.110  46.510  35.800  1.00  0.00           C
ATOM   4565  HD1 ILE A 937      48.230  47.420  35.180  1.00  0.00           H
ATOM   4566  HD2 ILE A 937      48.990  45.830  35.640  1.00  0.00           H
ATOM   4567  HD3 ILE A 937      48.030  46.800  36.860  1.00  0.00           H
ATOM   4568  C   ILE A 937      44.120  44.710  34.240  1.00  0.00           C
ATOM   4569  O   ILE A 937      44.560  44.260  33.180  1.00  0.00           O
ATOM   4570  N   ILE A 938      43.310  44.000  35.030  1.00  0.00           N
ATOM   4571  HN  ILE A 938      42.860  44.360  35.840  1.00  0.00           H
ATOM   4572  CA  ILE A 938      42.970  42.640  34.740  1.00  0.00           C
ATOM   4573  HA  ILE A 938      43.850  42.030  34.650  1.00  0.00           H
ATOM   4574  CB  ILE A 938      42.270  42.010  35.920  1.00  0.00           C
ATOM   4575  HB  ILE A 938      41.550  42.800  36.220  1.00  0.00           H
ATOM   4576  CG2 ILE A 938      41.520  40.720  35.590  1.00  0.00           C
ATOM   4577 HG21 ILE A 938      41.420  40.020  36.440  1.00  0.00           H
ATOM   4578 HG22 ILE A 938      42.100  40.180  34.810  1.00  0.00           H
ATOM   4579 HG23 ILE A 938      40.540  40.950  35.130  1.00  0.00           H
ATOM   4580  CG1 ILE A 938      43.270  41.880  37.170  1.00  0.00           C
ATOM   4581 HG11 ILE A 938      42.590  41.700  38.030  1.00  0.00           H
ATOM   4582 HG12 ILE A 938      43.790  42.860  37.260  1.00  0.00           H
ATOM   4583  CD  ILE A 938      44.240  40.770  36.970  1.00  0.00           C
ATOM   4584  HD1 ILE A 938      44.760  40.850  35.990  1.00  0.00           H
ATOM   4585  HD2 ILE A 938      43.840  39.730  36.960  1.00  0.00           H
ATOM   4586  HD3 ILE A 938      45.100  40.790  37.680  1.00  0.00           H
ATOM   4587  C   ILE A 938      42.110  42.550  33.460  1.00  0.00           C
ATOM   4588  O   ILE A 938      42.250  41.650  32.640  1.00  0.00           O
ATOM   4589  N   ASN A 939      41.290  43.560  33.260  1.00  0.00           N
ATOM   4590  HN  ASN A 939      41.350  44.250  33.970  1.00  0.00           H
ATOM   4591  CA  ASN A 939      40.400  43.680  32.120  1.00  0.00           C
ATOM   4592  HA  ASN A 939      39.850  42.760  32.110  1.00  0.00           H
ATOM   4593  CB  ASN A 939      39.320  44.830  32.380  1.00  0.00           C
ATOM   4594  HB1 ASN A 939      39.650  45.880  32.580  1.00  0.00           H
ATOM   4595  HB2 ASN A 939      38.840  44.610  33.360  1.00  0.00           H
ATOM   4596  CG  ASN A 939      38.310  44.950  31.310  1.00  0.00           C
ATOM   4597  OD1 ASN A 939      38.340  45.780  30.440  1.00  0.00           O
ATOM   4598  ND2 ASN A 939      37.330  44.050  31.310  1.00  0.00           N
ATOM   4599 HD21 ASN A 939      37.290  43.400  32.070  1.00  0.00           H
ATOM   4600 HD22 ASN A 939      36.590  43.980  30.630  1.00  0.00           H
ATOM   4601  C   ASN A 939      41.030  43.690  30.740  1.00  0.00           C
ATOM   4602  O   ASN A 939      40.370  43.100  29.880  1.00  0.00           O
ATOM   4603  N   ARG A 940      42.220  44.390  30.560  1.00  0.00           N
ATOM   4604  HN  ARG A 940      42.690  44.790  31.350  1.00  0.00           H
ATOM   4605  CA  ARG A 940      42.910  44.730  29.320  1.00  0.00           C
ATOM   4606  HA  ARG A 940      42.350  45.620  29.030  1.00  0.00           H
ATOM   4607  CB  ARG A 940      44.390  45.090  29.500  1.00  0.00           C
ATOM   4608  HB1 ARG A 940      45.040  45.110  28.590  1.00  0.00           H
ATOM   4609  HB2 ARG A 940      44.740  44.390  30.290  1.00  0.00           H
ATOM   4610  CG  ARG A 940      44.530  46.490  30.040  1.00  0.00           C
ATOM   4611  HG1 ARG A 940      43.680  46.540  30.760  1.00  0.00           H
ATOM   4612  HG2 ARG A 940      44.420  47.250  29.230  1.00  0.00           H
ATOM   4613  CD  ARG A 940      45.800  46.760  30.920  1.00  0.00           C
ATOM   4614  HD1 ARG A 940      46.630  46.890  30.190  1.00  0.00           H
ATOM   4615  HD2 ARG A 940      45.910  45.940  31.650  1.00  0.00           H
ATOM   4616  NE  ARG A 940      45.660  48.090  31.640  1.00  0.00           N
ATOM   4617  HE  ARG A 940      44.850  48.680  31.560  1.00  0.00           H
ATOM   4618  CZ  ARG A 940      46.580  48.500  32.440  1.00  0.00           C
ATOM   4619  NH1 ARG A 940      46.370  49.640  32.990  1.00  0.00           N
ATOM   4620 HH11 ARG A 940      45.750  50.350  32.650  1.00  0.00           H
ATOM   4621 HH12 ARG A 940      46.870  49.820  33.840  1.00  0.00           H
ATOM   4622  NH2 ARG A 940      47.620  47.780  32.770  1.00  0.00           N
ATOM   4623 HH21 ARG A 940      47.730  46.900  32.300  1.00  0.00           H
ATOM   4624 HH22 ARG A 940      48.440  48.240  33.120  1.00  0.00           H
ATOM   4625  C   ARG A 940      42.730  43.620  28.260  1.00  0.00           C
ATOM   4626  O   ARG A 940      42.950  42.420  28.490  1.00  0.00           O
ATOM   4627  N   LYS A 941      42.300  44.010  27.050  1.00  0.00           N
ATOM   4628  HN  LYS A 941      42.040  44.970  26.970  1.00  0.00           H
ATOM   4629  CA  LYS A 941      42.140  43.250  25.800  1.00  0.00           C
ATOM   4630  HA  LYS A 941      41.270  42.620  25.900  1.00  0.00           H
ATOM   4631  CB  LYS A 941      41.440  44.100  24.640  1.00  0.00           C
ATOM   4632  HB1 LYS A 941      41.630  43.540  23.710  1.00  0.00           H
ATOM   4633  HB2 LYS A 941      42.060  45.020  24.580  1.00  0.00           H
ATOM   4634  CG  LYS A 941      39.980  44.380  24.850  1.00  0.00           C
ATOM   4635  HG1 LYS A 941      39.780  44.540  25.930  1.00  0.00           H
ATOM   4636  HG2 LYS A 941      39.390  43.520  24.480  1.00  0.00           H
ATOM   4637  CD  LYS A 941      39.400  45.640  24.090  1.00  0.00           C
ATOM   4638  HD1 LYS A 941      39.980  46.550  24.330  1.00  0.00           H
ATOM   4639  HD2 LYS A 941      38.400  45.730  24.580  1.00  0.00           H
ATOM   4640  CE  LYS A 941      39.290  45.490  22.550  1.00  0.00           C
ATOM   4641  HE1 LYS A 941      38.710  44.570  22.310  1.00  0.00           H
ATOM   4642  HE2 LYS A 941      40.240  45.400  21.990  1.00  0.00           H
ATOM   4643  NZ  LYS A 941      38.590  46.670  21.950  1.00  0.00           N
ATOM   4644  HZ1 LYS A 941      39.060  47.560  22.240  1.00  0.00           H
ATOM   4645  HZ2 LYS A 941      37.580  46.700  22.170  1.00  0.00           H
ATOM   4646  HZ3 LYS A 941      38.640  46.600  20.920  1.00  0.00           H
ATOM   4647  C   LYS A 941      43.230  42.400  25.250  1.00  0.00           C
ATOM   4648  O   LYS A 941      43.110  41.450  24.450  1.00  0.00           O
ATOM   4649  N   GLU A 942      44.390  42.780  25.720  1.00  0.00           N
ATOM   4650  HN  GLU A 942      44.440  43.690  26.140  1.00  0.00           H
ATOM   4651  CA  GLU A 942      45.700  42.190  25.380  1.00  0.00           C
ATOM   4652  HA  GLU A 942      45.710  42.120  24.300  1.00  0.00           H
ATOM   4653  CB  GLU A 942      46.810  43.180  25.730  1.00  0.00           C
ATOM   4654  HB1 GLU A 942      47.740  42.590  25.840  1.00  0.00           H
ATOM   4655  HB2 GLU A 942      46.610  43.580  26.750  1.00  0.00           H
ATOM   4656  CG  GLU A 942      46.820  44.310  24.730  1.00  0.00           C
ATOM   4657  HG1 GLU A 942      46.000  45.050  24.820  1.00  0.00           H
ATOM   4658  HG2 GLU A 942      46.790  43.770  23.760  1.00  0.00           H
ATOM   4659  CD  GLU A 942      48.150  45.060  24.870  1.00  0.00           C
ATOM   4660  OE1 GLU A 942      48.280  45.840  25.850  1.00  0.00           O
ATOM   4661  OE2 GLU A 942      49.050  44.970  24.030  1.00  0.00           O
ATOM   4662  C   GLU A 942      45.840  40.810  26.050  1.00  0.00           C
ATOM   4663  O   GLU A 942      46.470  39.910  25.550  1.00  0.00           O
ATOM   4664  N   HSD A 943      45.050  40.580  27.130  1.00  0.00           N
ATOM   4665  HN  HSD A 943      44.480  41.360  27.380  1.00  0.00           H
ATOM   4666  CA  HSD A 943      44.960  39.310  27.930  1.00  0.00           C
ATOM   4667  HA  HSD A 943      45.960  38.910  27.990  1.00  0.00           H
ATOM   4668  CB  HSD A 943      44.340  39.430  29.300  1.00  0.00           C
ATOM   4669  HB1 HSD A 943      44.260  38.440  29.800  1.00  0.00           H
ATOM   4670  HB2 HSD A 943      43.370  39.930  29.110  1.00  0.00           H
ATOM   4671  ND1 HSD A 943      44.810  41.420  30.790  1.00  0.00           N
ATOM   4672  HD1 HSD A 943      43.840  41.680  30.830  1.00  0.00           H
ATOM   4673  CG  HSD A 943      45.180  40.220  30.240  1.00  0.00           C
ATOM   4674  CE1 HSD A 943      45.850  41.800  31.620  1.00  0.00           C
ATOM   4675  HE1 HSD A 943      45.760  42.540  32.420  1.00  0.00           H
ATOM   4676  NE2 HSD A 943      46.810  40.900  31.670  1.00  0.00           N
ATOM   4677  CD2 HSD A 943      46.430  39.900  30.790  1.00  0.00           C
ATOM   4678  HD2 HSD A 943      47.000  39.010  30.590  1.00  0.00           H
ATOM   4679  C   HSD A 943      44.020  38.350  27.240  1.00  0.00           C
ATOM   4680  O   HSD A 943      42.980  38.780  26.790  1.00  0.00           O
ATOM   4681  N   LYS A 944      44.350  37.070  27.060  1.00  0.00           N
ATOM   4682  HN  LYS A 944      45.170  36.640  27.440  1.00  0.00           H
ATOM   4683  CA  LYS A 944      43.630  36.140  26.160  1.00  0.00           C
ATOM   4684  HA  LYS A 944      42.960  36.640  25.480  1.00  0.00           H
ATOM   4685  CB  LYS A 944      44.640  35.420  25.180  1.00  0.00           C
ATOM   4686  HB1 LYS A 944      43.980  34.710  24.640  1.00  0.00           H
ATOM   4687  HB2 LYS A 944      45.360  34.700  25.620  1.00  0.00           H
ATOM   4688  CG  LYS A 944      45.390  36.490  24.300  1.00  0.00           C
ATOM   4689  HG1 LYS A 944      46.060  36.060  23.510  1.00  0.00           H
ATOM   4690  HG2 LYS A 944      46.040  37.020  25.030  1.00  0.00           H
ATOM   4691  CD  LYS A 944      44.420  37.370  23.520  1.00  0.00           C
ATOM   4692  HD1 LYS A 944      43.950  37.930  24.360  1.00  0.00           H
ATOM   4693  HD2 LYS A 944      43.670  36.800  22.940  1.00  0.00           H
ATOM   4694  CE  LYS A 944      45.110  38.480  22.750  1.00  0.00           C
ATOM   4695  HE1 LYS A 944      45.990  38.860  23.300  1.00  0.00           H
ATOM   4696  HE2 LYS A 944      44.340  39.250  22.510  1.00  0.00           H
ATOM   4697  NZ  LYS A 944      45.660  37.990  21.460  1.00  0.00           N
ATOM   4698  HZ1 LYS A 944      46.520  37.420  21.650  1.00  0.00           H
ATOM   4699  HZ2 LYS A 944      46.000  38.770  20.870  1.00  0.00           H
ATOM   4700  HZ3 LYS A 944      45.040  37.450  20.830  1.00  0.00           H
ATOM   4701  C   LYS A 944      42.860  35.210  27.060  1.00  0.00           C
ATOM   4702  O   LYS A 944      43.240  34.030  27.140  1.00  0.00           O
ATOM   4703  N   LEU A 945      41.760  35.650  27.760  1.00  0.00           N
ATOM   4704  HN  LEU A 945      41.290  36.520  27.600  1.00  0.00           H
ATOM   4705  CA  LEU A 945      41.060  34.850  28.770  1.00  0.00           C
ATOM   4706  HA  LEU A 945      41.780  34.130  29.160  1.00  0.00           H
ATOM   4707  CB  LEU A 945      40.630  35.770  29.980  1.00  0.00           C
ATOM   4708  HB1 LEU A 945      40.140  35.120  30.740  1.00  0.00           H
ATOM   4709  HB2 LEU A 945      39.920  36.500  29.560  1.00  0.00           H
ATOM   4710  CG  LEU A 945      41.870  36.560  30.540  1.00  0.00           C
ATOM   4711  HG  LEU A 945      42.110  37.280  29.720  1.00  0.00           H
ATOM   4712  CD1 LEU A 945      41.590  37.580  31.630  1.00  0.00           C
ATOM   4713 HD11 LEU A 945      42.500  38.170  31.870  1.00  0.00           H
ATOM   4714 HD12 LEU A 945      41.230  37.070  32.540  1.00  0.00           H
ATOM   4715 HD13 LEU A 945      40.760  38.280  31.350  1.00  0.00           H
ATOM   4716  CD2 LEU A 945      43.010  35.620  30.940  1.00  0.00           C
ATOM   4717 HD21 LEU A 945      43.890  36.190  31.320  1.00  0.00           H
ATOM   4718 HD22 LEU A 945      43.340  35.080  30.040  1.00  0.00           H
ATOM   4719 HD23 LEU A 945      42.660  35.000  31.790  1.00  0.00           H
ATOM   4720  C   LEU A 945      39.920  34.030  28.170  1.00  0.00           C
ATOM   4721  O   LEU A 945      39.170  34.480  27.360  1.00  0.00           O
ATOM   4722  N   LYS A 946      39.820  32.730  28.500  1.00  0.00           N
ATOM   4723  HN  LYS A 946      40.440  32.370  29.190  1.00  0.00           H
ATOM   4724  CA  LYS A 946      38.900  31.820  27.830  1.00  0.00           C
ATOM   4725  HA  LYS A 946      38.240  32.370  27.170  1.00  0.00           H
ATOM   4726  CB  LYS A 946      39.600  30.790  26.850  1.00  0.00           C
ATOM   4727  HB1 LYS A 946      38.800  30.260  26.290  1.00  0.00           H
ATOM   4728  HB2 LYS A 946      40.100  30.060  27.520  1.00  0.00           H
ATOM   4729  CG  LYS A 946      40.610  31.290  25.840  1.00  0.00           C
ATOM   4730  HG1 LYS A 946      41.150  30.420  25.400  1.00  0.00           H
ATOM   4731  HG2 LYS A 946      41.470  31.840  26.280  1.00  0.00           H
ATOM   4732  CD  LYS A 946      40.000  32.270  24.810  1.00  0.00           C
ATOM   4733  HD1 LYS A 946      39.480  33.120  25.330  1.00  0.00           H
ATOM   4734  HD2 LYS A 946      39.160  31.860  24.210  1.00  0.00           H
ATOM   4735  CE  LYS A 946      41.070  32.940  23.930  1.00  0.00           C
ATOM   4736  HE1 LYS A 946      41.570  32.200  23.290  1.00  0.00           H
ATOM   4737  HE2 LYS A 946      41.920  33.360  24.510  1.00  0.00           H
ATOM   4738  NZ  LYS A 946      40.520  34.090  23.110  1.00  0.00           N
ATOM   4739  HZ1 LYS A 946      40.050  33.650  22.300  1.00  0.00           H
ATOM   4740  HZ2 LYS A 946      41.370  34.600  22.780  1.00  0.00           H
ATOM   4741  HZ3 LYS A 946      39.900  34.750  23.610  1.00  0.00           H
ATOM   4742  C   LYS A 946      38.040  31.080  28.860  1.00  0.00           C
ATOM   4743  O   LYS A 946      36.950  30.550  28.570  1.00  0.00           O
ATOM   4744  N   LYS A 947      38.420  31.060  30.170  1.00  0.00           N
ATOM   4745  HN  LYS A 947      39.270  31.450  30.510  1.00  0.00           H
ATOM   4746  CA  LYS A 947      37.510  30.840  31.210  1.00  0.00           C
ATOM   4747  HA  LYS A 947      36.660  30.210  30.950  1.00  0.00           H
ATOM   4748  CB  LYS A 947      38.100  30.060  32.330  1.00  0.00           C
ATOM   4749  HB1 LYS A 947      37.450  29.840  33.200  1.00  0.00           H
ATOM   4750  HB2 LYS A 947      38.970  30.650  32.710  1.00  0.00           H
ATOM   4751  CG  LYS A 947      38.640  28.680  31.910  1.00  0.00           C
ATOM   4752  HG1 LYS A 947      39.530  28.880  31.260  1.00  0.00           H
ATOM   4753  HG2 LYS A 947      37.800  28.190  31.360  1.00  0.00           H
ATOM   4754  CD  LYS A 947      39.030  27.760  33.060  1.00  0.00           C
ATOM   4755  HD1 LYS A 947      38.040  27.700  33.580  1.00  0.00           H
ATOM   4756  HD2 LYS A 947      39.840  28.270  33.630  1.00  0.00           H
ATOM   4757  CE  LYS A 947      39.450  26.340  32.680  1.00  0.00           C
ATOM   4758  HE1 LYS A 947      40.180  26.520  31.850  1.00  0.00           H
ATOM   4759  HE2 LYS A 947      38.540  25.740  32.460  1.00  0.00           H
ATOM   4760  NZ  LYS A 947      40.280  25.860  33.810  1.00  0.00           N
ATOM   4761  HZ1 LYS A 947      40.710  24.940  33.590  1.00  0.00           H
ATOM   4762  HZ2 LYS A 947      39.800  25.700  34.720  1.00  0.00           H
ATOM   4763  HZ3 LYS A 947      41.050  26.520  34.000  1.00  0.00           H
ATOM   4764  C   LYS A 947      36.960  32.180  31.710  1.00  0.00           C
ATOM   4765  O   LYS A 947      35.750  32.410  31.730  1.00  0.00           O
ATOM   4766  N   GLY A 948      37.860  33.080  32.150  1.00  0.00           N
ATOM   4767  HN  GLY A 948      38.810  32.750  32.120  1.00  0.00           H
ATOM   4768  CA  GLY A 948      37.720  34.270  32.960  1.00  0.00           C
ATOM   4769  HA1 GLY A 948      37.760  35.180  32.380  1.00  0.00           H
ATOM   4770  HA2 GLY A 948      38.540  34.220  33.650  1.00  0.00           H
ATOM   4771  C   GLY A 948      36.530  34.480  33.910  1.00  0.00           C
ATOM   4772  O   GLY A 948      36.260  33.660  34.790  1.00  0.00           O
ATOM   4773  N   ALA A 949      35.710  35.520  33.870  1.00  0.00           N
ATOM   4774  HN  ALA A 949      35.800  36.220  33.150  1.00  0.00           H
ATOM   4775  CA  ALA A 949      34.540  35.710  34.800  1.00  0.00           C
ATOM   4776  HA  ALA A 949      34.100  34.720  34.770  1.00  0.00           H
ATOM   4777  CB  ALA A 949      34.990  36.020  36.190  1.00  0.00           C
ATOM   4778  HB1 ALA A 949      35.440  35.100  36.640  1.00  0.00           H
ATOM   4779  HB2 ALA A 949      34.190  36.390  36.850  1.00  0.00           H
ATOM   4780  HB3 ALA A 949      35.800  36.790  36.180  1.00  0.00           H
ATOM   4781  C   ALA A 949      33.510  36.820  34.270  1.00  0.00           C
ATOM   4782  O   ALA A 949      33.960  37.540  33.370  1.00  0.00           O
ATOM   4783  N   GLY A 950      32.280  37.010  34.820  1.00  0.00           N
ATOM   4784  HN  GLY A 950      31.950  36.250  35.370  1.00  0.00           H
ATOM   4785  CA  GLY A 950      31.550  38.260  34.550  1.00  0.00           C
ATOM   4786  HA1 GLY A 950      30.800  38.350  35.320  1.00  0.00           H
ATOM   4787  HA2 GLY A 950      31.240  38.280  33.510  1.00  0.00           H
ATOM   4788  C   GLY A 950      32.290  39.540  34.810  1.00  0.00           C
ATOM   4789  O   GLY A 950      33.270  39.600  35.540  1.00  0.00           O
ATOM   4790  N   TYR A 951      31.770  40.600  34.180  1.00  0.00           N
ATOM   4791  HN  TYR A 951      30.910  40.570  33.670  1.00  0.00           H
ATOM   4792  CA  TYR A 951      32.320  41.960  34.140  1.00  0.00           C
ATOM   4793  HA  TYR A 951      33.330  41.920  33.750  1.00  0.00           H
ATOM   4794  CB  TYR A 951      31.630  42.910  33.130  1.00  0.00           C
ATOM   4795  HB1 TYR A 951      30.530  42.860  33.210  1.00  0.00           H
ATOM   4796  HB2 TYR A 951      31.900  42.480  32.140  1.00  0.00           H
ATOM   4797  CG  TYR A 951      32.050  44.380  33.060  1.00  0.00           C
ATOM   4798  CD1 TYR A 951      31.170  45.480  33.290  1.00  0.00           C
ATOM   4799  HD1 TYR A 951      30.140  45.260  33.510  1.00  0.00           H
ATOM   4800  CE1 TYR A 951      31.670  46.790  33.210  1.00  0.00           C
ATOM   4801  HE1 TYR A 951      30.990  47.570  33.510  1.00  0.00           H
ATOM   4802  CZ  TYR A 951      33.050  47.030  32.990  1.00  0.00           C
ATOM   4803  OH  TYR A 951      33.580  48.300  32.910  1.00  0.00           O
ATOM   4804  HH  TYR A 951      32.770  48.820  32.870  1.00  0.00           H
ATOM   4805  CD2 TYR A 951      33.340  44.710  32.740  1.00  0.00           C
ATOM   4806  HD2 TYR A 951      34.070  43.930  32.590  1.00  0.00           H
ATOM   4807  CE2 TYR A 951      33.920  46.020  32.690  1.00  0.00           C
ATOM   4808  HE2 TYR A 951      34.970  46.250  32.580  1.00  0.00           H
ATOM   4809  C   TYR A 951      32.540  42.610  35.500  1.00  0.00           C
ATOM   4810  O   TYR A 951      33.660  43.080  35.780  1.00  0.00           O
ATOM   4811  N   HSD A 952      31.510  42.490  36.400  1.00  0.00           N
ATOM   4812  HN  HSD A 952      30.630  42.180  36.050  1.00  0.00           H
ATOM   4813  CA  HSD A 952      31.500  43.170  37.680  1.00  0.00           C
ATOM   4814  HA  HSD A 952      32.430  43.720  37.740  1.00  0.00           H
ATOM   4815  CB  HSD A 952      30.240  44.130  37.600  1.00  0.00           C
ATOM   4816  HB1 HSD A 952      30.420  44.960  36.880  1.00  0.00           H
ATOM   4817  HB2 HSD A 952      29.980  44.580  38.580  1.00  0.00           H
ATOM   4818  ND1 HSD A 952      28.220  43.760  36.120  1.00  0.00           N
ATOM   4819  HD1 HSD A 952      28.500  44.300  35.330  1.00  0.00           H
ATOM   4820  CG  HSD A 952      28.880  43.510  37.300  1.00  0.00           C
ATOM   4821  CE1 HSD A 952      27.040  43.030  36.180  1.00  0.00           C
ATOM   4822  HE1 HSD A 952      26.410  42.980  35.290  1.00  0.00           H
ATOM   4823  NE2 HSD A 952      26.990  42.360  37.310  1.00  0.00           N
ATOM   4824  CD2 HSD A 952      28.150  42.590  38.000  1.00  0.00           C
ATOM   4825  HD2 HSD A 952      28.490  42.030  38.860  1.00  0.00           H
ATOM   4826  C   HSD A 952      31.310  42.320  38.880  1.00  0.00           C
ATOM   4827  O   HSD A 952      30.880  42.740  39.990  1.00  0.00           O
ATOM   4828  N   LEU A 953      31.680  41.070  38.660  1.00  0.00           N
ATOM   4829  HN  LEU A 953      32.200  40.820  37.840  1.00  0.00           H
ATOM   4830  CA  LEU A 953      31.260  40.010  39.590  1.00  0.00           C
ATOM   4831  HA  LEU A 953      30.240  40.190  39.930  1.00  0.00           H
ATOM   4832  CB  LEU A 953      31.150  38.760  38.710  1.00  0.00           C
ATOM   4833  HB1 LEU A 953      32.110  38.440  38.240  1.00  0.00           H
ATOM   4834  HB2 LEU A 953      30.470  39.020  37.890  1.00  0.00           H
ATOM   4835  CG  LEU A 953      30.600  37.440  39.380  1.00  0.00           C
ATOM   4836  HG  LEU A 953      31.290  37.070  40.170  1.00  0.00           H
ATOM   4837  CD1 LEU A 953      29.210  37.590  40.010  1.00  0.00           C
ATOM   4838 HD11 LEU A 953      29.140  36.640  40.580  1.00  0.00           H
ATOM   4839 HD12 LEU A 953      28.440  37.640  39.220  1.00  0.00           H
ATOM   4840 HD13 LEU A 953      29.010  38.420  40.720  1.00  0.00           H
ATOM   4841  CD2 LEU A 953      30.510  36.350  38.250  1.00  0.00           C
ATOM   4842 HD21 LEU A 953      30.390  35.330  38.680  1.00  0.00           H
ATOM   4843 HD22 LEU A 953      31.350  36.270  37.530  1.00  0.00           H
ATOM   4844 HD23 LEU A 953      29.650  36.700  37.640  1.00  0.00           H
ATOM   4845  C   LEU A 953      32.210  39.720  40.740  1.00  0.00           C
ATOM   4846  O   LEU A 953      31.810  39.170  41.750  1.00  0.00           O
ATOM   4847  N   ASP A 954      33.410  40.290  40.640  1.00  0.00           N
ATOM   4848  HN  ASP A 954      33.600  40.710  39.760  1.00  0.00           H
ATOM   4849  CA  ASP A 954      34.290  40.380  41.780  1.00  0.00           C
ATOM   4850  HA  ASP A 954      34.470  39.380  42.150  1.00  0.00           H
ATOM   4851  CB  ASP A 954      35.720  40.820  41.260  1.00  0.00           C
ATOM   4852  HB1 ASP A 954      36.060  39.990  40.610  1.00  0.00           H
ATOM   4853  HB2 ASP A 954      36.320  41.020  42.170  1.00  0.00           H
ATOM   4854  CG  ASP A 954      35.830  42.080  40.380  1.00  0.00           C
ATOM   4855  OD1 ASP A 954      36.630  42.180  39.450  1.00  0.00           O
ATOM   4856  OD2 ASP A 954      35.060  43.100  40.710  1.00  0.00           O
ATOM   4857  HD2 ASP A 954      35.240  43.850  40.120  1.00  0.00           H
ATOM   4858  C   ASP A 954      33.820  41.220  42.920  1.00  0.00           C
ATOM   4859  O   ASP A 954      33.930  40.850  44.110  1.00  0.00           O
ATOM   4860  N   LEU A 955      33.220  42.410  42.610  1.00  0.00           N
ATOM   4861  HN  LEU A 955      33.100  42.620  41.640  1.00  0.00           H
ATOM   4862  CA  LEU A 955      32.590  43.240  43.580  1.00  0.00           C
ATOM   4863  HA  LEU A 955      33.380  43.450  44.280  1.00  0.00           H
ATOM   4864  CB  LEU A 955      32.210  44.650  43.020  1.00  0.00           C
ATOM   4865  HB1 LEU A 955      31.260  44.640  42.460  1.00  0.00           H
ATOM   4866  HB2 LEU A 955      32.980  44.950  42.270  1.00  0.00           H
ATOM   4867  CG  LEU A 955      32.260  45.810  44.000  1.00  0.00           C
ATOM   4868  HG  LEU A 955      32.920  45.480  44.830  1.00  0.00           H
ATOM   4869  CD1 LEU A 955      32.940  47.060  43.380  1.00  0.00           C
ATOM   4870 HD11 LEU A 955      32.220  47.660  42.780  1.00  0.00           H
ATOM   4871 HD12 LEU A 955      33.840  46.820  42.770  1.00  0.00           H
ATOM   4872 HD13 LEU A 955      33.160  47.770  44.200  1.00  0.00           H
ATOM   4873  CD2 LEU A 955      30.820  46.100  44.560  1.00  0.00           C
ATOM   4874 HD21 LEU A 955      30.540  45.250  45.210  1.00  0.00           H
ATOM   4875 HD22 LEU A 955      30.100  46.200  43.730  1.00  0.00           H
ATOM   4876 HD23 LEU A 955      30.980  47.020  45.160  1.00  0.00           H
ATOM   4877  C   LEU A 955      31.490  42.620  44.380  1.00  0.00           C
ATOM   4878  O   LEU A 955      31.450  42.870  45.590  1.00  0.00           O
ATOM   4879  N   LEU A 956      30.660  41.720  43.800  1.00  0.00           N
ATOM   4880  HN  LEU A 956      30.810  41.480  42.850  1.00  0.00           H
ATOM   4881  CA  LEU A 956      29.630  40.970  44.590  1.00  0.00           C
ATOM   4882  HA  LEU A 956      29.040  41.610  45.240  1.00  0.00           H
ATOM   4883  CB  LEU A 956      28.740  40.180  43.580  1.00  0.00           C
ATOM   4884  HB1 LEU A 956      29.400  39.540  42.960  1.00  0.00           H
ATOM   4885  HB2 LEU A 956      28.290  40.970  42.950  1.00  0.00           H
ATOM   4886  CG  LEU A 956      27.720  39.150  44.180  1.00  0.00           C
ATOM   4887  HG  LEU A 956      28.280  38.530  44.910  1.00  0.00           H
ATOM   4888  CD1 LEU A 956      26.520  39.840  44.860  1.00  0.00           C
ATOM   4889 HD11 LEU A 956      25.760  40.070  44.070  1.00  0.00           H
ATOM   4890 HD12 LEU A 956      26.770  40.740  45.460  1.00  0.00           H
ATOM   4891 HD13 LEU A 956      26.130  39.050  45.530  1.00  0.00           H
ATOM   4892  CD2 LEU A 956      27.300  38.120  43.120  1.00  0.00           C
ATOM   4893 HD21 LEU A 956      26.840  38.690  42.280  1.00  0.00           H
ATOM   4894 HD22 LEU A 956      26.680  37.280  43.520  1.00  0.00           H
ATOM   4895 HD23 LEU A 956      28.170  37.570  42.690  1.00  0.00           H
ATOM   4896  C   LEU A 956      30.270  40.120  45.620  1.00  0.00           C
ATOM   4897  O   LEU A 956      29.780  40.060  46.730  1.00  0.00           O
ATOM   4898  N   MET A 957      31.390  39.450  45.250  1.00  0.00           N
ATOM   4899  HN  MET A 957      31.770  39.560  44.340  1.00  0.00           H
ATOM   4900  CA  MET A 957      32.030  38.510  46.190  1.00  0.00           C
ATOM   4901  HA  MET A 957      31.320  37.770  46.520  1.00  0.00           H
ATOM   4902  CB  MET A 957      33.340  37.780  45.520  1.00  0.00           C
ATOM   4903  HB1 MET A 957      33.860  37.250  46.350  1.00  0.00           H
ATOM   4904  HB2 MET A 957      34.030  38.560  45.150  1.00  0.00           H
ATOM   4905  CG  MET A 957      32.950  36.790  44.400  1.00  0.00           C
ATOM   4906  HG1 MET A 957      33.860  36.280  44.010  1.00  0.00           H
ATOM   4907  HG2 MET A 957      32.620  37.380  43.510  1.00  0.00           H
ATOM   4908  SD  MET A 957      31.700  35.560  44.840  1.00  0.00           S
ATOM   4909  CE  MET A 957      31.200  35.190  43.170  1.00  0.00           C
ATOM   4910  HE1 MET A 957      31.960  34.650  42.580  1.00  0.00           H
ATOM   4911  HE2 MET A 957      30.860  36.110  42.620  1.00  0.00           H
ATOM   4912  HE3 MET A 957      30.270  34.590  43.120  1.00  0.00           H
ATOM   4913  C   MET A 957      32.610  39.310  47.410  1.00  0.00           C
ATOM   4914  O   MET A 957      32.500  38.870  48.570  1.00  0.00           O
ATOM   4915  N   VAL A 958      33.370  40.410  47.130  1.00  0.00           N
ATOM   4916  HN  VAL A 958      33.380  40.710  46.180  1.00  0.00           H
ATOM   4917  CA  VAL A 958      33.980  41.270  48.100  1.00  0.00           C
ATOM   4918  HA  VAL A 958      34.620  40.600  48.650  1.00  0.00           H
ATOM   4919  CB  VAL A 958      34.960  42.280  47.480  1.00  0.00           C
ATOM   4920  HB  VAL A 958      34.440  42.800  46.640  1.00  0.00           H
ATOM   4921  CG1 VAL A 958      35.230  43.400  48.470  1.00  0.00           C
ATOM   4922 HG11 VAL A 958      34.330  43.970  48.800  1.00  0.00           H
ATOM   4923 HG12 VAL A 958      35.890  44.160  48.000  1.00  0.00           H
ATOM   4924 HG13 VAL A 958      35.850  42.970  49.280  1.00  0.00           H
ATOM   4925  CG2 VAL A 958      36.270  41.720  46.900  1.00  0.00           C
ATOM   4926 HG21 VAL A 958      37.090  41.510  47.630  1.00  0.00           H
ATOM   4927 HG22 VAL A 958      36.640  42.540  46.240  1.00  0.00           H
ATOM   4928 HG23 VAL A 958      35.910  40.890  46.260  1.00  0.00           H
ATOM   4929  C   VAL A 958      32.980  41.930  49.080  1.00  0.00           C
ATOM   4930  O   VAL A 958      33.110  41.740  50.280  1.00  0.00           O
ATOM   4931  N   GLY A 959      31.900  42.470  48.500  1.00  0.00           N
ATOM   4932  HN  GLY A 959      31.800  42.590  47.520  1.00  0.00           H
ATOM   4933  CA  GLY A 959      30.740  42.830  49.380  1.00  0.00           C
ATOM   4934  HA1 GLY A 959      29.880  43.040  48.760  1.00  0.00           H
ATOM   4935  HA2 GLY A 959      30.920  43.780  49.860  1.00  0.00           H
ATOM   4936  C   GLY A 959      30.170  41.820  50.260  1.00  0.00           C
ATOM   4937  O   GLY A 959      30.100  42.010  51.480  1.00  0.00           O
ATOM   4938  N   VAL A 960      29.810  40.660  49.750  1.00  0.00           N
ATOM   4939  HN  VAL A 960      29.790  40.420  48.780  1.00  0.00           H
ATOM   4940  CA  VAL A 960      29.200  39.580  50.550  1.00  0.00           C
ATOM   4941  HA  VAL A 960      28.330  39.960  51.040  1.00  0.00           H
ATOM   4942  CB  VAL A 960      28.570  38.330  49.690  1.00  0.00           C
ATOM   4943  HB  VAL A 960      29.340  38.070  48.940  1.00  0.00           H
ATOM   4944  CG1 VAL A 960      28.110  37.140  50.650  1.00  0.00           C
ATOM   4945 HG11 VAL A 960      27.630  36.440  49.930  1.00  0.00           H
ATOM   4946 HG12 VAL A 960      27.310  37.450  51.370  1.00  0.00           H
ATOM   4947 HG13 VAL A 960      28.890  36.670  51.280  1.00  0.00           H
ATOM   4948  CG2 VAL A 960      27.310  38.810  49.010  1.00  0.00           C
ATOM   4949 HG21 VAL A 960      26.540  38.830  49.800  1.00  0.00           H
ATOM   4950 HG22 VAL A 960      27.090  38.130  48.160  1.00  0.00           H
ATOM   4951 HG23 VAL A 960      27.350  39.810  48.510  1.00  0.00           H
ATOM   4952  C   VAL A 960      30.030  38.980  51.660  1.00  0.00           C
ATOM   4953  O   VAL A 960      29.550  38.730  52.760  1.00  0.00           O
ATOM   4954  N   MET A 961      31.340  38.830  51.410  1.00  0.00           N
ATOM   4955  HN  MET A 961      31.680  38.980  50.490  1.00  0.00           H
ATOM   4956  CA  MET A 961      32.280  38.390  52.450  1.00  0.00           C
ATOM   4957  HA  MET A 961      31.810  37.660  53.090  1.00  0.00           H
ATOM   4958  CB  MET A 961      33.550  37.790  51.840  1.00  0.00           C
ATOM   4959  HB1 MET A 961      34.280  37.620  52.660  1.00  0.00           H
ATOM   4960  HB2 MET A 961      33.950  38.530  51.120  1.00  0.00           H
ATOM   4961  CG  MET A 961      33.270  36.470  51.070  1.00  0.00           C
ATOM   4962  HG1 MET A 961      34.210  35.950  50.810  1.00  0.00           H
ATOM   4963  HG2 MET A 961      32.850  36.760  50.090  1.00  0.00           H
ATOM   4964  SD  MET A 961      32.230  35.280  52.040  1.00  0.00           S
ATOM   4965  CE  MET A 961      33.410  34.630  53.160  1.00  0.00           C
ATOM   4966  HE1 MET A 961      32.910  33.830  53.730  1.00  0.00           H
ATOM   4967  HE2 MET A 961      33.600  35.370  53.970  1.00  0.00           H
ATOM   4968  HE3 MET A 961      34.390  34.270  52.750  1.00  0.00           H
ATOM   4969  C   MET A 961      32.640  39.500  53.440  1.00  0.00           C
ATOM   4970  O   MET A 961      32.790  39.280  54.650  1.00  0.00           O
ATOM   4971  N   LEU A 962      32.620  40.800  53.050  1.00  0.00           N
ATOM   4972  HN  LEU A 962      32.650  40.950  52.070  1.00  0.00           H
ATOM   4973  CA  LEU A 962      33.000  41.940  53.950  1.00  0.00           C
ATOM   4974  HA  LEU A 962      34.030  41.840  54.260  1.00  0.00           H
ATOM   4975  CB  LEU A 962      32.980  43.290  53.160  1.00  0.00           C
ATOM   4976  HB1 LEU A 962      31.970  43.580  52.800  1.00  0.00           H
ATOM   4977  HB2 LEU A 962      33.580  43.060  52.250  1.00  0.00           H
ATOM   4978  CG  LEU A 962      33.620  44.490  53.870  1.00  0.00           C
ATOM   4979  HG  LEU A 962      34.390  44.180  54.610  1.00  0.00           H
ATOM   4980  CD1 LEU A 962      34.330  45.410  52.790  1.00  0.00           C
ATOM   4981 HD11 LEU A 962      35.250  44.980  52.340  1.00  0.00           H
ATOM   4982 HD12 LEU A 962      34.830  46.250  53.330  1.00  0.00           H
ATOM   4983 HD13 LEU A 962      33.620  45.680  51.980  1.00  0.00           H
ATOM   4984  CD2 LEU A 962      32.630  45.360  54.670  1.00  0.00           C
ATOM   4985 HD21 LEU A 962      32.180  44.730  55.470  1.00  0.00           H
ATOM   4986 HD22 LEU A 962      31.760  45.730  54.080  1.00  0.00           H
ATOM   4987 HD23 LEU A 962      33.190  46.180  55.150  1.00  0.00           H
ATOM   4988  C   LEU A 962      32.240  42.030  55.260  1.00  0.00           C
ATOM   4989  O   LEU A 962      32.800  42.360  56.270  1.00  0.00           O
ATOM   4990  N   GLY A 963      30.900  41.760  55.200  1.00  0.00           N
ATOM   4991  HN  GLY A 963      30.540  41.400  54.340  1.00  0.00           H
ATOM   4992  CA  GLY A 963      30.000  41.760  56.340  1.00  0.00           C
ATOM   4993  HA1 GLY A 963      29.060  41.530  55.880  1.00  0.00           H
ATOM   4994  HA2 GLY A 963      30.130  42.750  56.780  1.00  0.00           H
ATOM   4995  C   GLY A 963      30.390  40.740  57.350  1.00  0.00           C
ATOM   4996  O   GLY A 963      30.410  40.910  58.550  1.00  0.00           O
ATOM   4997  N   VAL A 964      30.750  39.520  56.930  1.00  0.00           N
ATOM   4998  HN  VAL A 964      30.960  39.420  55.960  1.00  0.00           H
ATOM   4999  CA  VAL A 964      31.160  38.500  57.890  1.00  0.00           C
ATOM   5000  HA  VAL A 964      30.340  38.490  58.600  1.00  0.00           H
ATOM   5001  CB  VAL A 964      31.170  37.120  57.180  1.00  0.00           C
ATOM   5002  HB  VAL A 964      31.880  37.210  56.340  1.00  0.00           H
ATOM   5003  CG1 VAL A 964      31.500  35.960  58.080  1.00  0.00           C
ATOM   5004 HG11 VAL A 964      30.680  35.830  58.820  1.00  0.00           H
ATOM   5005 HG12 VAL A 964      32.530  35.990  58.500  1.00  0.00           H
ATOM   5006 HG13 VAL A 964      31.420  35.080  57.420  1.00  0.00           H
ATOM   5007  CG2 VAL A 964      29.740  36.900  56.610  1.00  0.00           C
ATOM   5008 HG21 VAL A 964      29.040  36.730  57.460  1.00  0.00           H
ATOM   5009 HG22 VAL A 964      29.810  36.110  55.830  1.00  0.00           H
ATOM   5010 HG23 VAL A 964      29.460  37.850  56.110  1.00  0.00           H
ATOM   5011  C   VAL A 964      32.430  38.800  58.570  1.00  0.00           C
ATOM   5012  O   VAL A 964      32.570  38.770  59.740  1.00  0.00           O
ATOM   5013  N   CYS A 965      33.450  39.250  57.780  1.00  0.00           N
ATOM   5014  HN  CYS A 965      33.340  39.150  56.810  1.00  0.00           H
ATOM   5015  CA  CYS A 965      34.780  39.740  58.160  1.00  0.00           C
ATOM   5016  HA  CYS A 965      35.320  38.900  58.580  1.00  0.00           H
ATOM   5017  CB  CYS A 965      35.450  40.200  56.850  1.00  0.00           C
ATOM   5018  HB1 CYS A 965      36.440  40.650  57.080  1.00  0.00           H
ATOM   5019  HB2 CYS A 965      34.740  40.950  56.450  1.00  0.00           H
ATOM   5020  SG  CYS A 965      35.640  38.740  55.780  1.00  0.00           S
ATOM   5021  HG1 CYS A 965      34.360  38.740  55.420  1.00  0.00           H
ATOM   5022  C   CYS A 965      34.730  40.910  59.100  1.00  0.00           C
ATOM   5023  O   CYS A 965      35.630  41.230  59.840  1.00  0.00           O
ATOM   5024  N   SER A 966      33.720  41.800  58.970  1.00  0.00           N
ATOM   5025  HN  SER A 966      33.130  41.750  58.170  1.00  0.00           H
ATOM   5026  CA  SER A 966      33.650  42.870  59.950  1.00  0.00           C
ATOM   5027  HA  SER A 966      34.530  43.480  59.820  1.00  0.00           H
ATOM   5028  CB  SER A 966      32.620  43.980  59.480  1.00  0.00           C
ATOM   5029  HB1 SER A 966      32.740  44.870  60.130  1.00  0.00           H
ATOM   5030  HB2 SER A 966      31.600  43.530  59.510  1.00  0.00           H
ATOM   5031  OG  SER A 966      32.870  44.490  58.180  1.00  0.00           O
ATOM   5032  HG1 SER A 966      32.690  43.750  57.610  1.00  0.00           H
ATOM   5033  C   SER A 966      33.380  42.460  61.380  1.00  0.00           C
ATOM   5034  O   SER A 966      33.990  42.880  62.350  1.00  0.00           O
ATOM   5035  N   VAL A 967      32.380  41.520  61.500  1.00  0.00           N
ATOM   5036  HN  VAL A 967      31.950  41.220  60.660  1.00  0.00           H
ATOM   5037  CA  VAL A 967      31.900  41.030  62.800  1.00  0.00           C
ATOM   5038  HA  VAL A 967      31.890  41.860  63.490  1.00  0.00           H
ATOM   5039  CB  VAL A 967      30.510  40.410  62.870  1.00  0.00           C
ATOM   5040  HB  VAL A 967      30.350  40.190  63.950  1.00  0.00           H
ATOM   5041  CG1 VAL A 967      29.500  41.410  62.340  1.00  0.00           C
ATOM   5042 HG11 VAL A 967      29.820  41.710  61.320  1.00  0.00           H
ATOM   5043 HG12 VAL A 967      29.640  42.340  62.920  1.00  0.00           H
ATOM   5044 HG13 VAL A 967      28.400  41.210  62.390  1.00  0.00           H
ATOM   5045  CG2 VAL A 967      30.450  39.120  62.100  1.00  0.00           C
ATOM   5046 HG21 VAL A 967      30.650  39.410  61.050  1.00  0.00           H
ATOM   5047 HG22 VAL A 967      29.450  38.630  62.130  1.00  0.00           H
ATOM   5048 HG23 VAL A 967      31.200  38.370  62.430  1.00  0.00           H
ATOM   5049  C   VAL A 967      32.860  40.010  63.350  1.00  0.00           C
ATOM   5050  O   VAL A 967      32.830  39.590  64.500  1.00  0.00           O
ATOM   5051  N   MET A 968      33.790  39.540  62.490  1.00  0.00           N
ATOM   5052  HN  MET A 968      33.730  39.690  61.500  1.00  0.00           H
ATOM   5053  CA  MET A 968      34.950  38.790  62.910  1.00  0.00           C
ATOM   5054  HA  MET A 968      34.750  38.300  63.860  1.00  0.00           H
ATOM   5055  CB  MET A 968      35.250  37.720  61.840  1.00  0.00           C
ATOM   5056  HB1 MET A 968      36.180  37.170  62.120  1.00  0.00           H
ATOM   5057  HB2 MET A 968      35.310  38.340  60.920  1.00  0.00           H
ATOM   5058  CG  MET A 968      34.070  36.700  61.690  1.00  0.00           C
ATOM   5059  HG1 MET A 968      33.100  37.170  61.450  1.00  0.00           H
ATOM   5060  HG2 MET A 968      34.030  35.980  62.540  1.00  0.00           H
[truncated: 6,873,249 more chars]
