# Supplementary material for: CryoEM and computational modeling structural insights into the pH regulator NBCn1
Source: Nat Commun. 2025 Nov 11;16:9932. doi: 10.1038/s41467-025-64868-z (PMC12606367; doi:10.1038/s41467-025-64868-z)
Supplement: Supplementary file 7 — Supplementary Data 5 [file 41467_2025_64868_MOESM7_ESM.zip › 100ns_z_restr_MD_NBCn1_2NaCO3/hNBCn1_IF/z-restr_hNBCn1_IF_2NaCO3_first_step_54.pdb]

REMARK    GENERATED BY TRJCONV
TITLE     Title t= 4100.00000 step= 2050000
REMARK    THIS IS A SIMULATION BOX
CRYST1   93.543   93.543  102.131  90.00  90.00  90.00 P 1           1
MODEL        1
ATOM      1  N   LEU A 585      23.460  39.240  38.650  1.00  0.00           N
ATOM      2  HT1 LEU A 585      23.300  40.260  38.500  1.00  0.00           H
ATOM      3  HT2 LEU A 585      22.620  38.720  38.330  1.00  0.00           H
ATOM      4  HT3 LEU A 585      24.330  38.950  38.160  1.00  0.00           H
ATOM      5  CA  LEU A 585      23.570  38.960  40.080  1.00  0.00           C
ATOM      6  HA  LEU A 585      24.550  39.350  40.320  1.00  0.00           H
ATOM      7  CB  LEU A 585      22.580  39.830  40.890  1.00  0.00           C
ATOM      8  HB1 LEU A 585      21.570  39.430  40.640  1.00  0.00           H
ATOM      9  HB2 LEU A 585      22.640  40.840  40.410  1.00  0.00           H
ATOM     10  CG  LEU A 585      22.890  39.870  42.360  1.00  0.00           C
ATOM     11  HG  LEU A 585      23.360  38.900  42.630  1.00  0.00           H
ATOM     12  CD1 LEU A 585      23.900  40.970  42.640  1.00  0.00           C
ATOM     13 HD11 LEU A 585      23.980  41.130  43.740  1.00  0.00           H
ATOM     14 HD12 LEU A 585      23.480  41.940  42.290  1.00  0.00           H
ATOM     15 HD13 LEU A 585      24.900  40.720  42.200  1.00  0.00           H
ATOM     16  CD2 LEU A 585      21.670  40.260  43.120  1.00  0.00           C
ATOM     17 HD21 LEU A 585      20.790  39.620  42.880  1.00  0.00           H
ATOM     18 HD22 LEU A 585      21.420  41.330  42.920  1.00  0.00           H
ATOM     19 HD23 LEU A 585      21.860  40.180  44.210  1.00  0.00           H
ATOM     20  C   LEU A 585      23.650  37.470  40.480  1.00  0.00           C
ATOM     21  O   LEU A 585      24.770  36.900  40.500  1.00  0.00           O
ATOM     22  N   ILE A 586      22.560  36.830  40.890  1.00  0.00           N
ATOM     23  HN  ILE A 586      21.660  37.200  41.110  1.00  0.00           H
ATOM     24  CA  ILE A 586      22.630  35.410  41.150  1.00  0.00           C
ATOM     25  HA  ILE A 586      23.530  35.310  41.750  1.00  0.00           H
ATOM     26  CB  ILE A 586      21.550  34.990  42.100  1.00  0.00           C
ATOM     27  HB  ILE A 586      20.640  34.830  41.480  1.00  0.00           H
ATOM     28  CG2 ILE A 586      21.970  33.610  42.700  1.00  0.00           C
ATOM     29 HG21 ILE A 586      21.350  33.210  43.530  1.00  0.00           H
ATOM     30 HG22 ILE A 586      22.910  33.570  43.280  1.00  0.00           H
ATOM     31 HG23 ILE A 586      21.940  32.760  41.980  1.00  0.00           H
ATOM     32  CG1 ILE A 586      21.270  35.960  43.270  1.00  0.00           C
ATOM     33 HG11 ILE A 586      20.500  35.500  43.910  1.00  0.00           H
ATOM     34 HG12 ILE A 586      20.800  36.910  42.930  1.00  0.00           H
ATOM     35  CD  ILE A 586      22.550  36.340  44.180  1.00  0.00           C
ATOM     36  HD1 ILE A 586      22.930  37.350  43.910  1.00  0.00           H
ATOM     37  HD2 ILE A 586      23.310  35.550  44.340  1.00  0.00           H
ATOM     38  HD3 ILE A 586      22.180  36.410  45.210  1.00  0.00           H
ATOM     39  C   ILE A 586      22.730  34.430  39.950  1.00  0.00           C
ATOM     40  O   ILE A 586      23.210  33.290  40.100  1.00  0.00           O
ATOM     41  N   LEU A 587      22.460  34.910  38.710  1.00  0.00           N
ATOM     42  HN  LEU A 587      22.240  35.880  38.730  1.00  0.00           H
ATOM     43  CA  LEU A 587      22.750  34.080  37.570  1.00  0.00           C
ATOM     44  HA  LEU A 587      22.330  33.090  37.790  1.00  0.00           H
ATOM     45  CB  LEU A 587      22.050  34.650  36.340  1.00  0.00           C
ATOM     46  HB1 LEU A 587      22.500  35.630  36.120  1.00  0.00           H
ATOM     47  HB2 LEU A 587      21.000  34.810  36.680  1.00  0.00           H
ATOM     48  CG  LEU A 587      22.080  33.780  35.040  1.00  0.00           C
ATOM     49  HG  LEU A 587      23.060  33.380  34.700  1.00  0.00           H
ATOM     50  CD1 LEU A 587      21.220  32.540  35.160  1.00  0.00           C
ATOM     51 HD11 LEU A 587      21.230  31.980  34.190  1.00  0.00           H
ATOM     52 HD12 LEU A 587      20.160  32.760  35.440  1.00  0.00           H
ATOM     53 HD13 LEU A 587      21.760  31.830  35.810  1.00  0.00           H
ATOM     54  CD2 LEU A 587      21.560  34.620  33.830  1.00  0.00           C
ATOM     55 HD21 LEU A 587      20.600  35.080  34.140  1.00  0.00           H
ATOM     56 HD22 LEU A 587      21.300  33.880  33.040  1.00  0.00           H
ATOM     57 HD23 LEU A 587      22.140  35.520  33.500  1.00  0.00           H
ATOM     58  C   LEU A 587      24.210  33.890  37.250  1.00  0.00           C
ATOM     59  O   LEU A 587      24.720  32.960  36.660  1.00  0.00           O
ATOM     60  N   ASP A 588      25.010  34.860  37.830  1.00  0.00           N
ATOM     61  HN  ASP A 588      24.650  35.660  38.270  1.00  0.00           H
ATOM     62  CA  ASP A 588      26.450  34.820  37.530  1.00  0.00           C
ATOM     63  HA  ASP A 588      26.620  34.790  36.460  1.00  0.00           H
ATOM     64  CB  ASP A 588      27.080  36.220  37.970  1.00  0.00           C
ATOM     65  HB1 ASP A 588      28.180  36.320  37.990  1.00  0.00           H
ATOM     66  HB2 ASP A 588      26.630  36.370  38.980  1.00  0.00           H
ATOM     67  CG  ASP A 588      26.490  37.250  37.060  1.00  0.00           C
ATOM     68  OD1 ASP A 588      25.820  38.190  37.550  1.00  0.00           O
ATOM     69  OD2 ASP A 588      26.710  37.160  35.860  1.00  0.00           O
ATOM     70  C   ASP A 588      27.210  33.600  38.170  1.00  0.00           C
ATOM     71  O   ASP A 588      28.120  32.960  37.640  1.00  0.00           O
ATOM     72  N   ILE A 589      26.790  33.220  39.460  1.00  0.00           N
ATOM     73  HN  ILE A 589      26.040  33.690  39.920  1.00  0.00           H
ATOM     74  CA  ILE A 589      27.220  31.990  40.110  1.00  0.00           C
ATOM     75  HA  ILE A 589      28.280  32.040  40.290  1.00  0.00           H
ATOM     76  CB  ILE A 589      26.620  31.910  41.600  1.00  0.00           C
ATOM     77  HB  ILE A 589      25.540  31.740  41.440  1.00  0.00           H
ATOM     78  CG2 ILE A 589      27.200  30.650  42.300  1.00  0.00           C
ATOM     79 HG21 ILE A 589      28.280  30.860  42.320  1.00  0.00           H
ATOM     80 HG22 ILE A 589      27.060  29.690  41.760  1.00  0.00           H
ATOM     81 HG23 ILE A 589      26.680  30.530  43.280  1.00  0.00           H
ATOM     82  CG1 ILE A 589      26.830  33.210  42.410  1.00  0.00           C
ATOM     83 HG11 ILE A 589      27.750  33.700  42.060  1.00  0.00           H
ATOM     84 HG12 ILE A 589      26.880  32.910  43.480  1.00  0.00           H
ATOM     85  CD  ILE A 589      25.710  34.240  42.450  1.00  0.00           C
ATOM     86  HD1 ILE A 589      24.730  33.720  42.640  1.00  0.00           H
ATOM     87  HD2 ILE A 589      25.570  34.720  41.450  1.00  0.00           H
ATOM     88  HD3 ILE A 589      25.870  34.980  43.260  1.00  0.00           H
ATOM     89  C   ILE A 589      26.840  30.810  39.280  1.00  0.00           C
ATOM     90  O   ILE A 589      27.680  29.870  39.130  1.00  0.00           O
ATOM     91  N   LYS A 590      25.590  30.660  38.800  1.00  0.00           N
ATOM     92  HN  LYS A 590      24.980  31.450  38.890  1.00  0.00           H
ATOM     93  CA  LYS A 590      24.880  29.590  38.170  1.00  0.00           C
ATOM     94  HA  LYS A 590      24.850  28.610  38.610  1.00  0.00           H
ATOM     95  CB  LYS A 590      23.430  30.090  37.820  1.00  0.00           C
ATOM     96  HB1 LYS A 590      23.010  29.490  36.990  1.00  0.00           H
ATOM     97  HB2 LYS A 590      23.300  31.170  37.580  1.00  0.00           H
ATOM     98  CG  LYS A 590      22.450  29.970  38.970  1.00  0.00           C
ATOM     99  HG1 LYS A 590      22.760  30.720  39.740  1.00  0.00           H
ATOM    100  HG2 LYS A 590      22.560  29.020  39.530  1.00  0.00           H
ATOM    101  CD  LYS A 590      20.980  30.210  38.590  1.00  0.00           C
ATOM    102  HD1 LYS A 590      20.680  29.250  38.100  1.00  0.00           H
ATOM    103  HD2 LYS A 590      20.880  31.090  37.910  1.00  0.00           H
ATOM    104  CE  LYS A 590      20.100  30.520  39.740  1.00  0.00           C
ATOM    105  HE1 LYS A 590      20.620  31.340  40.290  1.00  0.00           H
ATOM    106  HE2 LYS A 590      19.960  29.590  40.330  1.00  0.00           H
ATOM    107  NZ  LYS A 590      18.800  31.020  39.290  1.00  0.00           N
ATOM    108  HZ1 LYS A 590      18.900  31.940  38.810  1.00  0.00           H
ATOM    109  HZ2 LYS A 590      18.140  31.010  40.090  1.00  0.00           H
ATOM    110  HZ3 LYS A 590      18.530  30.360  38.540  1.00  0.00           H
ATOM    111  C   LYS A 590      25.580  29.190  36.950  1.00  0.00           C
ATOM    112  O   LYS A 590      25.860  27.980  36.610  1.00  0.00           O
ATOM    113  N   ARG A 591      25.880  30.210  36.140  1.00  0.00           N
ATOM    114  HN  ARG A 591      25.630  31.150  36.270  1.00  0.00           H
ATOM    115  CA  ARG A 591      26.620  30.040  34.950  1.00  0.00           C
ATOM    116  HA  ARG A 591      26.040  29.390  34.300  1.00  0.00           H
ATOM    117  CB  ARG A 591      26.860  31.370  34.220  1.00  0.00           C
ATOM    118  HB1 ARG A 591      27.690  31.330  33.490  1.00  0.00           H
ATOM    119  HB2 ARG A 591      27.220  32.170  34.910  1.00  0.00           H
ATOM    120  CG  ARG A 591      25.640  31.870  33.450  1.00  0.00           C
ATOM    121  HG1 ARG A 591      24.740  31.770  34.080  1.00  0.00           H
ATOM    122  HG2 ARG A 591      25.540  31.070  32.680  1.00  0.00           H
ATOM    123  CD  ARG A 591      25.680  33.300  32.810  1.00  0.00           C
ATOM    124  HD1 ARG A 591      26.510  33.340  32.080  1.00  0.00           H
ATOM    125  HD2 ARG A 591      25.650  34.090  33.600  1.00  0.00           H
ATOM    126  NE  ARG A 591      24.460  33.290  31.950  1.00  0.00           N
ATOM    127  HE  ARG A 591      23.760  32.570  31.970  1.00  0.00           H
ATOM    128  CZ  ARG A 591      24.230  34.140  31.000  1.00  0.00           C
ATOM    129  NH1 ARG A 591      24.410  35.410  31.290  1.00  0.00           N
ATOM    130 HH11 ARG A 591      24.480  35.770  32.220  1.00  0.00           H
ATOM    131 HH12 ARG A 591      24.000  36.040  30.620  1.00  0.00           H
ATOM    132  NH2 ARG A 591      23.610  33.910  29.820  1.00  0.00           N
ATOM    133 HH21 ARG A 591      23.380  34.600  29.140  1.00  0.00           H
ATOM    134 HH22 ARG A 591      23.640  32.980  29.460  1.00  0.00           H
ATOM    135  C   ARG A 591      27.930  29.320  34.860  1.00  0.00           C
ATOM    136  O   ARG A 591      28.140  28.480  34.010  1.00  0.00           O
ATOM    137  N   LYS A 592      28.730  29.610  35.880  1.00  0.00           N
ATOM    138  HN  LYS A 592      28.410  30.080  36.700  1.00  0.00           H
ATOM    139  CA  LYS A 592      30.140  29.230  35.840  1.00  0.00           C
ATOM    140  HA  LYS A 592      30.440  28.770  34.910  1.00  0.00           H
ATOM    141  CB  LYS A 592      30.960  30.540  36.070  1.00  0.00           C
ATOM    142  HB1 LYS A 592      32.040  30.340  36.190  1.00  0.00           H
ATOM    143  HB2 LYS A 592      30.650  30.850  37.100  1.00  0.00           H
ATOM    144  CG  LYS A 592      30.710  31.630  35.020  1.00  0.00           C
ATOM    145  HG1 LYS A 592      31.450  32.460  35.020  1.00  0.00           H
ATOM    146  HG2 LYS A 592      29.700  32.060  35.140  1.00  0.00           H
ATOM    147  CD  LYS A 592      30.710  31.240  33.530  1.00  0.00           C
ATOM    148  HD1 LYS A 592      30.330  30.190  33.450  1.00  0.00           H
ATOM    149  HD2 LYS A 592      31.780  31.080  33.260  1.00  0.00           H
ATOM    150  CE  LYS A 592      30.160  32.310  32.600  1.00  0.00           C
ATOM    151  HE1 LYS A 592      30.730  33.250  32.730  1.00  0.00           H
ATOM    152  HE2 LYS A 592      29.090  32.550  32.770  1.00  0.00           H
ATOM    153  NZ  LYS A 592      30.190  31.900  31.140  1.00  0.00           N
ATOM    154  HZ1 LYS A 592      30.760  31.040  30.980  1.00  0.00           H
ATOM    155  HZ2 LYS A 592      30.480  32.670  30.510  1.00  0.00           H
ATOM    156  HZ3 LYS A 592      29.250  31.590  30.800  1.00  0.00           H
ATOM    157  C   LYS A 592      30.490  28.210  36.890  1.00  0.00           C
ATOM    158  O   LYS A 592      31.620  27.640  36.850  1.00  0.00           O
ATOM    159  N   ALA A 593      29.590  27.910  37.810  1.00  0.00           N
ATOM    160  HN  ALA A 593      28.770  28.460  37.980  1.00  0.00           H
ATOM    161  CA  ALA A 593      29.510  26.710  38.550  1.00  0.00           C
ATOM    162  HA  ALA A 593      30.460  26.690  39.070  1.00  0.00           H
ATOM    163  CB  ALA A 593      28.240  26.780  39.450  1.00  0.00           C
ATOM    164  HB1 ALA A 593      28.250  25.910  40.140  1.00  0.00           H
ATOM    165  HB2 ALA A 593      27.270  26.820  38.890  1.00  0.00           H
ATOM    166  HB3 ALA A 593      28.290  27.640  40.140  1.00  0.00           H
ATOM    167  C   ALA A 593      29.650  25.370  37.830  1.00  0.00           C
ATOM    168  O   ALA A 593      30.450  24.530  38.290  1.00  0.00           O
ATOM    169  N   PRO A 594      29.030  25.020  36.710  1.00  0.00           N
ATOM    170  CD  PRO A 594      27.880  25.680  36.100  1.00  0.00           C
ATOM    171  HD1 PRO A 594      28.120  26.740  35.890  1.00  0.00           H
ATOM    172  HD2 PRO A 594      26.950  25.620  36.700  1.00  0.00           H
ATOM    173  CA  PRO A 594      29.350  23.880  35.960  1.00  0.00           C
ATOM    174  HA  PRO A 594      29.540  23.130  36.710  1.00  0.00           H
ATOM    175  CB  PRO A 594      28.100  23.660  35.130  1.00  0.00           C
ATOM    176  HB1 PRO A 594      27.320  23.150  35.730  1.00  0.00           H
ATOM    177  HB2 PRO A 594      28.300  23.020  34.230  1.00  0.00           H
ATOM    178  CG  PRO A 594      27.610  25.010  34.770  1.00  0.00           C
ATOM    179  HG1 PRO A 594      28.230  25.490  33.990  1.00  0.00           H
ATOM    180  HG2 PRO A 594      26.550  25.070  34.440  1.00  0.00           H
ATOM    181  C   PRO A 594      30.620  24.070  35.100  1.00  0.00           C
ATOM    182  O   PRO A 594      30.890  23.260  34.210  1.00  0.00           O
ATOM    183  N   PHE A 595      31.500  25.010  35.380  1.00  0.00           N
ATOM    184  HN  PHE A 595      31.410  25.670  36.120  1.00  0.00           H
ATOM    185  CA  PHE A 595      32.850  25.020  34.790  1.00  0.00           C
ATOM    186  HA  PHE A 595      32.790  24.350  33.940  1.00  0.00           H
ATOM    187  CB  PHE A 595      33.110  26.440  34.210  1.00  0.00           C
ATOM    188  HB1 PHE A 595      34.170  26.480  33.900  1.00  0.00           H
ATOM    189  HB2 PHE A 595      32.980  27.200  35.010  1.00  0.00           H
ATOM    190  CG  PHE A 595      32.310  26.790  32.950  1.00  0.00           C
ATOM    191  CD1 PHE A 595      32.950  26.880  31.690  1.00  0.00           C
ATOM    192  HD1 PHE A 595      34.000  26.610  31.650  1.00  0.00           H
ATOM    193  CE1 PHE A 595      32.320  27.470  30.610  1.00  0.00           C
ATOM    194  HE1 PHE A 595      32.830  27.590  29.670  1.00  0.00           H
ATOM    195  CZ  PHE A 595      30.910  27.600  30.550  1.00  0.00           C
ATOM    196  HZ  PHE A 595      30.340  27.890  29.690  1.00  0.00           H
ATOM    197  CD2 PHE A 595      30.890  26.880  32.910  1.00  0.00           C
ATOM    198  HD2 PHE A 595      30.340  26.670  33.820  1.00  0.00           H
ATOM    199  CE2 PHE A 595      30.220  27.290  31.740  1.00  0.00           C
ATOM    200  HE2 PHE A 595      29.140  27.290  31.770  1.00  0.00           H
ATOM    201  C   PHE A 595      33.980  24.790  35.780  1.00  0.00           C
ATOM    202  O   PHE A 595      35.140  24.730  35.460  1.00  0.00           O
ATOM    203  N   PHE A 596      33.680  24.520  37.090  1.00  0.00           N
ATOM    204  HN  PHE A 596      32.710  24.430  37.310  1.00  0.00           H
ATOM    205  CA  PHE A 596      34.690  24.260  38.170  1.00  0.00           C
ATOM    206  HA  PHE A 596      35.330  25.100  37.980  1.00  0.00           H
ATOM    207  CB  PHE A 596      34.070  24.590  39.600  1.00  0.00           C
ATOM    208  HB1 PHE A 596      33.240  23.860  39.740  1.00  0.00           H
ATOM    209  HB2 PHE A 596      33.660  25.620  39.710  1.00  0.00           H
ATOM    210  CG  PHE A 596      35.100  24.430  40.740  1.00  0.00           C
ATOM    211  CD1 PHE A 596      34.640  23.900  41.960  1.00  0.00           C
ATOM    212  HD1 PHE A 596      33.580  23.700  42.060  1.00  0.00           H
ATOM    213  CE1 PHE A 596      35.450  23.840  43.090  1.00  0.00           C
ATOM    214  HE1 PHE A 596      35.020  23.450  44.000  1.00  0.00           H
ATOM    215  CZ  PHE A 596      36.810  24.020  42.910  1.00  0.00           C
ATOM    216  HZ  PHE A 596      37.400  24.060  43.820  1.00  0.00           H
ATOM    217  CD2 PHE A 596      36.480  24.730  40.590  1.00  0.00           C
ATOM    218  HD2 PHE A 596      36.890  25.110  39.650  1.00  0.00           H
ATOM    219  CE2 PHE A 596      37.380  24.550  41.680  1.00  0.00           C
ATOM    220  HE2 PHE A 596      38.450  24.600  41.510  1.00  0.00           H
ATOM    221  C   PHE A 596      35.560  23.050  37.980  1.00  0.00           C
ATOM    222  O   PHE A 596      36.710  22.980  38.300  1.00  0.00           O
ATOM    223  N   LEU A 597      34.960  21.970  37.420  1.00  0.00           N
ATOM    224  HN  LEU A 597      34.000  22.080  37.200  1.00  0.00           H
ATOM    225  CA  LEU A 597      35.670  20.760  37.010  1.00  0.00           C
ATOM    226  HA  LEU A 597      36.280  20.460  37.840  1.00  0.00           H
ATOM    227  CB  LEU A 597      34.740  19.560  36.690  1.00  0.00           C
ATOM    228  HB1 LEU A 597      35.310  18.660  36.370  1.00  0.00           H
ATOM    229  HB2 LEU A 597      34.140  19.840  35.810  1.00  0.00           H
ATOM    230  CG  LEU A 597      33.800  19.260  37.850  1.00  0.00           C
ATOM    231  HG  LEU A 597      33.500  20.140  38.450  1.00  0.00           H
ATOM    232  CD1 LEU A 597      32.460  18.640  37.340  1.00  0.00           C
ATOM    233 HD11 LEU A 597      31.700  18.720  38.140  1.00  0.00           H
ATOM    234 HD12 LEU A 597      32.560  17.570  37.080  1.00  0.00           H
ATOM    235 HD13 LEU A 597      32.240  19.180  36.390  1.00  0.00           H
ATOM    236  CD2 LEU A 597      34.480  18.280  38.810  1.00  0.00           C
ATOM    237 HD21 LEU A 597      33.860  18.040  39.690  1.00  0.00           H
ATOM    238 HD22 LEU A 597      35.370  18.800  39.250  1.00  0.00           H
ATOM    239 HD23 LEU A 597      34.690  17.340  38.240  1.00  0.00           H
ATOM    240  C   LEU A 597      36.630  20.950  35.880  1.00  0.00           C
ATOM    241  O   LEU A 597      37.750  20.400  35.800  1.00  0.00           O
ATOM    242  N   SER A 598      36.240  21.870  35.000  1.00  0.00           N
ATOM    243  HN  SER A 598      35.370  22.320  35.140  1.00  0.00           H
ATOM    244  CA  SER A 598      37.080  22.280  33.940  1.00  0.00           C
ATOM    245  HA  SER A 598      37.250  21.310  33.480  1.00  0.00           H
ATOM    246  CB  SER A 598      36.390  23.020  32.810  1.00  0.00           C
ATOM    247  HB1 SER A 598      35.380  22.640  32.560  1.00  0.00           H
ATOM    248  HB2 SER A 598      37.040  23.130  31.910  1.00  0.00           H
ATOM    249  OG  SER A 598      36.320  24.340  33.150  1.00  0.00           O
ATOM    250  HG1 SER A 598      35.680  24.380  33.870  1.00  0.00           H
ATOM    251  C   SER A 598      38.400  22.860  34.360  1.00  0.00           C
ATOM    252  O   SER A 598      39.550  22.530  34.040  1.00  0.00           O
ATOM    253  N   ASP A 599      38.300  23.770  35.350  1.00  0.00           N
ATOM    254  HN  ASP A 599      37.390  24.030  35.630  1.00  0.00           H
ATOM    255  CA  ASP A 599      39.450  24.380  36.050  1.00  0.00           C
ATOM    256  HA  ASP A 599      40.020  24.970  35.340  1.00  0.00           H
ATOM    257  CB  ASP A 599      38.930  25.370  37.050  1.00  0.00           C
ATOM    258  HB1 ASP A 599      39.670  25.750  37.780  1.00  0.00           H
ATOM    259  HB2 ASP A 599      38.210  24.980  37.800  1.00  0.00           H
ATOM    260  CG  ASP A 599      38.400  26.640  36.440  1.00  0.00           C
ATOM    261  OD1 ASP A 599      38.450  26.740  35.220  1.00  0.00           O
ATOM    262  OD2 ASP A 599      38.010  27.580  37.140  1.00  0.00           O
ATOM    263  C   ASP A 599      40.370  23.330  36.700  1.00  0.00           C
ATOM    264  O   ASP A 599      41.590  23.430  36.650  1.00  0.00           O
ATOM    265  N   PHE A 600      39.840  22.230  37.310  1.00  0.00           N
ATOM    266  HN  PHE A 600      38.860  22.140  37.430  1.00  0.00           H
ATOM    267  CA  PHE A 600      40.680  21.150  37.950  1.00  0.00           C
ATOM    268  HA  PHE A 600      41.510  21.650  38.430  1.00  0.00           H
ATOM    269  CB  PHE A 600      39.790  20.260  38.930  1.00  0.00           C
ATOM    270  HB1 PHE A 600      40.370  19.400  39.310  1.00  0.00           H
ATOM    271  HB2 PHE A 600      38.920  19.870  38.360  1.00  0.00           H
ATOM    272  CG  PHE A 600      39.390  20.970  40.160  1.00  0.00           C
ATOM    273  CD1 PHE A 600      40.460  21.530  40.890  1.00  0.00           C
ATOM    274  HD1 PHE A 600      41.470  21.460  40.550  1.00  0.00           H
ATOM    275  CE1 PHE A 600      40.190  22.010  42.200  1.00  0.00           C
ATOM    276  HE1 PHE A 600      41.010  22.260  42.850  1.00  0.00           H
ATOM    277  CZ  PHE A 600      38.930  21.850  42.670  1.00  0.00           C
ATOM    278  HZ  PHE A 600      38.830  22.120  43.700  1.00  0.00           H
ATOM    279  CD2 PHE A 600      38.100  20.840  40.600  1.00  0.00           C
ATOM    280  HD2 PHE A 600      37.340  20.360  40.000  1.00  0.00           H
ATOM    281  CE2 PHE A 600      37.860  21.340  41.890  1.00  0.00           C
ATOM    282  HE2 PHE A 600      36.890  21.270  42.340  1.00  0.00           H
ATOM    283  C   PHE A 600      41.250  20.230  36.910  1.00  0.00           C
ATOM    284  O   PHE A 600      42.260  19.610  37.080  1.00  0.00           O
ATOM    285  N   LYS A 601      40.700  20.160  35.680  1.00  0.00           N
ATOM    286  HN  LYS A 601      39.850  20.620  35.470  1.00  0.00           H
ATOM    287  CA  LYS A 601      41.280  19.620  34.480  1.00  0.00           C
ATOM    288  HA  LYS A 601      41.690  18.660  34.730  1.00  0.00           H
ATOM    289  CB  LYS A 601      40.250  19.340  33.380  1.00  0.00           C
ATOM    290  HB1 LYS A 601      39.820  20.310  33.060  1.00  0.00           H
ATOM    291  HB2 LYS A 601      39.480  18.660  33.830  1.00  0.00           H
ATOM    292  CG  LYS A 601      40.800  18.740  32.140  1.00  0.00           C
ATOM    293  HG1 LYS A 601      41.630  19.380  31.750  1.00  0.00           H
ATOM    294  HG2 LYS A 601      39.980  18.560  31.410  1.00  0.00           H
ATOM    295  CD  LYS A 601      41.390  17.330  32.450  1.00  0.00           C
ATOM    296  HD1 LYS A 601      40.520  16.780  32.870  1.00  0.00           H
ATOM    297  HD2 LYS A 601      42.120  17.360  33.290  1.00  0.00           H
ATOM    298  CE  LYS A 601      42.020  16.690  31.200  1.00  0.00           C
ATOM    299  HE1 LYS A 601      42.610  15.890  31.690  1.00  0.00           H
ATOM    300  HE2 LYS A 601      42.600  17.510  30.760  1.00  0.00           H
ATOM    301  NZ  LYS A 601      40.980  16.110  30.360  1.00  0.00           N
ATOM    302  HZ1 LYS A 601      40.390  15.420  30.840  1.00  0.00           H
ATOM    303  HZ2 LYS A 601      41.500  15.730  29.540  1.00  0.00           H
ATOM    304  HZ3 LYS A 601      40.290  16.760  29.940  1.00  0.00           H
ATOM    305  C   LYS A 601      42.430  20.460  33.970  1.00  0.00           C
ATOM    306  O   LYS A 601      43.400  19.860  33.500  1.00  0.00           O
ATOM    307  N   ASP A 602      42.420  21.810  34.010  1.00  0.00           N
ATOM    308  HN  ASP A 602      41.590  22.200  34.390  1.00  0.00           H
ATOM    309  CA  ASP A 602      43.420  22.700  33.410  1.00  0.00           C
ATOM    310  HA  ASP A 602      44.080  22.200  32.710  1.00  0.00           H
ATOM    311  CB  ASP A 602      42.750  23.980  32.890  1.00  0.00           C
ATOM    312  HB1 ASP A 602      43.410  24.840  32.720  1.00  0.00           H
ATOM    313  HB2 ASP A 602      41.990  24.320  33.620  1.00  0.00           H
ATOM    314  CG  ASP A 602      41.970  23.720  31.630  1.00  0.00           C
ATOM    315  OD1 ASP A 602      42.640  23.170  30.700  1.00  0.00           O
ATOM    316  OD2 ASP A 602      40.780  24.200  31.580  1.00  0.00           O
ATOM    317  C   ASP A 602      44.470  23.060  34.430  1.00  0.00           C
ATOM    318  O   ASP A 602      45.330  23.910  34.290  1.00  0.00           O
ATOM    319  N   ALA A 603      44.470  22.380  35.610  1.00  0.00           N
ATOM    320  HN  ALA A 603      43.740  21.760  35.890  1.00  0.00           H
ATOM    321  CA  ALA A 603      45.330  22.630  36.700  1.00  0.00           C
ATOM    322  HA  ALA A 603      45.710  23.630  36.820  1.00  0.00           H
ATOM    323  CB  ALA A 603      44.510  22.400  38.030  1.00  0.00           C
ATOM    324  HB1 ALA A 603      43.820  23.250  38.260  1.00  0.00           H
ATOM    325  HB2 ALA A 603      45.140  22.360  38.950  1.00  0.00           H
ATOM    326  HB3 ALA A 603      43.910  21.490  37.840  1.00  0.00           H
ATOM    327  C   ALA A 603      46.420  21.600  36.770  1.00  0.00           C
ATOM    328  O   ALA A 603      47.330  21.750  37.560  1.00  0.00           O
ATOM    329  N   LEU A 604      46.400  20.590  35.970  1.00  0.00           N
ATOM    330  HN  LEU A 604      45.650  20.660  35.320  1.00  0.00           H
ATOM    331  CA  LEU A 604      47.310  19.440  35.930  1.00  0.00           C
ATOM    332  HA  LEU A 604      47.500  19.290  36.990  1.00  0.00           H
ATOM    333  CB  LEU A 604      46.600  18.130  35.340  1.00  0.00           C
ATOM    334  HB1 LEU A 604      47.280  17.270  35.520  1.00  0.00           H
ATOM    335  HB2 LEU A 604      46.570  18.200  34.230  1.00  0.00           H
ATOM    336  CG  LEU A 604      45.220  17.800  35.890  1.00  0.00           C
ATOM    337  HG  LEU A 604      44.660  18.760  35.930  1.00  0.00           H
ATOM    338  CD1 LEU A 604      44.380  16.800  35.080  1.00  0.00           C
ATOM    339 HD11 LEU A 604      43.400  16.610  35.550  1.00  0.00           H
ATOM    340 HD12 LEU A 604      45.010  15.890  35.030  1.00  0.00           H
ATOM    341 HD13 LEU A 604      44.190  17.210  34.060  1.00  0.00           H
ATOM    342  CD2 LEU A 604      45.410  17.210  37.300  1.00  0.00           C
ATOM    343 HD21 LEU A 604      45.960  16.240  37.250  1.00  0.00           H
ATOM    344 HD22 LEU A 604      44.430  17.060  37.820  1.00  0.00           H
ATOM    345 HD23 LEU A 604      46.030  17.800  38.010  1.00  0.00           H
ATOM    346  C   LEU A 604      48.580  19.760  35.170  1.00  0.00           C
ATOM    347  O   LEU A 604      48.780  19.340  34.050  1.00  0.00           O
ATOM    348  N   SER A 605      49.520  20.520  35.830  1.00  0.00           N
ATOM    349  HN  SER A 605      49.230  20.970  36.670  1.00  0.00           H
ATOM    350  CA  SER A 605      50.910  20.670  35.450  1.00  0.00           C
ATOM    351  HA  SER A 605      51.220  19.730  35.020  1.00  0.00           H
ATOM    352  CB  SER A 605      51.090  21.710  34.340  1.00  0.00           C
ATOM    353  HB1 SER A 605      50.460  21.300  33.530  1.00  0.00           H
ATOM    354  HB2 SER A 605      52.140  21.770  33.990  1.00  0.00           H
ATOM    355  OG  SER A 605      50.650  22.980  34.730  1.00  0.00           O
ATOM    356  HG1 SER A 605      49.720  22.950  34.510  1.00  0.00           H
ATOM    357  C   SER A 605      51.860  21.040  36.600  1.00  0.00           C
ATOM    358  O   SER A 605      51.440  21.500  37.660  1.00  0.00           O
ATOM    359  N   LEU A 606      53.180  20.900  36.300  1.00  0.00           N
ATOM    360  HN  LEU A 606      53.460  20.500  35.440  1.00  0.00           H
ATOM    361  CA  LEU A 606      54.280  21.420  37.090  1.00  0.00           C
ATOM    362  HA  LEU A 606      54.020  21.000  38.050  1.00  0.00           H
ATOM    363  CB  LEU A 606      55.740  20.950  36.720  1.00  0.00           C
ATOM    364  HB1 LEU A 606      56.040  21.390  35.750  1.00  0.00           H
ATOM    365  HB2 LEU A 606      55.600  19.860  36.560  1.00  0.00           H
ATOM    366  CG  LEU A 606      56.900  21.140  37.710  1.00  0.00           C
ATOM    367  HG  LEU A 606      57.670  20.370  37.480  1.00  0.00           H
ATOM    368  CD1 LEU A 606      57.580  22.490  37.510  1.00  0.00           C
ATOM    369 HD11 LEU A 606      56.990  23.250  38.060  1.00  0.00           H
ATOM    370 HD12 LEU A 606      57.780  22.810  36.470  1.00  0.00           H
ATOM    371 HD13 LEU A 606      58.610  22.510  37.950  1.00  0.00           H
ATOM    372  CD2 LEU A 606      56.500  20.930  39.120  1.00  0.00           C
ATOM    373 HD21 LEU A 606      56.270  19.840  39.180  1.00  0.00           H
ATOM    374 HD22 LEU A 606      55.630  21.550  39.430  1.00  0.00           H
ATOM    375 HD23 LEU A 606      57.330  21.000  39.840  1.00  0.00           H
ATOM    376  C   LEU A 606      54.360  22.950  37.250  1.00  0.00           C
ATOM    377  O   LEU A 606      54.580  23.590  38.300  1.00  0.00           O
ATOM    378  N   GLN A 607      54.110  23.730  36.190  1.00  0.00           N
ATOM    379  HN  GLN A 607      54.030  23.280  35.300  1.00  0.00           H
ATOM    380  CA  GLN A 607      53.860  25.160  36.280  1.00  0.00           C
ATOM    381  HA  GLN A 607      54.810  25.570  36.600  1.00  0.00           H
ATOM    382  CB  GLN A 607      53.620  25.750  34.890  1.00  0.00           C
ATOM    383  HB1 GLN A 607      52.810  25.160  34.410  1.00  0.00           H
ATOM    384  HB2 GLN A 607      54.610  25.670  34.400  1.00  0.00           H
ATOM    385  CG  GLN A 607      53.070  27.170  34.800  1.00  0.00           C
ATOM    386  HG1 GLN A 607      53.810  27.750  35.400  1.00  0.00           H
ATOM    387  HG2 GLN A 607      52.000  27.240  35.110  1.00  0.00           H
ATOM    388  CD  GLN A 607      53.130  27.630  33.340  1.00  0.00           C
ATOM    389  OE1 GLN A 607      53.060  26.800  32.400  1.00  0.00           O
ATOM    390  NE2 GLN A 607      53.420  28.910  33.140  1.00  0.00           N
ATOM    391 HE21 GLN A 607      53.540  29.290  32.230  1.00  0.00           H
ATOM    392 HE22 GLN A 607      53.390  29.620  33.860  1.00  0.00           H
ATOM    393  C   GLN A 607      52.780  25.650  37.260  1.00  0.00           C
ATOM    394  O   GLN A 607      52.960  26.640  37.970  1.00  0.00           O
ATOM    395  N   CYS A 608      51.620  24.950  37.280  1.00  0.00           N
ATOM    396  HN  CYS A 608      51.600  24.220  36.600  1.00  0.00           H
ATOM    397  CA  CYS A 608      50.590  25.150  38.250  1.00  0.00           C
ATOM    398  HA  CYS A 608      50.230  26.170  38.270  1.00  0.00           H
ATOM    399  CB  CYS A 608      49.350  24.330  37.920  1.00  0.00           C
ATOM    400  HB1 CYS A 608      48.640  24.320  38.760  1.00  0.00           H
ATOM    401  HB2 CYS A 608      49.640  23.270  37.740  1.00  0.00           H
ATOM    402  SG  CYS A 608      48.570  24.980  36.370  1.00  0.00           S
ATOM    403  HG1 CYS A 608      47.900  23.850  36.180  1.00  0.00           H
ATOM    404  C   CYS A 608      51.110  24.840  39.650  1.00  0.00           C
ATOM    405  O   CYS A 608      50.880  25.610  40.570  1.00  0.00           O
ATOM    406  N   LEU A 609      51.840  23.730  39.860  1.00  0.00           N
ATOM    407  HN  LEU A 609      51.900  23.040  39.140  1.00  0.00           H
ATOM    408  CA  LEU A 609      52.270  23.380  41.190  1.00  0.00           C
ATOM    409  HA  LEU A 609      51.480  23.640  41.880  1.00  0.00           H
ATOM    410  CB  LEU A 609      52.650  21.920  41.260  1.00  0.00           C
ATOM    411  HB1 LEU A 609      53.260  21.680  40.350  1.00  0.00           H
ATOM    412  HB2 LEU A 609      51.690  21.380  41.090  1.00  0.00           H
ATOM    413  CG  LEU A 609      53.330  21.290  42.490  1.00  0.00           C
ATOM    414  HG  LEU A 609      52.760  21.750  43.320  1.00  0.00           H
ATOM    415  CD1 LEU A 609      53.230  19.740  42.410  1.00  0.00           C
ATOM    416 HD11 LEU A 609      53.350  19.360  43.440  1.00  0.00           H
ATOM    417 HD12 LEU A 609      54.030  19.400  41.710  1.00  0.00           H
ATOM    418 HD13 LEU A 609      52.240  19.370  42.100  1.00  0.00           H
ATOM    419  CD2 LEU A 609      54.820  21.610  42.740  1.00  0.00           C
ATOM    420 HD21 LEU A 609      55.480  21.080  42.030  1.00  0.00           H
ATOM    421 HD22 LEU A 609      55.060  21.140  43.710  1.00  0.00           H
ATOM    422 HD23 LEU A 609      55.170  22.670  42.810  1.00  0.00           H
ATOM    423  C   LEU A 609      53.330  24.330  41.680  1.00  0.00           C
ATOM    424  O   LEU A 609      53.410  24.640  42.870  1.00  0.00           O
ATOM    425  N   ALA A 610      54.230  24.830  40.820  1.00  0.00           N
ATOM    426  HN  ALA A 610      54.220  24.670  39.840  1.00  0.00           H
ATOM    427  CA  ALA A 610      55.340  25.730  41.170  1.00  0.00           C
ATOM    428  HA  ALA A 610      55.810  25.440  42.100  1.00  0.00           H
ATOM    429  CB  ALA A 610      56.320  25.700  40.030  1.00  0.00           C
ATOM    430  HB1 ALA A 610      57.250  26.300  40.130  1.00  0.00           H
ATOM    431  HB2 ALA A 610      55.820  26.150  39.140  1.00  0.00           H
ATOM    432  HB3 ALA A 610      56.540  24.660  39.730  1.00  0.00           H
ATOM    433  C   ALA A 610      54.770  27.150  41.590  1.00  0.00           C
ATOM    434  O   ALA A 610      55.350  27.790  42.470  1.00  0.00           O
ATOM    435  N   SER A 611      53.680  27.600  40.830  1.00  0.00           N
ATOM    436  HN  SER A 611      53.380  26.970  40.120  1.00  0.00           H
ATOM    437  CA  SER A 611      53.030  28.910  41.010  1.00  0.00           C
ATOM    438  HA  SER A 611      53.800  29.620  40.810  1.00  0.00           H
ATOM    439  CB  SER A 611      51.910  29.190  40.000  1.00  0.00           C
ATOM    440  HB1 SER A 611      51.370  30.130  40.260  1.00  0.00           H
ATOM    441  HB2 SER A 611      51.060  28.480  40.140  1.00  0.00           H
ATOM    442  OG  SER A 611      52.430  29.410  38.690  1.00  0.00           O
ATOM    443  HG1 SER A 611      52.800  28.620  38.300  1.00  0.00           H
ATOM    444  C   SER A 611      52.450  29.200  42.320  1.00  0.00           C
ATOM    445  O   SER A 611      52.700  30.230  42.920  1.00  0.00           O
ATOM    446  N   ILE A 612      51.720  28.240  42.920  1.00  0.00           N
ATOM    447  HN  ILE A 612      51.650  27.340  42.480  1.00  0.00           H
ATOM    448  CA  ILE A 612      51.070  28.340  44.210  1.00  0.00           C
ATOM    449  HA  ILE A 612      50.450  29.220  44.260  1.00  0.00           H
ATOM    450  CB  ILE A 612      50.150  27.130  44.290  1.00  0.00           C
ATOM    451  HB  ILE A 612      50.780  26.240  44.070  1.00  0.00           H
ATOM    452  CG2 ILE A 612      49.550  27.010  45.790  1.00  0.00           C
ATOM    453 HG21 ILE A 612      50.250  26.780  46.620  1.00  0.00           H
ATOM    454 HG22 ILE A 612      48.890  26.110  45.760  1.00  0.00           H
ATOM    455 HG23 ILE A 612      48.860  27.850  45.970  1.00  0.00           H
ATOM    456  CG1 ILE A 612      48.920  27.020  43.250  1.00  0.00           C
ATOM    457 HG11 ILE A 612      49.120  27.480  42.260  1.00  0.00           H
ATOM    458 HG12 ILE A 612      48.040  27.560  43.690  1.00  0.00           H
ATOM    459  CD  ILE A 612      48.640  25.520  42.900  1.00  0.00           C
ATOM    460  HD1 ILE A 612      48.600  24.950  43.850  1.00  0.00           H
ATOM    461  HD2 ILE A 612      49.420  24.970  42.350  1.00  0.00           H
ATOM    462  HD3 ILE A 612      47.650  25.440  42.390  1.00  0.00           H
ATOM    463  C   ILE A 612      51.990  28.540  45.330  1.00  0.00           C
ATOM    464  O   ILE A 612      51.810  29.450  46.110  1.00  0.00           O
ATOM    465  N   LEU A 613      53.110  27.800  45.330  1.00  0.00           N
ATOM    466  HN  LEU A 613      53.290  27.120  44.610  1.00  0.00           H
ATOM    467  CA  LEU A 613      54.220  27.990  46.220  1.00  0.00           C
ATOM    468  HA  LEU A 613      53.700  28.060  47.160  1.00  0.00           H
ATOM    469  CB  LEU A 613      55.240  26.850  46.230  1.00  0.00           C
ATOM    470  HB1 LEU A 613      56.030  27.130  46.960  1.00  0.00           H
ATOM    471  HB2 LEU A 613      55.570  26.730  45.180  1.00  0.00           H
ATOM    472  CG  LEU A 613      54.610  25.550  46.830  1.00  0.00           C
ATOM    473  HG  LEU A 613      53.670  25.330  46.270  1.00  0.00           H
ATOM    474  CD1 LEU A 613      55.560  24.430  46.540  1.00  0.00           C
ATOM    475 HD11 LEU A 613      55.210  23.430  46.860  1.00  0.00           H
ATOM    476 HD12 LEU A 613      56.590  24.560  46.930  1.00  0.00           H
ATOM    477 HD13 LEU A 613      55.670  24.320  45.450  1.00  0.00           H
ATOM    478  CD2 LEU A 613      54.280  25.510  48.330  1.00  0.00           C
ATOM    479 HD21 LEU A 613      53.960  24.530  48.750  1.00  0.00           H
ATOM    480 HD22 LEU A 613      53.510  26.300  48.400  1.00  0.00           H
ATOM    481 HD23 LEU A 613      55.130  25.780  48.980  1.00  0.00           H
ATOM    482  C   LEU A 613      54.970  29.270  46.070  1.00  0.00           C
ATOM    483  O   LEU A 613      55.310  29.890  47.080  1.00  0.00           O
ATOM    484  N   PHE A 614      55.310  29.660  44.770  1.00  0.00           N
ATOM    485  HN  PHE A 614      55.180  29.120  43.940  1.00  0.00           H
ATOM    486  CA  PHE A 614      55.900  31.000  44.600  1.00  0.00           C
ATOM    487  HA  PHE A 614      56.770  30.960  45.230  1.00  0.00           H
ATOM    488  CB  PHE A 614      56.090  31.050  43.050  1.00  0.00           C
ATOM    489  HB1 PHE A 614      55.140  30.670  42.640  1.00  0.00           H
ATOM    490  HB2 PHE A 614      56.870  30.360  42.670  1.00  0.00           H
ATOM    491  CG  PHE A 614      56.480  32.330  42.470  1.00  0.00           C
ATOM    492  CD1 PHE A 614      57.700  32.950  42.740  1.00  0.00           C
ATOM    493  HD1 PHE A 614      58.480  32.410  43.240  1.00  0.00           H
ATOM    494  CE1 PHE A 614      58.040  34.230  42.310  1.00  0.00           C
ATOM    495  HE1 PHE A 614      58.900  34.700  42.720  1.00  0.00           H
ATOM    496  CZ  PHE A 614      57.100  34.880  41.490  1.00  0.00           C
ATOM    497  HZ  PHE A 614      57.280  35.910  41.190  1.00  0.00           H
ATOM    498  CD2 PHE A 614      55.580  33.040  41.630  1.00  0.00           C
ATOM    499  HD2 PHE A 614      54.590  32.690  41.390  1.00  0.00           H
ATOM    500  CE2 PHE A 614      55.920  34.260  41.150  1.00  0.00           C
ATOM    501  HE2 PHE A 614      55.160  34.750  40.560  1.00  0.00           H
ATOM    502  C   PHE A 614      54.950  32.160  45.070  1.00  0.00           C
ATOM    503  O   PHE A 614      55.400  33.130  45.680  1.00  0.00           O
ATOM    504  N   LEU A 615      53.610  32.060  44.850  1.00  0.00           N
ATOM    505  HN  LEU A 615      53.190  31.360  44.280  1.00  0.00           H
ATOM    506  CA  LEU A 615      52.660  33.060  45.190  1.00  0.00           C
ATOM    507  HA  LEU A 615      53.180  34.000  45.030  1.00  0.00           H
ATOM    508  CB  LEU A 615      51.460  33.010  44.320  1.00  0.00           C
ATOM    509  HB1 LEU A 615      50.700  33.770  44.570  1.00  0.00           H
ATOM    510  HB2 LEU A 615      51.100  31.960  44.420  1.00  0.00           H
ATOM    511  CG  LEU A 615      51.680  33.250  42.810  1.00  0.00           C
ATOM    512  HG  LEU A 615      52.560  32.700  42.450  1.00  0.00           H
ATOM    513  CD1 LEU A 615      50.450  32.760  41.890  1.00  0.00           C
ATOM    514 HD11 LEU A 615      50.470  33.020  40.810  1.00  0.00           H
ATOM    515 HD12 LEU A 615      49.500  33.160  42.320  1.00  0.00           H
ATOM    516 HD13 LEU A 615      50.420  31.670  42.060  1.00  0.00           H
ATOM    517  CD2 LEU A 615      51.820  34.780  42.760  1.00  0.00           C
ATOM    518 HD21 LEU A 615      52.860  35.060  43.030  1.00  0.00           H
ATOM    519 HD22 LEU A 615      51.060  35.350  43.330  1.00  0.00           H
ATOM    520 HD23 LEU A 615      51.700  34.950  41.660  1.00  0.00           H
ATOM    521  C   LEU A 615      52.320  33.050  46.660  1.00  0.00           C
ATOM    522  O   LEU A 615      51.990  34.030  47.310  1.00  0.00           O
ATOM    523  N   TYR A 616      52.340  31.910  47.320  1.00  0.00           N
ATOM    524  HN  TYR A 616      52.270  31.010  46.890  1.00  0.00           H
ATOM    525  CA  TYR A 616      52.200  31.760  48.710  1.00  0.00           C
ATOM    526  HA  TYR A 616      51.220  32.190  48.930  1.00  0.00           H
ATOM    527  CB  TYR A 616      52.220  30.230  49.060  1.00  0.00           C
ATOM    528  HB1 TYR A 616      53.180  29.820  48.670  1.00  0.00           H
ATOM    529  HB2 TYR A 616      51.320  29.680  48.700  1.00  0.00           H
ATOM    530  CG  TYR A 616      52.350  29.960  50.610  1.00  0.00           C
ATOM    531  CD1 TYR A 616      53.170  29.010  51.140  1.00  0.00           C
ATOM    532  HD1 TYR A 616      53.620  28.330  50.420  1.00  0.00           H
ATOM    533  CE1 TYR A 616      53.290  28.770  52.500  1.00  0.00           C
ATOM    534  HE1 TYR A 616      53.900  27.970  52.890  1.00  0.00           H
ATOM    535  CZ  TYR A 616      52.580  29.610  53.480  1.00  0.00           C
ATOM    536  OH  TYR A 616      52.730  29.390  54.780  1.00  0.00           O
ATOM    537  HH  TYR A 616      52.030  29.800  55.300  1.00  0.00           H
ATOM    538  CD2 TYR A 616      51.650  30.760  51.580  1.00  0.00           C
ATOM    539  HD2 TYR A 616      51.000  31.540  51.200  1.00  0.00           H
ATOM    540  CE2 TYR A 616      51.770  30.640  53.000  1.00  0.00           C
ATOM    541  HE2 TYR A 616      51.130  31.220  53.650  1.00  0.00           H
ATOM    542  C   TYR A 616      53.260  32.600  49.470  1.00  0.00           C
ATOM    543  O   TYR A 616      53.040  33.290  50.470  1.00  0.00           O
ATOM    544  N   CYS A 617      54.530  32.410  48.970  1.00  0.00           N
ATOM    545  HN  CYS A 617      54.670  31.660  48.330  1.00  0.00           H
ATOM    546  CA  CYS A 617      55.720  33.090  49.420  1.00  0.00           C
ATOM    547  HA  CYS A 617      55.790  32.880  50.470  1.00  0.00           H
ATOM    548  CB  CYS A 617      56.840  32.440  48.690  1.00  0.00           C
ATOM    549  HB1 CYS A 617      57.790  33.000  48.840  1.00  0.00           H
ATOM    550  HB2 CYS A 617      56.700  32.450  47.580  1.00  0.00           H
ATOM    551  SG  CYS A 617      57.060  30.730  49.310  1.00  0.00           S
ATOM    552  HG1 CYS A 617      56.430  30.130  48.310  1.00  0.00           H
ATOM    553  C   CYS A 617      55.620  34.550  49.200  1.00  0.00           C
ATOM    554  O   CYS A 617      56.000  35.240  50.130  1.00  0.00           O
ATOM    555  N   ALA A 618      55.100  35.110  48.050  1.00  0.00           N
ATOM    556  HN  ALA A 618      54.800  34.510  47.310  1.00  0.00           H
ATOM    557  CA  ALA A 618      54.750  36.500  47.670  1.00  0.00           C
ATOM    558  HA  ALA A 618      55.570  37.190  47.850  1.00  0.00           H
ATOM    559  CB  ALA A 618      54.460  36.750  46.180  1.00  0.00           C
ATOM    560  HB1 ALA A 618      54.210  37.780  45.840  1.00  0.00           H
ATOM    561  HB2 ALA A 618      53.810  35.990  45.680  1.00  0.00           H
ATOM    562  HB3 ALA A 618      55.400  36.400  45.710  1.00  0.00           H
ATOM    563  C   ALA A 618      53.640  37.140  48.530  1.00  0.00           C
ATOM    564  O   ALA A 618      53.730  38.360  48.920  1.00  0.00           O
ATOM    565  N   CYS A 619      52.540  36.430  48.770  1.00  0.00           N
ATOM    566  HN  CYS A 619      52.450  35.520  48.360  1.00  0.00           H
ATOM    567  CA  CYS A 619      51.440  36.950  49.670  1.00  0.00           C
ATOM    568  HA  CYS A 619      51.150  37.940  49.340  1.00  0.00           H
ATOM    569  CB  CYS A 619      50.170  36.170  49.560  1.00  0.00           C
ATOM    570  HB1 CYS A 619      49.360  36.760  50.020  1.00  0.00           H
ATOM    571  HB2 CYS A 619      50.250  35.190  50.070  1.00  0.00           H
ATOM    572  SG  CYS A 619      49.550  35.770  47.930  1.00  0.00           S
ATOM    573  HG1 CYS A 619      50.540  34.960  47.580  1.00  0.00           H
ATOM    574  C   CYS A 619      51.730  37.180  51.150  1.00  0.00           C
ATOM    575  O   CYS A 619      51.190  38.120  51.770  1.00  0.00           O
ATOM    576  N   MET A 620      52.510  36.310  51.860  1.00  0.00           N
ATOM    577  HN  MET A 620      53.090  35.630  51.410  1.00  0.00           H
ATOM    578  CA  MET A 620      52.580  36.550  53.340  1.00  0.00           C
ATOM    579  HA  MET A 620      51.610  36.330  53.750  1.00  0.00           H
ATOM    580  CB  MET A 620      53.590  35.580  54.020  1.00  0.00           C
ATOM    581  HB1 MET A 620      54.020  35.950  54.980  1.00  0.00           H
ATOM    582  HB2 MET A 620      54.520  35.470  53.430  1.00  0.00           H
ATOM    583  CG  MET A 620      53.020  34.090  54.240  1.00  0.00           C
ATOM    584  HG1 MET A 620      53.880  33.480  54.590  1.00  0.00           H
ATOM    585  HG2 MET A 620      52.750  33.760  53.210  1.00  0.00           H
ATOM    586  SD  MET A 620      51.650  33.900  55.400  1.00  0.00           S
ATOM    587  CE  MET A 620      52.710  33.980  56.850  1.00  0.00           C
ATOM    588  HE1 MET A 620      53.550  33.260  56.750  1.00  0.00           H
ATOM    589  HE2 MET A 620      52.210  33.680  57.790  1.00  0.00           H
ATOM    590  HE3 MET A 620      53.120  35.000  56.970  1.00  0.00           H
ATOM    591  C   MET A 620      53.080  37.900  53.840  1.00  0.00           C
ATOM    592  O   MET A 620      52.360  38.580  54.560  1.00  0.00           O
ATOM    593  N   SER A 621      54.320  38.320  53.510  1.00  0.00           N
ATOM    594  HN  SER A 621      54.920  37.910  52.830  1.00  0.00           H
ATOM    595  CA  SER A 621      54.890  39.600  54.020  1.00  0.00           C
ATOM    596  HA  SER A 621      55.060  39.420  55.080  1.00  0.00           H
ATOM    597  CB  SER A 621      56.370  39.870  53.370  1.00  0.00           C
ATOM    598  HB1 SER A 621      56.250  40.030  52.270  1.00  0.00           H
ATOM    599  HB2 SER A 621      56.980  38.970  53.550  1.00  0.00           H
ATOM    600  OG  SER A 621      57.020  40.980  53.950  1.00  0.00           O
ATOM    601  HG1 SER A 621      57.870  41.070  53.520  1.00  0.00           H
ATOM    602  C   SER A 621      54.060  40.890  53.910  1.00  0.00           C
ATOM    603  O   SER A 621      53.870  41.470  54.960  1.00  0.00           O
ATOM    604  N   PRO A 622      53.460  41.200  52.770  1.00  0.00           N
ATOM    605  CD  PRO A 622      53.710  40.760  51.460  1.00  0.00           C
ATOM    606  HD1 PRO A 622      53.730  39.650  51.400  1.00  0.00           H
ATOM    607  HD2 PRO A 622      54.740  41.060  51.170  1.00  0.00           H
ATOM    608  CA  PRO A 622      52.640  42.440  52.810  1.00  0.00           C
ATOM    609  HA  PRO A 622      53.170  43.250  53.270  1.00  0.00           H
ATOM    610  CB  PRO A 622      52.440  42.690  51.320  1.00  0.00           C
ATOM    611  HB1 PRO A 622      53.260  43.320  50.900  1.00  0.00           H
ATOM    612  HB2 PRO A 622      51.410  43.100  51.190  1.00  0.00           H
ATOM    613  CG  PRO A 622      52.600  41.350  50.600  1.00  0.00           C
ATOM    614  HG1 PRO A 622      51.790  40.620  50.750  1.00  0.00           H
ATOM    615  HG2 PRO A 622      52.680  41.340  49.490  1.00  0.00           H
ATOM    616  C   PRO A 622      51.380  42.300  53.680  1.00  0.00           C
ATOM    617  O   PRO A 622      51.050  43.300  54.390  1.00  0.00           O
ATOM    618  N   VAL A 623      50.680  41.170  53.800  1.00  0.00           N
ATOM    619  HN  VAL A 623      51.170  40.430  53.360  1.00  0.00           H
ATOM    620  CA  VAL A 623      49.600  40.910  54.760  1.00  0.00           C
ATOM    621  HA  VAL A 623      48.710  41.500  54.580  1.00  0.00           H
ATOM    622  CB  VAL A 623      49.060  39.530  54.420  1.00  0.00           C
ATOM    623  HB  VAL A 623      49.830  38.740  54.500  1.00  0.00           H
ATOM    624  CG1 VAL A 623      47.850  39.160  55.360  1.00  0.00           C
ATOM    625 HG11 VAL A 623      47.120  39.990  55.330  1.00  0.00           H
ATOM    626 HG12 VAL A 623      48.210  39.060  56.410  1.00  0.00           H
ATOM    627 HG13 VAL A 623      47.380  38.220  55.010  1.00  0.00           H
ATOM    628  CG2 VAL A 623      48.600  39.430  53.010  1.00  0.00           C
ATOM    629 HG21 VAL A 623      48.250  38.420  52.690  1.00  0.00           H
ATOM    630 HG22 VAL A 623      49.390  39.660  52.270  1.00  0.00           H
ATOM    631 HG23 VAL A 623      47.710  40.090  52.930  1.00  0.00           H
ATOM    632  C   VAL A 623      50.090  41.070  56.200  1.00  0.00           C
ATOM    633  O   VAL A 623      49.560  41.730  57.030  1.00  0.00           O
ATOM    634  N   ILE A 624      51.290  40.420  56.540  1.00  0.00           N
ATOM    635  HN  ILE A 624      51.570  39.650  55.990  1.00  0.00           H
ATOM    636  CA  ILE A 624      51.860  40.590  57.890  1.00  0.00           C
ATOM    637  HA  ILE A 624      51.110  40.320  58.620  1.00  0.00           H
ATOM    638  CB  ILE A 624      53.030  39.600  58.130  1.00  0.00           C
ATOM    639  HB  ILE A 624      53.730  39.820  57.290  1.00  0.00           H
ATOM    640  CG2 ILE A 624      53.720  39.780  59.460  1.00  0.00           C
ATOM    641 HG21 ILE A 624      53.930  40.830  59.770  1.00  0.00           H
ATOM    642 HG22 ILE A 624      54.680  39.230  59.620  1.00  0.00           H
ATOM    643 HG23 ILE A 624      53.050  39.530  60.310  1.00  0.00           H
ATOM    644  CG1 ILE A 624      52.650  38.090  58.000  1.00  0.00           C
ATOM    645 HG11 ILE A 624      53.570  37.530  58.290  1.00  0.00           H
ATOM    646 HG12 ILE A 624      52.300  37.850  56.970  1.00  0.00           H
ATOM    647  CD  ILE A 624      51.520  37.560  58.920  1.00  0.00           C
ATOM    648  HD1 ILE A 624      51.790  37.600  60.000  1.00  0.00           H
ATOM    649  HD2 ILE A 624      51.480  36.460  58.810  1.00  0.00           H
ATOM    650  HD3 ILE A 624      50.490  37.980  58.820  1.00  0.00           H
ATOM    651  C   ILE A 624      52.230  42.020  58.210  1.00  0.00           C
ATOM    652  O   ILE A 624      52.060  42.530  59.340  1.00  0.00           O
ATOM    653  N   THR A 625      52.810  42.740  57.200  1.00  0.00           N
ATOM    654  HN  THR A 625      53.000  42.300  56.330  1.00  0.00           H
ATOM    655  CA  THR A 625      53.090  44.170  57.310  1.00  0.00           C
ATOM    656  HA  THR A 625      53.700  44.180  58.190  1.00  0.00           H
ATOM    657  CB  THR A 625      53.860  44.660  56.100  1.00  0.00           C
ATOM    658  HB  THR A 625      53.240  44.700  55.170  1.00  0.00           H
ATOM    659  OG1 THR A 625      54.980  43.820  55.960  1.00  0.00           O
ATOM    660  HG1 THR A 625      54.720  43.020  55.500  1.00  0.00           H
ATOM    661  CG2 THR A 625      54.380  46.040  56.250  1.00  0.00           C
ATOM    662 HG21 THR A 625      55.010  46.320  55.380  1.00  0.00           H
ATOM    663 HG22 THR A 625      55.010  46.040  57.160  1.00  0.00           H
ATOM    664 HG23 THR A 625      53.570  46.790  56.370  1.00  0.00           H
ATOM    665  C   THR A 625      51.930  45.080  57.520  1.00  0.00           C
ATOM    666  O   THR A 625      51.920  45.830  58.430  1.00  0.00           O
ATOM    667  N   PHE A 626      50.810  44.920  56.690  1.00  0.00           N
ATOM    668  HN  PHE A 626      50.900  44.270  55.940  1.00  0.00           H
ATOM    669  CA  PHE A 626      49.530  45.420  56.920  1.00  0.00           C
ATOM    670  HA  PHE A 626      49.560  46.490  56.810  1.00  0.00           H
ATOM    671  CB  PHE A 626      48.580  44.850  55.780  1.00  0.00           C
ATOM    672  HB1 PHE A 626      48.650  43.740  55.730  1.00  0.00           H
ATOM    673  HB2 PHE A 626      49.030  45.280  54.860  1.00  0.00           H
ATOM    674  CG  PHE A 626      47.010  45.110  55.810  1.00  0.00           C
ATOM    675  CD1 PHE A 626      46.190  44.010  56.110  1.00  0.00           C
ATOM    676  HD1 PHE A 626      46.680  43.130  56.500  1.00  0.00           H
ATOM    677  CE1 PHE A 626      44.840  44.160  56.050  1.00  0.00           C
ATOM    678  HE1 PHE A 626      44.200  43.320  56.300  1.00  0.00           H
ATOM    679  CZ  PHE A 626      44.290  45.350  55.590  1.00  0.00           C
ATOM    680  HZ  PHE A 626      43.210  45.370  55.590  1.00  0.00           H
ATOM    681  CD2 PHE A 626      46.460  46.280  55.380  1.00  0.00           C
ATOM    682  HD2 PHE A 626      47.130  47.070  55.080  1.00  0.00           H
ATOM    683  CE2 PHE A 626      45.070  46.450  55.250  1.00  0.00           C
ATOM    684  HE2 PHE A 626      44.680  47.420  54.990  1.00  0.00           H
ATOM    685  C   PHE A 626      48.990  45.030  58.330  1.00  0.00           C
ATOM    686  O   PHE A 626      48.640  45.790  59.190  1.00  0.00           O
ATOM    687  N   GLY A 627      49.250  43.760  58.740  1.00  0.00           N
ATOM    688  HN  GLY A 627      49.510  43.070  58.060  1.00  0.00           H
ATOM    689  CA  GLY A 627      49.040  43.320  60.120  1.00  0.00           C
ATOM    690  HA1 GLY A 627      49.270  42.270  60.240  1.00  0.00           H
ATOM    691  HA2 GLY A 627      47.990  43.550  60.330  1.00  0.00           H
ATOM    692  C   GLY A 627      49.780  44.050  61.250  1.00  0.00           C
ATOM    693  O   GLY A 627      49.210  44.350  62.310  1.00  0.00           O
ATOM    694  N   GLY A 628      51.060  44.320  61.050  1.00  0.00           N
ATOM    695  HN  GLY A 628      51.610  43.990  60.280  1.00  0.00           H
ATOM    696  CA  GLY A 628      51.920  45.090  61.970  1.00  0.00           C
ATOM    697  HA1 GLY A 628      52.940  44.990  61.630  1.00  0.00           H
ATOM    698  HA2 GLY A 628      51.820  44.690  62.970  1.00  0.00           H
ATOM    699  C   GLY A 628      51.540  46.550  62.110  1.00  0.00           C
ATOM    700  O   GLY A 628      51.380  47.090  63.170  1.00  0.00           O
ATOM    701  N   LEU A 629      51.230  47.160  60.970  1.00  0.00           N
ATOM    702  HN  LEU A 629      51.260  46.620  60.120  1.00  0.00           H
ATOM    703  CA  LEU A 629      50.670  48.540  60.910  1.00  0.00           C
ATOM    704  HA  LEU A 629      51.160  49.230  61.570  1.00  0.00           H
ATOM    705  CB  LEU A 629      50.740  49.160  59.520  1.00  0.00           C
ATOM    706  HB1 LEU A 629      49.740  49.530  59.240  1.00  0.00           H
ATOM    707  HB2 LEU A 629      51.040  48.300  58.880  1.00  0.00           H
ATOM    708  CG  LEU A 629      51.660  50.380  59.400  1.00  0.00           C
ATOM    709  HG  LEU A 629      51.560  50.800  58.370  1.00  0.00           H
ATOM    710  CD1 LEU A 629      51.230  51.470  60.410  1.00  0.00           C
ATOM    711 HD11 LEU A 629      51.420  52.460  59.950  1.00  0.00           H
ATOM    712 HD12 LEU A 629      51.680  51.290  61.420  1.00  0.00           H
ATOM    713 HD13 LEU A 629      50.140  51.530  60.630  1.00  0.00           H
ATOM    714  CD2 LEU A 629      53.140  50.010  59.590  1.00  0.00           C
ATOM    715 HD21 LEU A 629      53.350  49.470  60.530  1.00  0.00           H
ATOM    716 HD22 LEU A 629      53.770  50.930  59.630  1.00  0.00           H
ATOM    717 HD23 LEU A 629      53.480  49.460  58.680  1.00  0.00           H
ATOM    718  C   LEU A 629      49.250  48.620  61.440  1.00  0.00           C
ATOM    719  O   LEU A 629      48.900  49.570  62.150  1.00  0.00           O
ATOM    720  N   LEU A 630      48.450  47.550  61.300  1.00  0.00           N
ATOM    721  HN  LEU A 630      48.650  46.860  60.600  1.00  0.00           H
ATOM    722  CA  LEU A 630      47.180  47.480  61.980  1.00  0.00           C
ATOM    723  HA  LEU A 630      46.730  48.450  61.840  1.00  0.00           H
ATOM    724  CB  LEU A 630      46.250  46.390  61.320  1.00  0.00           C
ATOM    725  HB1 LEU A 630      45.400  46.260  62.030  1.00  0.00           H
ATOM    726  HB2 LEU A 630      46.760  45.430  61.110  1.00  0.00           H
ATOM    727  CG  LEU A 630      45.690  46.960  60.010  1.00  0.00           C
ATOM    728  HG  LEU A 630      46.570  47.370  59.450  1.00  0.00           H
ATOM    729  CD1 LEU A 630      45.150  45.960  59.030  1.00  0.00           C
ATOM    730 HD11 LEU A 630      44.270  45.420  59.460  1.00  0.00           H
ATOM    731 HD12 LEU A 630      45.890  45.130  58.970  1.00  0.00           H
ATOM    732 HD13 LEU A 630      45.000  46.350  58.010  1.00  0.00           H
ATOM    733  CD2 LEU A 630      44.670  48.120  60.310  1.00  0.00           C
ATOM    734 HD21 LEU A 630      44.640  48.560  61.330  1.00  0.00           H
ATOM    735 HD22 LEU A 630      43.700  47.620  60.070  1.00  0.00           H
ATOM    736 HD23 LEU A 630      44.950  48.900  59.580  1.00  0.00           H
ATOM    737  C   LEU A 630      47.350  47.300  63.510  1.00  0.00           C
ATOM    738  O   LEU A 630      46.690  47.940  64.350  1.00  0.00           O
ATOM    739  N   GLY A 631      48.350  46.440  63.920  1.00  0.00           N
ATOM    740  HN  GLY A 631      48.780  45.850  63.250  1.00  0.00           H
ATOM    741  CA  GLY A 631      48.700  46.410  65.260  1.00  0.00           C
ATOM    742  HA1 GLY A 631      49.580  45.790  65.280  1.00  0.00           H
ATOM    743  HA2 GLY A 631      47.910  45.940  65.840  1.00  0.00           H
ATOM    744  C   GLY A 631      49.020  47.780  65.940  1.00  0.00           C
ATOM    745  O   GLY A 631      48.550  48.080  67.020  1.00  0.00           O
ATOM    746  N   GLU A 632      49.820  48.680  65.300  1.00  0.00           N
ATOM    747  HN  GLU A 632      50.050  48.460  64.360  1.00  0.00           H
ATOM    748  CA  GLU A 632      50.170  49.930  65.710  1.00  0.00           C
ATOM    749  HA  GLU A 632      50.630  49.880  66.680  1.00  0.00           H
ATOM    750  CB  GLU A 632      51.320  50.510  64.790  1.00  0.00           C
ATOM    751  HB1 GLU A 632      51.530  51.570  65.030  1.00  0.00           H
ATOM    752  HB2 GLU A 632      51.030  50.500  63.710  1.00  0.00           H
ATOM    753  CG  GLU A 632      52.710  49.940  64.890  1.00  0.00           C
ATOM    754  HG1 GLU A 632      53.390  50.680  64.420  1.00  0.00           H
ATOM    755  HG2 GLU A 632      52.760  49.000  64.310  1.00  0.00           H
ATOM    756  CD  GLU A 632      53.350  49.840  66.230  1.00  0.00           C
ATOM    757  OE1 GLU A 632      53.930  48.740  66.420  1.00  0.00           O
ATOM    758  OE2 GLU A 632      53.430  50.780  67.060  1.00  0.00           O
ATOM    759  C   GLU A 632      49.080  50.980  65.720  1.00  0.00           C
ATOM    760  O   GLU A 632      48.880  51.830  66.610  1.00  0.00           O
ATOM    761  N   ALA A 633      48.260  50.980  64.630  1.00  0.00           N
ATOM    762  HN  ALA A 633      48.420  50.300  63.910  1.00  0.00           H
ATOM    763  CA  ALA A 633      47.260  52.030  64.470  1.00  0.00           C
ATOM    764  HA  ALA A 633      47.780  52.870  64.900  1.00  0.00           H
ATOM    765  CB  ALA A 633      46.940  52.300  62.920  1.00  0.00           C
ATOM    766  HB1 ALA A 633      46.640  51.300  62.540  1.00  0.00           H
ATOM    767  HB2 ALA A 633      47.840  52.750  62.440  1.00  0.00           H
ATOM    768  HB3 ALA A 633      46.090  53.010  62.810  1.00  0.00           H
ATOM    769  C   ALA A 633      46.010  51.760  65.250  1.00  0.00           C
ATOM    770  O   ALA A 633      45.290  52.680  65.630  1.00  0.00           O
ATOM    771  N   THR A 634      45.800  50.460  65.660  1.00  0.00           N
ATOM    772  HN  THR A 634      46.340  49.750  65.220  1.00  0.00           H
ATOM    773  CA  THR A 634      44.600  50.070  66.520  1.00  0.00           C
ATOM    774  HA  THR A 634      43.920  50.910  66.550  1.00  0.00           H
ATOM    775  CB  THR A 634      43.800  48.870  66.030  1.00  0.00           C
ATOM    776  HB  THR A 634      42.840  48.780  66.570  1.00  0.00           H
ATOM    777  OG1 THR A 634      44.570  47.690  66.140  1.00  0.00           O
ATOM    778  HG1 THR A 634      45.270  47.700  65.490  1.00  0.00           H
ATOM    779  CG2 THR A 634      43.430  49.060  64.580  1.00  0.00           C
ATOM    780 HG21 THR A 634      42.960  48.110  64.260  1.00  0.00           H
ATOM    781 HG22 THR A 634      44.330  49.120  63.940  1.00  0.00           H
ATOM    782 HG23 THR A 634      42.660  49.840  64.390  1.00  0.00           H
ATOM    783  C   THR A 634      45.040  49.870  67.990  1.00  0.00           C
ATOM    784  O   THR A 634      44.260  49.470  68.860  1.00  0.00           O
ATOM    785  N   GLU A 635      46.330  50.120  68.210  1.00  0.00           N
ATOM    786  HN  GLU A 635      46.950  50.310  67.440  1.00  0.00           H
ATOM    787  CA  GLU A 635      47.000  49.860  69.410  1.00  0.00           C
ATOM    788  HA  GLU A 635      48.060  50.080  69.260  1.00  0.00           H
ATOM    789  CB  GLU A 635      46.660  50.800  70.640  1.00  0.00           C
ATOM    790  HB1 GLU A 635      47.260  50.540  71.530  1.00  0.00           H
ATOM    791  HB2 GLU A 635      45.560  50.720  70.800  1.00  0.00           H
ATOM    792  CG  GLU A 635      47.050  52.270  70.270  1.00  0.00           C
ATOM    793  HG1 GLU A 635      46.500  52.630  69.390  1.00  0.00           H
ATOM    794  HG2 GLU A 635      48.120  52.230  69.980  1.00  0.00           H
ATOM    795  CD  GLU A 635      46.870  53.210  71.430  1.00  0.00           C
ATOM    796  OE1 GLU A 635      45.900  54.050  71.530  1.00  0.00           O
ATOM    797  OE2 GLU A 635      47.780  53.200  72.330  1.00  0.00           O
ATOM    798  C   GLU A 635      46.840  48.420  69.930  1.00  0.00           C
ATOM    799  O   GLU A 635      46.690  48.150  71.100  1.00  0.00           O
ATOM    800  N   GLY A 636      46.930  47.430  69.090  1.00  0.00           N
ATOM    801  HN  GLY A 636      47.160  47.880  68.230  1.00  0.00           H
ATOM    802  CA  GLY A 636      46.980  45.990  69.250  1.00  0.00           C
ATOM    803  HA1 GLY A 636      47.600  45.740  70.110  1.00  0.00           H
ATOM    804  HA2 GLY A 636      47.400  45.580  68.360  1.00  0.00           H
ATOM    805  C   GLY A 636      45.660  45.330  69.340  1.00  0.00           C
ATOM    806  O   GLY A 636      45.520  44.190  69.720  1.00  0.00           O
ATOM    807  N   ARG A 637      44.530  45.990  68.920  1.00  0.00           N
ATOM    808  HN  ARG A 637      44.560  46.900  68.500  1.00  0.00           H
ATOM    809  CA  ARG A 637      43.280  45.300  68.720  1.00  0.00           C
ATOM    810  HA  ARG A 637      43.130  44.700  69.610  1.00  0.00           H
ATOM    811  CB  ARG A 637      42.130  46.330  68.800  1.00  0.00           C
ATOM    812  HB1 ARG A 637      41.250  45.720  68.510  1.00  0.00           H
ATOM    813  HB2 ARG A 637      42.380  47.030  67.980  1.00  0.00           H
ATOM    814  CG  ARG A 637      41.780  47.020  70.090  1.00  0.00           C
ATOM    815  HG1 ARG A 637      42.690  47.280  70.690  1.00  0.00           H
ATOM    816  HG2 ARG A 637      41.110  46.390  70.720  1.00  0.00           H
ATOM    817  CD  ARG A 637      41.100  48.400  69.880  1.00  0.00           C
ATOM    818  HD1 ARG A 637      40.080  48.290  69.430  1.00  0.00           H
ATOM    819  HD2 ARG A 637      41.720  49.060  69.230  1.00  0.00           H
ATOM    820  NE  ARG A 637      40.860  49.060  71.230  1.00  0.00           N
ATOM    821  HE  ARG A 637      40.010  48.960  71.740  1.00  0.00           H
ATOM    822  CZ  ARG A 637      41.790  49.680  71.870  1.00  0.00           C
ATOM    823  NH1 ARG A 637      41.670  50.070  73.170  1.00  0.00           N
ATOM    824 HH11 ARG A 637      40.870  49.930  73.750  1.00  0.00           H
ATOM    825 HH12 ARG A 637      42.460  50.560  73.540  1.00  0.00           H
ATOM    826  NH2 ARG A 637      42.910  50.030  71.400  1.00  0.00           N
ATOM    827 HH21 ARG A 637      43.250  49.570  70.580  1.00  0.00           H
ATOM    828 HH22 ARG A 637      43.410  50.640  72.020  1.00  0.00           H
ATOM    829  C   ARG A 637      43.240  44.270  67.630  1.00  0.00           C
ATOM    830  O   ARG A 637      42.700  43.180  67.860  1.00  0.00           O
ATOM    831  N   ILE A 638      43.820  44.470  66.450  1.00  0.00           N
ATOM    832  HN  ILE A 638      44.260  45.340  66.250  1.00  0.00           H
ATOM    833  CA  ILE A 638      44.000  43.480  65.430  1.00  0.00           C
ATOM    834  HA  ILE A 638      43.930  42.520  65.920  1.00  0.00           H
ATOM    835  CB  ILE A 638      43.120  43.700  64.170  1.00  0.00           C
ATOM    836  HB  ILE A 638      43.480  43.090  63.300  1.00  0.00           H
ATOM    837  CG2 ILE A 638      41.670  43.310  64.580  1.00  0.00           C
ATOM    838 HG21 ILE A 638      41.740  42.260  64.940  1.00  0.00           H
ATOM    839 HG22 ILE A 638      41.020  43.260  63.670  1.00  0.00           H
ATOM    840 HG23 ILE A 638      41.310  43.930  65.420  1.00  0.00           H
ATOM    841  CG1 ILE A 638      43.230  45.120  63.640  1.00  0.00           C
ATOM    842 HG11 ILE A 638      44.240  45.540  63.870  1.00  0.00           H
ATOM    843 HG12 ILE A 638      42.380  45.620  64.140  1.00  0.00           H
ATOM    844  CD  ILE A 638      42.890  45.050  62.140  1.00  0.00           C
ATOM    845  HD1 ILE A 638      43.630  44.400  61.620  1.00  0.00           H
ATOM    846  HD2 ILE A 638      42.970  46.040  61.660  1.00  0.00           H
ATOM    847  HD3 ILE A 638      41.880  44.630  61.990  1.00  0.00           H
ATOM    848  C   ILE A 638      45.490  43.530  64.930  1.00  0.00           C
ATOM    849  O   ILE A 638      46.120  44.560  65.140  1.00  0.00           O
ATOM    850  N   SER A 639      45.930  42.460  64.220  1.00  0.00           N
ATOM    851  HN  SER A 639      45.280  41.750  63.960  1.00  0.00           H
ATOM    852  CA  SER A 639      47.270  42.440  63.670  1.00  0.00           C
ATOM    853  HA  SER A 639      47.380  43.370  63.140  1.00  0.00           H
ATOM    854  CB  SER A 639      48.260  42.190  64.800  1.00  0.00           C
ATOM    855  HB1 SER A 639      48.220  41.210  65.330  1.00  0.00           H
ATOM    856  HB2 SER A 639      48.110  43.040  65.510  1.00  0.00           H
ATOM    857  OG  SER A 639      49.600  42.390  64.300  1.00  0.00           O
ATOM    858  HG1 SER A 639      49.600  43.230  63.840  1.00  0.00           H
ATOM    859  C   SER A 639      47.220  41.380  62.580  1.00  0.00           C
ATOM    860  O   SER A 639      46.380  41.350  61.740  1.00  0.00           O
ATOM    861  N   ALA A 640      48.370  40.620  62.560  1.00  0.00           N
ATOM    862  HN  ALA A 640      49.060  40.850  63.250  1.00  0.00           H
ATOM    863  CA  ALA A 640      48.710  39.460  61.760  1.00  0.00           C
ATOM    864  HA  ALA A 640      48.840  39.880  60.780  1.00  0.00           H
ATOM    865  CB  ALA A 640      50.010  38.850  62.350  1.00  0.00           C
ATOM    866  HB1 ALA A 640      49.940  38.680  63.440  1.00  0.00           H
ATOM    867  HB2 ALA A 640      50.900  39.500  62.240  1.00  0.00           H
ATOM    868  HB3 ALA A 640      50.240  37.880  61.850  1.00  0.00           H
ATOM    869  C   ALA A 640      47.570  38.480  61.600  1.00  0.00           C
ATOM    870  O   ALA A 640      47.220  38.160  60.430  1.00  0.00           O
ATOM    871  N   ILE A 641      47.120  37.840  62.660  1.00  0.00           N
ATOM    872  HN  ILE A 641      47.580  38.140  63.500  1.00  0.00           H
ATOM    873  CA  ILE A 641      46.450  36.610  62.600  1.00  0.00           C
ATOM    874  HA  ILE A 641      46.840  36.010  61.790  1.00  0.00           H
ATOM    875  CB  ILE A 641      46.290  35.830  63.920  1.00  0.00           C
ATOM    876  HB  ILE A 641      45.620  36.390  64.610  1.00  0.00           H
ATOM    877  CG2 ILE A 641      45.560  34.490  63.810  1.00  0.00           C
ATOM    878 HG21 ILE A 641      46.080  33.920  63.010  1.00  0.00           H
ATOM    879 HG22 ILE A 641      44.530  34.800  63.540  1.00  0.00           H
ATOM    880 HG23 ILE A 641      45.510  33.930  64.760  1.00  0.00           H
ATOM    881  CG1 ILE A 641      47.750  35.690  64.570  1.00  0.00           C
ATOM    882 HG11 ILE A 641      47.570  35.510  65.650  1.00  0.00           H
ATOM    883 HG12 ILE A 641      48.190  36.700  64.590  1.00  0.00           H
ATOM    884  CD  ILE A 641      48.480  34.650  63.790  1.00  0.00           C
ATOM    885  HD1 ILE A 641      48.350  33.620  64.180  1.00  0.00           H
ATOM    886  HD2 ILE A 641      49.540  34.960  63.920  1.00  0.00           H
ATOM    887  HD3 ILE A 641      48.240  34.750  62.710  1.00  0.00           H
ATOM    888  C   ILE A 641      45.030  36.790  62.110  1.00  0.00           C
ATOM    889  O   ILE A 641      44.520  36.060  61.270  1.00  0.00           O
ATOM    890  N   GLU A 642      44.400  37.960  62.420  1.00  0.00           N
ATOM    891  HN  GLU A 642      44.920  38.510  63.060  1.00  0.00           H
ATOM    892  CA  GLU A 642      43.120  38.480  61.870  1.00  0.00           C
ATOM    893  HA  GLU A 642      42.380  37.740  62.110  1.00  0.00           H
ATOM    894  CB  GLU A 642      42.830  39.800  62.620  1.00  0.00           C
ATOM    895  HB1 GLU A 642      41.870  40.220  62.250  1.00  0.00           H
ATOM    896  HB2 GLU A 642      43.570  40.610  62.470  1.00  0.00           H
ATOM    897  CG  GLU A 642      42.640  39.490  64.140  1.00  0.00           C
ATOM    898  HG1 GLU A 642      42.430  38.430  64.420  1.00  0.00           H
ATOM    899  HG2 GLU A 642      41.730  40.050  64.460  1.00  0.00           H
ATOM    900  CD  GLU A 642      43.800  39.990  65.000  1.00  0.00           C
ATOM    901  OE1 GLU A 642      43.600  40.370  66.160  1.00  0.00           O
ATOM    902  OE2 GLU A 642      44.930  39.900  64.470  1.00  0.00           O
ATOM    903  C   GLU A 642      43.200  38.630  60.380  1.00  0.00           C
ATOM    904  O   GLU A 642      42.260  38.270  59.660  1.00  0.00           O
ATOM    905  N   SER A 643      44.200  39.240  59.860  1.00  0.00           N
ATOM    906  HN  SER A 643      44.930  39.600  60.450  1.00  0.00           H
ATOM    907  CA  SER A 643      44.430  39.320  58.440  1.00  0.00           C
ATOM    908  HA  SER A 643      43.600  39.830  57.970  1.00  0.00           H
ATOM    909  CB  SER A 643      45.740  40.170  58.290  1.00  0.00           C
ATOM    910  HB1 SER A 643      46.010  40.370  57.220  1.00  0.00           H
ATOM    911  HB2 SER A 643      46.650  39.690  58.720  1.00  0.00           H
ATOM    912  OG  SER A 643      45.620  41.440  58.860  1.00  0.00           O
ATOM    913  HG1 SER A 643      45.740  41.410  59.820  1.00  0.00           H
ATOM    914  C   SER A 643      44.630  38.010  57.780  1.00  0.00           C
ATOM    915  O   SER A 643      44.150  37.700  56.690  1.00  0.00           O
ATOM    916  N   LEU A 644      45.450  37.020  58.330  1.00  0.00           N
ATOM    917  HN  LEU A 644      45.890  37.150  59.230  1.00  0.00           H
ATOM    918  CA  LEU A 644      45.630  35.680  57.730  1.00  0.00           C
ATOM    919  HA  LEU A 644      46.020  35.870  56.740  1.00  0.00           H
ATOM    920  CB  LEU A 644      46.620  34.860  58.480  1.00  0.00           C
ATOM    921  HB1 LEU A 644      46.620  33.810  58.110  1.00  0.00           H
ATOM    922  HB2 LEU A 644      46.370  34.860  59.570  1.00  0.00           H
ATOM    923  CG  LEU A 644      48.090  35.380  58.370  1.00  0.00           C
ATOM    924  HG  LEU A 644      48.050  36.480  58.210  1.00  0.00           H
ATOM    925  CD1 LEU A 644      48.950  34.990  59.590  1.00  0.00           C
ATOM    926 HD11 LEU A 644      50.040  35.130  59.480  1.00  0.00           H
ATOM    927 HD12 LEU A 644      48.840  33.930  59.890  1.00  0.00           H
ATOM    928 HD13 LEU A 644      48.590  35.470  60.520  1.00  0.00           H
ATOM    929  CD2 LEU A 644      48.730  34.890  57.030  1.00  0.00           C
ATOM    930 HD21 LEU A 644      47.980  35.210  56.280  1.00  0.00           H
ATOM    931 HD22 LEU A 644      49.040  33.820  57.050  1.00  0.00           H
ATOM    932 HD23 LEU A 644      49.700  35.350  56.760  1.00  0.00           H
ATOM    933  C   LEU A 644      44.310  34.950  57.620  1.00  0.00           C
ATOM    934  O   LEU A 644      43.930  34.390  56.570  1.00  0.00           O
ATOM    935  N   PHE A 645      43.530  34.940  58.750  1.00  0.00           N
ATOM    936  HN  PHE A 645      43.850  35.320  59.610  1.00  0.00           H
ATOM    937  CA  PHE A 645      42.250  34.380  58.900  1.00  0.00           C
ATOM    938  HA  PHE A 645      42.310  33.320  58.690  1.00  0.00           H
ATOM    939  CB  PHE A 645      41.830  34.440  60.420  1.00  0.00           C
ATOM    940  HB1 PHE A 645      42.000  35.480  60.760  1.00  0.00           H
ATOM    941  HB2 PHE A 645      42.400  33.860  61.180  1.00  0.00           H
ATOM    942  CG  PHE A 645      40.420  33.980  60.780  1.00  0.00           C
ATOM    943  CD1 PHE A 645      39.980  34.330  62.090  1.00  0.00           C
ATOM    944  HD1 PHE A 645      40.510  34.970  62.780  1.00  0.00           H
ATOM    945  CE1 PHE A 645      38.680  33.920  62.590  1.00  0.00           C
ATOM    946  HE1 PHE A 645      38.320  34.300  63.540  1.00  0.00           H
ATOM    947  CZ  PHE A 645      37.890  33.200  61.750  1.00  0.00           C
ATOM    948  HZ  PHE A 645      36.890  32.970  62.100  1.00  0.00           H
ATOM    949  CD2 PHE A 645      39.590  33.030  60.050  1.00  0.00           C
ATOM    950  HD2 PHE A 645      40.010  32.600  59.170  1.00  0.00           H
ATOM    951  CE2 PHE A 645      38.270  32.730  60.510  1.00  0.00           C
ATOM    952  HE2 PHE A 645      37.530  32.220  59.910  1.00  0.00           H
ATOM    953  C   PHE A 645      41.190  35.070  58.010  1.00  0.00           C
ATOM    954  O   PHE A 645      40.280  34.420  57.460  1.00  0.00           O
ATOM    955  N   GLY A 646      41.250  36.430  57.920  1.00  0.00           N
ATOM    956  HN  GLY A 646      41.920  36.890  58.520  1.00  0.00           H
ATOM    957  CA  GLY A 646      40.370  37.210  57.030  1.00  0.00           C
ATOM    958  HA1 GLY A 646      40.470  38.260  57.230  1.00  0.00           H
ATOM    959  HA2 GLY A 646      39.360  36.880  57.260  1.00  0.00           H
ATOM    960  C   GLY A 646      40.650  36.990  55.570  1.00  0.00           C
ATOM    961  O   GLY A 646      39.750  36.740  54.760  1.00  0.00           O
ATOM    962  N   ALA A 647      41.900  37.040  55.090  1.00  0.00           N
ATOM    963  HN  ALA A 647      42.610  37.240  55.750  1.00  0.00           H
ATOM    964  CA  ALA A 647      42.220  36.860  53.650  1.00  0.00           C
ATOM    965  HA  ALA A 647      41.650  37.520  53.010  1.00  0.00           H
ATOM    966  CB  ALA A 647      43.650  37.280  53.580  1.00  0.00           C
ATOM    967  HB1 ALA A 647      43.820  38.270  54.040  1.00  0.00           H
ATOM    968  HB2 ALA A 647      44.050  37.350  52.540  1.00  0.00           H
ATOM    969  HB3 ALA A 647      44.290  36.500  54.030  1.00  0.00           H
ATOM    970  C   ALA A 647      42.000  35.450  53.110  1.00  0.00           C
ATOM    971  O   ALA A 647      41.560  35.240  52.010  1.00  0.00           O
ATOM    972  N   SER A 648      42.390  34.400  53.970  1.00  0.00           N
ATOM    973  HN  SER A 648      42.920  34.520  54.810  1.00  0.00           H
ATOM    974  CA  SER A 648      41.980  33.060  53.640  1.00  0.00           C
ATOM    975  HA  SER A 648      42.200  32.760  52.620  1.00  0.00           H
ATOM    976  CB  SER A 648      42.690  32.090  54.560  1.00  0.00           C
ATOM    977  HB1 SER A 648      43.760  32.400  54.470  1.00  0.00           H
ATOM    978  HB2 SER A 648      42.690  31.000  54.350  1.00  0.00           H
ATOM    979  OG  SER A 648      42.420  32.290  55.950  1.00  0.00           O
ATOM    980  HG1 SER A 648      43.050  32.900  56.310  1.00  0.00           H
ATOM    981  C   SER A 648      40.470  32.880  53.680  1.00  0.00           C
ATOM    982  O   SER A 648      39.920  32.390  52.640  1.00  0.00           O
ATOM    983  N   LEU A 649      39.720  33.270  54.660  1.00  0.00           N
ATOM    984  HN  LEU A 649      40.250  33.570  55.450  1.00  0.00           H
ATOM    985  CA  LEU A 649      38.280  33.200  54.690  1.00  0.00           C
ATOM    986  HA  LEU A 649      38.050  32.140  54.610  1.00  0.00           H
ATOM    987  CB  LEU A 649      37.670  33.720  55.970  1.00  0.00           C
ATOM    988  HB1 LEU A 649      38.160  34.660  56.300  1.00  0.00           H
ATOM    989  HB2 LEU A 649      37.870  33.060  56.840  1.00  0.00           H
ATOM    990  CG  LEU A 649      36.180  33.940  55.990  1.00  0.00           C
ATOM    991  HG  LEU A 649      35.950  34.570  55.110  1.00  0.00           H
ATOM    992  CD1 LEU A 649      35.370  32.630  56.090  1.00  0.00           C
ATOM    993 HD11 LEU A 649      35.670  32.130  57.030  1.00  0.00           H
ATOM    994 HD12 LEU A 649      35.510  31.970  55.200  1.00  0.00           H
ATOM    995 HD13 LEU A 649      34.290  32.880  56.000  1.00  0.00           H
ATOM    996  CD2 LEU A 649      35.690  34.830  57.180  1.00  0.00           C
ATOM    997 HD21 LEU A 649      34.620  34.600  57.350  1.00  0.00           H
ATOM    998 HD22 LEU A 649      35.740  35.880  56.810  1.00  0.00           H
ATOM    999 HD23 LEU A 649      36.270  34.640  58.110  1.00  0.00           H
ATOM   1000  C   LEU A 649      37.660  33.910  53.450  1.00  0.00           C
ATOM   1001  O   LEU A 649      36.960  33.260  52.630  1.00  0.00           O
ATOM   1002  N   THR A 650      38.040  35.120  53.200  1.00  0.00           N
ATOM   1003  HN  THR A 650      38.750  35.500  53.780  1.00  0.00           H
ATOM   1004  CA  THR A 650      37.530  35.940  52.100  1.00  0.00           C
ATOM   1005  HA  THR A 650      36.470  35.930  52.270  1.00  0.00           H
ATOM   1006  CB  THR A 650      38.120  37.360  52.040  1.00  0.00           C
ATOM   1007  HB  THR A 650      39.230  37.400  51.980  1.00  0.00           H
ATOM   1008  OG1 THR A 650      37.650  37.980  53.250  1.00  0.00           O
ATOM   1009  HG1 THR A 650      38.260  37.710  53.940  1.00  0.00           H
ATOM   1010  CG2 THR A 650      37.420  38.170  50.920  1.00  0.00           C
ATOM   1011 HG21 THR A 650      37.440  37.680  49.920  1.00  0.00           H
ATOM   1012 HG22 THR A 650      37.760  39.220  50.920  1.00  0.00           H
ATOM   1013 HG23 THR A 650      36.370  38.180  51.290  1.00  0.00           H
ATOM   1014  C   THR A 650      37.790  35.250  50.830  1.00  0.00           C
ATOM   1015  O   THR A 650      36.900  35.070  49.990  1.00  0.00           O
ATOM   1016  N   GLY A 651      39.010  34.730  50.680  1.00  0.00           N
ATOM   1017  HN  GLY A 651      39.610  34.810  51.460  1.00  0.00           H
ATOM   1018  CA  GLY A 651      39.600  34.280  49.480  1.00  0.00           C
ATOM   1019  HA1 GLY A 651      40.670  34.120  49.590  1.00  0.00           H
ATOM   1020  HA2 GLY A 651      39.390  35.040  48.750  1.00  0.00           H
ATOM   1021  C   GLY A 651      39.130  32.950  49.020  1.00  0.00           C
ATOM   1022  O   GLY A 651      38.980  32.700  47.780  1.00  0.00           O
ATOM   1023  N   ILE A 652      38.850  31.920  49.940  1.00  0.00           N
ATOM   1024  HN  ILE A 652      38.950  32.170  50.910  1.00  0.00           H
ATOM   1025  CA  ILE A 652      38.180  30.680  49.570  1.00  0.00           C
ATOM   1026  HA  ILE A 652      38.740  30.140  48.810  1.00  0.00           H
ATOM   1027  CB  ILE A 652      37.930  29.830  50.810  1.00  0.00           C
ATOM   1028  HB  ILE A 652      37.570  30.570  51.560  1.00  0.00           H
ATOM   1029  CG2 ILE A 652      36.970  28.610  50.730  1.00  0.00           C
ATOM   1030 HG21 ILE A 652      37.420  28.010  49.920  1.00  0.00           H
ATOM   1031 HG22 ILE A 652      35.970  28.960  50.380  1.00  0.00           H
ATOM   1032 HG23 ILE A 652      36.950  27.960  51.640  1.00  0.00           H
ATOM   1033  CG1 ILE A 652      39.270  29.350  51.310  1.00  0.00           C
ATOM   1034 HG11 ILE A 652      39.250  29.060  52.390  1.00  0.00           H
ATOM   1035 HG12 ILE A 652      39.960  30.220  51.400  1.00  0.00           H
ATOM   1036  CD  ILE A 652      39.950  28.270  50.500  1.00  0.00           C
ATOM   1037  HD1 ILE A 652      40.200  28.610  49.470  1.00  0.00           H
ATOM   1038  HD2 ILE A 652      39.330  27.350  50.450  1.00  0.00           H
ATOM   1039  HD3 ILE A 652      40.820  27.910  51.090  1.00  0.00           H
ATOM   1040  C   ILE A 652      36.820  30.940  48.990  1.00  0.00           C
ATOM   1041  O   ILE A 652      36.490  30.380  47.930  1.00  0.00           O
ATOM   1042  N   ALA A 653      35.980  31.860  49.550  1.00  0.00           N
ATOM   1043  HN  ALA A 653      36.290  32.310  50.390  1.00  0.00           H
ATOM   1044  CA  ALA A 653      34.680  32.150  48.930  1.00  0.00           C
ATOM   1045  HA  ALA A 653      34.190  31.220  48.700  1.00  0.00           H
ATOM   1046  CB  ALA A 653      33.880  33.010  49.880  1.00  0.00           C
ATOM   1047  HB1 ALA A 653      33.680  32.420  50.800  1.00  0.00           H
ATOM   1048  HB2 ALA A 653      32.850  33.290  49.610  1.00  0.00           H
ATOM   1049  HB3 ALA A 653      34.390  33.970  50.150  1.00  0.00           H
ATOM   1050  C   ALA A 653      34.850  32.880  47.600  1.00  0.00           C
ATOM   1051  O   ALA A 653      34.120  32.510  46.640  1.00  0.00           O
ATOM   1052  N   TYR A 654      35.730  33.850  47.450  1.00  0.00           N
ATOM   1053  HN  TYR A 654      36.270  34.110  48.250  1.00  0.00           H
ATOM   1054  CA  TYR A 654      35.890  34.680  46.300  1.00  0.00           C
ATOM   1055  HA  TYR A 654      34.920  35.030  45.990  1.00  0.00           H
ATOM   1056  CB  TYR A 654      36.860  35.780  46.750  1.00  0.00           C
ATOM   1057  HB1 TYR A 654      37.830  35.340  47.060  1.00  0.00           H
ATOM   1058  HB2 TYR A 654      36.550  36.250  47.700  1.00  0.00           H
ATOM   1059  CG  TYR A 654      37.170  36.800  45.670  1.00  0.00           C
ATOM   1060  CD1 TYR A 654      38.410  36.860  45.060  1.00  0.00           C
ATOM   1061  HD1 TYR A 654      39.100  36.050  45.120  1.00  0.00           H
ATOM   1062  CE1 TYR A 654      38.750  37.860  44.070  1.00  0.00           C
ATOM   1063  HE1 TYR A 654      39.730  37.780  43.610  1.00  0.00           H
ATOM   1064  CZ  TYR A 654      37.780  38.860  43.860  1.00  0.00           C
ATOM   1065  OH  TYR A 654      38.170  39.990  43.080  1.00  0.00           O
ATOM   1066  HH  TYR A 654      38.910  39.530  42.680  1.00  0.00           H
ATOM   1067  CD2 TYR A 654      36.270  37.830  45.370  1.00  0.00           C
ATOM   1068  HD2 TYR A 654      35.340  37.790  45.900  1.00  0.00           H
ATOM   1069  CE2 TYR A 654      36.560  38.920  44.560  1.00  0.00           C
ATOM   1070  HE2 TYR A 654      35.860  39.730  44.350  1.00  0.00           H
ATOM   1071  C   TYR A 654      36.470  33.830  45.100  1.00  0.00           C
ATOM   1072  O   TYR A 654      36.150  34.070  43.920  1.00  0.00           O
ATOM   1073  N   SER A 655      37.240  32.780  45.390  1.00  0.00           N
ATOM   1074  HN  SER A 655      37.540  32.850  46.340  1.00  0.00           H
ATOM   1075  CA  SER A 655      37.880  31.980  44.390  1.00  0.00           C
ATOM   1076  HA  SER A 655      37.910  32.550  43.490  1.00  0.00           H
ATOM   1077  CB  SER A 655      39.360  31.600  44.680  1.00  0.00           C
ATOM   1078  HB1 SER A 655      39.860  32.570  44.850  1.00  0.00           H
ATOM   1079  HB2 SER A 655      39.830  31.000  43.870  1.00  0.00           H
ATOM   1080  OG  SER A 655      39.540  30.850  45.880  1.00  0.00           O
ATOM   1081  HG1 SER A 655      39.270  31.460  46.580  1.00  0.00           H
ATOM   1082  C   SER A 655      37.200  30.680  44.080  1.00  0.00           C
ATOM   1083  O   SER A 655      37.230  30.320  42.910  1.00  0.00           O
ATOM   1084  N   LEU A 656      36.560  29.880  45.010  1.00  0.00           N
ATOM   1085  HN  LEU A 656      36.480  30.210  45.930  1.00  0.00           H
ATOM   1086  CA  LEU A 656      35.830  28.640  44.650  1.00  0.00           C
ATOM   1087  HA  LEU A 656      36.450  27.910  44.150  1.00  0.00           H
ATOM   1088  CB  LEU A 656      35.450  27.870  45.990  1.00  0.00           C
ATOM   1089  HB1 LEU A 656      35.010  28.540  46.760  1.00  0.00           H
ATOM   1090  HB2 LEU A 656      36.430  27.620  46.450  1.00  0.00           H
ATOM   1091  CG  LEU A 656      34.620  26.580  45.850  1.00  0.00           C
ATOM   1092  HG  LEU A 656      35.070  25.990  45.020  1.00  0.00           H
ATOM   1093  CD1 LEU A 656      34.720  25.720  47.150  1.00  0.00           C
ATOM   1094 HD11 LEU A 656      34.130  26.190  47.960  1.00  0.00           H
ATOM   1095 HD12 LEU A 656      35.770  25.550  47.440  1.00  0.00           H
ATOM   1096 HD13 LEU A 656      34.280  24.710  46.960  1.00  0.00           H
ATOM   1097  CD2 LEU A 656      33.090  26.810  45.610  1.00  0.00           C
ATOM   1098 HD21 LEU A 656      32.830  27.550  46.400  1.00  0.00           H
ATOM   1099 HD22 LEU A 656      32.570  25.850  45.810  1.00  0.00           H
ATOM   1100 HD23 LEU A 656      32.720  27.160  44.630  1.00  0.00           H
ATOM   1101  C   LEU A 656      34.630  29.020  43.730  1.00  0.00           C
ATOM   1102  O   LEU A 656      34.520  28.420  42.660  1.00  0.00           O
ATOM   1103  N   PHE A 657      33.810  30.100  43.980  1.00  0.00           N
ATOM   1104  HN  PHE A 657      33.880  30.520  44.880  1.00  0.00           H
ATOM   1105  CA  PHE A 657      32.770  30.600  43.130  1.00  0.00           C
ATOM   1106  HA  PHE A 657      32.370  29.790  42.550  1.00  0.00           H
ATOM   1107  CB  PHE A 657      31.550  31.130  43.930  1.00  0.00           C
ATOM   1108  HB1 PHE A 657      30.710  31.360  43.240  1.00  0.00           H
ATOM   1109  HB2 PHE A 657      31.700  32.050  44.530  1.00  0.00           H
ATOM   1110  CG  PHE A 657      30.930  30.200  44.940  1.00  0.00           C
ATOM   1111  CD1 PHE A 657      30.270  29.070  44.450  1.00  0.00           C
ATOM   1112  HD1 PHE A 657      30.170  28.870  43.390  1.00  0.00           H
ATOM   1113  CE1 PHE A 657      29.390  28.370  45.250  1.00  0.00           C
ATOM   1114  HE1 PHE A 657      28.650  27.680  44.870  1.00  0.00           H
ATOM   1115  CZ  PHE A 657      29.330  28.730  46.640  1.00  0.00           C
ATOM   1116  HZ  PHE A 657      28.680  28.110  47.260  1.00  0.00           H
ATOM   1117  CD2 PHE A 657      30.910  30.520  46.250  1.00  0.00           C
ATOM   1118  HD2 PHE A 657      31.430  31.370  46.650  1.00  0.00           H
ATOM   1119  CE2 PHE A 657      30.100  29.800  47.140  1.00  0.00           C
ATOM   1120  HE2 PHE A 657      29.990  30.100  48.180  1.00  0.00           H
ATOM   1121  C   PHE A 657      33.180  31.670  42.090  1.00  0.00           C
ATOM   1122  O   PHE A 657      32.350  32.240  41.420  1.00  0.00           O
ATOM   1123  N   ALA A 658      34.450  31.870  41.840  1.00  0.00           N
ATOM   1124  HN  ALA A 658      35.020  31.310  42.420  1.00  0.00           H
ATOM   1125  CA  ALA A 658      35.090  32.760  40.790  1.00  0.00           C
ATOM   1126  HA  ALA A 658      36.040  32.960  41.260  1.00  0.00           H
ATOM   1127  CB  ALA A 658      35.390  31.920  39.450  1.00  0.00           C
ATOM   1128  HB1 ALA A 658      34.530  31.820  38.750  1.00  0.00           H
ATOM   1129  HB2 ALA A 658      35.730  30.890  39.690  1.00  0.00           H
ATOM   1130  HB3 ALA A 658      36.190  32.460  38.880  1.00  0.00           H
ATOM   1131  C   ALA A 658      34.550  34.100  40.610  1.00  0.00           C
ATOM   1132  O   ALA A 658      33.780  34.400  39.700  1.00  0.00           O
ATOM   1133  N   GLY A 659      34.910  35.030  41.560  1.00  0.00           N
ATOM   1134  HN  GLY A 659      35.470  34.820  42.350  1.00  0.00           H
ATOM   1135  CA  GLY A 659      34.520  36.420  41.670  1.00  0.00           C
ATOM   1136  HA1 GLY A 659      34.840  36.770  42.640  1.00  0.00           H
ATOM   1137  HA2 GLY A 659      33.440  36.530  41.670  1.00  0.00           H
ATOM   1138  C   GLY A 659      35.130  37.350  40.640  1.00  0.00           C
ATOM   1139  O   GLY A 659      34.420  38.210  40.100  1.00  0.00           O
ATOM   1140  N   GLN A 660      36.410  37.120  40.320  1.00  0.00           N
ATOM   1141  HN  GLN A 660      36.930  36.480  40.880  1.00  0.00           H
ATOM   1142  CA  GLN A 660      37.120  37.570  39.130  1.00  0.00           C
ATOM   1143  HA  GLN A 660      36.620  37.380  38.190  1.00  0.00           H
ATOM   1144  CB  GLN A 660      37.140  39.180  39.150  1.00  0.00           C
ATOM   1145  HB1 GLN A 660      37.610  39.560  40.080  1.00  0.00           H
ATOM   1146  HB2 GLN A 660      36.090  39.460  38.910  1.00  0.00           H
ATOM   1147  CG  GLN A 660      37.910  39.820  37.980  1.00  0.00           C
ATOM   1148  HG1 GLN A 660      38.990  39.890  38.190  1.00  0.00           H
ATOM   1149  HG2 GLN A 660      37.450  40.800  37.730  1.00  0.00           H
ATOM   1150  CD  GLN A 660      37.960  38.950  36.810  1.00  0.00           C
ATOM   1151  OE1 GLN A 660      38.880  38.190  36.510  1.00  0.00           O
ATOM   1152  NE2 GLN A 660      36.870  38.900  36.010  1.00  0.00           N
ATOM   1153 HE21 GLN A 660      37.130  38.320  35.230  1.00  0.00           H
ATOM   1154 HE22 GLN A 660      35.900  38.960  36.240  1.00  0.00           H
ATOM   1155  C   GLN A 660      38.500  36.900  39.220  1.00  0.00           C
ATOM   1156  O   GLN A 660      39.480  37.380  39.790  1.00  0.00           O
ATOM   1157  N   PRO A 661      38.730  35.740  38.510  1.00  0.00           N
ATOM   1158  CD  PRO A 661      37.780  35.000  37.640  1.00  0.00           C
ATOM   1159  HD1 PRO A 661      37.510  35.700  36.830  1.00  0.00           H
ATOM   1160  HD2 PRO A 661      36.830  34.680  38.120  1.00  0.00           H
ATOM   1161  CA  PRO A 661      39.610  34.720  39.060  1.00  0.00           C
ATOM   1162  HA  PRO A 661      39.610  34.850  40.120  1.00  0.00           H
ATOM   1163  CB  PRO A 661      39.060  33.350  38.680  1.00  0.00           C
ATOM   1164  HB1 PRO A 661      38.390  32.990  39.490  1.00  0.00           H
ATOM   1165  HB2 PRO A 661      39.920  32.680  38.470  1.00  0.00           H
ATOM   1166  CG  PRO A 661      38.360  33.620  37.290  1.00  0.00           C
ATOM   1167  HG1 PRO A 661      39.140  33.660  36.510  1.00  0.00           H
ATOM   1168  HG2 PRO A 661      37.580  32.850  37.050  1.00  0.00           H
ATOM   1169  C   PRO A 661      41.150  34.890  38.710  1.00  0.00           C
ATOM   1170  O   PRO A 661      41.980  34.160  39.190  1.00  0.00           O
ATOM   1171  N   LEU A 662      41.470  35.950  37.950  1.00  0.00           N
ATOM   1172  HN  LEU A 662      40.750  36.340  37.370  1.00  0.00           H
ATOM   1173  CA  LEU A 662      42.760  36.520  37.770  1.00  0.00           C
ATOM   1174  HA  LEU A 662      43.460  35.710  37.610  1.00  0.00           H
ATOM   1175  CB  LEU A 662      42.670  37.430  36.530  1.00  0.00           C
ATOM   1176  HB1 LEU A 662      43.710  37.730  36.270  1.00  0.00           H
ATOM   1177  HB2 LEU A 662      42.140  38.350  36.860  1.00  0.00           H
ATOM   1178  CG  LEU A 662      42.030  36.880  35.290  1.00  0.00           C
ATOM   1179  HG  LEU A 662      40.970  36.680  35.510  1.00  0.00           H
ATOM   1180  CD1 LEU A 662      42.020  37.900  34.090  1.00  0.00           C
ATOM   1181 HD11 LEU A 662      41.400  37.560  33.230  1.00  0.00           H
ATOM   1182 HD12 LEU A 662      43.010  37.980  33.580  1.00  0.00           H
ATOM   1183 HD13 LEU A 662      41.750  38.920  34.390  1.00  0.00           H
ATOM   1184  CD2 LEU A 662      42.710  35.520  35.000  1.00  0.00           C
ATOM   1185 HD21 LEU A 662      43.820  35.620  34.960  1.00  0.00           H
ATOM   1186 HD22 LEU A 662      42.580  35.090  33.980  1.00  0.00           H
ATOM   1187 HD23 LEU A 662      42.370  34.820  35.790  1.00  0.00           H
ATOM   1188  C   LEU A 662      43.190  37.310  38.980  1.00  0.00           C
ATOM   1189  O   LEU A 662      44.360  37.680  39.150  1.00  0.00           O
ATOM   1190  N   THR A 663      42.220  37.850  39.770  1.00  0.00           N
ATOM   1191  HN  THR A 663      41.280  37.570  39.580  1.00  0.00           H
ATOM   1192  CA  THR A 663      42.510  38.810  40.860  1.00  0.00           C
ATOM   1193  HA  THR A 663      43.360  39.370  40.480  1.00  0.00           H
ATOM   1194  CB  THR A 663      41.490  39.890  41.280  1.00  0.00           C
ATOM   1195  HB  THR A 663      41.820  40.340  42.240  1.00  0.00           H
ATOM   1196  OG1 THR A 663      40.200  39.310  41.270  1.00  0.00           O
ATOM   1197  HG1 THR A 663      40.100  38.660  40.580  1.00  0.00           H
ATOM   1198  CG2 THR A 663      41.600  41.010  40.270  1.00  0.00           C
ATOM   1199 HG21 THR A 663      41.410  40.700  39.220  1.00  0.00           H
ATOM   1200 HG22 THR A 663      42.620  41.450  40.360  1.00  0.00           H
ATOM   1201 HG23 THR A 663      40.880  41.850  40.400  1.00  0.00           H
ATOM   1202  C   THR A 663      42.930  38.080  42.080  1.00  0.00           C
ATOM   1203  O   THR A 663      42.430  36.980  42.380  1.00  0.00           O
ATOM   1204  N   ILE A 664      43.910  38.530  42.870  1.00  0.00           N
ATOM   1205  HN  ILE A 664      44.410  39.330  42.560  1.00  0.00           H
ATOM   1206  CA  ILE A 664      44.350  37.950  44.150  1.00  0.00           C
ATOM   1207  HA  ILE A 664      43.760  37.090  44.420  1.00  0.00           H
ATOM   1208  CB  ILE A 664      45.820  37.310  44.060  1.00  0.00           C
ATOM   1209  HB  ILE A 664      46.380  38.250  43.820  1.00  0.00           H
ATOM   1210  CG2 ILE A 664      46.390  36.730  45.360  1.00  0.00           C
ATOM   1211 HG21 ILE A 664      46.410  37.470  46.190  1.00  0.00           H
ATOM   1212 HG22 ILE A 664      47.360  36.190  45.370  1.00  0.00           H
ATOM   1213 HG23 ILE A 664      45.650  35.970  45.700  1.00  0.00           H
ATOM   1214  CG1 ILE A 664      46.030  36.370  42.760  1.00  0.00           C
ATOM   1215 HG11 ILE A 664      47.130  36.200  42.650  1.00  0.00           H
ATOM   1216 HG12 ILE A 664      45.640  37.050  41.960  1.00  0.00           H
ATOM   1217  CD  ILE A 664      45.440  35.010  43.070  1.00  0.00           C
ATOM   1218  HD1 ILE A 664      44.340  35.020  43.280  1.00  0.00           H
ATOM   1219  HD2 ILE A 664      46.010  34.500  43.890  1.00  0.00           H
ATOM   1220  HD3 ILE A 664      45.540  34.370  42.170  1.00  0.00           H
ATOM   1221  C   ILE A 664      44.300  39.010  45.280  1.00  0.00           C
ATOM   1222  O   ILE A 664      44.650  40.150  45.170  1.00  0.00           O
ATOM   1223  N   LEU A 665      43.650  38.710  46.420  1.00  0.00           N
ATOM   1224  HN  LEU A 665      43.300  37.810  46.670  1.00  0.00           H
ATOM   1225  CA  LEU A 665      43.480  39.640  47.570  1.00  0.00           C
ATOM   1226  HA  LEU A 665      43.040  40.570  47.250  1.00  0.00           H
ATOM   1227  CB  LEU A 665      42.550  38.950  48.570  1.00  0.00           C
ATOM   1228  HB1 LEU A 665      42.450  39.630  49.430  1.00  0.00           H
ATOM   1229  HB2 LEU A 665      43.120  38.150  49.090  1.00  0.00           H
ATOM   1230  CG  LEU A 665      41.180  38.340  48.140  1.00  0.00           C
ATOM   1231  HG  LEU A 665      41.360  37.520  47.410  1.00  0.00           H
ATOM   1232  CD1 LEU A 665      40.600  37.680  49.440  1.00  0.00           C
ATOM   1233 HD11 LEU A 665      40.920  38.210  50.350  1.00  0.00           H
ATOM   1234 HD12 LEU A 665      41.090  36.690  49.560  1.00  0.00           H
ATOM   1235 HD13 LEU A 665      39.520  37.420  49.430  1.00  0.00           H
ATOM   1236  CD2 LEU A 665      40.150  39.390  47.500  1.00  0.00           C
ATOM   1237 HD21 LEU A 665      40.720  39.990  46.770  1.00  0.00           H
ATOM   1238 HD22 LEU A 665      39.910  40.150  48.290  1.00  0.00           H
ATOM   1239 HD23 LEU A 665      39.280  38.840  47.060  1.00  0.00           H
ATOM   1240  C   LEU A 665      44.780  39.970  48.320  1.00  0.00           C
ATOM   1241  O   LEU A 665      45.660  39.140  48.290  1.00  0.00           O
ATOM   1242  N   GLY A 666      44.930  41.200  48.860  1.00  0.00           N
ATOM   1243  HN  GLY A 666      44.150  41.820  48.780  1.00  0.00           H
ATOM   1244  CA  GLY A 666      46.180  41.570  49.570  1.00  0.00           C
ATOM   1245  HA1 GLY A 666      46.920  41.800  48.830  1.00  0.00           H
ATOM   1246  HA2 GLY A 666      46.460  40.800  50.290  1.00  0.00           H
ATOM   1247  C   GLY A 666      46.000  42.820  50.390  1.00  0.00           C
ATOM   1248  O   GLY A 666      44.920  43.300  50.750  1.00  0.00           O
ATOM   1249  N   SER A 667      47.100  43.390  50.880  1.00  0.00           N
ATOM   1250  HN  SER A 667      48.040  43.190  50.600  1.00  0.00           H
ATOM   1251  CA  SER A 667      46.960  44.590  51.630  1.00  0.00           C
ATOM   1252  HA  SER A 667      46.340  44.430  52.490  1.00  0.00           H
ATOM   1253  CB  SER A 667      48.320  45.070  52.100  1.00  0.00           C
ATOM   1254  HB1 SER A 667      48.700  44.290  52.800  1.00  0.00           H
ATOM   1255  HB2 SER A 667      48.330  46.040  52.650  1.00  0.00           H
ATOM   1256  OG  SER A 667      49.230  45.220  51.060  1.00  0.00           O
ATOM   1257  HG1 SER A 667      49.310  46.130  50.780  1.00  0.00           H
ATOM   1258  C   SER A 667      46.340  45.760  50.980  1.00  0.00           C
ATOM   1259  O   SER A 667      46.570  45.950  49.780  1.00  0.00           O
ATOM   1260  N   THR A 668      45.740  46.640  51.760  1.00  0.00           N
ATOM   1261  HN  THR A 668      45.560  46.440  52.720  1.00  0.00           H
ATOM   1262  CA  THR A 668      44.990  47.810  51.240  1.00  0.00           C
ATOM   1263  HA  THR A 668      45.360  48.090  50.260  1.00  0.00           H
ATOM   1264  CB  THR A 668      43.450  47.660  50.970  1.00  0.00           C
ATOM   1265  HB  THR A 668      43.410  47.350  49.900  1.00  0.00           H
ATOM   1266  OG1 THR A 668      42.590  48.810  51.180  1.00  0.00           O
ATOM   1267  HG1 THR A 668      42.580  49.320  50.360  1.00  0.00           H
ATOM   1268  CG2 THR A 668      42.900  46.570  51.860  1.00  0.00           C
ATOM   1269 HG21 THR A 668      41.800  46.600  51.710  1.00  0.00           H
ATOM   1270 HG22 THR A 668      43.090  46.840  52.910  1.00  0.00           H
ATOM   1271 HG23 THR A 668      43.260  45.530  51.720  1.00  0.00           H
ATOM   1272  C   THR A 668      45.310  48.950  52.120  1.00  0.00           C
ATOM   1273  O   THR A 668      45.350  48.910  53.340  1.00  0.00           O
ATOM   1274  N   GLY A 669      45.750  50.140  51.590  1.00  0.00           N
ATOM   1275  HN  GLY A 669      45.780  50.200  50.600  1.00  0.00           H
ATOM   1276  CA  GLY A 669      46.000  51.280  52.360  1.00  0.00           C
ATOM   1277  HA1 GLY A 669      46.700  51.870  51.780  1.00  0.00           H
ATOM   1278  HA2 GLY A 669      46.360  50.870  53.290  1.00  0.00           H
ATOM   1279  C   GLY A 669      44.810  52.150  52.730  1.00  0.00           C
ATOM   1280  O   GLY A 669      44.820  52.490  53.890  1.00  0.00           O
ATOM   1281  N   PRO A 670      43.800  52.500  51.980  1.00  0.00           N
ATOM   1282  CD  PRO A 670      43.840  52.420  50.540  1.00  0.00           C
ATOM   1283  HD1 PRO A 670      43.560  51.390  50.240  1.00  0.00           H
ATOM   1284  HD2 PRO A 670      44.790  52.720  50.070  1.00  0.00           H
ATOM   1285  CA  PRO A 670      42.440  53.040  52.490  1.00  0.00           C
ATOM   1286  HA  PRO A 670      42.700  54.030  52.800  1.00  0.00           H
ATOM   1287  CB  PRO A 670      41.640  52.980  51.170  1.00  0.00           C
ATOM   1288  HB1 PRO A 670      40.760  53.640  51.010  1.00  0.00           H
ATOM   1289  HB2 PRO A 670      41.240  51.930  51.090  1.00  0.00           H
ATOM   1290  CG  PRO A 670      42.650  53.210  50.060  1.00  0.00           C
ATOM   1291  HG1 PRO A 670      42.200  52.890  49.100  1.00  0.00           H
ATOM   1292  HG2 PRO A 670      42.980  54.260  49.880  1.00  0.00           H
ATOM   1293  C   PRO A 670      41.830  52.300  53.670  1.00  0.00           C
ATOM   1294  O   PRO A 670      41.110  52.870  54.490  1.00  0.00           O
ATOM   1295  N   VAL A 671      42.020  51.000  53.770  1.00  0.00           N
ATOM   1296  HN  VAL A 671      42.420  50.420  53.060  1.00  0.00           H
ATOM   1297  CA  VAL A 671      41.580  50.300  54.990  1.00  0.00           C
ATOM   1298  HA  VAL A 671      40.560  50.660  55.100  1.00  0.00           H
ATOM   1299  CB  VAL A 671      41.500  48.820  54.770  1.00  0.00           C
ATOM   1300  HB  VAL A 671      42.510  48.560  54.370  1.00  0.00           H
ATOM   1301  CG1 VAL A 671      41.280  48.090  56.140  1.00  0.00           C
ATOM   1302 HG11 VAL A 671      42.190  48.180  56.770  1.00  0.00           H
ATOM   1303 HG12 VAL A 671      41.220  47.010  55.910  1.00  0.00           H
ATOM   1304 HG13 VAL A 671      40.360  48.490  56.610  1.00  0.00           H
ATOM   1305  CG2 VAL A 671      40.390  48.550  53.730  1.00  0.00           C
ATOM   1306 HG21 VAL A 671      40.360  47.470  53.480  1.00  0.00           H
ATOM   1307 HG22 VAL A 671      40.430  49.150  52.790  1.00  0.00           H
ATOM   1308 HG23 VAL A 671      39.390  48.920  54.050  1.00  0.00           H
ATOM   1309  C   VAL A 671      42.390  50.710  56.230  1.00  0.00           C
ATOM   1310  O   VAL A 671      41.790  50.920  57.300  1.00  0.00           O
ATOM   1311  N   LEU A 672      43.780  50.850  56.200  1.00  0.00           N
ATOM   1312  HN  LEU A 672      44.320  50.630  55.390  1.00  0.00           H
ATOM   1313  CA  LEU A 672      44.700  51.240  57.240  1.00  0.00           C
ATOM   1314  HA  LEU A 672      44.480  50.780  58.200  1.00  0.00           H
ATOM   1315  CB  LEU A 672      46.220  50.980  56.820  1.00  0.00           C
ATOM   1316  HB1 LEU A 672      46.310  51.520  55.850  1.00  0.00           H
ATOM   1317  HB2 LEU A 672      46.340  49.880  56.680  1.00  0.00           H
ATOM   1318  CG  LEU A 672      47.310  51.450  57.750  1.00  0.00           C
ATOM   1319  HG  LEU A 672      47.440  52.560  57.770  1.00  0.00           H
ATOM   1320  CD1 LEU A 672      46.990  50.880  59.200  1.00  0.00           C
ATOM   1321 HD11 LEU A 672      45.980  51.100  59.610  1.00  0.00           H
ATOM   1322 HD12 LEU A 672      47.810  51.180  59.870  1.00  0.00           H
ATOM   1323 HD13 LEU A 672      47.090  49.780  59.120  1.00  0.00           H
ATOM   1324  CD2 LEU A 672      48.690  50.970  57.300  1.00  0.00           C
ATOM   1325 HD21 LEU A 672      48.980  51.370  56.310  1.00  0.00           H
ATOM   1326 HD22 LEU A 672      48.600  49.870  57.130  1.00  0.00           H
ATOM   1327 HD23 LEU A 672      49.460  51.230  58.050  1.00  0.00           H
ATOM   1328  C   LEU A 672      44.440  52.690  57.620  1.00  0.00           C
ATOM   1329  O   LEU A 672      44.330  53.020  58.850  1.00  0.00           O
ATOM   1330  N   VAL A 673      44.060  53.540  56.630  1.00  0.00           N
ATOM   1331  HN  VAL A 673      44.180  53.300  55.670  1.00  0.00           H
ATOM   1332  CA  VAL A 673      43.510  54.860  56.820  1.00  0.00           C
ATOM   1333  HA  VAL A 673      44.270  55.370  57.390  1.00  0.00           H
ATOM   1334  CB  VAL A 673      43.460  55.600  55.490  1.00  0.00           C
ATOM   1335  HB  VAL A 673      42.830  55.040  54.760  1.00  0.00           H
ATOM   1336  CG1 VAL A 673      42.980  57.020  55.650  1.00  0.00           C
ATOM   1337 HG11 VAL A 673      43.390  57.330  56.640  1.00  0.00           H
ATOM   1338 HG12 VAL A 673      41.880  57.060  55.790  1.00  0.00           H
ATOM   1339 HG13 VAL A 673      43.240  57.760  54.860  1.00  0.00           H
ATOM   1340  CG2 VAL A 673      44.850  55.680  54.880  1.00  0.00           C
ATOM   1341 HG21 VAL A 673      45.150  54.620  54.670  1.00  0.00           H
ATOM   1342 HG22 VAL A 673      45.610  56.210  55.500  1.00  0.00           H
ATOM   1343 HG23 VAL A 673      44.760  56.250  53.930  1.00  0.00           H
ATOM   1344  C   VAL A 673      42.210  54.850  57.590  1.00  0.00           C
ATOM   1345  O   VAL A 673      42.030  55.510  58.630  1.00  0.00           O
ATOM   1346  N   PHE A 674      41.260  53.930  57.220  1.00  0.00           N
ATOM   1347  HN  PHE A 674      41.390  53.420  56.380  1.00  0.00           H
ATOM   1348  CA  PHE A 674      39.930  53.790  57.820  1.00  0.00           C
ATOM   1349  HA  PHE A 674      39.460  54.780  57.790  1.00  0.00           H
ATOM   1350  CB  PHE A 674      38.970  52.890  56.960  1.00  0.00           C
ATOM   1351  HB1 PHE A 674      39.600  52.210  56.350  1.00  0.00           H
ATOM   1352  HB2 PHE A 674      38.430  53.380  56.120  1.00  0.00           H
ATOM   1353  CG  PHE A 674      38.030  51.970  57.760  1.00  0.00           C
ATOM   1354  CD1 PHE A 674      36.830  52.590  58.130  1.00  0.00           C
ATOM   1355  HD1 PHE A 674      36.600  53.600  57.860  1.00  0.00           H
ATOM   1356  CE1 PHE A 674      35.870  51.770  58.850  1.00  0.00           C
ATOM   1357  HE1 PHE A 674      34.940  52.190  59.210  1.00  0.00           H
ATOM   1358  CZ  PHE A 674      36.190  50.450  59.280  1.00  0.00           C
ATOM   1359  HZ  PHE A 674      35.430  49.830  59.740  1.00  0.00           H
ATOM   1360  CD2 PHE A 674      38.310  50.640  58.090  1.00  0.00           C
ATOM   1361  HD2 PHE A 674      39.260  50.200  57.800  1.00  0.00           H
ATOM   1362  CE2 PHE A 674      37.370  49.880  58.890  1.00  0.00           C
ATOM   1363  HE2 PHE A 674      37.610  48.840  59.050  1.00  0.00           H
ATOM   1364  C   PHE A 674      39.870  53.460  59.320  1.00  0.00           C
ATOM   1365  O   PHE A 674      39.330  54.160  60.100  1.00  0.00           O
ATOM   1366  N   GLU A 675      40.560  52.370  59.650  1.00  0.00           N
ATOM   1367  HN  GLU A 675      41.050  51.820  58.970  1.00  0.00           H
ATOM   1368  CA  GLU A 675      40.600  51.820  61.010  1.00  0.00           C
ATOM   1369  HA  GLU A 675      39.630  51.550  61.410  1.00  0.00           H
ATOM   1370  CB  GLU A 675      41.550  50.570  61.170  1.00  0.00           C
ATOM   1371  HB1 GLU A 675      41.880  50.440  62.230  1.00  0.00           H
ATOM   1372  HB2 GLU A 675      42.490  50.820  60.630  1.00  0.00           H
ATOM   1373  CG  GLU A 675      41.070  49.290  60.550  1.00  0.00           C
ATOM   1374  HG1 GLU A 675      41.900  48.630  60.210  1.00  0.00           H
ATOM   1375  HG2 GLU A 675      40.570  49.600  59.600  1.00  0.00           H
ATOM   1376  CD  GLU A 675      40.130  48.420  61.340  1.00  0.00           C
ATOM   1377  OE1 GLU A 675      40.270  47.190  61.360  1.00  0.00           O
ATOM   1378  OE2 GLU A 675      39.230  48.990  61.970  1.00  0.00           O
ATOM   1379  C   GLU A 675      41.200  52.860  61.960  1.00  0.00           C
ATOM   1380  O   GLU A 675      40.710  53.170  63.040  1.00  0.00           O
ATOM   1381  N   LYS A 676      42.350  53.440  61.570  1.00  0.00           N
ATOM   1382  HN  LYS A 676      42.790  53.230  60.690  1.00  0.00           H
ATOM   1383  CA  LYS A 676      42.910  54.540  62.260  1.00  0.00           C
ATOM   1384  HA  LYS A 676      43.180  54.090  63.210  1.00  0.00           H
ATOM   1385  CB  LYS A 676      44.230  54.870  61.620  1.00  0.00           C
ATOM   1386  HB1 LYS A 676      44.120  55.210  60.570  1.00  0.00           H
ATOM   1387  HB2 LYS A 676      44.740  53.890  61.680  1.00  0.00           H
ATOM   1388  CG  LYS A 676      45.180  55.880  62.270  1.00  0.00           C
ATOM   1389  HG1 LYS A 676      45.360  55.660  63.350  1.00  0.00           H
ATOM   1390  HG2 LYS A 676      44.730  56.900  62.200  1.00  0.00           H
ATOM   1391  CD  LYS A 676      46.500  55.990  61.530  1.00  0.00           C
ATOM   1392  HD1 LYS A 676      46.370  56.420  60.520  1.00  0.00           H
ATOM   1393  HD2 LYS A 676      46.990  55.000  61.460  1.00  0.00           H
ATOM   1394  CE  LYS A 676      47.410  56.950  62.320  1.00  0.00           C
ATOM   1395  HE1 LYS A 676      47.630  56.540  63.330  1.00  0.00           H
ATOM   1396  HE2 LYS A 676      46.900  57.920  62.480  1.00  0.00           H
ATOM   1397  NZ  LYS A 676      48.730  57.190  61.700  1.00  0.00           N
ATOM   1398  HZ1 LYS A 676      49.260  57.710  62.430  1.00  0.00           H
ATOM   1399  HZ2 LYS A 676      48.670  57.550  60.730  1.00  0.00           H
ATOM   1400  HZ3 LYS A 676      49.230  56.280  61.630  1.00  0.00           H
ATOM   1401  C   LYS A 676      42.110  55.820  62.390  1.00  0.00           C
ATOM   1402  O   LYS A 676      42.050  56.350  63.520  1.00  0.00           O
ATOM   1403  N   ILE A 677      41.450  56.280  61.340  1.00  0.00           N
ATOM   1404  HN  ILE A 677      41.560  55.860  60.440  1.00  0.00           H
ATOM   1405  CA  ILE A 677      40.410  57.380  61.310  1.00  0.00           C
ATOM   1406  HA  ILE A 677      40.800  58.300  61.730  1.00  0.00           H
ATOM   1407  CB  ILE A 677      39.940  57.700  59.970  1.00  0.00           C
ATOM   1408  HB  ILE A 677      40.010  56.760  59.370  1.00  0.00           H
ATOM   1409  CG2 ILE A 677      38.470  58.260  59.950  1.00  0.00           C
ATOM   1410 HG21 ILE A 677      37.700  57.550  60.340  1.00  0.00           H
ATOM   1411 HG22 ILE A 677      38.060  58.490  58.940  1.00  0.00           H
ATOM   1412 HG23 ILE A 677      38.540  59.240  60.460  1.00  0.00           H
ATOM   1413  CG1 ILE A 677      41.000  58.690  59.380  1.00  0.00           C
ATOM   1414 HG11 ILE A 677      42.000  58.220  59.480  1.00  0.00           H
ATOM   1415 HG12 ILE A 677      41.060  59.670  59.900  1.00  0.00           H
ATOM   1416  CD  ILE A 677      40.790  58.930  57.860  1.00  0.00           C
ATOM   1417  HD1 ILE A 677      39.920  59.580  57.600  1.00  0.00           H
ATOM   1418  HD2 ILE A 677      40.670  57.940  57.390  1.00  0.00           H
ATOM   1419  HD3 ILE A 677      41.640  59.510  57.430  1.00  0.00           H
ATOM   1420  C   ILE A 677      39.300  56.950  62.240  1.00  0.00           C
ATOM   1421  O   ILE A 677      38.950  57.680  63.120  1.00  0.00           O
ATOM   1422  N   LEU A 678      38.760  55.720  62.120  1.00  0.00           N
ATOM   1423  HN  LEU A 678      39.090  55.230  61.330  1.00  0.00           H
ATOM   1424  CA  LEU A 678      37.580  55.260  62.890  1.00  0.00           C
ATOM   1425  HA  LEU A 678      36.830  56.030  62.780  1.00  0.00           H
ATOM   1426  CB  LEU A 678      36.930  53.960  62.350  1.00  0.00           C
ATOM   1427  HB1 LEU A 678      37.680  53.160  62.550  1.00  0.00           H
ATOM   1428  HB2 LEU A 678      36.850  54.010  61.240  1.00  0.00           H
ATOM   1429  CG  LEU A 678      35.500  53.700  62.980  1.00  0.00           C
ATOM   1430  HG  LEU A 678      35.610  53.790  64.080  1.00  0.00           H
ATOM   1431  CD1 LEU A 678      34.280  54.600  62.590  1.00  0.00           C
ATOM   1432 HD11 LEU A 678      34.410  55.520  63.200  1.00  0.00           H
ATOM   1433 HD12 LEU A 678      33.300  54.230  62.940  1.00  0.00           H
ATOM   1434 HD13 LEU A 678      34.220  55.020  61.560  1.00  0.00           H
ATOM   1435  CD2 LEU A 678      35.200  52.270  62.480  1.00  0.00           C
ATOM   1436 HD21 LEU A 678      35.050  52.320  61.380  1.00  0.00           H
ATOM   1437 HD22 LEU A 678      34.330  51.910  63.100  1.00  0.00           H
ATOM   1438 HD23 LEU A 678      36.070  51.640  62.750  1.00  0.00           H
ATOM   1439  C   LEU A 678      37.880  55.200  64.380  1.00  0.00           C
ATOM   1440  O   LEU A 678      37.160  55.700  65.230  1.00  0.00           O
ATOM   1441  N   TYR A 679      39.060  54.680  64.700  1.00  0.00           N
ATOM   1442  HN  TYR A 679      39.630  54.310  63.980  1.00  0.00           H
ATOM   1443  CA  TYR A 679      39.540  54.640  66.080  1.00  0.00           C
ATOM   1444  HA  TYR A 679      38.800  54.150  66.690  1.00  0.00           H
ATOM   1445  CB  TYR A 679      40.890  53.790  66.050  1.00  0.00           C
ATOM   1446  HB1 TYR A 679      41.600  54.350  65.410  1.00  0.00           H
ATOM   1447  HB2 TYR A 679      40.890  52.730  65.690  1.00  0.00           H
ATOM   1448  CG  TYR A 679      41.440  53.750  67.500  1.00  0.00           C
ATOM   1449  CD1 TYR A 679      40.620  53.240  68.540  1.00  0.00           C
ATOM   1450  HD1 TYR A 679      39.630  52.910  68.270  1.00  0.00           H
ATOM   1451  CE1 TYR A 679      41.230  53.130  69.870  1.00  0.00           C
ATOM   1452  HE1 TYR A 679      40.590  52.960  70.730  1.00  0.00           H
ATOM   1453  CZ  TYR A 679      42.630  53.360  70.000  1.00  0.00           C
ATOM   1454  OH  TYR A 679      43.210  53.310  71.300  1.00  0.00           O
ATOM   1455  HH  TYR A 679      44.070  53.760  71.290  1.00  0.00           H
ATOM   1456  CD2 TYR A 679      42.790  54.040  67.730  1.00  0.00           C
ATOM   1457  HD2 TYR A 679      43.480  54.270  66.920  1.00  0.00           H
ATOM   1458  CE2 TYR A 679      43.350  53.870  68.940  1.00  0.00           C
ATOM   1459  HE2 TYR A 679      44.370  54.090  69.230  1.00  0.00           H
ATOM   1460  C   TYR A 679      39.730  56.060  66.670  1.00  0.00           C
ATOM   1461  O   TYR A 679      39.290  56.410  67.780  1.00  0.00           O
ATOM   1462  N   LYS A 680      40.380  57.000  65.960  1.00  0.00           N
ATOM   1463  HN  LYS A 680      40.900  56.890  65.110  1.00  0.00           H
ATOM   1464  CA  LYS A 680      40.490  58.440  66.300  1.00  0.00           C
ATOM   1465  HA  LYS A 680      40.890  58.500  67.300  1.00  0.00           H
ATOM   1466  CB  LYS A 680      41.570  59.190  65.460  1.00  0.00           C
ATOM   1467  HB1 LYS A 680      41.520  60.290  65.600  1.00  0.00           H
ATOM   1468  HB2 LYS A 680      41.300  59.160  64.390  1.00  0.00           H
ATOM   1469  CG  LYS A 680      43.010  58.700  65.640  1.00  0.00           C
ATOM   1470  HG1 LYS A 680      43.470  59.040  64.690  1.00  0.00           H
ATOM   1471  HG2 LYS A 680      43.070  57.590  65.600  1.00  0.00           H
ATOM   1472  CD  LYS A 680      43.890  59.250  66.820  1.00  0.00           C
ATOM   1473  HD1 LYS A 680      43.200  59.140  67.680  1.00  0.00           H
ATOM   1474  HD2 LYS A 680      44.320  60.270  66.670  1.00  0.00           H
ATOM   1475  CE  LYS A 680      45.050  58.330  67.230  1.00  0.00           C
ATOM   1476  HE1 LYS A 680      45.800  58.210  66.420  1.00  0.00           H
ATOM   1477  HE2 LYS A 680      44.590  57.350  67.490  1.00  0.00           H
ATOM   1478  NZ  LYS A 680      45.690  58.650  68.480  1.00  0.00           N
ATOM   1479  HZ1 LYS A 680      46.060  59.610  68.580  1.00  0.00           H
ATOM   1480  HZ2 LYS A 680      46.330  57.930  68.890  1.00  0.00           H
ATOM   1481  HZ3 LYS A 680      44.920  58.620  69.170  1.00  0.00           H
ATOM   1482  C   LYS A 680      39.250  59.250  66.370  1.00  0.00           C
ATOM   1483  O   LYS A 680      39.140  60.130  67.210  1.00  0.00           O
ATOM   1484  N   PHE A 681      38.260  59.010  65.450  1.00  0.00           N
ATOM   1485  HN  PHE A 681      38.490  58.460  64.650  1.00  0.00           H
ATOM   1486  CA  PHE A 681      36.920  59.590  65.580  1.00  0.00           C
ATOM   1487  HA  PHE A 681      36.960  60.660  65.530  1.00  0.00           H
ATOM   1488  CB  PHE A 681      36.220  59.180  64.220  1.00  0.00           C
ATOM   1489  HB1 PHE A 681      36.310  58.070  64.210  1.00  0.00           H
ATOM   1490  HB2 PHE A 681      36.730  59.480  63.290  1.00  0.00           H
ATOM   1491  CG  PHE A 681      34.740  59.650  64.220  1.00  0.00           C
ATOM   1492  CD1 PHE A 681      33.630  58.790  64.550  1.00  0.00           C
ATOM   1493  HD1 PHE A 681      33.750  57.800  64.940  1.00  0.00           H
ATOM   1494  CE1 PHE A 681      32.260  59.280  64.520  1.00  0.00           C
ATOM   1495  HE1 PHE A 681      31.450  58.760  65.030  1.00  0.00           H
ATOM   1496  CZ  PHE A 681      32.070  60.500  63.930  1.00  0.00           C
ATOM   1497  HZ  PHE A 681      31.060  60.830  63.790  1.00  0.00           H
ATOM   1498  CD2 PHE A 681      34.430  60.880  63.670  1.00  0.00           C
ATOM   1499  HD2 PHE A 681      35.170  61.530  63.220  1.00  0.00           H
ATOM   1500  CE2 PHE A 681      33.150  61.290  63.540  1.00  0.00           C
ATOM   1501  HE2 PHE A 681      32.980  62.280  63.130  1.00  0.00           H
ATOM   1502  C   PHE A 681      36.140  59.080  66.870  1.00  0.00           C
ATOM   1503  O   PHE A 681      35.460  59.910  67.490  1.00  0.00           O
ATOM   1504  N   CYS A 682      36.210  57.800  67.220  1.00  0.00           N
ATOM   1505  HN  CYS A 682      36.890  57.270  66.710  1.00  0.00           H
ATOM   1506  CA  CYS A 682      35.640  57.120  68.390  1.00  0.00           C
ATOM   1507  HA  CYS A 682      34.580  57.320  68.420  1.00  0.00           H
ATOM   1508  CB  CYS A 682      35.720  55.610  68.150  1.00  0.00           C
ATOM   1509  HB1 CYS A 682      35.500  55.100  69.120  1.00  0.00           H
ATOM   1510  HB2 CYS A 682      36.780  55.420  67.880  1.00  0.00           H
ATOM   1511  SG  CYS A 682      34.660  55.100  66.780  1.00  0.00           S
ATOM   1512  HG1 CYS A 682      35.550  55.270  65.810  1.00  0.00           H
ATOM   1513  C   CYS A 682      36.280  57.620  69.680  1.00  0.00           C
ATOM   1514  O   CYS A 682      35.570  57.850  70.670  1.00  0.00           O
ATOM   1515  N   ARG A 683      37.570  57.760  69.810  1.00  0.00           N
ATOM   1516  HN  ARG A 683      38.090  57.380  69.040  1.00  0.00           H
ATOM   1517  CA  ARG A 683      38.260  58.500  70.840  1.00  0.00           C
ATOM   1518  HA  ARG A 683      37.830  58.270  71.800  1.00  0.00           H
ATOM   1519  CB  ARG A 683      39.710  58.330  70.930  1.00  0.00           C
ATOM   1520  HB1 ARG A 683      40.230  58.980  71.670  1.00  0.00           H
ATOM   1521  HB2 ARG A 683      40.160  58.550  69.940  1.00  0.00           H
ATOM   1522  CG  ARG A 683      40.080  56.870  71.240  1.00  0.00           C
ATOM   1523  HG1 ARG A 683      41.150  56.730  71.490  1.00  0.00           H
ATOM   1524  HG2 ARG A 683      39.900  56.240  70.350  1.00  0.00           H
ATOM   1525  CD  ARG A 683      39.260  56.160  72.350  1.00  0.00           C
ATOM   1526  HD1 ARG A 683      39.570  55.090  72.330  1.00  0.00           H
ATOM   1527  HD2 ARG A 683      38.180  56.230  72.110  1.00  0.00           H
ATOM   1528  NE  ARG A 683      39.710  56.860  73.610  1.00  0.00           N
ATOM   1529  HE  ARG A 683      40.670  57.030  73.840  1.00  0.00           H
ATOM   1530  CZ  ARG A 683      38.850  57.410  74.530  1.00  0.00           C
ATOM   1531  NH1 ARG A 683      39.320  57.920  75.680  1.00  0.00           N
ATOM   1532 HH11 ARG A 683      38.670  57.870  76.450  1.00  0.00           H
ATOM   1533 HH12 ARG A 683      40.290  57.850  75.930  1.00  0.00           H
ATOM   1534  NH2 ARG A 683      37.510  57.230  74.410  1.00  0.00           N
ATOM   1535 HH21 ARG A 683      37.120  56.540  73.790  1.00  0.00           H
ATOM   1536 HH22 ARG A 683      36.930  57.640  75.110  1.00  0.00           H
ATOM   1537  C   ARG A 683      37.900  60.060  70.920  1.00  0.00           C
ATOM   1538  O   ARG A 683      37.780  60.620  72.030  1.00  0.00           O
ATOM   1539  N   ASP A 684      37.730  60.860  69.820  1.00  0.00           N
ATOM   1540  HN  ASP A 684      37.840  60.610  68.860  1.00  0.00           H
ATOM   1541  CA  ASP A 684      37.240  62.240  69.880  1.00  0.00           C
ATOM   1542  HA  ASP A 684      37.760  62.790  70.640  1.00  0.00           H
ATOM   1543  CB  ASP A 684      37.350  62.860  68.430  1.00  0.00           C
ATOM   1544  HB1 ASP A 684      36.740  63.790  68.430  1.00  0.00           H
ATOM   1545  HB2 ASP A 684      36.970  62.120  67.690  1.00  0.00           H
ATOM   1546  CG  ASP A 684      38.680  63.480  68.050  1.00  0.00           C
ATOM   1547  OD1 ASP A 684      38.760  64.160  67.040  1.00  0.00           O
ATOM   1548  OD2 ASP A 684      39.670  63.230  68.740  1.00  0.00           O
ATOM   1549  C   ASP A 684      35.820  62.380  70.280  1.00  0.00           C
ATOM   1550  O   ASP A 684      35.540  63.370  70.960  1.00  0.00           O
ATOM   1551  N   TYR A 685      34.930  61.530  69.780  1.00  0.00           N
ATOM   1552  HN  TYR A 685      35.150  60.860  69.070  1.00  0.00           H
ATOM   1553  CA  TYR A 685      33.510  61.670  70.160  1.00  0.00           C
ATOM   1554  HA  TYR A 685      33.270  62.640  70.580  1.00  0.00           H
ATOM   1555  CB  TYR A 685      32.620  61.560  68.900  1.00  0.00           C
ATOM   1556  HB1 TYR A 685      31.550  61.470  69.150  1.00  0.00           H
ATOM   1557  HB2 TYR A 685      32.760  60.650  68.280  1.00  0.00           H
ATOM   1558  CG  TYR A 685      32.740  62.810  68.090  1.00  0.00           C
ATOM   1559  CD1 TYR A 685      33.370  62.710  66.820  1.00  0.00           C
ATOM   1560  HD1 TYR A 685      33.680  61.760  66.430  1.00  0.00           H
ATOM   1561  CE1 TYR A 685      33.620  63.850  66.100  1.00  0.00           C
ATOM   1562  HE1 TYR A 685      34.050  63.860  65.110  1.00  0.00           H
ATOM   1563  CZ  TYR A 685      33.080  65.060  66.570  1.00  0.00           C
ATOM   1564  OH  TYR A 685      33.380  66.200  65.780  1.00  0.00           O
ATOM   1565  HH  TYR A 685      32.990  66.970  66.230  1.00  0.00           H
ATOM   1566  CD2 TYR A 685      32.100  63.950  68.460  1.00  0.00           C
ATOM   1567  HD2 TYR A 685      31.510  64.110  69.340  1.00  0.00           H
ATOM   1568  CE2 TYR A 685      32.280  65.150  67.730  1.00  0.00           C
ATOM   1569  HE2 TYR A 685      31.920  66.130  68.030  1.00  0.00           H
ATOM   1570  C   TYR A 685      32.960  60.730  71.220  1.00  0.00           C
ATOM   1571  O   TYR A 685      31.730  60.780  71.550  1.00  0.00           O
ATOM   1572  N   GLN A 686      33.770  59.910  71.810  1.00  0.00           N
ATOM   1573  HN  GLN A 686      34.700  59.810  71.480  1.00  0.00           H
ATOM   1574  CA  GLN A 686      33.470  59.090  73.020  1.00  0.00           C
ATOM   1575  HA  GLN A 686      34.390  58.560  73.190  1.00  0.00           H
ATOM   1576  CB  GLN A 686      33.140  59.930  74.310  1.00  0.00           C
ATOM   1577  HB1 GLN A 686      32.900  59.150  75.070  1.00  0.00           H
ATOM   1578  HB2 GLN A 686      32.140  60.400  74.170  1.00  0.00           H
ATOM   1579  CG  GLN A 686      34.280  60.840  74.760  1.00  0.00           C
ATOM   1580  HG1 GLN A 686      33.920  61.350  75.670  1.00  0.00           H
ATOM   1581  HG2 GLN A 686      34.470  61.650  74.020  1.00  0.00           H
ATOM   1582  CD  GLN A 686      35.550  60.030  75.010  1.00  0.00           C
ATOM   1583  OE1 GLN A 686      35.440  58.960  75.540  1.00  0.00           O
ATOM   1584  NE2 GLN A 686      36.730  60.580  74.660  1.00  0.00           N
ATOM   1585 HE21 GLN A 686      37.590  60.080  74.810  1.00  0.00           H
ATOM   1586 HE22 GLN A 686      36.780  61.490  74.240  1.00  0.00           H
ATOM   1587  C   GLN A 686      32.510  57.950  72.680  1.00  0.00           C
ATOM   1588  O   GLN A 686      31.470  57.680  73.280  1.00  0.00           O
ATOM   1589  N   LEU A 687      32.910  57.220  71.590  1.00  0.00           N
ATOM   1590  HN  LEU A 687      33.800  57.360  71.180  1.00  0.00           H
ATOM   1591  CA  LEU A 687      32.080  56.120  71.090  1.00  0.00           C
ATOM   1592  HA  LEU A 687      31.120  55.970  71.550  1.00  0.00           H
ATOM   1593  CB  LEU A 687      31.760  56.240  69.600  1.00  0.00           C
ATOM   1594  HB1 LEU A 687      30.970  55.550  69.230  1.00  0.00           H
ATOM   1595  HB2 LEU A 687      32.640  56.160  68.930  1.00  0.00           H
ATOM   1596  CG  LEU A 687      31.260  57.700  69.290  1.00  0.00           C
ATOM   1597  HG  LEU A 687      32.010  58.340  69.800  1.00  0.00           H
ATOM   1598  CD1 LEU A 687      31.180  57.920  67.760  1.00  0.00           C
ATOM   1599 HD11 LEU A 687      30.980  59.000  67.620  1.00  0.00           H
ATOM   1600 HD12 LEU A 687      30.420  57.320  67.220  1.00  0.00           H
ATOM   1601 HD13 LEU A 687      32.100  57.690  67.190  1.00  0.00           H
ATOM   1602  CD2 LEU A 687      29.860  58.020  69.840  1.00  0.00           C
ATOM   1603 HD21 LEU A 687      29.120  57.310  69.430  1.00  0.00           H
ATOM   1604 HD22 LEU A 687      29.440  58.930  69.340  1.00  0.00           H
ATOM   1605 HD23 LEU A 687      29.770  58.120  70.940  1.00  0.00           H
ATOM   1606  C   LEU A 687      32.990  54.890  71.250  1.00  0.00           C
ATOM   1607  O   LEU A 687      34.160  55.130  71.110  1.00  0.00           O
ATOM   1608  N   SER A 688      32.480  53.600  71.220  1.00  0.00           N
ATOM   1609  HN  SER A 688      31.500  53.520  71.160  1.00  0.00           H
ATOM   1610  CA  SER A 688      33.210  52.380  71.070  1.00  0.00           C
ATOM   1611  HA  SER A 688      34.110  52.450  71.680  1.00  0.00           H
ATOM   1612  CB  SER A 688      32.600  51.160  71.740  1.00  0.00           C
ATOM   1613  HB1 SER A 688      31.530  51.130  71.420  1.00  0.00           H
ATOM   1614  HB2 SER A 688      32.620  51.420  72.830  1.00  0.00           H
ATOM   1615  OG  SER A 688      33.220  49.870  71.380  1.00  0.00           O
ATOM   1616  HG1 SER A 688      33.390  49.400  72.200  1.00  0.00           H
ATOM   1617  C   SER A 688      33.590  52.040  69.690  1.00  0.00           C
ATOM   1618  O   SER A 688      32.770  51.700  68.820  1.00  0.00           O
ATOM   1619  N   TYR A 689      34.850  52.060  69.340  1.00  0.00           N
ATOM   1620  HN  TYR A 689      35.460  52.440  70.030  1.00  0.00           H
ATOM   1621  CA  TYR A 689      35.460  51.700  68.040  1.00  0.00           C
ATOM   1622  HA  TYR A 689      35.060  52.390  67.310  1.00  0.00           H
ATOM   1623  CB  TYR A 689      37.040  51.920  68.200  1.00  0.00           C
ATOM   1624  HB1 TYR A 689      37.150  51.450  69.200  1.00  0.00           H
ATOM   1625  HB2 TYR A 689      37.420  52.960  68.180  1.00  0.00           H
ATOM   1626  CG  TYR A 689      37.830  51.100  67.210  1.00  0.00           C
ATOM   1627  CD1 TYR A 689      38.820  50.230  67.620  1.00  0.00           C
ATOM   1628  HD1 TYR A 689      38.960  50.100  68.690  1.00  0.00           H
ATOM   1629  CE1 TYR A 689      39.600  49.590  66.620  1.00  0.00           C
ATOM   1630  HE1 TYR A 689      40.360  48.890  66.920  1.00  0.00           H
ATOM   1631  CZ  TYR A 689      39.340  49.710  65.320  1.00  0.00           C
ATOM   1632  OH  TYR A 689      40.060  48.890  64.430  1.00  0.00           O
ATOM   1633  HH  TYR A 689      39.790  48.970  63.510  1.00  0.00           H
ATOM   1634  CD2 TYR A 689      37.760  51.420  65.810  1.00  0.00           C
ATOM   1635  HD2 TYR A 689      37.180  52.290  65.540  1.00  0.00           H
ATOM   1636  CE2 TYR A 689      38.520  50.720  64.890  1.00  0.00           C
ATOM   1637  HE2 TYR A 689      38.530  50.920  63.820  1.00  0.00           H
ATOM   1638  C   TYR A 689      35.120  50.340  67.370  1.00  0.00           C
ATOM   1639  O   TYR A 689      34.490  50.210  66.320  1.00  0.00           O
ATOM   1640  N   LEU A 690      35.380  49.260  68.100  1.00  0.00           N
ATOM   1641  HN  LEU A 690      35.790  49.210  69.010  1.00  0.00           H
ATOM   1642  CA  LEU A 690      35.080  47.940  67.600  1.00  0.00           C
ATOM   1643  HA  LEU A 690      35.520  47.880  66.620  1.00  0.00           H
ATOM   1644  CB  LEU A 690      35.800  46.810  68.400  1.00  0.00           C
ATOM   1645  HB1 LEU A 690      35.490  45.850  67.940  1.00  0.00           H
ATOM   1646  HB2 LEU A 690      35.460  46.770  69.460  1.00  0.00           H
ATOM   1647  CG  LEU A 690      37.340  46.870  68.360  1.00  0.00           C
ATOM   1648  HG  LEU A 690      37.600  47.910  68.590  1.00  0.00           H
ATOM   1649  CD1 LEU A 690      37.900  45.980  69.510  1.00  0.00           C
ATOM   1650 HD11 LEU A 690      37.550  44.940  69.360  1.00  0.00           H
ATOM   1651 HD12 LEU A 690      37.520  46.520  70.410  1.00  0.00           H
ATOM   1652 HD13 LEU A 690      38.990  45.960  69.670  1.00  0.00           H
ATOM   1653  CD2 LEU A 690      37.950  46.510  67.060  1.00  0.00           C
ATOM   1654 HD21 LEU A 690      37.920  45.410  66.880  1.00  0.00           H
ATOM   1655 HD22 LEU A 690      39.040  46.740  66.960  1.00  0.00           H
ATOM   1656 HD23 LEU A 690      37.410  46.970  66.190  1.00  0.00           H
ATOM   1657  C   LEU A 690      33.560  47.570  67.460  1.00  0.00           C
ATOM   1658  O   LEU A 690      33.180  46.980  66.500  1.00  0.00           O
ATOM   1659  N   SER A 691      32.700  48.050  68.420  1.00  0.00           N
ATOM   1660  HN  SER A 691      33.110  48.430  69.240  1.00  0.00           H
ATOM   1661  CA  SER A 691      31.260  48.090  68.310  1.00  0.00           C
ATOM   1662  HA  SER A 691      30.970  47.040  68.280  1.00  0.00           H
ATOM   1663  CB  SER A 691      30.640  48.850  69.510  1.00  0.00           C
ATOM   1664  HB1 SER A 691      31.070  49.880  69.550  1.00  0.00           H
ATOM   1665  HB2 SER A 691      31.030  48.520  70.490  1.00  0.00           H
ATOM   1666  OG  SER A 691      29.210  48.850  69.510  1.00  0.00           O
ATOM   1667  HG1 SER A 691      28.930  49.220  68.670  1.00  0.00           H
ATOM   1668  C   SER A 691      30.870  48.780  66.980  1.00  0.00           C
ATOM   1669  O   SER A 691      30.370  48.170  66.030  1.00  0.00           O
ATOM   1670  N   LEU A 692      31.200  50.150  66.880  1.00  0.00           N
ATOM   1671  HN  LEU A 692      31.620  50.610  67.650  1.00  0.00           H
ATOM   1672  CA  LEU A 692      30.750  50.910  65.700  1.00  0.00           C
ATOM   1673  HA  LEU A 692      29.680  50.910  65.810  1.00  0.00           H
ATOM   1674  CB  LEU A 692      31.130  52.400  65.930  1.00  0.00           C
ATOM   1675  HB1 LEU A 692      32.230  52.520  65.900  1.00  0.00           H
ATOM   1676  HB2 LEU A 692      30.710  52.670  66.920  1.00  0.00           H
ATOM   1677  CG  LEU A 692      30.570  53.430  64.870  1.00  0.00           C
ATOM   1678  HG  LEU A 692      31.140  53.190  63.960  1.00  0.00           H
ATOM   1679  CD1 LEU A 692      29.090  53.220  64.510  1.00  0.00           C
ATOM   1680 HD11 LEU A 692      28.790  52.280  64.000  1.00  0.00           H
ATOM   1681 HD12 LEU A 692      28.790  54.110  63.910  1.00  0.00           H
ATOM   1682 HD13 LEU A 692      28.440  53.260  65.410  1.00  0.00           H
ATOM   1683  CD2 LEU A 692      30.760  54.850  65.280  1.00  0.00           C
ATOM   1684 HD21 LEU A 692      30.370  55.060  66.310  1.00  0.00           H
ATOM   1685 HD22 LEU A 692      30.490  55.580  64.500  1.00  0.00           H
ATOM   1686 HD23 LEU A 692      31.840  55.070  65.410  1.00  0.00           H
ATOM   1687  C   LEU A 692      31.260  50.270  64.380  1.00  0.00           C
ATOM   1688  O   LEU A 692      30.520  50.160  63.400  1.00  0.00           O
ATOM   1689  N   ARG A 693      32.610  49.840  64.360  1.00  0.00           N
ATOM   1690  HN  ARG A 693      33.250  49.960  65.120  1.00  0.00           H
ATOM   1691  CA  ARG A 693      33.220  49.240  63.220  1.00  0.00           C
ATOM   1692  HA  ARG A 693      33.440  49.960  62.450  1.00  0.00           H
ATOM   1693  CB  ARG A 693      34.690  48.870  63.650  1.00  0.00           C
ATOM   1694  HB1 ARG A 693      34.690  48.350  64.630  1.00  0.00           H
ATOM   1695  HB2 ARG A 693      35.220  49.820  63.870  1.00  0.00           H
ATOM   1696  CG  ARG A 693      35.490  48.010  62.670  1.00  0.00           C
ATOM   1697  HG1 ARG A 693      35.680  48.760  61.860  1.00  0.00           H
ATOM   1698  HG2 ARG A 693      34.860  47.180  62.270  1.00  0.00           H
ATOM   1699  CD  ARG A 693      36.580  47.330  63.410  1.00  0.00           C
ATOM   1700  HD1 ARG A 693      36.220  46.580  64.140  1.00  0.00           H
ATOM   1701  HD2 ARG A 693      37.230  48.010  63.990  1.00  0.00           H
ATOM   1702  NE  ARG A 693      37.450  46.900  62.220  1.00  0.00           N
ATOM   1703  HE  ARG A 693      38.180  47.540  61.960  1.00  0.00           H
ATOM   1704  CZ  ARG A 693      37.240  45.830  61.460  1.00  0.00           C
ATOM   1705  NH1 ARG A 693      36.460  44.870  61.800  1.00  0.00           N
ATOM   1706 HH11 ARG A 693      36.060  44.810  62.710  1.00  0.00           H
ATOM   1707 HH12 ARG A 693      36.560  43.970  61.390  1.00  0.00           H
ATOM   1708  NH2 ARG A 693      38.010  45.770  60.330  1.00  0.00           N
ATOM   1709 HH21 ARG A 693      38.090  44.860  59.920  1.00  0.00           H
ATOM   1710 HH22 ARG A 693      38.690  46.510  60.340  1.00  0.00           H
ATOM   1711  C   ARG A 693      32.490  48.030  62.640  1.00  0.00           C
ATOM   1712  O   ARG A 693      32.330  47.900  61.420  1.00  0.00           O
ATOM   1713  N   THR A 694      31.870  47.150  63.460  1.00  0.00           N
ATOM   1714  HN  THR A 694      32.000  47.390  64.420  1.00  0.00           H
ATOM   1715  CA  THR A 694      31.030  46.040  63.070  1.00  0.00           C
ATOM   1716  HA  THR A 694      31.530  45.370  62.390  1.00  0.00           H
ATOM   1717  CB  THR A 694      30.740  45.150  64.260  1.00  0.00           C
ATOM   1718  HB  THR A 694      30.080  45.720  64.960  1.00  0.00           H
ATOM   1719  OG1 THR A 694      31.970  44.820  64.880  1.00  0.00           O
ATOM   1720  HG1 THR A 694      32.180  45.510  65.520  1.00  0.00           H
ATOM   1721  CG2 THR A 694      30.010  43.850  63.940  1.00  0.00           C
ATOM   1722 HG21 THR A 694      28.980  43.970  63.560  1.00  0.00           H
ATOM   1723 HG22 THR A 694      29.850  43.280  64.880  1.00  0.00           H
ATOM   1724 HG23 THR A 694      30.710  43.130  63.470  1.00  0.00           H
ATOM   1725  C   THR A 694      29.670  46.420  62.480  1.00  0.00           C
ATOM   1726  O   THR A 694      29.260  45.910  61.440  1.00  0.00           O
ATOM   1727  N   SER A 695      28.930  47.450  63.060  1.00  0.00           N
ATOM   1728  HN  SER A 695      29.290  47.770  63.930  1.00  0.00           H
ATOM   1729  CA  SER A 695      27.680  47.960  62.530  1.00  0.00           C
ATOM   1730  HA  SER A 695      27.040  47.120  62.300  1.00  0.00           H
ATOM   1731  CB  SER A 695      27.010  48.960  63.530  1.00  0.00           C
ATOM   1732  HB1 SER A 695      26.190  49.550  63.080  1.00  0.00           H
ATOM   1733  HB2 SER A 695      27.840  49.680  63.710  1.00  0.00           H
ATOM   1734  OG  SER A 695      26.700  48.340  64.740  1.00  0.00           O
ATOM   1735  HG1 SER A 695      25.820  47.980  64.650  1.00  0.00           H
ATOM   1736  C   SER A 695      27.910  48.620  61.210  1.00  0.00           C
ATOM   1737  O   SER A 695      27.200  48.390  60.250  1.00  0.00           O
ATOM   1738  N   ILE A 696      28.920  49.460  61.100  1.00  0.00           N
ATOM   1739  HN  ILE A 696      29.530  49.690  61.860  1.00  0.00           H
ATOM   1740  CA  ILE A 696      29.470  50.060  59.810  1.00  0.00           C
ATOM   1741  HA  ILE A 696      28.680  50.610  59.340  1.00  0.00           H
ATOM   1742  CB  ILE A 696      30.690  50.920  60.060  1.00  0.00           C
ATOM   1743  HB  ILE A 696      31.360  50.310  60.680  1.00  0.00           H
ATOM   1744  CG2 ILE A 696      31.480  51.310  58.770  1.00  0.00           C
ATOM   1745 HG21 ILE A 696      30.820  51.760  58.000  1.00  0.00           H
ATOM   1746 HG22 ILE A 696      31.930  50.340  58.450  1.00  0.00           H
ATOM   1747 HG23 ILE A 696      32.410  51.910  58.870  1.00  0.00           H
ATOM   1748  CG1 ILE A 696      30.200  52.230  60.720  1.00  0.00           C
ATOM   1749 HG11 ILE A 696      29.570  51.930  61.590  1.00  0.00           H
ATOM   1750 HG12 ILE A 696      29.490  52.800  60.080  1.00  0.00           H
ATOM   1751  CD  ILE A 696      31.250  53.180  61.260  1.00  0.00           C
ATOM   1752  HD1 ILE A 696      31.850  52.660  62.040  1.00  0.00           H
ATOM   1753  HD2 ILE A 696      30.730  53.990  61.820  1.00  0.00           H
ATOM   1754  HD3 ILE A 696      31.830  53.730  60.470  1.00  0.00           H
ATOM   1755  C   ILE A 696      29.770  48.950  58.820  1.00  0.00           C
ATOM   1756  O   ILE A 696      29.440  49.040  57.650  1.00  0.00           O
ATOM   1757  N   GLY A 697      30.460  47.860  59.210  1.00  0.00           N
ATOM   1758  HN  GLY A 697      30.850  47.780  60.130  1.00  0.00           H
ATOM   1759  CA  GLY A 697      30.640  46.720  58.320  1.00  0.00           C
ATOM   1760  HA1 GLY A 697      31.190  46.030  58.950  1.00  0.00           H
ATOM   1761  HA2 GLY A 697      31.240  47.040  57.470  1.00  0.00           H
ATOM   1762  C   GLY A 697      29.430  45.970  57.840  1.00  0.00           C
ATOM   1763  O   GLY A 697      29.430  45.510  56.670  1.00  0.00           O
ATOM   1764  N   LEU A 698      28.370  45.680  58.660  1.00  0.00           N
ATOM   1765  HN  LEU A 698      28.560  45.740  59.640  1.00  0.00           H
ATOM   1766  CA  LEU A 698      27.060  45.080  58.240  1.00  0.00           C
ATOM   1767  HA  LEU A 698      27.100  44.070  57.880  1.00  0.00           H
ATOM   1768  CB  LEU A 698      26.100  44.920  59.560  1.00  0.00           C
ATOM   1769  HB1 LEU A 698      25.060  44.700  59.230  1.00  0.00           H
ATOM   1770  HB2 LEU A 698      26.070  45.920  60.050  1.00  0.00           H
ATOM   1771  CG  LEU A 698      26.450  43.920  60.680  1.00  0.00           C
ATOM   1772  HG  LEU A 698      27.350  44.350  61.180  1.00  0.00           H
ATOM   1773  CD1 LEU A 698      25.340  43.990  61.720  1.00  0.00           C
ATOM   1774 HD11 LEU A 698      25.030  45.010  62.070  1.00  0.00           H
ATOM   1775 HD12 LEU A 698      25.630  43.490  62.670  1.00  0.00           H
ATOM   1776 HD13 LEU A 698      24.440  43.570  61.220  1.00  0.00           H
ATOM   1777  CD2 LEU A 698      26.760  42.560  60.110  1.00  0.00           C
ATOM   1778 HD21 LEU A 698      26.300  42.310  59.130  1.00  0.00           H
ATOM   1779 HD22 LEU A 698      26.490  41.690  60.760  1.00  0.00           H
ATOM   1780 HD23 LEU A 698      27.830  42.490  59.840  1.00  0.00           H
ATOM   1781  C   LEU A 698      26.420  46.000  57.250  1.00  0.00           C
ATOM   1782  O   LEU A 698      26.110  45.560  56.160  1.00  0.00           O
ATOM   1783  N   TRP A 699      26.420  47.320  57.560  1.00  0.00           N
ATOM   1784  HN  TRP A 699      26.700  47.640  58.460  1.00  0.00           H
ATOM   1785  CA  TRP A 699      25.880  48.370  56.680  1.00  0.00           C
ATOM   1786  HA  TRP A 699      24.870  48.130  56.370  1.00  0.00           H
ATOM   1787  CB  TRP A 699      25.760  49.820  57.380  1.00  0.00           C
ATOM   1788  HB1 TRP A 699      25.740  50.520  56.520  1.00  0.00           H
ATOM   1789  HB2 TRP A 699      26.720  49.900  57.920  1.00  0.00           H
ATOM   1790  CG  TRP A 699      24.650  50.180  58.330  1.00  0.00           C
ATOM   1791  CD1 TRP A 699      24.770  50.520  59.600  1.00  0.00           C
ATOM   1792  HD1 TRP A 699      25.700  50.500  60.150  1.00  0.00           H
ATOM   1793  NE1 TRP A 699      23.570  50.860  60.160  1.00  0.00           N
ATOM   1794  HE1 TRP A 699      23.520  51.300  61.040  1.00  0.00           H
ATOM   1795  CE2 TRP A 699      22.660  50.940  59.190  1.00  0.00           C
ATOM   1796  CD2 TRP A 699      23.300  50.400  57.990  1.00  0.00           C
ATOM   1797  CE3 TRP A 699      22.570  50.330  56.790  1.00  0.00           C
ATOM   1798  HE3 TRP A 699      22.980  50.030  55.840  1.00  0.00           H
ATOM   1799  CZ3 TRP A 699      21.190  50.750  56.750  1.00  0.00           C
ATOM   1800  HZ3 TRP A 699      20.660  50.740  55.810  1.00  0.00           H
ATOM   1801  CZ2 TRP A 699      21.350  51.320  59.180  1.00  0.00           C
ATOM   1802  HZ2 TRP A 699      20.870  51.740  60.060  1.00  0.00           H
ATOM   1803  CH2 TRP A 699      20.670  51.220  57.890  1.00  0.00           C
ATOM   1804  HH2 TRP A 699      19.760  51.780  57.790  1.00  0.00           H
ATOM   1805  C   TRP A 699      26.660  48.530  55.300  1.00  0.00           C
ATOM   1806  O   TRP A 699      26.070  48.700  54.240  1.00  0.00           O
ATOM   1807  N   THR A 700      28.040  48.420  55.330  1.00  0.00           N
ATOM   1808  HN  THR A 700      28.470  48.130  56.190  1.00  0.00           H
ATOM   1809  CA  THR A 700      28.920  48.500  54.180  1.00  0.00           C
ATOM   1810  HA  THR A 700      28.710  49.440  53.690  1.00  0.00           H
ATOM   1811  CB  THR A 700      30.360  48.580  54.440  1.00  0.00           C
ATOM   1812  HB  THR A 700      30.840  47.670  54.850  1.00  0.00           H
ATOM   1813  OG1 THR A 700      30.670  49.630  55.370  1.00  0.00           O
ATOM   1814  HG1 THR A 700      30.260  49.400  56.210  1.00  0.00           H
ATOM   1815  CG2 THR A 700      31.080  48.890  53.160  1.00  0.00           C
ATOM   1816 HG21 THR A 700      31.010  48.090  52.390  1.00  0.00           H
ATOM   1817 HG22 THR A 700      32.170  48.830  53.370  1.00  0.00           H
ATOM   1818 HG23 THR A 700      30.940  49.890  52.730  1.00  0.00           H
ATOM   1819  C   THR A 700      28.620  47.370  53.220  1.00  0.00           C
ATOM   1820  O   THR A 700      28.470  47.490  52.050  1.00  0.00           O
ATOM   1821  N   SER A 701      28.470  46.150  53.810  1.00  0.00           N
ATOM   1822  HN  SER A 701      28.550  45.980  54.800  1.00  0.00           H
ATOM   1823  CA  SER A 701      28.120  44.890  53.110  1.00  0.00           C
ATOM   1824  HA  SER A 701      28.840  44.910  52.320  1.00  0.00           H
ATOM   1825  CB  SER A 701      28.390  43.630  54.000  1.00  0.00           C
ATOM   1826  HB1 SER A 701      27.850  43.730  54.970  1.00  0.00           H
ATOM   1827  HB2 SER A 701      29.480  43.750  54.180  1.00  0.00           H
ATOM   1828  OG  SER A 701      27.990  42.420  53.410  1.00  0.00           O
ATOM   1829  HG1 SER A 701      28.700  42.200  52.820  1.00  0.00           H
ATOM   1830  C   SER A 701      26.710  44.950  52.470  1.00  0.00           C
ATOM   1831  O   SER A 701      26.490  44.610  51.340  1.00  0.00           O
ATOM   1832  N   PHE A 702      25.620  45.520  53.150  1.00  0.00           N
ATOM   1833  HN  PHE A 702      25.700  45.850  54.090  1.00  0.00           H
ATOM   1834  CA  PHE A 702      24.340  45.900  52.520  1.00  0.00           C
ATOM   1835  HA  PHE A 702      23.850  45.050  52.070  1.00  0.00           H
ATOM   1836  CB  PHE A 702      23.480  46.450  53.670  1.00  0.00           C
ATOM   1837  HB1 PHE A 702      24.070  47.100  54.340  1.00  0.00           H
ATOM   1838  HB2 PHE A 702      23.160  45.580  54.280  1.00  0.00           H
ATOM   1839  CG  PHE A 702      22.350  47.240  53.220  1.00  0.00           C
ATOM   1840  CD1 PHE A 702      21.130  46.710  52.840  1.00  0.00           C
ATOM   1841  HD1 PHE A 702      20.950  45.640  52.840  1.00  0.00           H
ATOM   1842  CE1 PHE A 702      20.070  47.590  52.590  1.00  0.00           C
ATOM   1843  HE1 PHE A 702      19.140  47.180  52.220  1.00  0.00           H
ATOM   1844  CZ  PHE A 702      20.250  48.970  52.700  1.00  0.00           C
ATOM   1845  HZ  PHE A 702      19.360  49.570  52.560  1.00  0.00           H
ATOM   1846  CD2 PHE A 702      22.520  48.610  53.330  1.00  0.00           C
ATOM   1847  HD2 PHE A 702      23.460  49.010  53.710  1.00  0.00           H
ATOM   1848  CE2 PHE A 702      21.450  49.520  53.090  1.00  0.00           C
ATOM   1849  HE2 PHE A 702      21.620  50.580  53.180  1.00  0.00           H
ATOM   1850  C   PHE A 702      24.580  46.870  51.340  1.00  0.00           C
ATOM   1851  O   PHE A 702      24.010  46.680  50.280  1.00  0.00           O
ATOM   1852  N   LEU A 703      25.350  47.970  51.580  1.00  0.00           N
ATOM   1853  HN  LEU A 703      25.680  48.070  52.520  1.00  0.00           H
ATOM   1854  CA  LEU A 703      25.580  48.970  50.540  1.00  0.00           C
ATOM   1855  HA  LEU A 703      24.650  49.370  50.170  1.00  0.00           H
ATOM   1856  CB  LEU A 703      26.300  50.160  51.200  1.00  0.00           C
ATOM   1857  HB1 LEU A 703      26.820  50.840  50.490  1.00  0.00           H
ATOM   1858  HB2 LEU A 703      27.140  49.810  51.830  1.00  0.00           H
ATOM   1859  CG  LEU A 703      25.370  50.980  52.130  1.00  0.00           C
ATOM   1860  HG  LEU A 703      24.660  50.230  52.550  1.00  0.00           H
ATOM   1861  CD1 LEU A 703      26.160  51.840  53.160  1.00  0.00           C
ATOM   1862 HD11 LEU A 703      25.670  51.740  54.160  1.00  0.00           H
ATOM   1863 HD12 LEU A 703      26.170  52.920  52.910  1.00  0.00           H
ATOM   1864 HD13 LEU A 703      27.200  51.470  53.260  1.00  0.00           H
ATOM   1865  CD2 LEU A 703      24.460  51.930  51.250  1.00  0.00           C
ATOM   1866 HD21 LEU A 703      25.020  52.460  50.460  1.00  0.00           H
ATOM   1867 HD22 LEU A 703      24.080  52.620  52.030  1.00  0.00           H
ATOM   1868 HD23 LEU A 703      23.620  51.410  50.760  1.00  0.00           H
ATOM   1869  C   LEU A 703      26.350  48.410  49.390  1.00  0.00           C
ATOM   1870  O   LEU A 703      25.860  48.520  48.270  1.00  0.00           O
ATOM   1871  N   CYS A 704      27.430  47.650  49.560  1.00  0.00           N
ATOM   1872  HN  CYS A 704      27.910  47.580  50.430  1.00  0.00           H
ATOM   1873  CA  CYS A 704      27.950  46.950  48.470  1.00  0.00           C
ATOM   1874  HA  CYS A 704      28.370  47.560  47.670  1.00  0.00           H
ATOM   1875  CB  CYS A 704      29.070  46.110  48.960  1.00  0.00           C
ATOM   1876  HB1 CYS A 704      29.370  45.370  48.180  1.00  0.00           H
ATOM   1877  HB2 CYS A 704      28.680  45.470  49.780  1.00  0.00           H
ATOM   1878  SG  CYS A 704      30.620  46.890  49.610  1.00  0.00           S
ATOM   1879  HG1 CYS A 704      29.950  47.680  50.430  1.00  0.00           H
ATOM   1880  C   CYS A 704      27.000  46.090  47.690  1.00  0.00           C
ATOM   1881  O   CYS A 704      27.120  45.970  46.460  1.00  0.00           O
ATOM   1882  N   ILE A 705      26.030  45.320  48.310  1.00  0.00           N
ATOM   1883  HN  ILE A 705      26.030  45.180  49.290  1.00  0.00           H
ATOM   1884  CA  ILE A 705      25.020  44.620  47.540  1.00  0.00           C
ATOM   1885  HA  ILE A 705      25.440  43.950  46.790  1.00  0.00           H
ATOM   1886  CB  ILE A 705      24.300  43.670  48.470  1.00  0.00           C
ATOM   1887  HB  ILE A 705      23.840  44.320  49.250  1.00  0.00           H
ATOM   1888  CG2 ILE A 705      23.050  43.010  47.710  1.00  0.00           C
ATOM   1889 HG21 ILE A 705      22.520  42.410  48.480  1.00  0.00           H
ATOM   1890 HG22 ILE A 705      23.490  42.460  46.850  1.00  0.00           H
ATOM   1891 HG23 ILE A 705      22.340  43.740  47.260  1.00  0.00           H
ATOM   1892  CG1 ILE A 705      25.270  42.620  49.060  1.00  0.00           C
ATOM   1893 HG11 ILE A 705      26.230  43.030  49.440  1.00  0.00           H
ATOM   1894 HG12 ILE A 705      25.650  42.020  48.210  1.00  0.00           H
ATOM   1895  CD  ILE A 705      24.590  41.690  50.120  1.00  0.00           C
ATOM   1896  HD1 ILE A 705      23.870  40.930  49.740  1.00  0.00           H
ATOM   1897  HD2 ILE A 705      24.020  42.310  50.840  1.00  0.00           H
ATOM   1898  HD3 ILE A 705      25.330  41.180  50.770  1.00  0.00           H
ATOM   1899  C   ILE A 705      24.090  45.580  46.830  1.00  0.00           C
ATOM   1900  O   ILE A 705      23.750  45.400  45.610  1.00  0.00           O
ATOM   1901  N   VAL A 706      23.680  46.650  47.570  1.00  0.00           N
ATOM   1902  HN  VAL A 706      23.770  46.710  48.550  1.00  0.00           H
ATOM   1903  CA  VAL A 706      22.810  47.650  46.950  1.00  0.00           C
ATOM   1904  HA  VAL A 706      21.860  47.190  46.710  1.00  0.00           H
ATOM   1905  CB  VAL A 706      22.470  48.840  47.830  1.00  0.00           C
ATOM   1906  HB  VAL A 706      23.350  49.230  48.380  1.00  0.00           H
ATOM   1907  CG1 VAL A 706      21.860  50.040  47.040  1.00  0.00           C
ATOM   1908 HG11 VAL A 706      21.040  49.690  46.390  1.00  0.00           H
ATOM   1909 HG12 VAL A 706      22.480  50.750  46.440  1.00  0.00           H
ATOM   1910 HG13 VAL A 706      21.460  50.710  47.830  1.00  0.00           H
ATOM   1911  CG2 VAL A 706      21.480  48.420  48.910  1.00  0.00           C
ATOM   1912 HG21 VAL A 706      21.980  47.630  49.490  1.00  0.00           H
ATOM   1913 HG22 VAL A 706      20.560  47.960  48.490  1.00  0.00           H
ATOM   1914 HG23 VAL A 706      21.170  49.220  49.620  1.00  0.00           H
ATOM   1915  C   VAL A 706      23.370  48.230  45.640  1.00  0.00           C
ATOM   1916  O   VAL A 706      22.710  48.300  44.630  1.00  0.00           O
ATOM   1917  N   LEU A 707      24.630  48.650  45.820  1.00  0.00           N
ATOM   1918  HN  LEU A 707      25.040  48.490  46.710  1.00  0.00           H
ATOM   1919  CA  LEU A 707      25.410  49.230  44.730  1.00  0.00           C
ATOM   1920  HA  LEU A 707      25.010  50.190  44.420  1.00  0.00           H
ATOM   1921  CB  LEU A 707      26.860  49.340  45.240  1.00  0.00           C
ATOM   1922  HB1 LEU A 707      27.120  48.290  45.480  1.00  0.00           H
ATOM   1923  HB2 LEU A 707      26.900  49.970  46.150  1.00  0.00           H
ATOM   1924  CG  LEU A 707      27.990  49.820  44.290  1.00  0.00           C
ATOM   1925  HG  LEU A 707      28.000  49.220  43.350  1.00  0.00           H
ATOM   1926  CD1 LEU A 707      27.660  51.260  43.900  1.00  0.00           C
ATOM   1927 HD11 LEU A 707      28.220  51.600  43.020  1.00  0.00           H
ATOM   1928 HD12 LEU A 707      27.720  52.010  44.720  1.00  0.00           H
ATOM   1929 HD13 LEU A 707      26.590  51.290  43.610  1.00  0.00           H
ATOM   1930  CD2 LEU A 707      29.350  49.660  44.990  1.00  0.00           C
ATOM   1931 HD21 LEU A 707      30.170  49.870  44.270  1.00  0.00           H
ATOM   1932 HD22 LEU A 707      29.540  48.620  45.330  1.00  0.00           H
ATOM   1933 HD23 LEU A 707      29.360  50.310  45.890  1.00  0.00           H
ATOM   1934  C   LEU A 707      25.400  48.410  43.450  1.00  0.00           C
ATOM   1935  O   LEU A 707      25.370  48.970  42.350  1.00  0.00           O
ATOM   1936  N   VAL A 708      25.550  47.070  43.590  1.00  0.00           N
ATOM   1937  HN  VAL A 708      25.720  46.750  44.520  1.00  0.00           H
ATOM   1938  CA  VAL A 708      25.570  46.130  42.460  1.00  0.00           C
ATOM   1939  HA  VAL A 708      26.250  46.500  41.700  1.00  0.00           H
ATOM   1940  CB  VAL A 708      26.260  44.840  42.990  1.00  0.00           C
ATOM   1941  HB  VAL A 708      25.650  44.600  43.880  1.00  0.00           H
ATOM   1942  CG1 VAL A 708      26.120  43.630  42.000  1.00  0.00           C
ATOM   1943 HG11 VAL A 708      25.040  43.470  41.790  1.00  0.00           H
ATOM   1944 HG12 VAL A 708      26.630  42.730  42.420  1.00  0.00           H
ATOM   1945 HG13 VAL A 708      26.600  43.890  41.040  1.00  0.00           H
ATOM   1946  CG2 VAL A 708      27.650  45.050  43.380  1.00  0.00           C
ATOM   1947 HG21 VAL A 708      28.210  45.330  42.460  1.00  0.00           H
ATOM   1948 HG22 VAL A 708      28.130  44.190  43.880  1.00  0.00           H
ATOM   1949 HG23 VAL A 708      27.860  45.930  44.040  1.00  0.00           H
ATOM   1950  C   VAL A 708      24.220  45.880  41.960  1.00  0.00           C
ATOM   1951  O   VAL A 708      23.950  45.870  40.730  1.00  0.00           O
ATOM   1952  N   ALA A 709      23.240  45.570  42.820  1.00  0.00           N
ATOM   1953  HN  ALA A 709      23.430  45.670  43.800  1.00  0.00           H
ATOM   1954  CA  ALA A 709      21.860  45.300  42.400  1.00  0.00           C
ATOM   1955  HA  ALA A 709      21.930  44.570  41.600  1.00  0.00           H
ATOM   1956  CB  ALA A 709      21.180  44.850  43.720  1.00  0.00           C
ATOM   1957  HB1 ALA A 709      21.430  45.620  44.480  1.00  0.00           H
ATOM   1958  HB2 ALA A 709      21.710  43.920  44.020  1.00  0.00           H
ATOM   1959  HB3 ALA A 709      20.100  44.630  43.640  1.00  0.00           H
ATOM   1960  C   ALA A 709      21.060  46.450  41.820  1.00  0.00           C
ATOM   1961  O   ALA A 709      20.270  46.360  40.900  1.00  0.00           O
ATOM   1962  N   THR A 710      21.300  47.690  42.330  1.00  0.00           N
ATOM   1963  HN  THR A 710      21.960  47.760  43.080  1.00  0.00           H
ATOM   1964  CA  THR A 710      20.780  48.920  41.730  1.00  0.00           C
ATOM   1965  HA  THR A 710      19.760  48.700  41.460  1.00  0.00           H
ATOM   1966  CB  THR A 710      20.900  50.200  42.610  1.00  0.00           C
ATOM   1967  HB  THR A 710      20.880  51.070  41.900  1.00  0.00           H
ATOM   1968  OG1 THR A 710      22.210  50.430  43.170  1.00  0.00           O
ATOM   1969  HG1 THR A 710      22.400  49.680  43.730  1.00  0.00           H
ATOM   1970  CG2 THR A 710      19.950  50.190  43.790  1.00  0.00           C
ATOM   1971 HG21 THR A 710      20.110  49.280  44.410  1.00  0.00           H
ATOM   1972 HG22 THR A 710      18.930  50.220  43.350  1.00  0.00           H
ATOM   1973 HG23 THR A 710      20.130  51.080  44.410  1.00  0.00           H
ATOM   1974  C   THR A 710      21.530  49.220  40.420  1.00  0.00           C
ATOM   1975  O   THR A 710      21.020  49.980  39.600  1.00  0.00           O
ATOM   1976  N   ASP A 711      22.750  48.640  40.230  1.00  0.00           N
ATOM   1977  HN  ASP A 711      23.020  47.850  40.770  1.00  0.00           H
ATOM   1978  CA  ASP A 711      23.610  48.760  39.030  1.00  0.00           C
ATOM   1979  HA  ASP A 711      24.090  47.800  39.030  1.00  0.00           H
ATOM   1980  CB  ASP A 711      22.820  48.820  37.670  1.00  0.00           C
ATOM   1981  HB1 ASP A 711      22.540  49.890  37.600  1.00  0.00           H
ATOM   1982  HB2 ASP A 711      21.990  48.110  37.870  1.00  0.00           H
ATOM   1983  CG  ASP A 711      23.610  48.400  36.480  1.00  0.00           C
ATOM   1984  OD1 ASP A 711      24.860  48.200  36.590  1.00  0.00           O
ATOM   1985  OD2 ASP A 711      23.030  48.370  35.330  1.00  0.00           O
ATOM   1986  C   ASP A 711      24.680  49.890  39.160  1.00  0.00           C
ATOM   1987  O   ASP A 711      24.280  51.000  39.450  1.00  0.00           O
ATOM   1988  N   ALA A 712      26.020  49.630  39.060  1.00  0.00           N
ATOM   1989  HN  ALA A 712      26.450  48.760  38.820  1.00  0.00           H
ATOM   1990  CA  ALA A 712      27.020  50.550  39.380  1.00  0.00           C
ATOM   1991  HA  ALA A 712      26.650  51.440  39.870  1.00  0.00           H
ATOM   1992  CB  ALA A 712      28.070  49.900  40.230  1.00  0.00           C
ATOM   1993  HB1 ALA A 712      28.630  49.070  39.750  1.00  0.00           H
ATOM   1994  HB2 ALA A 712      27.730  49.540  41.220  1.00  0.00           H
ATOM   1995  HB3 ALA A 712      28.850  50.620  40.560  1.00  0.00           H
ATOM   1996  C   ALA A 712      27.760  50.990  38.100  1.00  0.00           C
ATOM   1997  O   ALA A 712      28.840  51.560  38.080  1.00  0.00           O
ATOM   1998  N   SER A 713      27.130  50.730  36.910  1.00  0.00           N
ATOM   1999  HN  SER A 713      26.240  50.290  36.960  1.00  0.00           H
ATOM   2000  CA  SER A 713      27.740  50.850  35.570  1.00  0.00           C
ATOM   2001  HA  SER A 713      28.610  50.220  35.460  1.00  0.00           H
ATOM   2002  CB  SER A 713      26.720  50.430  34.460  1.00  0.00           C
ATOM   2003  HB1 SER A 713      27.270  50.670  33.510  1.00  0.00           H
ATOM   2004  HB2 SER A 713      25.800  51.040  34.520  1.00  0.00           H
ATOM   2005  OG  SER A 713      26.360  49.040  34.600  1.00  0.00           O
ATOM   2006  HG1 SER A 713      25.820  48.990  35.400  1.00  0.00           H
ATOM   2007  C   SER A 713      28.160  52.330  35.390  1.00  0.00           C
ATOM   2008  O   SER A 713      29.200  52.590  34.850  1.00  0.00           O
ATOM   2009  N   SER A 714      27.280  53.260  35.830  1.00  0.00           N
ATOM   2010  HN  SER A 714      26.510  52.930  36.370  1.00  0.00           H
ATOM   2011  CA  SER A 714      27.450  54.700  35.660  1.00  0.00           C
ATOM   2012  HA  SER A 714      27.820  54.980  34.690  1.00  0.00           H
ATOM   2013  CB  SER A 714      26.090  55.410  35.910  1.00  0.00           C
ATOM   2014  HB1 SER A 714      26.250  56.500  35.770  1.00  0.00           H
ATOM   2015  HB2 SER A 714      25.670  55.300  36.930  1.00  0.00           H
ATOM   2016  OG  SER A 714      25.060  54.960  34.970  1.00  0.00           O
ATOM   2017  HG1 SER A 714      24.690  54.100  35.220  1.00  0.00           H
ATOM   2018  C   SER A 714      28.480  55.240  36.650  1.00  0.00           C
ATOM   2019  O   SER A 714      29.330  56.080  36.250  1.00  0.00           O
ATOM   2020  N   LEU A 715      28.420  54.650  37.910  1.00  0.00           N
ATOM   2021  HN  LEU A 715      27.750  53.940  38.060  1.00  0.00           H
ATOM   2022  CA  LEU A 715      29.160  55.070  39.050  1.00  0.00           C
ATOM   2023  HA  LEU A 715      29.040  56.140  39.060  1.00  0.00           H
ATOM   2024  CB  LEU A 715      28.660  54.320  40.380  1.00  0.00           C
ATOM   2025  HB1 LEU A 715      29.540  54.140  41.020  1.00  0.00           H
ATOM   2026  HB2 LEU A 715      28.370  53.280  40.110  1.00  0.00           H
ATOM   2027  CG  LEU A 715      27.390  54.960  41.090  1.00  0.00           C
ATOM   2028  HG  LEU A 715      26.680  55.150  40.240  1.00  0.00           H
ATOM   2029  CD1 LEU A 715      26.640  54.050  42.070  1.00  0.00           C
ATOM   2030 HD11 LEU A 715      27.290  53.840  42.940  1.00  0.00           H
ATOM   2031 HD12 LEU A 715      26.510  53.090  41.530  1.00  0.00           H
ATOM   2032 HD13 LEU A 715      25.720  54.610  42.380  1.00  0.00           H
ATOM   2033  CD2 LEU A 715      27.650  56.300  41.750  1.00  0.00           C
ATOM   2034 HD21 LEU A 715      26.780  57.000  41.720  1.00  0.00           H
ATOM   2035 HD22 LEU A 715      28.310  56.900  41.080  1.00  0.00           H
ATOM   2036 HD23 LEU A 715      28.160  56.210  42.730  1.00  0.00           H
ATOM   2037  C   LEU A 715      30.680  54.770  38.810  1.00  0.00           C
ATOM   2038  O   LEU A 715      31.460  55.710  39.070  1.00  0.00           O
ATOM   2039  N   VAL A 716      31.090  53.710  38.200  1.00  0.00           N
ATOM   2040  HN  VAL A 716      30.390  53.030  38.010  1.00  0.00           H
ATOM   2041  CA  VAL A 716      32.470  53.310  37.800  1.00  0.00           C
ATOM   2042  HA  VAL A 716      33.080  53.470  38.680  1.00  0.00           H
ATOM   2043  CB  VAL A 716      32.590  51.730  37.380  1.00  0.00           C
ATOM   2044  HB  VAL A 716      33.640  51.400  37.190  1.00  0.00           H
ATOM   2045  CG1 VAL A 716      32.060  50.720  38.420  1.00  0.00           C
ATOM   2046 HG11 VAL A 716      32.860  50.660  39.170  1.00  0.00           H
ATOM   2047 HG12 VAL A 716      32.010  49.760  37.870  1.00  0.00           H
ATOM   2048 HG13 VAL A 716      31.150  51.080  38.950  1.00  0.00           H
ATOM   2049  CG2 VAL A 716      31.850  51.440  36.060  1.00  0.00           C
ATOM   2050 HG21 VAL A 716      32.160  52.110  35.230  1.00  0.00           H
ATOM   2051 HG22 VAL A 716      30.800  51.730  36.270  1.00  0.00           H
ATOM   2052 HG23 VAL A 716      31.910  50.380  35.730  1.00  0.00           H
ATOM   2053  C   VAL A 716      33.010  54.230  36.740  1.00  0.00           C
ATOM   2054  O   VAL A 716      34.140  54.500  36.690  1.00  0.00           O
ATOM   2055  N   CYS A 717      32.170  54.840  35.850  1.00  0.00           N
ATOM   2056  HN  CYS A 717      31.210  54.670  35.990  1.00  0.00           H
ATOM   2057  CA  CYS A 717      32.560  55.820  34.800  1.00  0.00           C
ATOM   2058  HA  CYS A 717      33.520  55.580  34.360  1.00  0.00           H
ATOM   2059  CB  CYS A 717      31.600  55.660  33.590  1.00  0.00           C
ATOM   2060  HB1 CYS A 717      31.550  56.600  32.980  1.00  0.00           H
ATOM   2061  HB2 CYS A 717      30.520  55.650  33.890  1.00  0.00           H
ATOM   2062  SG  CYS A 717      32.000  54.250  32.580  1.00  0.00           S
ATOM   2063  HG1 CYS A 717      33.120  54.820  32.150  1.00  0.00           H
ATOM   2064  C   CYS A 717      32.710  57.240  35.100  1.00  0.00           C
ATOM   2065  O   CYS A 717      33.280  57.970  34.250  1.00  0.00           O
ATOM   2066  N   TYR A 718      32.230  57.780  36.270  1.00  0.00           N
ATOM   2067  HN  TYR A 718      31.520  57.290  36.770  1.00  0.00           H
ATOM   2068  CA  TYR A 718      32.490  59.090  36.800  1.00  0.00           C
ATOM   2069  HA  TYR A 718      32.290  59.790  36.010  1.00  0.00           H
ATOM   2070  CB  TYR A 718      31.580  59.220  38.060  1.00  0.00           C
ATOM   2071  HB1 TYR A 718      31.870  60.180  38.560  1.00  0.00           H
ATOM   2072  HB2 TYR A 718      31.760  58.330  38.690  1.00  0.00           H
ATOM   2073  CG  TYR A 718      30.120  59.200  37.680  1.00  0.00           C
ATOM   2074  CD1 TYR A 718      29.600  59.810  36.480  1.00  0.00           C
ATOM   2075  HD1 TYR A 718      30.250  60.400  35.840  1.00  0.00           H
ATOM   2076  CE1 TYR A 718      28.200  59.860  36.260  1.00  0.00           C
ATOM   2077  HE1 TYR A 718      27.750  60.360  35.410  1.00  0.00           H
ATOM   2078  CZ  TYR A 718      27.320  59.300  37.230  1.00  0.00           C
ATOM   2079  OH  TYR A 718      25.970  59.400  37.110  1.00  0.00           O
ATOM   2080  HH  TYR A 718      25.580  58.670  37.610  1.00  0.00           H
ATOM   2081  CD2 TYR A 718      29.160  58.850  38.610  1.00  0.00           C
ATOM   2082  HD2 TYR A 718      29.470  58.640  39.630  1.00  0.00           H
ATOM   2083  CE2 TYR A 718      27.840  58.630  38.320  1.00  0.00           C
ATOM   2084  HE2 TYR A 718      27.110  58.240  39.030  1.00  0.00           H
ATOM   2085  C   TYR A 718      33.980  59.320  37.240  1.00  0.00           C
ATOM   2086  O   TYR A 718      34.610  60.300  36.820  1.00  0.00           O
ATOM   2087  N   ILE A 719      34.710  58.360  37.860  1.00  0.00           N
ATOM   2088  HN  ILE A 719      34.240  57.520  38.150  1.00  0.00           H
ATOM   2089  CA  ILE A 719      36.130  58.480  38.100  1.00  0.00           C
ATOM   2090  HA  ILE A 719      36.320  59.500  38.410  1.00  0.00           H
ATOM   2091  CB  ILE A 719      36.650  57.680  39.350  1.00  0.00           C
ATOM   2092  HB  ILE A 719      37.760  57.610  39.280  1.00  0.00           H
ATOM   2093  CG2 ILE A 719      36.300  58.500  40.620  1.00  0.00           C
ATOM   2094 HG21 ILE A 719      35.210  58.690  40.450  1.00  0.00           H
ATOM   2095 HG22 ILE A 719      36.720  59.530  40.620  1.00  0.00           H
ATOM   2096 HG23 ILE A 719      36.510  58.030  41.600  1.00  0.00           H
ATOM   2097  CG1 ILE A 719      36.120  56.200  39.350  1.00  0.00           C
ATOM   2098 HG11 ILE A 719      36.840  55.590  39.920  1.00  0.00           H
ATOM   2099 HG12 ILE A 719      36.130  55.910  38.290  1.00  0.00           H
ATOM   2100  CD  ILE A 719      34.720  55.950  39.950  1.00  0.00           C
ATOM   2101  HD1 ILE A 719      34.700  56.180  41.030  1.00  0.00           H
ATOM   2102  HD2 ILE A 719      34.560  54.850  39.960  1.00  0.00           H
ATOM   2103  HD3 ILE A 719      33.870  56.440  39.410  1.00  0.00           H
ATOM   2104  C   ILE A 719      36.910  58.240  36.870  1.00  0.00           C
ATOM   2105  O   ILE A 719      36.470  57.460  36.010  1.00  0.00           O
ATOM   2106  N   THR A 720      38.050  58.930  36.770  1.00  0.00           N
ATOM   2107  HN  THR A 720      38.290  59.650  37.430  1.00  0.00           H
ATOM   2108  CA  THR A 720      38.970  58.650  35.700  1.00  0.00           C
ATOM   2109  HA  THR A 720      38.820  57.640  35.340  1.00  0.00           H
ATOM   2110  CB  THR A 720      39.100  59.690  34.540  1.00  0.00           C
ATOM   2111  HB  THR A 720      39.600  59.150  33.710  1.00  0.00           H
ATOM   2112  OG1 THR A 720      39.880  60.790  34.880  1.00  0.00           O
ATOM   2113  HG1 THR A 720      40.200  61.140  34.050  1.00  0.00           H
ATOM   2114  CG2 THR A 720      37.770  60.080  34.060  1.00  0.00           C
ATOM   2115 HG21 THR A 720      37.780  60.780  33.190  1.00  0.00           H
ATOM   2116 HG22 THR A 720      37.040  60.500  34.800  1.00  0.00           H
ATOM   2117 HG23 THR A 720      37.200  59.210  33.680  1.00  0.00           H
ATOM   2118  C   THR A 720      40.320  58.460  36.390  1.00  0.00           C
ATOM   2119  O   THR A 720      40.410  58.570  37.620  1.00  0.00           O
ATOM   2120  N   ARG A 721      41.330  58.240  35.540  1.00  0.00           N
ATOM   2121  HN  ARG A 721      41.250  58.120  34.560  1.00  0.00           H
ATOM   2122  CA  ARG A 721      42.720  58.240  35.900  1.00  0.00           C
ATOM   2123  HA  ARG A 721      42.750  57.400  36.580  1.00  0.00           H
ATOM   2124  CB  ARG A 721      43.590  57.990  34.630  1.00  0.00           C
ATOM   2125  HB1 ARG A 721      44.640  58.130  34.980  1.00  0.00           H
ATOM   2126  HB2 ARG A 721      43.220  58.670  33.830  1.00  0.00           H
ATOM   2127  CG  ARG A 721      43.640  56.510  34.090  1.00  0.00           C
ATOM   2128  HG1 ARG A 721      44.360  56.390  33.250  1.00  0.00           H
ATOM   2129  HG2 ARG A 721      42.650  56.250  33.640  1.00  0.00           H
ATOM   2130  CD  ARG A 721      44.000  55.440  35.090  1.00  0.00           C
ATOM   2131  HD1 ARG A 721      43.700  54.450  34.690  1.00  0.00           H
ATOM   2132  HD2 ARG A 721      43.340  55.670  35.970  1.00  0.00           H
ATOM   2133  NE  ARG A 721      45.410  55.600  35.570  1.00  0.00           N
ATOM   2134  HE  ARG A 721      46.080  56.070  34.990  1.00  0.00           H
ATOM   2135  CZ  ARG A 721      45.820  55.110  36.740  1.00  0.00           C
ATOM   2136  NH1 ARG A 721      45.120  54.620  37.720  1.00  0.00           N
ATOM   2137 HH11 ARG A 721      44.150  54.400  37.670  1.00  0.00           H
ATOM   2138 HH12 ARG A 721      45.670  54.410  38.530  1.00  0.00           H
ATOM   2139  NH2 ARG A 721      47.190  55.120  36.910  1.00  0.00           N
ATOM   2140 HH21 ARG A 721      47.820  55.630  36.320  1.00  0.00           H
ATOM   2141 HH22 ARG A 721      47.570  54.550  37.640  1.00  0.00           H
ATOM   2142  C   ARG A 721      43.220  59.440  36.630  1.00  0.00           C
ATOM   2143  O   ARG A 721      43.950  59.250  37.590  1.00  0.00           O
ATOM   2144  N   PHE A 722      42.820  60.730  36.300  1.00  0.00           N
ATOM   2145  HN  PHE A 722      42.360  60.860  35.420  1.00  0.00           H
ATOM   2146  CA  PHE A 722      43.250  61.920  37.070  1.00  0.00           C
ATOM   2147  HA  PHE A 722      44.330  61.910  37.110  1.00  0.00           H
ATOM   2148  CB  PHE A 722      42.620  63.090  36.380  1.00  0.00           C
ATOM   2149  HB1 PHE A 722      41.520  62.890  36.320  1.00  0.00           H
ATOM   2150  HB2 PHE A 722      43.000  63.080  35.340  1.00  0.00           H
ATOM   2151  CG  PHE A 722      42.770  64.400  37.110  1.00  0.00           C
ATOM   2152  CD1 PHE A 722      43.930  65.160  36.870  1.00  0.00           C
ATOM   2153  HD1 PHE A 722      44.600  64.830  36.100  1.00  0.00           H
ATOM   2154  CE1 PHE A 722      44.050  66.430  37.450  1.00  0.00           C
ATOM   2155  HE1 PHE A 722      44.910  67.070  37.310  1.00  0.00           H
ATOM   2156  CZ  PHE A 722      42.970  66.910  38.270  1.00  0.00           C
ATOM   2157  HZ  PHE A 722      43.070  67.900  38.720  1.00  0.00           H
ATOM   2158  CD2 PHE A 722      41.900  64.800  38.130  1.00  0.00           C
ATOM   2159  HD2 PHE A 722      41.130  64.090  38.400  1.00  0.00           H
ATOM   2160  CE2 PHE A 722      41.900  66.040  38.670  1.00  0.00           C
ATOM   2161  HE2 PHE A 722      41.140  66.270  39.400  1.00  0.00           H
ATOM   2162  C   PHE A 722      42.950  61.790  38.610  1.00  0.00           C
ATOM   2163  O   PHE A 722      43.820  62.100  39.480  1.00  0.00           O
ATOM   2164  N   THR A 723      41.680  61.340  38.970  1.00  0.00           N
ATOM   2165  HN  THR A 723      40.990  61.270  38.250  1.00  0.00           H
ATOM   2166  CA  THR A 723      41.300  61.080  40.350  1.00  0.00           C
ATOM   2167  HA  THR A 723      41.660  61.900  40.940  1.00  0.00           H
ATOM   2168  CB  THR A 723      39.860  60.850  40.640  1.00  0.00           C
ATOM   2169  HB  THR A 723      39.510  59.940  40.110  1.00  0.00           H
ATOM   2170  OG1 THR A 723      39.020  61.920  40.260  1.00  0.00           O
ATOM   2171  HG1 THR A 723      39.180  62.150  39.350  1.00  0.00           H
ATOM   2172  CG2 THR A 723      39.510  60.570  42.140  1.00  0.00           C
ATOM   2173 HG21 THR A 723      38.430  60.750  42.290  1.00  0.00           H
ATOM   2174 HG22 THR A 723      40.030  61.190  42.900  1.00  0.00           H
ATOM   2175 HG23 THR A 723      39.470  59.500  42.460  1.00  0.00           H
ATOM   2176  C   THR A 723      42.130  59.920  40.900  1.00  0.00           C
ATOM   2177  O   THR A 723      42.600  60.000  42.010  1.00  0.00           O
ATOM   2178  N   GLU A 724      42.320  58.850  40.150  1.00  0.00           N
ATOM   2179  HN  GLU A 724      41.810  59.010  39.310  1.00  0.00           H
ATOM   2180  CA  GLU A 724      42.910  57.580  40.580  1.00  0.00           C
ATOM   2181  HA  GLU A 724      42.430  57.250  41.490  1.00  0.00           H
ATOM   2182  CB  GLU A 724      42.870  56.450  39.440  1.00  0.00           C
ATOM   2183  HB1 GLU A 724      43.520  55.660  39.860  1.00  0.00           H
ATOM   2184  HB2 GLU A 724      43.270  56.860  38.490  1.00  0.00           H
ATOM   2185  CG  GLU A 724      41.440  55.830  39.150  1.00  0.00           C
ATOM   2186  HG1 GLU A 724      40.650  56.580  38.930  1.00  0.00           H
ATOM   2187  HG2 GLU A 724      41.120  55.170  39.990  1.00  0.00           H
ATOM   2188  CD  GLU A 724      41.440  54.940  37.890  1.00  0.00           C
ATOM   2189  OE1 GLU A 724      40.520  55.080  36.980  1.00  0.00           O
ATOM   2190  OE2 GLU A 724      42.380  54.110  37.760  1.00  0.00           O
ATOM   2191  C   GLU A 724      44.370  57.800  40.980  1.00  0.00           C
ATOM   2192  O   GLU A 724      44.820  57.410  42.100  1.00  0.00           O
ATOM   2193  N   GLU A 725      45.120  58.440  40.070  1.00  0.00           N
ATOM   2194  HN  GLU A 725      44.780  58.860  39.230  1.00  0.00           H
ATOM   2195  CA  GLU A 725      46.520  58.830  40.410  1.00  0.00           C
ATOM   2196  HA  GLU A 725      47.030  57.930  40.690  1.00  0.00           H
ATOM   2197  CB  GLU A 725      47.170  59.330  39.120  1.00  0.00           C
ATOM   2198  HB1 GLU A 725      48.160  59.790  39.340  1.00  0.00           H
ATOM   2199  HB2 GLU A 725      46.390  60.030  38.750  1.00  0.00           H
ATOM   2200  CG  GLU A 725      47.430  58.290  38.000  1.00  0.00           C
ATOM   2201  HG1 GLU A 725      46.510  58.090  37.400  1.00  0.00           H
ATOM   2202  HG2 GLU A 725      47.800  57.370  38.480  1.00  0.00           H
ATOM   2203  CD  GLU A 725      48.530  58.650  36.980  1.00  0.00           C
ATOM   2204  OE1 GLU A 725      48.310  58.760  35.710  1.00  0.00           O
ATOM   2205  OE2 GLU A 725      49.650  59.020  37.360  1.00  0.00           O
ATOM   2206  C   GLU A 725      46.830  59.760  41.640  1.00  0.00           C
ATOM   2207  O   GLU A 725      47.650  59.480  42.540  1.00  0.00           O
ATOM   2208  N   ALA A 726      46.010  60.850  41.720  1.00  0.00           N
ATOM   2209  HN  ALA A 726      45.390  61.140  41.010  1.00  0.00           H
ATOM   2210  CA  ALA A 726      45.910  61.680  42.910  1.00  0.00           C
ATOM   2211  HA  ALA A 726      46.870  62.060  43.250  1.00  0.00           H
ATOM   2212  CB  ALA A 726      44.960  62.840  42.620  1.00  0.00           C
ATOM   2213  HB1 ALA A 726      45.330  63.570  41.870  1.00  0.00           H
ATOM   2214  HB2 ALA A 726      44.790  63.390  43.580  1.00  0.00           H
ATOM   2215  HB3 ALA A 726      43.950  62.470  42.360  1.00  0.00           H
ATOM   2216  C   ALA A 726      45.460  60.900  44.210  1.00  0.00           C
ATOM   2217  O   ALA A 726      46.130  61.090  45.220  1.00  0.00           O
ATOM   2218  N   PHE A 727      44.500  59.940  44.170  1.00  0.00           N
ATOM   2219  HN  PHE A 727      43.890  59.710  43.430  1.00  0.00           H
ATOM   2220  CA  PHE A 727      44.260  59.010  45.320  1.00  0.00           C
ATOM   2221  HA  PHE A 727      43.950  59.550  46.190  1.00  0.00           H
ATOM   2222  CB  PHE A 727      42.960  58.210  44.830  1.00  0.00           C
ATOM   2223  HB1 PHE A 727      43.110  57.690  43.870  1.00  0.00           H
ATOM   2224  HB2 PHE A 727      42.190  59.010  44.660  1.00  0.00           H
ATOM   2225  CG  PHE A 727      42.420  57.230  45.840  1.00  0.00           C
ATOM   2226  CD1 PHE A 727      42.230  55.870  45.360  1.00  0.00           C
ATOM   2227  HD1 PHE A 727      42.620  55.660  44.360  1.00  0.00           H
ATOM   2228  CE1 PHE A 727      41.690  54.860  46.230  1.00  0.00           C
ATOM   2229  HE1 PHE A 727      41.400  53.910  45.820  1.00  0.00           H
ATOM   2230  CZ  PHE A 727      41.240  55.250  47.480  1.00  0.00           C
ATOM   2231  HZ  PHE A 727      40.840  54.470  48.120  1.00  0.00           H
ATOM   2232  CD2 PHE A 727      42.050  57.550  47.150  1.00  0.00           C
ATOM   2233  HD2 PHE A 727      42.180  58.600  47.390  1.00  0.00           H
ATOM   2234  CE2 PHE A 727      41.470  56.550  47.960  1.00  0.00           C
ATOM   2235  HE2 PHE A 727      41.170  56.850  48.940  1.00  0.00           H
ATOM   2236  C   PHE A 727      45.420  58.150  45.660  1.00  0.00           C
ATOM   2237  O   PHE A 727      45.820  58.030  46.830  1.00  0.00           O
ATOM   2238  N   ALA A 728      46.050  57.490  44.630  1.00  0.00           N
ATOM   2239  HN  ALA A 728      45.810  57.650  43.670  1.00  0.00           H
ATOM   2240  CA  ALA A 728      47.240  56.690  44.750  1.00  0.00           C
ATOM   2241  HA  ALA A 728      46.940  55.900  45.420  1.00  0.00           H
ATOM   2242  CB  ALA A 728      47.460  56.000  43.470  1.00  0.00           C
ATOM   2243  HB1 ALA A 728      47.500  56.770  42.680  1.00  0.00           H
ATOM   2244  HB2 ALA A 728      46.670  55.260  43.220  1.00  0.00           H
ATOM   2245  HB3 ALA A 728      48.440  55.470  43.410  1.00  0.00           H
ATOM   2246  C   ALA A 728      48.490  57.280  45.430  1.00  0.00           C
ATOM   2247  O   ALA A 728      49.070  56.810  46.410  1.00  0.00           O
ATOM   2248  N   ALA A 729      48.760  58.490  44.910  1.00  0.00           N
ATOM   2249  HN  ALA A 729      48.170  58.760  44.150  1.00  0.00           H
ATOM   2250  CA  ALA A 729      49.750  59.410  45.330  1.00  0.00           C
ATOM   2251  HA  ALA A 729      50.690  58.920  45.110  1.00  0.00           H
ATOM   2252  CB  ALA A 729      49.840  60.730  44.520  1.00  0.00           C
ATOM   2253  HB1 ALA A 729      50.630  61.410  44.900  1.00  0.00           H
ATOM   2254  HB2 ALA A 729      48.820  61.170  44.570  1.00  0.00           H
ATOM   2255  HB3 ALA A 729      50.170  60.540  43.480  1.00  0.00           H
ATOM   2256  C   ALA A 729      49.760  59.690  46.810  1.00  0.00           C
ATOM   2257  O   ALA A 729      50.750  59.490  47.510  1.00  0.00           O
ATOM   2258  N   LEU A 730      48.580  60.010  47.310  1.00  0.00           N
ATOM   2259  HN  LEU A 730      47.730  60.040  46.790  1.00  0.00           H
ATOM   2260  CA  LEU A 730      48.380  60.280  48.710  1.00  0.00           C
ATOM   2261  HA  LEU A 730      48.970  61.140  48.970  1.00  0.00           H
ATOM   2262  CB  LEU A 730      46.870  60.690  48.960  1.00  0.00           C
ATOM   2263  HB1 LEU A 730      46.290  59.890  48.460  1.00  0.00           H
ATOM   2264  HB2 LEU A 730      46.690  61.520  48.240  1.00  0.00           H
ATOM   2265  CG  LEU A 730      46.460  61.090  50.350  1.00  0.00           C
ATOM   2266  HG  LEU A 730      46.790  60.290  51.050  1.00  0.00           H
ATOM   2267  CD1 LEU A 730      47.090  62.370  50.820  1.00  0.00           C
ATOM   2268 HD11 LEU A 730      46.820  62.560  51.880  1.00  0.00           H
ATOM   2269 HD12 LEU A 730      46.680  63.190  50.190  1.00  0.00           H
ATOM   2270 HD13 LEU A 730      48.190  62.270  50.680  1.00  0.00           H
ATOM   2271  CD2 LEU A 730      44.960  61.150  50.520  1.00  0.00           C
ATOM   2272 HD21 LEU A 730      44.790  61.520  51.560  1.00  0.00           H
ATOM   2273 HD22 LEU A 730      44.440  60.190  50.320  1.00  0.00           H
ATOM   2274 HD23 LEU A 730      44.470  61.840  49.810  1.00  0.00           H
ATOM   2275  C   LEU A 730      48.770  59.120  49.590  1.00  0.00           C
ATOM   2276  O   LEU A 730      49.370  59.200  50.660  1.00  0.00           O
ATOM   2277  N   ILE A 731      48.350  57.860  49.170  1.00  0.00           N
ATOM   2278  HN  ILE A 731      47.870  57.750  48.310  1.00  0.00           H
ATOM   2279  CA  ILE A 731      48.550  56.610  49.910  1.00  0.00           C
ATOM   2280  HA  ILE A 731      48.160  56.810  50.900  1.00  0.00           H
ATOM   2281  CB  ILE A 731      47.820  55.410  49.340  1.00  0.00           C
ATOM   2282  HB  ILE A 731      48.170  55.270  48.290  1.00  0.00           H
ATOM   2283  CG2 ILE A 731      48.050  54.110  50.110  1.00  0.00           C
ATOM   2284 HG21 ILE A 731      47.910  54.200  51.220  1.00  0.00           H
ATOM   2285 HG22 ILE A 731      49.100  53.720  50.040  1.00  0.00           H
ATOM   2286 HG23 ILE A 731      47.330  53.380  49.710  1.00  0.00           H
ATOM   2287  CG1 ILE A 731      46.320  55.680  49.220  1.00  0.00           C
ATOM   2288 HG11 ILE A 731      45.800  54.730  48.940  1.00  0.00           H
ATOM   2289 HG12 ILE A 731      45.960  56.400  48.460  1.00  0.00           H
ATOM   2290  CD  ILE A 731      45.670  56.060  50.530  1.00  0.00           C
ATOM   2291  HD1 ILE A 731      44.550  56.130  50.510  1.00  0.00           H
ATOM   2292  HD2 ILE A 731      45.970  57.070  50.880  1.00  0.00           H
ATOM   2293  HD3 ILE A 731      45.910  55.370  51.370  1.00  0.00           H
ATOM   2294  C   ILE A 731      50.040  56.300  50.120  1.00  0.00           C
ATOM   2295  O   ILE A 731      50.610  56.060  51.200  1.00  0.00           O
ATOM   2296  N   CYS A 732      50.710  56.550  49.000  1.00  0.00           N
ATOM   2297  HN  CYS A 732      50.280  56.830  48.140  1.00  0.00           H
ATOM   2298  CA  CYS A 732      52.190  56.570  48.960  1.00  0.00           C
ATOM   2299  HA  CYS A 732      52.490  55.570  49.220  1.00  0.00           H
ATOM   2300  CB  CYS A 732      52.790  56.980  47.600  1.00  0.00           C
ATOM   2301  HB1 CYS A 732      53.860  56.710  47.730  1.00  0.00           H
ATOM   2302  HB2 CYS A 732      52.820  58.020  47.230  1.00  0.00           H
ATOM   2303  SG  CYS A 732      52.000  56.010  46.260  1.00  0.00           S
ATOM   2304  HG1 CYS A 732      50.820  56.610  46.360  1.00  0.00           H
ATOM   2305  C   CYS A 732      52.830  57.530  49.890  1.00  0.00           C
ATOM   2306  O   CYS A 732      53.560  57.160  50.840  1.00  0.00           O
ATOM   2307  N   ILE A 733      52.540  58.840  49.860  1.00  0.00           N
ATOM   2308  HN  ILE A 733      51.840  59.200  49.260  1.00  0.00           H
ATOM   2309  CA  ILE A 733      53.180  59.830  50.790  1.00  0.00           C
ATOM   2310  HA  ILE A 733      54.260  59.740  50.820  1.00  0.00           H
ATOM   2311  CB  ILE A 733      52.920  61.340  50.460  1.00  0.00           C
ATOM   2312  HB  ILE A 733      51.870  61.570  50.750  1.00  0.00           H
ATOM   2313  CG2 ILE A 733      53.980  62.290  50.990  1.00  0.00           C
ATOM   2314 HG21 ILE A 733      53.520  63.300  50.980  1.00  0.00           H
ATOM   2315 HG22 ILE A 733      54.820  62.310  50.260  1.00  0.00           H
ATOM   2316 HG23 ILE A 733      54.290  62.060  52.040  1.00  0.00           H
ATOM   2317  CG1 ILE A 733      52.920  61.600  48.910  1.00  0.00           C
ATOM   2318 HG11 ILE A 733      52.850  62.710  48.820  1.00  0.00           H
ATOM   2319 HG12 ILE A 733      51.980  61.160  48.540  1.00  0.00           H
ATOM   2320  CD  ILE A 733      53.980  61.060  47.950  1.00  0.00           C
ATOM   2321  HD1 ILE A 733      53.560  60.810  46.960  1.00  0.00           H
ATOM   2322  HD2 ILE A 733      54.400  60.170  48.470  1.00  0.00           H
ATOM   2323  HD3 ILE A 733      54.830  61.750  47.770  1.00  0.00           H
ATOM   2324  C   ILE A 733      52.750  59.580  52.240  1.00  0.00           C
ATOM   2325  O   ILE A 733      53.560  59.820  53.100  1.00  0.00           O
ATOM   2326  N   ILE A 734      51.460  59.090  52.490  1.00  0.00           N
ATOM   2327  HN  ILE A 734      50.830  58.880  51.740  1.00  0.00           H
ATOM   2328  CA  ILE A 734      51.010  58.540  53.710  1.00  0.00           C
ATOM   2329  HA  ILE A 734      51.020  59.320  54.460  1.00  0.00           H
ATOM   2330  CB  ILE A 734      49.570  58.300  53.660  1.00  0.00           C
ATOM   2331  HB  ILE A 734      49.330  57.740  52.740  1.00  0.00           H
ATOM   2332  CG2 ILE A 734      49.100  57.430  54.850  1.00  0.00           C
ATOM   2333 HG21 ILE A 734      48.020  57.170  54.870  1.00  0.00           H
ATOM   2334 HG22 ILE A 734      49.520  57.850  55.790  1.00  0.00           H
ATOM   2335 HG23 ILE A 734      49.520  56.410  54.820  1.00  0.00           H
ATOM   2336  CG1 ILE A 734      48.820  59.630  53.740  1.00  0.00           C
ATOM   2337 HG11 ILE A 734      49.100  60.310  52.890  1.00  0.00           H
ATOM   2338 HG12 ILE A 734      49.230  60.150  54.630  1.00  0.00           H
ATOM   2339  CD  ILE A 734      47.290  59.350  53.690  1.00  0.00           C
ATOM   2340  HD1 ILE A 734      46.850  59.020  54.660  1.00  0.00           H
ATOM   2341  HD2 ILE A 734      47.070  58.640  52.860  1.00  0.00           H
ATOM   2342  HD3 ILE A 734      46.770  60.270  53.360  1.00  0.00           H
ATOM   2343  C   ILE A 734      51.950  57.390  54.170  1.00  0.00           C
ATOM   2344  O   ILE A 734      52.670  57.570  55.220  1.00  0.00           O
ATOM   2345  N   PHE A 735      52.120  56.280  53.420  1.00  0.00           N
ATOM   2346  HN  PHE A 735      51.630  56.140  52.570  1.00  0.00           H
ATOM   2347  CA  PHE A 735      53.020  55.190  53.840  1.00  0.00           C
ATOM   2348  HA  PHE A 735      52.580  54.820  54.760  1.00  0.00           H
ATOM   2349  CB  PHE A 735      53.020  54.150  52.710  1.00  0.00           C
ATOM   2350  HB1 PHE A 735      53.790  53.360  52.770  1.00  0.00           H
ATOM   2351  HB2 PHE A 735      53.120  54.630  51.720  1.00  0.00           H
ATOM   2352  CG  PHE A 735      51.780  53.370  52.620  1.00  0.00           C
ATOM   2353  CD1 PHE A 735      50.750  53.540  53.500  1.00  0.00           C
ATOM   2354  HD1 PHE A 735      50.690  54.210  54.350  1.00  0.00           H
ATOM   2355  CE1 PHE A 735      49.600  52.780  53.410  1.00  0.00           C
ATOM   2356  HE1 PHE A 735      48.810  53.010  54.110  1.00  0.00           H
ATOM   2357  CZ  PHE A 735      49.510  51.760  52.480  1.00  0.00           C
ATOM   2358  HZ  PHE A 735      48.640  51.140  52.380  1.00  0.00           H
ATOM   2359  CD2 PHE A 735      51.700  52.260  51.750  1.00  0.00           C
ATOM   2360  HD2 PHE A 735      52.580  52.040  51.170  1.00  0.00           H
ATOM   2361  CE2 PHE A 735      50.560  51.540  51.630  1.00  0.00           C
ATOM   2362  HE2 PHE A 735      50.540  50.600  51.100  1.00  0.00           H
ATOM   2363  C   PHE A 735      54.490  55.570  54.110  1.00  0.00           C
ATOM   2364  O   PHE A 735      55.170  55.270  55.130  1.00  0.00           O
ATOM   2365  N   ILE A 736      55.120  56.330  53.160  1.00  0.00           N
ATOM   2366  HN  ILE A 736      54.780  56.420  52.230  1.00  0.00           H
ATOM   2367  CA  ILE A 736      56.450  56.870  53.300  1.00  0.00           C
ATOM   2368  HA  ILE A 736      57.050  55.990  53.500  1.00  0.00           H
ATOM   2369  CB  ILE A 736      56.890  57.660  52.110  1.00  0.00           C
ATOM   2370  HB  ILE A 736      56.200  58.510  51.940  1.00  0.00           H
ATOM   2371  CG2 ILE A 736      58.390  58.210  52.210  1.00  0.00           C
ATOM   2372 HG21 ILE A 736      58.670  58.680  51.240  1.00  0.00           H
ATOM   2373 HG22 ILE A 736      59.150  57.440  52.450  1.00  0.00           H
ATOM   2374 HG23 ILE A 736      58.560  58.960  53.020  1.00  0.00           H
ATOM   2375  CG1 ILE A 736      56.860  56.770  50.810  1.00  0.00           C
ATOM   2376 HG11 ILE A 736      55.960  56.130  50.820  1.00  0.00           H
ATOM   2377 HG12 ILE A 736      57.790  56.160  50.720  1.00  0.00           H
ATOM   2378  CD  ILE A 736      56.660  57.600  49.560  1.00  0.00           C
ATOM   2379  HD1 ILE A 736      56.900  56.940  48.700  1.00  0.00           H
ATOM   2380  HD2 ILE A 736      57.340  58.470  49.560  1.00  0.00           H
ATOM   2381  HD3 ILE A 736      55.610  57.970  49.460  1.00  0.00           H
ATOM   2382  C   ILE A 736      56.600  57.820  54.550  1.00  0.00           C
ATOM   2383  O   ILE A 736      57.530  57.690  55.370  1.00  0.00           O
ATOM   2384  N   TYR A 737      55.600  58.630  54.820  1.00  0.00           N
ATOM   2385  HN  TYR A 737      54.920  58.740  54.110  1.00  0.00           H
ATOM   2386  CA  TYR A 737      55.600  59.600  55.940  1.00  0.00           C
ATOM   2387  HA  TYR A 737      56.560  60.070  55.990  1.00  0.00           H
ATOM   2388  CB  TYR A 737      54.430  60.640  55.730  1.00  0.00           C
ATOM   2389  HB1 TYR A 737      53.460  60.130  55.630  1.00  0.00           H
ATOM   2390  HB2 TYR A 737      54.650  61.140  54.760  1.00  0.00           H
ATOM   2391  CG  TYR A 737      54.080  61.530  56.920  1.00  0.00           C
ATOM   2392  CD1 TYR A 737      53.170  61.260  57.830  1.00  0.00           C
ATOM   2393  HD1 TYR A 737      52.550  60.380  57.760  1.00  0.00           H
ATOM   2394  CE1 TYR A 737      53.030  62.060  58.980  1.00  0.00           C
ATOM   2395  HE1 TYR A 737      52.260  61.890  59.710  1.00  0.00           H
ATOM   2396  CZ  TYR A 737      53.770  63.150  59.190  1.00  0.00           C
ATOM   2397  OH  TYR A 737      53.790  63.760  60.420  1.00  0.00           O
ATOM   2398  HH  TYR A 737      53.300  63.150  60.960  1.00  0.00           H
ATOM   2399  CD2 TYR A 737      54.850  62.730  57.060  1.00  0.00           C
ATOM   2400  HD2 TYR A 737      55.590  62.970  56.310  1.00  0.00           H
ATOM   2401  CE2 TYR A 737      54.720  63.510  58.240  1.00  0.00           C
ATOM   2402  HE2 TYR A 737      55.290  64.400  58.410  1.00  0.00           H
ATOM   2403  C   TYR A 737      55.440  58.910  57.280  1.00  0.00           C
ATOM   2404  O   TYR A 737      55.990  59.350  58.280  1.00  0.00           O
ATOM   2405  N   GLU A 738      54.520  57.850  57.340  1.00  0.00           N
ATOM   2406  HN  GLU A 738      54.020  57.490  56.550  1.00  0.00           H
ATOM   2407  CA  GLU A 738      54.170  57.200  58.600  1.00  0.00           C
ATOM   2408  HA  GLU A 738      54.160  57.920  59.420  1.00  0.00           H
ATOM   2409  CB  GLU A 738      52.780  56.590  58.400  1.00  0.00           C
ATOM   2410  HB1 GLU A 738      52.500  55.960  59.270  1.00  0.00           H
ATOM   2411  HB2 GLU A 738      52.800  55.810  57.610  1.00  0.00           H
ATOM   2412  CG  GLU A 738      51.720  57.690  58.130  1.00  0.00           C
ATOM   2413  HG1 GLU A 738      51.640  58.010  57.070  1.00  0.00           H
ATOM   2414  HG2 GLU A 738      51.920  58.610  58.740  1.00  0.00           H
ATOM   2415  CD  GLU A 738      50.290  57.280  58.640  1.00  0.00           C
ATOM   2416  OE1 GLU A 738      49.860  56.090  58.590  1.00  0.00           O
ATOM   2417  OE2 GLU A 738      49.490  58.140  59.010  1.00  0.00           O
ATOM   2418  C   GLU A 738      55.150  56.060  58.900  1.00  0.00           C
ATOM   2419  O   GLU A 738      55.180  55.510  60.010  1.00  0.00           O
ATOM   2420  N   ALA A 739      55.970  55.680  57.870  1.00  0.00           N
ATOM   2421  HN  ALA A 739      55.730  56.080  57.000  1.00  0.00           H
ATOM   2422  CA  ALA A 739      57.030  54.730  58.150  1.00  0.00           C
ATOM   2423  HA  ALA A 739      56.690  53.910  58.760  1.00  0.00           H
ATOM   2424  CB  ALA A 739      57.540  54.180  56.820  1.00  0.00           C
ATOM   2425  HB1 ALA A 739      57.720  54.990  56.080  1.00  0.00           H
ATOM   2426  HB2 ALA A 739      56.840  53.470  56.310  1.00  0.00           H
ATOM   2427  HB3 ALA A 739      58.480  53.640  57.010  1.00  0.00           H
ATOM   2428  C   ALA A 739      58.180  55.390  58.920  1.00  0.00           C
ATOM   2429  O   ALA A 739      58.880  54.790  59.720  1.00  0.00           O
ATOM   2430  N   LEU A 740      58.380  56.700  58.670  1.00  0.00           N
ATOM   2431  HN  LEU A 740      57.810  57.150  58.000  1.00  0.00           H
ATOM   2432  CA  LEU A 740      59.380  57.530  59.240  1.00  0.00           C
ATOM   2433  HA  LEU A 740      60.240  56.930  59.510  1.00  0.00           H
ATOM   2434  CB  LEU A 740      59.880  58.570  58.170  1.00  0.00           C
ATOM   2435  HB1 LEU A 740      60.540  59.370  58.570  1.00  0.00           H
ATOM   2436  HB2 LEU A 740      58.980  59.100  57.780  1.00  0.00           H
ATOM   2437  CG  LEU A 740      60.790  58.000  57.050  1.00  0.00           C
ATOM   2438  HG  LEU A 740      60.100  57.290  56.530  1.00  0.00           H
ATOM   2439  CD1 LEU A 740      61.110  59.140  56.110  1.00  0.00           C
ATOM   2440 HD11 LEU A 740      61.720  58.680  55.310  1.00  0.00           H
ATOM   2441 HD12 LEU A 740      61.720  59.880  56.690  1.00  0.00           H
ATOM   2442 HD13 LEU A 740      60.090  59.460  55.810  1.00  0.00           H
ATOM   2443  CD2 LEU A 740      61.990  57.310  57.520  1.00  0.00           C
ATOM   2444 HD21 LEU A 740      62.520  57.670  58.430  1.00  0.00           H
ATOM   2445 HD22 LEU A 740      62.720  57.340  56.700  1.00  0.00           H
ATOM   2446 HD23 LEU A 740      61.760  56.240  57.680  1.00  0.00           H
ATOM   2447  C   LEU A 740      58.980  58.170  60.650  1.00  0.00           C
ATOM   2448  O   LEU A 740      59.780  58.440  61.500  1.00  0.00           O
ATOM   2449  N   GLU A 741      57.680  58.480  60.830  1.00  0.00           N
ATOM   2450  HN  GLU A 741      57.110  58.540  60.010  1.00  0.00           H
ATOM   2451  CA  GLU A 741      57.000  58.830  62.040  1.00  0.00           C
ATOM   2452  HA  GLU A 741      57.340  59.780  62.450  1.00  0.00           H
ATOM   2453  CB  GLU A 741      55.450  58.990  61.700  1.00  0.00           C
ATOM   2454  HB1 GLU A 741      54.910  58.020  61.620  1.00  0.00           H
ATOM   2455  HB2 GLU A 741      55.370  59.550  60.740  1.00  0.00           H
ATOM   2456  CG  GLU A 741      54.680  59.830  62.760  1.00  0.00           C
ATOM   2457  HG1 GLU A 741      55.080  60.870  62.800  1.00  0.00           H
ATOM   2458  HG2 GLU A 741      54.780  59.320  63.740  1.00  0.00           H
ATOM   2459  CD  GLU A 741      53.140  59.820  62.550  1.00  0.00           C
ATOM   2460  OE1 GLU A 741      52.630  59.230  61.590  1.00  0.00           O
ATOM   2461  OE2 GLU A 741      52.500  60.340  63.500  1.00  0.00           O
ATOM   2462  C   GLU A 741      57.250  57.760  63.080  1.00  0.00           C
ATOM   2463  O   GLU A 741      57.490  58.120  64.240  1.00  0.00           O
ATOM   2464  N   LYS A 742      57.190  56.540  62.670  1.00  0.00           N
ATOM   2465  HN  LYS A 742      57.010  56.310  61.720  1.00  0.00           H
ATOM   2466  CA  LYS A 742      57.280  55.370  63.560  1.00  0.00           C
ATOM   2467  HA  LYS A 742      56.740  55.650  64.440  1.00  0.00           H
ATOM   2468  CB  LYS A 742      56.680  54.090  62.810  1.00  0.00           C
ATOM   2469  HB1 LYS A 742      57.240  53.850  61.890  1.00  0.00           H
ATOM   2470  HB2 LYS A 742      55.630  54.290  62.520  1.00  0.00           H
ATOM   2471  CG  LYS A 742      56.630  52.760  63.580  1.00  0.00           C
ATOM   2472  HG1 LYS A 742      57.680  52.420  63.670  1.00  0.00           H
ATOM   2473  HG2 LYS A 742      56.110  51.990  62.970  1.00  0.00           H
ATOM   2474  CD  LYS A 742      56.050  52.780  65.040  1.00  0.00           C
ATOM   2475  HD1 LYS A 742      56.710  53.500  65.590  1.00  0.00           H
ATOM   2476  HD2 LYS A 742      56.040  51.760  65.480  1.00  0.00           H
ATOM   2477  CE  LYS A 742      54.610  53.290  65.170  1.00  0.00           C
ATOM   2478  HE1 LYS A 742      53.920  52.650  64.570  1.00  0.00           H
ATOM   2479  HE2 LYS A 742      54.480  54.300  64.760  1.00  0.00           H
ATOM   2480  NZ  LYS A 742      54.250  53.420  66.580  1.00  0.00           N
ATOM   2481  HZ1 LYS A 742      54.870  54.050  67.140  1.00  0.00           H
ATOM   2482  HZ2 LYS A 742      54.210  52.480  67.020  1.00  0.00           H
ATOM   2483  HZ3 LYS A 742      53.290  53.810  66.580  1.00  0.00           H
ATOM   2484  C   LYS A 742      58.680  55.100  63.960  1.00  0.00           C
ATOM   2485  O   LYS A 742      58.940  54.680  65.110  1.00  0.00           O
ATOM   2486  N   LEU A 743      59.680  55.370  63.120  1.00  0.00           N
ATOM   2487  HN  LEU A 743      59.480  55.760  62.220  1.00  0.00           H
ATOM   2488  CA  LEU A 743      61.060  55.470  63.500  1.00  0.00           C
ATOM   2489  HA  LEU A 743      61.410  54.500  63.820  1.00  0.00           H
ATOM   2490  CB  LEU A 743      61.870  55.850  62.220  1.00  0.00           C
ATOM   2491  HB1 LEU A 743      61.430  56.750  61.770  1.00  0.00           H
ATOM   2492  HB2 LEU A 743      61.710  54.940  61.610  1.00  0.00           H
ATOM   2493  CG  LEU A 743      63.360  56.170  62.490  1.00  0.00           C
ATOM   2494  HG  LEU A 743      63.360  57.060  63.130  1.00  0.00           H
ATOM   2495  CD1 LEU A 743      64.260  55.090  63.050  1.00  0.00           C
ATOM   2496 HD11 LEU A 743      63.730  54.720  63.940  1.00  0.00           H
ATOM   2497 HD12 LEU A 743      65.320  55.340  63.230  1.00  0.00           H
ATOM   2498 HD13 LEU A 743      64.340  54.300  62.260  1.00  0.00           H
ATOM   2499  CD2 LEU A 743      64.000  56.670  61.160  1.00  0.00           C
ATOM   2500 HD21 LEU A 743      64.250  55.760  60.590  1.00  0.00           H
ATOM   2501 HD22 LEU A 743      64.970  57.170  61.390  1.00  0.00           H
ATOM   2502 HD23 LEU A 743      63.430  57.450  60.630  1.00  0.00           H
ATOM   2503  C   LEU A 743      61.360  56.560  64.510  1.00  0.00           C
ATOM   2504  O   LEU A 743      62.020  56.250  65.490  1.00  0.00           O
ATOM   2505  N   PHE A 744      60.890  57.820  64.380  1.00  0.00           N
ATOM   2506  HN  PHE A 744      60.500  58.130  63.510  1.00  0.00           H
ATOM   2507  CA  PHE A 744      61.020  58.930  65.420  1.00  0.00           C
ATOM   2508  HA  PHE A 744      62.080  59.000  65.620  1.00  0.00           H
ATOM   2509  CB  PHE A 744      60.590  60.350  64.870  1.00  0.00           C
ATOM   2510  HB1 PHE A 744      60.420  61.120  65.650  1.00  0.00           H
ATOM   2511  HB2 PHE A 744      59.590  60.200  64.400  1.00  0.00           H
ATOM   2512  CG  PHE A 744      61.560  61.030  63.900  1.00  0.00           C
ATOM   2513  CD1 PHE A 744      61.280  61.330  62.540  1.00  0.00           C
ATOM   2514  HD1 PHE A 744      60.340  60.890  62.240  1.00  0.00           H
ATOM   2515  CE1 PHE A 744      62.200  61.930  61.700  1.00  0.00           C
ATOM   2516  HE1 PHE A 744      61.970  62.170  60.670  1.00  0.00           H
ATOM   2517  CZ  PHE A 744      63.380  62.440  62.340  1.00  0.00           C
ATOM   2518  HZ  PHE A 744      64.110  62.830  61.650  1.00  0.00           H
ATOM   2519  CD2 PHE A 744      62.650  61.700  64.470  1.00  0.00           C
ATOM   2520  HD2 PHE A 744      62.940  61.460  65.490  1.00  0.00           H
ATOM   2521  CE2 PHE A 744      63.580  62.390  63.720  1.00  0.00           C
ATOM   2522  HE2 PHE A 744      64.500  62.700  64.210  1.00  0.00           H
ATOM   2523  C   PHE A 744      60.260  58.690  66.730  1.00  0.00           C
ATOM   2524  O   PHE A 744      60.640  59.270  67.770  1.00  0.00           O
ATOM   2525  N   ASP A 745      59.220  57.820  66.750  1.00  0.00           N
ATOM   2526  HN  ASP A 745      58.810  57.450  65.930  1.00  0.00           H
ATOM   2527  CA  ASP A 745      58.570  57.280  67.930  1.00  0.00           C
ATOM   2528  HA  ASP A 745      58.260  58.120  68.540  1.00  0.00           H
ATOM   2529  CB  ASP A 745      57.260  56.530  67.450  1.00  0.00           C
ATOM   2530  HB1 ASP A 745      57.610  55.600  66.940  1.00  0.00           H
ATOM   2531  HB2 ASP A 745      56.810  57.110  66.620  1.00  0.00           H
ATOM   2532  CG  ASP A 745      56.280  56.020  68.460  1.00  0.00           C
ATOM   2533  OD1 ASP A 745      55.340  55.220  68.160  1.00  0.00           O
ATOM   2534  OD2 ASP A 745      56.300  56.700  69.500  1.00  0.00           O
ATOM   2535  C   ASP A 745      59.440  56.350  68.750  1.00  0.00           C
ATOM   2536  O   ASP A 745      59.480  56.410  69.980  1.00  0.00           O
ATOM   2537  N   LEU A 746      60.240  55.430  68.070  1.00  0.00           N
ATOM   2538  HN  LEU A 746      60.340  55.450  67.080  1.00  0.00           H
ATOM   2539  CA  LEU A 746      61.140  54.650  68.780  1.00  0.00           C
ATOM   2540  HA  LEU A 746      60.630  54.210  69.620  1.00  0.00           H
ATOM   2541  CB  LEU A 746      61.750  53.670  67.820  1.00  0.00           C
ATOM   2542  HB1 LEU A 746      62.510  53.020  68.330  1.00  0.00           H
ATOM   2543  HB2 LEU A 746      62.180  54.180  66.930  1.00  0.00           H
ATOM   2544  CG  LEU A 746      60.850  52.590  67.190  1.00  0.00           C
ATOM   2545  HG  LEU A 746      60.010  53.020  66.600  1.00  0.00           H
ATOM   2546  CD1 LEU A 746      61.780  51.710  66.230  1.00  0.00           C
ATOM   2547 HD11 LEU A 746      62.510  51.200  66.900  1.00  0.00           H
ATOM   2548 HD12 LEU A 746      62.270  52.330  65.450  1.00  0.00           H
ATOM   2549 HD13 LEU A 746      61.320  50.860  65.690  1.00  0.00           H
ATOM   2550  CD2 LEU A 746      60.190  51.620  68.220  1.00  0.00           C
ATOM   2551 HD21 LEU A 746      60.950  51.120  68.850  1.00  0.00           H
ATOM   2552 HD22 LEU A 746      59.660  50.800  67.700  1.00  0.00           H
ATOM   2553 HD23 LEU A 746      59.550  52.130  68.970  1.00  0.00           H
ATOM   2554  C   LEU A 746      62.350  55.420  69.290  1.00  0.00           C
ATOM   2555  O   LEU A 746      62.940  55.080  70.320  1.00  0.00           O
ATOM   2556  N   GLY A 747      62.710  56.570  68.710  1.00  0.00           N
ATOM   2557  HN  GLY A 747      62.320  56.760  67.820  1.00  0.00           H
ATOM   2558  CA  GLY A 747      63.770  57.360  69.390  1.00  0.00           C
ATOM   2559  HA1 GLY A 747      64.170  58.010  68.640  1.00  0.00           H
ATOM   2560  HA2 GLY A 747      64.450  56.680  69.880  1.00  0.00           H
ATOM   2561  C   GLY A 747      63.200  58.260  70.520  1.00  0.00           C
ATOM   2562  O   GLY A 747      63.870  59.040  71.220  1.00  0.00           O
ATOM   2563  N   GLU A 748      61.850  58.220  70.670  1.00  0.00           N
ATOM   2564  HN  GLU A 748      61.200  57.810  70.030  1.00  0.00           H
ATOM   2565  CA  GLU A 748      61.180  58.890  71.820  1.00  0.00           C
ATOM   2566  HA  GLU A 748      61.800  59.690  72.160  1.00  0.00           H
ATOM   2567  CB  GLU A 748      59.830  59.520  71.310  1.00  0.00           C
ATOM   2568  HB1 GLU A 748      59.130  58.680  71.180  1.00  0.00           H
ATOM   2569  HB2 GLU A 748      60.000  60.010  70.330  1.00  0.00           H
ATOM   2570  CG  GLU A 748      59.190  60.560  72.210  1.00  0.00           C
ATOM   2571  HG1 GLU A 748      59.670  61.550  72.150  1.00  0.00           H
ATOM   2572  HG2 GLU A 748      59.210  60.250  73.290  1.00  0.00           H
ATOM   2573  CD  GLU A 748      57.810  60.600  71.660  1.00  0.00           C
ATOM   2574  OE1 GLU A 748      56.850  60.180  72.320  1.00  0.00           O
ATOM   2575  OE2 GLU A 748      57.650  61.070  70.500  1.00  0.00           O
ATOM   2576  C   GLU A 748      60.960  57.940  73.030  1.00  0.00           C
ATOM   2577  O   GLU A 748      61.030  58.390  74.180  1.00  0.00           O
ATOM   2578  N   THR A 749      60.750  56.660  72.710  1.00  0.00           N
ATOM   2579  HN  THR A 749      60.680  56.430  71.750  1.00  0.00           H
ATOM   2580  CA  THR A 749      60.440  55.630  73.680  1.00  0.00           C
ATOM   2581  HA  THR A 749      60.140  55.990  74.640  1.00  0.00           H
ATOM   2582  CB  THR A 749      59.130  54.840  73.290  1.00  0.00           C
ATOM   2583  HB  THR A 749      59.090  53.970  73.980  1.00  0.00           H
ATOM   2584  OG1 THR A 749      59.180  54.490  71.960  1.00  0.00           O
ATOM   2585  HG1 THR A 749      59.030  55.210  71.350  1.00  0.00           H
ATOM   2586  CG2 THR A 749      57.890  55.680  73.530  1.00  0.00           C
ATOM   2587 HG21 THR A 749      57.570  55.830  74.580  1.00  0.00           H
ATOM   2588 HG22 THR A 749      57.050  55.170  73.020  1.00  0.00           H
ATOM   2589 HG23 THR A 749      58.090  56.680  73.100  1.00  0.00           H
ATOM   2590  C   THR A 749      61.590  54.670  74.040  1.00  0.00           C
ATOM   2591  O   THR A 749      61.480  53.860  74.970  1.00  0.00           O
ATOM   2592  N   TYR A 750      62.700  54.800  73.370  1.00  0.00           N
ATOM   2593  HN  TYR A 750      62.770  55.340  72.540  1.00  0.00           H
ATOM   2594  CA  TYR A 750      63.940  54.090  73.600  1.00  0.00           C
ATOM   2595  HA  TYR A 750      64.030  53.780  74.630  1.00  0.00           H
ATOM   2596  CB  TYR A 750      64.120  52.880  72.620  1.00  0.00           C
ATOM   2597  HB1 TYR A 750      65.080  52.360  72.790  1.00  0.00           H
ATOM   2598  HB2 TYR A 750      64.140  53.250  71.580  1.00  0.00           H
ATOM   2599  CG  TYR A 750      63.030  51.840  72.700  1.00  0.00           C
ATOM   2600  CD1 TYR A 750      61.960  51.960  71.880  1.00  0.00           C
ATOM   2601  HD1 TYR A 750      61.930  52.880  71.300  1.00  0.00           H
ATOM   2602  CE1 TYR A 750      60.850  51.050  71.990  1.00  0.00           C
ATOM   2603  HE1 TYR A 750      59.970  51.250  71.390  1.00  0.00           H
ATOM   2604  CZ  TYR A 750      61.040  49.960  72.810  1.00  0.00           C
ATOM   2605  OH  TYR A 750      60.050  48.960  72.920  1.00  0.00           O
ATOM   2606  HH  TYR A 750      59.380  49.070  72.250  1.00  0.00           H
ATOM   2607  CD2 TYR A 750      63.190  50.750  73.590  1.00  0.00           C
ATOM   2608  HD2 TYR A 750      64.090  50.750  74.200  1.00  0.00           H
ATOM   2609  CE2 TYR A 750      62.210  49.810  73.580  1.00  0.00           C
ATOM   2610  HE2 TYR A 750      62.330  48.940  74.210  1.00  0.00           H
ATOM   2611  C   TYR A 750      65.140  55.100  73.450  1.00  0.00           C
ATOM   2612  O   TYR A 750      64.860  56.250  73.100  1.00  0.00           O
ATOM   2613  N   ALA A 751      66.450  54.720  73.760  1.00  0.00           N
ATOM   2614  HN  ALA A 751      66.740  53.770  73.780  1.00  0.00           H
ATOM   2615  CA  ALA A 751      67.510  55.710  73.810  1.00  0.00           C
ATOM   2616  HA  ALA A 751      67.210  56.500  73.150  1.00  0.00           H
ATOM   2617  CB  ALA A 751      67.770  56.300  75.260  1.00  0.00           C
ATOM   2618  HB1 ALA A 751      68.700  56.910  75.340  1.00  0.00           H
ATOM   2619  HB2 ALA A 751      67.790  55.470  76.000  1.00  0.00           H
ATOM   2620  HB3 ALA A 751      66.860  56.850  75.590  1.00  0.00           H
ATOM   2621  C   ALA A 751      68.770  55.190  73.180  1.00  0.00           C
ATOM   2622  O   ALA A 751      68.960  54.030  73.020  1.00  0.00           O
ATOM   2623  N   PHE A 752      69.690  56.050  72.720  1.00  0.00           N
ATOM   2624  HN  PHE A 752      69.420  57.000  72.630  1.00  0.00           H
ATOM   2625  CA  PHE A 752      71.010  55.780  72.290  1.00  0.00           C
ATOM   2626  HA  PHE A 752      70.850  54.920  71.660  1.00  0.00           H
ATOM   2627  CB  PHE A 752      71.400  57.040  71.450  1.00  0.00           C
ATOM   2628  HB1 PHE A 752      72.460  57.040  71.100  1.00  0.00           H
ATOM   2629  HB2 PHE A 752      71.210  57.910  72.120  1.00  0.00           H
ATOM   2630  CG  PHE A 752      70.720  57.180  70.050  1.00  0.00           C
ATOM   2631  CD1 PHE A 752      71.100  56.310  69.060  1.00  0.00           C
ATOM   2632  HD1 PHE A 752      71.690  55.450  69.320  1.00  0.00           H
ATOM   2633  CE1 PHE A 752      70.920  56.590  67.770  1.00  0.00           C
ATOM   2634  HE1 PHE A 752      71.270  55.800  67.120  1.00  0.00           H
ATOM   2635  CZ  PHE A 752      70.310  57.770  67.310  1.00  0.00           C
ATOM   2636  HZ  PHE A 752      70.130  57.940  66.260  1.00  0.00           H
ATOM   2637  CD2 PHE A 752      69.980  58.340  69.660  1.00  0.00           C
ATOM   2638  HD2 PHE A 752      69.650  59.070  70.400  1.00  0.00           H
ATOM   2639  CE2 PHE A 752      69.820  58.670  68.300  1.00  0.00           C
ATOM   2640  HE2 PHE A 752      69.230  59.510  67.970  1.00  0.00           H
ATOM   2641  C   PHE A 752      72.070  55.400  73.340  1.00  0.00           C
ATOM   2642  O   PHE A 752      71.870  55.850  74.480  1.00  0.00           O
ATOM   2643  N   PRO A 822      73.110  54.630  72.980  1.00  0.00           N
ATOM   2644  CD  PRO A 822      74.230  54.540  73.920  1.00  0.00           C
ATOM   2645  HD1 PRO A 822      73.970  53.950  74.830  1.00  0.00           H
ATOM   2646  HD2 PRO A 822      74.570  55.540  74.250  1.00  0.00           H
ATOM   2647  CA  PRO A 822      73.320  53.950  71.710  1.00  0.00           C
ATOM   2648  HA  PRO A 822      73.120  54.580  70.860  1.00  0.00           H
ATOM   2649  CB  PRO A 822      74.780  53.620  71.710  1.00  0.00           C
ATOM   2650  HB1 PRO A 822      75.310  54.400  71.120  1.00  0.00           H
ATOM   2651  HB2 PRO A 822      74.990  52.630  71.260  1.00  0.00           H
ATOM   2652  CG  PRO A 822      75.250  53.680  73.210  1.00  0.00           C
ATOM   2653  HG1 PRO A 822      75.200  52.660  73.660  1.00  0.00           H
ATOM   2654  HG2 PRO A 822      76.310  54.020  73.190  1.00  0.00           H
ATOM   2655  C   PRO A 822      72.450  52.710  71.720  1.00  0.00           C
ATOM   2656  O   PRO A 822      71.530  52.660  70.880  1.00  0.00           O
ATOM   2657  N   ASP A 823      72.680  51.660  72.530  1.00  0.00           N
ATOM   2658  HN  ASP A 823      73.580  51.720  72.950  1.00  0.00           H
ATOM   2659  CA  ASP A 823      71.910  50.530  72.790  1.00  0.00           C
ATOM   2660  HA  ASP A 823      72.580  49.710  73.030  1.00  0.00           H
ATOM   2661  CB  ASP A 823      71.220  50.860  74.090  1.00  0.00           C
ATOM   2662  HB1 ASP A 823      70.430  50.140  74.390  1.00  0.00           H
ATOM   2663  HB2 ASP A 823      70.660  51.800  73.940  1.00  0.00           H
ATOM   2664  CG  ASP A 823      72.030  51.050  75.280  1.00  0.00           C
ATOM   2665  OD1 ASP A 823      71.390  51.580  76.260  1.00  0.00           O
ATOM   2666  OD2 ASP A 823      73.260  50.730  75.370  1.00  0.00           O
ATOM   2667  C   ASP A 823      70.980  49.890  71.770  1.00  0.00           C
ATOM   2668  O   ASP A 823      71.380  49.540  70.650  1.00  0.00           O
ATOM   2669  N   VAL A 824      69.680  49.560  72.110  1.00  0.00           N
ATOM   2670  HN  VAL A 824      69.370  49.630  73.060  1.00  0.00           H
ATOM   2671  CA  VAL A 824      68.700  48.930  71.230  1.00  0.00           C
ATOM   2672  HA  VAL A 824      69.140  48.000  70.920  1.00  0.00           H
ATOM   2673  CB  VAL A 824      67.480  48.600  72.060  1.00  0.00           C
ATOM   2674  HB  VAL A 824      67.840  47.810  72.760  1.00  0.00           H
ATOM   2675  CG1 VAL A 824      66.950  49.670  73.030  1.00  0.00           C
ATOM   2676 HG11 VAL A 824      66.110  49.270  73.650  1.00  0.00           H
ATOM   2677 HG12 VAL A 824      66.500  50.390  72.320  1.00  0.00           H
ATOM   2678 HG13 VAL A 824      67.750  50.230  73.580  1.00  0.00           H
ATOM   2679  CG2 VAL A 824      66.310  48.000  71.260  1.00  0.00           C
ATOM   2680 HG21 VAL A 824      65.790  48.720  70.610  1.00  0.00           H
ATOM   2681 HG22 VAL A 824      65.520  47.610  71.910  1.00  0.00           H
ATOM   2682 HG23 VAL A 824      66.590  47.090  70.670  1.00  0.00           H
ATOM   2683  C   VAL A 824      68.330  49.740  70.010  1.00  0.00           C
ATOM   2684  O   VAL A 824      68.350  49.270  68.890  1.00  0.00           O
ATOM   2685  N   LEU A 825      68.080  51.030  70.260  1.00  0.00           N
ATOM   2686  HN  LEU A 825      68.270  51.280  71.210  1.00  0.00           H
ATOM   2687  CA  LEU A 825      67.770  52.080  69.280  1.00  0.00           C
ATOM   2688  HA  LEU A 825      66.890  51.820  68.720  1.00  0.00           H
ATOM   2689  CB  LEU A 825      67.540  53.330  70.040  1.00  0.00           C
ATOM   2690  HB1 LEU A 825      68.410  53.510  70.720  1.00  0.00           H
ATOM   2691  HB2 LEU A 825      66.660  53.190  70.710  1.00  0.00           H
ATOM   2692  CG  LEU A 825      67.220  54.630  69.230  1.00  0.00           C
ATOM   2693  HG  LEU A 825      68.240  54.820  68.830  1.00  0.00           H
ATOM   2694  CD1 LEU A 825      66.090  54.610  68.190  1.00  0.00           C
ATOM   2695 HD11 LEU A 825      65.130  54.320  68.650  1.00  0.00           H
ATOM   2696 HD12 LEU A 825      66.300  53.800  67.450  1.00  0.00           H
ATOM   2697 HD13 LEU A 825      65.990  55.590  67.660  1.00  0.00           H
ATOM   2698  CD2 LEU A 825      66.790  55.830  70.160  1.00  0.00           C
ATOM   2699 HD21 LEU A 825      67.590  56.290  70.780  1.00  0.00           H
ATOM   2700 HD22 LEU A 825      66.100  55.400  70.920  1.00  0.00           H
ATOM   2701 HD23 LEU A 825      66.410  56.600  69.450  1.00  0.00           H
ATOM   2702  C   LEU A 825      68.800  52.300  68.130  1.00  0.00           C
ATOM   2703  O   LEU A 825      68.440  52.440  66.970  1.00  0.00           O
ATOM   2704  N   PHE A 826      70.100  52.250  68.470  1.00  0.00           N
ATOM   2705  HN  PHE A 826      70.390  52.300  69.420  1.00  0.00           H
ATOM   2706  CA  PHE A 826      71.170  52.330  67.490  1.00  0.00           C
ATOM   2707  HA  PHE A 826      70.980  53.260  66.970  1.00  0.00           H
ATOM   2708  CB  PHE A 826      72.520  52.350  68.170  1.00  0.00           C
ATOM   2709  HB1 PHE A 826      72.720  51.430  68.760  1.00  0.00           H
ATOM   2710  HB2 PHE A 826      72.580  53.240  68.820  1.00  0.00           H
ATOM   2711  CG  PHE A 826      73.590  52.550  67.130  1.00  0.00           C
ATOM   2712  CD1 PHE A 826      74.030  53.890  66.920  1.00  0.00           C
ATOM   2713  HD1 PHE A 826      73.550  54.760  67.350  1.00  0.00           H
ATOM   2714  CE1 PHE A 826      75.140  54.040  66.090  1.00  0.00           C
ATOM   2715  HE1 PHE A 826      75.450  55.080  65.970  1.00  0.00           H
ATOM   2716  CZ  PHE A 826      75.650  53.020  65.290  1.00  0.00           C
ATOM   2717  HZ  PHE A 826      76.520  53.130  64.660  1.00  0.00           H
ATOM   2718  CD2 PHE A 826      74.160  51.480  66.370  1.00  0.00           C
ATOM   2719  HD2 PHE A 826      73.870  50.470  66.560  1.00  0.00           H
ATOM   2720  CE2 PHE A 826      75.240  51.740  65.520  1.00  0.00           C
ATOM   2721  HE2 PHE A 826      75.580  50.960  64.850  1.00  0.00           H
ATOM   2722  C   PHE A 826      70.980  51.190  66.510  1.00  0.00           C
ATOM   2723  O   PHE A 826      70.980  51.360  65.300  1.00  0.00           O
ATOM   2724  N   TRP A 827      70.690  49.950  66.990  1.00  0.00           N
ATOM   2725  HN  TRP A 827      70.520  49.760  67.960  1.00  0.00           H
ATOM   2726  CA  TRP A 827      70.650  48.800  66.100  1.00  0.00           C
ATOM   2727  HA  TRP A 827      71.350  48.860  65.280  1.00  0.00           H
ATOM   2728  CB  TRP A 827      71.020  47.470  66.740  1.00  0.00           C
ATOM   2729  HB1 TRP A 827      70.820  46.620  66.070  1.00  0.00           H
ATOM   2730  HB2 TRP A 827      70.450  47.280  67.680  1.00  0.00           H
ATOM   2731  CG  TRP A 827      72.430  47.430  67.200  1.00  0.00           C
ATOM   2732  CD1 TRP A 827      72.800  47.470  68.570  1.00  0.00           C
ATOM   2733  HD1 TRP A 827      72.070  47.530  69.360  1.00  0.00           H
ATOM   2734  NE1 TRP A 827      74.180  47.560  68.670  1.00  0.00           N
ATOM   2735  HE1 TRP A 827      74.740  47.180  69.370  1.00  0.00           H
ATOM   2736  CE2 TRP A 827      74.700  47.600  67.420  1.00  0.00           C
ATOM   2737  CD2 TRP A 827      73.660  47.520  66.470  1.00  0.00           C
ATOM   2738  CE3 TRP A 827      73.970  47.600  65.070  1.00  0.00           C
ATOM   2739  HE3 TRP A 827      73.180  47.610  64.340  1.00  0.00           H
ATOM   2740  CZ3 TRP A 827      75.300  47.700  64.680  1.00  0.00           C
ATOM   2741  HZ3 TRP A 827      75.650  47.730  63.650  1.00  0.00           H
ATOM   2742  CZ2 TRP A 827      76.030  47.540  66.980  1.00  0.00           C
ATOM   2743  HZ2 TRP A 827      76.910  47.480  67.610  1.00  0.00           H
ATOM   2744  CH2 TRP A 827      76.280  47.710  65.610  1.00  0.00           C
ATOM   2745  HH2 TRP A 827      77.300  47.790  65.250  1.00  0.00           H
ATOM   2746  C   TRP A 827      69.240  48.670  65.540  1.00  0.00           C
ATOM   2747  O   TRP A 827      69.120  48.050  64.460  1.00  0.00           O
ATOM   2748  N   CYS A 828      68.110  49.250  66.070  1.00  0.00           N
ATOM   2749  HN  CYS A 828      68.070  49.560  67.010  1.00  0.00           H
ATOM   2750  CA  CYS A 828      66.890  49.490  65.320  1.00  0.00           C
ATOM   2751  HA  CYS A 828      66.540  48.580  64.880  1.00  0.00           H
ATOM   2752  CB  CYS A 828      65.840  50.160  66.240  1.00  0.00           C
ATOM   2753  HB1 CYS A 828      64.990  50.390  65.570  1.00  0.00           H
ATOM   2754  HB2 CYS A 828      66.290  51.120  66.590  1.00  0.00           H
ATOM   2755  SG  CYS A 828      65.130  49.250  67.650  1.00  0.00           S
ATOM   2756  HG1 CYS A 828      64.730  48.240  66.890  1.00  0.00           H
ATOM   2757  C   CYS A 828      67.090  50.360  64.130  1.00  0.00           C
ATOM   2758  O   CYS A 828      66.680  49.860  63.080  1.00  0.00           O
ATOM   2759  N   VAL A 829      67.640  51.590  64.280  1.00  0.00           N
ATOM   2760  HN  VAL A 829      68.070  51.830  65.150  1.00  0.00           H
ATOM   2761  CA  VAL A 829      67.920  52.560  63.260  1.00  0.00           C
ATOM   2762  HA  VAL A 829      67.010  52.920  62.800  1.00  0.00           H
ATOM   2763  CB  VAL A 829      68.720  53.700  63.960  1.00  0.00           C
ATOM   2764  HB  VAL A 829      69.570  53.370  64.600  1.00  0.00           H
ATOM   2765  CG1 VAL A 829      69.230  54.740  62.840  1.00  0.00           C
ATOM   2766 HG11 VAL A 829      69.760  55.550  63.380  1.00  0.00           H
ATOM   2767 HG12 VAL A 829      68.370  55.200  62.300  1.00  0.00           H
ATOM   2768 HG13 VAL A 829      69.960  54.290  62.130  1.00  0.00           H
ATOM   2769  CG2 VAL A 829      67.830  54.510  64.820  1.00  0.00           C
ATOM   2770 HG21 VAL A 829      68.450  55.110  65.520  1.00  0.00           H
ATOM   2771 HG22 VAL A 829      67.130  53.840  65.350  1.00  0.00           H
ATOM   2772 HG23 VAL A 829      67.260  55.250  64.220  1.00  0.00           H
ATOM   2773  C   VAL A 829      68.800  51.880  62.230  1.00  0.00           C
ATOM   2774  O   VAL A 829      68.380  51.890  61.060  1.00  0.00           O
ATOM   2775  N   ILE A 830      69.840  51.060  62.550  1.00  0.00           N
ATOM   2776  HN  ILE A 830      70.120  50.980  63.500  1.00  0.00           H
ATOM   2777  CA  ILE A 830      70.640  50.470  61.440  1.00  0.00           C
ATOM   2778  HA  ILE A 830      70.880  51.230  60.700  1.00  0.00           H
ATOM   2779  CB  ILE A 830      72.050  50.020  61.960  1.00  0.00           C
ATOM   2780  HB  ILE A 830      72.010  49.500  62.940  1.00  0.00           H
ATOM   2781  CG2 ILE A 830      72.870  49.290  60.880  1.00  0.00           C
ATOM   2782 HG21 ILE A 830      72.410  48.300  60.740  1.00  0.00           H
ATOM   2783 HG22 ILE A 830      73.910  49.080  61.220  1.00  0.00           H
ATOM   2784 HG23 ILE A 830      72.870  49.810  59.900  1.00  0.00           H
ATOM   2785  CG1 ILE A 830      72.880  51.320  62.360  1.00  0.00           C
ATOM   2786 HG11 ILE A 830      73.880  50.990  62.730  1.00  0.00           H
ATOM   2787 HG12 ILE A 830      72.370  51.770  63.250  1.00  0.00           H
ATOM   2788  CD  ILE A 830      73.050  52.370  61.250  1.00  0.00           C
ATOM   2789  HD1 ILE A 830      73.510  51.910  60.340  1.00  0.00           H
ATOM   2790  HD2 ILE A 830      73.680  53.190  61.670  1.00  0.00           H
ATOM   2791  HD3 ILE A 830      72.070  52.800  60.980  1.00  0.00           H
ATOM   2792  C   ILE A 830      69.970  49.340  60.720  1.00  0.00           C
ATOM   2793  O   ILE A 830      69.910  49.290  59.480  1.00  0.00           O
ATOM   2794  N   LEU A 831      69.340  48.450  61.450  1.00  0.00           N
ATOM   2795  HN  LEU A 831      69.410  48.500  62.450  1.00  0.00           H
ATOM   2796  CA  LEU A 831      68.510  47.370  60.890  1.00  0.00           C
ATOM   2797  HA  LEU A 831      69.230  46.840  60.300  1.00  0.00           H
ATOM   2798  CB  LEU A 831      67.960  46.440  61.990  1.00  0.00           C
ATOM   2799  HB1 LEU A 831      67.310  47.000  62.700  1.00  0.00           H
ATOM   2800  HB2 LEU A 831      68.750  46.040  62.660  1.00  0.00           H
ATOM   2801  CG  LEU A 831      67.050  45.270  61.530  1.00  0.00           C
ATOM   2802  HG  LEU A 831      66.210  45.710  60.950  1.00  0.00           H
ATOM   2803  CD1 LEU A 831      67.820  44.240  60.590  1.00  0.00           C
ATOM   2804 HD11 LEU A 831      68.630  43.900  61.280  1.00  0.00           H
ATOM   2805 HD12 LEU A 831      68.120  44.880  59.730  1.00  0.00           H
ATOM   2806 HD13 LEU A 831      67.210  43.420  60.150  1.00  0.00           H
ATOM   2807  CD2 LEU A 831      66.450  44.620  62.800  1.00  0.00           C
ATOM   2808 HD21 LEU A 831      66.140  45.440  63.480  1.00  0.00           H
ATOM   2809 HD22 LEU A 831      67.260  44.030  63.260  1.00  0.00           H
ATOM   2810 HD23 LEU A 831      65.530  44.010  62.610  1.00  0.00           H
ATOM   2811  C   LEU A 831      67.420  47.810  59.930  1.00  0.00           C
ATOM   2812  O   LEU A 831      67.130  47.170  58.900  1.00  0.00           O
ATOM   2813  N   PHE A 832      66.720  48.900  60.270  1.00  0.00           N
ATOM   2814  HN  PHE A 832      66.780  49.370  61.150  1.00  0.00           H
ATOM   2815  CA  PHE A 832      65.720  49.670  59.460  1.00  0.00           C
ATOM   2816  HA  PHE A 832      64.900  49.000  59.290  1.00  0.00           H
ATOM   2817  CB  PHE A 832      65.210  50.880  60.260  1.00  0.00           C
ATOM   2818  HB1 PHE A 832      66.040  51.600  60.340  1.00  0.00           H
ATOM   2819  HB2 PHE A 832      64.960  50.660  61.330  1.00  0.00           H
ATOM   2820  CG  PHE A 832      64.020  51.560  59.670  1.00  0.00           C
ATOM   2821  CD1 PHE A 832      62.810  50.950  59.360  1.00  0.00           C
ATOM   2822  HD1 PHE A 832      62.760  49.880  59.480  1.00  0.00           H
ATOM   2823  CE1 PHE A 832      61.760  51.630  58.720  1.00  0.00           C
ATOM   2824  HE1 PHE A 832      60.810  51.160  58.550  1.00  0.00           H
ATOM   2825  CZ  PHE A 832      61.750  53.010  58.680  1.00  0.00           C
ATOM   2826  HZ  PHE A 832      60.920  53.590  58.290  1.00  0.00           H
ATOM   2827  CD2 PHE A 832      64.060  52.990  59.510  1.00  0.00           C
ATOM   2828  HD2 PHE A 832      64.920  53.550  59.840  1.00  0.00           H
ATOM   2829  CE2 PHE A 832      62.860  53.700  59.160  1.00  0.00           C
ATOM   2830  HE2 PHE A 832      62.830  54.770  59.320  1.00  0.00           H
ATOM   2831  C   PHE A 832      66.320  50.090  58.110  1.00  0.00           C
ATOM   2832  O   PHE A 832      65.820  49.790  57.080  1.00  0.00           O
ATOM   2833  N   PHE A 833      67.510  50.780  58.200  1.00  0.00           N
ATOM   2834  HN  PHE A 833      67.900  50.970  59.090  1.00  0.00           H
ATOM   2835  CA  PHE A 833      68.260  51.300  57.070  1.00  0.00           C
ATOM   2836  HA  PHE A 833      67.550  51.920  56.540  1.00  0.00           H
ATOM   2837  CB  PHE A 833      69.560  52.190  57.450  1.00  0.00           C
ATOM   2838  HB1 PHE A 833      70.270  52.440  56.630  1.00  0.00           H
ATOM   2839  HB2 PHE A 833      70.030  51.550  58.230  1.00  0.00           H
ATOM   2840  CG  PHE A 833      69.310  53.520  58.150  1.00  0.00           C
ATOM   2841  CD1 PHE A 833      70.440  54.230  58.610  1.00  0.00           C
ATOM   2842  HD1 PHE A 833      71.400  53.730  58.540  1.00  0.00           H
ATOM   2843  CE1 PHE A 833      70.390  55.530  58.950  1.00  0.00           C
ATOM   2844  HE1 PHE A 833      71.320  56.020  59.190  1.00  0.00           H
ATOM   2845  CZ  PHE A 833      69.220  56.210  59.160  1.00  0.00           C
ATOM   2846  HZ  PHE A 833      69.230  57.250  59.440  1.00  0.00           H
ATOM   2847  CD2 PHE A 833      68.040  54.240  58.330  1.00  0.00           C
ATOM   2848  HD2 PHE A 833      67.210  53.720  57.880  1.00  0.00           H
ATOM   2849  CE2 PHE A 833      68.010  55.530  58.850  1.00  0.00           C
ATOM   2850  HE2 PHE A 833      67.120  56.160  58.800  1.00  0.00           H
ATOM   2851  C   PHE A 833      68.740  50.310  56.110  1.00  0.00           C
ATOM   2852  O   PHE A 833      68.620  50.440  54.870  1.00  0.00           O
ATOM   2853  N   THR A 834      69.330  49.230  56.620  1.00  0.00           N
ATOM   2854  HN  THR A 834      69.430  49.210  57.610  1.00  0.00           H
ATOM   2855  CA  THR A 834      69.790  48.060  55.910  1.00  0.00           C
ATOM   2856  HA  THR A 834      70.340  48.370  55.040  1.00  0.00           H
ATOM   2857  CB  THR A 834      70.760  47.230  56.710  1.00  0.00           C
ATOM   2858  HB  THR A 834      70.980  46.250  56.220  1.00  0.00           H
ATOM   2859  OG1 THR A 834      70.260  46.840  57.980  1.00  0.00           O
ATOM   2860  HG1 THR A 834      70.160  47.610  58.540  1.00  0.00           H
ATOM   2861  CG2 THR A 834      72.060  48.060  56.940  1.00  0.00           C
ATOM   2862 HG21 THR A 834      71.830  49.070  57.340  1.00  0.00           H
ATOM   2863 HG22 THR A 834      72.560  48.170  55.950  1.00  0.00           H
ATOM   2864 HG23 THR A 834      72.710  47.560  57.690  1.00  0.00           H
ATOM   2865  C   THR A 834      68.620  47.260  55.310  1.00  0.00           C
ATOM   2866  O   THR A 834      68.720  46.730  54.210  1.00  0.00           O
ATOM   2867  N   THR A 835      67.530  47.060  56.030  1.00  0.00           N
ATOM   2868  HN  THR A 835      67.560  47.310  56.990  1.00  0.00           H
ATOM   2869  CA  THR A 835      66.320  46.340  55.440  1.00  0.00           C
ATOM   2870  HA  THR A 835      66.610  45.360  55.100  1.00  0.00           H
ATOM   2871  CB  THR A 835      65.150  46.370  56.480  1.00  0.00           C
ATOM   2872  HB  THR A 835      64.960  47.410  56.790  1.00  0.00           H
ATOM   2873  OG1 THR A 835      65.410  45.690  57.710  1.00  0.00           O
ATOM   2874  HG1 THR A 835      66.150  46.150  58.120  1.00  0.00           H
ATOM   2875  CG2 THR A 835      63.810  45.700  55.880  1.00  0.00           C
ATOM   2876 HG21 THR A 835      64.090  44.980  55.070  1.00  0.00           H
ATOM   2877 HG22 THR A 835      63.230  46.540  55.470  1.00  0.00           H
ATOM   2878 HG23 THR A 835      63.340  45.050  56.660  1.00  0.00           H
ATOM   2879  C   THR A 835      65.740  47.100  54.300  1.00  0.00           C
ATOM   2880  O   THR A 835      65.490  46.570  53.280  1.00  0.00           O
ATOM   2881  N   PHE A 836      65.520  48.420  54.470  1.00  0.00           N
ATOM   2882  HN  PHE A 836      65.840  48.810  55.330  1.00  0.00           H
ATOM   2883  CA  PHE A 836      65.140  49.260  53.360  1.00  0.00           C
ATOM   2884  HA  PHE A 836      64.240  48.850  52.910  1.00  0.00           H
ATOM   2885  CB  PHE A 836      64.940  50.740  53.750  1.00  0.00           C
ATOM   2886  HB1 PHE A 836      65.860  51.210  54.140  1.00  0.00           H
ATOM   2887  HB2 PHE A 836      64.250  50.790  54.610  1.00  0.00           H
ATOM   2888  CG  PHE A 836      64.480  51.550  52.590  1.00  0.00           C
ATOM   2889  CD1 PHE A 836      65.310  52.500  52.090  1.00  0.00           C
ATOM   2890  HD1 PHE A 836      66.330  52.590  52.420  1.00  0.00           H
ATOM   2891  CE1 PHE A 836      64.940  53.380  51.090  1.00  0.00           C
ATOM   2892  HE1 PHE A 836      65.690  54.070  50.710  1.00  0.00           H
ATOM   2893  CZ  PHE A 836      63.680  53.200  50.420  1.00  0.00           C
ATOM   2894  HZ  PHE A 836      63.320  53.930  49.700  1.00  0.00           H
ATOM   2895  CD2 PHE A 836      63.200  51.440  52.030  1.00  0.00           C
ATOM   2896  HD2 PHE A 836      62.470  50.780  52.460  1.00  0.00           H
ATOM   2897  CE2 PHE A 836      62.810  52.210  50.970  1.00  0.00           C
ATOM   2898  HE2 PHE A 836      61.830  52.040  50.540  1.00  0.00           H
ATOM   2899  C   PHE A 836      66.150  49.230  52.200  1.00  0.00           C
ATOM   2900  O   PHE A 836      65.730  48.930  51.080  1.00  0.00           O
ATOM   2901  N   PHE A 837      67.460  49.430  52.450  1.00  0.00           N
ATOM   2902  HN  PHE A 837      67.760  49.770  53.340  1.00  0.00           H
ATOM   2903  CA  PHE A 837      68.520  49.150  51.480  1.00  0.00           C
ATOM   2904  HA  PHE A 837      68.510  49.970  50.780  1.00  0.00           H
ATOM   2905  CB  PHE A 837      69.850  49.340  52.190  1.00  0.00           C
ATOM   2906  HB1 PHE A 837      69.890  48.560  52.980  1.00  0.00           H
ATOM   2907  HB2 PHE A 837      69.850  50.340  52.670  1.00  0.00           H
ATOM   2908  CG  PHE A 837      71.160  49.100  51.430  1.00  0.00           C
ATOM   2909  CD1 PHE A 837      71.330  49.480  50.080  1.00  0.00           C
ATOM   2910  HD1 PHE A 837      70.530  49.680  49.380  1.00  0.00           H
ATOM   2911  CE1 PHE A 837      72.660  49.450  49.590  1.00  0.00           C
ATOM   2912  HE1 PHE A 837      72.740  49.730  48.540  1.00  0.00           H
ATOM   2913  CZ  PHE A 837      73.820  49.130  50.330  1.00  0.00           C
ATOM   2914  HZ  PHE A 837      74.820  49.130  49.930  1.00  0.00           H
ATOM   2915  CD2 PHE A 837      72.270  48.740  52.210  1.00  0.00           C
ATOM   2916  HD2 PHE A 837      72.120  48.530  53.250  1.00  0.00           H
ATOM   2917  CE2 PHE A 837      73.570  48.810  51.640  1.00  0.00           C
ATOM   2918  HE2 PHE A 837      74.370  48.650  52.360  1.00  0.00           H
ATOM   2919  C   PHE A 837      68.410  47.770  50.790  1.00  0.00           C
ATOM   2920  O   PHE A 837      68.460  47.710  49.580  1.00  0.00           O
ATOM   2921  N   LEU A 838      68.430  46.700  51.560  1.00  0.00           N
ATOM   2922  HN  LEU A 838      68.550  46.760  52.540  1.00  0.00           H
ATOM   2923  CA  LEU A 838      68.310  45.400  51.030  1.00  0.00           C
ATOM   2924  HA  LEU A 838      69.110  45.280  50.330  1.00  0.00           H
ATOM   2925  CB  LEU A 838      68.520  44.290  52.170  1.00  0.00           C
ATOM   2926  HB1 LEU A 838      67.760  44.480  52.960  1.00  0.00           H
ATOM   2927  HB2 LEU A 838      69.500  44.550  52.640  1.00  0.00           H
ATOM   2928  CG  LEU A 838      68.540  42.870  51.770  1.00  0.00           C
ATOM   2929  HG  LEU A 838      67.580  42.560  51.290  1.00  0.00           H
ATOM   2930  CD1 LEU A 838      69.580  42.540  50.760  1.00  0.00           C
ATOM   2931 HD11 LEU A 838      69.220  42.890  49.770  1.00  0.00           H
ATOM   2932 HD12 LEU A 838      69.800  41.460  50.610  1.00  0.00           H
ATOM   2933 HD13 LEU A 838      70.490  43.020  51.170  1.00  0.00           H
ATOM   2934  CD2 LEU A 838      68.610  41.960  53.050  1.00  0.00           C
ATOM   2935 HD21 LEU A 838      68.630  40.900  52.680  1.00  0.00           H
ATOM   2936 HD22 LEU A 838      67.740  42.010  53.730  1.00  0.00           H
ATOM   2937 HD23 LEU A 838      69.470  42.100  53.740  1.00  0.00           H
ATOM   2938  C   LEU A 838      67.040  45.120  50.170  1.00  0.00           C
ATOM   2939  O   LEU A 838      67.200  44.540  49.080  1.00  0.00           O
ATOM   2940  N   SER A 839      65.810  45.460  50.640  1.00  0.00           N
ATOM   2941  HN  SER A 839      65.840  45.840  51.560  1.00  0.00           H
ATOM   2942  CA  SER A 839      64.610  45.140  49.850  1.00  0.00           C
ATOM   2943  HA  SER A 839      64.760  44.090  49.650  1.00  0.00           H
ATOM   2944  CB  SER A 839      63.270  45.290  50.630  1.00  0.00           C
ATOM   2945  HB1 SER A 839      63.360  44.540  51.440  1.00  0.00           H
ATOM   2946  HB2 SER A 839      62.400  45.070  49.970  1.00  0.00           H
ATOM   2947  OG  SER A 839      63.120  46.570  51.200  1.00  0.00           O
ATOM   2948  HG1 SER A 839      63.720  46.730  51.940  1.00  0.00           H
ATOM   2949  C   SER A 839      64.550  45.900  48.530  1.00  0.00           C
ATOM   2950  O   SER A 839      64.160  45.380  47.480  1.00  0.00           O
ATOM   2951  N   SER A 840      65.000  47.190  48.580  1.00  0.00           N
ATOM   2952  HN  SER A 840      65.230  47.690  49.420  1.00  0.00           H
ATOM   2953  CA  SER A 840      65.180  48.060  47.370  1.00  0.00           C
ATOM   2954  HA  SER A 840      64.330  48.030  46.720  1.00  0.00           H
ATOM   2955  CB  SER A 840      65.470  49.530  47.770  1.00  0.00           C
ATOM   2956  HB1 SER A 840      64.650  49.940  48.430  1.00  0.00           H
ATOM   2957  HB2 SER A 840      65.550  50.190  46.880  1.00  0.00           H
ATOM   2958  OG  SER A 840      66.650  49.630  48.590  1.00  0.00           O
ATOM   2959  HG1 SER A 840      66.400  49.470  49.510  1.00  0.00           H
ATOM   2960  C   SER A 840      66.290  47.520  46.480  1.00  0.00           C
ATOM   2961  O   SER A 840      66.130  47.450  45.260  1.00  0.00           O
ATOM   2962  N   PHE A 841      67.460  47.130  47.000  1.00  0.00           N
ATOM   2963  HN  PHE A 841      67.550  47.230  47.980  1.00  0.00           H
ATOM   2964  CA  PHE A 841      68.550  46.650  46.190  1.00  0.00           C
ATOM   2965  HA  PHE A 841      68.770  47.360  45.420  1.00  0.00           H
ATOM   2966  CB  PHE A 841      69.880  46.560  47.010  1.00  0.00           C
ATOM   2967  HB1 PHE A 841      69.810  46.020  47.990  1.00  0.00           H
ATOM   2968  HB2 PHE A 841      70.090  47.630  47.230  1.00  0.00           H
ATOM   2969  CG  PHE A 841      71.020  45.870  46.170  1.00  0.00           C
ATOM   2970  CD1 PHE A 841      71.470  44.550  46.410  1.00  0.00           C
ATOM   2971  HD1 PHE A 841      70.980  43.920  47.150  1.00  0.00           H
ATOM   2972  CE1 PHE A 841      72.580  43.990  45.680  1.00  0.00           C
ATOM   2973  HE1 PHE A 841      72.750  42.950  45.910  1.00  0.00           H
ATOM   2974  CZ  PHE A 841      73.060  44.740  44.620  1.00  0.00           C
ATOM   2975  HZ  PHE A 841      73.830  44.400  43.930  1.00  0.00           H
ATOM   2976  CD2 PHE A 841      71.690  46.610  45.180  1.00  0.00           C
ATOM   2977  HD2 PHE A 841      71.370  47.610  44.950  1.00  0.00           H
ATOM   2978  CE2 PHE A 841      72.670  46.040  44.400  1.00  0.00           C
ATOM   2979  HE2 PHE A 841      73.260  46.590  43.680  1.00  0.00           H
ATOM   2980  C   PHE A 841      68.190  45.360  45.350  1.00  0.00           C
ATOM   2981  O   PHE A 841      68.490  45.280  44.160  1.00  0.00           O
ATOM   2982  N   LEU A 842      67.580  44.330  46.030  1.00  0.00           N
ATOM   2983  HN  LEU A 842      67.410  44.330  47.010  1.00  0.00           H
ATOM   2984  CA  LEU A 842      67.050  43.200  45.330  1.00  0.00           C
ATOM   2985  HA  LEU A 842      67.810  42.750  44.720  1.00  0.00           H
ATOM   2986  CB  LEU A 842      66.540  42.170  46.360  1.00  0.00           C
ATOM   2987  HB1 LEU A 842      66.150  41.290  45.800  1.00  0.00           H
ATOM   2988  HB2 LEU A 842      65.780  42.590  47.050  1.00  0.00           H
ATOM   2989  CG  LEU A 842      67.600  41.620  47.360  1.00  0.00           C
ATOM   2990  HG  LEU A 842      68.170  42.500  47.750  1.00  0.00           H
ATOM   2991  CD1 LEU A 842      66.840  41.010  48.610  1.00  0.00           C
ATOM   2992 HD11 LEU A 842      66.110  40.230  48.370  1.00  0.00           H
ATOM   2993 HD12 LEU A 842      66.480  41.910  49.170  1.00  0.00           H
ATOM   2994 HD13 LEU A 842      67.620  40.570  49.280  1.00  0.00           H
ATOM   2995  CD2 LEU A 842      68.620  40.740  46.660  1.00  0.00           C
ATOM   2996 HD21 LEU A 842      68.110  39.860  46.210  1.00  0.00           H
ATOM   2997 HD22 LEU A 842      69.330  40.260  47.370  1.00  0.00           H
ATOM   2998 HD23 LEU A 842      69.220  41.310  45.920  1.00  0.00           H
ATOM   2999  C   LEU A 842      65.930  43.510  44.360  1.00  0.00           C
ATOM   3000  O   LEU A 842      65.870  42.990  43.240  1.00  0.00           O
ATOM   3001  N   LYS A 843      65.020  44.490  44.690  1.00  0.00           N
ATOM   3002  HN  LYS A 843      65.060  44.930  45.590  1.00  0.00           H
ATOM   3003  CA  LYS A 843      63.950  44.840  43.810  1.00  0.00           C
ATOM   3004  HA  LYS A 843      63.460  43.950  43.430  1.00  0.00           H
ATOM   3005  CB  LYS A 843      62.770  45.640  44.470  1.00  0.00           C
ATOM   3006  HB1 LYS A 843      63.180  46.610  44.840  1.00  0.00           H
ATOM   3007  HB2 LYS A 843      62.520  45.090  45.400  1.00  0.00           H
ATOM   3008  CG  LYS A 843      61.610  46.140  43.610  1.00  0.00           C
ATOM   3009  HG1 LYS A 843      62.060  46.890  42.930  1.00  0.00           H
ATOM   3010  HG2 LYS A 843      60.870  46.660  44.250  1.00  0.00           H
ATOM   3011  CD  LYS A 843      60.910  45.030  42.880  1.00  0.00           C
ATOM   3012  HD1 LYS A 843      60.590  44.260  43.620  1.00  0.00           H
ATOM   3013  HD2 LYS A 843      61.720  44.560  42.290  1.00  0.00           H
ATOM   3014  CE  LYS A 843      59.780  45.640  42.050  1.00  0.00           C
ATOM   3015  HE1 LYS A 843      59.970  46.590  41.510  1.00  0.00           H
ATOM   3016  HE2 LYS A 843      59.020  45.880  42.830  1.00  0.00           H
ATOM   3017  NZ  LYS A 843      59.110  44.590  41.180  1.00  0.00           N
ATOM   3018  HZ1 LYS A 843      59.670  44.530  40.320  1.00  0.00           H
ATOM   3019  HZ2 LYS A 843      58.170  44.930  40.890  1.00  0.00           H
ATOM   3020  HZ3 LYS A 843      59.080  43.710  41.730  1.00  0.00           H
ATOM   3021  C   LYS A 843      64.530  45.370  42.500  1.00  0.00           C
ATOM   3022  O   LYS A 843      64.050  45.250  41.390  1.00  0.00           O
ATOM   3023  N   GLN A 844      65.660  46.110  42.600  1.00  0.00           N
ATOM   3024  HN  GLN A 844      65.990  46.180  43.550  1.00  0.00           H
ATOM   3025  CA  GLN A 844      66.500  46.590  41.550  1.00  0.00           C
ATOM   3026  HA  GLN A 844      65.890  46.930  40.710  1.00  0.00           H
ATOM   3027  CB  GLN A 844      67.200  47.910  42.050  1.00  0.00           C
ATOM   3028  HB1 GLN A 844      67.800  48.370  41.250  1.00  0.00           H
ATOM   3029  HB2 GLN A 844      67.770  47.700  42.980  1.00  0.00           H
ATOM   3030  CG  GLN A 844      66.230  49.070  42.440  1.00  0.00           C
ATOM   3031  HG1 GLN A 844      66.840  49.990  42.510  1.00  0.00           H
ATOM   3032  HG2 GLN A 844      65.880  48.680  43.420  1.00  0.00           H
ATOM   3033  CD  GLN A 844      65.010  49.330  41.570  1.00  0.00           C
ATOM   3034  OE1 GLN A 844      63.890  48.970  41.950  1.00  0.00           O
ATOM   3035  NE2 GLN A 844      65.120  50.020  40.410  1.00  0.00           N
ATOM   3036 HE21 GLN A 844      64.320  50.120  39.820  1.00  0.00           H
ATOM   3037 HE22 GLN A 844      65.950  50.390  39.990  1.00  0.00           H
ATOM   3038  C   GLN A 844      67.640  45.750  41.010  1.00  0.00           C
ATOM   3039  O   GLN A 844      68.560  46.290  40.360  1.00  0.00           O
ATOM   3040  N   PHE A 845      67.570  44.420  41.230  1.00  0.00           N
ATOM   3041  HN  PHE A 845      66.820  44.010  41.770  1.00  0.00           H
ATOM   3042  CA  PHE A 845      68.670  43.550  40.820  1.00  0.00           C
ATOM   3043  HA  PHE A 845      69.610  44.090  40.930  1.00  0.00           H
ATOM   3044  CB  PHE A 845      68.780  42.280  41.700  1.00  0.00           C
ATOM   3045  HB1 PHE A 845      67.860  41.640  41.750  1.00  0.00           H
ATOM   3046  HB2 PHE A 845      68.880  42.640  42.750  1.00  0.00           H
ATOM   3047  CG  PHE A 845      70.070  41.450  41.420  1.00  0.00           C
ATOM   3048  CD1 PHE A 845      71.290  41.820  42.030  1.00  0.00           C
ATOM   3049  HD1 PHE A 845      71.210  42.710  42.630  1.00  0.00           H
ATOM   3050  CE1 PHE A 845      72.480  41.160  41.720  1.00  0.00           C
ATOM   3051  HE1 PHE A 845      73.450  41.560  41.970  1.00  0.00           H
ATOM   3052  CZ  PHE A 845      72.430  40.120  40.770  1.00  0.00           C
ATOM   3053  HZ  PHE A 845      73.400  39.690  40.550  1.00  0.00           H
ATOM   3054  CD2 PHE A 845      70.060  40.300  40.610  1.00  0.00           C
ATOM   3055  HD2 PHE A 845      69.140  39.900  40.200  1.00  0.00           H
ATOM   3056  CE2 PHE A 845      71.240  39.660  40.300  1.00  0.00           C
ATOM   3057  HE2 PHE A 845      71.260  38.760  39.720  1.00  0.00           H
ATOM   3058  C   PHE A 845      68.540  43.160  39.370  1.00  0.00           C
ATOM   3059  O   PHE A 845      69.540  42.830  38.780  1.00  0.00           O
ATOM   3060  N   LYS A 846      67.330  43.180  38.840  1.00  0.00           N
ATOM   3061  HN  LYS A 846      66.520  43.460  39.350  1.00  0.00           H
ATOM   3062  CA  LYS A 846      66.960  42.810  37.490  1.00  0.00           C
ATOM   3063  HA  LYS A 846      67.340  41.810  37.320  1.00  0.00           H
ATOM   3064  CB  LYS A 846      65.440  42.740  37.450  1.00  0.00           C
ATOM   3065  HB1 LYS A 846      64.930  43.580  37.970  1.00  0.00           H
ATOM   3066  HB2 LYS A 846      65.150  41.790  37.950  1.00  0.00           H
ATOM   3067  CG  LYS A 846      64.810  42.710  36.050  1.00  0.00           C
ATOM   3068  HG1 LYS A 846      65.300  41.910  35.450  1.00  0.00           H
ATOM   3069  HG2 LYS A 846      65.010  43.660  35.500  1.00  0.00           H
ATOM   3070  CD  LYS A 846      63.230  42.460  36.250  1.00  0.00           C
ATOM   3071  HD1 LYS A 846      63.040  41.650  36.990  1.00  0.00           H
ATOM   3072  HD2 LYS A 846      62.890  42.020  35.290  1.00  0.00           H
ATOM   3073  CE  LYS A 846      62.530  43.640  36.780  1.00  0.00           C
ATOM   3074  HE1 LYS A 846      62.960  44.140  37.670  1.00  0.00           H
ATOM   3075  HE2 LYS A 846      61.500  43.420  37.120  1.00  0.00           H
ATOM   3076  NZ  LYS A 846      62.490  44.650  35.690  1.00  0.00           N
ATOM   3077  HZ1 LYS A 846      61.810  45.370  36.010  1.00  0.00           H
ATOM   3078  HZ2 LYS A 846      62.120  44.130  34.870  1.00  0.00           H
ATOM   3079  HZ3 LYS A 846      63.380  45.090  35.370  1.00  0.00           H
ATOM   3080  C   LYS A 846      67.570  43.580  36.340  1.00  0.00           C
ATOM   3081  O   LYS A 846      67.790  43.020  35.250  1.00  0.00           O
ATOM   3082  N   THR A 847      67.930  44.830  36.540  1.00  0.00           N
ATOM   3083  HN  THR A 847      67.780  45.260  37.430  1.00  0.00           H
ATOM   3084  CA  THR A 847      68.720  45.670  35.650  1.00  0.00           C
ATOM   3085  HA  THR A 847      68.350  45.570  34.630  1.00  0.00           H
ATOM   3086  CB  THR A 847      68.360  47.120  35.920  1.00  0.00           C
ATOM   3087  HB  THR A 847      69.070  47.910  35.610  1.00  0.00           H
ATOM   3088  OG1 THR A 847      68.060  47.170  37.350  1.00  0.00           O
ATOM   3089  HG1 THR A 847      68.660  47.840  37.690  1.00  0.00           H
ATOM   3090  CG2 THR A 847      67.020  47.450  35.270  1.00  0.00           C
ATOM   3091 HG21 THR A 847      66.280  46.610  35.290  1.00  0.00           H
ATOM   3092 HG22 THR A 847      67.280  47.660  34.220  1.00  0.00           H
ATOM   3093 HG23 THR A 847      66.520  48.310  35.770  1.00  0.00           H
ATOM   3094  C   THR A 847      70.170  45.510  35.590  1.00  0.00           C
ATOM   3095  O   THR A 847      70.810  45.860  34.580  1.00  0.00           O
ATOM   3096  N   LYS A 848      70.830  45.050  36.630  1.00  0.00           N
ATOM   3097  HN  LYS A 848      70.450  44.970  37.540  1.00  0.00           H
ATOM   3098  CA  LYS A 848      72.190  44.540  36.620  1.00  0.00           C
ATOM   3099  HA  LYS A 848      72.850  45.380  36.410  1.00  0.00           H
ATOM   3100  CB  LYS A 848      72.720  44.150  38.110  1.00  0.00           C
ATOM   3101  HB1 LYS A 848      73.650  43.570  37.960  1.00  0.00           H
ATOM   3102  HB2 LYS A 848      72.020  43.470  38.650  1.00  0.00           H
ATOM   3103  CG  LYS A 848      73.090  45.450  38.930  1.00  0.00           C
ATOM   3104  HG1 LYS A 848      73.940  46.040  38.550  1.00  0.00           H
ATOM   3105  HG2 LYS A 848      73.370  45.070  39.950  1.00  0.00           H
ATOM   3106  CD  LYS A 848      71.820  46.310  39.170  1.00  0.00           C
ATOM   3107  HD1 LYS A 848      70.980  45.690  39.550  1.00  0.00           H
ATOM   3108  HD2 LYS A 848      71.490  46.710  38.170  1.00  0.00           H
ATOM   3109  CE  LYS A 848      72.080  47.450  40.100  1.00  0.00           C
ATOM   3110  HE1 LYS A 848      72.850  48.120  39.660  1.00  0.00           H
ATOM   3111  HE2 LYS A 848      72.460  47.210  41.120  1.00  0.00           H
ATOM   3112  NZ  LYS A 848      70.800  48.110  40.410  1.00  0.00           N
ATOM   3113  HZ1 LYS A 848      70.420  48.730  39.660  1.00  0.00           H
ATOM   3114  HZ2 LYS A 848      70.800  48.780  41.220  1.00  0.00           H
ATOM   3115  HZ3 LYS A 848      70.060  47.420  40.640  1.00  0.00           H
ATOM   3116  C   LYS A 848      72.520  43.580  35.490  1.00  0.00           C
ATOM   3117  O   LYS A 848      71.620  43.050  34.810  1.00  0.00           O
ATOM   3118  N   ARG A 849      73.830  43.230  35.310  1.00  0.00           N
ATOM   3119  HN  ARG A 849      74.510  43.700  35.860  1.00  0.00           H
ATOM   3120  CA  ARG A 849      74.390  42.400  34.250  1.00  0.00           C
ATOM   3121  HA  ARG A 849      73.510  42.090  33.710  1.00  0.00           H
ATOM   3122  CB  ARG A 849      75.280  43.150  33.310  1.00  0.00           C
ATOM   3123  HB1 ARG A 849      75.740  42.410  32.620  1.00  0.00           H
ATOM   3124  HB2 ARG A 849      76.160  43.540  33.860  1.00  0.00           H
ATOM   3125  CG  ARG A 849      74.590  44.200  32.460  1.00  0.00           C
ATOM   3126  HG1 ARG A 849      74.000  44.900  33.080  1.00  0.00           H
ATOM   3127  HG2 ARG A 849      73.890  43.630  31.810  1.00  0.00           H
ATOM   3128  CD  ARG A 849      75.620  44.860  31.530  1.00  0.00           C
ATOM   3129  HD1 ARG A 849      74.970  45.440  30.840  1.00  0.00           H
ATOM   3130  HD2 ARG A 849      76.240  44.150  30.940  1.00  0.00           H
ATOM   3131  NE  ARG A 849      76.410  45.860  32.400  1.00  0.00           N
ATOM   3132  HE  ARG A 849      76.100  45.970  33.340  1.00  0.00           H
ATOM   3133  CZ  ARG A 849      77.250  46.730  31.840  1.00  0.00           C
ATOM   3134  NH1 ARG A 849      77.670  47.680  32.600  1.00  0.00           N
ATOM   3135 HH11 ARG A 849      77.300  47.820  33.520  1.00  0.00           H
ATOM   3136 HH12 ARG A 849      78.130  48.500  32.260  1.00  0.00           H
ATOM   3137  NH2 ARG A 849      77.720  46.650  30.630  1.00  0.00           N
ATOM   3138 HH21 ARG A 849      77.550  46.000  29.880  1.00  0.00           H
ATOM   3139 HH22 ARG A 849      78.520  47.230  30.480  1.00  0.00           H
ATOM   3140  C   ARG A 849      74.890  41.050  34.700  1.00  0.00           C
ATOM   3141  O   ARG A 849      75.600  40.310  34.060  1.00  0.00           O
ATOM   3142  N   TYR A 850      74.520  40.660  35.910  1.00  0.00           N
ATOM   3143  HN  TYR A 850      73.830  41.200  36.400  1.00  0.00           H
ATOM   3144  CA  TYR A 850      74.930  39.440  36.500  1.00  0.00           C
ATOM   3145  HA  TYR A 850      75.800  39.030  36.000  1.00  0.00           H
ATOM   3146  CB  TYR A 850      75.380  39.520  37.980  1.00  0.00           C
ATOM   3147  HB1 TYR A 850      75.670  38.480  38.260  1.00  0.00           H
ATOM   3148  HB2 TYR A 850      74.510  39.850  38.590  1.00  0.00           H
ATOM   3149  CG  TYR A 850      76.520  40.520  38.200  1.00  0.00           C
ATOM   3150  CD1 TYR A 850      76.310  41.740  38.940  1.00  0.00           C
ATOM   3151  HD1 TYR A 850      75.410  41.840  39.540  1.00  0.00           H
ATOM   3152  CE1 TYR A 850      77.390  42.720  39.070  1.00  0.00           C
ATOM   3153  HE1 TYR A 850      77.360  43.670  39.580  1.00  0.00           H
ATOM   3154  CZ  TYR A 850      78.590  42.430  38.330  1.00  0.00           C
ATOM   3155  OH  TYR A 850      79.620  43.450  38.190  1.00  0.00           O
ATOM   3156  HH  TYR A 850      79.370  44.150  38.790  1.00  0.00           H
ATOM   3157  CD2 TYR A 850      77.820  40.230  37.760  1.00  0.00           C
ATOM   3158  HD2 TYR A 850      78.060  39.350  37.170  1.00  0.00           H
ATOM   3159  CE2 TYR A 850      78.760  41.230  37.780  1.00  0.00           C
ATOM   3160  HE2 TYR A 850      79.700  40.840  37.410  1.00  0.00           H
ATOM   3161  C   TYR A 850      73.890  38.260  36.370  1.00  0.00           C
ATOM   3162  O   TYR A 850      72.700  38.570  36.200  1.00  0.00           O
ATOM   3163  N   PHE A 851      74.290  36.970  36.340  1.00  0.00           N
ATOM   3164  HN  PHE A 851      75.270  36.790  36.380  1.00  0.00           H
ATOM   3165  CA  PHE A 851      73.430  35.750  36.390  1.00  0.00           C
ATOM   3166  HA  PHE A 851      74.060  34.880  36.520  1.00  0.00           H
ATOM   3167  CB  PHE A 851      72.620  35.620  37.650  1.00  0.00           C
ATOM   3168  HB1 PHE A 851      71.870  34.790  37.690  1.00  0.00           H
ATOM   3169  HB2 PHE A 851      72.040  36.560  37.740  1.00  0.00           H
ATOM   3170  CG  PHE A 851      73.380  35.520  38.930  1.00  0.00           C
ATOM   3171  CD1 PHE A 851      72.590  35.600  40.100  1.00  0.00           C
ATOM   3172  HD1 PHE A 851      71.540  35.800  39.980  1.00  0.00           H
ATOM   3173  CE1 PHE A 851      73.210  35.630  41.340  1.00  0.00           C
ATOM   3174  HE1 PHE A 851      72.560  35.780  42.190  1.00  0.00           H
ATOM   3175  CZ  PHE A 851      74.580  35.250  41.410  1.00  0.00           C
ATOM   3176  HZ  PHE A 851      75.000  35.180  42.400  1.00  0.00           H
ATOM   3177  CD2 PHE A 851      74.750  35.190  39.030  1.00  0.00           C
ATOM   3178  HD2 PHE A 851      75.400  34.970  38.210  1.00  0.00           H
ATOM   3179  CE2 PHE A 851      75.350  35.050  40.280  1.00  0.00           C
ATOM   3180  HE2 PHE A 851      76.380  34.720  40.360  1.00  0.00           H
ATOM   3181  C   PHE A 851      72.610  35.570  35.070  1.00  0.00           C
ATOM   3182  O   PHE A 851      72.400  36.520  34.310  1.00  0.00           O
ATOM   3183  N   PRO A 852      72.160  34.320  34.700  1.00  0.00           N
ATOM   3184  CD  PRO A 852      72.670  33.100  35.230  1.00  0.00           C
ATOM   3185  HD1 PRO A 852      72.370  33.090  36.310  1.00  0.00           H
ATOM   3186  HD2 PRO A 852      73.770  33.010  35.180  1.00  0.00           H
ATOM   3187  CA  PRO A 852      71.020  34.090  33.770  1.00  0.00           C
ATOM   3188  HA  PRO A 852      71.480  34.260  32.800  1.00  0.00           H
ATOM   3189  CB  PRO A 852      70.690  32.660  34.060  1.00  0.00           C
ATOM   3190  HB1 PRO A 852      70.250  32.210  33.150  1.00  0.00           H
ATOM   3191  HB2 PRO A 852      69.980  32.530  34.900  1.00  0.00           H
ATOM   3192  CG  PRO A 852      71.990  32.020  34.460  1.00  0.00           C
ATOM   3193  HG1 PRO A 852      71.730  31.160  35.120  1.00  0.00           H
ATOM   3194  HG2 PRO A 852      72.530  31.800  33.520  1.00  0.00           H
ATOM   3195  C   PRO A 852      69.770  35.050  33.800  1.00  0.00           C
ATOM   3196  O   PRO A 852      69.450  35.560  34.810  1.00  0.00           O
ATOM   3197  N   THR A 853      69.150  35.320  32.650  1.00  0.00           N
ATOM   3198  HN  THR A 853      69.190  34.930  31.730  1.00  0.00           H
ATOM   3199  CA  THR A 853      68.160  36.370  32.510  1.00  0.00           C
ATOM   3200  HA  THR A 853      68.490  37.290  32.970  1.00  0.00           H
ATOM   3201  CB  THR A 853      67.760  36.650  31.080  1.00  0.00           C
ATOM   3202  HB  THR A 853      66.710  37.010  31.000  1.00  0.00           H
ATOM   3203  OG1 THR A 853      67.900  35.350  30.360  1.00  0.00           O
ATOM   3204  HG1 THR A 853      67.320  35.420  29.600  1.00  0.00           H
ATOM   3205  CG2 THR A 853      68.670  37.660  30.470  1.00  0.00           C
ATOM   3206 HG21 THR A 853      68.370  38.650  30.880  1.00  0.00           H
ATOM   3207 HG22 THR A 853      68.500  37.840  29.380  1.00  0.00           H
ATOM   3208 HG23 THR A 853      69.750  37.410  30.540  1.00  0.00           H
ATOM   3209  C   THR A 853      66.980  36.120  33.410  1.00  0.00           C
ATOM   3210  O   THR A 853      66.540  37.010  34.130  1.00  0.00           O
ATOM   3211  N   LYS A 854      66.490  34.830  33.500  1.00  0.00           N
ATOM   3212  HN  LYS A 854      66.840  34.130  32.880  1.00  0.00           H
ATOM   3213  CA  LYS A 854      65.480  34.500  34.410  1.00  0.00           C
ATOM   3214  HA  LYS A 854      64.710  35.240  34.290  1.00  0.00           H
ATOM   3215  CB  LYS A 854      64.880  33.080  34.060  1.00  0.00           C
ATOM   3216  HB1 LYS A 854      64.140  32.640  34.760  1.00  0.00           H
ATOM   3217  HB2 LYS A 854      65.700  32.340  34.060  1.00  0.00           H
ATOM   3218  CG  LYS A 854      64.320  33.080  32.620  1.00  0.00           C
ATOM   3219  HG1 LYS A 854      64.000  32.040  32.420  1.00  0.00           H
ATOM   3220  HG2 LYS A 854      65.140  33.290  31.890  1.00  0.00           H
ATOM   3221  CD  LYS A 854      63.060  33.970  32.290  1.00  0.00           C
ATOM   3222  HD1 LYS A 854      62.910  33.980  31.190  1.00  0.00           H
ATOM   3223  HD2 LYS A 854      63.200  35.030  32.600  1.00  0.00           H
ATOM   3224  CE  LYS A 854      61.830  33.390  32.950  1.00  0.00           C
ATOM   3225  HE1 LYS A 854      62.040  33.300  34.040  1.00  0.00           H
ATOM   3226  HE2 LYS A 854      61.570  32.380  32.570  1.00  0.00           H
ATOM   3227  NZ  LYS A 854      60.640  34.170  32.880  1.00  0.00           N
ATOM   3228  HZ1 LYS A 854      60.290  33.910  31.940  1.00  0.00           H
ATOM   3229  HZ2 LYS A 854      60.880  35.170  33.000  1.00  0.00           H
ATOM   3230  HZ3 LYS A 854      59.960  33.900  33.620  1.00  0.00           H
ATOM   3231  C   LYS A 854      65.870  34.520  35.830  1.00  0.00           C
ATOM   3232  O   LYS A 854      65.090  34.810  36.740  1.00  0.00           O
ATOM   3233  N   VAL A 855      67.150  34.220  36.140  1.00  0.00           N
ATOM   3234  HN  VAL A 855      67.770  34.050  35.370  1.00  0.00           H
ATOM   3235  CA  VAL A 855      67.620  34.200  37.580  1.00  0.00           C
ATOM   3236  HA  VAL A 855      66.880  33.670  38.150  1.00  0.00           H
ATOM   3237  CB  VAL A 855      69.000  33.460  37.800  1.00  0.00           C
ATOM   3238  HB  VAL A 855      69.840  33.870  37.180  1.00  0.00           H
ATOM   3239  CG1 VAL A 855      69.470  33.530  39.300  1.00  0.00           C
ATOM   3240 HG11 VAL A 855      69.880  34.540  39.540  1.00  0.00           H
ATOM   3241 HG12 VAL A 855      70.310  32.810  39.440  1.00  0.00           H
ATOM   3242 HG13 VAL A 855      68.650  33.300  40.020  1.00  0.00           H
ATOM   3243  CG2 VAL A 855      68.790  32.020  37.420  1.00  0.00           C
ATOM   3244 HG21 VAL A 855      69.770  31.500  37.260  1.00  0.00           H
ATOM   3245 HG22 VAL A 855      68.050  31.910  36.600  1.00  0.00           H
ATOM   3246 HG23 VAL A 855      68.250  31.450  38.210  1.00  0.00           H
ATOM   3247  C   VAL A 855      67.720  35.540  38.200  1.00  0.00           C
ATOM   3248  O   VAL A 855      67.310  35.850  39.310  1.00  0.00           O
ATOM   3249  N   ARG A 856      68.280  36.590  37.480  1.00  0.00           N
ATOM   3250  HN  ARG A 856      68.600  36.360  36.560  1.00  0.00           H
ATOM   3251  CA  ARG A 856      68.350  37.960  37.960  1.00  0.00           C
ATOM   3252  HA  ARG A 856      68.910  37.930  38.890  1.00  0.00           H
ATOM   3253  CB  ARG A 856      69.110  38.930  37.070  1.00  0.00           C
ATOM   3254  HB1 ARG A 856      70.190  38.660  37.030  1.00  0.00           H
ATOM   3255  HB2 ARG A 856      69.080  39.970  37.470  1.00  0.00           H
ATOM   3256  CG  ARG A 856      68.750  38.900  35.560  1.00  0.00           C
ATOM   3257  HG1 ARG A 856      67.710  39.230  35.390  1.00  0.00           H
ATOM   3258  HG2 ARG A 856      68.750  37.880  35.130  1.00  0.00           H
ATOM   3259  CD  ARG A 856      69.570  39.860  34.700  1.00  0.00           C
ATOM   3260  HD1 ARG A 856      69.900  40.650  35.410  1.00  0.00           H
ATOM   3261  HD2 ARG A 856      69.040  40.450  33.920  1.00  0.00           H
ATOM   3262  NE  ARG A 856      70.780  39.190  34.160  1.00  0.00           N
ATOM   3263  HE  ARG A 856      71.190  38.530  34.790  1.00  0.00           H
ATOM   3264  CZ  ARG A 856      71.440  39.540  33.050  1.00  0.00           C
ATOM   3265  NH1 ARG A 856      71.330  40.670  32.370  1.00  0.00           N
ATOM   3266 HH11 ARG A 856      70.520  41.260  32.440  1.00  0.00           H
ATOM   3267 HH12 ARG A 856      71.710  40.730  31.440  1.00  0.00           H
ATOM   3268  NH2 ARG A 856      72.340  38.680  32.720  1.00  0.00           N
ATOM   3269 HH21 ARG A 856      73.030  38.740  32.010  1.00  0.00           H
ATOM   3270 HH22 ARG A 856      72.320  37.800  33.200  1.00  0.00           H
ATOM   3271  C   ARG A 856      66.920  38.580  38.210  1.00  0.00           C
ATOM   3272  O   ARG A 856      66.720  39.340  39.160  1.00  0.00           O
ATOM   3273  N   SER A 857      66.050  38.130  37.300  1.00  0.00           N
ATOM   3274  HN  SER A 857      66.290  37.540  36.540  1.00  0.00           H
ATOM   3275  CA  SER A 857      64.600  38.460  37.420  1.00  0.00           C
ATOM   3276  HA  SER A 857      64.520  39.530  37.610  1.00  0.00           H
ATOM   3277  CB  SER A 857      63.870  38.120  36.140  1.00  0.00           C
ATOM   3278  HB1 SER A 857      63.860  37.060  35.820  1.00  0.00           H
ATOM   3279  HB2 SER A 857      64.360  38.680  35.320  1.00  0.00           H
ATOM   3280  OG  SER A 857      62.460  38.510  36.250  1.00  0.00           O
ATOM   3281  HG1 SER A 857      62.000  37.680  36.340  1.00  0.00           H
ATOM   3282  C   SER A 857      63.940  37.830  38.670  1.00  0.00           C
ATOM   3283  O   SER A 857      63.240  38.380  39.510  1.00  0.00           O
ATOM   3284  N   THR A 858      64.330  36.560  38.870  1.00  0.00           N
ATOM   3285  HN  THR A 858      65.010  36.150  38.260  1.00  0.00           H
ATOM   3286  CA  THR A 858      63.770  35.850  39.990  1.00  0.00           C
ATOM   3287  HA  THR A 858      62.720  36.070  40.120  1.00  0.00           H
ATOM   3288  CB  THR A 858      63.870  34.300  39.800  1.00  0.00           C
ATOM   3289  HB  THR A 858      64.900  33.880  39.770  1.00  0.00           H
ATOM   3290  OG1 THR A 858      63.360  33.890  38.520  1.00  0.00           O
ATOM   3291  HG1 THR A 858      63.990  34.210  37.860  1.00  0.00           H
ATOM   3292  CG2 THR A 858      63.120  33.500  40.900  1.00  0.00           C
ATOM   3293 HG21 THR A 858      62.020  33.660  40.810  1.00  0.00           H
ATOM   3294 HG22 THR A 858      63.350  33.940  41.890  1.00  0.00           H
ATOM   3295 HG23 THR A 858      63.390  32.440  40.680  1.00  0.00           H
ATOM   3296  C   THR A 858      64.400  36.240  41.320  1.00  0.00           C
ATOM   3297  O   THR A 858      63.700  36.210  42.360  1.00  0.00           O
ATOM   3298  N   ILE A 859      65.670  36.740  41.360  1.00  0.00           N
ATOM   3299  HN  ILE A 859      66.260  36.660  40.570  1.00  0.00           H
ATOM   3300  CA  ILE A 859      66.100  37.440  42.560  1.00  0.00           C
ATOM   3301  HA  ILE A 859      65.910  36.770  43.400  1.00  0.00           H
ATOM   3302  CB  ILE A 859      67.600  37.600  42.550  1.00  0.00           C
ATOM   3303  HB  ILE A 859      67.970  37.820  41.520  1.00  0.00           H
ATOM   3304  CG2 ILE A 859      68.300  38.540  43.590  1.00  0.00           C
ATOM   3305 HG21 ILE A 859      68.060  38.120  44.600  1.00  0.00           H
ATOM   3306 HG22 ILE A 859      67.910  39.570  43.560  1.00  0.00           H
ATOM   3307 HG23 ILE A 859      69.390  38.540  43.420  1.00  0.00           H
ATOM   3308  CG1 ILE A 859      68.140  36.170  42.930  1.00  0.00           C
ATOM   3309 HG11 ILE A 859      67.620  35.380  42.360  1.00  0.00           H
ATOM   3310 HG12 ILE A 859      67.850  35.950  43.980  1.00  0.00           H
ATOM   3311  CD  ILE A 859      69.660  35.990  42.890  1.00  0.00           C
ATOM   3312  HD1 ILE A 859      69.870  36.320  41.860  1.00  0.00           H
ATOM   3313  HD2 ILE A 859      69.950  34.920  42.990  1.00  0.00           H
ATOM   3314  HD3 ILE A 859      70.180  36.630  43.640  1.00  0.00           H
ATOM   3315  C   ILE A 859      65.380  38.720  42.900  1.00  0.00           C
ATOM   3316  O   ILE A 859      65.100  39.100  44.070  1.00  0.00           O
ATOM   3317  N   SER A 860      64.920  39.390  41.860  1.00  0.00           N
ATOM   3318  HN  SER A 860      65.160  39.230  40.910  1.00  0.00           H
ATOM   3319  CA  SER A 860      63.990  40.520  42.060  1.00  0.00           C
ATOM   3320  HA  SER A 860      64.370  41.030  42.940  1.00  0.00           H
ATOM   3321  CB  SER A 860      63.890  41.410  40.780  1.00  0.00           C
ATOM   3322  HB1 SER A 860      62.990  42.040  40.840  1.00  0.00           H
ATOM   3323  HB2 SER A 860      63.860  40.740  39.890  1.00  0.00           H
ATOM   3324  OG  SER A 860      65.080  42.220  40.680  1.00  0.00           O
ATOM   3325  HG1 SER A 860      65.260  42.790  41.430  1.00  0.00           H
ATOM   3326  C   SER A 860      62.540  40.100  42.440  1.00  0.00           C
ATOM   3327  O   SER A 860      61.760  40.750  43.100  1.00  0.00           O
ATOM   3328  N   ASP A 861      62.140  38.910  42.020  1.00  0.00           N
ATOM   3329  HN  ASP A 861      62.790  38.400  41.470  1.00  0.00           H
ATOM   3330  CA  ASP A 861      60.910  38.370  42.410  1.00  0.00           C
ATOM   3331  HA  ASP A 861      60.160  39.150  42.470  1.00  0.00           H
ATOM   3332  CB  ASP A 861      60.430  37.210  41.540  1.00  0.00           C
ATOM   3333  HB1 ASP A 861      59.450  36.760  41.780  1.00  0.00           H
ATOM   3334  HB2 ASP A 861      61.200  36.420  41.570  1.00  0.00           H
ATOM   3335  CG  ASP A 861      60.220  37.730  40.160  1.00  0.00           C
ATOM   3336  OD1 ASP A 861      59.950  38.900  39.930  1.00  0.00           O
ATOM   3337  OD2 ASP A 861      60.050  36.830  39.280  1.00  0.00           O
ATOM   3338  C   ASP A 861      60.870  37.850  43.850  1.00  0.00           C
ATOM   3339  O   ASP A 861      59.870  38.100  44.580  1.00  0.00           O
ATOM   3340  N   PHE A 862      61.890  37.190  44.410  1.00  0.00           N
ATOM   3341  HN  PHE A 862      62.530  36.870  43.720  1.00  0.00           H
ATOM   3342  CA  PHE A 862      61.920  36.850  45.870  1.00  0.00           C
ATOM   3343  HA  PHE A 862      60.930  36.710  46.240  1.00  0.00           H
ATOM   3344  CB  PHE A 862      62.900  35.630  46.180  1.00  0.00           C
ATOM   3345  HB1 PHE A 862      63.370  35.560  47.190  1.00  0.00           H
ATOM   3346  HB2 PHE A 862      63.790  35.830  45.540  1.00  0.00           H
ATOM   3347  CG  PHE A 862      62.230  34.360  45.640  1.00  0.00           C
ATOM   3348  CD1 PHE A 862      61.150  33.850  46.300  1.00  0.00           C
ATOM   3349  HD1 PHE A 862      60.760  34.420  47.140  1.00  0.00           H
ATOM   3350  CE1 PHE A 862      60.640  32.610  45.910  1.00  0.00           C
ATOM   3351  HE1 PHE A 862      59.940  32.130  46.570  1.00  0.00           H
ATOM   3352  CZ  PHE A 862      61.260  31.850  44.900  1.00  0.00           C
ATOM   3353  HZ  PHE A 862      60.910  30.860  44.630  1.00  0.00           H
ATOM   3354  CD2 PHE A 862      62.790  33.710  44.560  1.00  0.00           C
ATOM   3355  HD2 PHE A 862      63.530  34.240  43.960  1.00  0.00           H
ATOM   3356  CE2 PHE A 862      62.270  32.440  44.090  1.00  0.00           C
ATOM   3357  HE2 PHE A 862      62.790  32.030  43.240  1.00  0.00           H
ATOM   3358  C   PHE A 862      62.480  37.920  46.700  1.00  0.00           C
ATOM   3359  O   PHE A 862      62.520  37.720  47.930  1.00  0.00           O
ATOM   3360  N   ALA A 863      62.760  39.150  46.160  1.00  0.00           N
ATOM   3361  HN  ALA A 863      62.700  39.290  45.170  1.00  0.00           H
ATOM   3362  CA  ALA A 863      63.270  40.280  46.790  1.00  0.00           C
ATOM   3363  HA  ALA A 863      64.350  40.310  46.730  1.00  0.00           H
ATOM   3364  CB  ALA A 863      62.750  41.560  45.970  1.00  0.00           C
ATOM   3365  HB1 ALA A 863      63.160  41.710  44.940  1.00  0.00           H
ATOM   3366  HB2 ALA A 863      63.070  42.430  46.570  1.00  0.00           H
ATOM   3367  HB3 ALA A 863      61.640  41.500  45.860  1.00  0.00           H
ATOM   3368  C   ALA A 863      62.910  40.520  48.300  1.00  0.00           C
ATOM   3369  O   ALA A 863      63.780  40.320  49.170  1.00  0.00           O
ATOM   3370  N   VAL A 864      61.620  40.900  48.620  1.00  0.00           N
ATOM   3371  HN  VAL A 864      60.820  40.960  48.030  1.00  0.00           H
ATOM   3372  CA  VAL A 864      61.220  41.040  49.980  1.00  0.00           C
ATOM   3373  HA  VAL A 864      61.860  41.810  50.370  1.00  0.00           H
ATOM   3374  CB  VAL A 864      59.730  41.600  49.980  1.00  0.00           C
ATOM   3375  HB  VAL A 864      58.960  41.060  49.370  1.00  0.00           H
ATOM   3376  CG1 VAL A 864      59.300  41.730  51.450  1.00  0.00           C
ATOM   3377 HG11 VAL A 864      59.380  40.740  51.930  1.00  0.00           H
ATOM   3378 HG12 VAL A 864      58.230  42.060  51.470  1.00  0.00           H
ATOM   3379 HG13 VAL A 864      59.970  42.510  51.860  1.00  0.00           H
ATOM   3380  CG2 VAL A 864      59.680  42.980  49.340  1.00  0.00           C
ATOM   3381 HG21 VAL A 864      60.310  43.700  49.900  1.00  0.00           H
ATOM   3382 HG22 VAL A 864      58.630  43.340  49.360  1.00  0.00           H
ATOM   3383 HG23 VAL A 864      59.990  43.020  48.270  1.00  0.00           H
ATOM   3384  C   VAL A 864      61.330  39.660  50.760  1.00  0.00           C
ATOM   3385  O   VAL A 864      61.760  39.630  51.920  1.00  0.00           O
ATOM   3386  N   PHE A 865      60.790  38.540  50.230  1.00  0.00           N
ATOM   3387  HN  PHE A 865      60.250  38.660  49.400  1.00  0.00           H
ATOM   3388  CA  PHE A 865      60.890  37.270  50.930  1.00  0.00           C
ATOM   3389  HA  PHE A 865      60.230  37.330  51.780  1.00  0.00           H
ATOM   3390  CB  PHE A 865      60.270  36.120  50.040  1.00  0.00           C
ATOM   3391  HB1 PHE A 865      60.900  36.050  49.130  1.00  0.00           H
ATOM   3392  HB2 PHE A 865      59.220  36.380  49.810  1.00  0.00           H
ATOM   3393  CG  PHE A 865      60.330  34.770  50.660  1.00  0.00           C
ATOM   3394  CD1 PHE A 865      61.410  33.930  50.360  1.00  0.00           C
ATOM   3395  HD1 PHE A 865      62.310  34.210  49.850  1.00  0.00           H
ATOM   3396  CE1 PHE A 865      61.410  32.630  50.850  1.00  0.00           C
ATOM   3397  HE1 PHE A 865      62.240  32.010  50.530  1.00  0.00           H
ATOM   3398  CZ  PHE A 865      60.330  32.210  51.670  1.00  0.00           C
ATOM   3399  HZ  PHE A 865      60.280  31.280  52.210  1.00  0.00           H
ATOM   3400  CD2 PHE A 865      59.240  34.340  51.440  1.00  0.00           C
ATOM   3401  HD2 PHE A 865      58.410  34.930  51.800  1.00  0.00           H
ATOM   3402  CE2 PHE A 865      59.270  33.130  52.040  1.00  0.00           C
ATOM   3403  HE2 PHE A 865      58.500  32.810  52.730  1.00  0.00           H
ATOM   3404  C   PHE A 865      62.220  36.940  51.490  1.00  0.00           C
ATOM   3405  O   PHE A 865      62.410  36.570  52.670  1.00  0.00           O
ATOM   3406  N   LEU A 866      63.210  36.950  50.510  1.00  0.00           N
ATOM   3407  HN  LEU A 866      63.080  37.040  49.520  1.00  0.00           H
ATOM   3408  CA  LEU A 866      64.610  36.740  50.830  1.00  0.00           C
ATOM   3409  HA  LEU A 866      64.680  35.800  51.370  1.00  0.00           H
ATOM   3410  CB  LEU A 866      65.380  36.810  49.450  1.00  0.00           C
ATOM   3411  HB1 LEU A 866      65.560  37.860  49.150  1.00  0.00           H
ATOM   3412  HB2 LEU A 866      64.750  36.320  48.680  1.00  0.00           H
ATOM   3413  CG  LEU A 866      66.740  36.180  49.410  1.00  0.00           C
ATOM   3414  HG  LEU A 866      67.480  36.770  49.990  1.00  0.00           H
ATOM   3415  CD1 LEU A 866      66.750  34.770  49.990  1.00  0.00           C
ATOM   3416 HD11 LEU A 866      65.860  34.250  49.570  1.00  0.00           H
ATOM   3417 HD12 LEU A 866      66.720  34.820  51.100  1.00  0.00           H
ATOM   3418 HD13 LEU A 866      67.660  34.190  49.730  1.00  0.00           H
ATOM   3419  CD2 LEU A 866      67.280  36.220  47.990  1.00  0.00           C
ATOM   3420 HD21 LEU A 866      67.830  37.180  47.890  1.00  0.00           H
ATOM   3421 HD22 LEU A 866      66.470  36.160  47.240  1.00  0.00           H
ATOM   3422 HD23 LEU A 866      68.020  35.410  47.850  1.00  0.00           H
ATOM   3423  C   LEU A 866      65.280  37.740  51.780  1.00  0.00           C
ATOM   3424  O   LEU A 866      66.210  37.430  52.490  1.00  0.00           O
ATOM   3425  N   THR A 867      64.770  39.040  51.680  1.00  0.00           N
ATOM   3426  HN  THR A 867      64.080  39.410  51.080  1.00  0.00           H
ATOM   3427  CA  THR A 867      65.160  40.060  52.720  1.00  0.00           C
ATOM   3428  HA  THR A 867      66.240  40.160  52.660  1.00  0.00           H
ATOM   3429  CB  THR A 867      64.540  41.460  52.490  1.00  0.00           C
ATOM   3430  HB  THR A 867      63.440  41.280  52.490  1.00  0.00           H
ATOM   3431  OG1 THR A 867      64.840  41.980  51.220  1.00  0.00           O
ATOM   3432  HG1 THR A 867      64.740  41.300  50.550  1.00  0.00           H
ATOM   3433  CG2 THR A 867      64.850  42.540  53.520  1.00  0.00           C
ATOM   3434 HG21 THR A 867      64.390  43.510  53.220  1.00  0.00           H
ATOM   3435 HG22 THR A 867      65.920  42.760  53.730  1.00  0.00           H
ATOM   3436 HG23 THR A 867      64.370  42.370  54.510  1.00  0.00           H
ATOM   3437  C   THR A 867      64.930  39.630  54.110  1.00  0.00           C
ATOM   3438  O   THR A 867      65.770  39.710  55.020  1.00  0.00           O
ATOM   3439  N   ILE A 868      63.760  39.030  54.340  1.00  0.00           N
ATOM   3440  HN  ILE A 868      63.140  38.920  53.560  1.00  0.00           H
ATOM   3441  CA  ILE A 868      63.420  38.500  55.670  1.00  0.00           C
ATOM   3442  HA  ILE A 868      63.560  39.370  56.310  1.00  0.00           H
ATOM   3443  CB  ILE A 868      61.930  38.320  55.830  1.00  0.00           C
ATOM   3444  HB  ILE A 868      61.660  37.530  55.080  1.00  0.00           H
ATOM   3445  CG2 ILE A 868      61.580  37.780  57.220  1.00  0.00           C
ATOM   3446 HG21 ILE A 868      60.520  37.500  57.330  1.00  0.00           H
ATOM   3447 HG22 ILE A 868      61.780  38.520  58.020  1.00  0.00           H
ATOM   3448 HG23 ILE A 868      62.150  36.850  57.460  1.00  0.00           H
ATOM   3449  CG1 ILE A 868      61.190  39.620  55.560  1.00  0.00           C
ATOM   3450 HG11 ILE A 868      61.340  39.880  54.490  1.00  0.00           H
ATOM   3451 HG12 ILE A 868      61.620  40.390  56.230  1.00  0.00           H
ATOM   3452  CD  ILE A 868      59.660  39.680  55.930  1.00  0.00           C
ATOM   3453  HD1 ILE A 868      59.640  39.430  57.010  1.00  0.00           H
ATOM   3454  HD2 ILE A 868      59.160  38.860  55.370  1.00  0.00           H
ATOM   3455  HD3 ILE A 868      59.180  40.600  55.540  1.00  0.00           H
ATOM   3456  C   ILE A 868      64.370  37.340  56.160  1.00  0.00           C
ATOM   3457  O   ILE A 868      64.830  37.280  57.330  1.00  0.00           O
ATOM   3458  N   VAL A 869      64.650  36.420  55.240  1.00  0.00           N
ATOM   3459  HN  VAL A 869      64.140  36.470  54.390  1.00  0.00           H
ATOM   3460  CA  VAL A 869      65.600  35.270  55.430  1.00  0.00           C
ATOM   3461  HA  VAL A 869      65.240  34.840  56.350  1.00  0.00           H
ATOM   3462  CB  VAL A 869      65.750  34.270  54.280  1.00  0.00           C
ATOM   3463  HB  VAL A 869      66.390  34.600  53.440  1.00  0.00           H
ATOM   3464  CG1 VAL A 869      66.550  33.020  54.740  1.00  0.00           C
ATOM   3465 HG11 VAL A 869      66.470  32.890  55.830  1.00  0.00           H
ATOM   3466 HG12 VAL A 869      67.650  33.170  54.640  1.00  0.00           H
ATOM   3467 HG13 VAL A 869      66.100  32.090  54.340  1.00  0.00           H
ATOM   3468  CG2 VAL A 869      64.330  33.890  53.810  1.00  0.00           C
ATOM   3469 HG21 VAL A 869      63.680  33.340  54.530  1.00  0.00           H
ATOM   3470 HG22 VAL A 869      64.450  33.150  52.980  1.00  0.00           H
ATOM   3471 HG23 VAL A 869      63.700  34.760  53.550  1.00  0.00           H
ATOM   3472  C   VAL A 869      66.960  35.760  55.780  1.00  0.00           C
ATOM   3473  O   VAL A 869      67.490  35.240  56.780  1.00  0.00           O
ATOM   3474  N   ILE A 870      67.470  36.790  55.050  1.00  0.00           N
ATOM   3475  HN  ILE A 870      66.950  37.180  54.300  1.00  0.00           H
ATOM   3476  CA  ILE A 870      68.750  37.410  55.280  1.00  0.00           C
ATOM   3477  HA  ILE A 870      69.470  36.630  55.120  1.00  0.00           H
ATOM   3478  CB  ILE A 870      69.070  38.340  54.220  1.00  0.00           C
ATOM   3479  HB  ILE A 870      68.100  38.880  54.130  1.00  0.00           H
ATOM   3480  CG2 ILE A 870      70.150  39.310  54.690  1.00  0.00           C
ATOM   3481 HG21 ILE A 870      69.910  39.920  55.590  1.00  0.00           H
ATOM   3482 HG22 ILE A 870      70.390  40.120  53.960  1.00  0.00           H
ATOM   3483 HG23 ILE A 870      71.130  38.840  54.950  1.00  0.00           H
ATOM   3484  CG1 ILE A 870      69.400  37.560  52.950  1.00  0.00           C
ATOM   3485 HG11 ILE A 870      68.600  36.820  52.720  1.00  0.00           H
ATOM   3486 HG12 ILE A 870      70.400  37.070  53.020  1.00  0.00           H
ATOM   3487  CD  ILE A 870      69.360  38.480  51.660  1.00  0.00           C
ATOM   3488  HD1 ILE A 870      68.420  39.080  51.610  1.00  0.00           H
ATOM   3489  HD2 ILE A 870      69.520  37.940  50.700  1.00  0.00           H
ATOM   3490  HD3 ILE A 870      70.200  39.200  51.780  1.00  0.00           H
ATOM   3491  C   ILE A 870      68.840  37.920  56.670  1.00  0.00           C
ATOM   3492  O   ILE A 870      69.830  37.710  57.320  1.00  0.00           O
ATOM   3493  N   MET A 871      67.860  38.690  57.140  1.00  0.00           N
ATOM   3494  HN  MET A 871      67.120  38.950  56.520  1.00  0.00           H
ATOM   3495  CA  MET A 871      67.970  39.420  58.480  1.00  0.00           C
ATOM   3496  HA  MET A 871      68.970  39.820  58.560  1.00  0.00           H
ATOM   3497  CB  MET A 871      67.000  40.660  58.420  1.00  0.00           C
ATOM   3498  HB1 MET A 871      66.810  40.970  59.460  1.00  0.00           H
ATOM   3499  HB2 MET A 871      66.050  40.200  58.070  1.00  0.00           H
ATOM   3500  CG  MET A 871      67.430  41.810  57.520  1.00  0.00           C
ATOM   3501  HG1 MET A 871      66.620  42.580  57.560  1.00  0.00           H
ATOM   3502  HG2 MET A 871      67.410  41.690  56.410  1.00  0.00           H
ATOM   3503  SD  MET A 871      68.950  42.450  57.920  1.00  0.00           S
ATOM   3504  CE  MET A 871      68.870  43.780  56.730  1.00  0.00           C
ATOM   3505  HE1 MET A 871      69.240  43.380  55.780  1.00  0.00           H
ATOM   3506  HE2 MET A 871      69.650  44.550  56.980  1.00  0.00           H
ATOM   3507  HE3 MET A 871      67.870  44.260  56.630  1.00  0.00           H
ATOM   3508  C   MET A 871      67.710  38.550  59.660  1.00  0.00           C
ATOM   3509  O   MET A 871      68.250  38.710  60.780  1.00  0.00           O
ATOM   3510  N   VAL A 872      66.790  37.490  59.550  1.00  0.00           N
ATOM   3511  HN  VAL A 872      66.190  37.340  58.770  1.00  0.00           H
ATOM   3512  CA  VAL A 872      66.540  36.530  60.620  1.00  0.00           C
ATOM   3513  HA  VAL A 872      66.400  37.100  61.520  1.00  0.00           H
ATOM   3514  CB  VAL A 872      65.190  35.820  60.580  1.00  0.00           C
ATOM   3515  HB  VAL A 872      65.180  35.230  61.510  1.00  0.00           H
ATOM   3516  CG1 VAL A 872      64.030  36.900  60.640  1.00  0.00           C
ATOM   3517 HG11 VAL A 872      64.230  37.640  61.450  1.00  0.00           H
ATOM   3518 HG12 VAL A 872      63.060  36.430  60.910  1.00  0.00           H
ATOM   3519 HG13 VAL A 872      64.020  37.230  59.590  1.00  0.00           H
ATOM   3520  CG2 VAL A 872      64.970  34.730  59.480  1.00  0.00           C
ATOM   3521 HG21 VAL A 872      65.820  34.040  59.310  1.00  0.00           H
ATOM   3522 HG22 VAL A 872      64.750  35.160  58.480  1.00  0.00           H
ATOM   3523 HG23 VAL A 872      64.100  34.120  59.830  1.00  0.00           H
ATOM   3524  C   VAL A 872      67.710  35.570  60.830  1.00  0.00           C
ATOM   3525  O   VAL A 872      67.940  35.170  61.950  1.00  0.00           O
ATOM   3526  N   THR A 873      68.510  35.310  59.680  1.00  0.00           N
ATOM   3527  HN  THR A 873      68.150  35.540  58.790  1.00  0.00           H
ATOM   3528  CA  THR A 873      69.810  34.610  59.800  1.00  0.00           C
ATOM   3529  HA  THR A 873      69.660  33.650  60.260  1.00  0.00           H
ATOM   3530  CB  THR A 873      70.530  34.310  58.510  1.00  0.00           C
ATOM   3531  HB  THR A 873      70.700  35.240  57.930  1.00  0.00           H
ATOM   3532  OG1 THR A 873      69.720  33.460  57.720  1.00  0.00           O
ATOM   3533  HG1 THR A 873      69.150  34.090  57.290  1.00  0.00           H
ATOM   3534  CG2 THR A 873      71.770  33.450  58.640  1.00  0.00           C
ATOM   3535 HG21 THR A 873      72.480  34.040  59.270  1.00  0.00           H
ATOM   3536 HG22 THR A 873      72.400  33.310  57.740  1.00  0.00           H
ATOM   3537 HG23 THR A 873      71.620  32.490  59.180  1.00  0.00           H
ATOM   3538  C   THR A 873      70.760  35.340  60.670  1.00  0.00           C
ATOM   3539  O   THR A 873      71.370  34.760  61.500  1.00  0.00           O
ATOM   3540  N   ILE A 874      70.870  36.680  60.510  1.00  0.00           N
ATOM   3541  HN  ILE A 874      70.500  37.190  59.730  1.00  0.00           H
ATOM   3542  CA  ILE A 874      71.700  37.520  61.450  1.00  0.00           C
ATOM   3543  HA  ILE A 874      72.690  37.080  61.470  1.00  0.00           H
ATOM   3544  CB  ILE A 874      71.730  38.990  60.820  1.00  0.00           C
ATOM   3545  HB  ILE A 874      70.680  39.320  60.840  1.00  0.00           H
ATOM   3546  CG2 ILE A 874      72.520  39.900  61.780  1.00  0.00           C
ATOM   3547 HG21 ILE A 874      72.670  40.910  61.350  1.00  0.00           H
ATOM   3548 HG22 ILE A 874      73.500  39.480  62.060  1.00  0.00           H
ATOM   3549 HG23 ILE A 874      71.920  39.850  62.720  1.00  0.00           H
ATOM   3550  CG1 ILE A 874      72.270  38.980  59.380  1.00  0.00           C
ATOM   3551 HG11 ILE A 874      72.280  40.020  58.990  1.00  0.00           H
ATOM   3552 HG12 ILE A 874      71.460  38.560  58.750  1.00  0.00           H
ATOM   3553  CD  ILE A 874      73.560  38.150  59.260  1.00  0.00           C
ATOM   3554  HD1 ILE A 874      73.410  37.070  59.500  1.00  0.00           H
ATOM   3555  HD2 ILE A 874      74.350  38.540  59.950  1.00  0.00           H
ATOM   3556  HD3 ILE A 874      73.950  38.210  58.220  1.00  0.00           H
ATOM   3557  C   ILE A 874      71.210  37.480  62.920  1.00  0.00           C
ATOM   3558  O   ILE A 874      71.920  37.300  63.900  1.00  0.00           O
ATOM   3559  N   ASP A 875      69.890  37.670  63.090  1.00  0.00           N
ATOM   3560  HN  ASP A 875      69.230  37.950  62.390  1.00  0.00           H
ATOM   3561  CA  ASP A 875      69.330  37.630  64.450  1.00  0.00           C
ATOM   3562  HA  ASP A 875      69.750  38.430  65.040  1.00  0.00           H
ATOM   3563  CB  ASP A 875      67.830  37.960  64.320  1.00  0.00           C
ATOM   3564  HB1 ASP A 875      67.210  37.130  63.910  1.00  0.00           H
ATOM   3565  HB2 ASP A 875      67.610  38.770  63.590  1.00  0.00           H
ATOM   3566  CG  ASP A 875      67.300  38.440  65.730  1.00  0.00           C
ATOM   3567  OD1 ASP A 875      66.110  38.210  66.030  1.00  0.00           O
ATOM   3568  OD2 ASP A 875      68.030  39.170  66.400  1.00  0.00           O
ATOM   3569  C   ASP A 875      69.490  36.320  65.150  1.00  0.00           C
ATOM   3570  O   ASP A 875      69.850  36.340  66.350  1.00  0.00           O
ATOM   3571  N   TYR A 876      69.320  35.230  64.460  1.00  0.00           N
ATOM   3572  HN  TYR A 876      68.950  35.380  63.540  1.00  0.00           H
ATOM   3573  CA  TYR A 876      69.660  33.810  64.830  1.00  0.00           C
ATOM   3574  HA  TYR A 876      69.140  33.600  65.750  1.00  0.00           H
ATOM   3575  CB  TYR A 876      69.240  32.920  63.600  1.00  0.00           C
ATOM   3576  HB1 TYR A 876      69.710  33.320  62.670  1.00  0.00           H
ATOM   3577  HB2 TYR A 876      68.160  32.990  63.380  1.00  0.00           H
ATOM   3578  CG  TYR A 876      69.590  31.390  63.770  1.00  0.00           C
ATOM   3579  CD1 TYR A 876      70.420  30.880  62.780  1.00  0.00           C
ATOM   3580  HD1 TYR A 876      70.570  31.530  61.930  1.00  0.00           H
ATOM   3581  CE1 TYR A 876      70.820  29.500  62.790  1.00  0.00           C
ATOM   3582  HE1 TYR A 876      71.320  29.090  61.920  1.00  0.00           H
ATOM   3583  CZ  TYR A 876      70.530  28.710  63.930  1.00  0.00           C
ATOM   3584  OH  TYR A 876      70.920  27.440  63.940  1.00  0.00           O
ATOM   3585  HH  TYR A 876      71.410  27.310  64.760  1.00  0.00           H
ATOM   3586  CD2 TYR A 876      69.330  30.590  64.890  1.00  0.00           C
ATOM   3587  HD2 TYR A 876      68.910  31.090  65.760  1.00  0.00           H
ATOM   3588  CE2 TYR A 876      69.680  29.230  64.930  1.00  0.00           C
ATOM   3589  HE2 TYR A 876      69.500  28.590  65.780  1.00  0.00           H
ATOM   3590  C   TYR A 876      71.120  33.550  65.270  1.00  0.00           C
ATOM   3591  O   TYR A 876      71.300  32.870  66.320  1.00  0.00           O
ATOM   3592  N   LEU A 877      72.170  34.120  64.570  1.00  0.00           N
ATOM   3593  HN  LEU A 877      72.020  34.590  63.700  1.00  0.00           H
ATOM   3594  CA  LEU A 877      73.600  34.120  65.030  1.00  0.00           C
ATOM   3595  HA  LEU A 877      73.790  33.140  65.430  1.00  0.00           H
ATOM   3596  CB  LEU A 877      74.590  34.080  63.780  1.00  0.00           C
ATOM   3597  HB1 LEU A 877      75.630  33.790  64.040  1.00  0.00           H
ATOM   3598  HB2 LEU A 877      74.590  35.060  63.260  1.00  0.00           H
ATOM   3599  CG  LEU A 877      74.070  33.110  62.660  1.00  0.00           C
ATOM   3600  HG  LEU A 877      73.030  33.350  62.380  1.00  0.00           H
ATOM   3601  CD1 LEU A 877      74.870  33.640  61.480  1.00  0.00           C
ATOM   3602 HD11 LEU A 877      74.650  34.710  61.240  1.00  0.00           H
ATOM   3603 HD12 LEU A 877      74.670  33.030  60.580  1.00  0.00           H
ATOM   3604 HD13 LEU A 877      75.970  33.500  61.630  1.00  0.00           H
ATOM   3605  CD2 LEU A 877      74.280  31.600  63.140  1.00  0.00           C
ATOM   3606 HD21 LEU A 877      74.500  31.030  62.210  1.00  0.00           H
ATOM   3607 HD22 LEU A 877      73.380  31.110  63.570  1.00  0.00           H
ATOM   3608 HD23 LEU A 877      75.090  31.420  63.880  1.00  0.00           H
ATOM   3609  C   LEU A 877      73.980  35.100  66.160  1.00  0.00           C
ATOM   3610  O   LEU A 877      73.960  34.810  67.360  1.00  0.00           O
ATOM   3611  N   VAL A 878      74.340  36.400  65.710  1.00  0.00           N
ATOM   3612  HN  VAL A 878      74.070  36.640  64.780  1.00  0.00           H
ATOM   3613  CA  VAL A 878      74.930  37.280  66.570  1.00  0.00           C
ATOM   3614  HA  VAL A 878      75.570  36.770  67.280  1.00  0.00           H
ATOM   3615  CB  VAL A 878      75.720  38.240  65.700  1.00  0.00           C
ATOM   3616  HB  VAL A 878      76.330  37.600  65.020  1.00  0.00           H
ATOM   3617  CG1 VAL A 878      74.750  39.150  64.840  1.00  0.00           C
ATOM   3618 HG11 VAL A 878      73.940  38.630  64.280  1.00  0.00           H
ATOM   3619 HG12 VAL A 878      75.210  39.740  64.000  1.00  0.00           H
ATOM   3620 HG13 VAL A 878      74.210  39.880  65.470  1.00  0.00           H
ATOM   3621  CG2 VAL A 878      76.590  39.120  66.550  1.00  0.00           C
ATOM   3622 HG21 VAL A 878      75.890  39.860  67.000  1.00  0.00           H
ATOM   3623 HG22 VAL A 878      77.240  39.700  65.870  1.00  0.00           H
ATOM   3624 HG23 VAL A 878      77.170  38.570  67.320  1.00  0.00           H
ATOM   3625  C   VAL A 878      73.880  38.150  67.400  1.00  0.00           C
ATOM   3626  O   VAL A 878      74.130  38.790  68.460  1.00  0.00           O
ATOM   3627  N   GLY A 879      72.570  38.090  66.970  1.00  0.00           N
ATOM   3628  HN  GLY A 879      72.350  37.540  66.170  1.00  0.00           H
ATOM   3629  CA  GLY A 879      71.510  38.880  67.460  1.00  0.00           C
ATOM   3630  HA1 GLY A 879      71.520  38.790  68.540  1.00  0.00           H
ATOM   3631  HA2 GLY A 879      70.600  38.420  67.100  1.00  0.00           H
ATOM   3632  C   GLY A 879      71.440  40.270  66.990  1.00  0.00           C
ATOM   3633  O   GLY A 879      72.440  40.940  66.920  1.00  0.00           O
ATOM   3634  N   VAL A 880      70.260  40.800  66.730  1.00  0.00           N
ATOM   3635  HN  VAL A 880      69.480  40.200  66.580  1.00  0.00           H
ATOM   3636  CA  VAL A 880      70.120  42.210  66.530  1.00  0.00           C
ATOM   3637  HA  VAL A 880      71.030  42.780  66.650  1.00  0.00           H
ATOM   3638  CB  VAL A 880      69.560  42.550  65.140  1.00  0.00           C
ATOM   3639  HB  VAL A 880      68.540  42.130  65.050  1.00  0.00           H
ATOM   3640  CG1 VAL A 880      69.670  44.040  65.010  1.00  0.00           C
ATOM   3641 HG11 VAL A 880      69.290  44.350  64.000  1.00  0.00           H
ATOM   3642 HG12 VAL A 880      70.700  44.420  64.970  1.00  0.00           H
ATOM   3643 HG13 VAL A 880      69.100  44.610  65.770  1.00  0.00           H
ATOM   3644  CG2 VAL A 880      70.340  41.800  64.020  1.00  0.00           C
ATOM   3645 HG21 VAL A 880      70.240  40.700  64.100  1.00  0.00           H
ATOM   3646 HG22 VAL A 880      71.440  41.900  63.990  1.00  0.00           H
ATOM   3647 HG23 VAL A 880      69.930  42.080  63.020  1.00  0.00           H
ATOM   3648  C   VAL A 880      69.080  42.680  67.530  1.00  0.00           C
ATOM   3649  O   VAL A 880      67.880  42.350  67.510  1.00  0.00           O
ATOM   3650  N   PRO A 881      69.430  43.450  68.570  1.00  0.00           N
ATOM   3651  CD  PRO A 881      70.860  43.500  69.130  1.00  0.00           C
ATOM   3652  HD1 PRO A 881      71.500  44.180  68.520  1.00  0.00           H
ATOM   3653  HD2 PRO A 881      71.440  42.560  69.090  1.00  0.00           H
ATOM   3654  CA  PRO A 881      68.470  44.070  69.490  1.00  0.00           C
ATOM   3655  HA  PRO A 881      68.120  43.190  70.010  1.00  0.00           H
ATOM   3656  CB  PRO A 881      69.320  44.940  70.310  1.00  0.00           C
ATOM   3657  HB1 PRO A 881      68.890  45.220  71.300  1.00  0.00           H
ATOM   3658  HB2 PRO A 881      69.540  45.880  69.750  1.00  0.00           H
ATOM   3659  CG  PRO A 881      70.670  44.100  70.510  1.00  0.00           C
ATOM   3660  HG1 PRO A 881      71.550  44.660  70.870  1.00  0.00           H
ATOM   3661  HG2 PRO A 881      70.400  43.240  71.140  1.00  0.00           H
ATOM   3662  C   PRO A 881      67.410  44.900  68.750  1.00  0.00           C
ATOM   3663  O   PRO A 881      67.760  45.620  67.760  1.00  0.00           O
ATOM   3664  N   SER A 882      66.190  44.930  69.250  1.00  0.00           N
ATOM   3665  HN  SER A 882      66.020  44.540  70.150  1.00  0.00           H
ATOM   3666  CA  SER A 882      65.000  45.510  68.530  1.00  0.00           C
ATOM   3667  HA  SER A 882      65.130  46.540  68.800  1.00  0.00           H
ATOM   3668  CB  SER A 882      64.860  45.100  67.040  1.00  0.00           C
ATOM   3669  HB1 SER A 882      63.800  45.190  66.710  1.00  0.00           H
ATOM   3670  HB2 SER A 882      65.100  44.040  66.870  1.00  0.00           H
ATOM   3671  OG  SER A 882      65.560  46.040  66.210  1.00  0.00           O
ATOM   3672  HG1 SER A 882      66.500  46.030  66.420  1.00  0.00           H
ATOM   3673  C   SER A 882      63.760  44.910  69.160  1.00  0.00           C
ATOM   3674  O   SER A 882      63.810  43.670  69.500  1.00  0.00           O
ATOM   3675  N   PRO A 883      62.700  45.700  69.350  1.00  0.00           N
ATOM   3676  CD  PRO A 883      62.580  47.130  69.650  1.00  0.00           C
ATOM   3677  HD1 PRO A 883      62.810  47.660  68.710  1.00  0.00           H
ATOM   3678  HD2 PRO A 883      63.270  47.480  70.460  1.00  0.00           H
ATOM   3679  CA  PRO A 883      61.350  45.080  69.450  1.00  0.00           C
ATOM   3680  HA  PRO A 883      61.160  44.580  70.380  1.00  0.00           H
ATOM   3681  CB  PRO A 883      60.380  46.290  69.290  1.00  0.00           C
ATOM   3682  HB1 PRO A 883      59.340  46.260  69.700  1.00  0.00           H
ATOM   3683  HB2 PRO A 883      60.320  46.640  68.240  1.00  0.00           H
ATOM   3684  CG  PRO A 883      61.160  47.430  70.020  1.00  0.00           C
ATOM   3685  HG1 PRO A 883      60.810  48.470  69.860  1.00  0.00           H
ATOM   3686  HG2 PRO A 883      61.020  47.220  71.110  1.00  0.00           H
ATOM   3687  C   PRO A 883      60.910  44.080  68.370  1.00  0.00           C
ATOM   3688  O   PRO A 883      61.370  44.120  67.220  1.00  0.00           O
ATOM   3689  N   LYS A 884      60.130  43.020  68.760  1.00  0.00           N
ATOM   3690  HN  LYS A 884      59.910  42.910  69.730  1.00  0.00           H
ATOM   3691  CA  LYS A 884      59.810  41.920  67.890  1.00  0.00           C
ATOM   3692  HA  LYS A 884      60.160  42.090  66.890  1.00  0.00           H
ATOM   3693  CB  LYS A 884      60.480  40.580  68.450  1.00  0.00           C
ATOM   3694  HB1 LYS A 884      60.210  39.790  67.740  1.00  0.00           H
ATOM   3695  HB2 LYS A 884      60.190  40.390  69.500  1.00  0.00           H
ATOM   3696  CG  LYS A 884      62.020  40.630  68.530  1.00  0.00           C
ATOM   3697  HG1 LYS A 884      62.380  41.510  69.090  1.00  0.00           H
ATOM   3698  HG2 LYS A 884      62.440  40.860  67.530  1.00  0.00           H
ATOM   3699  CD  LYS A 884      62.540  39.280  69.210  1.00  0.00           C
ATOM   3700  HD1 LYS A 884      61.940  38.430  68.820  1.00  0.00           H
ATOM   3701  HD2 LYS A 884      62.350  39.370  70.300  1.00  0.00           H
ATOM   3702  CE  LYS A 884      64.020  38.900  68.970  1.00  0.00           C
ATOM   3703  HE1 LYS A 884      64.090  38.890  67.860  1.00  0.00           H
ATOM   3704  HE2 LYS A 884      64.360  37.910  69.340  1.00  0.00           H
ATOM   3705  NZ  LYS A 884      64.980  39.900  69.440  1.00  0.00           N
ATOM   3706  HZ1 LYS A 884      65.260  40.500  68.640  1.00  0.00           H
ATOM   3707  HZ2 LYS A 884      65.880  39.490  69.770  1.00  0.00           H
ATOM   3708  HZ3 LYS A 884      64.610  40.570  70.140  1.00  0.00           H
ATOM   3709  C   LYS A 884      58.340  41.650  67.830  1.00  0.00           C
ATOM   3710  O   LYS A 884      57.600  42.090  68.700  1.00  0.00           O
ATOM   3711  N   LEU A 885      57.820  40.940  66.750  1.00  0.00           N
ATOM   3712  HN  LEU A 885      58.420  40.570  66.030  1.00  0.00           H
ATOM   3713  CA  LEU A 885      56.400  40.700  66.520  1.00  0.00           C
ATOM   3714  HA  LEU A 885      55.980  41.700  66.580  1.00  0.00           H
ATOM   3715  CB  LEU A 885      56.200  40.190  65.040  1.00  0.00           C
ATOM   3716  HB1 LEU A 885      56.680  39.190  64.910  1.00  0.00           H
ATOM   3717  HB2 LEU A 885      56.750  40.840  64.330  1.00  0.00           H
ATOM   3718  CG  LEU A 885      54.760  40.130  64.530  1.00  0.00           C
ATOM   3719  HG  LEU A 885      54.130  39.500  65.190  1.00  0.00           H
ATOM   3720  CD1 LEU A 885      54.130  41.530  64.550  1.00  0.00           C
ATOM   3721 HD11 LEU A 885      53.920  41.860  65.580  1.00  0.00           H
ATOM   3722 HD12 LEU A 885      53.170  41.580  63.990  1.00  0.00           H
ATOM   3723 HD13 LEU A 885      54.760  42.230  63.970  1.00  0.00           H
ATOM   3724  CD2 LEU A 885      54.680  39.500  63.060  1.00  0.00           C
ATOM   3725 HD21 LEU A 885      55.280  40.090  62.340  1.00  0.00           H
ATOM   3726 HD22 LEU A 885      53.610  39.610  62.800  1.00  0.00           H
ATOM   3727 HD23 LEU A 885      54.900  38.420  63.070  1.00  0.00           H
ATOM   3728  C   LEU A 885      55.690  39.830  67.570  1.00  0.00           C
ATOM   3729  O   LEU A 885      55.940  38.590  67.820  1.00  0.00           O
ATOM   3730  N   HSD A 886      54.720  40.450  68.140  1.00  0.00           N
ATOM   3731  HN  HSD A 886      54.680  41.440  68.090  1.00  0.00           H
ATOM   3732  CA  HSD A 886      53.800  39.800  68.990  1.00  0.00           C
ATOM   3733  HA  HSD A 886      54.190  38.990  69.590  1.00  0.00           H
ATOM   3734  CB  HSD A 886      53.300  40.850  70.080  1.00  0.00           C
ATOM   3735  HB1 HSD A 886      52.310  40.600  70.500  1.00  0.00           H
ATOM   3736  HB2 HSD A 886      53.270  41.800  69.510  1.00  0.00           H
ATOM   3737  ND1 HSD A 886      55.350  41.400  71.330  1.00  0.00           N
ATOM   3738  HD1 HSD A 886      55.640  42.120  70.690  1.00  0.00           H
ATOM   3739  CG  HSD A 886      54.170  40.760  71.290  1.00  0.00           C
ATOM   3740  CE1 HSD A 886      55.590  41.560  72.680  1.00  0.00           C
ATOM   3741  HE1 HSD A 886      56.430  42.090  73.150  1.00  0.00           H
ATOM   3742  NE2 HSD A 886      54.570  41.110  73.450  1.00  0.00           N
ATOM   3743  CD2 HSD A 886      53.720  40.640  72.540  1.00  0.00           C
ATOM   3744  HD2 HSD A 886      52.770  40.440  73.020  1.00  0.00           H
ATOM   3745  C   HSD A 886      52.590  39.350  68.250  1.00  0.00           C
ATOM   3746  O   HSD A 886      52.010  40.170  67.560  1.00  0.00           O
ATOM   3747  N   VAL A 887      52.190  38.070  68.380  1.00  0.00           N
ATOM   3748  HN  VAL A 887      52.660  37.480  69.030  1.00  0.00           H
ATOM   3749  CA  VAL A 887      51.020  37.510  67.800  1.00  0.00           C
ATOM   3750  HA  VAL A 887      50.420  38.310  67.410  1.00  0.00           H
ATOM   3751  CB  VAL A 887      51.340  36.500  66.750  1.00  0.00           C
ATOM   3752  HB  VAL A 887      50.530  35.780  66.480  1.00  0.00           H
ATOM   3753  CG1 VAL A 887      51.700  37.230  65.490  1.00  0.00           C
ATOM   3754 HG11 VAL A 887      52.780  37.480  65.550  1.00  0.00           H
ATOM   3755 HG12 VAL A 887      51.100  38.150  65.330  1.00  0.00           H
ATOM   3756 HG13 VAL A 887      51.490  36.560  64.630  1.00  0.00           H
ATOM   3757  CG2 VAL A 887      52.460  35.490  67.100  1.00  0.00           C
ATOM   3758 HG21 VAL A 887      53.390  36.030  67.390  1.00  0.00           H
ATOM   3759 HG22 VAL A 887      52.710  34.780  66.280  1.00  0.00           H
ATOM   3760 HG23 VAL A 887      52.310  34.910  68.020  1.00  0.00           H
ATOM   3761  C   VAL A 887      50.320  36.800  68.970  1.00  0.00           C
ATOM   3762  O   VAL A 887      50.980  36.180  69.790  1.00  0.00           O
ATOM   3763  N   PRO A 888      48.950  36.870  69.080  1.00  0.00           N
ATOM   3764  CD  PRO A 888      48.090  37.510  68.020  1.00  0.00           C
ATOM   3765  HD1 PRO A 888      48.460  37.210  67.010  1.00  0.00           H
ATOM   3766  HD2 PRO A 888      48.160  38.610  68.110  1.00  0.00           H
ATOM   3767  CA  PRO A 888      48.260  36.010  69.970  1.00  0.00           C
ATOM   3768  HA  PRO A 888      48.630  36.090  70.980  1.00  0.00           H
ATOM   3769  CB  PRO A 888      46.850  36.590  69.950  1.00  0.00           C
ATOM   3770  HB1 PRO A 888      46.800  37.430  70.670  1.00  0.00           H
ATOM   3771  HB2 PRO A 888      46.110  35.860  70.310  1.00  0.00           H
ATOM   3772  CG  PRO A 888      46.660  36.940  68.420  1.00  0.00           C
ATOM   3773  HG1 PRO A 888      46.570  36.040  67.770  1.00  0.00           H
ATOM   3774  HG2 PRO A 888      46.030  37.820  68.180  1.00  0.00           H
ATOM   3775  C   PRO A 888      48.350  34.580  69.550  1.00  0.00           C
ATOM   3776  O   PRO A 888      48.290  34.310  68.350  1.00  0.00           O
ATOM   3777  N   GLU A 889      48.550  33.670  70.480  1.00  0.00           N
ATOM   3778  HN  GLU A 889      48.550  33.820  71.460  1.00  0.00           H
ATOM   3779  CA  GLU A 889      48.570  32.250  70.150  1.00  0.00           C
ATOM   3780  HA  GLU A 889      48.810  32.140  69.110  1.00  0.00           H
ATOM   3781  CB  GLU A 889      49.740  31.580  71.010  1.00  0.00           C
ATOM   3782  HB1 GLU A 889      49.810  30.470  70.870  1.00  0.00           H
ATOM   3783  HB2 GLU A 889      49.540  31.820  72.060  1.00  0.00           H
ATOM   3784  CG  GLU A 889      51.100  32.160  70.590  1.00  0.00           C
ATOM   3785  HG1 GLU A 889      51.020  33.260  70.460  1.00  0.00           H
ATOM   3786  HG2 GLU A 889      51.440  31.730  69.630  1.00  0.00           H
ATOM   3787  CD  GLU A 889      52.140  31.900  71.680  1.00  0.00           C
ATOM   3788  OE1 GLU A 889      52.460  30.670  71.790  1.00  0.00           O
ATOM   3789  OE2 GLU A 889      52.530  32.820  72.470  1.00  0.00           O
ATOM   3790  C   GLU A 889      47.270  31.410  70.280  1.00  0.00           C
ATOM   3791  O   GLU A 889      46.190  31.900  70.610  1.00  0.00           O
ATOM   3792  N   LYS A 890      47.420  30.060  70.080  1.00  0.00           N
ATOM   3793  HN  LYS A 890      48.270  29.570  69.880  1.00  0.00           H
ATOM   3794  CA  LYS A 890      46.330  29.060  70.160  1.00  0.00           C
ATOM   3795  HA  LYS A 890      46.660  28.180  69.630  1.00  0.00           H
ATOM   3796  CB  LYS A 890      46.150  28.500  71.600  1.00  0.00           C
ATOM   3797  HB1 LYS A 890      45.280  27.800  71.550  1.00  0.00           H
ATOM   3798  HB2 LYS A 890      45.910  29.290  72.330  1.00  0.00           H
ATOM   3799  CG  LYS A 890      47.320  27.810  72.160  1.00  0.00           C
ATOM   3800  HG1 LYS A 890      47.140  27.420  73.190  1.00  0.00           H
ATOM   3801  HG2 LYS A 890      48.160  28.530  72.340  1.00  0.00           H
ATOM   3802  CD  LYS A 890      48.000  26.700  71.320  1.00  0.00           C
ATOM   3803  HD1 LYS A 890      48.810  26.280  71.960  1.00  0.00           H
ATOM   3804  HD2 LYS A 890      48.410  27.210  70.410  1.00  0.00           H
ATOM   3805  CE  LYS A 890      47.050  25.550  70.980  1.00  0.00           C
ATOM   3806  HE1 LYS A 890      46.160  26.010  70.520  1.00  0.00           H
ATOM   3807  HE2 LYS A 890      46.890  25.050  71.970  1.00  0.00           H
ATOM   3808  NZ  LYS A 890      47.720  24.530  70.080  1.00  0.00           N
ATOM   3809  HZ1 LYS A 890      48.380  23.870  70.560  1.00  0.00           H
ATOM   3810  HZ2 LYS A 890      48.180  25.070  69.320  1.00  0.00           H
ATOM   3811  HZ3 LYS A 890      46.950  24.010  69.630  1.00  0.00           H
ATOM   3812  C   LYS A 890      44.970  29.390  69.470  1.00  0.00           C
ATOM   3813  O   LYS A 890      43.880  29.000  69.990  1.00  0.00           O
ATOM   3814  N   PHE A 891      44.990  30.010  68.220  1.00  0.00           N
ATOM   3815  HN  PHE A 891      45.850  30.060  67.720  1.00  0.00           H
ATOM   3816  CA  PHE A 891      43.920  30.710  67.530  1.00  0.00           C
ATOM   3817  HA  PHE A 891      44.420  31.420  66.880  1.00  0.00           H
ATOM   3818  CB  PHE A 891      43.300  29.650  66.540  1.00  0.00           C
ATOM   3819  HB1 PHE A 891      42.920  28.760  67.090  1.00  0.00           H
ATOM   3820  HB2 PHE A 891      44.130  29.280  65.900  1.00  0.00           H
ATOM   3821  CG  PHE A 891      42.110  30.200  65.810  1.00  0.00           C
ATOM   3822  CD1 PHE A 891      40.850  29.590  66.060  1.00  0.00           C
ATOM   3823  HD1 PHE A 891      40.740  28.930  66.910  1.00  0.00           H
ATOM   3824  CE1 PHE A 891      39.670  29.840  65.280  1.00  0.00           C
ATOM   3825  HE1 PHE A 891      38.800  29.300  65.640  1.00  0.00           H
ATOM   3826  CZ  PHE A 891      39.910  30.630  64.090  1.00  0.00           C
ATOM   3827  HZ  PHE A 891      39.090  30.940  63.460  1.00  0.00           H
ATOM   3828  CD2 PHE A 891      42.240  30.940  64.640  1.00  0.00           C
ATOM   3829  HD2 PHE A 891      43.210  31.340  64.380  1.00  0.00           H
ATOM   3830  CE2 PHE A 891      41.220  31.150  63.780  1.00  0.00           C
ATOM   3831  HE2 PHE A 891      41.280  31.770  62.910  1.00  0.00           H
ATOM   3832  C   PHE A 891      42.990  31.620  68.280  1.00  0.00           C
ATOM   3833  O   PHE A 891      41.770  31.370  68.210  1.00  0.00           O
ATOM   3834  N   GLU A 892      43.470  32.660  68.930  1.00  0.00           N
ATOM   3835  HN  GLU A 892      44.450  32.800  68.880  1.00  0.00           H
ATOM   3836  CA  GLU A 892      42.700  33.640  69.610  1.00  0.00           C
ATOM   3837  HA  GLU A 892      41.650  33.460  69.460  1.00  0.00           H
ATOM   3838  CB  GLU A 892      43.100  33.810  71.090  1.00  0.00           C
ATOM   3839  HB1 GLU A 892      42.720  34.770  71.500  1.00  0.00           H
ATOM   3840  HB2 GLU A 892      44.190  33.840  71.230  1.00  0.00           H
ATOM   3841  CG  GLU A 892      42.620  32.650  71.930  1.00  0.00           C
ATOM   3842  HG1 GLU A 892      43.220  31.780  71.560  1.00  0.00           H
ATOM   3843  HG2 GLU A 892      41.510  32.580  71.870  1.00  0.00           H
ATOM   3844  CD  GLU A 892      42.820  32.920  73.430  1.00  0.00           C
ATOM   3845  OE1 GLU A 892      44.000  32.910  73.920  1.00  0.00           O
ATOM   3846  OE2 GLU A 892      41.800  33.050  74.110  1.00  0.00           O
ATOM   3847  C   GLU A 892      42.970  35.030  68.910  1.00  0.00           C
ATOM   3848  O   GLU A 892      44.110  35.260  68.460  1.00  0.00           O
ATOM   3849  N   PRO A 893      41.950  35.930  68.840  1.00  0.00           N
ATOM   3850  CD  PRO A 893      40.590  35.830  69.380  1.00  0.00           C
ATOM   3851  HD1 PRO A 893      40.620  35.350  70.390  1.00  0.00           H
ATOM   3852  HD2 PRO A 893      40.050  35.340  68.540  1.00  0.00           H
ATOM   3853  CA  PRO A 893      42.150  37.320  68.300  1.00  0.00           C
ATOM   3854  HA  PRO A 893      42.550  37.260  67.300  1.00  0.00           H
ATOM   3855  CB  PRO A 893      40.760  37.990  68.430  1.00  0.00           C
ATOM   3856  HB1 PRO A 893      40.120  37.760  67.540  1.00  0.00           H
ATOM   3857  HB2 PRO A 893      40.660  39.090  68.510  1.00  0.00           H
ATOM   3858  CG  PRO A 893      40.100  37.250  69.610  1.00  0.00           C
ATOM   3859  HG1 PRO A 893      40.450  37.670  70.580  1.00  0.00           H
ATOM   3860  HG2 PRO A 893      39.000  37.320  69.580  1.00  0.00           H
ATOM   3861  C   PRO A 893      43.090  38.060  69.170  1.00  0.00           C
ATOM   3862  O   PRO A 893      43.410  37.630  70.250  1.00  0.00           O
ATOM   3863  N   THR A 894      43.690  39.230  68.730  1.00  0.00           N
ATOM   3864  HN  THR A 894      43.410  39.600  67.840  1.00  0.00           H
ATOM   3865  CA  THR A 894      44.620  40.070  69.520  1.00  0.00           C
ATOM   3866  HA  THR A 894      45.340  39.400  69.940  1.00  0.00           H
ATOM   3867  CB  THR A 894      45.490  41.030  68.710  1.00  0.00           C
ATOM   3868  HB  THR A 894      45.010  42.010  68.540  1.00  0.00           H
ATOM   3869  OG1 THR A 894      45.930  40.460  67.430  1.00  0.00           O
ATOM   3870  HG1 THR A 894      45.070  40.320  67.020  1.00  0.00           H
ATOM   3871  CG2 THR A 894      46.720  41.280  69.550  1.00  0.00           C
ATOM   3872 HG21 THR A 894      46.500  41.660  70.570  1.00  0.00           H
ATOM   3873 HG22 THR A 894      47.320  42.190  69.300  1.00  0.00           H
ATOM   3874 HG23 THR A 894      47.300  40.350  69.760  1.00  0.00           H
ATOM   3875  C   THR A 894      43.820  40.800  70.600  1.00  0.00           C
ATOM   3876  O   THR A 894      44.280  40.940  71.730  1.00  0.00           O
ATOM   3877  N   HSD A 895      42.620  41.210  70.360  1.00  0.00           N
ATOM   3878  HN  HSD A 895      42.200  41.400  69.480  1.00  0.00           H
ATOM   3879  CA  HSD A 895      41.720  41.670  71.380  1.00  0.00           C
ATOM   3880  HA  HSD A 895      42.260  42.480  71.860  1.00  0.00           H
ATOM   3881  CB  HSD A 895      40.450  42.200  70.820  1.00  0.00           C
ATOM   3882  HB1 HSD A 895      40.010  41.450  70.130  1.00  0.00           H
ATOM   3883  HB2 HSD A 895      40.720  43.150  70.300  1.00  0.00           H
ATOM   3884  ND1 HSD A 895      39.390  43.860  72.470  1.00  0.00           N
ATOM   3885  HD1 HSD A 895      40.050  44.570  72.220  1.00  0.00           H
ATOM   3886  CG  HSD A 895      39.450  42.640  71.930  1.00  0.00           C
ATOM   3887  CE1 HSD A 895      38.260  43.990  73.110  1.00  0.00           C
ATOM   3888  HE1 HSD A 895      37.980  44.980  73.460  1.00  0.00           H
ATOM   3889  NE2 HSD A 895      37.590  42.860  73.130  1.00  0.00           N
ATOM   3890  CD2 HSD A 895      38.320  41.990  72.360  1.00  0.00           C
ATOM   3891  HD2 HSD A 895      38.090  40.940  72.310  1.00  0.00           H
ATOM   3892  C   HSD A 895      41.410  40.740  72.520  1.00  0.00           C
ATOM   3893  O   HSD A 895      40.760  39.770  72.120  1.00  0.00           O
ATOM   3894  N   PRO A 896      41.690  40.900  73.850  1.00  0.00           N
ATOM   3895  CD  PRO A 896      42.600  41.970  74.340  1.00  0.00           C
ATOM   3896  HD1 PRO A 896      41.990  42.910  74.270  1.00  0.00           H
ATOM   3897  HD2 PRO A 896      43.530  42.100  73.750  1.00  0.00           H
ATOM   3898  CA  PRO A 896      41.880  39.680  74.710  1.00  0.00           C
ATOM   3899  HA  PRO A 896      42.090  38.820  74.090  1.00  0.00           H
ATOM   3900  CB  PRO A 896      43.080  40.020  75.640  1.00  0.00           C
ATOM   3901  HB1 PRO A 896      44.020  39.680  75.160  1.00  0.00           H
ATOM   3902  HB2 PRO A 896      43.010  39.530  76.630  1.00  0.00           H
ATOM   3903  CG  PRO A 896      43.030  41.570  75.790  1.00  0.00           C
ATOM   3904  HG1 PRO A 896      42.180  41.780  76.480  1.00  0.00           H
ATOM   3905  HG2 PRO A 896      44.010  41.960  76.100  1.00  0.00           H
ATOM   3906  C   PRO A 896      40.700  39.330  75.530  1.00  0.00           C
ATOM   3907  O   PRO A 896      40.800  38.450  76.430  1.00  0.00           O
ATOM   3908  N   GLU A 897      39.580  40.080  75.400  1.00  0.00           N
ATOM   3909  HN  GLU A 897      39.700  40.880  74.820  1.00  0.00           H
ATOM   3910  CA  GLU A 897      38.540  40.190  76.440  1.00  0.00           C
ATOM   3911  HA  GLU A 897      38.960  40.070  77.430  1.00  0.00           H
ATOM   3912  CB  GLU A 897      37.900  41.600  76.450  1.00  0.00           C
ATOM   3913  HB1 GLU A 897      37.290  41.630  77.360  1.00  0.00           H
ATOM   3914  HB2 GLU A 897      37.150  41.730  75.630  1.00  0.00           H
ATOM   3915  CG  GLU A 897      39.050  42.700  76.460  1.00  0.00           C
ATOM   3916  HG1 GLU A 897      39.350  42.820  75.390  1.00  0.00           H
ATOM   3917  HG2 GLU A 897      39.910  42.380  77.080  1.00  0.00           H
ATOM   3918  CD  GLU A 897      38.510  44.010  76.980  1.00  0.00           C
ATOM   3919  OE1 GLU A 897      39.110  45.040  76.620  1.00  0.00           O
ATOM   3920  OE2 GLU A 897      37.600  44.140  77.810  1.00  0.00           O
ATOM   3921  C   GLU A 897      37.390  39.150  76.170  1.00  0.00           C
ATOM   3922  O   GLU A 897      36.390  39.040  76.880  1.00  0.00           O
ATOM   3923  N   ARG A 898      37.530  38.430  75.020  1.00  0.00           N
ATOM   3924  HN  ARG A 898      38.340  38.460  74.450  1.00  0.00           H
ATOM   3925  CA  ARG A 898      36.470  37.590  74.430  1.00  0.00           C
ATOM   3926  HA  ARG A 898      36.130  36.920  75.200  1.00  0.00           H
ATOM   3927  CB  ARG A 898      35.270  38.430  73.880  1.00  0.00           C
ATOM   3928  HB1 ARG A 898      34.930  38.910  74.820  1.00  0.00           H
ATOM   3929  HB2 ARG A 898      34.440  37.870  73.380  1.00  0.00           H
ATOM   3930  CG  ARG A 898      35.720  39.540  72.900  1.00  0.00           C
ATOM   3931  HG1 ARG A 898      36.750  39.350  72.540  1.00  0.00           H
ATOM   3932  HG2 ARG A 898      35.670  40.550  73.380  1.00  0.00           H
ATOM   3933  CD  ARG A 898      34.960  39.780  71.590  1.00  0.00           C
ATOM   3934  HD1 ARG A 898      33.880  40.080  71.660  1.00  0.00           H
ATOM   3935  HD2 ARG A 898      34.900  38.770  71.120  1.00  0.00           H
ATOM   3936  NE  ARG A 898      35.600  40.920  70.810  1.00  0.00           N
ATOM   3937  HE  ARG A 898      35.430  41.890  70.960  1.00  0.00           H
ATOM   3938  CZ  ARG A 898      36.510  40.750  69.770  1.00  0.00           C
ATOM   3939  NH1 ARG A 898      36.890  39.610  69.300  1.00  0.00           N
ATOM   3940 HH11 ARG A 898      37.440  39.530  68.470  1.00  0.00           H
ATOM   3941 HH12 ARG A 898      36.560  38.750  69.700  1.00  0.00           H
ATOM   3942  NH2 ARG A 898      36.910  41.920  69.350  1.00  0.00           N
ATOM   3943 HH21 ARG A 898      37.550  41.840  68.590  1.00  0.00           H
ATOM   3944 HH22 ARG A 898      36.740  42.780  69.830  1.00  0.00           H
ATOM   3945  C   ARG A 898      36.980  36.760  73.280  1.00  0.00           C
ATOM   3946  O   ARG A 898      38.110  36.950  72.870  1.00  0.00           O
ATOM   3947  N   GLY A 899      36.090  35.840  72.860  1.00  0.00           N
ATOM   3948  HN  GLY A 899      35.270  35.690  73.400  1.00  0.00           H
ATOM   3949  CA  GLY A 899      36.140  35.140  71.570  1.00  0.00           C
ATOM   3950  HA1 GLY A 899      35.170  34.660  71.600  1.00  0.00           H
ATOM   3951  HA2 GLY A 899      37.040  34.540  71.550  1.00  0.00           H
ATOM   3952  C   GLY A 899      36.270  35.860  70.280  1.00  0.00           C
ATOM   3953  O   GLY A 899      36.250  37.070  70.100  1.00  0.00           O
ATOM   3954  N   TRP A 900      36.380  35.150  69.140  1.00  0.00           N
ATOM   3955  HN  TRP A 900      36.540  34.160  69.150  1.00  0.00           H
ATOM   3956  CA  TRP A 900      36.360  35.700  67.820  1.00  0.00           C
ATOM   3957  HA  TRP A 900      37.130  36.450  67.720  1.00  0.00           H
ATOM   3958  CB  TRP A 900      36.450  34.590  66.740  1.00  0.00           C
ATOM   3959  HB1 TRP A 900      36.120  34.950  65.740  1.00  0.00           H
ATOM   3960  HB2 TRP A 900      35.790  33.750  67.020  1.00  0.00           H
ATOM   3961  CG  TRP A 900      37.890  34.210  66.600  1.00  0.00           C
ATOM   3962  CD1 TRP A 900      38.300  32.870  67.000  1.00  0.00           C
ATOM   3963  HD1 TRP A 900      37.660  32.090  67.380  1.00  0.00           H
ATOM   3964  NE1 TRP A 900      39.650  32.820  66.690  1.00  0.00           N
ATOM   3965  HE1 TRP A 900      40.250  32.050  66.780  1.00  0.00           H
ATOM   3966  CE2 TRP A 900      40.130  33.950  66.070  1.00  0.00           C
ATOM   3967  CD2 TRP A 900      39.060  34.880  66.040  1.00  0.00           C
ATOM   3968  CE3 TRP A 900      39.350  36.060  65.520  1.00  0.00           C
ATOM   3969  HE3 TRP A 900      38.630  36.870  65.580  1.00  0.00           H
ATOM   3970  CZ3 TRP A 900      40.600  36.380  64.980  1.00  0.00           C
ATOM   3971  HZ3 TRP A 900      40.710  37.430  64.750  1.00  0.00           H
ATOM   3972  CZ2 TRP A 900      41.430  34.210  65.670  1.00  0.00           C
ATOM   3973  HZ2 TRP A 900      42.130  33.420  65.860  1.00  0.00           H
ATOM   3974  CH2 TRP A 900      41.630  35.440  65.050  1.00  0.00           C
ATOM   3975  HH2 TRP A 900      42.610  35.820  64.800  1.00  0.00           H
ATOM   3976  C   TRP A 900      35.110  36.580  67.500  1.00  0.00           C
ATOM   3977  O   TRP A 900      35.130  37.700  67.060  1.00  0.00           O
ATOM   3978  N   ILE A 901      33.920  36.020  67.860  1.00  0.00           N
ATOM   3979  HN  ILE A 901      33.960  35.160  68.350  1.00  0.00           H
ATOM   3980  CA  ILE A 901      32.710  36.690  67.560  1.00  0.00           C
ATOM   3981  HA  ILE A 901      32.710  37.140  66.580  1.00  0.00           H
ATOM   3982  CB  ILE A 901      31.600  35.730  67.550  1.00  0.00           C
ATOM   3983  HB  ILE A 901      31.440  35.240  68.520  1.00  0.00           H
ATOM   3984  CG2 ILE A 901      30.240  36.500  67.280  1.00  0.00           C
ATOM   3985 HG21 ILE A 901      29.940  37.180  68.110  1.00  0.00           H
ATOM   3986 HG22 ILE A 901      29.350  35.850  67.150  1.00  0.00           H
ATOM   3987 HG23 ILE A 901      30.300  36.990  66.280  1.00  0.00           H
ATOM   3988  CG1 ILE A 901      31.810  34.710  66.390  1.00  0.00           C
ATOM   3989 HG11 ILE A 901      32.830  34.280  66.440  1.00  0.00           H
ATOM   3990 HG12 ILE A 901      31.810  35.180  65.380  1.00  0.00           H
ATOM   3991  CD  ILE A 901      30.780  33.520  66.350  1.00  0.00           C
ATOM   3992  HD1 ILE A 901      30.940  32.910  65.430  1.00  0.00           H
ATOM   3993  HD2 ILE A 901      29.720  33.820  66.500  1.00  0.00           H
ATOM   3994  HD3 ILE A 901      30.980  32.830  67.200  1.00  0.00           H
ATOM   3995  C   ILE A 901      32.490  37.960  68.370  1.00  0.00           C
ATOM   3996  O   ILE A 901      32.780  37.900  69.590  1.00  0.00           O
ATOM   3997  N   ILE A 902      32.020  39.100  67.830  1.00  0.00           N
ATOM   3998  HN  ILE A 902      31.780  39.030  66.860  1.00  0.00           H
ATOM   3999  CA  ILE A 902      31.930  40.390  68.430  1.00  0.00           C
ATOM   4000  HA  ILE A 902      32.820  40.600  69.010  1.00  0.00           H
ATOM   4001  CB  ILE A 902      31.730  41.470  67.370  1.00  0.00           C
ATOM   4002  HB  ILE A 902      30.910  41.040  66.770  1.00  0.00           H
ATOM   4003  CG2 ILE A 902      31.360  42.890  68.040  1.00  0.00           C
ATOM   4004 HG21 ILE A 902      31.220  43.650  67.250  1.00  0.00           H
ATOM   4005 HG22 ILE A 902      32.210  43.190  68.680  1.00  0.00           H
ATOM   4006 HG23 ILE A 902      30.350  43.020  68.480  1.00  0.00           H
ATOM   4007  CG1 ILE A 902      32.920  41.610  66.410  1.00  0.00           C
ATOM   4008 HG11 ILE A 902      32.520  42.270  65.610  1.00  0.00           H
ATOM   4009 HG12 ILE A 902      32.990  40.650  65.880  1.00  0.00           H
ATOM   4010  CD  ILE A 902      34.300  42.040  67.020  1.00  0.00           C
ATOM   4011  HD1 ILE A 902      35.030  42.190  66.190  1.00  0.00           H
ATOM   4012  HD2 ILE A 902      34.650  41.270  67.750  1.00  0.00           H
ATOM   4013  HD3 ILE A 902      34.330  42.940  67.660  1.00  0.00           H
ATOM   4014  C   ILE A 902      30.930  40.550  69.600  1.00  0.00           C
ATOM   4015  O   ILE A 902      29.760  40.180  69.490  1.00  0.00           O
ATOM   4016  N   SER A 903      31.470  41.010  70.760  1.00  0.00           N
ATOM   4017  HN  SER A 903      32.360  41.470  70.810  1.00  0.00           H
ATOM   4018  CA  SER A 903      30.740  41.380  72.030  1.00  0.00           C
ATOM   4019  HA  SER A 903      30.280  40.450  72.290  1.00  0.00           H
ATOM   4020  CB  SER A 903      31.790  41.750  73.150  1.00  0.00           C
ATOM   4021  HB1 SER A 903      32.300  40.850  73.560  1.00  0.00           H
ATOM   4022  HB2 SER A 903      31.310  42.300  73.990  1.00  0.00           H
ATOM   4023  OG  SER A 903      32.840  42.590  72.520  1.00  0.00           O
ATOM   4024  HG1 SER A 903      33.480  42.820  73.190  1.00  0.00           H
ATOM   4025  C   SER A 903      29.580  42.430  71.830  1.00  0.00           C
ATOM   4026  O   SER A 903      29.670  43.170  70.880  1.00  0.00           O
ATOM   4027  N   PRO A 904      28.500  42.440  72.670  1.00  0.00           N
ATOM   4028  CD  PRO A 904      28.480  41.610  73.820  1.00  0.00           C
ATOM   4029  HD1 PRO A 904      29.210  42.030  74.550  1.00  0.00           H
ATOM   4030  HD2 PRO A 904      28.710  40.540  73.630  1.00  0.00           H
ATOM   4031  CA  PRO A 904      27.240  43.250  72.530  1.00  0.00           C
ATOM   4032  HA  PRO A 904      26.680  42.840  71.710  1.00  0.00           H
ATOM   4033  CB  PRO A 904      26.470  43.080  73.920  1.00  0.00           C
ATOM   4034  HB1 PRO A 904      25.380  43.230  73.930  1.00  0.00           H
ATOM   4035  HB2 PRO A 904      26.850  43.750  74.720  1.00  0.00           H
ATOM   4036  CG  PRO A 904      26.960  41.650  74.360  1.00  0.00           C
ATOM   4037  HG1 PRO A 904      26.820  41.300  75.400  1.00  0.00           H
ATOM   4038  HG2 PRO A 904      26.330  40.930  73.780  1.00  0.00           H
ATOM   4039  C   PRO A 904      27.480  44.660  72.120  1.00  0.00           C
ATOM   4040  O   PRO A 904      28.410  45.200  72.710  1.00  0.00           O
ATOM   4041  N   LEU A 905      26.660  45.330  71.230  1.00  0.00           N
ATOM   4042  HN  LEU A 905      25.900  44.950  70.700  1.00  0.00           H
ATOM   4043  CA  LEU A 905      26.950  46.660  70.930  1.00  0.00           C
ATOM   4044  HA  LEU A 905      28.020  46.700  70.850  1.00  0.00           H
ATOM   4045  CB  LEU A 905      26.260  46.960  69.670  1.00  0.00           C
ATOM   4046  HB1 LEU A 905      26.790  47.810  69.180  1.00  0.00           H
ATOM   4047  HB2 LEU A 905      25.200  47.200  69.900  1.00  0.00           H
ATOM   4048  CG  LEU A 905      26.320  45.840  68.590  1.00  0.00           C
ATOM   4049  HG  LEU A 905      26.020  44.860  69.000  1.00  0.00           H
ATOM   4050  CD1 LEU A 905      25.270  46.120  67.480  1.00  0.00           C
ATOM   4051 HD11 LEU A 905      25.460  45.420  66.640  1.00  0.00           H
ATOM   4052 HD12 LEU A 905      25.370  47.190  67.160  1.00  0.00           H
ATOM   4053 HD13 LEU A 905      24.220  46.020  67.810  1.00  0.00           H
ATOM   4054  CD2 LEU A 905      27.780  45.630  68.000  1.00  0.00           C
ATOM   4055 HD21 LEU A 905      28.170  46.530  67.480  1.00  0.00           H
ATOM   4056 HD22 LEU A 905      27.880  44.740  67.330  1.00  0.00           H
ATOM   4057 HD23 LEU A 905      28.570  45.520  68.780  1.00  0.00           H
ATOM   4058  C   LEU A 905      26.610  47.710  72.110  1.00  0.00           C
ATOM   4059  O   LEU A 905      25.830  47.470  73.000  1.00  0.00           O
ATOM   4060  N   GLY A 906      27.450  48.720  72.150  1.00  0.00           N
ATOM   4061  HN  GLY A 906      28.190  48.850  71.500  1.00  0.00           H
ATOM   4062  CA  GLY A 906      27.580  49.740  73.200  1.00  0.00           C
ATOM   4063  HA1 GLY A 906      28.310  50.400  72.760  1.00  0.00           H
ATOM   4064  HA2 GLY A 906      27.950  49.250  74.080  1.00  0.00           H
ATOM   4065  C   GLY A 906      26.290  50.440  73.560  1.00  0.00           C
ATOM   4066  O   GLY A 906      25.300  50.300  72.890  1.00  0.00           O
ATOM   4067  N   ASP A 907      26.200  51.130  74.690  1.00  0.00           N
ATOM   4068  HN  ASP A 907      27.000  50.960  75.270  1.00  0.00           H
ATOM   4069  CA  ASP A 907      24.990  51.730  75.170  1.00  0.00           C
ATOM   4070  HA  ASP A 907      24.180  51.040  74.950  1.00  0.00           H
ATOM   4071  CB  ASP A 907      25.100  51.790  76.780  1.00  0.00           C
ATOM   4072  HB1 ASP A 907      24.160  52.210  77.200  1.00  0.00           H
ATOM   4073  HB2 ASP A 907      25.940  52.470  77.000  1.00  0.00           H
ATOM   4074  CG  ASP A 907      25.170  50.430  77.410  1.00  0.00           C
ATOM   4075  OD1 ASP A 907      24.870  49.350  76.780  1.00  0.00           O
ATOM   4076  OD2 ASP A 907      25.500  50.320  78.630  1.00  0.00           O
ATOM   4077  C   ASP A 907      24.640  53.140  74.650  1.00  0.00           C
ATOM   4078  O   ASP A 907      24.180  54.060  75.350  1.00  0.00           O
ATOM   4079  N   ASN A 908      24.930  53.410  73.370  1.00  0.00           N
ATOM   4080  HN  ASN A 908      25.510  52.720  72.950  1.00  0.00           H
ATOM   4081  CA  ASN A 908      24.550  54.520  72.480  1.00  0.00           C
ATOM   4082  HA  ASN A 908      24.930  55.310  73.110  1.00  0.00           H
ATOM   4083  CB  ASN A 908      25.330  54.450  71.130  1.00  0.00           C
ATOM   4084  HB1 ASN A 908      25.360  55.390  70.540  1.00  0.00           H
ATOM   4085  HB2 ASN A 908      24.830  53.600  70.620  1.00  0.00           H
ATOM   4086  CG  ASN A 908      26.800  54.120  71.410  1.00  0.00           C
ATOM   4087  OD1 ASN A 908      27.260  52.980  71.280  1.00  0.00           O
ATOM   4088  ND2 ASN A 908      27.530  55.190  71.830  1.00  0.00           N
ATOM   4089 HD21 ASN A 908      28.470  55.070  72.140  1.00  0.00           H
ATOM   4090 HD22 ASN A 908      27.060  56.060  71.740  1.00  0.00           H
ATOM   4091  C   ASN A 908      23.080  54.580  72.240  1.00  0.00           C
ATOM   4092  O   ASN A 908      22.480  53.540  72.190  1.00  0.00           O
ATOM   4093  N   PRO A 909      22.410  55.740  72.080  1.00  0.00           N
ATOM   4094  CD  PRO A 909      23.100  57.010  72.180  1.00  0.00           C
ATOM   4095  HD1 PRO A 909      24.150  57.000  71.840  1.00  0.00           H
ATOM   4096  HD2 PRO A 909      23.050  57.230  73.270  1.00  0.00           H
ATOM   4097  CA  PRO A 909      21.090  55.830  71.550  1.00  0.00           C
ATOM   4098  HA  PRO A 909      20.410  55.290  72.210  1.00  0.00           H
ATOM   4099  CB  PRO A 909      20.880  57.340  71.430  1.00  0.00           C
ATOM   4100  HB1 PRO A 909      20.340  57.710  72.330  1.00  0.00           H
ATOM   4101  HB2 PRO A 909      20.260  57.670  70.570  1.00  0.00           H
ATOM   4102  CG  PRO A 909      22.240  57.980  71.450  1.00  0.00           C
ATOM   4103  HG1 PRO A 909      22.660  58.100  70.440  1.00  0.00           H
ATOM   4104  HG2 PRO A 909      22.230  58.980  71.930  1.00  0.00           H
ATOM   4105  C   PRO A 909      20.860  55.100  70.230  1.00  0.00           C
ATOM   4106  O   PRO A 909      21.760  55.130  69.370  1.00  0.00           O
ATOM   4107  N   TRP A 910      19.730  54.440  70.000  1.00  0.00           N
ATOM   4108  HN  TRP A 910      18.980  54.420  70.670  1.00  0.00           H
ATOM   4109  CA  TRP A 910      19.360  53.710  68.790  1.00  0.00           C
ATOM   4110  HA  TRP A 910      20.040  52.890  68.670  1.00  0.00           H
ATOM   4111  CB  TRP A 910      17.850  53.180  68.890  1.00  0.00           C
ATOM   4112  HB1 TRP A 910      17.210  53.980  69.300  1.00  0.00           H
ATOM   4113  HB2 TRP A 910      17.950  52.420  69.700  1.00  0.00           H
ATOM   4114  CG  TRP A 910      17.280  52.690  67.630  1.00  0.00           C
ATOM   4115  CD1 TRP A 910      17.280  51.430  67.120  1.00  0.00           C
ATOM   4116  HD1 TRP A 910      17.780  50.620  67.630  1.00  0.00           H
ATOM   4117  NE1 TRP A 910      16.680  51.430  65.860  1.00  0.00           N
ATOM   4118  HE1 TRP A 910      16.130  50.750  65.430  1.00  0.00           H
ATOM   4119  CE2 TRP A 910      16.320  52.690  65.540  1.00  0.00           C
ATOM   4120  CD2 TRP A 910      16.600  53.540  66.600  1.00  0.00           C
ATOM   4121  CE3 TRP A 910      16.190  54.850  66.500  1.00  0.00           C
ATOM   4122  HE3 TRP A 910      16.240  55.520  67.350  1.00  0.00           H
ATOM   4123  CZ3 TRP A 910      15.490  55.350  65.350  1.00  0.00           C
ATOM   4124  HZ3 TRP A 910      15.210  56.400  65.450  1.00  0.00           H
ATOM   4125  CZ2 TRP A 910      15.570  53.100  64.430  1.00  0.00           C
ATOM   4126  HZ2 TRP A 910      15.400  52.420  63.620  1.00  0.00           H
ATOM   4127  CH2 TRP A 910      15.240  54.440  64.370  1.00  0.00           C
ATOM   4128  HH2 TRP A 910      14.810  54.880  63.480  1.00  0.00           H
ATOM   4129  C   TRP A 910      19.510  54.460  67.470  1.00  0.00           C
ATOM   4130  O   TRP A 910      19.780  53.880  66.430  1.00  0.00           O
ATOM   4131  N   TRP A 911      19.290  55.820  67.520  1.00  0.00           N
ATOM   4132  HN  TRP A 911      19.070  56.250  68.390  1.00  0.00           H
ATOM   4133  CA  TRP A 911      19.360  56.670  66.340  1.00  0.00           C
ATOM   4134  HA  TRP A 911      18.790  56.260  65.530  1.00  0.00           H
ATOM   4135  CB  TRP A 911      18.940  58.140  66.700  1.00  0.00           C
ATOM   4136  HB1 TRP A 911      17.840  57.990  66.850  1.00  0.00           H
ATOM   4137  HB2 TRP A 911      18.920  58.650  65.710  1.00  0.00           H
ATOM   4138  CG  TRP A 911      19.690  58.930  67.720  1.00  0.00           C
ATOM   4139  CD1 TRP A 911      19.140  59.300  68.920  1.00  0.00           C
ATOM   4140  HD1 TRP A 911      18.090  59.180  69.120  1.00  0.00           H
ATOM   4141  NE1 TRP A 911      20.030  60.050  69.610  1.00  0.00           N
ATOM   4142  HE1 TRP A 911      19.940  60.470  70.480  1.00  0.00           H
ATOM   4143  CE2 TRP A 911      21.120  60.270  68.810  1.00  0.00           C
ATOM   4144  CD2 TRP A 911      20.930  59.540  67.600  1.00  0.00           C
ATOM   4145  CE3 TRP A 911      21.970  59.650  66.610  1.00  0.00           C
ATOM   4146  HE3 TRP A 911      21.800  59.250  65.630  1.00  0.00           H
ATOM   4147  CZ3 TRP A 911      23.050  60.450  66.890  1.00  0.00           C
ATOM   4148  HZ3 TRP A 911      23.720  60.510  66.040  1.00  0.00           H
ATOM   4149  CZ2 TRP A 911      22.300  60.920  69.110  1.00  0.00           C
ATOM   4150  HZ2 TRP A 911      22.600  61.410  70.020  1.00  0.00           H
ATOM   4151  CH2 TRP A 911      23.330  60.980  68.160  1.00  0.00           C
ATOM   4152  HH2 TRP A 911      24.180  61.590  68.420  1.00  0.00           H
ATOM   4153  C   TRP A 911      20.830  56.600  65.840  1.00  0.00           C
ATOM   4154  O   TRP A 911      21.200  56.620  64.660  1.00  0.00           O
ATOM   4155  N   THR A 912      21.800  56.260  66.790  1.00  0.00           N
ATOM   4156  HN  THR A 912      21.540  56.390  67.740  1.00  0.00           H
ATOM   4157  CA  THR A 912      23.250  56.030  66.410  1.00  0.00           C
ATOM   4158  HA  THR A 912      23.520  56.910  65.830  1.00  0.00           H
ATOM   4159  CB  THR A 912      24.190  55.750  67.600  1.00  0.00           C
ATOM   4160  HB  THR A 912      24.050  54.750  68.090  1.00  0.00           H
ATOM   4161  OG1 THR A 912      23.990  56.680  68.640  1.00  0.00           O
ATOM   4162  HG1 THR A 912      23.070  56.670  68.960  1.00  0.00           H
ATOM   4163  CG2 THR A 912      25.680  55.870  67.010  1.00  0.00           C
ATOM   4164 HG21 THR A 912      26.390  55.840  67.870  1.00  0.00           H
ATOM   4165 HG22 THR A 912      25.920  56.870  66.570  1.00  0.00           H
ATOM   4166 HG23 THR A 912      25.890  55.100  66.250  1.00  0.00           H
ATOM   4167  C   THR A 912      23.330  54.900  65.410  1.00  0.00           C
ATOM   4168  O   THR A 912      24.070  54.910  64.430  1.00  0.00           O
ATOM   4169  N   LEU A 913      22.560  53.840  65.640  1.00  0.00           N
ATOM   4170  HN  LEU A 913      21.890  53.810  66.370  1.00  0.00           H
ATOM   4171  CA  LEU A 913      22.740  52.640  64.810  1.00  0.00           C
ATOM   4172  HA  LEU A 913      23.800  52.450  64.720  1.00  0.00           H
ATOM   4173  CB  LEU A 913      22.060  51.320  65.390  1.00  0.00           C
ATOM   4174  HB1 LEU A 913      22.050  50.460  64.690  1.00  0.00           H
ATOM   4175  HB2 LEU A 913      21.010  51.580  65.620  1.00  0.00           H
ATOM   4176  CG  LEU A 913      22.790  50.870  66.690  1.00  0.00           C
ATOM   4177  HG  LEU A 913      22.670  51.690  67.440  1.00  0.00           H
ATOM   4178  CD1 LEU A 913      21.990  49.670  67.200  1.00  0.00           C
ATOM   4179 HD11 LEU A 913      20.920  49.880  67.470  1.00  0.00           H
ATOM   4180 HD12 LEU A 913      22.610  49.250  68.020  1.00  0.00           H
ATOM   4181 HD13 LEU A 913      21.970  48.930  66.360  1.00  0.00           H
ATOM   4182  CD2 LEU A 913      24.270  50.410  66.540  1.00  0.00           C
ATOM   4183 HD21 LEU A 913      24.280  49.770  65.630  1.00  0.00           H
ATOM   4184 HD22 LEU A 913      24.710  49.920  67.440  1.00  0.00           H
ATOM   4185 HD23 LEU A 913      24.950  51.270  66.340  1.00  0.00           H
ATOM   4186  C   LEU A 913      22.210  52.820  63.420  1.00  0.00           C
ATOM   4187  O   LEU A 913      22.660  52.190  62.500  1.00  0.00           O
ATOM   4188  N   LEU A 914      21.170  53.690  63.260  1.00  0.00           N
ATOM   4189  HN  LEU A 914      20.840  54.090  64.120  1.00  0.00           H
ATOM   4190  CA  LEU A 914      20.620  54.180  62.040  1.00  0.00           C
ATOM   4191  HA  LEU A 914      20.520  53.400  61.290  1.00  0.00           H
ATOM   4192  CB  LEU A 914      19.270  54.840  62.390  1.00  0.00           C
ATOM   4193  HB1 LEU A 914      19.520  55.620  63.130  1.00  0.00           H
ATOM   4194  HB2 LEU A 914      18.670  54.020  62.840  1.00  0.00           H
ATOM   4195  CG  LEU A 914      18.500  55.440  61.230  1.00  0.00           C
ATOM   4196  HG  LEU A 914      19.150  56.050  60.550  1.00  0.00           H
ATOM   4197  CD1 LEU A 914      17.960  54.320  60.360  1.00  0.00           C
ATOM   4198 HD11 LEU A 914      18.800  53.780  59.870  1.00  0.00           H
ATOM   4199 HD12 LEU A 914      17.350  54.550  59.460  1.00  0.00           H
ATOM   4200 HD13 LEU A 914      17.400  53.550  60.920  1.00  0.00           H
ATOM   4201  CD2 LEU A 914      17.350  56.400  61.670  1.00  0.00           C
ATOM   4202 HD21 LEU A 914      17.630  57.320  62.220  1.00  0.00           H
ATOM   4203 HD22 LEU A 914      16.640  55.760  62.240  1.00  0.00           H
ATOM   4204 HD23 LEU A 914      16.700  56.640  60.810  1.00  0.00           H
ATOM   4205  C   LEU A 914      21.520  55.210  61.360  1.00  0.00           C
ATOM   4206  O   LEU A 914      21.640  55.210  60.120  1.00  0.00           O
ATOM   4207  N   ILE A 915      22.260  56.040  62.100  1.00  0.00           N
ATOM   4208  HN  ILE A 915      22.220  56.070  63.110  1.00  0.00           H
ATOM   4209  CA  ILE A 915      22.940  57.160  61.450  1.00  0.00           C
ATOM   4210  HA  ILE A 915      22.400  57.420  60.560  1.00  0.00           H
ATOM   4211  CB  ILE A 915      22.870  58.310  62.380  1.00  0.00           C
ATOM   4212  HB  ILE A 915      21.870  58.430  62.850  1.00  0.00           H
ATOM   4213  CG2 ILE A 915      24.000  58.360  63.370  1.00  0.00           C
ATOM   4214 HG21 ILE A 915      23.860  59.140  64.150  1.00  0.00           H
ATOM   4215 HG22 ILE A 915      24.920  58.610  62.820  1.00  0.00           H
ATOM   4216 HG23 ILE A 915      24.130  57.410  63.930  1.00  0.00           H
ATOM   4217  CG1 ILE A 915      22.900  59.690  61.540  1.00  0.00           C
ATOM   4218 HG11 ILE A 915      22.050  59.710  60.830  1.00  0.00           H
ATOM   4219 HG12 ILE A 915      23.830  59.730  60.930  1.00  0.00           H
ATOM   4220  CD  ILE A 915      22.690  60.950  62.300  1.00  0.00           C
ATOM   4221  HD1 ILE A 915      21.720  61.020  62.820  1.00  0.00           H
ATOM   4222  HD2 ILE A 915      22.720  61.760  61.540  1.00  0.00           H
ATOM   4223  HD3 ILE A 915      23.450  61.060  63.110  1.00  0.00           H
ATOM   4224  C   ILE A 915      24.370  56.810  61.090  1.00  0.00           C
ATOM   4225  O   ILE A 915      25.110  57.470  60.360  1.00  0.00           O
ATOM   4226  N   ALA A 916      24.760  55.570  61.510  1.00  0.00           N
ATOM   4227  HN  ALA A 916      24.120  55.080  62.100  1.00  0.00           H
ATOM   4228  CA  ALA A 916      25.870  54.720  61.130  1.00  0.00           C
ATOM   4229  HA  ALA A 916      26.710  55.400  61.150  1.00  0.00           H
ATOM   4230  CB  ALA A 916      25.870  53.490  62.060  1.00  0.00           C
ATOM   4231  HB1 ALA A 916      24.960  52.890  61.860  1.00  0.00           H
ATOM   4232  HB2 ALA A 916      25.980  53.800  63.120  1.00  0.00           H
ATOM   4233  HB3 ALA A 916      26.700  52.810  61.740  1.00  0.00           H
ATOM   4234  C   ALA A 916      25.880  54.190  59.750  1.00  0.00           C
ATOM   4235  O   ALA A 916      26.860  53.650  59.250  1.00  0.00           O
ATOM   4236  N   ALA A 917      24.760  54.240  59.030  1.00  0.00           N
ATOM   4237  HN  ALA A 917      23.950  54.660  59.430  1.00  0.00           H
ATOM   4238  CA  ALA A 917      24.720  53.990  57.630  1.00  0.00           C
ATOM   4239  HA  ALA A 917      25.100  53.000  57.470  1.00  0.00           H
ATOM   4240  CB  ALA A 917      23.190  54.000  57.230  1.00  0.00           C
ATOM   4241  HB1 ALA A 917      22.830  55.030  57.430  1.00  0.00           H
ATOM   4242  HB2 ALA A 917      22.710  53.310  57.950  1.00  0.00           H
ATOM   4243  HB3 ALA A 917      23.000  53.750  56.160  1.00  0.00           H
ATOM   4244  C   ALA A 917      25.480  55.020  56.720  1.00  0.00           C
ATOM   4245  O   ALA A 917      25.960  54.610  55.630  1.00  0.00           O
ATOM   4246  N   ILE A 918      25.560  56.270  57.280  1.00  0.00           N
ATOM   4247  HN  ILE A 918      25.350  56.410  58.240  1.00  0.00           H
ATOM   4248  CA  ILE A 918      26.290  57.370  56.650  1.00  0.00           C
ATOM   4249  HA  ILE A 918      25.990  57.430  55.610  1.00  0.00           H
ATOM   4250  CB  ILE A 918      25.970  58.670  57.250  1.00  0.00           C
ATOM   4251  HB  ILE A 918      26.210  58.660  58.330  1.00  0.00           H
ATOM   4252  CG2 ILE A 918      26.870  59.780  56.700  1.00  0.00           C
ATOM   4253 HG21 ILE A 918      27.920  59.630  57.020  1.00  0.00           H
ATOM   4254 HG22 ILE A 918      26.590  60.740  57.190  1.00  0.00           H
ATOM   4255 HG23 ILE A 918      26.660  59.860  55.610  1.00  0.00           H
ATOM   4256  CG1 ILE A 918      24.440  59.080  57.130  1.00  0.00           C
ATOM   4257 HG11 ILE A 918      23.700  58.260  57.300  1.00  0.00           H
ATOM   4258 HG12 ILE A 918      24.210  59.370  56.080  1.00  0.00           H
ATOM   4259  CD  ILE A 918      24.040  60.130  58.110  1.00  0.00           C
ATOM   4260  HD1 ILE A 918      22.940  60.210  58.170  1.00  0.00           H
ATOM   4261  HD2 ILE A 918      24.310  61.040  57.520  1.00  0.00           H
ATOM   4262  HD3 ILE A 918      24.590  60.040  59.070  1.00  0.00           H
ATOM   4263  C   ILE A 918      27.770  57.160  56.650  1.00  0.00           C
ATOM   4264  O   ILE A 918      28.310  57.310  55.540  1.00  0.00           O
ATOM   4265  N   PRO A 919      28.500  56.740  57.800  1.00  0.00           N
ATOM   4266  CD  PRO A 919      28.180  57.180  59.160  1.00  0.00           C
ATOM   4267  HD1 PRO A 919      27.260  56.660  59.490  1.00  0.00           H
ATOM   4268  HD2 PRO A 919      28.160  58.290  59.210  1.00  0.00           H
ATOM   4269  CA  PRO A 919      29.910  56.360  57.710  1.00  0.00           C
ATOM   4270  HA  PRO A 919      30.390  57.230  57.310  1.00  0.00           H
ATOM   4271  CB  PRO A 919      30.200  55.940  59.120  1.00  0.00           C
ATOM   4272  HB1 PRO A 919      31.260  55.870  59.450  1.00  0.00           H
ATOM   4273  HB2 PRO A 919      29.830  54.890  59.180  1.00  0.00           H
ATOM   4274  CG  PRO A 919      29.350  56.770  60.060  1.00  0.00           C
ATOM   4275  HG1 PRO A 919      29.110  56.150  60.950  1.00  0.00           H
ATOM   4276  HG2 PRO A 919      29.840  57.660  60.500  1.00  0.00           H
ATOM   4277  C   PRO A 919      30.130  55.210  56.730  1.00  0.00           C
ATOM   4278  O   PRO A 919      31.110  55.100  56.020  1.00  0.00           O
ATOM   4279  N   ALA A 920      29.190  54.220  56.710  1.00  0.00           N
ATOM   4280  HN  ALA A 920      28.340  54.250  57.230  1.00  0.00           H
ATOM   4281  CA  ALA A 920      29.280  53.050  55.860  1.00  0.00           C
ATOM   4282  HA  ALA A 920      30.280  52.710  56.020  1.00  0.00           H
ATOM   4283  CB  ALA A 920      28.310  51.960  56.320  1.00  0.00           C
ATOM   4284  HB1 ALA A 920      27.320  52.190  55.870  1.00  0.00           H
ATOM   4285  HB2 ALA A 920      28.400  51.780  57.400  1.00  0.00           H
ATOM   4286  HB3 ALA A 920      28.560  51.020  55.790  1.00  0.00           H
ATOM   4287  C   ALA A 920      29.230  53.300  54.430  1.00  0.00           C
ATOM   4288  O   ALA A 920      29.980  52.610  53.700  1.00  0.00           O
ATOM   4289  N   LEU A 921      28.390  54.240  53.980  1.00  0.00           N
ATOM   4290  HN  LEU A 921      27.850  54.650  54.710  1.00  0.00           H
ATOM   4291  CA  LEU A 921      28.290  54.800  52.620  1.00  0.00           C
ATOM   4292  HA  LEU A 921      28.030  53.960  51.990  1.00  0.00           H
ATOM   4293  CB  LEU A 921      27.130  55.880  52.630  1.00  0.00           C
ATOM   4294  HB1 LEU A 921      27.380  56.730  53.300  1.00  0.00           H
ATOM   4295  HB2 LEU A 921      26.120  55.580  52.980  1.00  0.00           H
ATOM   4296  CG  LEU A 921      26.900  56.460  51.220  1.00  0.00           C
ATOM   4297  HG  LEU A 921      27.790  56.990  50.820  1.00  0.00           H
ATOM   4298  CD1 LEU A 921      26.440  55.410  50.230  1.00  0.00           C
ATOM   4299 HD11 LEU A 921      26.310  55.780  49.190  1.00  0.00           H
ATOM   4300 HD12 LEU A 921      25.440  55.070  50.580  1.00  0.00           H
ATOM   4301 HD13 LEU A 921      27.200  54.610  50.100  1.00  0.00           H
ATOM   4302  CD2 LEU A 921      25.740  57.490  51.270  1.00  0.00           C
ATOM   4303 HD21 LEU A 921      25.890  58.380  51.910  1.00  0.00           H
ATOM   4304 HD22 LEU A 921      24.880  56.930  51.700  1.00  0.00           H
ATOM   4305 HD23 LEU A 921      25.140  57.730  50.370  1.00  0.00           H
ATOM   4306  C   LEU A 921      29.650  55.330  52.250  1.00  0.00           C
ATOM   4307  O   LEU A 921      30.210  55.140  51.170  1.00  0.00           O
ATOM   4308  N   LEU A 922      30.330  56.100  53.100  1.00  0.00           N
ATOM   4309  HN  LEU A 922      29.960  56.200  54.020  1.00  0.00           H
ATOM   4310  CA  LEU A 922      31.650  56.650  52.950  1.00  0.00           C
ATOM   4311  HA  LEU A 922      31.630  57.090  51.950  1.00  0.00           H
ATOM   4312  CB  LEU A 922      32.010  57.690  54.000  1.00  0.00           C
ATOM   4313  HB1 LEU A 922      33.080  57.950  53.850  1.00  0.00           H
ATOM   4314  HB2 LEU A 922      31.880  57.250  55.010  1.00  0.00           H
ATOM   4315  CG  LEU A 922      31.170  58.990  53.950  1.00  0.00           C
ATOM   4316  HG  LEU A 922      30.090  58.750  53.910  1.00  0.00           H
ATOM   4317  CD1 LEU A 922      31.340  59.800  55.260  1.00  0.00           C
ATOM   4318 HD11 LEU A 922      30.740  60.730  55.160  1.00  0.00           H
ATOM   4319 HD12 LEU A 922      32.410  60.000  55.500  1.00  0.00           H
ATOM   4320 HD13 LEU A 922      30.970  59.240  56.140  1.00  0.00           H
ATOM   4321  CD2 LEU A 922      31.600  59.890  52.820  1.00  0.00           C
ATOM   4322 HD21 LEU A 922      31.300  60.940  52.950  1.00  0.00           H
ATOM   4323 HD22 LEU A 922      31.270  59.520  51.830  1.00  0.00           H
ATOM   4324 HD23 LEU A 922      32.710  59.970  52.820  1.00  0.00           H
ATOM   4325  C   LEU A 922      32.800  55.660  52.920  1.00  0.00           C
ATOM   4326  O   LEU A 922      33.690  55.830  52.100  1.00  0.00           O
ATOM   4327  N   CYS A 923      32.760  54.510  53.700  1.00  0.00           N
ATOM   4328  HN  CYS A 923      32.030  54.380  54.370  1.00  0.00           H
ATOM   4329  CA  CYS A 923      33.640  53.390  53.660  1.00  0.00           C
ATOM   4330  HA  CYS A 923      34.640  53.780  53.540  1.00  0.00           H
ATOM   4331  CB  CYS A 923      33.610  52.560  54.960  1.00  0.00           C
ATOM   4332  HB1 CYS A 923      34.150  51.600  54.860  1.00  0.00           H
ATOM   4333  HB2 CYS A 923      32.550  52.230  55.030  1.00  0.00           H
ATOM   4334  SG  CYS A 923      34.090  53.500  56.380  1.00  0.00           S
ATOM   4335  HG1 CYS A 923      35.340  53.730  56.040  1.00  0.00           H
ATOM   4336  C   CYS A 923      33.330  52.470  52.420  1.00  0.00           C
ATOM   4337  O   CYS A 923      34.210  51.790  51.940  1.00  0.00           O
ATOM   4338  N   THR A 924      32.100  52.420  51.860  1.00  0.00           N
ATOM   4339  HN  THR A 924      31.290  52.850  52.270  1.00  0.00           H
ATOM   4340  CA  THR A 924      31.780  51.770  50.580  1.00  0.00           C
ATOM   4341  HA  THR A 924      31.920  50.690  50.550  1.00  0.00           H
ATOM   4342  CB  THR A 924      30.270  51.850  50.190  1.00  0.00           C
ATOM   4343  HB  THR A 924      29.880  52.860  49.970  1.00  0.00           H
ATOM   4344  OG1 THR A 924      29.460  51.360  51.270  1.00  0.00           O
ATOM   4345  HG1 THR A 924      29.670  51.630  52.160  1.00  0.00           H
ATOM   4346  CG2 THR A 924      29.880  51.040  48.960  1.00  0.00           C
ATOM   4347 HG21 THR A 924      30.450  51.350  48.060  1.00  0.00           H
ATOM   4348 HG22 THR A 924      28.850  51.230  48.620  1.00  0.00           H
ATOM   4349 HG23 THR A 924      30.090  49.960  49.100  1.00  0.00           H
ATOM   4350  C   THR A 924      32.620  52.330  49.400  1.00  0.00           C
ATOM   4351  O   THR A 924      33.170  51.610  48.580  1.00  0.00           O
ATOM   4352  N   ILE A 925      32.770  53.680  49.340  1.00  0.00           N
ATOM   4353  HN  ILE A 925      32.250  54.190  50.010  1.00  0.00           H
ATOM   4354  CA  ILE A 925      33.590  54.390  48.380  1.00  0.00           C
ATOM   4355  HA  ILE A 925      33.240  53.980  47.430  1.00  0.00           H
ATOM   4356  CB  ILE A 925      33.500  55.980  48.620  1.00  0.00           C
ATOM   4357  HB  ILE A 925      33.650  56.160  49.720  1.00  0.00           H
ATOM   4358  CG2 ILE A 925      34.530  56.760  47.840  1.00  0.00           C
ATOM   4359 HG21 ILE A 925      34.440  57.850  48.040  1.00  0.00           H
ATOM   4360 HG22 ILE A 925      34.490  56.700  46.740  1.00  0.00           H
ATOM   4361 HG23 ILE A 925      35.580  56.560  48.140  1.00  0.00           H
ATOM   4362  CG1 ILE A 925      32.060  56.490  48.310  1.00  0.00           C
ATOM   4363 HG11 ILE A 925      31.320  55.690  48.550  1.00  0.00           H
ATOM   4364 HG12 ILE A 925      31.910  56.730  47.250  1.00  0.00           H
ATOM   4365  CD  ILE A 925      31.790  57.740  49.110  1.00  0.00           C
ATOM   4366  HD1 ILE A 925      31.970  57.510  50.180  1.00  0.00           H
ATOM   4367  HD2 ILE A 925      30.780  58.160  49.000  1.00  0.00           H
ATOM   4368  HD3 ILE A 925      32.460  58.620  49.000  1.00  0.00           H
ATOM   4369  C   ILE A 925      35.010  53.940  48.420  1.00  0.00           C
ATOM   4370  O   ILE A 925      35.570  53.660  47.360  1.00  0.00           O
ATOM   4371  N   LEU A 926      35.580  53.770  49.620  1.00  0.00           N
ATOM   4372  HN  LEU A 926      35.080  54.040  50.440  1.00  0.00           H
ATOM   4373  CA  LEU A 926      36.950  53.340  49.730  1.00  0.00           C
ATOM   4374  HA  LEU A 926      37.540  54.030  49.150  1.00  0.00           H
ATOM   4375  CB  LEU A 926      37.550  53.590  51.110  1.00  0.00           C
ATOM   4376  HB1 LEU A 926      38.600  53.260  51.150  1.00  0.00           H
ATOM   4377  HB2 LEU A 926      37.010  52.940  51.840  1.00  0.00           H
ATOM   4378  CG  LEU A 926      37.580  55.020  51.620  1.00  0.00           C
ATOM   4379  HG  LEU A 926      36.570  55.490  51.610  1.00  0.00           H
ATOM   4380  CD1 LEU A 926      38.150  55.030  53.000  1.00  0.00           C
ATOM   4381 HD11 LEU A 926      39.260  54.970  52.900  1.00  0.00           H
ATOM   4382 HD12 LEU A 926      37.740  54.230  53.650  1.00  0.00           H
ATOM   4383 HD13 LEU A 926      37.900  55.960  53.550  1.00  0.00           H
ATOM   4384  CD2 LEU A 926      38.460  55.980  50.760  1.00  0.00           C
ATOM   4385 HD21 LEU A 926      39.490  55.560  50.780  1.00  0.00           H
ATOM   4386 HD22 LEU A 926      38.480  56.940  51.320  1.00  0.00           H
ATOM   4387 HD23 LEU A 926      38.000  56.130  49.760  1.00  0.00           H
ATOM   4388  C   LEU A 926      37.200  51.950  49.320  1.00  0.00           C
ATOM   4389  O   LEU A 926      38.170  51.720  48.570  1.00  0.00           O
ATOM   4390  N   ILE A 927      36.320  51.010  49.780  1.00  0.00           N
ATOM   4391  HN  ILE A 927      35.630  51.140  50.470  1.00  0.00           H
ATOM   4392  CA  ILE A 927      36.230  49.630  49.260  1.00  0.00           C
ATOM   4393  HA  ILE A 927      37.160  49.150  49.550  1.00  0.00           H
ATOM   4394  CB  ILE A 927      35.110  48.810  49.920  1.00  0.00           C
ATOM   4395  HB  ILE A 927      34.070  49.210  49.890  1.00  0.00           H
ATOM   4396  CG2 ILE A 927      34.980  47.410  49.260  1.00  0.00           C
ATOM   4397 HG21 ILE A 927      34.500  46.680  49.950  1.00  0.00           H
ATOM   4398 HG22 ILE A 927      35.990  47.030  49.020  1.00  0.00           H
ATOM   4399 HG23 ILE A 927      34.370  47.490  48.330  1.00  0.00           H
ATOM   4400  CG1 ILE A 927      35.470  48.540  51.400  1.00  0.00           C
ATOM   4401 HG11 ILE A 927      34.600  47.990  51.800  1.00  0.00           H
ATOM   4402 HG12 ILE A 927      35.470  49.530  51.920  1.00  0.00           H
ATOM   4403  CD  ILE A 927      36.880  47.930  51.670  1.00  0.00           C
ATOM   4404  HD1 ILE A 927      37.560  48.800  51.660  1.00  0.00           H
ATOM   4405  HD2 ILE A 927      37.230  47.140  50.970  1.00  0.00           H
ATOM   4406  HD3 ILE A 927      36.810  47.430  52.670  1.00  0.00           H
ATOM   4407  C   ILE A 927      36.260  49.480  47.780  1.00  0.00           C
ATOM   4408  O   ILE A 927      37.170  48.860  47.150  1.00  0.00           O
ATOM   4409  N   PHE A 928      35.310  50.270  47.270  1.00  0.00           N
ATOM   4410  HN  PHE A 928      34.660  50.820  47.790  1.00  0.00           H
ATOM   4411  CA  PHE A 928      35.090  50.370  45.820  1.00  0.00           C
ATOM   4412  HA  PHE A 928      34.960  49.330  45.530  1.00  0.00           H
ATOM   4413  CB  PHE A 928      33.750  51.120  45.640  1.00  0.00           C
ATOM   4414  HB1 PHE A 928      33.830  52.040  46.250  1.00  0.00           H
ATOM   4415  HB2 PHE A 928      32.900  50.630  46.160  1.00  0.00           H
ATOM   4416  CG  PHE A 928      33.410  51.550  44.200  1.00  0.00           C
ATOM   4417  CD1 PHE A 928      32.690  50.620  43.260  1.00  0.00           C
ATOM   4418  HD1 PHE A 928      32.610  49.580  43.540  1.00  0.00           H
ATOM   4419  CE1 PHE A 928      32.420  51.100  41.990  1.00  0.00           C
ATOM   4420  HE1 PHE A 928      32.140  50.430  41.200  1.00  0.00           H
ATOM   4421  CZ  PHE A 928      32.490  52.460  41.700  1.00  0.00           C
ATOM   4422  HZ  PHE A 928      32.460  52.820  40.690  1.00  0.00           H
ATOM   4423  CD2 PHE A 928      33.480  52.940  43.860  1.00  0.00           C
ATOM   4424  HD2 PHE A 928      33.960  53.720  44.440  1.00  0.00           H
ATOM   4425  CE2 PHE A 928      33.110  53.320  42.620  1.00  0.00           C
ATOM   4426  HE2 PHE A 928      33.400  54.330  42.340  1.00  0.00           H
ATOM   4427  C   PHE A 928      36.180  50.900  45.030  1.00  0.00           C
ATOM   4428  O   PHE A 928      36.630  50.260  44.090  1.00  0.00           O
ATOM   4429  N   MET A 929      36.740  52.040  45.390  1.00  0.00           N
ATOM   4430  HN  MET A 929      36.320  52.560  46.140  1.00  0.00           H
ATOM   4431  CA  MET A 929      37.840  52.600  44.650  1.00  0.00           C
ATOM   4432  HA  MET A 929      37.590  52.610  43.600  1.00  0.00           H
ATOM   4433  CB  MET A 929      38.180  54.040  45.220  1.00  0.00           C
ATOM   4434  HB1 MET A 929      39.230  54.270  44.940  1.00  0.00           H
ATOM   4435  HB2 MET A 929      38.020  53.990  46.320  1.00  0.00           H
ATOM   4436  CG  MET A 929      37.210  55.190  44.810  1.00  0.00           C
ATOM   4437  HG1 MET A 929      37.590  56.120  45.290  1.00  0.00           H
ATOM   4438  HG2 MET A 929      36.230  54.950  45.290  1.00  0.00           H
ATOM   4439  SD  MET A 929      37.080  55.470  43.010  1.00  0.00           S
ATOM   4440  CE  MET A 929      38.880  55.400  42.740  1.00  0.00           C
ATOM   4441  HE1 MET A 929      39.330  54.380  42.790  1.00  0.00           H
ATOM   4442  HE2 MET A 929      39.430  56.190  43.290  1.00  0.00           H
ATOM   4443  HE3 MET A 929      39.080  55.730  41.700  1.00  0.00           H
ATOM   4444  C   MET A 929      39.070  51.750  44.670  1.00  0.00           C
ATOM   4445  O   MET A 929      39.670  51.540  43.620  1.00  0.00           O
ATOM   4446  N   ASP A 930      39.520  51.240  45.770  1.00  0.00           N
ATOM   4447  HN  ASP A 930      39.110  51.260  46.680  1.00  0.00           H
ATOM   4448  CA  ASP A 930      40.720  50.400  45.770  1.00  0.00           C
ATOM   4449  HA  ASP A 930      41.550  50.950  45.350  1.00  0.00           H
ATOM   4450  CB  ASP A 930      41.000  50.140  47.280  1.00  0.00           C
ATOM   4451  HB1 ASP A 930      40.560  49.200  47.660  1.00  0.00           H
ATOM   4452  HB2 ASP A 930      40.590  50.990  47.860  1.00  0.00           H
ATOM   4453  CG  ASP A 930      42.520  50.180  47.620  1.00  0.00           C
ATOM   4454  OD1 ASP A 930      43.240  50.800  46.790  1.00  0.00           O
ATOM   4455  OD2 ASP A 930      42.880  49.730  48.690  1.00  0.00           O
ATOM   4456  C   ASP A 930      40.590  49.080  44.930  1.00  0.00           C
ATOM   4457  O   ASP A 930      41.450  48.590  44.180  1.00  0.00           O
ATOM   4458  N   GLN A 931      39.490  48.380  44.990  1.00  0.00           N
ATOM   4459  HN  GLN A 931      38.840  48.800  45.630  1.00  0.00           H
ATOM   4460  CA  GLN A 931      39.180  47.250  44.170  1.00  0.00           C
ATOM   4461  HA  GLN A 931      39.960  46.490  44.150  1.00  0.00           H
ATOM   4462  CB  GLN A 931      37.920  46.530  44.740  1.00  0.00           C
ATOM   4463  HB1 GLN A 931      37.140  47.320  44.690  1.00  0.00           H
ATOM   4464  HB2 GLN A 931      38.020  46.250  45.820  1.00  0.00           H
ATOM   4465  CG  GLN A 931      37.380  45.300  44.020  1.00  0.00           C
ATOM   4466  HG1 GLN A 931      37.270  45.670  42.980  1.00  0.00           H
ATOM   4467  HG2 GLN A 931      36.390  45.100  44.470  1.00  0.00           H
ATOM   4468  CD  GLN A 931      38.110  43.990  44.090  1.00  0.00           C
ATOM   4469  OE1 GLN A 931      38.700  43.740  45.130  1.00  0.00           O
ATOM   4470  NE2 GLN A 931      38.230  43.200  43.010  1.00  0.00           N
ATOM   4471 HE21 GLN A 931      38.550  42.260  43.110  1.00  0.00           H
ATOM   4472 HE22 GLN A 931      37.640  43.400  42.220  1.00  0.00           H
ATOM   4473  C   GLN A 931      39.060  47.670  42.670  1.00  0.00           C
ATOM   4474  O   GLN A 931      39.530  46.900  41.830  1.00  0.00           O
ATOM   4475  N   GLN A 932      38.440  48.850  42.350  1.00  0.00           N
ATOM   4476  HN  GLN A 932      38.100  49.470  43.050  1.00  0.00           H
ATOM   4477  CA  GLN A 932      38.250  49.210  40.970  1.00  0.00           C
ATOM   4478  HA  GLN A 932      37.920  48.330  40.440  1.00  0.00           H
ATOM   4479  CB  GLN A 932      37.230  50.390  40.870  1.00  0.00           C
ATOM   4480  HB1 GLN A 932      37.300  50.870  39.860  1.00  0.00           H
ATOM   4481  HB2 GLN A 932      37.460  51.190  41.600  1.00  0.00           H
ATOM   4482  CG  GLN A 932      35.770  49.910  41.000  1.00  0.00           C
ATOM   4483  HG1 GLN A 932      35.160  50.840  40.910  1.00  0.00           H
ATOM   4484  HG2 GLN A 932      35.600  49.450  42.000  1.00  0.00           H
ATOM   4485  CD  GLN A 932      35.410  48.890  39.970  1.00  0.00           C
ATOM   4486  OE1 GLN A 932      35.070  47.720  40.140  1.00  0.00           O
ATOM   4487  NE2 GLN A 932      35.580  49.390  38.690  1.00  0.00           N
ATOM   4488 HE21 GLN A 932      35.800  50.350  38.560  1.00  0.00           H
ATOM   4489 HE22 GLN A 932      35.380  48.740  37.940  1.00  0.00           H
ATOM   4490  C   GLN A 932      39.490  49.700  40.300  1.00  0.00           C
ATOM   4491  O   GLN A 932      39.580  49.510  39.110  1.00  0.00           O
ATOM   4492  N   ILE A 933      40.530  50.160  41.060  1.00  0.00           N
ATOM   4493  HN  ILE A 933      40.370  50.420  42.010  1.00  0.00           H
ATOM   4494  CA  ILE A 933      41.850  50.350  40.520  1.00  0.00           C
ATOM   4495  HA  ILE A 933      41.770  50.940  39.640  1.00  0.00           H
ATOM   4496  CB  ILE A 933      42.720  51.300  41.450  1.00  0.00           C
ATOM   4497  HB  ILE A 933      42.670  50.880  42.470  1.00  0.00           H
ATOM   4498  CG2 ILE A 933      44.160  51.330  41.070  1.00  0.00           C
ATOM   4499 HG21 ILE A 933      44.290  51.890  40.130  1.00  0.00           H
ATOM   4500 HG22 ILE A 933      44.690  50.390  41.300  1.00  0.00           H
ATOM   4501 HG23 ILE A 933      44.660  52.020  41.790  1.00  0.00           H
ATOM   4502  CG1 ILE A 933      42.240  52.770  41.330  1.00  0.00           C
ATOM   4503 HG11 ILE A 933      41.140  52.680  41.220  1.00  0.00           H
ATOM   4504 HG12 ILE A 933      42.650  53.270  40.440  1.00  0.00           H
ATOM   4505  CD  ILE A 933      42.500  53.620  42.590  1.00  0.00           C
ATOM   4506  HD1 ILE A 933      41.810  53.170  43.330  1.00  0.00           H
ATOM   4507  HD2 ILE A 933      42.230  54.680  42.440  1.00  0.00           H
ATOM   4508  HD3 ILE A 933      43.530  53.440  42.980  1.00  0.00           H
ATOM   4509  C   ILE A 933      42.530  48.960  40.130  1.00  0.00           C
ATOM   4510  O   ILE A 933      43.070  48.770  39.070  1.00  0.00           O
ATOM   4511  N   THR A 934      42.360  47.900  40.990  1.00  0.00           N
ATOM   4512  HN  THR A 934      42.110  47.970  41.960  1.00  0.00           H
ATOM   4513  CA  THR A 934      42.910  46.630  40.590  1.00  0.00           C
ATOM   4514  HA  THR A 934      43.920  46.880  40.340  1.00  0.00           H
ATOM   4515  CB  THR A 934      42.950  45.690  41.740  1.00  0.00           C
ATOM   4516  HB  THR A 934      41.920  45.500  42.130  1.00  0.00           H
ATOM   4517  OG1 THR A 934      43.750  46.300  42.750  1.00  0.00           O
ATOM   4518  HG1 THR A 934      43.620  45.800  43.560  1.00  0.00           H
ATOM   4519  CG2 THR A 934      43.690  44.390  41.430  1.00  0.00           C
ATOM   4520 HG21 THR A 934      43.880  43.690  42.260  1.00  0.00           H
ATOM   4521 HG22 THR A 934      44.710  44.610  41.070  1.00  0.00           H
ATOM   4522 HG23 THR A 934      43.220  43.710  40.690  1.00  0.00           H
ATOM   4523  C   THR A 934      42.230  45.990  39.410  1.00  0.00           C
ATOM   4524  O   THR A 934      42.940  45.550  38.500  1.00  0.00           O
ATOM   4525  N   ALA A 935      40.900  46.050  39.320  1.00  0.00           N
ATOM   4526  HN  ALA A 935      40.390  46.530  40.030  1.00  0.00           H
ATOM   4527  CA  ALA A 935      40.070  45.440  38.240  1.00  0.00           C
ATOM   4528  HA  ALA A 935      40.140  44.370  38.350  1.00  0.00           H
ATOM   4529  CB  ALA A 935      38.580  45.790  38.460  1.00  0.00           C
ATOM   4530  HB1 ALA A 935      38.390  46.820  38.080  1.00  0.00           H
ATOM   4531  HB2 ALA A 935      38.410  45.830  39.560  1.00  0.00           H
ATOM   4532  HB3 ALA A 935      37.950  45.050  37.930  1.00  0.00           H
ATOM   4533  C   ALA A 935      40.410  45.810  36.800  1.00  0.00           C
ATOM   4534  O   ALA A 935      40.620  44.900  36.020  1.00  0.00           O
ATOM   4535  N   VAL A 936      40.530  47.120  36.460  1.00  0.00           N
ATOM   4536  HN  VAL A 936      40.470  47.690  37.270  1.00  0.00           H
ATOM   4537  CA  VAL A 936      40.860  47.610  35.130  1.00  0.00           C
ATOM   4538  HA  VAL A 936      40.190  47.090  34.450  1.00  0.00           H
ATOM   4539  CB  VAL A 936      40.580  49.100  35.280  1.00  0.00           C
ATOM   4540  HB  VAL A 936      41.030  49.550  36.190  1.00  0.00           H
ATOM   4541  CG1 VAL A 936      41.080  49.850  34.030  1.00  0.00           C
ATOM   4542 HG11 VAL A 936      40.670  50.880  33.920  1.00  0.00           H
ATOM   4543 HG12 VAL A 936      40.620  49.290  33.180  1.00  0.00           H
ATOM   4544 HG13 VAL A 936      42.190  49.850  33.900  1.00  0.00           H
ATOM   4545  CG2 VAL A 936      39.150  49.470  35.530  1.00  0.00           C
ATOM   4546 HG21 VAL A 936      39.080  50.570  35.640  1.00  0.00           H
ATOM   4547 HG22 VAL A 936      38.720  49.010  36.450  1.00  0.00           H
ATOM   4548 HG23 VAL A 936      38.610  49.230  34.600  1.00  0.00           H
ATOM   4549  C   VAL A 936      42.260  47.300  34.550  1.00  0.00           C
ATOM   4550  O   VAL A 936      42.320  47.060  33.350  1.00  0.00           O
ATOM   4551  N   ILE A 937      43.300  47.290  35.400  1.00  0.00           N
ATOM   4552  HN  ILE A 937      43.280  47.770  36.270  1.00  0.00           H
ATOM   4553  CA  ILE A 937      44.580  46.770  35.000  1.00  0.00           C
ATOM   4554  HA  ILE A 937      44.810  47.200  34.030  1.00  0.00           H
ATOM   4555  CB  ILE A 937      45.610  47.120  36.020  1.00  0.00           C
ATOM   4556  HB  ILE A 937      45.680  48.240  36.050  1.00  0.00           H
ATOM   4557  CG2 ILE A 937      45.350  46.800  37.560  1.00  0.00           C
ATOM   4558 HG21 ILE A 937      45.180  45.710  37.570  1.00  0.00           H
ATOM   4559 HG22 ILE A 937      44.450  47.350  37.910  1.00  0.00           H
ATOM   4560 HG23 ILE A 937      46.300  46.940  38.130  1.00  0.00           H
ATOM   4561  CG1 ILE A 937      47.070  46.710  35.670  1.00  0.00           C
ATOM   4562 HG11 ILE A 937      47.210  45.600  35.750  1.00  0.00           H
ATOM   4563 HG12 ILE A 937      47.720  47.260  36.380  1.00  0.00           H
ATOM   4564  CD  ILE A 937      47.500  47.140  34.270  1.00  0.00           C
ATOM   4565  HD1 ILE A 937      46.930  46.490  33.580  1.00  0.00           H
ATOM   4566  HD2 ILE A 937      48.610  47.010  34.230  1.00  0.00           H
ATOM   4567  HD3 ILE A 937      47.250  48.200  34.070  1.00  0.00           H
ATOM   4568  C   ILE A 937      44.670  45.290  34.650  1.00  0.00           C
ATOM   4569  O   ILE A 937      45.220  44.880  33.630  1.00  0.00           O
ATOM   4570  N   ILE A 938      44.020  44.470  35.480  1.00  0.00           N
ATOM   4571  HN  ILE A 938      43.470  44.880  36.210  1.00  0.00           H
ATOM   4572  CA  ILE A 938      44.040  43.040  35.280  1.00  0.00           C
ATOM   4573  HA  ILE A 938      45.020  42.620  35.060  1.00  0.00           H
ATOM   4574  CB  ILE A 938      43.720  42.290  36.650  1.00  0.00           C
ATOM   4575  HB  ILE A 938      42.700  42.620  36.960  1.00  0.00           H
ATOM   4576  CG2 ILE A 938      43.720  40.740  36.450  1.00  0.00           C
ATOM   4577 HG21 ILE A 938      43.300  40.240  37.360  1.00  0.00           H
ATOM   4578 HG22 ILE A 938      44.660  40.210  36.220  1.00  0.00           H
ATOM   4579 HG23 ILE A 938      43.030  40.510  35.610  1.00  0.00           H
ATOM   4580  CG1 ILE A 938      44.810  42.620  37.720  1.00  0.00           C
ATOM   4581 HG11 ILE A 938      44.540  42.070  38.650  1.00  0.00           H
ATOM   4582 HG12 ILE A 938      44.670  43.650  38.140  1.00  0.00           H
ATOM   4583  CD  ILE A 938      46.320  42.380  37.430  1.00  0.00           C
ATOM   4584  HD1 ILE A 938      46.620  42.850  36.470  1.00  0.00           H
ATOM   4585  HD2 ILE A 938      46.630  41.310  37.490  1.00  0.00           H
ATOM   4586  HD3 ILE A 938      46.890  43.020  38.140  1.00  0.00           H
ATOM   4587  C   ILE A 938      43.220  42.470  34.100  1.00  0.00           C
ATOM   4588  O   ILE A 938      43.520  41.460  33.530  1.00  0.00           O
ATOM   4589  N   ASN A 939      42.070  43.200  33.800  1.00  0.00           N
ATOM   4590  HN  ASN A 939      41.920  44.030  34.330  1.00  0.00           H
ATOM   4591  CA  ASN A 939      41.390  43.110  32.500  1.00  0.00           C
ATOM   4592  HA  ASN A 939      41.350  42.060  32.250  1.00  0.00           H
ATOM   4593  CB  ASN A 939      39.870  43.540  32.680  1.00  0.00           C
ATOM   4594  HB1 ASN A 939      39.950  44.630  32.890  1.00  0.00           H
ATOM   4595  HB2 ASN A 939      39.500  42.900  33.500  1.00  0.00           H
ATOM   4596  CG  ASN A 939      38.940  43.270  31.620  1.00  0.00           C
ATOM   4597  OD1 ASN A 939      39.240  42.570  30.610  1.00  0.00           O
ATOM   4598  ND2 ASN A 939      37.720  43.910  31.660  1.00  0.00           N
ATOM   4599 HD21 ASN A 939      37.550  44.690  32.250  1.00  0.00           H
ATOM   4600 HD22 ASN A 939      37.040  43.480  31.060  1.00  0.00           H
ATOM   4601  C   ASN A 939      42.030  43.720  31.290  1.00  0.00           C
ATOM   4602  O   ASN A 939      42.330  44.930  31.320  1.00  0.00           O
ATOM   4603  N   ARG A 940      42.390  42.920  30.290  1.00  0.00           N
ATOM   4604  HN  ARG A 940      42.160  41.970  30.140  1.00  0.00           H
ATOM   4605  CA  ARG A 940      43.190  43.490  29.200  1.00  0.00           C
ATOM   4606  HA  ARG A 940      42.980  44.550  29.150  1.00  0.00           H
ATOM   4607  CB  ARG A 940      44.730  43.170  29.310  1.00  0.00           C
ATOM   4608  HB1 ARG A 940      45.260  43.480  28.380  1.00  0.00           H
ATOM   4609  HB2 ARG A 940      44.680  42.080  29.480  1.00  0.00           H
ATOM   4610  CG  ARG A 940      45.470  43.750  30.540  1.00  0.00           C
ATOM   4611  HG1 ARG A 940      46.330  43.050  30.580  1.00  0.00           H
ATOM   4612  HG2 ARG A 940      44.880  43.670  31.490  1.00  0.00           H
ATOM   4613  CD  ARG A 940      45.920  45.220  30.250  1.00  0.00           C
ATOM   4614  HD1 ARG A 940      46.200  45.250  29.170  1.00  0.00           H
ATOM   4615  HD2 ARG A 940      46.740  45.590  30.900  1.00  0.00           H
ATOM   4616  NE  ARG A 940      44.730  46.080  30.570  1.00  0.00           N
ATOM   4617  HE  ARG A 940      43.980  45.740  31.130  1.00  0.00           H
ATOM   4618  CZ  ARG A 940      44.650  47.340  30.420  1.00  0.00           C
ATOM   4619  NH1 ARG A 940      43.670  48.050  30.920  1.00  0.00           N
ATOM   4620 HH11 ARG A 940      42.880  47.660  31.400  1.00  0.00           H
ATOM   4621 HH12 ARG A 940      43.680  49.040  30.800  1.00  0.00           H
ATOM   4622  NH2 ARG A 940      45.470  47.980  29.600  1.00  0.00           N
ATOM   4623 HH21 ARG A 940      46.300  47.640  29.160  1.00  0.00           H
ATOM   4624 HH22 ARG A 940      45.480  48.980  29.650  1.00  0.00           H
ATOM   4625  C   ARG A 940      42.750  42.780  27.890  1.00  0.00           C
ATOM   4626  O   ARG A 940      42.200  41.740  27.980  1.00  0.00           O
ATOM   4627  N   LYS A 941      43.000  43.360  26.670  1.00  0.00           N
ATOM   4628  HN  LYS A 941      43.490  44.230  26.560  1.00  0.00           H
ATOM   4629  CA  LYS A 941      42.580  42.600  25.440  1.00  0.00           C
ATOM   4630  HA  LYS A 941      41.570  42.270  25.630  1.00  0.00           H
ATOM   4631  CB  LYS A 941      42.710  43.400  24.080  1.00  0.00           C
ATOM   4632  HB1 LYS A 941      42.430  42.790  23.200  1.00  0.00           H
ATOM   4633  HB2 LYS A 941      43.750  43.740  23.970  1.00  0.00           H
ATOM   4634  CG  LYS A 941      41.790  44.580  23.850  1.00  0.00           C
ATOM   4635  HG1 LYS A 941      41.760  44.850  22.760  1.00  0.00           H
ATOM   4636  HG2 LYS A 941      42.310  45.430  24.340  1.00  0.00           H
ATOM   4637  CD  LYS A 941      40.290  44.520  24.130  1.00  0.00           C
ATOM   4638  HD1 LYS A 941      39.870  43.590  23.680  1.00  0.00           H
ATOM   4639  HD2 LYS A 941      39.640  45.250  23.610  1.00  0.00           H
ATOM   4640  CE  LYS A 941      40.060  44.720  25.650  1.00  0.00           C
ATOM   4641  HE1 LYS A 941      40.530  43.940  26.260  1.00  0.00           H
ATOM   4642  HE2 LYS A 941      38.950  44.700  25.740  1.00  0.00           H
ATOM   4643  NZ  LYS A 941      40.470  46.080  26.150  1.00  0.00           N
ATOM   4644  HZ1 LYS A 941      40.030  46.180  27.090  1.00  0.00           H
ATOM   4645  HZ2 LYS A 941      40.220  46.860  25.510  1.00  0.00           H
ATOM   4646  HZ3 LYS A 941      41.510  46.100  26.260  1.00  0.00           H
ATOM   4647  C   LYS A 941      43.370  41.330  25.260  1.00  0.00           C
ATOM   4648  O   LYS A 941      42.790  40.330  24.760  1.00  0.00           O
ATOM   4649  N   GLU A 942      44.640  41.340  25.640  1.00  0.00           N
ATOM   4650  HN  GLU A 942      45.090  42.170  25.950  1.00  0.00           H
ATOM   4651  CA  GLU A 942      45.580  40.210  25.750  1.00  0.00           C
ATOM   4652  HA  GLU A 942      45.590  39.700  24.800  1.00  0.00           H
ATOM   4653  CB  GLU A 942      47.100  40.540  25.940  1.00  0.00           C
ATOM   4654  HB1 GLU A 942      47.100  41.220  26.810  1.00  0.00           H
ATOM   4655  HB2 GLU A 942      47.370  40.990  24.960  1.00  0.00           H
ATOM   4656  CG  GLU A 942      48.050  39.370  26.130  1.00  0.00           C
ATOM   4657  HG1 GLU A 942      48.100  38.750  25.190  1.00  0.00           H
ATOM   4658  HG2 GLU A 942      47.790  38.670  26.940  1.00  0.00           H
ATOM   4659  CD  GLU A 942      49.440  39.800  26.430  1.00  0.00           C
ATOM   4660  OE1 GLU A 942      50.130  40.030  25.400  1.00  0.00           O
ATOM   4661  OE2 GLU A 942      49.870  39.910  27.630  1.00  0.00           O
ATOM   4662  C   GLU A 942      45.170  39.070  26.680  1.00  0.00           C
ATOM   4663  O   GLU A 942      45.380  37.890  26.380  1.00  0.00           O
ATOM   4664  N   HSD A 943      44.540  39.300  27.870  1.00  0.00           N
ATOM   4665  HN  HSD A 943      44.270  40.240  28.060  1.00  0.00           H
ATOM   4666  CA  HSD A 943      44.040  38.200  28.640  1.00  0.00           C
ATOM   4667  HA  HSD A 943      44.670  37.330  28.650  1.00  0.00           H
ATOM   4668  CB  HSD A 943      44.050  38.570  30.120  1.00  0.00           C
ATOM   4669  HB1 HSD A 943      43.750  37.720  30.780  1.00  0.00           H
ATOM   4670  HB2 HSD A 943      43.250  39.330  30.310  1.00  0.00           H
ATOM   4671  ND1 HSD A 943      45.310  40.080  31.650  1.00  0.00           N
ATOM   4672  HD1 HSD A 943      44.570  40.330  32.270  1.00  0.00           H
ATOM   4673  CG  HSD A 943      45.350  39.150  30.610  1.00  0.00           C
ATOM   4674  CE1 HSD A 943      46.620  40.480  31.810  1.00  0.00           C
ATOM   4675  HE1 HSD A 943      46.930  41.210  32.560  1.00  0.00           H
ATOM   4676  NE2 HSD A 943      47.370  39.940  30.930  1.00  0.00           N
ATOM   4677  CD2 HSD A 943      46.610  39.050  30.220  1.00  0.00           C
ATOM   4678  HD2 HSD A 943      47.020  38.490  29.390  1.00  0.00           H
ATOM   4679  C   HSD A 943      42.630  37.880  28.160  1.00  0.00           C
ATOM   4680  O   HSD A 943      41.750  38.740  28.200  1.00  0.00           O
ATOM   4681  N   LYS A 944      42.430  36.610  27.700  1.00  0.00           N
ATOM   4682  HN  LYS A 944      43.150  35.920  27.760  1.00  0.00           H
ATOM   4683  CA  LYS A 944      41.150  36.230  27.070  1.00  0.00           C
ATOM   4684  HA  LYS A 944      40.490  37.080  27.180  1.00  0.00           H
ATOM   4685  CB  LYS A 944      41.430  35.940  25.580  1.00  0.00           C
ATOM   4686  HB1 LYS A 944      40.460  35.680  25.130  1.00  0.00           H
ATOM   4687  HB2 LYS A 944      42.070  35.040  25.550  1.00  0.00           H
ATOM   4688  CG  LYS A 944      42.010  37.190  24.810  1.00  0.00           C
ATOM   4689  HG1 LYS A 944      42.910  37.570  25.330  1.00  0.00           H
ATOM   4690  HG2 LYS A 944      41.380  38.100  24.760  1.00  0.00           H
ATOM   4691  CD  LYS A 944      42.280  36.770  23.310  1.00  0.00           C
ATOM   4692  HD1 LYS A 944      41.350  36.960  22.730  1.00  0.00           H
ATOM   4693  HD2 LYS A 944      42.500  35.690  23.330  1.00  0.00           H
ATOM   4694  CE  LYS A 944      43.560  37.420  22.740  1.00  0.00           C
ATOM   4695  HE1 LYS A 944      43.780  37.090  21.700  1.00  0.00           H
ATOM   4696  HE2 LYS A 944      44.500  37.200  23.290  1.00  0.00           H
ATOM   4697  NZ  LYS A 944      43.490  38.930  22.670  1.00  0.00           N
ATOM   4698  HZ1 LYS A 944      44.440  39.330  22.490  1.00  0.00           H
ATOM   4699  HZ2 LYS A 944      43.000  39.330  23.490  1.00  0.00           H
ATOM   4700  HZ3 LYS A 944      42.850  38.970  21.850  1.00  0.00           H
ATOM   4701  C   LYS A 944      40.620  35.080  27.890  1.00  0.00           C
ATOM   4702  O   LYS A 944      41.300  34.050  27.960  1.00  0.00           O
ATOM   4703  N   LEU A 945      39.430  35.180  28.490  1.00  0.00           N
ATOM   4704  HN  LEU A 945      39.040  36.090  28.390  1.00  0.00           H
ATOM   4705  CA  LEU A 945      38.800  34.140  29.320  1.00  0.00           C
ATOM   4706  HA  LEU A 945      39.600  33.590  29.790  1.00  0.00           H
ATOM   4707  CB  LEU A 945      38.130  34.720  30.540  1.00  0.00           C
ATOM   4708  HB1 LEU A 945      37.650  33.960  31.180  1.00  0.00           H
ATOM   4709  HB2 LEU A 945      37.330  35.440  30.230  1.00  0.00           H
ATOM   4710  CG  LEU A 945      39.110  35.430  31.550  1.00  0.00           C
ATOM   4711  HG  LEU A 945      39.580  36.250  30.960  1.00  0.00           H
ATOM   4712  CD1 LEU A 945      38.470  35.960  32.810  1.00  0.00           C
ATOM   4713 HD11 LEU A 945      38.520  35.190  33.610  1.00  0.00           H
ATOM   4714 HD12 LEU A 945      37.400  36.270  32.690  1.00  0.00           H
ATOM   4715 HD13 LEU A 945      38.910  36.840  33.330  1.00  0.00           H
ATOM   4716  CD2 LEU A 945      40.310  34.510  32.030  1.00  0.00           C
ATOM   4717 HD21 LEU A 945      39.970  33.570  32.540  1.00  0.00           H
ATOM   4718 HD22 LEU A 945      41.030  35.130  32.600  1.00  0.00           H
ATOM   4719 HD23 LEU A 945      40.850  34.150  31.130  1.00  0.00           H
ATOM   4720  C   LEU A 945      37.760  33.220  28.660  1.00  0.00           C
ATOM   4721  O   LEU A 945      36.580  33.540  28.480  1.00  0.00           O
ATOM   4722  N   LYS A 946      38.110  31.980  28.290  1.00  0.00           N
ATOM   4723  HN  LYS A 946      38.890  31.500  28.670  1.00  0.00           H
ATOM   4724  CA  LYS A 946      37.210  31.130  27.600  1.00  0.00           C
ATOM   4725  HA  LYS A 946      36.800  31.640  26.730  1.00  0.00           H
ATOM   4726  CB  LYS A 946      37.940  29.820  27.070  1.00  0.00           C
ATOM   4727  HB1 LYS A 946      37.220  29.100  26.640  1.00  0.00           H
ATOM   4728  HB2 LYS A 946      38.430  29.370  27.960  1.00  0.00           H
ATOM   4729  CG  LYS A 946      38.990  30.120  25.930  1.00  0.00           C
ATOM   4730  HG1 LYS A 946      39.570  31.070  26.040  1.00  0.00           H
ATOM   4731  HG2 LYS A 946      38.300  30.310  25.090  1.00  0.00           H
ATOM   4732  CD  LYS A 946      39.990  28.990  25.710  1.00  0.00           C
ATOM   4733  HD1 LYS A 946      40.380  29.160  24.690  1.00  0.00           H
ATOM   4734  HD2 LYS A 946      39.320  28.110  25.790  1.00  0.00           H
ATOM   4735  CE  LYS A 946      41.120  28.830  26.630  1.00  0.00           C
ATOM   4736  HE1 LYS A 946      41.720  29.750  26.630  1.00  0.00           H
ATOM   4737  HE2 LYS A 946      41.780  28.000  26.260  1.00  0.00           H
ATOM   4738  NZ  LYS A 946      40.690  28.640  28.020  1.00  0.00           N
ATOM   4739  HZ1 LYS A 946      40.090  27.780  28.090  1.00  0.00           H
ATOM   4740  HZ2 LYS A 946      40.250  29.500  28.380  1.00  0.00           H
ATOM   4741  HZ3 LYS A 946      41.360  28.370  28.780  1.00  0.00           H
ATOM   4742  C   LYS A 946      36.000  30.600  28.370  1.00  0.00           C
ATOM   4743  O   LYS A 946      34.930  30.350  27.820  1.00  0.00           O
ATOM   4744  N   LYS A 947      36.130  30.570  29.680  1.00  0.00           N
ATOM   4745  HN  LYS A 947      37.020  30.850  30.040  1.00  0.00           H
ATOM   4746  CA  LYS A 947      35.100  30.200  30.610  1.00  0.00           C
ATOM   4747  HA  LYS A 947      34.360  29.640  30.070  1.00  0.00           H
ATOM   4748  CB  LYS A 947      35.810  29.390  31.730  1.00  0.00           C
ATOM   4749  HB1 LYS A 947      35.090  28.710  32.230  1.00  0.00           H
ATOM   4750  HB2 LYS A 947      36.380  30.050  32.410  1.00  0.00           H
ATOM   4751  CG  LYS A 947      36.800  28.360  31.150  1.00  0.00           C
ATOM   4752  HG1 LYS A 947      37.670  28.760  30.590  1.00  0.00           H
ATOM   4753  HG2 LYS A 947      36.360  27.530  30.560  1.00  0.00           H
ATOM   4754  CD  LYS A 947      37.470  27.560  32.280  1.00  0.00           C
ATOM   4755  HD1 LYS A 947      36.750  27.100  32.980  1.00  0.00           H
ATOM   4756  HD2 LYS A 947      37.870  28.390  32.890  1.00  0.00           H
ATOM   4757  CE  LYS A 947      38.510  26.600  31.660  1.00  0.00           C
ATOM   4758  HE1 LYS A 947      38.990  27.090  30.780  1.00  0.00           H
ATOM   4759  HE2 LYS A 947      38.100  25.710  31.160  1.00  0.00           H
ATOM   4760  NZ  LYS A 947      39.350  26.080  32.730  1.00  0.00           N
ATOM   4761  HZ1 LYS A 947      40.090  26.810  32.800  1.00  0.00           H
ATOM   4762  HZ2 LYS A 947      39.750  25.170  32.430  1.00  0.00           H
ATOM   4763  HZ3 LYS A 947      38.860  26.060  33.650  1.00  0.00           H
ATOM   4764  C   LYS A 947      34.460  31.480  31.180  1.00  0.00           C
ATOM   4765  O   LYS A 947      33.200  31.640  31.140  1.00  0.00           O
ATOM   4766  N   GLY A 948      35.300  32.480  31.680  1.00  0.00           N
ATOM   4767  HN  GLY A 948      36.280  32.370  31.600  1.00  0.00           H
ATOM   4768  CA  GLY A 948      34.810  33.850  32.050  1.00  0.00           C
ATOM   4769  HA1 GLY A 948      34.130  34.150  31.270  1.00  0.00           H
ATOM   4770  HA2 GLY A 948      35.620  34.550  32.020  1.00  0.00           H
ATOM   4771  C   GLY A 948      34.080  33.920  33.360  1.00  0.00           C
ATOM   4772  O   GLY A 948      33.940  33.010  34.100  1.00  0.00           O
ATOM   4773  N   ALA A 949      33.630  35.130  33.670  1.00  0.00           N
ATOM   4774  HN  ALA A 949      33.660  35.910  33.030  1.00  0.00           H
ATOM   4775  CA  ALA A 949      33.120  35.400  35.010  1.00  0.00           C
ATOM   4776  HA  ALA A 949      32.440  34.610  35.260  1.00  0.00           H
ATOM   4777  CB  ALA A 949      34.400  35.610  35.910  1.00  0.00           C
ATOM   4778  HB1 ALA A 949      35.020  36.450  35.540  1.00  0.00           H
ATOM   4779  HB2 ALA A 949      34.940  34.650  35.750  1.00  0.00           H
ATOM   4780  HB3 ALA A 949      34.160  35.920  36.960  1.00  0.00           H
ATOM   4781  C   ALA A 949      32.310  36.630  35.020  1.00  0.00           C
ATOM   4782  O   ALA A 949      32.540  37.590  34.250  1.00  0.00           O
ATOM   4783  N   GLY A 950      31.240  36.650  35.890  1.00  0.00           N
ATOM   4784  HN  GLY A 950      31.160  35.840  36.450  1.00  0.00           H
ATOM   4785  CA  GLY A 950      30.310  37.740  35.940  1.00  0.00           C
ATOM   4786  HA1 GLY A 950      29.840  37.560  36.900  1.00  0.00           H
ATOM   4787  HA2 GLY A 950      29.600  37.600  35.140  1.00  0.00           H
ATOM   4788  C   GLY A 950      30.810  39.180  35.990  1.00  0.00           C
ATOM   4789  O   GLY A 950      31.810  39.410  36.700  1.00  0.00           O
ATOM   4790  N   TYR A 951      30.040  40.160  35.430  1.00  0.00           N
ATOM   4791  HN  TYR A 951      29.110  40.040  35.060  1.00  0.00           H
ATOM   4792  CA  TYR A 951      30.430  41.580  35.420  1.00  0.00           C
ATOM   4793  HA  TYR A 951      31.380  41.610  34.900  1.00  0.00           H
ATOM   4794  CB  TYR A 951      29.210  42.290  34.680  1.00  0.00           C
ATOM   4795  HB1 TYR A 951      28.260  42.020  35.170  1.00  0.00           H
ATOM   4796  HB2 TYR A 951      29.070  41.800  33.700  1.00  0.00           H
ATOM   4797  CG  TYR A 951      29.270  43.790  34.440  1.00  0.00           C
ATOM   4798  CD1 TYR A 951      28.210  44.580  34.940  1.00  0.00           C
ATOM   4799  HD1 TYR A 951      27.380  44.220  35.530  1.00  0.00           H
ATOM   4800  CE1 TYR A 951      28.170  45.910  34.540  1.00  0.00           C
ATOM   4801  HE1 TYR A 951      27.410  46.560  34.950  1.00  0.00           H
ATOM   4802  CZ  TYR A 951      29.210  46.480  33.730  1.00  0.00           C
ATOM   4803  OH  TYR A 951      29.040  47.880  33.430  1.00  0.00           O
ATOM   4804  HH  TYR A 951      28.320  48.180  33.990  1.00  0.00           H
ATOM   4805  CD2 TYR A 951      30.320  44.370  33.710  1.00  0.00           C
ATOM   4806  HD2 TYR A 951      31.170  43.780  33.380  1.00  0.00           H
ATOM   4807  CE2 TYR A 951      30.250  45.680  33.290  1.00  0.00           C
ATOM   4808  HE2 TYR A 951      31.140  46.170  32.900  1.00  0.00           H
ATOM   4809  C   TYR A 951      30.760  42.330  36.770  1.00  0.00           C
ATOM   4810  O   TYR A 951      31.790  43.020  36.830  1.00  0.00           O
ATOM   4811  N   HSD A 952      29.930  42.080  37.780  1.00  0.00           N
ATOM   4812  HN  HSD A 952      29.080  41.580  37.690  1.00  0.00           H
ATOM   4813  CA  HSD A 952      29.950  42.830  39.050  1.00  0.00           C
ATOM   4814  HA  HSD A 952      30.780  43.520  39.110  1.00  0.00           H
ATOM   4815  CB  HSD A 952      28.720  43.750  39.180  1.00  0.00           C
ATOM   4816  HB1 HSD A 952      28.850  44.420  38.300  1.00  0.00           H
ATOM   4817  HB2 HSD A 952      28.870  44.270  40.150  1.00  0.00           H
ATOM   4818  ND1 HSD A 952      26.290  43.700  38.510  1.00  0.00           N
ATOM   4819  HD1 HSD A 952      26.350  44.560  38.000  1.00  0.00           H
ATOM   4820  CG  HSD A 952      27.390  43.070  39.090  1.00  0.00           C
ATOM   4821  CE1 HSD A 952      25.180  42.890  38.770  1.00  0.00           C
ATOM   4822  HE1 HSD A 952      24.190  43.090  38.380  1.00  0.00           H
ATOM   4823  NE2 HSD A 952      25.500  41.810  39.430  1.00  0.00           N
ATOM   4824  CD2 HSD A 952      26.860  41.930  39.560  1.00  0.00           C
ATOM   4825  HD2 HSD A 952      27.320  40.990  39.840  1.00  0.00           H
ATOM   4826  C   HSD A 952      30.090  41.900  40.240  1.00  0.00           C
ATOM   4827  O   HSD A 952      30.110  42.380  41.400  1.00  0.00           O
ATOM   4828  N   LEU A 953      30.150  40.570  39.980  1.00  0.00           N
ATOM   4829  HN  LEU A 953      30.210  40.350  39.010  1.00  0.00           H
ATOM   4830  CA  LEU A 953      30.110  39.520  40.980  1.00  0.00           C
ATOM   4831  HA  LEU A 953      29.220  39.680  41.560  1.00  0.00           H
ATOM   4832  CB  LEU A 953      30.260  38.110  40.270  1.00  0.00           C
ATOM   4833  HB1 LEU A 953      31.220  38.150  39.710  1.00  0.00           H
ATOM   4834  HB2 LEU A 953      29.470  37.910  39.510  1.00  0.00           H
ATOM   4835  CG  LEU A 953      30.140  36.930  41.280  1.00  0.00           C
ATOM   4836  HG  LEU A 953      31.020  36.950  41.940  1.00  0.00           H
ATOM   4837  CD1 LEU A 953      28.780  36.970  42.010  1.00  0.00           C
ATOM   4838 HD11 LEU A 953      28.890  36.100  42.690  1.00  0.00           H
ATOM   4839 HD12 LEU A 953      27.940  36.730  41.310  1.00  0.00           H
ATOM   4840 HD13 LEU A 953      28.630  37.820  42.720  1.00  0.00           H
ATOM   4841  CD2 LEU A 953      30.220  35.600  40.470  1.00  0.00           C
ATOM   4842 HD21 LEU A 953      30.270  34.690  41.110  1.00  0.00           H
ATOM   4843 HD22 LEU A 953      31.130  35.530  39.820  1.00  0.00           H
ATOM   4844 HD23 LEU A 953      29.220  35.660  40.000  1.00  0.00           H
ATOM   4845  C   LEU A 953      31.230  39.670  41.990  1.00  0.00           C
ATOM   4846  O   LEU A 953      31.090  39.320  43.160  1.00  0.00           O
ATOM   4847  N   ASP A 954      32.400  40.150  41.590  1.00  0.00           N
ATOM   4848  HN  ASP A 954      32.620  40.280  40.620  1.00  0.00           H
ATOM   4849  CA  ASP A 954      33.470  40.350  42.590  1.00  0.00           C
ATOM   4850  HA  ASP A 954      33.710  39.460  43.150  1.00  0.00           H
ATOM   4851  CB  ASP A 954      34.840  40.700  41.940  1.00  0.00           C
ATOM   4852  HB1 ASP A 954      35.330  39.920  41.300  1.00  0.00           H
ATOM   4853  HB2 ASP A 954      35.700  40.880  42.620  1.00  0.00           H
ATOM   4854  CG  ASP A 954      34.630  41.900  40.970  1.00  0.00           C
ATOM   4855  OD1 ASP A 954      33.590  42.320  40.470  1.00  0.00           O
ATOM   4856  OD2 ASP A 954      35.820  42.490  40.810  1.00  0.00           O
ATOM   4857  HD2 ASP A 954      35.630  43.380  40.530  1.00  0.00           H
ATOM   4858  C   ASP A 954      33.080  41.400  43.640  1.00  0.00           C
ATOM   4859  O   ASP A 954      33.200  41.070  44.820  1.00  0.00           O
ATOM   4860  N   LEU A 955      32.480  42.560  43.310  1.00  0.00           N
ATOM   4861  HN  LEU A 955      32.230  42.700  42.360  1.00  0.00           H
ATOM   4862  CA  LEU A 955      31.930  43.450  44.270  1.00  0.00           C
ATOM   4863  HA  LEU A 955      32.740  43.840  44.880  1.00  0.00           H
ATOM   4864  CB  LEU A 955      31.390  44.720  43.560  1.00  0.00           C
ATOM   4865  HB1 LEU A 955      31.000  45.450  44.300  1.00  0.00           H
ATOM   4866  HB2 LEU A 955      30.510  44.500  42.920  1.00  0.00           H
ATOM   4867  CG  LEU A 955      32.300  45.460  42.570  1.00  0.00           C
ATOM   4868  HG  LEU A 955      32.550  44.660  41.820  1.00  0.00           H
ATOM   4869  CD1 LEU A 955      31.650  46.640  41.840  1.00  0.00           C
ATOM   4870 HD11 LEU A 955      32.450  47.220  41.340  1.00  0.00           H
ATOM   4871 HD12 LEU A 955      31.090  47.240  42.590  1.00  0.00           H
ATOM   4872 HD13 LEU A 955      30.990  46.270  41.030  1.00  0.00           H
ATOM   4873  CD2 LEU A 955      33.690  45.860  43.080  1.00  0.00           C
ATOM   4874 HD21 LEU A 955      33.640  46.750  43.750  1.00  0.00           H
ATOM   4875 HD22 LEU A 955      34.390  46.120  42.270  1.00  0.00           H
ATOM   4876 HD23 LEU A 955      34.130  45.030  43.650  1.00  0.00           H
ATOM   4877  C   LEU A 955      30.830  42.840  45.200  1.00  0.00           C
ATOM   4878  O   LEU A 955      30.900  43.000  46.410  1.00  0.00           O
ATOM   4879  N   LEU A 956      29.950  42.050  44.570  1.00  0.00           N
ATOM   4880  HN  LEU A 956      29.990  41.920  43.580  1.00  0.00           H
ATOM   4881  CA  LEU A 956      29.060  41.270  45.320  1.00  0.00           C
ATOM   4882  HA  LEU A 956      28.420  41.950  45.860  1.00  0.00           H
ATOM   4883  CB  LEU A 956      28.100  40.480  44.370  1.00  0.00           C
ATOM   4884  HB1 LEU A 956      28.700  39.830  43.690  1.00  0.00           H
ATOM   4885  HB2 LEU A 956      27.500  41.170  43.760  1.00  0.00           H
ATOM   4886  CG  LEU A 956      27.070  39.580  45.110  1.00  0.00           C
ATOM   4887  HG  LEU A 956      27.550  38.850  45.800  1.00  0.00           H
ATOM   4888  CD1 LEU A 956      26.190  40.510  46.030  1.00  0.00           C
ATOM   4889 HD11 LEU A 956      25.430  39.920  46.580  1.00  0.00           H
ATOM   4890 HD12 LEU A 956      25.680  41.320  45.460  1.00  0.00           H
ATOM   4891 HD13 LEU A 956      26.810  40.960  46.810  1.00  0.00           H
ATOM   4892  CD2 LEU A 956      26.340  38.680  44.110  1.00  0.00           C
ATOM   4893 HD21 LEU A 956      26.830  37.780  43.690  1.00  0.00           H
ATOM   4894 HD22 LEU A 956      25.820  39.380  43.420  1.00  0.00           H
ATOM   4895 HD23 LEU A 956      25.480  38.300  44.690  1.00  0.00           H
ATOM   4896  C   LEU A 956      29.720  40.290  46.390  1.00  0.00           C
ATOM   4897  O   LEU A 956      29.340  40.320  47.590  1.00  0.00           O
ATOM   4898  N   MET A 957      30.800  39.490  45.990  1.00  0.00           N
ATOM   4899  HN  MET A 957      31.150  39.360  45.070  1.00  0.00           H
ATOM   4900  CA  MET A 957      31.410  38.580  46.910  1.00  0.00           C
ATOM   4901  HA  MET A 957      30.660  38.030  47.460  1.00  0.00           H
ATOM   4902  CB  MET A 957      32.430  37.610  46.130  1.00  0.00           C
ATOM   4903  HB1 MET A 957      33.080  37.050  46.850  1.00  0.00           H
ATOM   4904  HB2 MET A 957      33.060  38.210  45.450  1.00  0.00           H
ATOM   4905  CG  MET A 957      31.800  36.530  45.320  1.00  0.00           C
ATOM   4906  HG1 MET A 957      32.650  36.080  44.750  1.00  0.00           H
ATOM   4907  HG2 MET A 957      31.120  36.900  44.510  1.00  0.00           H
ATOM   4908  SD  MET A 957      30.940  35.260  46.360  1.00  0.00           S
ATOM   4909  CE  MET A 957      29.740  34.700  45.050  1.00  0.00           C
ATOM   4910  HE1 MET A 957      30.220  34.090  44.260  1.00  0.00           H
ATOM   4911  HE2 MET A 957      29.300  35.620  44.620  1.00  0.00           H
ATOM   4912  HE3 MET A 957      28.890  34.050  45.370  1.00  0.00           H
ATOM   4913  C   MET A 957      32.310  39.260  47.950  1.00  0.00           C
ATOM   4914  O   MET A 957      32.350  38.820  49.100  1.00  0.00           O
ATOM   4915  N   VAL A 958      32.920  40.380  47.610  1.00  0.00           N
ATOM   4916  HN  VAL A 958      32.970  40.640  46.650  1.00  0.00           H
ATOM   4917  CA  VAL A 958      33.650  41.240  48.570  1.00  0.00           C
ATOM   4918  HA  VAL A 958      34.350  40.560  49.020  1.00  0.00           H
ATOM   4919  CB  VAL A 958      34.490  42.470  47.940  1.00  0.00           C
ATOM   4920  HB  VAL A 958      33.690  42.950  47.330  1.00  0.00           H
ATOM   4921  CG1 VAL A 958      35.150  43.490  48.920  1.00  0.00           C
ATOM   4922 HG11 VAL A 958      34.380  43.980  49.550  1.00  0.00           H
ATOM   4923 HG12 VAL A 958      35.720  44.240  48.350  1.00  0.00           H
ATOM   4924 HG13 VAL A 958      35.910  43.070  49.620  1.00  0.00           H
ATOM   4925  CG2 VAL A 958      35.620  41.920  47.080  1.00  0.00           C
ATOM   4926 HG21 VAL A 958      36.190  42.730  46.580  1.00  0.00           H
ATOM   4927 HG22 VAL A 958      35.260  41.280  46.250  1.00  0.00           H
ATOM   4928 HG23 VAL A 958      36.260  41.210  47.650  1.00  0.00           H
ATOM   4929  C   VAL A 958      32.650  41.840  49.580  1.00  0.00           C
ATOM   4930  O   VAL A 958      32.760  41.730  50.800  1.00  0.00           O
ATOM   4931  N   GLY A 959      31.500  42.300  48.980  1.00  0.00           N
ATOM   4932  HN  GLY A 959      31.560  42.460  48.010  1.00  0.00           H
ATOM   4933  CA  GLY A 959      30.220  42.550  49.660  1.00  0.00           C
ATOM   4934  HA1 GLY A 959      29.420  42.380  48.950  1.00  0.00           H
ATOM   4935  HA2 GLY A 959      30.210  43.590  49.970  1.00  0.00           H
ATOM   4936  C   GLY A 959      29.800  41.570  50.750  1.00  0.00           C
ATOM   4937  O   GLY A 959      29.920  41.880  51.890  1.00  0.00           O
ATOM   4938  N   VAL A 960      29.390  40.330  50.330  1.00  0.00           N
ATOM   4939  HN  VAL A 960      29.200  40.140  49.380  1.00  0.00           H
ATOM   4940  CA  VAL A 960      29.030  39.260  51.330  1.00  0.00           C
ATOM   4941  HA  VAL A 960      28.220  39.640  51.930  1.00  0.00           H
ATOM   4942  CB  VAL A 960      28.520  37.930  50.650  1.00  0.00           C
ATOM   4943  HB  VAL A 960      29.310  37.640  49.930  1.00  0.00           H
ATOM   4944  CG1 VAL A 960      28.170  36.870  51.740  1.00  0.00           C
ATOM   4945 HG11 VAL A 960      28.940  36.700  52.520  1.00  0.00           H
ATOM   4946 HG12 VAL A 960      27.930  35.910  51.210  1.00  0.00           H
ATOM   4947 HG13 VAL A 960      27.330  37.290  52.320  1.00  0.00           H
ATOM   4948  CG2 VAL A 960      27.260  38.290  49.750  1.00  0.00           C
ATOM   4949 HG21 VAL A 960      26.460  38.710  50.400  1.00  0.00           H
ATOM   4950 HG22 VAL A 960      26.810  37.390  49.290  1.00  0.00           H
ATOM   4951 HG23 VAL A 960      27.510  38.920  48.880  1.00  0.00           H
ATOM   4952  C   VAL A 960      30.170  39.030  52.350  1.00  0.00           C
ATOM   4953  O   VAL A 960      29.810  38.860  53.490  1.00  0.00           O
ATOM   4954  N   MET A 961      31.420  38.860  51.880  1.00  0.00           N
ATOM   4955  HN  MET A 961      31.720  39.090  50.960  1.00  0.00           H
ATOM   4956  CA  MET A 961      32.510  38.480  52.730  1.00  0.00           C
ATOM   4957  HA  MET A 961      32.100  37.670  53.310  1.00  0.00           H
ATOM   4958  CB  MET A 961      33.790  37.990  51.930  1.00  0.00           C
ATOM   4959  HB1 MET A 961      34.720  37.910  52.530  1.00  0.00           H
ATOM   4960  HB2 MET A 961      34.090  38.650  51.090  1.00  0.00           H
ATOM   4961  CG  MET A 961      33.340  36.650  51.200  1.00  0.00           C
ATOM   4962  HG1 MET A 961      34.110  36.250  50.520  1.00  0.00           H
ATOM   4963  HG2 MET A 961      32.590  37.100  50.510  1.00  0.00           H
ATOM   4964  SD  MET A 961      32.490  35.390  52.200  1.00  0.00           S
ATOM   4965  CE  MET A 961      33.960  34.980  53.080  1.00  0.00           C
ATOM   4966  HE1 MET A 961      34.250  35.880  53.660  1.00  0.00           H
ATOM   4967  HE2 MET A 961      34.720  34.660  52.350  1.00  0.00           H
ATOM   4968  HE3 MET A 961      33.810  34.130  53.780  1.00  0.00           H
ATOM   4969  C   MET A 961      32.970  39.440  53.760  1.00  0.00           C
ATOM   4970  O   MET A 961      33.220  39.160  54.940  1.00  0.00           O
ATOM   4971  N   LEU A 962      32.980  40.750  53.350  1.00  0.00           N
ATOM   4972  HN  LEU A 962      32.700  41.040  52.430  1.00  0.00           H
ATOM   4973  CA  LEU A 962      33.250  41.880  54.280  1.00  0.00           C
ATOM   4974  HA  LEU A 962      34.250  41.850  54.670  1.00  0.00           H
ATOM   4975  CB  LEU A 962      33.010  43.200  53.530  1.00  0.00           C
ATOM   4976  HB1 LEU A 962      31.940  43.210  53.230  1.00  0.00           H
ATOM   4977  HB2 LEU A 962      33.640  43.060  52.640  1.00  0.00           H
ATOM   4978  CG  LEU A 962      33.400  44.520  54.270  1.00  0.00           C
ATOM   4979  HG  LEU A 962      34.180  44.270  55.010  1.00  0.00           H
ATOM   4980  CD1 LEU A 962      33.960  45.530  53.230  1.00  0.00           C
ATOM   4981 HD11 LEU A 962      34.260  46.470  53.740  1.00  0.00           H
ATOM   4982 HD12 LEU A 962      33.300  45.890  52.420  1.00  0.00           H
ATOM   4983 HD13 LEU A 962      34.880  45.120  52.760  1.00  0.00           H
ATOM   4984  CD2 LEU A 962      32.270  45.150  55.060  1.00  0.00           C
ATOM   4985 HD21 LEU A 962      32.740  45.950  55.660  1.00  0.00           H
ATOM   4986 HD22 LEU A 962      31.810  44.450  55.790  1.00  0.00           H
ATOM   4987 HD23 LEU A 962      31.440  45.610  54.470  1.00  0.00           H
ATOM   4988  C   LEU A 962      32.290  41.880  55.500  1.00  0.00           C
ATOM   4989  O   LEU A 962      32.750  42.070  56.610  1.00  0.00           O
ATOM   4990  N   GLY A 963      31.020  41.650  55.290  1.00  0.00           N
ATOM   4991  HN  GLY A 963      30.670  41.660  54.350  1.00  0.00           H
ATOM   4992  CA  GLY A 963      30.100  41.550  56.430  1.00  0.00           C
ATOM   4993  HA1 GLY A 963      29.120  41.490  55.990  1.00  0.00           H
ATOM   4994  HA2 GLY A 963      30.120  42.450  57.030  1.00  0.00           H
ATOM   4995  C   GLY A 963      30.250  40.460  57.440  1.00  0.00           C
ATOM   4996  O   GLY A 963      30.070  40.640  58.650  1.00  0.00           O
ATOM   4997  N   VAL A 964      30.650  39.240  57.010  1.00  0.00           N
ATOM   4998  HN  VAL A 964      30.620  39.010  56.030  1.00  0.00           H
ATOM   4999  CA  VAL A 964      31.130  38.130  57.860  1.00  0.00           C
ATOM   5000  HA  VAL A 964      30.430  37.890  58.640  1.00  0.00           H
ATOM   5001  CB  VAL A 964      31.480  36.920  56.930  1.00  0.00           C
ATOM   5002  HB  VAL A 964      32.130  37.100  56.050  1.00  0.00           H
ATOM   5003  CG1 VAL A 964      32.020  35.780  57.920  1.00  0.00           C
ATOM   5004 HG11 VAL A 964      32.980  36.060  58.410  1.00  0.00           H
ATOM   5005 HG12 VAL A 964      32.190  34.820  57.390  1.00  0.00           H
ATOM   5006 HG13 VAL A 964      31.190  35.660  58.630  1.00  0.00           H
ATOM   5007  CG2 VAL A 964      30.170  36.430  56.260  1.00  0.00           C
ATOM   5008 HG21 VAL A 964      29.480  36.150  57.090  1.00  0.00           H
ATOM   5009 HG22 VAL A 964      30.470  35.550  55.660  1.00  0.00           H
ATOM   5010 HG23 VAL A 964      29.690  37.240  55.670  1.00  0.00           H
ATOM   5011  C   VAL A 964      32.420  38.510  58.680  1.00  0.00           C
ATOM   5012  O   VAL A 964      32.510  38.280  59.900  1.00  0.00           O
ATOM   5013  N   CYS A 965      33.470  39.110  58.040  1.00  0.00           N
ATOM   5014  HN  CYS A 965      33.360  39.150  57.050  1.00  0.00           H
ATOM   5015  CA  CYS A 965      34.720  39.620  58.600  1.00  0.00           C
ATOM   5016  HA  CYS A 965      35.270  38.870  59.150  1.00  0.00           H
ATOM   5017  CB  CYS A 965      35.650  40.030  57.380  1.00  0.00           C
ATOM   5018  HB1 CYS A 965      36.600  40.400  57.810  1.00  0.00           H
ATOM   5019  HB2 CYS A 965      35.200  40.890  56.850  1.00  0.00           H
ATOM   5020  SG  CYS A 965      35.910  38.560  56.380  1.00  0.00           S
ATOM   5021  HG1 CYS A 965      34.820  38.630  55.630  1.00  0.00           H
ATOM   5022  C   CYS A 965      34.480  40.750  59.580  1.00  0.00           C
ATOM   5023  O   CYS A 965      35.230  40.960  60.510  1.00  0.00           O
ATOM   5024  N   SER A 966      33.460  41.550  59.350  1.00  0.00           N
ATOM   5025  HN  SER A 966      33.090  41.720  58.440  1.00  0.00           H
ATOM   5026  CA  SER A 966      32.990  42.530  60.290  1.00  0.00           C
ATOM   5027  HA  SER A 966      33.810  43.210  60.470  1.00  0.00           H
ATOM   5028  CB  SER A 966      31.830  43.370  59.670  1.00  0.00           C
ATOM   5029  HB1 SER A 966      31.450  44.120  60.400  1.00  0.00           H
ATOM   5030  HB2 SER A 966      31.010  42.670  59.400  1.00  0.00           H
ATOM   5031  OG  SER A 966      32.300  44.030  58.500  1.00  0.00           O
ATOM   5032  HG1 SER A 966      32.400  43.370  57.820  1.00  0.00           H
ATOM   5033  C   SER A 966      32.450  41.840  61.530  1.00  0.00           C
ATOM   5034  O   SER A 966      32.820  42.180  62.680  1.00  0.00           O
ATOM   5035  N   VAL A 967      31.700  40.720  61.440  1.00  0.00           N
ATOM   5036  HN  VAL A 967      31.500  40.170  60.640  1.00  0.00           H
ATOM   5037  CA  VAL A 967      31.190  39.990  62.550  1.00  0.00           C
ATOM   5038  HA  VAL A 967      31.020  40.720  63.320  1.00  0.00           H
ATOM   5039  CB  VAL A 967      29.860  39.350  62.220  1.00  0.00           C
ATOM   5040  HB  VAL A 967      29.930  38.710  61.310  1.00  0.00           H
ATOM   5041  CG1 VAL A 967      29.390  38.410  63.300  1.00  0.00           C
ATOM   5042 HG11 VAL A 967      30.110  37.560  63.360  1.00  0.00           H
ATOM   5043 HG12 VAL A 967      28.370  38.020  63.110  1.00  0.00           H
ATOM   5044 HG13 VAL A 967      29.430  39.030  64.230  1.00  0.00           H
ATOM   5045  CG2 VAL A 967      28.790  40.460  62.150  1.00  0.00           C
ATOM   5046 HG21 VAL A 967      27.790  39.980  62.170  1.00  0.00           H
ATOM   5047 HG22 VAL A 967      28.920  41.010  61.190  1.00  0.00           H
ATOM   5048 HG23 VAL A 967      28.860  41.060  63.080  1.00  0.00           H
ATOM   5049  C   VAL A 967      32.190  39.090  63.250  1.00  0.00           C
ATOM   5050  O   VAL A 967      32.150  38.880  64.460  1.00  0.00           O
ATOM   5051  N   MET A 968      33.300  38.620  62.620  1.00  0.00           N
ATOM   5052  HN  MET A 968      33.290  38.740  61.640  1.00  0.00           H
ATOM   5053  CA  MET A 968      34.440  37.960  63.240  1.00  0.00           C
ATOM   5054  HA  MET A 968      34.050  37.430  64.090  1.00  0.00           H
ATOM   5055  CB  MET A 968      35.010  36.990  62.190  1.00  0.00           C
ATOM   5056  HB1 MET A 968      35.950  36.490  62.480  1.00  0.00           H
ATOM   5057  HB2 MET A 968      35.180  37.530  61.230  1.00  0.00           H
ATOM   5058  CG  MET A 968      34.100  35.790  61.880  1.00  0.00           C
ATOM   5059  HG1 MET A 968      34.300  35.460  60.840  1.00  0.00           H
ATOM   5060  HG2 MET A 968      33.020  36.040  61.930  1.00  0.00           H
[truncated: 6,873,249 more chars]
