# Supplementary material for: CryoEM and computational modeling structural insights into the pH regulator NBCn1
Source: Nat Commun. 2025 Nov 11;16:9932. doi: 10.1038/s41467-025-64868-z (PMC12606367; doi:10.1038/s41467-025-64868-z)
Supplement: Supplementary file 7 — Supplementary Data 5 [file 41467_2025_64868_MOESM7_ESM.zip › 100ns_z_restr_MD_NBCn1_2NaCO3/hNBCn1_IF/z-restr_hNBCn1_IF_2NaCO3_first_step_64.pdb]

REMARK    GENERATED BY TRJCONV
TITLE     Title t= 4100.00000 step= 2050000
REMARK    THIS IS A SIMULATION BOX
CRYST1   93.611   93.611  101.813  90.00  90.00  90.00 P 1           1
MODEL        1
ATOM      1  N   LEU A 585      23.380  37.290  40.630  1.00  0.00           N
ATOM      2  HT1 LEU A 585      23.880  38.080  40.170  1.00  0.00           H
ATOM      3  HT2 LEU A 585      22.470  37.670  40.960  1.00  0.00           H
ATOM      4  HT3 LEU A 585      23.200  36.610  39.860  1.00  0.00           H
ATOM      5  CA  LEU A 585      24.330  36.650  41.530  1.00  0.00           C
ATOM      6  HA  LEU A 585      25.290  37.090  41.340  1.00  0.00           H
ATOM      7  CB  LEU A 585      23.870  37.000  42.990  1.00  0.00           C
ATOM      8  HB1 LEU A 585      22.850  36.600  43.070  1.00  0.00           H
ATOM      9  HB2 LEU A 585      23.710  38.090  43.170  1.00  0.00           H
ATOM     10  CG  LEU A 585      24.730  36.430  44.150  1.00  0.00           C
ATOM     11  HG  LEU A 585      24.590  35.330  44.180  1.00  0.00           H
ATOM     12  CD1 LEU A 585      26.240  36.530  43.940  1.00  0.00           C
ATOM     13 HD11 LEU A 585      26.600  37.570  43.810  1.00  0.00           H
ATOM     14 HD12 LEU A 585      26.620  35.940  43.070  1.00  0.00           H
ATOM     15 HD13 LEU A 585      26.760  36.110  44.840  1.00  0.00           H
ATOM     16  CD2 LEU A 585      24.250  36.940  45.550  1.00  0.00           C
ATOM     17 HD21 LEU A 585      25.020  36.640  46.310  1.00  0.00           H
ATOM     18 HD22 LEU A 585      23.210  36.600  45.730  1.00  0.00           H
ATOM     19 HD23 LEU A 585      24.150  38.040  45.670  1.00  0.00           H
ATOM     20  C   LEU A 585      24.470  35.170  41.320  1.00  0.00           C
ATOM     21  O   LEU A 585      25.470  34.720  40.800  1.00  0.00           O
ATOM     22  N   ILE A 586      23.400  34.410  41.680  1.00  0.00           N
ATOM     23  HN  ILE A 586      22.540  34.770  42.020  1.00  0.00           H
ATOM     24  CA  ILE A 586      23.400  32.950  41.550  1.00  0.00           C
ATOM     25  HA  ILE A 586      24.260  32.550  42.050  1.00  0.00           H
ATOM     26  CB  ILE A 586      22.130  32.280  42.140  1.00  0.00           C
ATOM     27  HB  ILE A 586      21.320  32.910  41.710  1.00  0.00           H
ATOM     28  CG2 ILE A 586      22.050  30.790  41.850  1.00  0.00           C
ATOM     29 HG21 ILE A 586      21.340  30.230  42.500  1.00  0.00           H
ATOM     30 HG22 ILE A 586      23.000  30.280  42.110  1.00  0.00           H
ATOM     31 HG23 ILE A 586      21.860  30.670  40.760  1.00  0.00           H
ATOM     32  CG1 ILE A 586      22.150  32.570  43.640  1.00  0.00           C
ATOM     33 HG11 ILE A 586      21.090  32.360  43.900  1.00  0.00           H
ATOM     34 HG12 ILE A 586      22.320  33.630  43.940  1.00  0.00           H
ATOM     35  CD  ILE A 586      23.070  31.650  44.510  1.00  0.00           C
ATOM     36  HD1 ILE A 586      24.150  31.920  44.380  1.00  0.00           H
ATOM     37  HD2 ILE A 586      22.990  30.540  44.410  1.00  0.00           H
ATOM     38  HD3 ILE A 586      22.870  31.760  45.590  1.00  0.00           H
ATOM     39  C   ILE A 586      23.650  32.520  40.030  1.00  0.00           C
ATOM     40  O   ILE A 586      24.440  31.620  39.810  1.00  0.00           O
ATOM     41  N   LEU A 587      23.120  33.330  39.070  1.00  0.00           N
ATOM     42  HN  LEU A 587      22.520  34.080  39.320  1.00  0.00           H
ATOM     43  CA  LEU A 587      23.320  32.940  37.680  1.00  0.00           C
ATOM     44  HA  LEU A 587      22.900  31.960  37.490  1.00  0.00           H
ATOM     45  CB  LEU A 587      22.390  33.840  36.920  1.00  0.00           C
ATOM     46  HB1 LEU A 587      22.130  34.740  37.550  1.00  0.00           H
ATOM     47  HB2 LEU A 587      21.410  33.320  36.910  1.00  0.00           H
ATOM     48  CG  LEU A 587      22.680  34.050  35.390  1.00  0.00           C
ATOM     49  HG  LEU A 587      23.780  34.230  35.320  1.00  0.00           H
ATOM     50  CD1 LEU A 587      22.400  32.860  34.570  1.00  0.00           C
ATOM     51 HD11 LEU A 587      22.860  32.870  33.560  1.00  0.00           H
ATOM     52 HD12 LEU A 587      21.320  32.690  34.420  1.00  0.00           H
ATOM     53 HD13 LEU A 587      22.850  31.980  35.080  1.00  0.00           H
ATOM     54  CD2 LEU A 587      22.030  35.330  34.820  1.00  0.00           C
ATOM     55 HD21 LEU A 587      22.700  35.640  33.980  1.00  0.00           H
ATOM     56 HD22 LEU A 587      22.030  36.090  35.630  1.00  0.00           H
ATOM     57 HD23 LEU A 587      21.000  35.120  34.460  1.00  0.00           H
ATOM     58  C   LEU A 587      24.790  32.940  37.240  1.00  0.00           C
ATOM     59  O   LEU A 587      25.300  32.060  36.590  1.00  0.00           O
ATOM     60  N   ASP A 588      25.510  34.010  37.550  1.00  0.00           N
ATOM     61  HN  ASP A 588      25.030  34.780  37.970  1.00  0.00           H
ATOM     62  CA  ASP A 588      26.900  34.280  37.280  1.00  0.00           C
ATOM     63  HA  ASP A 588      26.920  34.380  36.190  1.00  0.00           H
ATOM     64  CB  ASP A 588      27.340  35.660  37.950  1.00  0.00           C
ATOM     65  HB1 ASP A 588      28.430  35.810  37.870  1.00  0.00           H
ATOM     66  HB2 ASP A 588      27.070  35.640  39.030  1.00  0.00           H
ATOM     67  CG  ASP A 588      26.700  36.910  37.320  1.00  0.00           C
ATOM     68  OD1 ASP A 588      25.890  36.770  36.380  1.00  0.00           O
ATOM     69  OD2 ASP A 588      26.910  38.020  37.790  1.00  0.00           O
ATOM     70  C   ASP A 588      27.870  33.180  37.850  1.00  0.00           C
ATOM     71  O   ASP A 588      28.780  32.760  37.160  1.00  0.00           O
ATOM     72  N   ILE A 589      27.550  32.630  39.060  1.00  0.00           N
ATOM     73  HN  ILE A 589      26.660  32.810  39.480  1.00  0.00           H
ATOM     74  CA  ILE A 589      28.280  31.510  39.630  1.00  0.00           C
ATOM     75  HA  ILE A 589      29.310  31.770  39.510  1.00  0.00           H
ATOM     76  CB  ILE A 589      28.070  31.340  41.170  1.00  0.00           C
ATOM     77  HB  ILE A 589      27.000  31.090  41.310  1.00  0.00           H
ATOM     78  CG2 ILE A 589      28.980  30.240  41.630  1.00  0.00           C
ATOM     79 HG21 ILE A 589      30.050  30.540  41.590  1.00  0.00           H
ATOM     80 HG22 ILE A 589      28.960  29.340  40.990  1.00  0.00           H
ATOM     81 HG23 ILE A 589      28.690  29.960  42.670  1.00  0.00           H
ATOM     82  CG1 ILE A 589      28.230  32.730  41.830  1.00  0.00           C
ATOM     83 HG11 ILE A 589      27.510  33.520  41.500  1.00  0.00           H
ATOM     84 HG12 ILE A 589      29.200  33.110  41.480  1.00  0.00           H
ATOM     85  CD  ILE A 589      28.120  32.810  43.350  1.00  0.00           C
ATOM     86  HD1 ILE A 589      28.300  33.820  43.750  1.00  0.00           H
ATOM     87  HD2 ILE A 589      28.840  32.060  43.760  1.00  0.00           H
ATOM     88  HD3 ILE A 589      27.150  32.600  43.860  1.00  0.00           H
ATOM     89  C   ILE A 589      27.940  30.170  38.870  1.00  0.00           C
ATOM     90  O   ILE A 589      28.890  29.490  38.440  1.00  0.00           O
ATOM     91  N   LYS A 590      26.650  29.910  38.440  1.00  0.00           N
ATOM     92  HN  LYS A 590      25.880  30.510  38.680  1.00  0.00           H
ATOM     93  CA  LYS A 590      26.100  28.860  37.660  1.00  0.00           C
ATOM     94  HA  LYS A 590      26.320  27.910  38.110  1.00  0.00           H
ATOM     95  CB  LYS A 590      24.610  29.090  37.620  1.00  0.00           C
ATOM     96  HB1 LYS A 590      24.320  30.140  37.360  1.00  0.00           H
ATOM     97  HB2 LYS A 590      24.210  28.920  38.630  1.00  0.00           H
ATOM     98  CG  LYS A 590      23.830  28.220  36.590  1.00  0.00           C
ATOM     99  HG1 LYS A 590      23.990  27.180  36.910  1.00  0.00           H
ATOM    100  HG2 LYS A 590      24.130  28.430  35.550  1.00  0.00           H
ATOM    101  CD  LYS A 590      22.320  28.520  36.600  1.00  0.00           C
ATOM    102  HD1 LYS A 590      22.170  29.600  36.350  1.00  0.00           H
ATOM    103  HD2 LYS A 590      21.920  28.300  37.610  1.00  0.00           H
ATOM    104  CE  LYS A 590      21.490  27.770  35.590  1.00  0.00           C
ATOM    105  HE1 LYS A 590      21.320  26.740  35.960  1.00  0.00           H
ATOM    106  HE2 LYS A 590      21.920  27.660  34.570  1.00  0.00           H
ATOM    107  NZ  LYS A 590      20.240  28.350  35.310  1.00  0.00           N
ATOM    108  HZ1 LYS A 590      19.530  27.600  35.460  1.00  0.00           H
ATOM    109  HZ2 LYS A 590      20.150  28.630  34.320  1.00  0.00           H
ATOM    110  HZ3 LYS A 590      20.000  29.190  35.880  1.00  0.00           H
ATOM    111  C   LYS A 590      26.660  28.770  36.260  1.00  0.00           C
ATOM    112  O   LYS A 590      27.150  27.660  35.890  1.00  0.00           O
ATOM    113  N   ARG A 591      26.770  29.850  35.540  1.00  0.00           N
ATOM    114  HN  ARG A 591      26.450  30.720  35.910  1.00  0.00           H
ATOM    115  CA  ARG A 591      27.450  29.970  34.270  1.00  0.00           C
ATOM    116  HA  ARG A 591      26.970  29.330  33.540  1.00  0.00           H
ATOM    117  CB  ARG A 591      27.400  31.460  33.860  1.00  0.00           C
ATOM    118  HB1 ARG A 591      28.140  31.660  33.060  1.00  0.00           H
ATOM    119  HB2 ARG A 591      27.700  32.090  34.720  1.00  0.00           H
ATOM    120  CG  ARG A 591      26.050  31.900  33.320  1.00  0.00           C
ATOM    121  HG1 ARG A 591      25.230  31.700  34.050  1.00  0.00           H
ATOM    122  HG2 ARG A 591      25.920  31.270  32.420  1.00  0.00           H
ATOM    123  CD  ARG A 591      25.930  33.400  32.790  1.00  0.00           C
ATOM    124  HD1 ARG A 591      26.890  33.760  32.340  1.00  0.00           H
ATOM    125  HD2 ARG A 591      25.570  33.930  33.700  1.00  0.00           H
ATOM    126  NE  ARG A 591      24.810  33.450  31.800  1.00  0.00           N
ATOM    127  HE  ARG A 591      24.560  32.580  31.380  1.00  0.00           H
ATOM    128  CZ  ARG A 591      24.350  34.590  31.240  1.00  0.00           C
ATOM    129  NH1 ARG A 591      24.920  35.750  31.570  1.00  0.00           N
ATOM    130 HH11 ARG A 591      25.670  35.700  32.230  1.00  0.00           H
ATOM    131 HH12 ARG A 591      24.420  36.540  31.200  1.00  0.00           H
ATOM    132  NH2 ARG A 591      23.330  34.490  30.430  1.00  0.00           N
ATOM    133 HH21 ARG A 591      22.950  35.390  30.250  1.00  0.00           H
ATOM    134 HH22 ARG A 591      23.120  33.640  29.940  1.00  0.00           H
ATOM    135  C   ARG A 591      28.890  29.500  34.190  1.00  0.00           C
ATOM    136  O   ARG A 591      29.210  28.800  33.210  1.00  0.00           O
ATOM    137  N   LYS A 592      29.690  29.810  35.220  1.00  0.00           N
ATOM    138  HN  LYS A 592      29.320  30.200  36.060  1.00  0.00           H
ATOM    139  CA  LYS A 592      31.030  29.300  35.360  1.00  0.00           C
ATOM    140  HA  LYS A 592      31.440  29.100  34.390  1.00  0.00           H
ATOM    141  CB  LYS A 592      31.700  30.490  36.070  1.00  0.00           C
ATOM    142  HB1 LYS A 592      32.760  30.340  36.330  1.00  0.00           H
ATOM    143  HB2 LYS A 592      31.140  30.610  37.020  1.00  0.00           H
ATOM    144  CG  LYS A 592      31.620  31.680  35.200  1.00  0.00           C
ATOM    145  HG1 LYS A 592      32.130  32.500  35.760  1.00  0.00           H
ATOM    146  HG2 LYS A 592      30.550  32.010  35.200  1.00  0.00           H
ATOM    147  CD  LYS A 592      32.130  31.600  33.770  1.00  0.00           C
ATOM    148  HD1 LYS A 592      31.490  30.910  33.180  1.00  0.00           H
ATOM    149  HD2 LYS A 592      33.190  31.300  33.680  1.00  0.00           H
ATOM    150  CE  LYS A 592      32.100  33.010  33.080  1.00  0.00           C
ATOM    151  HE1 LYS A 592      32.850  33.650  33.570  1.00  0.00           H
ATOM    152  HE2 LYS A 592      31.130  33.520  33.250  1.00  0.00           H
ATOM    153  NZ  LYS A 592      32.490  32.880  31.640  1.00  0.00           N
ATOM    154  HZ1 LYS A 592      32.330  33.810  31.200  1.00  0.00           H
ATOM    155  HZ2 LYS A 592      31.840  32.230  31.190  1.00  0.00           H
ATOM    156  HZ3 LYS A 592      33.500  32.610  31.560  1.00  0.00           H
ATOM    157  C   LYS A 592      31.200  28.070  36.220  1.00  0.00           C
ATOM    158  O   LYS A 592      32.360  27.730  36.440  1.00  0.00           O
ATOM    159  N   ALA A 593      30.130  27.410  36.620  1.00  0.00           N
ATOM    160  HN  ALA A 593      29.220  27.810  36.590  1.00  0.00           H
ATOM    161  CA  ALA A 593      30.250  26.170  37.330  1.00  0.00           C
ATOM    162  HA  ALA A 593      31.040  26.310  38.050  1.00  0.00           H
ATOM    163  CB  ALA A 593      28.960  25.940  38.150  1.00  0.00           C
ATOM    164  HB1 ALA A 593      28.220  25.380  37.540  1.00  0.00           H
ATOM    165  HB2 ALA A 593      28.560  26.870  38.590  1.00  0.00           H
ATOM    166  HB3 ALA A 593      29.320  25.340  39.020  1.00  0.00           H
ATOM    167  C   ALA A 593      30.580  24.970  36.450  1.00  0.00           C
ATOM    168  O   ALA A 593      31.300  24.120  36.940  1.00  0.00           O
ATOM    169  N   PRO A 594      30.230  24.810  35.130  1.00  0.00           N
ATOM    170  CD  PRO A 594      29.250  25.650  34.370  1.00  0.00           C
ATOM    171  HD1 PRO A 594      29.710  26.370  33.670  1.00  0.00           H
ATOM    172  HD2 PRO A 594      28.390  26.030  34.950  1.00  0.00           H
ATOM    173  CA  PRO A 594      30.850  23.710  34.230  1.00  0.00           C
ATOM    174  HA  PRO A 594      30.740  22.750  34.710  1.00  0.00           H
ATOM    175  CB  PRO A 594      30.020  23.850  32.970  1.00  0.00           C
ATOM    176  HB1 PRO A 594      29.780  22.880  32.490  1.00  0.00           H
ATOM    177  HB2 PRO A 594      30.460  24.620  32.310  1.00  0.00           H
ATOM    178  CG  PRO A 594      28.740  24.550  33.430  1.00  0.00           C
ATOM    179  HG1 PRO A 594      28.280  25.070  32.560  1.00  0.00           H
ATOM    180  HG2 PRO A 594      28.160  23.670  33.780  1.00  0.00           H
ATOM    181  C   PRO A 594      32.360  23.820  33.940  1.00  0.00           C
ATOM    182  O   PRO A 594      32.880  23.010  33.200  1.00  0.00           O
ATOM    183  N   PHE A 595      33.070  24.820  34.480  1.00  0.00           N
ATOM    184  HN  PHE A 595      32.700  25.400  35.200  1.00  0.00           H
ATOM    185  CA  PHE A 595      34.490  25.050  34.320  1.00  0.00           C
ATOM    186  HA  PHE A 595      34.920  24.480  33.510  1.00  0.00           H
ATOM    187  CB  PHE A 595      34.810  26.560  34.040  1.00  0.00           C
ATOM    188  HB1 PHE A 595      35.910  26.710  33.980  1.00  0.00           H
ATOM    189  HB2 PHE A 595      34.380  27.120  34.880  1.00  0.00           H
ATOM    190  CG  PHE A 595      34.200  27.050  32.830  1.00  0.00           C
ATOM    191  CD1 PHE A 595      33.800  26.280  31.790  1.00  0.00           C
ATOM    192  HD1 PHE A 595      33.840  25.200  31.820  1.00  0.00           H
ATOM    193  CE1 PHE A 595      33.320  26.800  30.610  1.00  0.00           C
ATOM    194  HE1 PHE A 595      32.880  26.190  29.830  1.00  0.00           H
ATOM    195  CZ  PHE A 595      33.230  28.190  30.470  1.00  0.00           C
ATOM    196  HZ  PHE A 595      32.800  28.490  29.530  1.00  0.00           H
ATOM    197  CD2 PHE A 595      34.240  28.450  32.610  1.00  0.00           C
ATOM    198  HD2 PHE A 595      34.530  29.110  33.420  1.00  0.00           H
ATOM    199  CE2 PHE A 595      33.770  28.980  31.470  1.00  0.00           C
ATOM    200  HE2 PHE A 595      33.910  30.040  31.300  1.00  0.00           H
ATOM    201  C   PHE A 595      35.290  24.750  35.630  1.00  0.00           C
ATOM    202  O   PHE A 595      36.510  24.740  35.660  1.00  0.00           O
ATOM    203  N   PHE A 596      34.540  24.370  36.730  1.00  0.00           N
ATOM    204  HN  PHE A 596      33.560  24.200  36.720  1.00  0.00           H
ATOM    205  CA  PHE A 596      35.200  23.990  37.940  1.00  0.00           C
ATOM    206  HA  PHE A 596      35.680  24.900  38.240  1.00  0.00           H
ATOM    207  CB  PHE A 596      34.060  23.590  39.010  1.00  0.00           C
ATOM    208  HB1 PHE A 596      33.720  22.610  38.610  1.00  0.00           H
ATOM    209  HB2 PHE A 596      33.170  24.250  39.140  1.00  0.00           H
ATOM    210  CG  PHE A 596      34.580  23.420  40.420  1.00  0.00           C
ATOM    211  CD1 PHE A 596      34.700  22.170  41.090  1.00  0.00           C
ATOM    212  HD1 PHE A 596      34.550  21.290  40.480  1.00  0.00           H
ATOM    213  CE1 PHE A 596      35.240  22.080  42.390  1.00  0.00           C
ATOM    214  HE1 PHE A 596      35.400  21.160  42.950  1.00  0.00           H
ATOM    215  CZ  PHE A 596      35.500  23.280  43.120  1.00  0.00           C
ATOM    216  HZ  PHE A 596      35.760  23.200  44.170  1.00  0.00           H
ATOM    217  CD2 PHE A 596      34.780  24.570  41.220  1.00  0.00           C
ATOM    218  HD2 PHE A 596      34.600  25.530  40.760  1.00  0.00           H
ATOM    219  CE2 PHE A 596      35.260  24.520  42.540  1.00  0.00           C
ATOM    220  HE2 PHE A 596      35.420  25.420  43.110  1.00  0.00           H
ATOM    221  C   PHE A 596      36.150  22.850  37.990  1.00  0.00           C
ATOM    222  O   PHE A 596      37.260  23.010  38.390  1.00  0.00           O
ATOM    223  N   LEU A 597      35.820  21.710  37.380  1.00  0.00           N
ATOM    224  HN  LEU A 597      34.930  21.680  36.940  1.00  0.00           H
ATOM    225  CA  LEU A 597      36.740  20.550  37.410  1.00  0.00           C
ATOM    226  HA  LEU A 597      37.330  20.490  38.310  1.00  0.00           H
ATOM    227  CB  LEU A 597      35.950  19.220  37.070  1.00  0.00           C
ATOM    228  HB1 LEU A 597      36.700  18.440  36.780  1.00  0.00           H
ATOM    229  HB2 LEU A 597      35.340  19.340  36.150  1.00  0.00           H
ATOM    230  CG  LEU A 597      35.100  18.720  38.270  1.00  0.00           C
ATOM    231  HG  LEU A 597      34.570  19.620  38.670  1.00  0.00           H
ATOM    232  CD1 LEU A 597      34.000  17.710  37.780  1.00  0.00           C
ATOM    233 HD11 LEU A 597      33.060  18.140  37.360  1.00  0.00           H
ATOM    234 HD12 LEU A 597      33.710  17.220  38.740  1.00  0.00           H
ATOM    235 HD13 LEU A 597      34.320  16.840  37.180  1.00  0.00           H
ATOM    236  CD2 LEU A 597      35.940  18.110  39.340  1.00  0.00           C
ATOM    237 HD21 LEU A 597      35.330  17.840  40.240  1.00  0.00           H
ATOM    238 HD22 LEU A 597      36.540  18.990  39.650  1.00  0.00           H
ATOM    239 HD23 LEU A 597      36.380  17.200  38.900  1.00  0.00           H
ATOM    240  C   LEU A 597      37.760  20.790  36.260  1.00  0.00           C
ATOM    241  O   LEU A 597      38.970  20.510  36.320  1.00  0.00           O
ATOM    242  N   SER A 598      37.350  21.500  35.290  1.00  0.00           N
ATOM    243  HN  SER A 598      36.380  21.520  35.090  1.00  0.00           H
ATOM    244  CA  SER A 598      38.280  21.910  34.210  1.00  0.00           C
ATOM    245  HA  SER A 598      38.750  21.010  33.880  1.00  0.00           H
ATOM    246  CB  SER A 598      37.520  22.560  33.040  1.00  0.00           C
ATOM    247  HB1 SER A 598      37.000  23.420  33.500  1.00  0.00           H
ATOM    248  HB2 SER A 598      36.690  21.910  32.650  1.00  0.00           H
ATOM    249  OG  SER A 598      38.260  22.950  31.900  1.00  0.00           O
ATOM    250  HG1 SER A 598      37.770  23.640  31.450  1.00  0.00           H
ATOM    251  C   SER A 598      39.460  22.810  34.570  1.00  0.00           C
ATOM    252  O   SER A 598      40.500  22.850  33.960  1.00  0.00           O
ATOM    253  N   ASP A 599      39.220  23.600  35.580  1.00  0.00           N
ATOM    254  HN  ASP A 599      38.340  23.520  36.040  1.00  0.00           H
ATOM    255  CA  ASP A 599      40.170  24.570  36.160  1.00  0.00           C
ATOM    256  HA  ASP A 599      40.650  25.020  35.310  1.00  0.00           H
ATOM    257  CB  ASP A 599      39.460  25.660  37.090  1.00  0.00           C
ATOM    258  HB1 ASP A 599      40.180  25.990  37.870  1.00  0.00           H
ATOM    259  HB2 ASP A 599      38.620  25.070  37.530  1.00  0.00           H
ATOM    260  CG  ASP A 599      38.910  26.990  36.500  1.00  0.00           C
ATOM    261  OD1 ASP A 599      38.890  27.180  35.210  1.00  0.00           O
ATOM    262  OD2 ASP A 599      38.600  27.880  37.280  1.00  0.00           O
ATOM    263  C   ASP A 599      41.340  23.880  36.830  1.00  0.00           C
ATOM    264  O   ASP A 599      42.500  24.260  36.820  1.00  0.00           O
ATOM    265  N   PHE A 600      41.060  22.790  37.490  1.00  0.00           N
ATOM    266  HN  PHE A 600      40.100  22.600  37.580  1.00  0.00           H
ATOM    267  CA  PHE A 600      42.060  21.880  38.070  1.00  0.00           C
ATOM    268  HA  PHE A 600      42.780  22.430  38.660  1.00  0.00           H
ATOM    269  CB  PHE A 600      41.410  20.940  39.170  1.00  0.00           C
ATOM    270  HB1 PHE A 600      42.160  20.240  39.600  1.00  0.00           H
ATOM    271  HB2 PHE A 600      40.630  20.350  38.660  1.00  0.00           H
ATOM    272  CG  PHE A 600      40.780  21.660  40.340  1.00  0.00           C
ATOM    273  CD1 PHE A 600      41.530  21.930  41.500  1.00  0.00           C
ATOM    274  HD1 PHE A 600      42.570  21.630  41.400  1.00  0.00           H
ATOM    275  CE1 PHE A 600      40.980  22.480  42.640  1.00  0.00           C
ATOM    276  HE1 PHE A 600      41.590  22.650  43.530  1.00  0.00           H
ATOM    277  CZ  PHE A 600      39.670  22.830  42.640  1.00  0.00           C
ATOM    278  HZ  PHE A 600      39.200  23.310  43.490  1.00  0.00           H
ATOM    279  CD2 PHE A 600      39.420  22.010  40.410  1.00  0.00           C
ATOM    280  HD2 PHE A 600      38.680  21.640  39.710  1.00  0.00           H
ATOM    281  CE2 PHE A 600      38.890  22.610  41.540  1.00  0.00           C
ATOM    282  HE2 PHE A 600      37.840  22.880  41.500  1.00  0.00           H
ATOM    283  C   PHE A 600      42.880  21.160  37.040  1.00  0.00           C
ATOM    284  O   PHE A 600      44.090  20.930  37.190  1.00  0.00           O
ATOM    285  N   LYS A 601      42.320  20.800  35.890  1.00  0.00           N
ATOM    286  HN  LYS A 601      41.360  20.890  35.640  1.00  0.00           H
ATOM    287  CA  LYS A 601      42.980  20.230  34.770  1.00  0.00           C
ATOM    288  HA  LYS A 601      43.470  19.370  35.190  1.00  0.00           H
ATOM    289  CB  LYS A 601      41.950  19.830  33.590  1.00  0.00           C
ATOM    290  HB1 LYS A 601      40.930  20.080  33.960  1.00  0.00           H
ATOM    291  HB2 LYS A 601      41.930  18.730  33.400  1.00  0.00           H
ATOM    292  CG  LYS A 601      42.050  20.540  32.240  1.00  0.00           C
ATOM    293  HG1 LYS A 601      43.010  20.310  31.730  1.00  0.00           H
ATOM    294  HG2 LYS A 601      42.000  21.640  32.330  1.00  0.00           H
ATOM    295  CD  LYS A 601      40.880  20.270  31.280  1.00  0.00           C
ATOM    296  HD1 LYS A 601      40.040  20.290  32.010  1.00  0.00           H
ATOM    297  HD2 LYS A 601      40.890  19.230  30.920  1.00  0.00           H
ATOM    298  CE  LYS A 601      40.670  21.170  30.070  1.00  0.00           C
ATOM    299  HE1 LYS A 601      39.760  20.900  29.500  1.00  0.00           H
ATOM    300  HE2 LYS A 601      41.560  21.170  29.410  1.00  0.00           H
ATOM    301  NZ  LYS A 601      40.560  22.600  30.390  1.00  0.00           N
ATOM    302  HZ1 LYS A 601      40.230  23.070  29.520  1.00  0.00           H
ATOM    303  HZ2 LYS A 601      41.320  23.060  30.930  1.00  0.00           H
ATOM    304  HZ3 LYS A 601      39.780  22.680  31.080  1.00  0.00           H
ATOM    305  C   LYS A 601      44.050  21.180  34.170  1.00  0.00           C
ATOM    306  O   LYS A 601      45.170  20.860  33.890  1.00  0.00           O
ATOM    307  N   ASP A 602      43.810  22.500  34.160  1.00  0.00           N
ATOM    308  HN  ASP A 602      42.970  22.840  34.600  1.00  0.00           H
ATOM    309  CA  ASP A 602      44.700  23.510  33.670  1.00  0.00           C
ATOM    310  HA  ASP A 602      45.380  23.180  32.910  1.00  0.00           H
ATOM    311  CB  ASP A 602      43.820  24.720  33.220  1.00  0.00           C
ATOM    312  HB1 ASP A 602      44.500  25.520  32.820  1.00  0.00           H
ATOM    313  HB2 ASP A 602      43.160  25.160  33.990  1.00  0.00           H
ATOM    314  CG  ASP A 602      42.840  24.340  32.090  1.00  0.00           C
ATOM    315  OD1 ASP A 602      43.250  23.570  31.200  1.00  0.00           O
ATOM    316  OD2 ASP A 602      41.640  24.710  32.090  1.00  0.00           O
ATOM    317  C   ASP A 602      45.600  23.980  34.810  1.00  0.00           C
ATOM    318  O   ASP A 602      46.200  25.020  34.670  1.00  0.00           O
ATOM    319  N   ALA A 603      45.700  23.350  35.980  1.00  0.00           N
ATOM    320  HN  ALA A 603      45.150  22.520  36.100  1.00  0.00           H
ATOM    321  CA  ALA A 603      46.550  23.750  37.130  1.00  0.00           C
ATOM    322  HA  ALA A 603      47.120  24.660  36.980  1.00  0.00           H
ATOM    323  CB  ALA A 603      45.820  23.760  38.530  1.00  0.00           C
ATOM    324  HB1 ALA A 603      45.170  22.860  38.550  1.00  0.00           H
ATOM    325  HB2 ALA A 603      45.150  24.630  38.440  1.00  0.00           H
ATOM    326  HB3 ALA A 603      46.460  23.890  39.420  1.00  0.00           H
ATOM    327  C   ALA A 603      47.660  22.630  37.250  1.00  0.00           C
ATOM    328  O   ALA A 603      48.510  22.600  38.180  1.00  0.00           O
ATOM    329  N   LEU A 604      47.700  21.640  36.360  1.00  0.00           N
ATOM    330  HN  LEU A 604      47.050  21.780  35.620  1.00  0.00           H
ATOM    331  CA  LEU A 604      48.450  20.390  36.350  1.00  0.00           C
ATOM    332  HA  LEU A 604      48.550  20.090  37.390  1.00  0.00           H
ATOM    333  CB  LEU A 604      47.630  19.280  35.600  1.00  0.00           C
ATOM    334  HB1 LEU A 604      47.310  19.630  34.600  1.00  0.00           H
ATOM    335  HB2 LEU A 604      46.680  19.290  36.180  1.00  0.00           H
ATOM    336  CG  LEU A 604      48.060  17.780  35.560  1.00  0.00           C
ATOM    337  HG  LEU A 604      49.120  17.700  35.250  1.00  0.00           H
ATOM    338  CD1 LEU A 604      47.930  17.200  36.930  1.00  0.00           C
ATOM    339 HD11 LEU A 604      46.880  17.410  37.230  1.00  0.00           H
ATOM    340 HD12 LEU A 604      48.680  17.680  37.610  1.00  0.00           H
ATOM    341 HD13 LEU A 604      48.230  16.150  37.080  1.00  0.00           H
ATOM    342  CD2 LEU A 604      47.120  16.950  34.620  1.00  0.00           C
ATOM    343 HD21 LEU A 604      47.570  15.960  34.460  1.00  0.00           H
ATOM    344 HD22 LEU A 604      47.050  17.490  33.640  1.00  0.00           H
ATOM    345 HD23 LEU A 604      46.070  16.890  34.990  1.00  0.00           H
ATOM    346  C   LEU A 604      49.750  20.610  35.640  1.00  0.00           C
ATOM    347  O   LEU A 604      50.010  20.220  34.510  1.00  0.00           O
ATOM    348  N   SER A 605      50.610  21.440  36.150  1.00  0.00           N
ATOM    349  HN  SER A 605      50.460  21.950  36.990  1.00  0.00           H
ATOM    350  CA  SER A 605      51.770  21.850  35.350  1.00  0.00           C
ATOM    351  HA  SER A 605      52.150  21.010  34.800  1.00  0.00           H
ATOM    352  CB  SER A 605      51.400  23.020  34.300  1.00  0.00           C
ATOM    353  HB1 SER A 605      50.440  23.560  34.500  1.00  0.00           H
ATOM    354  HB2 SER A 605      51.270  22.480  33.340  1.00  0.00           H
ATOM    355  OG  SER A 605      52.370  24.060  34.110  1.00  0.00           O
ATOM    356  HG1 SER A 605      53.150  23.690  33.670  1.00  0.00           H
ATOM    357  C   SER A 605      52.860  22.310  36.250  1.00  0.00           C
ATOM    358  O   SER A 605      52.500  22.800  37.350  1.00  0.00           O
ATOM    359  N   LEU A 606      54.140  22.290  35.920  1.00  0.00           N
ATOM    360  HN  LEU A 606      54.470  21.910  35.070  1.00  0.00           H
ATOM    361  CA  LEU A 606      55.270  22.930  36.620  1.00  0.00           C
ATOM    362  HA  LEU A 606      55.280  22.500  37.610  1.00  0.00           H
ATOM    363  CB  LEU A 606      56.600  22.620  36.000  1.00  0.00           C
ATOM    364  HB1 LEU A 606      56.560  22.850  34.910  1.00  0.00           H
ATOM    365  HB2 LEU A 606      56.710  21.510  35.940  1.00  0.00           H
ATOM    366  CG  LEU A 606      57.920  23.220  36.560  1.00  0.00           C
ATOM    367  HG  LEU A 606      57.720  24.250  36.890  1.00  0.00           H
ATOM    368  CD1 LEU A 606      58.420  22.420  37.730  1.00  0.00           C
ATOM    369 HD11 LEU A 606      59.360  22.830  38.180  1.00  0.00           H
ATOM    370 HD12 LEU A 606      58.620  21.390  37.380  1.00  0.00           H
ATOM    371 HD13 LEU A 606      57.610  22.490  38.480  1.00  0.00           H
ATOM    372  CD2 LEU A 606      58.870  23.270  35.440  1.00  0.00           C
ATOM    373 HD21 LEU A 606      59.290  22.260  35.230  1.00  0.00           H
ATOM    374 HD22 LEU A 606      59.650  24.030  35.650  1.00  0.00           H
ATOM    375 HD23 LEU A 606      58.230  23.670  34.620  1.00  0.00           H
ATOM    376  C   LEU A 606      55.120  24.400  36.950  1.00  0.00           C
ATOM    377  O   LEU A 606      55.300  24.830  38.090  1.00  0.00           O
ATOM    378  N   GLN A 607      54.820  25.180  35.950  1.00  0.00           N
ATOM    379  HN  GLN A 607      54.640  24.640  35.130  1.00  0.00           H
ATOM    380  CA  GLN A 607      54.630  26.580  35.960  1.00  0.00           C
ATOM    381  HA  GLN A 607      55.520  27.000  36.400  1.00  0.00           H
ATOM    382  CB  GLN A 607      54.480  27.150  34.500  1.00  0.00           C
ATOM    383  HB1 GLN A 607      53.520  26.740  34.100  1.00  0.00           H
ATOM    384  HB2 GLN A 607      55.330  26.780  33.890  1.00  0.00           H
ATOM    385  CG  GLN A 607      54.330  28.720  34.300  1.00  0.00           C
ATOM    386  HG1 GLN A 607      55.260  29.180  34.710  1.00  0.00           H
ATOM    387  HG2 GLN A 607      53.480  29.170  34.870  1.00  0.00           H
ATOM    388  CD  GLN A 607      54.260  29.090  32.830  1.00  0.00           C
ATOM    389  OE1 GLN A 607      54.060  28.250  31.960  1.00  0.00           O
ATOM    390  NE2 GLN A 607      54.400  30.460  32.540  1.00  0.00           N
ATOM    391 HE21 GLN A 607      54.320  30.710  31.580  1.00  0.00           H
ATOM    392 HE22 GLN A 607      54.790  31.080  33.230  1.00  0.00           H
ATOM    393  C   GLN A 607      53.440  26.970  36.930  1.00  0.00           C
ATOM    394  O   GLN A 607      53.450  27.980  37.580  1.00  0.00           O
ATOM    395  N   CYS A 608      52.370  26.140  36.940  1.00  0.00           N
ATOM    396  HN  CYS A 608      52.260  25.360  36.320  1.00  0.00           H
ATOM    397  CA  CYS A 608      51.240  26.290  37.880  1.00  0.00           C
ATOM    398  HA  CYS A 608      50.940  27.320  37.880  1.00  0.00           H
ATOM    399  CB  CYS A 608      50.010  25.410  37.520  1.00  0.00           C
ATOM    400  HB1 CYS A 608      49.410  25.300  38.450  1.00  0.00           H
ATOM    401  HB2 CYS A 608      50.400  24.410  37.230  1.00  0.00           H
ATOM    402  SG  CYS A 608      49.060  26.230  36.130  1.00  0.00           S
ATOM    403  HG1 CYS A 608      48.040  25.380  36.180  1.00  0.00           H
ATOM    404  C   CYS A 608      51.680  25.920  39.310  1.00  0.00           C
ATOM    405  O   CYS A 608      51.490  26.680  40.240  1.00  0.00           O
ATOM    406  N   LEU A 609      52.440  24.830  39.490  1.00  0.00           N
ATOM    407  HN  LEU A 609      52.690  24.220  38.750  1.00  0.00           H
ATOM    408  CA  LEU A 609      52.850  24.410  40.810  1.00  0.00           C
ATOM    409  HA  LEU A 609      51.930  24.400  41.370  1.00  0.00           H
ATOM    410  CB  LEU A 609      53.210  22.880  40.750  1.00  0.00           C
ATOM    411  HB1 LEU A 609      54.110  22.720  40.120  1.00  0.00           H
ATOM    412  HB2 LEU A 609      52.450  22.200  40.320  1.00  0.00           H
ATOM    413  CG  LEU A 609      53.530  22.250  42.100  1.00  0.00           C
ATOM    414  HG  LEU A 609      54.150  22.960  42.670  1.00  0.00           H
ATOM    415  CD1 LEU A 609      52.220  21.960  42.980  1.00  0.00           C
ATOM    416 HD11 LEU A 609      52.330  22.000  44.080  1.00  0.00           H
ATOM    417 HD12 LEU A 609      51.790  21.000  42.610  1.00  0.00           H
ATOM    418 HD13 LEU A 609      51.480  22.760  42.780  1.00  0.00           H
ATOM    419  CD2 LEU A 609      54.430  20.990  42.020  1.00  0.00           C
ATOM    420 HD21 LEU A 609      54.040  20.200  41.370  1.00  0.00           H
ATOM    421 HD22 LEU A 609      54.730  20.700  43.060  1.00  0.00           H
ATOM    422 HD23 LEU A 609      55.360  21.340  41.520  1.00  0.00           H
ATOM    423  C   LEU A 609      53.870  25.180  41.510  1.00  0.00           C
ATOM    424  O   LEU A 609      53.780  25.470  42.670  1.00  0.00           O
ATOM    425  N   ALA A 610      54.920  25.610  40.760  1.00  0.00           N
ATOM    426  HN  ALA A 610      55.040  25.160  39.880  1.00  0.00           H
ATOM    427  CA  ALA A 610      55.990  26.590  41.210  1.00  0.00           C
ATOM    428  HA  ALA A 610      56.320  26.260  42.180  1.00  0.00           H
ATOM    429  CB  ALA A 610      57.030  26.680  40.000  1.00  0.00           C
ATOM    430  HB1 ALA A 610      57.630  27.600  40.210  1.00  0.00           H
ATOM    431  HB2 ALA A 610      56.430  26.930  39.100  1.00  0.00           H
ATOM    432  HB3 ALA A 610      57.700  25.790  39.920  1.00  0.00           H
ATOM    433  C   ALA A 610      55.400  27.990  41.380  1.00  0.00           C
ATOM    434  O   ALA A 610      55.880  28.730  42.190  1.00  0.00           O
ATOM    435  N   SER A 611      54.420  28.360  40.600  1.00  0.00           N
ATOM    436  HN  SER A 611      54.270  27.790  39.800  1.00  0.00           H
ATOM    437  CA  SER A 611      53.620  29.530  40.860  1.00  0.00           C
ATOM    438  HA  SER A 611      54.330  30.350  40.840  1.00  0.00           H
ATOM    439  CB  SER A 611      52.640  30.000  39.710  1.00  0.00           C
ATOM    440  HB1 SER A 611      51.910  30.780  40.010  1.00  0.00           H
ATOM    441  HB2 SER A 611      52.060  29.100  39.400  1.00  0.00           H
ATOM    442  OG  SER A 611      53.370  30.540  38.560  1.00  0.00           O
ATOM    443  HG1 SER A 611      53.390  29.840  37.910  1.00  0.00           H
ATOM    444  C   SER A 611      52.960  29.640  42.170  1.00  0.00           C
ATOM    445  O   SER A 611      53.030  30.690  42.830  1.00  0.00           O
ATOM    446  N   ILE A 612      52.330  28.510  42.660  1.00  0.00           N
ATOM    447  HN  ILE A 612      52.280  27.670  42.120  1.00  0.00           H
ATOM    448  CA  ILE A 612      51.650  28.610  43.860  1.00  0.00           C
ATOM    449  HA  ILE A 612      50.850  29.330  43.820  1.00  0.00           H
ATOM    450  CB  ILE A 612      50.860  27.300  44.070  1.00  0.00           C
ATOM    451  HB  ILE A 612      51.630  26.540  43.840  1.00  0.00           H
ATOM    452  CG2 ILE A 612      50.490  27.080  45.560  1.00  0.00           C
ATOM    453 HG21 ILE A 612      49.680  26.330  45.480  1.00  0.00           H
ATOM    454 HG22 ILE A 612      49.960  27.940  46.060  1.00  0.00           H
ATOM    455 HG23 ILE A 612      51.390  26.750  46.100  1.00  0.00           H
ATOM    456  CG1 ILE A 612      49.650  27.140  43.090  1.00  0.00           C
ATOM    457 HG11 ILE A 612      49.840  27.510  42.050  1.00  0.00           H
ATOM    458 HG12 ILE A 612      48.950  27.820  43.630  1.00  0.00           H
ATOM    459  CD  ILE A 612      49.070  25.740  42.920  1.00  0.00           C
ATOM    460  HD1 ILE A 612      49.750  25.150  42.260  1.00  0.00           H
ATOM    461  HD2 ILE A 612      48.090  25.810  42.420  1.00  0.00           H
ATOM    462  HD3 ILE A 612      48.740  25.250  43.860  1.00  0.00           H
ATOM    463  C   ILE A 612      52.610  28.980  45.030  1.00  0.00           C
ATOM    464  O   ILE A 612      52.320  29.840  45.880  1.00  0.00           O
ATOM    465  N   LEU A 613      53.840  28.360  45.070  1.00  0.00           N
ATOM    466  HN  LEU A 613      54.110  27.660  44.420  1.00  0.00           H
ATOM    467  CA  LEU A 613      54.750  28.770  46.140  1.00  0.00           C
ATOM    468  HA  LEU A 613      54.220  28.640  47.070  1.00  0.00           H
ATOM    469  CB  LEU A 613      55.990  27.780  46.110  1.00  0.00           C
ATOM    470  HB1 LEU A 613      56.430  27.930  45.090  1.00  0.00           H
ATOM    471  HB2 LEU A 613      55.630  26.730  46.040  1.00  0.00           H
ATOM    472  CG  LEU A 613      57.110  27.940  47.180  1.00  0.00           C
ATOM    473  HG  LEU A 613      57.730  28.860  47.070  1.00  0.00           H
ATOM    474  CD1 LEU A 613      56.750  27.780  48.700  1.00  0.00           C
ATOM    475 HD11 LEU A 613      57.730  27.750  49.200  1.00  0.00           H
ATOM    476 HD12 LEU A 613      56.320  26.780  48.920  1.00  0.00           H
ATOM    477 HD13 LEU A 613      56.080  28.600  49.030  1.00  0.00           H
ATOM    478  CD2 LEU A 613      58.010  26.730  46.880  1.00  0.00           C
ATOM    479 HD21 LEU A 613      58.520  26.730  45.890  1.00  0.00           H
ATOM    480 HD22 LEU A 613      57.300  25.890  46.950  1.00  0.00           H
ATOM    481 HD23 LEU A 613      58.690  26.610  47.760  1.00  0.00           H
ATOM    482  C   LEU A 613      55.260  30.160  46.070  1.00  0.00           C
ATOM    483  O   LEU A 613      55.450  30.960  47.000  1.00  0.00           O
ATOM    484  N   PHE A 614      55.510  30.580  44.870  1.00  0.00           N
ATOM    485  HN  PHE A 614      55.250  30.050  44.070  1.00  0.00           H
ATOM    486  CA  PHE A 614      56.000  31.940  44.530  1.00  0.00           C
ATOM    487  HA  PHE A 614      56.900  32.100  45.140  1.00  0.00           H
ATOM    488  CB  PHE A 614      56.290  31.910  43.010  1.00  0.00           C
ATOM    489  HB1 PHE A 614      55.400  31.500  42.480  1.00  0.00           H
ATOM    490  HB2 PHE A 614      57.120  31.180  42.930  1.00  0.00           H
ATOM    491  CG  PHE A 614      56.750  33.140  42.330  1.00  0.00           C
ATOM    492  CD1 PHE A 614      55.840  34.200  42.120  1.00  0.00           C
ATOM    493  HD1 PHE A 614      54.770  34.020  42.130  1.00  0.00           H
ATOM    494  CE1 PHE A 614      56.190  35.350  41.430  1.00  0.00           C
ATOM    495  HE1 PHE A 614      55.470  36.120  41.200  1.00  0.00           H
ATOM    496  CZ  PHE A 614      57.510  35.450  40.920  1.00  0.00           C
ATOM    497  HZ  PHE A 614      57.750  36.320  40.340  1.00  0.00           H
ATOM    498  CD2 PHE A 614      58.110  33.310  41.880  1.00  0.00           C
ATOM    499  HD2 PHE A 614      58.880  32.570  41.910  1.00  0.00           H
ATOM    500  CE2 PHE A 614      58.460  34.470  41.180  1.00  0.00           C
ATOM    501  HE2 PHE A 614      59.480  34.660  40.880  1.00  0.00           H
ATOM    502  C   PHE A 614      55.010  33.080  44.910  1.00  0.00           C
ATOM    503  O   PHE A 614      55.420  33.970  45.710  1.00  0.00           O
ATOM    504  N   LEU A 615      53.750  33.010  44.530  1.00  0.00           N
ATOM    505  HN  LEU A 615      53.430  32.350  43.850  1.00  0.00           H
ATOM    506  CA  LEU A 615      52.770  33.970  44.830  1.00  0.00           C
ATOM    507  HA  LEU A 615      53.070  34.980  44.600  1.00  0.00           H
ATOM    508  CB  LEU A 615      51.420  33.780  43.930  1.00  0.00           C
ATOM    509  HB1 LEU A 615      50.690  34.520  44.310  1.00  0.00           H
ATOM    510  HB2 LEU A 615      50.950  32.780  44.130  1.00  0.00           H
ATOM    511  CG  LEU A 615      51.640  33.960  42.350  1.00  0.00           C
ATOM    512  HG  LEU A 615      52.470  33.250  42.140  1.00  0.00           H
ATOM    513  CD1 LEU A 615      50.340  33.470  41.630  1.00  0.00           C
ATOM    514 HD11 LEU A 615      49.520  34.160  41.910  1.00  0.00           H
ATOM    515 HD12 LEU A 615      50.140  32.450  42.010  1.00  0.00           H
ATOM    516 HD13 LEU A 615      50.390  33.350  40.520  1.00  0.00           H
ATOM    517  CD2 LEU A 615      52.030  35.390  42.020  1.00  0.00           C
ATOM    518 HD21 LEU A 615      51.300  36.220  42.210  1.00  0.00           H
ATOM    519 HD22 LEU A 615      52.250  35.530  40.930  1.00  0.00           H
ATOM    520 HD23 LEU A 615      52.900  35.660  42.660  1.00  0.00           H
ATOM    521  C   LEU A 615      52.470  34.080  46.400  1.00  0.00           C
ATOM    522  O   LEU A 615      52.280  35.170  46.950  1.00  0.00           O
ATOM    523  N   TYR A 616      52.380  32.890  47.090  1.00  0.00           N
ATOM    524  HN  TYR A 616      52.560  32.030  46.610  1.00  0.00           H
ATOM    525  CA  TYR A 616      52.210  32.720  48.520  1.00  0.00           C
ATOM    526  HA  TYR A 616      51.410  33.360  48.850  1.00  0.00           H
ATOM    527  CB  TYR A 616      51.950  31.220  48.900  1.00  0.00           C
ATOM    528  HB1 TYR A 616      52.500  30.520  48.240  1.00  0.00           H
ATOM    529  HB2 TYR A 616      50.870  31.030  48.760  1.00  0.00           H
ATOM    530  CG  TYR A 616      52.360  30.870  50.340  1.00  0.00           C
ATOM    531  CD1 TYR A 616      53.580  30.230  50.570  1.00  0.00           C
ATOM    532  HD1 TYR A 616      54.150  30.030  49.670  1.00  0.00           H
ATOM    533  CE1 TYR A 616      54.000  30.060  51.860  1.00  0.00           C
ATOM    534  HE1 TYR A 616      54.940  29.550  52.000  1.00  0.00           H
ATOM    535  CZ  TYR A 616      53.260  30.540  52.950  1.00  0.00           C
ATOM    536  OH  TYR A 616      53.750  30.250  54.270  1.00  0.00           O
ATOM    537  HH  TYR A 616      53.020  30.220  54.880  1.00  0.00           H
ATOM    538  CD2 TYR A 616      51.590  31.370  51.380  1.00  0.00           C
ATOM    539  HD2 TYR A 616      50.720  31.980  51.230  1.00  0.00           H
ATOM    540  CE2 TYR A 616      52.070  31.240  52.710  1.00  0.00           C
ATOM    541  HE2 TYR A 616      51.500  31.590  53.560  1.00  0.00           H
ATOM    542  C   TYR A 616      53.300  33.450  49.360  1.00  0.00           C
ATOM    543  O   TYR A 616      53.020  34.210  50.250  1.00  0.00           O
ATOM    544  N   CYS A 617      54.550  33.290  48.940  1.00  0.00           N
ATOM    545  HN  CYS A 617      54.720  32.540  48.320  1.00  0.00           H
ATOM    546  CA  CYS A 617      55.730  34.040  49.360  1.00  0.00           C
ATOM    547  HA  CYS A 617      55.700  33.980  50.440  1.00  0.00           H
ATOM    548  CB  CYS A 617      57.140  33.540  48.840  1.00  0.00           C
ATOM    549  HB1 CYS A 617      57.910  34.090  49.400  1.00  0.00           H
ATOM    550  HB2 CYS A 617      57.220  33.770  47.750  1.00  0.00           H
ATOM    551  SG  CYS A 617      57.500  31.700  49.200  1.00  0.00           S
ATOM    552  HG1 CYS A 617      56.650  31.070  48.410  1.00  0.00           H
ATOM    553  C   CYS A 617      55.650  35.540  49.060  1.00  0.00           C
ATOM    554  O   CYS A 617      55.960  36.340  49.940  1.00  0.00           O
ATOM    555  N   ALA A 618      55.260  35.920  47.780  1.00  0.00           N
ATOM    556  HN  ALA A 618      55.230  35.260  47.040  1.00  0.00           H
ATOM    557  CA  ALA A 618      54.900  37.300  47.590  1.00  0.00           C
ATOM    558  HA  ALA A 618      55.770  37.900  47.800  1.00  0.00           H
ATOM    559  CB  ALA A 618      54.740  37.570  46.140  1.00  0.00           C
ATOM    560  HB1 ALA A 618      53.980  36.830  45.800  1.00  0.00           H
ATOM    561  HB2 ALA A 618      55.620  37.530  45.470  1.00  0.00           H
ATOM    562  HB3 ALA A 618      54.230  38.560  46.010  1.00  0.00           H
ATOM    563  C   ALA A 618      53.740  37.860  48.360  1.00  0.00           C
ATOM    564  O   ALA A 618      53.700  39.080  48.550  1.00  0.00           O
ATOM    565  N   CYS A 619      52.740  37.070  48.810  1.00  0.00           N
ATOM    566  HN  CYS A 619      52.680  36.080  48.790  1.00  0.00           H
ATOM    567  CA  CYS A 619      51.570  37.650  49.570  1.00  0.00           C
ATOM    568  HA  CYS A 619      51.260  38.570  49.110  1.00  0.00           H
ATOM    569  CB  CYS A 619      50.310  36.800  49.390  1.00  0.00           C
ATOM    570  HB1 CYS A 619      49.530  37.140  50.110  1.00  0.00           H
ATOM    571  HB2 CYS A 619      50.590  35.750  49.630  1.00  0.00           H
ATOM    572  SG  CYS A 619      49.600  36.790  47.750  1.00  0.00           S
ATOM    573  HG1 CYS A 619      50.530  36.160  47.040  1.00  0.00           H
ATOM    574  C   CYS A 619      51.860  37.850  51.080  1.00  0.00           C
ATOM    575  O   CYS A 619      51.410  38.790  51.750  1.00  0.00           O
ATOM    576  N   MET A 620      52.600  37.000  51.710  1.00  0.00           N
ATOM    577  HN  MET A 620      53.040  36.380  51.060  1.00  0.00           H
ATOM    578  CA  MET A 620      52.790  36.950  53.170  1.00  0.00           C
ATOM    579  HA  MET A 620      51.850  37.010  53.690  1.00  0.00           H
ATOM    580  CB  MET A 620      53.630  35.730  53.640  1.00  0.00           C
ATOM    581  HB1 MET A 620      53.940  35.870  54.690  1.00  0.00           H
ATOM    582  HB2 MET A 620      54.410  35.490  52.900  1.00  0.00           H
ATOM    583  CG  MET A 620      52.750  34.440  53.670  1.00  0.00           C
ATOM    584  HG1 MET A 620      53.440  33.580  53.850  1.00  0.00           H
ATOM    585  HG2 MET A 620      52.290  34.170  52.700  1.00  0.00           H
ATOM    586  SD  MET A 620      51.370  34.340  54.900  1.00  0.00           S
ATOM    587  CE  MET A 620      52.400  34.290  56.370  1.00  0.00           C
ATOM    588  HE1 MET A 620      52.510  35.230  56.940  1.00  0.00           H
ATOM    589  HE2 MET A 620      53.440  33.990  56.060  1.00  0.00           H
ATOM    590  HE3 MET A 620      51.930  33.500  56.980  1.00  0.00           H
ATOM    591  C   MET A 620      53.440  38.140  53.690  1.00  0.00           C
ATOM    592  O   MET A 620      53.200  38.570  54.810  1.00  0.00           O
ATOM    593  N   SER A 621      54.360  38.710  52.940  1.00  0.00           N
ATOM    594  HN  SER A 621      54.380  38.360  52.010  1.00  0.00           H
ATOM    595  CA  SER A 621      55.310  39.810  53.310  1.00  0.00           C
ATOM    596  HA  SER A 621      55.660  39.500  54.280  1.00  0.00           H
ATOM    597  CB  SER A 621      56.510  39.850  52.310  1.00  0.00           C
ATOM    598  HB1 SER A 621      57.120  40.770  52.320  1.00  0.00           H
ATOM    599  HB2 SER A 621      56.120  39.880  51.270  1.00  0.00           H
ATOM    600  OG  SER A 621      57.340  38.660  52.350  1.00  0.00           O
ATOM    601  HG1 SER A 621      57.750  38.610  51.490  1.00  0.00           H
ATOM    602  C   SER A 621      54.650  41.150  53.560  1.00  0.00           C
ATOM    603  O   SER A 621      54.780  41.730  54.600  1.00  0.00           O
ATOM    604  N   PRO A 622      53.820  41.650  52.540  1.00  0.00           N
ATOM    605  CD  PRO A 622      53.840  41.370  51.050  1.00  0.00           C
ATOM    606  HD1 PRO A 622      53.770  40.300  50.790  1.00  0.00           H
ATOM    607  HD2 PRO A 622      54.610  41.960  50.500  1.00  0.00           H
ATOM    608  CA  PRO A 622      53.100  42.890  52.810  1.00  0.00           C
ATOM    609  HA  PRO A 622      53.730  43.680  53.180  1.00  0.00           H
ATOM    610  CB  PRO A 622      52.320  43.210  51.510  1.00  0.00           C
ATOM    611  HB1 PRO A 622      52.880  43.980  50.940  1.00  0.00           H
ATOM    612  HB2 PRO A 622      51.240  43.510  51.600  1.00  0.00           H
ATOM    613  CG  PRO A 622      52.420  41.920  50.660  1.00  0.00           C
ATOM    614  HG1 PRO A 622      51.710  41.210  51.110  1.00  0.00           H
ATOM    615  HG2 PRO A 622      52.310  42.100  49.570  1.00  0.00           H
ATOM    616  C   PRO A 622      52.000  42.600  53.890  1.00  0.00           C
ATOM    617  O   PRO A 622      51.550  43.570  54.500  1.00  0.00           O
ATOM    618  N   VAL A 623      51.380  41.320  53.980  1.00  0.00           N
ATOM    619  HN  VAL A 623      51.750  40.620  53.380  1.00  0.00           H
ATOM    620  CA  VAL A 623      50.250  41.000  54.830  1.00  0.00           C
ATOM    621  HA  VAL A 623      49.480  41.740  54.690  1.00  0.00           H
ATOM    622  CB  VAL A 623      49.560  39.700  54.540  1.00  0.00           C
ATOM    623  HB  VAL A 623      50.390  38.960  54.450  1.00  0.00           H
ATOM    624  CG1 VAL A 623      48.400  39.420  55.480  1.00  0.00           C
ATOM    625 HG11 VAL A 623      47.940  38.410  55.380  1.00  0.00           H
ATOM    626 HG12 VAL A 623      47.730  40.300  55.410  1.00  0.00           H
ATOM    627 HG13 VAL A 623      48.750  39.290  56.540  1.00  0.00           H
ATOM    628  CG2 VAL A 623      48.950  39.830  53.120  1.00  0.00           C
ATOM    629 HG21 VAL A 623      48.750  38.830  52.670  1.00  0.00           H
ATOM    630 HG22 VAL A 623      49.510  40.320  52.290  1.00  0.00           H
ATOM    631 HG23 VAL A 623      47.930  40.260  53.220  1.00  0.00           H
ATOM    632  C   VAL A 623      50.660  40.930  56.250  1.00  0.00           C
ATOM    633  O   VAL A 623      50.010  41.530  57.120  1.00  0.00           O
ATOM    634  N   ILE A 624      51.820  40.260  56.590  1.00  0.00           N
ATOM    635  HN  ILE A 624      52.370  39.700  55.980  1.00  0.00           H
ATOM    636  CA  ILE A 624      52.410  40.400  57.940  1.00  0.00           C
ATOM    637  HA  ILE A 624      51.620  40.100  58.610  1.00  0.00           H
ATOM    638  CB  ILE A 624      53.490  39.390  58.150  1.00  0.00           C
ATOM    639  HB  ILE A 624      54.250  39.480  57.350  1.00  0.00           H
ATOM    640  CG2 ILE A 624      54.250  39.550  59.480  1.00  0.00           C
ATOM    641 HG21 ILE A 624      54.880  38.700  59.830  1.00  0.00           H
ATOM    642 HG22 ILE A 624      53.490  39.780  60.270  1.00  0.00           H
ATOM    643 HG23 ILE A 624      54.850  40.480  59.580  1.00  0.00           H
ATOM    644  CG1 ILE A 624      52.930  37.940  58.080  1.00  0.00           C
ATOM    645 HG11 ILE A 624      53.750  37.230  57.830  1.00  0.00           H
ATOM    646 HG12 ILE A 624      52.350  37.820  57.130  1.00  0.00           H
ATOM    647  CD  ILE A 624      52.020  37.430  59.260  1.00  0.00           C
ATOM    648  HD1 ILE A 624      51.120  38.040  59.460  1.00  0.00           H
ATOM    649  HD2 ILE A 624      52.690  37.470  60.150  1.00  0.00           H
ATOM    650  HD3 ILE A 624      51.570  36.430  59.230  1.00  0.00           H
ATOM    651  C   ILE A 624      52.860  41.860  58.310  1.00  0.00           C
ATOM    652  O   ILE A 624      52.440  42.320  59.330  1.00  0.00           O
ATOM    653  N   THR A 625      53.570  42.520  57.340  1.00  0.00           N
ATOM    654  HN  THR A 625      53.690  42.000  56.500  1.00  0.00           H
ATOM    655  CA  THR A 625      53.920  43.950  57.480  1.00  0.00           C
ATOM    656  HA  THR A 625      54.620  43.940  58.290  1.00  0.00           H
ATOM    657  CB  THR A 625      54.550  44.590  56.270  1.00  0.00           C
ATOM    658  HB  THR A 625      53.900  44.370  55.390  1.00  0.00           H
ATOM    659  OG1 THR A 625      55.830  43.900  56.140  1.00  0.00           O
ATOM    660  HG1 THR A 625      55.720  43.080  55.660  1.00  0.00           H
ATOM    661  CG2 THR A 625      54.990  46.060  56.410  1.00  0.00           C
ATOM    662 HG21 THR A 625      54.060  46.670  56.490  1.00  0.00           H
ATOM    663 HG22 THR A 625      55.530  46.310  55.470  1.00  0.00           H
ATOM    664 HG23 THR A 625      55.500  46.300  57.350  1.00  0.00           H
ATOM    665  C   THR A 625      52.730  44.850  57.880  1.00  0.00           C
ATOM    666  O   THR A 625      52.800  45.480  58.920  1.00  0.00           O
ATOM    667  N   PHE A 626      51.650  44.870  57.080  1.00  0.00           N
ATOM    668  HN  PHE A 626      51.570  44.410  56.190  1.00  0.00           H
ATOM    669  CA  PHE A 626      50.350  45.420  57.360  1.00  0.00           C
ATOM    670  HA  PHE A 626      50.600  46.460  57.560  1.00  0.00           H
ATOM    671  CB  PHE A 626      49.440  45.290  56.180  1.00  0.00           C
ATOM    672  HB1 PHE A 626      49.510  44.230  55.870  1.00  0.00           H
ATOM    673  HB2 PHE A 626      49.950  45.960  55.460  1.00  0.00           H
ATOM    674  CG  PHE A 626      47.970  45.580  56.330  1.00  0.00           C
ATOM    675  CD1 PHE A 626      47.170  44.550  56.860  1.00  0.00           C
ATOM    676  HD1 PHE A 626      47.710  43.690  57.230  1.00  0.00           H
ATOM    677  CE1 PHE A 626      45.760  44.810  57.000  1.00  0.00           C
ATOM    678  HE1 PHE A 626      45.090  44.050  57.370  1.00  0.00           H
ATOM    679  CZ  PHE A 626      45.200  45.980  56.440  1.00  0.00           C
ATOM    680  HZ  PHE A 626      44.170  46.240  56.350  1.00  0.00           H
ATOM    681  CD2 PHE A 626      47.430  46.780  56.010  1.00  0.00           C
ATOM    682  HD2 PHE A 626      48.070  47.550  55.610  1.00  0.00           H
ATOM    683  CE2 PHE A 626      46.090  46.950  55.990  1.00  0.00           C
ATOM    684  HE2 PHE A 626      45.670  47.880  55.640  1.00  0.00           H
ATOM    685  C   PHE A 626      49.790  45.010  58.770  1.00  0.00           C
ATOM    686  O   PHE A 626      49.360  45.830  59.550  1.00  0.00           O
ATOM    687  N   GLY A 627      49.770  43.740  59.080  1.00  0.00           N
ATOM    688  HN  GLY A 627      50.180  43.060  58.460  1.00  0.00           H
ATOM    689  CA  GLY A 627      49.230  43.330  60.330  1.00  0.00           C
ATOM    690  HA1 GLY A 627      49.370  42.260  60.320  1.00  0.00           H
ATOM    691  HA2 GLY A 627      48.210  43.660  60.370  1.00  0.00           H
ATOM    692  C   GLY A 627      50.020  43.760  61.540  1.00  0.00           C
ATOM    693  O   GLY A 627      49.580  44.020  62.640  1.00  0.00           O
ATOM    694  N   GLY A 628      51.370  43.910  61.340  1.00  0.00           N
ATOM    695  HN  GLY A 628      51.810  43.450  60.580  1.00  0.00           H
ATOM    696  CA  GLY A 628      52.240  44.580  62.290  1.00  0.00           C
ATOM    697  HA1 GLY A 628      53.260  44.540  61.910  1.00  0.00           H
ATOM    698  HA2 GLY A 628      52.240  44.130  63.270  1.00  0.00           H
ATOM    699  C   GLY A 628      51.970  46.020  62.420  1.00  0.00           C
ATOM    700  O   GLY A 628      51.820  46.590  63.480  1.00  0.00           O
ATOM    701  N   LEU A 629      51.750  46.720  61.280  1.00  0.00           N
ATOM    702  HN  LEU A 629      51.800  46.290  60.390  1.00  0.00           H
ATOM    703  CA  LEU A 629      51.330  48.140  61.200  1.00  0.00           C
ATOM    704  HA  LEU A 629      52.000  48.820  61.710  1.00  0.00           H
ATOM    705  CB  LEU A 629      51.260  48.660  59.780  1.00  0.00           C
ATOM    706  HB1 LEU A 629      50.800  49.660  59.610  1.00  0.00           H
ATOM    707  HB2 LEU A 629      50.550  47.940  59.310  1.00  0.00           H
ATOM    708  CG  LEU A 629      52.670  48.780  59.080  1.00  0.00           C
ATOM    709  HG  LEU A 629      53.210  47.870  59.410  1.00  0.00           H
ATOM    710  CD1 LEU A 629      52.630  48.980  57.600  1.00  0.00           C
ATOM    711 HD11 LEU A 629      53.530  49.510  57.240  1.00  0.00           H
ATOM    712 HD12 LEU A 629      51.840  49.730  57.390  1.00  0.00           H
ATOM    713 HD13 LEU A 629      52.400  48.080  56.990  1.00  0.00           H
ATOM    714  CD2 LEU A 629      53.490  49.990  59.640  1.00  0.00           C
ATOM    715 HD21 LEU A 629      52.860  50.910  59.690  1.00  0.00           H
ATOM    716 HD22 LEU A 629      54.330  50.070  58.900  1.00  0.00           H
ATOM    717 HD23 LEU A 629      53.980  49.780  60.610  1.00  0.00           H
ATOM    718  C   LEU A 629      49.990  48.460  61.820  1.00  0.00           C
ATOM    719  O   LEU A 629      49.870  49.440  62.590  1.00  0.00           O
ATOM    720  N   LEU A 630      49.050  47.530  61.590  1.00  0.00           N
ATOM    721  HN  LEU A 630      49.130  46.940  60.790  1.00  0.00           H
ATOM    722  CA  LEU A 630      47.690  47.520  62.210  1.00  0.00           C
ATOM    723  HA  LEU A 630      47.370  48.540  62.090  1.00  0.00           H
ATOM    724  CB  LEU A 630      46.790  46.570  61.350  1.00  0.00           C
ATOM    725  HB1 LEU A 630      47.230  45.550  61.430  1.00  0.00           H
ATOM    726  HB2 LEU A 630      46.850  46.980  60.320  1.00  0.00           H
ATOM    727  CG  LEU A 630      45.410  46.410  61.840  1.00  0.00           C
ATOM    728  HG  LEU A 630      45.460  46.200  62.940  1.00  0.00           H
ATOM    729  CD1 LEU A 630      44.740  47.750  61.610  1.00  0.00           C
ATOM    730 HD11 LEU A 630      44.960  48.110  60.600  1.00  0.00           H
ATOM    731 HD12 LEU A 630      45.020  48.520  62.370  1.00  0.00           H
ATOM    732 HD13 LEU A 630      43.650  47.630  61.760  1.00  0.00           H
ATOM    733  CD2 LEU A 630      44.600  45.310  61.190  1.00  0.00           C
ATOM    734 HD21 LEU A 630      43.570  45.490  61.530  1.00  0.00           H
ATOM    735 HD22 LEU A 630      45.020  44.320  61.480  1.00  0.00           H
ATOM    736 HD23 LEU A 630      44.380  45.410  60.110  1.00  0.00           H
ATOM    737  C   LEU A 630      47.620  47.390  63.720  1.00  0.00           C
ATOM    738  O   LEU A 630      46.820  48.100  64.340  1.00  0.00           O
ATOM    739  N   GLY A 631      48.460  46.540  64.260  1.00  0.00           N
ATOM    740  HN  GLY A 631      49.010  45.930  63.690  1.00  0.00           H
ATOM    741  CA  GLY A 631      48.860  46.370  65.670  1.00  0.00           C
ATOM    742  HA1 GLY A 631      49.570  45.560  65.680  1.00  0.00           H
ATOM    743  HA2 GLY A 631      48.010  46.170  66.300  1.00  0.00           H
ATOM    744  C   GLY A 631      49.380  47.660  66.250  1.00  0.00           C
ATOM    745  O   GLY A 631      48.930  48.130  67.280  1.00  0.00           O
ATOM    746  N   GLU A 632      50.370  48.350  65.630  1.00  0.00           N
ATOM    747  HN  GLU A 632      50.760  48.080  64.770  1.00  0.00           H
ATOM    748  CA  GLU A 632      50.770  49.650  66.160  1.00  0.00           C
ATOM    749  HA  GLU A 632      50.900  49.520  67.230  1.00  0.00           H
ATOM    750  CB  GLU A 632      52.020  50.070  65.330  1.00  0.00           C
ATOM    751  HB1 GLU A 632      52.290  51.110  65.570  1.00  0.00           H
ATOM    752  HB2 GLU A 632      51.800  50.050  64.240  1.00  0.00           H
ATOM    753  CG  GLU A 632      53.260  49.130  65.470  1.00  0.00           C
ATOM    754  HG1 GLU A 632      53.950  49.380  64.640  1.00  0.00           H
ATOM    755  HG2 GLU A 632      52.820  48.140  65.230  1.00  0.00           H
ATOM    756  CD  GLU A 632      53.860  49.110  66.770  1.00  0.00           C
ATOM    757  OE1 GLU A 632      53.640  48.170  67.580  1.00  0.00           O
ATOM    758  OE2 GLU A 632      54.370  50.160  67.190  1.00  0.00           O
ATOM    759  C   GLU A 632      49.740  50.680  66.040  1.00  0.00           C
ATOM    760  O   GLU A 632      49.620  51.660  66.800  1.00  0.00           O
ATOM    761  N   ALA A 633      48.920  50.700  64.960  1.00  0.00           N
ATOM    762  HN  ALA A 633      48.950  49.980  64.270  1.00  0.00           H
ATOM    763  CA  ALA A 633      47.830  51.680  64.650  1.00  0.00           C
ATOM    764  HA  ALA A 633      48.300  52.650  64.610  1.00  0.00           H
ATOM    765  CB  ALA A 633      47.240  51.400  63.280  1.00  0.00           C
ATOM    766  HB1 ALA A 633      47.970  51.690  62.500  1.00  0.00           H
ATOM    767  HB2 ALA A 633      46.320  51.960  63.010  1.00  0.00           H
ATOM    768  HB3 ALA A 633      47.000  50.330  63.140  1.00  0.00           H
ATOM    769  C   ALA A 633      46.680  51.680  65.730  1.00  0.00           C
ATOM    770  O   ALA A 633      46.080  52.710  65.980  1.00  0.00           O
ATOM    771  N   THR A 634      46.390  50.430  66.270  1.00  0.00           N
ATOM    772  HN  THR A 634      46.860  49.590  65.990  1.00  0.00           H
ATOM    773  CA  THR A 634      45.120  50.250  67.080  1.00  0.00           C
ATOM    774  HA  THR A 634      44.650  51.220  67.060  1.00  0.00           H
ATOM    775  CB  THR A 634      44.240  49.090  66.610  1.00  0.00           C
ATOM    776  HB  THR A 634      43.340  49.000  67.270  1.00  0.00           H
ATOM    777  OG1 THR A 634      44.850  47.800  66.560  1.00  0.00           O
ATOM    778  HG1 THR A 634      45.440  47.840  65.800  1.00  0.00           H
ATOM    779  CG2 THR A 634      43.780  49.500  65.260  1.00  0.00           C
ATOM    780 HG21 THR A 634      43.110  48.770  64.760  1.00  0.00           H
ATOM    781 HG22 THR A 634      44.670  49.590  64.610  1.00  0.00           H
ATOM    782 HG23 THR A 634      43.200  50.460  65.230  1.00  0.00           H
ATOM    783  C   THR A 634      45.510  49.920  68.490  1.00  0.00           C
ATOM    784  O   THR A 634      44.740  49.500  69.380  1.00  0.00           O
ATOM    785  N   GLU A 635      46.780  50.020  68.790  1.00  0.00           N
ATOM    786  HN  GLU A 635      47.420  50.260  68.050  1.00  0.00           H
ATOM    787  CA  GLU A 635      47.340  49.630  70.130  1.00  0.00           C
ATOM    788  HA  GLU A 635      48.390  49.780  69.920  1.00  0.00           H
ATOM    789  CB  GLU A 635      47.100  50.720  71.200  1.00  0.00           C
ATOM    790  HB1 GLU A 635      47.450  50.380  72.190  1.00  0.00           H
ATOM    791  HB2 GLU A 635      46.010  50.710  71.420  1.00  0.00           H
ATOM    792  CG  GLU A 635      47.600  52.140  70.910  1.00  0.00           C
ATOM    793  HG1 GLU A 635      47.120  52.640  70.050  1.00  0.00           H
ATOM    794  HG2 GLU A 635      48.650  51.990  70.580  1.00  0.00           H
ATOM    795  CD  GLU A 635      47.490  53.000  72.070  1.00  0.00           C
ATOM    796  OE1 GLU A 635      46.270  53.340  72.410  1.00  0.00           O
ATOM    797  OE2 GLU A 635      48.500  53.390  72.770  1.00  0.00           O
ATOM    798  C   GLU A 635      47.120  48.170  70.580  1.00  0.00           C
ATOM    799  O   GLU A 635      46.930  47.820  71.760  1.00  0.00           O
ATOM    800  N   GLY A 636      47.250  47.200  69.600  1.00  0.00           N
ATOM    801  HN  GLY A 636      47.620  47.510  68.720  1.00  0.00           H
ATOM    802  CA  GLY A 636      47.160  45.760  69.780  1.00  0.00           C
ATOM    803  HA1 GLY A 636      47.660  45.560  70.710  1.00  0.00           H
ATOM    804  HA2 GLY A 636      47.400  45.290  68.840  1.00  0.00           H
ATOM    805  C   GLY A 636      45.750  45.260  70.030  1.00  0.00           C
ATOM    806  O   GLY A 636      45.490  44.450  70.890  1.00  0.00           O
ATOM    807  N   ARG A 637      44.770  45.930  69.380  1.00  0.00           N
ATOM    808  HN  ARG A 637      45.010  46.710  68.820  1.00  0.00           H
ATOM    809  CA  ARG A 637      43.440  45.470  69.380  1.00  0.00           C
ATOM    810  HA  ARG A 637      43.210  44.970  70.310  1.00  0.00           H
ATOM    811  CB  ARG A 637      42.500  46.720  69.310  1.00  0.00           C
ATOM    812  HB1 ARG A 637      41.610  46.470  68.680  1.00  0.00           H
ATOM    813  HB2 ARG A 637      43.100  47.510  68.800  1.00  0.00           H
ATOM    814  CG  ARG A 637      42.030  47.360  70.730  1.00  0.00           C
ATOM    815  HG1 ARG A 637      41.270  46.660  71.120  1.00  0.00           H
ATOM    816  HG2 ARG A 637      41.530  48.340  70.570  1.00  0.00           H
ATOM    817  CD  ARG A 637      43.180  47.710  71.740  1.00  0.00           C
ATOM    818  HD1 ARG A 637      43.920  48.490  71.430  1.00  0.00           H
ATOM    819  HD2 ARG A 637      43.780  46.780  71.840  1.00  0.00           H
ATOM    820  NE  ARG A 637      42.570  47.910  73.120  1.00  0.00           N
ATOM    821  HE  ARG A 637      42.230  47.140  73.660  1.00  0.00           H
ATOM    822  CZ  ARG A 637      42.760  49.060  73.800  1.00  0.00           C
ATOM    823  NH1 ARG A 637      42.290  49.100  75.020  1.00  0.00           N
ATOM    824 HH11 ARG A 637      41.880  48.260  75.360  1.00  0.00           H
ATOM    825 HH12 ARG A 637      42.620  49.740  75.720  1.00  0.00           H
ATOM    826  NH2 ARG A 637      43.310  50.180  73.350  1.00  0.00           N
ATOM    827 HH21 ARG A 637      43.630  50.210  72.400  1.00  0.00           H
ATOM    828 HH22 ARG A 637      43.040  51.060  73.740  1.00  0.00           H
ATOM    829  C   ARG A 637      43.290  44.420  68.200  1.00  0.00           C
ATOM    830  O   ARG A 637      42.560  43.410  68.380  1.00  0.00           O
ATOM    831  N   ILE A 638      44.020  44.620  67.050  1.00  0.00           N
ATOM    832  HN  ILE A 638      44.450  45.510  66.950  1.00  0.00           H
ATOM    833  CA  ILE A 638      43.960  43.700  65.920  1.00  0.00           C
ATOM    834  HA  ILE A 638      43.730  42.690  66.200  1.00  0.00           H
ATOM    835  CB  ILE A 638      42.900  44.120  64.840  1.00  0.00           C
ATOM    836  HB  ILE A 638      43.270  45.080  64.440  1.00  0.00           H
ATOM    837  CG2 ILE A 638      42.830  43.060  63.790  1.00  0.00           C
ATOM    838 HG21 ILE A 638      42.660  42.020  64.150  1.00  0.00           H
ATOM    839 HG22 ILE A 638      43.760  43.090  63.170  1.00  0.00           H
ATOM    840 HG23 ILE A 638      41.890  43.380  63.290  1.00  0.00           H
ATOM    841  CG1 ILE A 638      41.500  44.410  65.460  1.00  0.00           C
ATOM    842 HG11 ILE A 638      41.490  45.010  66.390  1.00  0.00           H
ATOM    843 HG12 ILE A 638      40.960  43.500  65.760  1.00  0.00           H
ATOM    844  CD  ILE A 638      40.530  45.190  64.460  1.00  0.00           C
ATOM    845  HD1 ILE A 638      40.840  46.250  64.350  1.00  0.00           H
ATOM    846  HD2 ILE A 638      39.480  45.170  64.820  1.00  0.00           H
ATOM    847  HD3 ILE A 638      40.490  44.790  63.440  1.00  0.00           H
ATOM    848  C   ILE A 638      45.350  43.680  65.300  1.00  0.00           C
ATOM    849  O   ILE A 638      46.010  44.650  65.200  1.00  0.00           O
ATOM    850  N   SER A 639      45.880  42.460  65.010  1.00  0.00           N
ATOM    851  HN  SER A 639      45.440  41.570  64.970  1.00  0.00           H
ATOM    852  CA  SER A 639      47.170  42.370  64.330  1.00  0.00           C
ATOM    853  HA  SER A 639      47.180  43.180  63.630  1.00  0.00           H
ATOM    854  CB  SER A 639      48.300  42.580  65.370  1.00  0.00           C
ATOM    855  HB1 SER A 639      48.130  41.780  66.120  1.00  0.00           H
ATOM    856  HB2 SER A 639      48.170  43.540  65.920  1.00  0.00           H
ATOM    857  OG  SER A 639      49.590  42.560  64.810  1.00  0.00           O
ATOM    858  HG1 SER A 639      49.650  43.330  64.220  1.00  0.00           H
ATOM    859  C   SER A 639      47.240  41.120  63.430  1.00  0.00           C
ATOM    860  O   SER A 639      46.360  40.780  62.620  1.00  0.00           O
ATOM    861  N   ALA A 640      48.300  40.350  63.510  1.00  0.00           N
ATOM    862  HN  ALA A 640      48.890  40.550  64.300  1.00  0.00           H
ATOM    863  CA  ALA A 640      48.890  39.500  62.450  1.00  0.00           C
ATOM    864  HA  ALA A 640      48.890  40.040  61.530  1.00  0.00           H
ATOM    865  CB  ALA A 640      50.410  39.190  62.670  1.00  0.00           C
ATOM    866  HB1 ALA A 640      50.570  38.520  63.540  1.00  0.00           H
ATOM    867  HB2 ALA A 640      50.950  40.160  62.720  1.00  0.00           H
ATOM    868  HB3 ALA A 640      50.840  38.770  61.730  1.00  0.00           H
ATOM    869  C   ALA A 640      48.070  38.280  62.120  1.00  0.00           C
ATOM    870  O   ALA A 640      47.930  37.920  60.980  1.00  0.00           O
ATOM    871  N   ILE A 641      47.530  37.530  63.140  1.00  0.00           N
ATOM    872  HN  ILE A 641      47.680  37.700  64.100  1.00  0.00           H
ATOM    873  CA  ILE A 641      46.710  36.370  62.910  1.00  0.00           C
ATOM    874  HA  ILE A 641      47.230  35.740  62.210  1.00  0.00           H
ATOM    875  CB  ILE A 641      46.340  35.700  64.200  1.00  0.00           C
ATOM    876  HB  ILE A 641      46.000  36.440  64.960  1.00  0.00           H
ATOM    877  CG2 ILE A 641      45.290  34.550  64.060  1.00  0.00           C
ATOM    878 HG21 ILE A 641      44.310  34.980  63.740  1.00  0.00           H
ATOM    879 HG22 ILE A 641      45.090  33.920  64.960  1.00  0.00           H
ATOM    880 HG23 ILE A 641      45.570  33.880  63.240  1.00  0.00           H
ATOM    881  CG1 ILE A 641      47.620  35.170  64.860  1.00  0.00           C
ATOM    882 HG11 ILE A 641      47.340  34.650  65.790  1.00  0.00           H
ATOM    883 HG12 ILE A 641      48.200  36.010  65.290  1.00  0.00           H
ATOM    884  CD  ILE A 641      48.570  34.350  63.980  1.00  0.00           C
ATOM    885  HD1 ILE A 641      48.810  34.900  63.050  1.00  0.00           H
ATOM    886  HD2 ILE A 641      48.080  33.360  63.860  1.00  0.00           H
ATOM    887  HD3 ILE A 641      49.550  34.120  64.440  1.00  0.00           H
ATOM    888  C   ILE A 641      45.460  36.780  62.190  1.00  0.00           C
ATOM    889  O   ILE A 641      45.100  36.170  61.210  1.00  0.00           O
ATOM    890  N   GLU A 642      44.720  37.820  62.690  1.00  0.00           N
ATOM    891  HN  GLU A 642      44.980  38.170  63.590  1.00  0.00           H
ATOM    892  CA  GLU A 642      43.510  38.390  62.100  1.00  0.00           C
ATOM    893  HA  GLU A 642      42.700  37.670  62.190  1.00  0.00           H
ATOM    894  CB  GLU A 642      43.070  39.610  62.910  1.00  0.00           C
ATOM    895  HB1 GLU A 642      42.050  39.930  62.640  1.00  0.00           H
ATOM    896  HB2 GLU A 642      43.770  40.450  62.720  1.00  0.00           H
ATOM    897  CG  GLU A 642      42.770  39.290  64.420  1.00  0.00           C
ATOM    898  HG1 GLU A 642      42.410  38.240  64.450  1.00  0.00           H
ATOM    899  HG2 GLU A 642      41.910  39.930  64.710  1.00  0.00           H
ATOM    900  CD  GLU A 642      43.990  39.500  65.350  1.00  0.00           C
ATOM    901  OE1 GLU A 642      43.870  40.200  66.390  1.00  0.00           O
ATOM    902  OE2 GLU A 642      45.100  39.100  64.910  1.00  0.00           O
ATOM    903  C   GLU A 642      43.660  38.820  60.710  1.00  0.00           C
ATOM    904  O   GLU A 642      42.770  38.770  59.870  1.00  0.00           O
ATOM    905  N   SER A 643      44.850  39.470  60.460  1.00  0.00           N
ATOM    906  HN  SER A 643      45.480  39.600  61.230  1.00  0.00           H
ATOM    907  CA  SER A 643      45.390  39.720  59.070  1.00  0.00           C
ATOM    908  HA  SER A 643      44.590  40.280  58.610  1.00  0.00           H
ATOM    909  CB  SER A 643      46.600  40.630  59.160  1.00  0.00           C
ATOM    910  HB1 SER A 643      46.830  40.910  58.100  1.00  0.00           H
ATOM    911  HB2 SER A 643      47.450  40.020  59.520  1.00  0.00           H
ATOM    912  OG  SER A 643      46.430  41.720  60.050  1.00  0.00           O
ATOM    913  HG1 SER A 643      46.510  41.390  60.950  1.00  0.00           H
ATOM    914  C   SER A 643      45.520  38.510  58.200  1.00  0.00           C
ATOM    915  O   SER A 643      44.960  38.600  57.050  1.00  0.00           O
ATOM    916  N   LEU A 644      46.130  37.360  58.620  1.00  0.00           N
ATOM    917  HN  LEU A 644      46.580  37.270  59.500  1.00  0.00           H
ATOM    918  CA  LEU A 644      46.070  36.160  57.790  1.00  0.00           C
ATOM    919  HA  LEU A 644      46.510  36.410  56.830  1.00  0.00           H
ATOM    920  CB  LEU A 644      47.000  35.020  58.350  1.00  0.00           C
ATOM    921  HB1 LEU A 644      47.020  34.100  57.740  1.00  0.00           H
ATOM    922  HB2 LEU A 644      46.640  34.790  59.380  1.00  0.00           H
ATOM    923  CG  LEU A 644      48.520  35.320  58.620  1.00  0.00           C
ATOM    924  HG  LEU A 644      48.590  36.270  59.190  1.00  0.00           H
ATOM    925  CD1 LEU A 644      49.310  34.110  59.320  1.00  0.00           C
ATOM    926 HD11 LEU A 644      50.400  34.300  59.440  1.00  0.00           H
ATOM    927 HD12 LEU A 644      49.180  33.140  58.800  1.00  0.00           H
ATOM    928 HD13 LEU A 644      48.850  34.060  60.330  1.00  0.00           H
ATOM    929  CD2 LEU A 644      49.190  35.730  57.270  1.00  0.00           C
ATOM    930 HD21 LEU A 644      49.050  34.980  56.470  1.00  0.00           H
ATOM    931 HD22 LEU A 644      50.280  35.760  57.480  1.00  0.00           H
ATOM    932 HD23 LEU A 644      48.870  36.730  56.910  1.00  0.00           H
ATOM    933  C   LEU A 644      44.720  35.560  57.560  1.00  0.00           C
ATOM    934  O   LEU A 644      44.340  35.020  56.510  1.00  0.00           O
ATOM    935  N   PHE A 645      43.930  35.510  58.680  1.00  0.00           N
ATOM    936  HN  PHE A 645      44.340  35.880  59.520  1.00  0.00           H
ATOM    937  CA  PHE A 645      42.610  34.980  58.830  1.00  0.00           C
ATOM    938  HA  PHE A 645      42.660  34.070  58.240  1.00  0.00           H
ATOM    939  CB  PHE A 645      42.100  34.900  60.290  1.00  0.00           C
ATOM    940  HB1 PHE A 645      42.220  35.880  60.790  1.00  0.00           H
ATOM    941  HB2 PHE A 645      42.760  34.170  60.810  1.00  0.00           H
ATOM    942  CG  PHE A 645      40.830  34.120  60.390  1.00  0.00           C
ATOM    943  CD1 PHE A 645      40.310  33.230  59.430  1.00  0.00           C
ATOM    944  HD1 PHE A 645      40.950  33.120  58.580  1.00  0.00           H
ATOM    945  CE1 PHE A 645      38.970  32.680  59.510  1.00  0.00           C
ATOM    946  HE1 PHE A 645      38.520  32.110  58.710  1.00  0.00           H
ATOM    947  CZ  PHE A 645      38.250  33.000  60.650  1.00  0.00           C
ATOM    948  HZ  PHE A 645      37.260  32.650  60.900  1.00  0.00           H
ATOM    949  CD2 PHE A 645      40.110  34.280  61.580  1.00  0.00           C
ATOM    950  HD2 PHE A 645      40.450  34.810  62.460  1.00  0.00           H
ATOM    951  CE2 PHE A 645      38.830  33.750  61.670  1.00  0.00           C
ATOM    952  HE2 PHE A 645      38.280  33.990  62.550  1.00  0.00           H
ATOM    953  C   PHE A 645      41.630  35.730  57.990  1.00  0.00           C
ATOM    954  O   PHE A 645      40.960  35.110  57.150  1.00  0.00           O
ATOM    955  N   GLY A 646      41.550  37.060  58.100  1.00  0.00           N
ATOM    956  HN  GLY A 646      42.090  37.550  58.790  1.00  0.00           H
ATOM    957  CA  GLY A 646      40.840  37.890  57.140  1.00  0.00           C
ATOM    958  HA1 GLY A 646      40.940  38.960  57.230  1.00  0.00           H
ATOM    959  HA2 GLY A 646      39.790  37.650  57.180  1.00  0.00           H
ATOM    960  C   GLY A 646      41.100  37.740  55.600  1.00  0.00           C
ATOM    961  O   GLY A 646      40.120  37.730  54.790  1.00  0.00           O
ATOM    962  N   ALA A 647      42.350  37.690  55.180  1.00  0.00           N
ATOM    963  HN  ALA A 647      43.070  37.730  55.860  1.00  0.00           H
ATOM    964  CA  ALA A 647      42.630  37.620  53.790  1.00  0.00           C
ATOM    965  HA  ALA A 647      42.060  38.380  53.280  1.00  0.00           H
ATOM    966  CB  ALA A 647      44.180  37.850  53.600  1.00  0.00           C
ATOM    967  HB1 ALA A 647      44.680  36.850  53.600  1.00  0.00           H
ATOM    968  HB2 ALA A 647      44.640  38.510  54.350  1.00  0.00           H
ATOM    969  HB3 ALA A 647      44.290  38.300  52.590  1.00  0.00           H
ATOM    970  C   ALA A 647      42.260  36.250  53.170  1.00  0.00           C
ATOM    971  O   ALA A 647      41.750  36.150  52.070  1.00  0.00           O
ATOM    972  N   SER A 648      42.540  35.150  53.860  1.00  0.00           N
ATOM    973  HN  SER A 648      43.060  35.330  54.700  1.00  0.00           H
ATOM    974  CA  SER A 648      42.150  33.790  53.500  1.00  0.00           C
ATOM    975  HA  SER A 648      42.510  33.610  52.500  1.00  0.00           H
ATOM    976  CB  SER A 648      42.870  32.670  54.380  1.00  0.00           C
ATOM    977  HB1 SER A 648      43.980  32.790  54.410  1.00  0.00           H
ATOM    978  HB2 SER A 648      42.660  31.710  53.870  1.00  0.00           H
ATOM    979  OG  SER A 648      42.460  32.630  55.700  1.00  0.00           O
ATOM    980  HG1 SER A 648      42.960  33.330  56.110  1.00  0.00           H
ATOM    981  C   SER A 648      40.690  33.570  53.470  1.00  0.00           C
ATOM    982  O   SER A 648      40.190  33.010  52.560  1.00  0.00           O
ATOM    983  N   LEU A 649      39.970  34.100  54.510  1.00  0.00           N
ATOM    984  HN  LEU A 649      40.440  34.490  55.300  1.00  0.00           H
ATOM    985  CA  LEU A 649      38.500  34.110  54.760  1.00  0.00           C
ATOM    986  HA  LEU A 649      38.270  33.070  54.620  1.00  0.00           H
ATOM    987  CB  LEU A 649      37.980  34.610  56.100  1.00  0.00           C
ATOM    988  HB1 LEU A 649      38.270  35.670  56.270  1.00  0.00           H
ATOM    989  HB2 LEU A 649      38.350  33.870  56.840  1.00  0.00           H
ATOM    990  CG  LEU A 649      36.440  34.490  56.400  1.00  0.00           C
ATOM    991  HG  LEU A 649      36.010  33.810  55.640  1.00  0.00           H
ATOM    992  CD1 LEU A 649      36.140  34.050  57.810  1.00  0.00           C
ATOM    993 HD11 LEU A 649      36.630  33.090  58.090  1.00  0.00           H
ATOM    994 HD12 LEU A 649      35.030  34.020  57.950  1.00  0.00           H
ATOM    995 HD13 LEU A 649      36.630  34.760  58.500  1.00  0.00           H
ATOM    996  CD2 LEU A 649      35.860  35.870  56.220  1.00  0.00           C
ATOM    997 HD21 LEU A 649      34.780  35.880  56.460  1.00  0.00           H
ATOM    998 HD22 LEU A 649      36.040  36.260  55.200  1.00  0.00           H
ATOM    999 HD23 LEU A 649      36.460  36.560  56.840  1.00  0.00           H
ATOM   1000  C   LEU A 649      37.800  34.840  53.550  1.00  0.00           C
ATOM   1001  O   LEU A 649      36.810  34.320  53.020  1.00  0.00           O
ATOM   1002  N   THR A 650      38.320  36.040  53.260  1.00  0.00           N
ATOM   1003  HN  THR A 650      38.890  36.630  53.820  1.00  0.00           H
ATOM   1004  CA  THR A 650      37.860  36.780  52.020  1.00  0.00           C
ATOM   1005  HA  THR A 650      36.810  37.030  52.080  1.00  0.00           H
ATOM   1006  CB  THR A 650      38.600  38.080  51.770  1.00  0.00           C
ATOM   1007  HB  THR A 650      39.650  38.020  51.440  1.00  0.00           H
ATOM   1008  OG1 THR A 650      38.460  38.910  52.910  1.00  0.00           O
ATOM   1009  HG1 THR A 650      39.090  38.690  53.610  1.00  0.00           H
ATOM   1010  CG2 THR A 650      37.820  38.830  50.650  1.00  0.00           C
ATOM   1011 HG21 THR A 650      36.770  38.980  50.980  1.00  0.00           H
ATOM   1012 HG22 THR A 650      37.780  38.280  49.690  1.00  0.00           H
ATOM   1013 HG23 THR A 650      38.250  39.830  50.440  1.00  0.00           H
ATOM   1014  C   THR A 650      38.090  35.940  50.810  1.00  0.00           C
ATOM   1015  O   THR A 650      37.220  35.690  49.960  1.00  0.00           O
ATOM   1016  N   GLY A 651      39.360  35.500  50.800  1.00  0.00           N
ATOM   1017  HN  GLY A 651      39.920  35.680  51.600  1.00  0.00           H
ATOM   1018  CA  GLY A 651      39.980  34.650  49.810  1.00  0.00           C
ATOM   1019  HA1 GLY A 651      40.820  34.300  50.400  1.00  0.00           H
ATOM   1020  HA2 GLY A 651      40.160  35.250  48.930  1.00  0.00           H
ATOM   1021  C   GLY A 651      39.260  33.380  49.240  1.00  0.00           C
ATOM   1022  O   GLY A 651      39.040  33.200  48.030  1.00  0.00           O
ATOM   1023  N   ILE A 652      39.010  32.420  50.140  1.00  0.00           N
ATOM   1024  HN  ILE A 652      39.290  32.690  51.060  1.00  0.00           H
ATOM   1025  CA  ILE A 652      38.500  31.090  49.850  1.00  0.00           C
ATOM   1026  HA  ILE A 652      39.140  30.650  49.080  1.00  0.00           H
ATOM   1027  CB  ILE A 652      38.800  30.050  51.040  1.00  0.00           C
ATOM   1028  HB  ILE A 652      38.440  30.490  52.000  1.00  0.00           H
ATOM   1029  CG2 ILE A 652      38.060  28.780  50.810  1.00  0.00           C
ATOM   1030 HG21 ILE A 652      38.440  28.190  49.950  1.00  0.00           H
ATOM   1031 HG22 ILE A 652      36.980  28.900  50.600  1.00  0.00           H
ATOM   1032 HG23 ILE A 652      38.090  28.060  51.670  1.00  0.00           H
ATOM   1033  CG1 ILE A 652      40.360  29.900  51.300  1.00  0.00           C
ATOM   1034 HG11 ILE A 652      40.690  30.920  51.560  1.00  0.00           H
ATOM   1035 HG12 ILE A 652      40.830  29.590  50.340  1.00  0.00           H
ATOM   1036  CD  ILE A 652      40.790  28.780  52.260  1.00  0.00           C
ATOM   1037  HD1 ILE A 652      40.170  28.980  53.160  1.00  0.00           H
ATOM   1038  HD2 ILE A 652      41.860  28.940  52.510  1.00  0.00           H
ATOM   1039  HD3 ILE A 652      40.560  27.730  51.990  1.00  0.00           H
ATOM   1040  C   ILE A 652      37.060  31.070  49.250  1.00  0.00           C
ATOM   1041  O   ILE A 652      36.810  30.470  48.230  1.00  0.00           O
ATOM   1042  N   ALA A 653      36.070  31.810  49.770  1.00  0.00           N
ATOM   1043  HN  ALA A 653      36.250  32.320  50.610  1.00  0.00           H
ATOM   1044  CA  ALA A 653      34.870  32.100  48.960  1.00  0.00           C
ATOM   1045  HA  ALA A 653      34.260  31.220  48.800  1.00  0.00           H
ATOM   1046  CB  ALA A 653      33.810  33.030  49.720  1.00  0.00           C
ATOM   1047  HB1 ALA A 653      33.560  32.650  50.720  1.00  0.00           H
ATOM   1048  HB2 ALA A 653      32.870  33.050  49.120  1.00  0.00           H
ATOM   1049  HB3 ALA A 653      34.280  34.040  49.810  1.00  0.00           H
ATOM   1050  C   ALA A 653      35.140  32.790  47.630  1.00  0.00           C
ATOM   1051  O   ALA A 653      34.610  32.350  46.610  1.00  0.00           O
ATOM   1052  N   TYR A 654      36.000  33.840  47.620  1.00  0.00           N
ATOM   1053  HN  TYR A 654      36.310  34.170  48.510  1.00  0.00           H
ATOM   1054  CA  TYR A 654      36.150  34.680  46.440  1.00  0.00           C
ATOM   1055  HA  TYR A 654      35.140  34.910  46.150  1.00  0.00           H
ATOM   1056  CB  TYR A 654      36.790  36.040  46.880  1.00  0.00           C
ATOM   1057  HB1 TYR A 654      37.610  35.750  47.560  1.00  0.00           H
ATOM   1058  HB2 TYR A 654      36.070  36.580  47.530  1.00  0.00           H
ATOM   1059  CG  TYR A 654      37.200  36.930  45.730  1.00  0.00           C
ATOM   1060  CD1 TYR A 654      38.480  36.890  45.230  1.00  0.00           C
ATOM   1061  HD1 TYR A 654      39.180  36.190  45.680  1.00  0.00           H
ATOM   1062  CE1 TYR A 654      38.880  37.860  44.290  1.00  0.00           C
ATOM   1063  HE1 TYR A 654      39.910  37.850  43.930  1.00  0.00           H
ATOM   1064  CZ  TYR A 654      38.040  38.950  43.980  1.00  0.00           C
ATOM   1065  OH  TYR A 654      38.510  40.010  43.120  1.00  0.00           O
ATOM   1066  HH  TYR A 654      39.230  39.720  42.570  1.00  0.00           H
ATOM   1067  CD2 TYR A 654      36.380  38.010  45.500  1.00  0.00           C
ATOM   1068  HD2 TYR A 654      35.440  38.190  45.990  1.00  0.00           H
ATOM   1069  CE2 TYR A 654      36.780  39.050  44.570  1.00  0.00           C
ATOM   1070  HE2 TYR A 654      36.090  39.870  44.390  1.00  0.00           H
ATOM   1071  C   TYR A 654      36.760  34.030  45.200  1.00  0.00           C
ATOM   1072  O   TYR A 654      36.320  34.130  44.050  1.00  0.00           O
ATOM   1073  N   SER A 655      37.840  33.310  45.400  1.00  0.00           N
ATOM   1074  HN  SER A 655      38.060  33.180  46.370  1.00  0.00           H
ATOM   1075  CA  SER A 655      38.520  32.400  44.450  1.00  0.00           C
ATOM   1076  HA  SER A 655      38.690  32.840  43.480  1.00  0.00           H
ATOM   1077  CB  SER A 655      39.940  31.830  44.960  1.00  0.00           C
ATOM   1078  HB1 SER A 655      40.620  32.690  45.130  1.00  0.00           H
ATOM   1079  HB2 SER A 655      40.430  31.220  44.160  1.00  0.00           H
ATOM   1080  OG  SER A 655      39.810  31.170  46.180  1.00  0.00           O
ATOM   1081  HG1 SER A 655      39.690  31.790  46.910  1.00  0.00           H
ATOM   1082  C   SER A 655      37.550  31.230  44.110  1.00  0.00           C
ATOM   1083  O   SER A 655      37.260  30.990  42.970  1.00  0.00           O
ATOM   1084  N   LEU A 656      37.010  30.480  45.050  1.00  0.00           N
ATOM   1085  HN  LEU A 656      37.280  30.690  45.980  1.00  0.00           H
ATOM   1086  CA  LEU A 656      36.340  29.150  44.860  1.00  0.00           C
ATOM   1087  HA  LEU A 656      37.060  28.470  44.420  1.00  0.00           H
ATOM   1088  CB  LEU A 656      35.950  28.610  46.210  1.00  0.00           C
ATOM   1089  HB1 LEU A 656      35.330  29.320  46.780  1.00  0.00           H
ATOM   1090  HB2 LEU A 656      36.940  28.440  46.690  1.00  0.00           H
ATOM   1091  CG  LEU A 656      35.140  27.310  46.190  1.00  0.00           C
ATOM   1092  HG  LEU A 656      34.270  27.460  45.510  1.00  0.00           H
ATOM   1093  CD1 LEU A 656      35.880  26.040  45.640  1.00  0.00           C
ATOM   1094 HD11 LEU A 656      36.510  25.660  46.460  1.00  0.00           H
ATOM   1095 HD12 LEU A 656      36.520  26.250  44.740  1.00  0.00           H
ATOM   1096 HD13 LEU A 656      35.120  25.280  45.370  1.00  0.00           H
ATOM   1097  CD2 LEU A 656      34.640  26.940  47.560  1.00  0.00           C
ATOM   1098 HD21 LEU A 656      34.030  26.010  47.450  1.00  0.00           H
ATOM   1099 HD22 LEU A 656      34.070  27.750  48.060  1.00  0.00           H
ATOM   1100 HD23 LEU A 656      35.450  26.660  48.270  1.00  0.00           H
ATOM   1101  C   LEU A 656      35.170  29.360  43.910  1.00  0.00           C
ATOM   1102  O   LEU A 656      34.940  28.540  43.000  1.00  0.00           O
ATOM   1103  N   PHE A 657      34.490  30.480  44.040  1.00  0.00           N
ATOM   1104  HN  PHE A 657      34.670  31.050  44.840  1.00  0.00           H
ATOM   1105  CA  PHE A 657      33.310  30.770  43.270  1.00  0.00           C
ATOM   1106  HA  PHE A 657      32.840  29.910  42.820  1.00  0.00           H
ATOM   1107  CB  PHE A 657      32.230  31.380  44.200  1.00  0.00           C
ATOM   1108  HB1 PHE A 657      31.250  31.640  43.750  1.00  0.00           H
ATOM   1109  HB2 PHE A 657      32.730  32.320  44.530  1.00  0.00           H
ATOM   1110  CG  PHE A 657      31.890  30.640  45.430  1.00  0.00           C
ATOM   1111  CD1 PHE A 657      31.690  31.260  46.700  1.00  0.00           C
ATOM   1112  HD1 PHE A 657      31.870  32.330  46.820  1.00  0.00           H
ATOM   1113  CE1 PHE A 657      31.420  30.530  47.830  1.00  0.00           C
ATOM   1114  HE1 PHE A 657      31.370  31.040  48.780  1.00  0.00           H
ATOM   1115  CZ  PHE A 657      31.170  29.110  47.800  1.00  0.00           C
ATOM   1116  HZ  PHE A 657      31.090  28.670  48.780  1.00  0.00           H
ATOM   1117  CD2 PHE A 657      31.570  29.230  45.380  1.00  0.00           C
ATOM   1118  HD2 PHE A 657      31.580  28.890  44.350  1.00  0.00           H
ATOM   1119  CE2 PHE A 657      31.280  28.470  46.520  1.00  0.00           C
ATOM   1120  HE2 PHE A 657      31.170  27.400  46.470  1.00  0.00           H
ATOM   1121  C   PHE A 657      33.680  31.770  42.170  1.00  0.00           C
ATOM   1122  O   PHE A 657      32.870  31.950  41.290  1.00  0.00           O
ATOM   1123  N   ALA A 658      34.930  32.240  42.070  1.00  0.00           N
ATOM   1124  HN  ALA A 658      35.590  31.840  42.690  1.00  0.00           H
ATOM   1125  CA  ALA A 658      35.470  32.910  40.910  1.00  0.00           C
ATOM   1126  HA  ALA A 658      36.450  33.180  41.270  1.00  0.00           H
ATOM   1127  CB  ALA A 658      35.780  32.050  39.630  1.00  0.00           C
ATOM   1128  HB1 ALA A 658      36.570  31.340  39.910  1.00  0.00           H
ATOM   1129  HB2 ALA A 658      36.140  32.780  38.870  1.00  0.00           H
ATOM   1130  HB3 ALA A 658      34.860  31.570  39.220  1.00  0.00           H
ATOM   1131  C   ALA A 658      34.810  34.210  40.580  1.00  0.00           C
ATOM   1132  O   ALA A 658      34.220  34.360  39.520  1.00  0.00           O
ATOM   1133  N   GLY A 659      34.830  35.250  41.480  1.00  0.00           N
ATOM   1134  HN  GLY A 659      35.300  35.060  42.340  1.00  0.00           H
ATOM   1135  CA  GLY A 659      34.430  36.580  41.190  1.00  0.00           C
ATOM   1136  HA1 GLY A 659      34.580  37.220  42.040  1.00  0.00           H
ATOM   1137  HA2 GLY A 659      33.410  36.500  40.840  1.00  0.00           H
ATOM   1138  C   GLY A 659      35.240  37.180  40.030  1.00  0.00           C
ATOM   1139  O   GLY A 659      34.710  37.930  39.220  1.00  0.00           O
ATOM   1140  N   GLN A 660      36.520  36.880  39.960  1.00  0.00           N
ATOM   1141  HN  GLN A 660      36.830  36.320  40.740  1.00  0.00           H
ATOM   1142  CA  GLN A 660      37.500  37.370  39.000  1.00  0.00           C
ATOM   1143  HA  GLN A 660      37.020  37.240  38.040  1.00  0.00           H
ATOM   1144  CB  GLN A 660      37.820  38.890  39.130  1.00  0.00           C
ATOM   1145  HB1 GLN A 660      38.120  39.070  40.190  1.00  0.00           H
ATOM   1146  HB2 GLN A 660      36.860  39.430  38.960  1.00  0.00           H
ATOM   1147  CG  GLN A 660      38.820  39.470  38.090  1.00  0.00           C
ATOM   1148  HG1 GLN A 660      39.880  39.300  38.370  1.00  0.00           H
ATOM   1149  HG2 GLN A 660      38.640  40.570  37.990  1.00  0.00           H
ATOM   1150  CD  GLN A 660      38.870  38.840  36.640  1.00  0.00           C
ATOM   1151  OE1 GLN A 660      39.550  37.870  36.340  1.00  0.00           O
ATOM   1152  NE2 GLN A 660      38.130  39.490  35.720  1.00  0.00           N
ATOM   1153 HE21 GLN A 660      37.990  39.170  34.780  1.00  0.00           H
ATOM   1154 HE22 GLN A 660      37.750  40.350  36.060  1.00  0.00           H
ATOM   1155  C   GLN A 660      38.870  36.650  39.080  1.00  0.00           C
ATOM   1156  O   GLN A 660      39.690  37.180  39.800  1.00  0.00           O
ATOM   1157  N   PRO A 661      39.130  35.530  38.430  1.00  0.00           N
ATOM   1158  CD  PRO A 661      38.080  34.990  37.610  1.00  0.00           C
ATOM   1159  HD1 PRO A 661      37.790  35.600  36.740  1.00  0.00           H
ATOM   1160  HD2 PRO A 661      37.210  34.720  38.270  1.00  0.00           H
ATOM   1161  CA  PRO A 661      40.140  34.540  38.780  1.00  0.00           C
ATOM   1162  HA  PRO A 661      40.040  34.470  39.850  1.00  0.00           H
ATOM   1163  CB  PRO A 661      39.760  33.320  38.090  1.00  0.00           C
ATOM   1164  HB1 PRO A 661      39.240  32.620  38.780  1.00  0.00           H
ATOM   1165  HB2 PRO A 661      40.610  32.760  37.650  1.00  0.00           H
ATOM   1166  CG  PRO A 661      38.760  33.760  37.070  1.00  0.00           C
ATOM   1167  HG1 PRO A 661      39.180  34.060  36.090  1.00  0.00           H
ATOM   1168  HG2 PRO A 661      38.020  32.950  36.920  1.00  0.00           H
ATOM   1169  C   PRO A 661      41.580  34.960  38.340  1.00  0.00           C
ATOM   1170  O   PRO A 661      42.530  34.180  38.520  1.00  0.00           O
ATOM   1171  N   LEU A 662      41.750  36.190  37.860  1.00  0.00           N
ATOM   1172  HN  LEU A 662      40.930  36.740  37.710  1.00  0.00           H
ATOM   1173  CA  LEU A 662      43.020  36.790  37.430  1.00  0.00           C
ATOM   1174  HA  LEU A 662      43.720  35.960  37.440  1.00  0.00           H
ATOM   1175  CB  LEU A 662      42.890  37.460  36.070  1.00  0.00           C
ATOM   1176  HB1 LEU A 662      43.830  37.970  35.780  1.00  0.00           H
ATOM   1177  HB2 LEU A 662      42.150  38.290  36.090  1.00  0.00           H
ATOM   1178  CG  LEU A 662      42.380  36.500  34.920  1.00  0.00           C
ATOM   1179  HG  LEU A 662      41.570  35.860  35.330  1.00  0.00           H
ATOM   1180  CD1 LEU A 662      41.940  37.120  33.620  1.00  0.00           C
ATOM   1181 HD11 LEU A 662      42.830  37.500  33.070  1.00  0.00           H
ATOM   1182 HD12 LEU A 662      41.280  38.020  33.650  1.00  0.00           H
ATOM   1183 HD13 LEU A 662      41.440  36.380  32.950  1.00  0.00           H
ATOM   1184  CD2 LEU A 662      43.530  35.450  34.690  1.00  0.00           C
ATOM   1185 HD21 LEU A 662      43.260  34.770  33.850  1.00  0.00           H
ATOM   1186 HD22 LEU A 662      43.750  34.830  35.590  1.00  0.00           H
ATOM   1187 HD23 LEU A 662      44.490  35.990  34.500  1.00  0.00           H
ATOM   1188  C   LEU A 662      43.500  37.730  38.480  1.00  0.00           C
ATOM   1189  O   LEU A 662      44.630  38.190  38.410  1.00  0.00           O
ATOM   1190  N   THR A 663      42.560  38.100  39.390  1.00  0.00           N
ATOM   1191  HN  THR A 663      41.700  37.600  39.480  1.00  0.00           H
ATOM   1192  CA  THR A 663      42.760  38.970  40.570  1.00  0.00           C
ATOM   1193  HA  THR A 663      43.600  39.570  40.260  1.00  0.00           H
ATOM   1194  CB  THR A 663      41.670  39.920  41.010  1.00  0.00           C
ATOM   1195  HB  THR A 663      41.940  40.560  41.870  1.00  0.00           H
ATOM   1196  OG1 THR A 663      40.540  39.250  41.440  1.00  0.00           O
ATOM   1197  HG1 THR A 663      40.300  38.690  40.690  1.00  0.00           H
ATOM   1198  CG2 THR A 663      41.370  40.930  39.880  1.00  0.00           C
ATOM   1199 HG21 THR A 663      40.270  41.110  39.910  1.00  0.00           H
ATOM   1200 HG22 THR A 663      41.560  40.590  38.830  1.00  0.00           H
ATOM   1201 HG23 THR A 663      41.830  41.930  40.040  1.00  0.00           H
ATOM   1202  C   THR A 663      43.120  38.230  41.730  1.00  0.00           C
ATOM   1203  O   THR A 663      42.600  37.190  42.030  1.00  0.00           O
ATOM   1204  N   ILE A 664      44.090  38.810  42.470  1.00  0.00           N
ATOM   1205  HN  ILE A 664      44.440  39.640  42.050  1.00  0.00           H
ATOM   1206  CA  ILE A 664      44.670  38.290  43.690  1.00  0.00           C
ATOM   1207  HA  ILE A 664      44.150  37.370  43.970  1.00  0.00           H
ATOM   1208  CB  ILE A 664      46.190  38.060  43.630  1.00  0.00           C
ATOM   1209  HB  ILE A 664      46.740  39.020  43.600  1.00  0.00           H
ATOM   1210  CG2 ILE A 664      46.660  37.330  44.930  1.00  0.00           C
ATOM   1211 HG21 ILE A 664      47.700  36.960  44.810  1.00  0.00           H
ATOM   1212 HG22 ILE A 664      46.070  36.440  45.230  1.00  0.00           H
ATOM   1213 HG23 ILE A 664      46.760  38.040  45.790  1.00  0.00           H
ATOM   1214  CG1 ILE A 664      46.640  37.170  42.480  1.00  0.00           C
ATOM   1215 HG11 ILE A 664      47.750  37.140  42.440  1.00  0.00           H
ATOM   1216 HG12 ILE A 664      46.300  37.720  41.570  1.00  0.00           H
ATOM   1217  CD  ILE A 664      46.090  35.720  42.540  1.00  0.00           C
ATOM   1218  HD1 ILE A 664      45.100  35.700  43.050  1.00  0.00           H
ATOM   1219  HD2 ILE A 664      46.830  35.060  43.040  1.00  0.00           H
ATOM   1220  HD3 ILE A 664      46.090  35.350  41.490  1.00  0.00           H
ATOM   1221  C   ILE A 664      44.460  39.320  44.800  1.00  0.00           C
ATOM   1222  O   ILE A 664      44.510  40.510  44.560  1.00  0.00           O
ATOM   1223  N   LEU A 665      44.100  38.940  45.980  1.00  0.00           N
ATOM   1224  HN  LEU A 665      44.120  37.950  46.050  1.00  0.00           H
ATOM   1225  CA  LEU A 665      43.890  39.770  47.160  1.00  0.00           C
ATOM   1226  HA  LEU A 665      43.510  40.740  46.860  1.00  0.00           H
ATOM   1227  CB  LEU A 665      42.690  39.190  48.050  1.00  0.00           C
ATOM   1228  HB1 LEU A 665      42.310  39.900  48.820  1.00  0.00           H
ATOM   1229  HB2 LEU A 665      43.120  38.290  48.560  1.00  0.00           H
ATOM   1230  CG  LEU A 665      41.510  38.710  47.270  1.00  0.00           C
ATOM   1231  HG  LEU A 665      41.800  37.960  46.510  1.00  0.00           H
ATOM   1232  CD1 LEU A 665      40.480  38.100  48.280  1.00  0.00           C
ATOM   1233 HD11 LEU A 665      39.740  37.500  47.700  1.00  0.00           H
ATOM   1234 HD12 LEU A 665      40.010  38.970  48.780  1.00  0.00           H
ATOM   1235 HD13 LEU A 665      41.000  37.350  48.910  1.00  0.00           H
ATOM   1236  CD2 LEU A 665      40.840  39.870  46.520  1.00  0.00           C
ATOM   1237 HD21 LEU A 665      41.410  40.160  45.610  1.00  0.00           H
ATOM   1238 HD22 LEU A 665      40.750  40.730  47.220  1.00  0.00           H
ATOM   1239 HD23 LEU A 665      39.810  39.550  46.260  1.00  0.00           H
ATOM   1240  C   LEU A 665      45.240  40.050  47.910  1.00  0.00           C
ATOM   1241  O   LEU A 665      45.990  39.170  48.290  1.00  0.00           O
ATOM   1242  N   GLY A 666      45.530  41.330  48.240  1.00  0.00           N
ATOM   1243  HN  GLY A 666      44.880  42.040  48.010  1.00  0.00           H
ATOM   1244  CA  GLY A 666      46.720  41.680  49.010  1.00  0.00           C
ATOM   1245  HA1 GLY A 666      47.380  42.290  48.410  1.00  0.00           H
ATOM   1246  HA2 GLY A 666      47.210  40.800  49.390  1.00  0.00           H
ATOM   1247  C   GLY A 666      46.380  42.600  50.110  1.00  0.00           C
ATOM   1248  O   GLY A 666      45.360  42.340  50.810  1.00  0.00           O
ATOM   1249  N   SER A 667      47.170  43.660  50.310  1.00  0.00           N
ATOM   1250  HN  SER A 667      47.950  43.870  49.700  1.00  0.00           H
ATOM   1251  CA  SER A 667      47.010  44.590  51.430  1.00  0.00           C
ATOM   1252  HA  SER A 667      46.100  44.230  51.880  1.00  0.00           H
ATOM   1253  CB  SER A 667      48.120  44.500  52.510  1.00  0.00           C
ATOM   1254  HB1 SER A 667      48.100  43.440  52.870  1.00  0.00           H
ATOM   1255  HB2 SER A 667      47.770  45.160  53.330  1.00  0.00           H
ATOM   1256  OG  SER A 667      49.400  44.830  51.980  1.00  0.00           O
ATOM   1257  HG1 SER A 667      49.380  45.790  51.990  1.00  0.00           H
ATOM   1258  C   SER A 667      46.670  45.980  51.100  1.00  0.00           C
ATOM   1259  O   SER A 667      47.440  46.780  50.500  1.00  0.00           O
ATOM   1260  N   THR A 668      45.430  46.460  51.490  1.00  0.00           N
ATOM   1261  HN  THR A 668      44.800  45.790  51.890  1.00  0.00           H
ATOM   1262  CA  THR A 668      45.000  47.760  51.220  1.00  0.00           C
ATOM   1263  HA  THR A 668      45.080  47.950  50.170  1.00  0.00           H
ATOM   1264  CB  THR A 668      43.500  47.930  51.230  1.00  0.00           C
ATOM   1265  HB  THR A 668      43.020  47.610  50.280  1.00  0.00           H
ATOM   1266  OG1 THR A 668      43.000  49.240  51.370  1.00  0.00           O
ATOM   1267  HG1 THR A 668      42.150  49.260  50.900  1.00  0.00           H
ATOM   1268  CG2 THR A 668      42.870  47.090  52.340  1.00  0.00           C
ATOM   1269 HG21 THR A 668      41.890  47.540  52.580  1.00  0.00           H
ATOM   1270 HG22 THR A 668      43.430  47.080  53.300  1.00  0.00           H
ATOM   1271 HG23 THR A 668      42.760  46.000  52.090  1.00  0.00           H
ATOM   1272  C   THR A 668      45.740  48.900  51.930  1.00  0.00           C
ATOM   1273  O   THR A 668      46.020  48.870  53.100  1.00  0.00           O
ATOM   1274  N   GLY A 669      46.080  50.000  51.230  1.00  0.00           N
ATOM   1275  HN  GLY A 669      45.810  50.120  50.270  1.00  0.00           H
ATOM   1276  CA  GLY A 669      46.690  51.140  51.890  1.00  0.00           C
ATOM   1277  HA1 GLY A 669      47.260  51.770  51.220  1.00  0.00           H
ATOM   1278  HA2 GLY A 669      47.320  50.760  52.680  1.00  0.00           H
ATOM   1279  C   GLY A 669      45.790  52.180  52.450  1.00  0.00           C
ATOM   1280  O   GLY A 669      45.990  52.560  53.580  1.00  0.00           O
ATOM   1281  N   PRO A 670      44.690  52.580  51.800  1.00  0.00           N
ATOM   1282  CD  PRO A 670      44.650  52.560  50.340  1.00  0.00           C
ATOM   1283  HD1 PRO A 670      44.120  51.660  49.960  1.00  0.00           H
ATOM   1284  HD2 PRO A 670      45.640  52.760  49.900  1.00  0.00           H
ATOM   1285  CA  PRO A 670      43.660  53.460  52.350  1.00  0.00           C
ATOM   1286  HA  PRO A 670      44.130  54.360  52.730  1.00  0.00           H
ATOM   1287  CB  PRO A 670      42.750  53.700  51.110  1.00  0.00           C
ATOM   1288  HB1 PRO A 670      42.070  54.560  51.260  1.00  0.00           H
ATOM   1289  HB2 PRO A 670      42.120  52.810  50.900  1.00  0.00           H
ATOM   1290  CG  PRO A 670      43.810  53.730  50.010  1.00  0.00           C
ATOM   1291  HG1 PRO A 670      43.460  53.510  48.970  1.00  0.00           H
ATOM   1292  HG2 PRO A 670      44.400  54.660  50.070  1.00  0.00           H
ATOM   1293  C   PRO A 670      42.840  52.920  53.480  1.00  0.00           C
ATOM   1294  O   PRO A 670      42.430  53.760  54.260  1.00  0.00           O
ATOM   1295  N   VAL A 671      42.490  51.630  53.600  1.00  0.00           N
ATOM   1296  HN  VAL A 671      42.600  51.000  52.840  1.00  0.00           H
ATOM   1297  CA  VAL A 671      41.920  51.050  54.800  1.00  0.00           C
ATOM   1298  HA  VAL A 671      41.140  51.730  55.100  1.00  0.00           H
ATOM   1299  CB  VAL A 671      41.410  49.660  54.590  1.00  0.00           C
ATOM   1300  HB  VAL A 671      42.230  49.080  54.120  1.00  0.00           H
ATOM   1301  CG1 VAL A 671      41.020  48.980  55.880  1.00  0.00           C
ATOM   1302 HG11 VAL A 671      41.920  48.750  56.500  1.00  0.00           H
ATOM   1303 HG12 VAL A 671      40.660  47.980  55.570  1.00  0.00           H
ATOM   1304 HG13 VAL A 671      40.230  49.550  56.410  1.00  0.00           H
ATOM   1305  CG2 VAL A 671      40.140  49.720  53.690  1.00  0.00           C
ATOM   1306 HG21 VAL A 671      40.250  50.100  52.660  1.00  0.00           H
ATOM   1307 HG22 VAL A 671      39.480  50.490  54.170  1.00  0.00           H
ATOM   1308 HG23 VAL A 671      39.660  48.730  53.780  1.00  0.00           H
ATOM   1309  C   VAL A 671      42.800  51.210  55.980  1.00  0.00           C
ATOM   1310  O   VAL A 671      42.300  51.560  57.040  1.00  0.00           O
ATOM   1311  N   LEU A 672      44.120  51.070  55.930  1.00  0.00           N
ATOM   1312  HN  LEU A 672      44.530  50.940  55.030  1.00  0.00           H
ATOM   1313  CA  LEU A 672      44.970  51.170  57.110  1.00  0.00           C
ATOM   1314  HA  LEU A 672      44.850  50.410  57.850  1.00  0.00           H
ATOM   1315  CB  LEU A 672      46.390  51.040  56.610  1.00  0.00           C
ATOM   1316  HB1 LEU A 672      46.700  51.490  55.640  1.00  0.00           H
ATOM   1317  HB2 LEU A 672      46.590  49.990  56.320  1.00  0.00           H
ATOM   1318  CG  LEU A 672      47.540  51.200  57.610  1.00  0.00           C
ATOM   1319  HG  LEU A 672      47.380  52.150  58.150  1.00  0.00           H
ATOM   1320  CD1 LEU A 672      47.560  50.080  58.640  1.00  0.00           C
ATOM   1321 HD11 LEU A 672      47.930  49.200  58.060  1.00  0.00           H
ATOM   1322 HD12 LEU A 672      46.530  49.850  58.990  1.00  0.00           H
ATOM   1323 HD13 LEU A 672      48.370  50.230  59.390  1.00  0.00           H
ATOM   1324  CD2 LEU A 672      48.890  51.250  56.910  1.00  0.00           C
ATOM   1325 HD21 LEU A 672      49.710  51.210  57.650  1.00  0.00           H
ATOM   1326 HD22 LEU A 672      49.210  52.160  56.360  1.00  0.00           H
ATOM   1327 HD23 LEU A 672      49.060  50.290  56.370  1.00  0.00           H
ATOM   1328  C   LEU A 672      44.820  52.560  57.810  1.00  0.00           C
ATOM   1329  O   LEU A 672      44.630  52.740  58.990  1.00  0.00           O
ATOM   1330  N   VAL A 673      44.850  53.610  56.950  1.00  0.00           N
ATOM   1331  HN  VAL A 673      45.110  53.420  56.000  1.00  0.00           H
ATOM   1332  CA  VAL A 673      44.460  54.970  57.300  1.00  0.00           C
ATOM   1333  HA  VAL A 673      45.130  55.260  58.090  1.00  0.00           H
ATOM   1334  CB  VAL A 673      44.660  55.910  56.050  1.00  0.00           C
ATOM   1335  HB  VAL A 673      43.970  55.670  55.210  1.00  0.00           H
ATOM   1336  CG1 VAL A 673      44.340  57.370  56.380  1.00  0.00           C
ATOM   1337 HG11 VAL A 673      43.260  57.480  56.620  1.00  0.00           H
ATOM   1338 HG12 VAL A 673      44.750  58.060  55.610  1.00  0.00           H
ATOM   1339 HG13 VAL A 673      44.790  57.600  57.380  1.00  0.00           H
ATOM   1340  CG2 VAL A 673      46.110  55.840  55.490  1.00  0.00           C
ATOM   1341 HG21 VAL A 673      46.880  56.110  56.250  1.00  0.00           H
ATOM   1342 HG22 VAL A 673      46.220  56.640  54.730  1.00  0.00           H
ATOM   1343 HG23 VAL A 673      46.310  54.860  55.020  1.00  0.00           H
ATOM   1344  C   VAL A 673      43.120  55.050  57.970  1.00  0.00           C
ATOM   1345  O   VAL A 673      42.970  55.650  59.000  1.00  0.00           O
ATOM   1346  N   PHE A 674      42.130  54.430  57.320  1.00  0.00           N
ATOM   1347  HN  PHE A 674      42.290  53.910  56.480  1.00  0.00           H
ATOM   1348  CA  PHE A 674      40.720  54.350  57.800  1.00  0.00           C
ATOM   1349  HA  PHE A 674      40.470  55.350  58.130  1.00  0.00           H
ATOM   1350  CB  PHE A 674      39.770  53.760  56.840  1.00  0.00           C
ATOM   1351  HB1 PHE A 674      40.010  52.690  56.690  1.00  0.00           H
ATOM   1352  HB2 PHE A 674      39.800  54.370  55.910  1.00  0.00           H
ATOM   1353  CG  PHE A 674      38.320  53.760  57.180  1.00  0.00           C
ATOM   1354  CD1 PHE A 674      37.430  54.700  56.570  1.00  0.00           C
ATOM   1355  HD1 PHE A 674      37.810  55.400  55.830  1.00  0.00           H
ATOM   1356  CE1 PHE A 674      36.080  54.750  56.920  1.00  0.00           C
ATOM   1357  HE1 PHE A 674      35.320  55.300  56.380  1.00  0.00           H
ATOM   1358  CZ  PHE A 674      35.590  53.910  57.920  1.00  0.00           C
ATOM   1359  HZ  PHE A 674      34.540  54.020  58.150  1.00  0.00           H
ATOM   1360  CD2 PHE A 674      37.750  52.810  58.050  1.00  0.00           C
ATOM   1361  HD2 PHE A 674      38.420  52.100  58.500  1.00  0.00           H
ATOM   1362  CE2 PHE A 674      36.370  52.900  58.450  1.00  0.00           C
ATOM   1363  HE2 PHE A 674      35.960  52.310  59.250  1.00  0.00           H
ATOM   1364  C   PHE A 674      40.660  53.680  59.220  1.00  0.00           C
ATOM   1365  O   PHE A 674      39.990  54.240  60.110  1.00  0.00           O
ATOM   1366  N   GLU A 675      41.380  52.570  59.420  1.00  0.00           N
ATOM   1367  HN  GLU A 675      41.980  52.270  58.680  1.00  0.00           H
ATOM   1368  CA  GLU A 675      41.370  51.850  60.720  1.00  0.00           C
ATOM   1369  HA  GLU A 675      40.350  51.840  61.070  1.00  0.00           H
ATOM   1370  CB  GLU A 675      42.020  50.450  60.500  1.00  0.00           C
ATOM   1371  HB1 GLU A 675      42.240  50.000  61.500  1.00  0.00           H
ATOM   1372  HB2 GLU A 675      42.950  50.750  60.000  1.00  0.00           H
ATOM   1373  CG  GLU A 675      41.140  49.470  59.650  1.00  0.00           C
ATOM   1374  HG1 GLU A 675      41.760  48.670  59.190  1.00  0.00           H
ATOM   1375  HG2 GLU A 675      40.670  50.090  58.860  1.00  0.00           H
ATOM   1376  CD  GLU A 675      40.040  48.730  60.480  1.00  0.00           C
ATOM   1377  OE1 GLU A 675      39.690  47.600  60.140  1.00  0.00           O
ATOM   1378  OE2 GLU A 675      39.480  49.330  61.420  1.00  0.00           O
ATOM   1379  C   GLU A 675      42.060  52.620  61.840  1.00  0.00           C
ATOM   1380  O   GLU A 675      41.780  52.550  63.020  1.00  0.00           O
ATOM   1381  N   LYS A 676      43.090  53.430  61.440  1.00  0.00           N
ATOM   1382  HN  LYS A 676      43.410  53.510  60.500  1.00  0.00           H
ATOM   1383  CA  LYS A 676      43.760  54.300  62.330  1.00  0.00           C
ATOM   1384  HA  LYS A 676      44.100  53.750  63.190  1.00  0.00           H
ATOM   1385  CB  LYS A 676      45.060  54.770  61.650  1.00  0.00           C
ATOM   1386  HB1 LYS A 676      44.710  55.430  60.840  1.00  0.00           H
ATOM   1387  HB2 LYS A 676      45.630  53.960  61.130  1.00  0.00           H
ATOM   1388  CG  LYS A 676      45.830  55.570  62.710  1.00  0.00           C
ATOM   1389  HG1 LYS A 676      46.050  54.820  63.500  1.00  0.00           H
ATOM   1390  HG2 LYS A 676      45.270  56.410  63.150  1.00  0.00           H
ATOM   1391  CD  LYS A 676      47.160  56.170  62.290  1.00  0.00           C
ATOM   1392  HD1 LYS A 676      47.550  56.320  63.320  1.00  0.00           H
ATOM   1393  HD2 LYS A 676      46.860  57.130  61.780  1.00  0.00           H
ATOM   1394  CE  LYS A 676      48.080  55.410  61.330  1.00  0.00           C
ATOM   1395  HE1 LYS A 676      47.480  55.100  60.450  1.00  0.00           H
ATOM   1396  HE2 LYS A 676      48.460  54.470  61.790  1.00  0.00           H
ATOM   1397  NZ  LYS A 676      49.190  56.270  60.820  1.00  0.00           N
ATOM   1398  HZ1 LYS A 676      48.850  57.090  60.280  1.00  0.00           H
ATOM   1399  HZ2 LYS A 676      49.970  55.860  60.260  1.00  0.00           H
ATOM   1400  HZ3 LYS A 676      49.610  56.710  61.660  1.00  0.00           H
ATOM   1401  C   LYS A 676      42.860  55.480  62.710  1.00  0.00           C
ATOM   1402  O   LYS A 676      42.780  55.930  63.840  1.00  0.00           O
ATOM   1403  N   ILE A 677      42.180  56.080  61.690  1.00  0.00           N
ATOM   1404  HN  ILE A 677      42.370  55.860  60.730  1.00  0.00           H
ATOM   1405  CA  ILE A 677      41.140  57.130  61.850  1.00  0.00           C
ATOM   1406  HA  ILE A 677      41.540  57.930  62.460  1.00  0.00           H
ATOM   1407  CB  ILE A 677      40.700  57.740  60.530  1.00  0.00           C
ATOM   1408  HB  ILE A 677      40.360  56.940  59.860  1.00  0.00           H
ATOM   1409  CG2 ILE A 677      39.450  58.710  60.710  1.00  0.00           C
ATOM   1410 HG21 ILE A 677      39.650  59.530  61.430  1.00  0.00           H
ATOM   1411 HG22 ILE A 677      38.540  58.220  61.130  1.00  0.00           H
ATOM   1412 HG23 ILE A 677      39.160  59.140  59.720  1.00  0.00           H
ATOM   1413  CG1 ILE A 677      41.960  58.560  59.970  1.00  0.00           C
ATOM   1414 HG11 ILE A 677      42.880  57.970  60.160  1.00  0.00           H
ATOM   1415 HG12 ILE A 677      42.060  59.480  60.590  1.00  0.00           H
ATOM   1416  CD  ILE A 677      41.840  58.990  58.580  1.00  0.00           C
ATOM   1417  HD1 ILE A 677      42.860  59.190  58.170  1.00  0.00           H
ATOM   1418  HD2 ILE A 677      41.180  59.850  58.410  1.00  0.00           H
ATOM   1419  HD3 ILE A 677      41.430  58.150  57.990  1.00  0.00           H
ATOM   1420  C   ILE A 677      39.940  56.660  62.650  1.00  0.00           C
ATOM   1421  O   ILE A 677      39.420  57.310  63.550  1.00  0.00           O
ATOM   1422  N   LEU A 678      39.380  55.410  62.400  1.00  0.00           N
ATOM   1423  HN  LEU A 678      39.680  54.920  61.590  1.00  0.00           H
ATOM   1424  CA  LEU A 678      38.390  54.840  63.270  1.00  0.00           C
ATOM   1425  HA  LEU A 678      37.620  55.580  63.340  1.00  0.00           H
ATOM   1426  CB  LEU A 678      37.890  53.510  62.560  1.00  0.00           C
ATOM   1427  HB1 LEU A 678      38.710  52.750  62.620  1.00  0.00           H
ATOM   1428  HB2 LEU A 678      37.700  53.800  61.510  1.00  0.00           H
ATOM   1429  CG  LEU A 678      36.600  52.830  63.070  1.00  0.00           C
ATOM   1430  HG  LEU A 678      36.750  52.650  64.160  1.00  0.00           H
ATOM   1431  CD1 LEU A 678      35.480  53.900  63.100  1.00  0.00           C
ATOM   1432 HD11 LEU A 678      35.850  54.830  63.570  1.00  0.00           H
ATOM   1433 HD12 LEU A 678      34.600  53.530  63.670  1.00  0.00           H
ATOM   1434 HD13 LEU A 678      35.100  54.060  62.070  1.00  0.00           H
ATOM   1435  CD2 LEU A 678      36.290  51.480  62.440  1.00  0.00           C
ATOM   1436 HD21 LEU A 678      36.990  50.710  62.840  1.00  0.00           H
ATOM   1437 HD22 LEU A 678      36.410  51.660  61.350  1.00  0.00           H
ATOM   1438 HD23 LEU A 678      35.210  51.240  62.630  1.00  0.00           H
ATOM   1439  C   LEU A 678      38.700  54.620  64.660  1.00  0.00           C
ATOM   1440  O   LEU A 678      37.950  54.860  65.580  1.00  0.00           O
ATOM   1441  N   TYR A 679      39.960  54.190  64.950  1.00  0.00           N
ATOM   1442  HN  TYR A 679      40.570  54.000  64.180  1.00  0.00           H
ATOM   1443  CA  TYR A 679      40.520  54.050  66.330  1.00  0.00           C
ATOM   1444  HA  TYR A 679      39.800  53.570  66.970  1.00  0.00           H
ATOM   1445  CB  TYR A 679      41.850  53.350  66.420  1.00  0.00           C
ATOM   1446  HB1 TYR A 679      42.550  53.940  65.790  1.00  0.00           H
ATOM   1447  HB2 TYR A 679      41.940  52.330  65.970  1.00  0.00           H
ATOM   1448  CG  TYR A 679      42.410  53.260  67.780  1.00  0.00           C
ATOM   1449  CD1 TYR A 679      41.640  52.580  68.780  1.00  0.00           C
ATOM   1450  HD1 TYR A 679      40.710  52.100  68.510  1.00  0.00           H
ATOM   1451  CE1 TYR A 679      42.110  52.370  70.070  1.00  0.00           C
ATOM   1452  HE1 TYR A 679      41.580  51.770  70.800  1.00  0.00           H
ATOM   1453  CZ  TYR A 679      43.250  52.940  70.450  1.00  0.00           C
ATOM   1454  OH  TYR A 679      43.620  52.890  71.790  1.00  0.00           O
ATOM   1455  HH  TYR A 679      44.550  53.090  71.800  1.00  0.00           H
ATOM   1456  CD2 TYR A 679      43.670  53.790  68.230  1.00  0.00           C
ATOM   1457  HD2 TYR A 679      44.100  54.560  67.610  1.00  0.00           H
ATOM   1458  CE2 TYR A 679      44.010  53.660  69.600  1.00  0.00           C
ATOM   1459  HE2 TYR A 679      44.930  54.070  69.970  1.00  0.00           H
ATOM   1460  C   TYR A 679      40.650  55.480  67.030  1.00  0.00           C
ATOM   1461  O   TYR A 679      40.290  55.690  68.210  1.00  0.00           O
ATOM   1462  N   LYS A 680      41.180  56.500  66.320  1.00  0.00           N
ATOM   1463  HN  LYS A 680      41.620  56.260  65.460  1.00  0.00           H
ATOM   1464  CA  LYS A 680      41.250  57.910  66.760  1.00  0.00           C
ATOM   1465  HA  LYS A 680      41.670  58.000  67.750  1.00  0.00           H
ATOM   1466  CB  LYS A 680      42.180  58.780  65.790  1.00  0.00           C
ATOM   1467  HB1 LYS A 680      42.150  59.850  66.090  1.00  0.00           H
ATOM   1468  HB2 LYS A 680      41.820  58.680  64.740  1.00  0.00           H
ATOM   1469  CG  LYS A 680      43.590  58.250  65.960  1.00  0.00           C
ATOM   1470  HG1 LYS A 680      43.480  57.150  65.800  1.00  0.00           H
ATOM   1471  HG2 LYS A 680      43.830  58.320  67.050  1.00  0.00           H
ATOM   1472  CD  LYS A 680      44.620  58.700  64.900  1.00  0.00           C
ATOM   1473  HD1 LYS A 680      44.720  59.800  64.770  1.00  0.00           H
ATOM   1474  HD2 LYS A 680      44.160  58.450  63.910  1.00  0.00           H
ATOM   1475  CE  LYS A 680      45.990  58.060  65.120  1.00  0.00           C
ATOM   1476  HE1 LYS A 680      46.680  58.010  64.250  1.00  0.00           H
ATOM   1477  HE2 LYS A 680      45.910  57.010  65.460  1.00  0.00           H
ATOM   1478  NZ  LYS A 680      46.840  58.830  66.110  1.00  0.00           N
ATOM   1479  HZ1 LYS A 680      47.600  58.260  66.530  1.00  0.00           H
ATOM   1480  HZ2 LYS A 680      46.260  59.130  66.910  1.00  0.00           H
ATOM   1481  HZ3 LYS A 680      47.320  59.580  65.560  1.00  0.00           H
ATOM   1482  C   LYS A 680      39.890  58.560  66.890  1.00  0.00           C
ATOM   1483  O   LYS A 680      39.660  59.340  67.830  1.00  0.00           O
ATOM   1484  N   PHE A 681      38.950  58.270  66.020  1.00  0.00           N
ATOM   1485  HN  PHE A 681      39.110  57.660  65.240  1.00  0.00           H
ATOM   1486  CA  PHE A 681      37.550  58.770  66.230  1.00  0.00           C
ATOM   1487  HA  PHE A 681      37.640  59.850  66.360  1.00  0.00           H
ATOM   1488  CB  PHE A 681      36.820  58.330  64.920  1.00  0.00           C
ATOM   1489  HB1 PHE A 681      36.880  57.230  64.770  1.00  0.00           H
ATOM   1490  HB2 PHE A 681      37.250  58.810  64.000  1.00  0.00           H
ATOM   1491  CG  PHE A 681      35.390  58.730  64.890  1.00  0.00           C
ATOM   1492  CD1 PHE A 681      34.400  57.680  64.940  1.00  0.00           C
ATOM   1493  HD1 PHE A 681      34.610  56.630  65.100  1.00  0.00           H
ATOM   1494  CE1 PHE A 681      33.070  58.040  64.780  1.00  0.00           C
ATOM   1495  HE1 PHE A 681      32.290  57.290  64.750  1.00  0.00           H
ATOM   1496  CZ  PHE A 681      32.740  59.380  64.670  1.00  0.00           C
ATOM   1497  HZ  PHE A 681      31.750  59.780  64.570  1.00  0.00           H
ATOM   1498  CD2 PHE A 681      35.100  60.050  64.610  1.00  0.00           C
ATOM   1499  HD2 PHE A 681      35.880  60.780  64.470  1.00  0.00           H
ATOM   1500  CE2 PHE A 681      33.660  60.400  64.540  1.00  0.00           C
ATOM   1501  HE2 PHE A 681      33.340  61.380  64.250  1.00  0.00           H
ATOM   1502  C   PHE A 681      36.940  58.240  67.530  1.00  0.00           C
ATOM   1503  O   PHE A 681      36.400  58.960  68.340  1.00  0.00           O
ATOM   1504  N   CYS A 682      37.110  56.930  67.610  1.00  0.00           N
ATOM   1505  HN  CYS A 682      37.650  56.420  66.950  1.00  0.00           H
ATOM   1506  CA  CYS A 682      36.480  56.160  68.740  1.00  0.00           C
ATOM   1507  HA  CYS A 682      35.430  56.400  68.850  1.00  0.00           H
ATOM   1508  CB  CYS A 682      36.500  54.670  68.370  1.00  0.00           C
ATOM   1509  HB1 CYS A 682      36.130  54.150  69.280  1.00  0.00           H
ATOM   1510  HB2 CYS A 682      37.540  54.350  68.130  1.00  0.00           H
ATOM   1511  SG  CYS A 682      35.310  54.290  66.980  1.00  0.00           S
ATOM   1512  HG1 CYS A 682      36.230  54.360  66.030  1.00  0.00           H
ATOM   1513  C   CYS A 682      37.120  56.460  70.110  1.00  0.00           C
ATOM   1514  O   CYS A 682      36.470  56.610  71.120  1.00  0.00           O
ATOM   1515  N   ARG A 683      38.450  56.580  70.180  1.00  0.00           N
ATOM   1516  HN  ARG A 683      39.130  56.210  69.550  1.00  0.00           H
ATOM   1517  CA  ARG A 683      39.120  57.230  71.350  1.00  0.00           C
ATOM   1518  HA  ARG A 683      38.780  56.610  72.170  1.00  0.00           H
ATOM   1519  CB  ARG A 683      40.670  57.140  71.080  1.00  0.00           C
ATOM   1520  HB1 ARG A 683      41.180  57.840  71.770  1.00  0.00           H
ATOM   1521  HB2 ARG A 683      40.880  57.450  70.030  1.00  0.00           H
ATOM   1522  CG  ARG A 683      41.290  55.750  71.420  1.00  0.00           C
ATOM   1523  HG1 ARG A 683      42.350  55.590  71.130  1.00  0.00           H
ATOM   1524  HG2 ARG A 683      40.640  54.970  70.980  1.00  0.00           H
ATOM   1525  CD  ARG A 683      41.130  55.510  72.980  1.00  0.00           C
ATOM   1526  HD1 ARG A 683      41.220  54.420  73.170  1.00  0.00           H
ATOM   1527  HD2 ARG A 683      40.190  55.890  73.440  1.00  0.00           H
ATOM   1528  NE  ARG A 683      42.270  56.260  73.570  1.00  0.00           N
ATOM   1529  HE  ARG A 683      43.150  56.310  73.080  1.00  0.00           H
ATOM   1530  CZ  ARG A 683      42.290  56.850  74.800  1.00  0.00           C
ATOM   1531  NH1 ARG A 683      43.350  57.260  75.390  1.00  0.00           N
ATOM   1532 HH11 ARG A 683      43.200  58.020  76.030  1.00  0.00           H
ATOM   1533 HH12 ARG A 683      44.180  57.340  74.820  1.00  0.00           H
ATOM   1534  NH2 ARG A 683      41.200  57.170  75.350  1.00  0.00           N
ATOM   1535 HH21 ARG A 683      40.320  56.930  74.930  1.00  0.00           H
ATOM   1536 HH22 ARG A 683      41.280  57.570  76.260  1.00  0.00           H
ATOM   1537  C   ARG A 683      38.750  58.690  71.650  1.00  0.00           C
ATOM   1538  O   ARG A 683      38.490  59.030  72.820  1.00  0.00           O
ATOM   1539  N   ASP A 684      38.590  59.540  70.710  1.00  0.00           N
ATOM   1540  HN  ASP A 684      38.830  59.360  69.750  1.00  0.00           H
ATOM   1541  CA  ASP A 684      38.140  60.870  70.930  1.00  0.00           C
ATOM   1542  HA  ASP A 684      38.680  61.380  71.710  1.00  0.00           H
ATOM   1543  CB  ASP A 684      38.380  61.710  69.640  1.00  0.00           C
ATOM   1544  HB1 ASP A 684      37.760  61.370  68.790  1.00  0.00           H
ATOM   1545  HB2 ASP A 684      39.440  61.580  69.340  1.00  0.00           H
ATOM   1546  CG  ASP A 684      38.060  63.190  69.810  1.00  0.00           C
ATOM   1547  OD1 ASP A 684      38.130  63.880  68.720  1.00  0.00           O
ATOM   1548  OD2 ASP A 684      37.890  63.700  70.880  1.00  0.00           O
ATOM   1549  C   ASP A 684      36.660  60.970  71.410  1.00  0.00           C
ATOM   1550  O   ASP A 684      36.330  61.690  72.390  1.00  0.00           O
ATOM   1551  N   TYR A 685      35.640  60.270  70.810  1.00  0.00           N
ATOM   1552  HN  TYR A 685      35.810  59.770  69.950  1.00  0.00           H
ATOM   1553  CA  TYR A 685      34.230  60.490  71.230  1.00  0.00           C
ATOM   1554  HA  TYR A 685      34.000  61.510  71.530  1.00  0.00           H
ATOM   1555  CB  TYR A 685      33.360  60.170  69.980  1.00  0.00           C
ATOM   1556  HB1 TYR A 685      32.320  60.080  70.320  1.00  0.00           H
ATOM   1557  HB2 TYR A 685      33.760  59.250  69.480  1.00  0.00           H
ATOM   1558  CG  TYR A 685      33.370  61.350  69.030  1.00  0.00           C
ATOM   1559  CD1 TYR A 685      34.200  61.520  67.950  1.00  0.00           C
ATOM   1560  HD1 TYR A 685      34.830  60.690  67.650  1.00  0.00           H
ATOM   1561  CE1 TYR A 685      34.210  62.660  67.140  1.00  0.00           C
ATOM   1562  HE1 TYR A 685      34.820  62.580  66.260  1.00  0.00           H
ATOM   1563  CZ  TYR A 685      33.410  63.790  67.460  1.00  0.00           C
ATOM   1564  OH  TYR A 685      33.340  64.940  66.620  1.00  0.00           O
ATOM   1565  HH  TYR A 685      34.030  64.810  65.960  1.00  0.00           H
ATOM   1566  CD2 TYR A 685      32.500  62.390  69.280  1.00  0.00           C
ATOM   1567  HD2 TYR A 685      31.830  62.300  70.130  1.00  0.00           H
ATOM   1568  CE2 TYR A 685      32.550  63.600  68.650  1.00  0.00           C
ATOM   1569  HE2 TYR A 685      31.930  64.390  69.070  1.00  0.00           H
ATOM   1570  C   TYR A 685      33.760  59.580  72.430  1.00  0.00           C
ATOM   1571  O   TYR A 685      32.610  59.590  72.840  1.00  0.00           O
ATOM   1572  N   GLN A 686      34.730  58.770  72.980  1.00  0.00           N
ATOM   1573  HN  GLN A 686      35.620  58.820  72.540  1.00  0.00           H
ATOM   1574  CA  GLN A 686      34.610  57.810  74.050  1.00  0.00           C
ATOM   1575  HA  GLN A 686      35.540  57.240  74.020  1.00  0.00           H
ATOM   1576  CB  GLN A 686      34.170  58.360  75.400  1.00  0.00           C
ATOM   1577  HB1 GLN A 686      34.190  57.500  76.100  1.00  0.00           H
ATOM   1578  HB2 GLN A 686      33.160  58.780  75.240  1.00  0.00           H
ATOM   1579  CG  GLN A 686      35.080  59.500  75.920  1.00  0.00           C
ATOM   1580  HG1 GLN A 686      34.700  59.800  76.920  1.00  0.00           H
ATOM   1581  HG2 GLN A 686      34.790  60.340  75.240  1.00  0.00           H
ATOM   1582  CD  GLN A 686      36.530  59.060  76.000  1.00  0.00           C
ATOM   1583  OE1 GLN A 686      36.820  57.960  76.500  1.00  0.00           O
ATOM   1584  NE2 GLN A 686      37.370  59.990  75.570  1.00  0.00           N
ATOM   1585 HE21 GLN A 686      38.320  59.760  75.800  1.00  0.00           H
ATOM   1586 HE22 GLN A 686      37.170  60.960  75.410  1.00  0.00           H
ATOM   1587  C   GLN A 686      33.660  56.650  73.640  1.00  0.00           C
ATOM   1588  O   GLN A 686      32.960  56.010  74.450  1.00  0.00           O
ATOM   1589  N   LEU A 687      33.730  56.350  72.350  1.00  0.00           N
ATOM   1590  HN  LEU A 687      34.390  56.850  71.790  1.00  0.00           H
ATOM   1591  CA  LEU A 687      33.130  55.250  71.740  1.00  0.00           C
ATOM   1592  HA  LEU A 687      32.280  54.910  72.300  1.00  0.00           H
ATOM   1593  CB  LEU A 687      32.670  55.580  70.320  1.00  0.00           C
ATOM   1594  HB1 LEU A 687      32.170  54.700  69.850  1.00  0.00           H
ATOM   1595  HB2 LEU A 687      33.500  55.840  69.640  1.00  0.00           H
ATOM   1596  CG  LEU A 687      31.730  56.830  70.240  1.00  0.00           C
ATOM   1597  HG  LEU A 687      32.270  57.740  70.570  1.00  0.00           H
ATOM   1598  CD1 LEU A 687      31.220  57.020  68.800  1.00  0.00           C
ATOM   1599 HD11 LEU A 687      31.220  58.080  68.490  1.00  0.00           H
ATOM   1600 HD12 LEU A 687      30.220  56.550  68.720  1.00  0.00           H
ATOM   1601 HD13 LEU A 687      31.860  56.630  67.970  1.00  0.00           H
ATOM   1602  CD2 LEU A 687      30.520  56.720  71.180  1.00  0.00           C
ATOM   1603 HD21 LEU A 687      30.980  56.570  72.190  1.00  0.00           H
ATOM   1604 HD22 LEU A 687      29.800  55.900  71.030  1.00  0.00           H
ATOM   1605 HD23 LEU A 687      29.920  57.660  71.210  1.00  0.00           H
ATOM   1606  C   LEU A 687      34.140  54.030  71.700  1.00  0.00           C
ATOM   1607  O   LEU A 687      35.340  54.100  71.710  1.00  0.00           O
ATOM   1608  N   SER A 688      33.520  52.800  71.750  1.00  0.00           N
ATOM   1609  HN  SER A 688      32.520  52.660  71.780  1.00  0.00           H
ATOM   1610  CA  SER A 688      34.250  51.520  71.910  1.00  0.00           C
ATOM   1611  HA  SER A 688      35.160  51.700  72.450  1.00  0.00           H
ATOM   1612  CB  SER A 688      33.280  50.530  72.590  1.00  0.00           C
ATOM   1613  HB1 SER A 688      33.770  49.550  72.800  1.00  0.00           H
ATOM   1614  HB2 SER A 688      32.320  50.300  72.090  1.00  0.00           H
ATOM   1615  OG  SER A 688      32.910  50.960  73.840  1.00  0.00           O
ATOM   1616  HG1 SER A 688      33.650  50.630  74.350  1.00  0.00           H
ATOM   1617  C   SER A 688      34.570  51.040  70.510  1.00  0.00           C
ATOM   1618  O   SER A 688      33.620  50.510  69.970  1.00  0.00           O
ATOM   1619  N   TYR A 689      35.830  51.070  69.940  1.00  0.00           N
ATOM   1620  HN  TYR A 689      36.580  51.520  70.430  1.00  0.00           H
ATOM   1621  CA  TYR A 689      36.240  50.680  68.570  1.00  0.00           C
ATOM   1622  HA  TYR A 689      35.910  51.420  67.870  1.00  0.00           H
ATOM   1623  CB  TYR A 689      37.750  50.850  68.440  1.00  0.00           C
ATOM   1624  HB1 TYR A 689      38.240  50.360  69.300  1.00  0.00           H
ATOM   1625  HB2 TYR A 689      38.020  51.930  68.550  1.00  0.00           H
ATOM   1626  CG  TYR A 689      38.340  50.300  67.140  1.00  0.00           C
ATOM   1627  CD1 TYR A 689      39.140  49.150  67.270  1.00  0.00           C
ATOM   1628  HD1 TYR A 689      39.190  48.590  68.190  1.00  0.00           H
ATOM   1629  CE1 TYR A 689      39.790  48.640  66.150  1.00  0.00           C
ATOM   1630  HE1 TYR A 689      40.290  47.690  66.170  1.00  0.00           H
ATOM   1631  CZ  TYR A 689      39.840  49.420  64.980  1.00  0.00           C
ATOM   1632  OH  TYR A 689      40.560  48.910  63.820  1.00  0.00           O
ATOM   1633  HH  TYR A 689      40.070  49.110  63.010  1.00  0.00           H
ATOM   1634  CD2 TYR A 689      38.320  51.020  65.950  1.00  0.00           C
ATOM   1635  HD2 TYR A 689      37.730  51.920  65.940  1.00  0.00           H
ATOM   1636  CE2 TYR A 689      39.150  50.630  64.870  1.00  0.00           C
ATOM   1637  HE2 TYR A 689      39.220  51.270  64.000  1.00  0.00           H
ATOM   1638  C   TYR A 689      35.710  49.390  68.020  1.00  0.00           C
ATOM   1639  O   TYR A 689      34.840  49.360  67.100  1.00  0.00           O
ATOM   1640  N   LEU A 690      36.050  48.220  68.630  1.00  0.00           N
ATOM   1641  HN  LEU A 690      36.570  48.330  69.480  1.00  0.00           H
ATOM   1642  CA  LEU A 690      35.660  46.870  68.270  1.00  0.00           C
ATOM   1643  HA  LEU A 690      35.950  46.800  67.240  1.00  0.00           H
ATOM   1644  CB  LEU A 690      36.440  45.830  69.010  1.00  0.00           C
ATOM   1645  HB1 LEU A 690      36.180  44.800  68.670  1.00  0.00           H
ATOM   1646  HB2 LEU A 690      36.310  45.950  70.100  1.00  0.00           H
ATOM   1647  CG  LEU A 690      37.990  45.840  68.730  1.00  0.00           C
ATOM   1648  HG  LEU A 690      38.290  46.870  69.030  1.00  0.00           H
ATOM   1649  CD1 LEU A 690      38.640  44.860  69.760  1.00  0.00           C
ATOM   1650 HD11 LEU A 690      39.730  45.090  69.770  1.00  0.00           H
ATOM   1651 HD12 LEU A 690      38.570  43.790  69.460  1.00  0.00           H
ATOM   1652 HD13 LEU A 690      38.320  45.100  70.800  1.00  0.00           H
ATOM   1653  CD2 LEU A 690      38.470  45.510  67.320  1.00  0.00           C
ATOM   1654 HD21 LEU A 690      38.060  46.320  66.690  1.00  0.00           H
ATOM   1655 HD22 LEU A 690      37.980  44.600  66.910  1.00  0.00           H
ATOM   1656 HD23 LEU A 690      39.560  45.570  67.120  1.00  0.00           H
ATOM   1657  C   LEU A 690      34.150  46.580  68.300  1.00  0.00           C
ATOM   1658  O   LEU A 690      33.630  45.910  67.430  1.00  0.00           O
ATOM   1659  N   SER A 691      33.410  47.170  69.290  1.00  0.00           N
ATOM   1660  HN  SER A 691      33.840  47.490  70.140  1.00  0.00           H
ATOM   1661  CA  SER A 691      31.890  47.130  69.320  1.00  0.00           C
ATOM   1662  HA  SER A 691      31.490  46.130  69.280  1.00  0.00           H
ATOM   1663  CB  SER A 691      31.500  47.740  70.770  1.00  0.00           C
ATOM   1664  HB1 SER A 691      31.880  48.780  70.730  1.00  0.00           H
ATOM   1665  HB2 SER A 691      32.160  47.190  71.460  1.00  0.00           H
ATOM   1666  OG  SER A 691      30.140  47.540  71.150  1.00  0.00           O
ATOM   1667  HG1 SER A 691      29.770  48.390  70.930  1.00  0.00           H
ATOM   1668  C   SER A 691      31.120  47.990  68.230  1.00  0.00           C
ATOM   1669  O   SER A 691      30.100  47.580  67.670  1.00  0.00           O
ATOM   1670  N   LEU A 692      31.580  49.190  67.870  1.00  0.00           N
ATOM   1671  HN  LEU A 692      32.240  49.610  68.500  1.00  0.00           H
ATOM   1672  CA  LEU A 692      31.030  49.940  66.740  1.00  0.00           C
ATOM   1673  HA  LEU A 692      29.970  49.770  66.790  1.00  0.00           H
ATOM   1674  CB  LEU A 692      31.310  51.410  67.110  1.00  0.00           C
ATOM   1675  HB1 LEU A 692      32.430  51.440  67.150  1.00  0.00           H
ATOM   1676  HB2 LEU A 692      30.950  51.690  68.110  1.00  0.00           H
ATOM   1677  CG  LEU A 692      30.750  52.490  66.140  1.00  0.00           C
ATOM   1678  HG  LEU A 692      31.130  52.380  65.100  1.00  0.00           H
ATOM   1679  CD1 LEU A 692      29.290  52.300  66.020  1.00  0.00           C
ATOM   1680 HD11 LEU A 692      28.720  52.280  66.970  1.00  0.00           H
ATOM   1681 HD12 LEU A 692      29.020  51.420  65.410  1.00  0.00           H
ATOM   1682 HD13 LEU A 692      28.860  53.180  65.500  1.00  0.00           H
ATOM   1683  CD2 LEU A 692      31.190  53.890  66.650  1.00  0.00           C
ATOM   1684 HD21 LEU A 692      32.290  53.960  66.530  1.00  0.00           H
ATOM   1685 HD22 LEU A 692      31.100  53.930  67.760  1.00  0.00           H
ATOM   1686 HD23 LEU A 692      30.500  54.540  66.080  1.00  0.00           H
ATOM   1687  C   LEU A 692      31.560  49.510  65.370  1.00  0.00           C
ATOM   1688  O   LEU A 692      30.880  49.500  64.340  1.00  0.00           O
ATOM   1689  N   ARG A 693      32.800  49.070  65.340  1.00  0.00           N
ATOM   1690  HN  ARG A 693      33.360  49.030  66.160  1.00  0.00           H
ATOM   1691  CA  ARG A 693      33.460  48.710  64.100  1.00  0.00           C
ATOM   1692  HA  ARG A 693      33.430  49.610  63.480  1.00  0.00           H
ATOM   1693  CB  ARG A 693      34.970  48.310  64.390  1.00  0.00           C
ATOM   1694  HB1 ARG A 693      34.920  47.560  65.200  1.00  0.00           H
ATOM   1695  HB2 ARG A 693      35.580  49.180  64.720  1.00  0.00           H
ATOM   1696  CG  ARG A 693      35.790  47.710  63.260  1.00  0.00           C
ATOM   1697  HG1 ARG A 693      35.660  48.370  62.370  1.00  0.00           H
ATOM   1698  HG2 ARG A 693      35.350  46.830  62.760  1.00  0.00           H
ATOM   1699  CD  ARG A 693      37.280  47.340  63.660  1.00  0.00           C
ATOM   1700  HD1 ARG A 693      37.520  46.670  64.510  1.00  0.00           H
ATOM   1701  HD2 ARG A 693      37.780  48.290  63.970  1.00  0.00           H
ATOM   1702  NE  ARG A 693      37.920  46.840  62.420  1.00  0.00           N
ATOM   1703  HE  ARG A 693      38.490  47.400  61.820  1.00  0.00           H
ATOM   1704  CZ  ARG A 693      37.560  45.740  61.780  1.00  0.00           C
ATOM   1705  NH1 ARG A 693      36.820  44.750  62.180  1.00  0.00           N
ATOM   1706 HH11 ARG A 693      36.330  44.860  63.050  1.00  0.00           H
ATOM   1707 HH12 ARG A 693      36.640  44.150  61.410  1.00  0.00           H
ATOM   1708  NH2 ARG A 693      38.090  45.580  60.600  1.00  0.00           N
ATOM   1709 HH21 ARG A 693      38.720  46.260  60.220  1.00  0.00           H
ATOM   1710 HH22 ARG A 693      37.980  44.750  60.030  1.00  0.00           H
ATOM   1711  C   ARG A 693      32.820  47.610  63.260  1.00  0.00           C
ATOM   1712  O   ARG A 693      32.570  47.670  62.060  1.00  0.00           O
ATOM   1713  N   THR A 694      32.390  46.540  63.950  1.00  0.00           N
ATOM   1714  HN  THR A 694      32.670  46.430  64.910  1.00  0.00           H
ATOM   1715  CA  THR A 694      31.570  45.490  63.370  1.00  0.00           C
ATOM   1716  HA  THR A 694      32.210  45.010  62.650  1.00  0.00           H
ATOM   1717  CB  THR A 694      31.270  44.290  64.270  1.00  0.00           C
ATOM   1718  HB  THR A 694      30.900  44.720  65.220  1.00  0.00           H
ATOM   1719  OG1 THR A 694      32.530  43.730  64.610  1.00  0.00           O
ATOM   1720  HG1 THR A 694      32.600  43.060  63.930  1.00  0.00           H
ATOM   1721  CG2 THR A 694      30.330  43.340  63.610  1.00  0.00           C
ATOM   1722 HG21 THR A 694      30.160  42.430  64.230  1.00  0.00           H
ATOM   1723 HG22 THR A 694      30.620  43.140  62.560  1.00  0.00           H
ATOM   1724 HG23 THR A 694      29.360  43.860  63.490  1.00  0.00           H
ATOM   1725  C   THR A 694      30.350  46.040  62.680  1.00  0.00           C
ATOM   1726  O   THR A 694      29.990  45.630  61.560  1.00  0.00           O
ATOM   1727  N   SER A 695      29.620  46.960  63.320  1.00  0.00           N
ATOM   1728  HN  SER A 695      29.900  47.390  64.170  1.00  0.00           H
ATOM   1729  CA  SER A 695      28.410  47.540  62.770  1.00  0.00           C
ATOM   1730  HA  SER A 695      27.720  46.740  62.530  1.00  0.00           H
ATOM   1731  CB  SER A 695      27.700  48.480  63.750  1.00  0.00           C
ATOM   1732  HB1 SER A 695      26.800  48.930  63.270  1.00  0.00           H
ATOM   1733  HB2 SER A 695      28.490  49.170  64.110  1.00  0.00           H
ATOM   1734  OG  SER A 695      27.040  47.820  64.840  1.00  0.00           O
ATOM   1735  HG1 SER A 695      27.630  47.120  65.160  1.00  0.00           H
ATOM   1736  C   SER A 695      28.710  48.310  61.450  1.00  0.00           C
ATOM   1737  O   SER A 695      27.880  48.180  60.560  1.00  0.00           O
ATOM   1738  N   ILE A 696      29.750  49.060  61.440  1.00  0.00           N
ATOM   1739  HN  ILE A 696      30.320  49.060  62.260  1.00  0.00           H
ATOM   1740  CA  ILE A 696      30.300  49.850  60.320  1.00  0.00           C
ATOM   1741  HA  ILE A 696      29.540  50.510  59.920  1.00  0.00           H
ATOM   1742  CB  ILE A 696      31.510  50.690  60.750  1.00  0.00           C
ATOM   1743  HB  ILE A 696      32.230  50.030  61.260  1.00  0.00           H
ATOM   1744  CG2 ILE A 696      32.310  51.280  59.500  1.00  0.00           C
ATOM   1745 HG21 ILE A 696      33.230  51.870  59.720  1.00  0.00           H
ATOM   1746 HG22 ILE A 696      31.610  51.800  58.820  1.00  0.00           H
ATOM   1747 HG23 ILE A 696      32.780  50.370  59.050  1.00  0.00           H
ATOM   1748  CG1 ILE A 696      31.060  51.810  61.700  1.00  0.00           C
ATOM   1749 HG11 ILE A 696      30.480  51.380  62.550  1.00  0.00           H
ATOM   1750 HG12 ILE A 696      30.340  52.430  61.120  1.00  0.00           H
ATOM   1751  CD  ILE A 696      32.180  52.570  62.310  1.00  0.00           C
ATOM   1752  HD1 ILE A 696      31.720  53.260  63.060  1.00  0.00           H
ATOM   1753  HD2 ILE A 696      32.770  53.120  61.550  1.00  0.00           H
ATOM   1754  HD3 ILE A 696      32.820  51.840  62.850  1.00  0.00           H
ATOM   1755  C   ILE A 696      30.600  48.910  59.180  1.00  0.00           C
ATOM   1756  O   ILE A 696      30.190  49.180  58.090  1.00  0.00           O
ATOM   1757  N   GLY A 697      31.250  47.790  59.550  1.00  0.00           N
ATOM   1758  HN  GLY A 697      31.640  47.760  60.460  1.00  0.00           H
ATOM   1759  CA  GLY A 697      31.480  46.640  58.660  1.00  0.00           C
ATOM   1760  HA1 GLY A 697      32.000  45.910  59.260  1.00  0.00           H
ATOM   1761  HA2 GLY A 697      32.160  46.910  57.880  1.00  0.00           H
ATOM   1762  C   GLY A 697      30.280  45.930  58.050  1.00  0.00           C
ATOM   1763  O   GLY A 697      30.150  45.600  56.880  1.00  0.00           O
ATOM   1764  N   LEU A 698      29.290  45.610  58.890  1.00  0.00           N
ATOM   1765  HN  LEU A 698      29.460  45.830  59.840  1.00  0.00           H
ATOM   1766  CA  LEU A 698      27.950  45.150  58.430  1.00  0.00           C
ATOM   1767  HA  LEU A 698      28.110  44.290  57.770  1.00  0.00           H
ATOM   1768  CB  LEU A 698      27.130  44.560  59.660  1.00  0.00           C
ATOM   1769  HB1 LEU A 698      26.030  44.520  59.470  1.00  0.00           H
ATOM   1770  HB2 LEU A 698      27.180  45.350  60.420  1.00  0.00           H
ATOM   1771  CG  LEU A 698      27.620  43.260  60.320  1.00  0.00           C
ATOM   1772  HG  LEU A 698      28.650  43.500  60.650  1.00  0.00           H
ATOM   1773  CD1 LEU A 698      26.760  42.860  61.530  1.00  0.00           C
ATOM   1774 HD11 LEU A 698      27.110  42.010  62.170  1.00  0.00           H
ATOM   1775 HD12 LEU A 698      25.750  42.640  61.120  1.00  0.00           H
ATOM   1776 HD13 LEU A 698      26.750  43.720  62.220  1.00  0.00           H
ATOM   1777  CD2 LEU A 698      27.720  42.070  59.370  1.00  0.00           C
ATOM   1778 HD21 LEU A 698      28.690  42.010  58.840  1.00  0.00           H
ATOM   1779 HD22 LEU A 698      26.980  42.230  58.550  1.00  0.00           H
ATOM   1780 HD23 LEU A 698      27.400  41.120  59.860  1.00  0.00           H
ATOM   1781  C   LEU A 698      27.160  46.180  57.610  1.00  0.00           C
ATOM   1782  O   LEU A 698      26.370  45.840  56.710  1.00  0.00           O
ATOM   1783  N   TRP A 699      27.210  47.440  58.070  1.00  0.00           N
ATOM   1784  HN  TRP A 699      27.630  47.680  58.950  1.00  0.00           H
ATOM   1785  CA  TRP A 699      26.670  48.540  57.260  1.00  0.00           C
ATOM   1786  HA  TRP A 699      25.620  48.380  57.100  1.00  0.00           H
ATOM   1787  CB  TRP A 699      26.770  49.950  57.920  1.00  0.00           C
ATOM   1788  HB1 TRP A 699      26.720  50.750  57.150  1.00  0.00           H
ATOM   1789  HB2 TRP A 699      27.760  50.150  58.370  1.00  0.00           H
ATOM   1790  CG  TRP A 699      25.710  50.400  58.880  1.00  0.00           C
ATOM   1791  CD1 TRP A 699      25.730  50.520  60.180  1.00  0.00           C
ATOM   1792  HD1 TRP A 699      26.700  50.480  60.660  1.00  0.00           H
ATOM   1793  NE1 TRP A 699      24.580  51.110  60.670  1.00  0.00           N
ATOM   1794  HE1 TRP A 699      24.370  51.570  61.500  1.00  0.00           H
ATOM   1795  CE2 TRP A 699      23.750  51.310  59.670  1.00  0.00           C
ATOM   1796  CD2 TRP A 699      24.390  50.840  58.480  1.00  0.00           C
ATOM   1797  CE3 TRP A 699      23.730  50.900  57.210  1.00  0.00           C
ATOM   1798  HE3 TRP A 699      24.270  50.530  56.360  1.00  0.00           H
ATOM   1799  CZ3 TRP A 699      22.460  51.370  57.120  1.00  0.00           C
ATOM   1800  HZ3 TRP A 699      21.980  51.430  56.150  1.00  0.00           H
ATOM   1801  CZ2 TRP A 699      22.520  51.810  59.540  1.00  0.00           C
ATOM   1802  HZ2 TRP A 699      22.000  52.180  60.410  1.00  0.00           H
ATOM   1803  CH2 TRP A 699      21.840  51.800  58.280  1.00  0.00           C
ATOM   1804  HH2 TRP A 699      20.960  52.410  58.190  1.00  0.00           H
ATOM   1805  C   TRP A 699      27.440  48.640  55.890  1.00  0.00           C
ATOM   1806  O   TRP A 699      26.800  48.670  54.820  1.00  0.00           O
ATOM   1807  N   THR A 700      28.820  48.510  55.910  1.00  0.00           N
ATOM   1808  HN  THR A 700      29.310  48.520  56.780  1.00  0.00           H
ATOM   1809  CA  THR A 700      29.700  48.550  54.740  1.00  0.00           C
ATOM   1810  HA  THR A 700      29.380  49.430  54.190  1.00  0.00           H
ATOM   1811  CB  THR A 700      31.270  48.630  54.970  1.00  0.00           C
ATOM   1812  HB  THR A 700      31.570  47.690  55.480  1.00  0.00           H
ATOM   1813  OG1 THR A 700      31.580  49.740  55.800  1.00  0.00           O
ATOM   1814  HG1 THR A 700      31.020  49.600  56.570  1.00  0.00           H
ATOM   1815  CG2 THR A 700      32.100  48.780  53.700  1.00  0.00           C
ATOM   1816 HG21 THR A 700      33.180  48.720  53.900  1.00  0.00           H
ATOM   1817 HG22 THR A 700      31.960  49.800  53.280  1.00  0.00           H
ATOM   1818 HG23 THR A 700      31.880  48.010  52.930  1.00  0.00           H
ATOM   1819  C   THR A 700      29.400  47.310  53.880  1.00  0.00           C
ATOM   1820  O   THR A 700      29.250  47.480  52.680  1.00  0.00           O
ATOM   1821  N   SER A 701      29.210  46.080  54.460  1.00  0.00           N
ATOM   1822  HN  SER A 701      29.490  45.860  55.390  1.00  0.00           H
ATOM   1823  CA  SER A 701      28.780  45.000  53.630  1.00  0.00           C
ATOM   1824  HA  SER A 701      29.540  44.820  52.880  1.00  0.00           H
ATOM   1825  CB  SER A 701      28.780  43.770  54.540  1.00  0.00           C
ATOM   1826  HB1 SER A 701      28.240  44.070  55.450  1.00  0.00           H
ATOM   1827  HB2 SER A 701      29.820  43.560  54.870  1.00  0.00           H
ATOM   1828  OG  SER A 701      28.170  42.640  53.960  1.00  0.00           O
ATOM   1829  HG1 SER A 701      28.610  42.360  53.160  1.00  0.00           H
ATOM   1830  C   SER A 701      27.420  45.160  52.910  1.00  0.00           C
ATOM   1831  O   SER A 701      27.190  44.750  51.770  1.00  0.00           O
ATOM   1832  N   PHE A 702      26.430  45.690  53.670  1.00  0.00           N
ATOM   1833  HN  PHE A 702      26.620  45.910  54.620  1.00  0.00           H
ATOM   1834  CA  PHE A 702      25.110  45.940  53.130  1.00  0.00           C
ATOM   1835  HA  PHE A 702      24.820  45.030  52.610  1.00  0.00           H
ATOM   1836  CB  PHE A 702      24.180  46.520  54.270  1.00  0.00           C
ATOM   1837  HB1 PHE A 702      24.750  47.300  54.800  1.00  0.00           H
ATOM   1838  HB2 PHE A 702      23.950  45.770  55.070  1.00  0.00           H
ATOM   1839  CG  PHE A 702      22.860  47.080  53.840  1.00  0.00           C
ATOM   1840  CD1 PHE A 702      21.860  46.280  53.290  1.00  0.00           C
ATOM   1841  HD1 PHE A 702      22.000  45.270  52.930  1.00  0.00           H
ATOM   1842  CE1 PHE A 702      20.600  46.880  52.940  1.00  0.00           C
ATOM   1843  HE1 PHE A 702      19.900  46.220  52.470  1.00  0.00           H
ATOM   1844  CZ  PHE A 702      20.340  48.180  53.230  1.00  0.00           C
ATOM   1845  HZ  PHE A 702      19.360  48.610  53.080  1.00  0.00           H
ATOM   1846  CD2 PHE A 702      22.590  48.450  54.050  1.00  0.00           C
ATOM   1847  HD2 PHE A 702      23.300  49.040  54.620  1.00  0.00           H
ATOM   1848  CE2 PHE A 702      21.340  49.010  53.700  1.00  0.00           C
ATOM   1849  HE2 PHE A 702      21.190  50.060  53.940  1.00  0.00           H
ATOM   1850  C   PHE A 702      25.170  46.940  51.970  1.00  0.00           C
ATOM   1851  O   PHE A 702      24.640  46.720  50.910  1.00  0.00           O
ATOM   1852  N   LEU A 703      25.820  48.110  52.200  1.00  0.00           N
ATOM   1853  HN  LEU A 703      26.220  48.260  53.100  1.00  0.00           H
ATOM   1854  CA  LEU A 703      26.050  49.140  51.280  1.00  0.00           C
ATOM   1855  HA  LEU A 703      25.120  49.540  50.900  1.00  0.00           H
ATOM   1856  CB  LEU A 703      26.930  50.260  52.000  1.00  0.00           C
ATOM   1857  HB1 LEU A 703      27.530  50.850  51.270  1.00  0.00           H
ATOM   1858  HB2 LEU A 703      27.710  49.730  52.580  1.00  0.00           H
ATOM   1859  CG  LEU A 703      26.070  51.130  52.930  1.00  0.00           C
ATOM   1860  HG  LEU A 703      25.510  50.490  53.630  1.00  0.00           H
ATOM   1861  CD1 LEU A 703      27.030  51.990  53.770  1.00  0.00           C
ATOM   1862 HD11 LEU A 703      26.510  52.540  54.590  1.00  0.00           H
ATOM   1863 HD12 LEU A 703      27.370  52.840  53.120  1.00  0.00           H
ATOM   1864 HD13 LEU A 703      27.820  51.340  54.180  1.00  0.00           H
ATOM   1865  CD2 LEU A 703      25.020  52.000  52.220  1.00  0.00           C
ATOM   1866 HD21 LEU A 703      24.310  51.350  51.670  1.00  0.00           H
ATOM   1867 HD22 LEU A 703      25.550  52.720  51.550  1.00  0.00           H
ATOM   1868 HD23 LEU A 703      24.440  52.530  53.010  1.00  0.00           H
ATOM   1869  C   LEU A 703      26.840  48.680  50.080  1.00  0.00           C
ATOM   1870  O   LEU A 703      26.540  49.250  49.030  1.00  0.00           O
ATOM   1871  N   CYS A 704      27.930  47.840  50.150  1.00  0.00           N
ATOM   1872  HN  CYS A 704      28.320  47.610  51.040  1.00  0.00           H
ATOM   1873  CA  CYS A 704      28.630  47.250  48.940  1.00  0.00           C
ATOM   1874  HA  CYS A 704      29.030  48.050  48.340  1.00  0.00           H
ATOM   1875  CB  CYS A 704      29.860  46.330  49.330  1.00  0.00           C
ATOM   1876  HB1 CYS A 704      30.250  45.750  48.460  1.00  0.00           H
ATOM   1877  HB2 CYS A 704      29.510  45.650  50.130  1.00  0.00           H
ATOM   1878  SG  CYS A 704      31.270  47.260  50.100  1.00  0.00           S
ATOM   1879  HG1 CYS A 704      30.570  47.730  51.120  1.00  0.00           H
ATOM   1880  C   CYS A 704      27.540  46.460  48.160  1.00  0.00           C
ATOM   1881  O   CYS A 704      27.430  46.570  46.950  1.00  0.00           O
ATOM   1882  N   ILE A 705      26.640  45.700  48.840  1.00  0.00           N
ATOM   1883  HN  ILE A 705      26.650  45.510  49.820  1.00  0.00           H
ATOM   1884  CA  ILE A 705      25.710  44.910  48.080  1.00  0.00           C
ATOM   1885  HA  ILE A 705      26.240  44.380  47.320  1.00  0.00           H
ATOM   1886  CB  ILE A 705      25.040  43.870  49.030  1.00  0.00           C
ATOM   1887  HB  ILE A 705      24.570  44.400  49.890  1.00  0.00           H
ATOM   1888  CG2 ILE A 705      23.860  43.080  48.350  1.00  0.00           C
ATOM   1889 HG21 ILE A 705      24.100  42.740  47.320  1.00  0.00           H
ATOM   1890 HG22 ILE A 705      22.990  43.760  48.160  1.00  0.00           H
ATOM   1891 HG23 ILE A 705      23.460  42.280  49.010  1.00  0.00           H
ATOM   1892  CG1 ILE A 705      26.020  42.780  49.490  1.00  0.00           C
ATOM   1893 HG11 ILE A 705      27.010  43.270  49.610  1.00  0.00           H
ATOM   1894 HG12 ILE A 705      26.140  41.990  48.720  1.00  0.00           H
ATOM   1895  CD  ILE A 705      25.590  42.250  50.840  1.00  0.00           C
ATOM   1896  HD1 ILE A 705      26.410  41.680  51.310  1.00  0.00           H
ATOM   1897  HD2 ILE A 705      24.820  41.450  50.800  1.00  0.00           H
ATOM   1898  HD3 ILE A 705      25.210  43.090  51.470  1.00  0.00           H
ATOM   1899  C   ILE A 705      24.630  45.800  47.490  1.00  0.00           C
ATOM   1900  O   ILE A 705      24.260  45.580  46.370  1.00  0.00           O
ATOM   1901  N   VAL A 706      24.170  46.870  48.160  1.00  0.00           N
ATOM   1902  HN  VAL A 706      24.560  46.860  49.080  1.00  0.00           H
ATOM   1903  CA  VAL A 706      23.240  47.840  47.700  1.00  0.00           C
ATOM   1904  HA  VAL A 706      22.380  47.340  47.280  1.00  0.00           H
ATOM   1905  CB  VAL A 706      22.690  48.670  48.800  1.00  0.00           C
ATOM   1906  HB  VAL A 706      23.580  48.900  49.430  1.00  0.00           H
ATOM   1907  CG1 VAL A 706      22.020  49.970  48.280  1.00  0.00           C
ATOM   1908 HG11 VAL A 706      21.750  50.580  49.170  1.00  0.00           H
ATOM   1909 HG12 VAL A 706      21.220  49.830  47.520  1.00  0.00           H
ATOM   1910 HG13 VAL A 706      22.860  50.600  47.910  1.00  0.00           H
ATOM   1911  CG2 VAL A 706      21.810  47.740  49.700  1.00  0.00           C
ATOM   1912 HG21 VAL A 706      21.490  48.230  50.650  1.00  0.00           H
ATOM   1913 HG22 VAL A 706      22.410  46.920  50.150  1.00  0.00           H
ATOM   1914 HG23 VAL A 706      20.900  47.320  49.210  1.00  0.00           H
ATOM   1915  C   VAL A 706      23.810  48.720  46.590  1.00  0.00           C
ATOM   1916  O   VAL A 706      23.160  49.020  45.620  1.00  0.00           O
ATOM   1917  N   LEU A 707      25.060  49.090  46.630  1.00  0.00           N
ATOM   1918  HN  LEU A 707      25.630  49.010  47.440  1.00  0.00           H
ATOM   1919  CA  LEU A 707      25.710  49.750  45.500  1.00  0.00           C
ATOM   1920  HA  LEU A 707      25.190  50.690  45.450  1.00  0.00           H
ATOM   1921  CB  LEU A 707      27.120  50.170  45.930  1.00  0.00           C
ATOM   1922  HB1 LEU A 707      27.630  49.310  46.420  1.00  0.00           H
ATOM   1923  HB2 LEU A 707      27.050  50.850  46.810  1.00  0.00           H
ATOM   1924  CG  LEU A 707      27.910  50.950  44.800  1.00  0.00           C
ATOM   1925  HG  LEU A 707      27.980  50.380  43.850  1.00  0.00           H
ATOM   1926  CD1 LEU A 707      27.170  52.250  44.310  1.00  0.00           C
ATOM   1927 HD11 LEU A 707      27.720  52.730  43.480  1.00  0.00           H
ATOM   1928 HD12 LEU A 707      27.190  52.900  45.210  1.00  0.00           H
ATOM   1929 HD13 LEU A 707      26.110  52.060  44.020  1.00  0.00           H
ATOM   1930  CD2 LEU A 707      29.350  51.490  45.110  1.00  0.00           C
ATOM   1931 HD21 LEU A 707      29.590  52.400  44.520  1.00  0.00           H
ATOM   1932 HD22 LEU A 707      30.150  50.730  44.990  1.00  0.00           H
ATOM   1933 HD23 LEU A 707      29.290  51.810  46.170  1.00  0.00           H
ATOM   1934  C   LEU A 707      25.770  49.070  44.140  1.00  0.00           C
ATOM   1935  O   LEU A 707      25.500  49.610  43.090  1.00  0.00           O
ATOM   1936  N   VAL A 708      26.140  47.710  44.240  1.00  0.00           N
ATOM   1937  HN  VAL A 708      26.450  47.370  45.120  1.00  0.00           H
ATOM   1938  CA  VAL A 708      26.070  46.780  43.090  1.00  0.00           C
ATOM   1939  HA  VAL A 708      26.590  47.210  42.240  1.00  0.00           H
ATOM   1940  CB  VAL A 708      26.810  45.470  43.420  1.00  0.00           C
ATOM   1941  HB  VAL A 708      26.350  45.030  44.330  1.00  0.00           H
ATOM   1942  CG1 VAL A 708      26.710  44.500  42.240  1.00  0.00           C
ATOM   1943 HG11 VAL A 708      25.690  44.100  42.080  1.00  0.00           H
ATOM   1944 HG12 VAL A 708      27.270  43.550  42.420  1.00  0.00           H
ATOM   1945 HG13 VAL A 708      27.150  44.920  41.310  1.00  0.00           H
ATOM   1946  CG2 VAL A 708      28.270  45.880  43.620  1.00  0.00           C
ATOM   1947 HG21 VAL A 708      28.370  46.580  44.480  1.00  0.00           H
ATOM   1948 HG22 VAL A 708      28.720  46.420  42.760  1.00  0.00           H
ATOM   1949 HG23 VAL A 708      28.820  44.940  43.840  1.00  0.00           H
ATOM   1950  C   VAL A 708      24.630  46.560  42.710  1.00  0.00           C
ATOM   1951  O   VAL A 708      24.310  46.510  41.540  1.00  0.00           O
ATOM   1952  N   ALA A 709      23.730  46.470  43.690  1.00  0.00           N
ATOM   1953  HN  ALA A 709      24.020  46.360  44.650  1.00  0.00           H
ATOM   1954  CA  ALA A 709      22.350  46.290  43.480  1.00  0.00           C
ATOM   1955  HA  ALA A 709      22.200  45.410  42.850  1.00  0.00           H
ATOM   1956  CB  ALA A 709      21.560  46.060  44.740  1.00  0.00           C
ATOM   1957  HB1 ALA A 709      22.000  45.190  45.260  1.00  0.00           H
ATOM   1958  HB2 ALA A 709      20.480  45.970  44.460  1.00  0.00           H
ATOM   1959  HB3 ALA A 709      21.730  46.990  45.310  1.00  0.00           H
ATOM   1960  C   ALA A 709      21.680  47.470  42.720  1.00  0.00           C
ATOM   1961  O   ALA A 709      20.790  47.260  41.960  1.00  0.00           O
ATOM   1962  N   THR A 710      22.110  48.660  42.950  1.00  0.00           N
ATOM   1963  HN  THR A 710      22.670  48.660  43.780  1.00  0.00           H
ATOM   1964  CA  THR A 710      21.690  49.870  42.340  1.00  0.00           C
ATOM   1965  HA  THR A 710      20.650  49.800  42.030  1.00  0.00           H
ATOM   1966  CB  THR A 710      21.980  51.010  43.280  1.00  0.00           C
ATOM   1967  HB  THR A 710      23.060  51.260  43.420  1.00  0.00           H
ATOM   1968  OG1 THR A 710      21.510  50.740  44.660  1.00  0.00           O
ATOM   1969  HG1 THR A 710      21.980  49.970  45.010  1.00  0.00           H
ATOM   1970  CG2 THR A 710      21.110  52.190  42.710  1.00  0.00           C
ATOM   1971 HG21 THR A 710      21.330  52.400  41.650  1.00  0.00           H
ATOM   1972 HG22 THR A 710      21.330  53.140  43.270  1.00  0.00           H
ATOM   1973 HG23 THR A 710      20.090  51.780  42.880  1.00  0.00           H
ATOM   1974  C   THR A 710      22.550  50.130  41.080  1.00  0.00           C
ATOM   1975  O   THR A 710      22.080  50.720  40.110  1.00  0.00           O
ATOM   1976  N   ASP A 711      23.850  49.660  41.070  1.00  0.00           N
ATOM   1977  HN  ASP A 711      24.260  49.330  41.920  1.00  0.00           H
ATOM   1978  CA  ASP A 711      24.660  49.460  39.890  1.00  0.00           C
ATOM   1979  HA  ASP A 711      25.410  48.710  40.100  1.00  0.00           H
ATOM   1980  CB  ASP A 711      24.070  48.560  38.730  1.00  0.00           C
ATOM   1981  HB1 ASP A 711      22.970  48.600  38.730  1.00  0.00           H
ATOM   1982  HB2 ASP A 711      24.370  47.500  38.920  1.00  0.00           H
ATOM   1983  CG  ASP A 711      24.670  48.910  37.370  1.00  0.00           C
ATOM   1984  OD1 ASP A 711      25.960  48.920  37.280  1.00  0.00           O
ATOM   1985  OD2 ASP A 711      23.920  49.250  36.440  1.00  0.00           O
ATOM   1986  C   ASP A 711      25.450  50.760  39.520  1.00  0.00           C
ATOM   1987  O   ASP A 711      24.990  51.870  39.190  1.00  0.00           O
ATOM   1988  N   ALA A 712      26.800  50.610  39.640  1.00  0.00           N
ATOM   1989  HN  ALA A 712      27.230  49.750  39.890  1.00  0.00           H
ATOM   1990  CA  ALA A 712      27.730  51.660  39.520  1.00  0.00           C
ATOM   1991  HA  ALA A 712      27.260  52.560  39.890  1.00  0.00           H
ATOM   1992  CB  ALA A 712      28.950  51.410  40.370  1.00  0.00           C
ATOM   1993  HB1 ALA A 712      28.480  51.480  41.380  1.00  0.00           H
ATOM   1994  HB2 ALA A 712      29.580  52.310  40.360  1.00  0.00           H
ATOM   1995  HB3 ALA A 712      29.370  50.410  40.130  1.00  0.00           H
ATOM   1996  C   ALA A 712      28.180  51.840  38.080  1.00  0.00           C
ATOM   1997  O   ALA A 712      29.070  52.600  37.750  1.00  0.00           O
ATOM   1998  N   SER A 713      27.620  51.140  37.070  1.00  0.00           N
ATOM   1999  HN  SER A 713      27.030  50.380  37.310  1.00  0.00           H
ATOM   2000  CA  SER A 713      28.060  51.310  35.630  1.00  0.00           C
ATOM   2001  HA  SER A 713      29.040  50.880  35.460  1.00  0.00           H
ATOM   2002  CB  SER A 713      27.150  50.490  34.620  1.00  0.00           C
ATOM   2003  HB1 SER A 713      27.300  50.700  33.540  1.00  0.00           H
ATOM   2004  HB2 SER A 713      26.060  50.690  34.790  1.00  0.00           H
ATOM   2005  OG  SER A 713      27.320  49.090  34.930  1.00  0.00           O
ATOM   2006  HG1 SER A 713      26.870  49.070  35.780  1.00  0.00           H
ATOM   2007  C   SER A 713      28.010  52.760  35.070  1.00  0.00           C
ATOM   2008  O   SER A 713      28.920  53.270  34.460  1.00  0.00           O
ATOM   2009  N   SER A 714      26.840  53.390  35.340  1.00  0.00           N
ATOM   2010  HN  SER A 714      26.050  52.980  35.780  1.00  0.00           H
ATOM   2011  CA  SER A 714      26.800  54.850  35.250  1.00  0.00           C
ATOM   2012  HA  SER A 714      26.960  55.040  34.200  1.00  0.00           H
ATOM   2013  CB  SER A 714      25.400  55.450  35.510  1.00  0.00           C
ATOM   2014  HB1 SER A 714      25.390  56.560  35.430  1.00  0.00           H
ATOM   2015  HB2 SER A 714      25.190  55.150  36.550  1.00  0.00           H
ATOM   2016  OG  SER A 714      24.500  54.820  34.550  1.00  0.00           O
ATOM   2017  HG1 SER A 714      24.280  55.400  33.820  1.00  0.00           H
ATOM   2018  C   SER A 714      27.900  55.610  36.040  1.00  0.00           C
ATOM   2019  O   SER A 714      28.430  56.470  35.450  1.00  0.00           O
ATOM   2020  N   LEU A 715      28.270  55.260  37.270  1.00  0.00           N
ATOM   2021  HN  LEU A 715      27.870  54.480  37.730  1.00  0.00           H
ATOM   2022  CA  LEU A 715      29.430  55.930  37.980  1.00  0.00           C
ATOM   2023  HA  LEU A 715      29.370  57.000  37.900  1.00  0.00           H
ATOM   2024  CB  LEU A 715      29.330  55.670  39.540  1.00  0.00           C
ATOM   2025  HB1 LEU A 715      30.050  56.350  40.050  1.00  0.00           H
ATOM   2026  HB2 LEU A 715      29.630  54.620  39.730  1.00  0.00           H
ATOM   2027  CG  LEU A 715      27.920  55.930  40.200  1.00  0.00           C
ATOM   2028  HG  LEU A 715      27.200  55.150  39.870  1.00  0.00           H
ATOM   2029  CD1 LEU A 715      28.020  56.000  41.730  1.00  0.00           C
ATOM   2030 HD11 LEU A 715      28.770  56.800  41.940  1.00  0.00           H
ATOM   2031 HD12 LEU A 715      28.610  55.140  42.100  1.00  0.00           H
ATOM   2032 HD13 LEU A 715      27.070  56.180  42.270  1.00  0.00           H
ATOM   2033  CD2 LEU A 715      27.430  57.260  39.640  1.00  0.00           C
ATOM   2034 HD21 LEU A 715      26.590  57.580  40.310  1.00  0.00           H
ATOM   2035 HD22 LEU A 715      27.030  57.230  38.600  1.00  0.00           H
ATOM   2036 HD23 LEU A 715      28.120  58.120  39.740  1.00  0.00           H
ATOM   2037  C   LEU A 715      30.780  55.550  37.380  1.00  0.00           C
ATOM   2038  O   LEU A 715      31.730  56.280  37.490  1.00  0.00           O
ATOM   2039  N   VAL A 716      30.850  54.450  36.610  1.00  0.00           N
ATOM   2040  HN  VAL A 716      29.980  54.010  36.380  1.00  0.00           H
ATOM   2041  CA  VAL A 716      32.080  54.030  35.900  1.00  0.00           C
ATOM   2042  HA  VAL A 716      32.900  54.160  36.590  1.00  0.00           H
ATOM   2043  CB  VAL A 716      32.030  52.590  35.550  1.00  0.00           C
ATOM   2044  HB  VAL A 716      31.080  52.110  35.270  1.00  0.00           H
ATOM   2045  CG1 VAL A 716      33.020  52.230  34.390  1.00  0.00           C
ATOM   2046 HG11 VAL A 716      32.580  52.590  33.430  1.00  0.00           H
ATOM   2047 HG12 VAL A 716      33.110  51.120  34.290  1.00  0.00           H
ATOM   2048 HG13 VAL A 716      34.020  52.730  34.470  1.00  0.00           H
ATOM   2049  CG2 VAL A 716      32.470  51.950  36.920  1.00  0.00           C
ATOM   2050 HG21 VAL A 716      31.670  51.990  37.690  1.00  0.00           H
ATOM   2051 HG22 VAL A 716      33.390  52.420  37.350  1.00  0.00           H
ATOM   2052 HG23 VAL A 716      32.680  50.880  36.710  1.00  0.00           H
ATOM   2053  C   VAL A 716      32.570  54.950  34.850  1.00  0.00           C
ATOM   2054  O   VAL A 716      33.770  55.220  34.640  1.00  0.00           O
ATOM   2055  N   CYS A 717      31.630  55.670  34.270  1.00  0.00           N
ATOM   2056  HN  CYS A 717      30.670  55.490  34.490  1.00  0.00           H
ATOM   2057  CA  CYS A 717      31.780  56.700  33.310  1.00  0.00           C
ATOM   2058  HA  CYS A 717      32.280  56.240  32.470  1.00  0.00           H
ATOM   2059  CB  CYS A 717      30.410  57.300  32.930  1.00  0.00           C
ATOM   2060  HB1 CYS A 717      30.510  58.140  32.210  1.00  0.00           H
ATOM   2061  HB2 CYS A 717      29.980  57.590  33.900  1.00  0.00           H
ATOM   2062  SG  CYS A 717      29.330  56.030  32.230  1.00  0.00           S
ATOM   2063  HG1 CYS A 717      28.840  55.780  33.430  1.00  0.00           H
ATOM   2064  C   CYS A 717      32.680  57.880  33.820  1.00  0.00           C
ATOM   2065  O   CYS A 717      33.520  58.450  33.130  1.00  0.00           O
ATOM   2066  N   TYR A 718      32.480  58.250  35.090  1.00  0.00           N
ATOM   2067  HN  TYR A 718      31.850  57.730  35.650  1.00  0.00           H
ATOM   2068  CA  TYR A 718      32.970  59.570  35.690  1.00  0.00           C
ATOM   2069  HA  TYR A 718      33.330  60.190  34.890  1.00  0.00           H
ATOM   2070  CB  TYR A 718      31.810  60.210  36.540  1.00  0.00           C
ATOM   2071  HB1 TYR A 718      32.170  61.200  36.890  1.00  0.00           H
ATOM   2072  HB2 TYR A 718      31.580  59.460  37.330  1.00  0.00           H
ATOM   2073  CG  TYR A 718      30.630  60.520  35.640  1.00  0.00           C
ATOM   2074  CD1 TYR A 718      30.750  60.740  34.210  1.00  0.00           C
ATOM   2075  HD1 TYR A 718      31.700  60.880  33.700  1.00  0.00           H
ATOM   2076  CE1 TYR A 718      29.580  60.900  33.460  1.00  0.00           C
ATOM   2077  HE1 TYR A 718      29.880  61.060  32.440  1.00  0.00           H
ATOM   2078  CZ  TYR A 718      28.290  60.790  34.030  1.00  0.00           C
ATOM   2079  OH  TYR A 718      27.190  60.850  33.180  1.00  0.00           O
ATOM   2080  HH  TYR A 718      26.430  60.780  33.770  1.00  0.00           H
ATOM   2081  CD2 TYR A 718      29.330  60.390  36.220  1.00  0.00           C
ATOM   2082  HD2 TYR A 718      29.170  60.310  37.280  1.00  0.00           H
ATOM   2083  CE2 TYR A 718      28.200  60.570  35.420  1.00  0.00           C
ATOM   2084  HE2 TYR A 718      27.230  60.610  35.880  1.00  0.00           H
ATOM   2085  C   TYR A 718      34.210  59.270  36.580  1.00  0.00           C
ATOM   2086  O   TYR A 718      34.950  60.140  37.030  1.00  0.00           O
ATOM   2087  N   ILE A 719      34.490  57.980  36.780  1.00  0.00           N
ATOM   2088  HN  ILE A 719      33.790  57.340  36.460  1.00  0.00           H
ATOM   2089  CA  ILE A 719      35.670  57.460  37.330  1.00  0.00           C
ATOM   2090  HA  ILE A 719      35.910  58.050  38.190  1.00  0.00           H
ATOM   2091  CB  ILE A 719      35.480  56.040  37.800  1.00  0.00           C
ATOM   2092  HB  ILE A 719      35.040  55.440  36.970  1.00  0.00           H
ATOM   2093  CG2 ILE A 719      36.820  55.420  38.280  1.00  0.00           C
ATOM   2094 HG21 ILE A 719      37.640  55.530  37.540  1.00  0.00           H
ATOM   2095 HG22 ILE A 719      36.580  54.340  38.300  1.00  0.00           H
ATOM   2096 HG23 ILE A 719      37.080  55.780  39.290  1.00  0.00           H
ATOM   2097  CG1 ILE A 719      34.550  55.970  39.020  1.00  0.00           C
ATOM   2098 HG11 ILE A 719      33.720  56.700  38.860  1.00  0.00           H
ATOM   2099 HG12 ILE A 719      35.120  56.300  39.920  1.00  0.00           H
ATOM   2100  CD  ILE A 719      34.080  54.540  39.170  1.00  0.00           C
ATOM   2101  HD1 ILE A 719      32.960  54.530  39.140  1.00  0.00           H
ATOM   2102  HD2 ILE A 719      34.410  54.160  40.160  1.00  0.00           H
ATOM   2103  HD3 ILE A 719      34.430  53.790  38.440  1.00  0.00           H
ATOM   2104  C   ILE A 719      36.680  57.690  36.160  1.00  0.00           C
ATOM   2105  O   ILE A 719      36.630  56.970  35.170  1.00  0.00           O
ATOM   2106  N   THR A 720      37.580  58.680  36.310  1.00  0.00           N
ATOM   2107  HN  THR A 720      37.610  59.250  37.120  1.00  0.00           H
ATOM   2108  CA  THR A 720      38.510  59.020  35.270  1.00  0.00           C
ATOM   2109  HA  THR A 720      38.210  58.450  34.410  1.00  0.00           H
ATOM   2110  CB  THR A 720      38.500  60.530  34.990  1.00  0.00           C
ATOM   2111  HB  THR A 720      39.110  60.720  34.070  1.00  0.00           H
ATOM   2112  OG1 THR A 720      38.950  61.400  36.000  1.00  0.00           O
ATOM   2113  HG1 THR A 720      39.000  62.280  35.630  1.00  0.00           H
ATOM   2114  CG2 THR A 720      37.090  61.040  34.640  1.00  0.00           C
ATOM   2115 HG21 THR A 720      36.560  61.320  35.570  1.00  0.00           H
ATOM   2116 HG22 THR A 720      36.450  60.260  34.150  1.00  0.00           H
ATOM   2117 HG23 THR A 720      36.970  62.010  34.110  1.00  0.00           H
ATOM   2118  C   THR A 720      39.910  58.640  35.700  1.00  0.00           C
ATOM   2119  O   THR A 720      40.230  58.500  36.870  1.00  0.00           O
ATOM   2120  N   ARG A 721      40.660  58.260  34.670  1.00  0.00           N
ATOM   2121  HN  ARG A 721      40.310  58.220  33.730  1.00  0.00           H
ATOM   2122  CA  ARG A 721      42.060  57.980  34.800  1.00  0.00           C
ATOM   2123  HA  ARG A 721      41.980  57.190  35.520  1.00  0.00           H
ATOM   2124  CB  ARG A 721      42.790  57.560  33.460  1.00  0.00           C
ATOM   2125  HB1 ARG A 721      43.800  57.920  33.200  1.00  0.00           H
ATOM   2126  HB2 ARG A 721      42.230  58.100  32.670  1.00  0.00           H
ATOM   2127  CG  ARG A 721      42.600  56.030  33.300  1.00  0.00           C
ATOM   2128  HG1 ARG A 721      43.170  55.660  32.410  1.00  0.00           H
ATOM   2129  HG2 ARG A 721      41.570  55.670  33.150  1.00  0.00           H
ATOM   2130  CD  ARG A 721      43.260  55.210  34.490  1.00  0.00           C
ATOM   2131  HD1 ARG A 721      42.960  54.140  34.410  1.00  0.00           H
ATOM   2132  HD2 ARG A 721      42.780  55.520  35.460  1.00  0.00           H
ATOM   2133  NE  ARG A 721      44.720  55.410  34.500  1.00  0.00           N
ATOM   2134  HE  ARG A 721      45.150  55.700  33.640  1.00  0.00           H
ATOM   2135  CZ  ARG A 721      45.510  55.130  35.510  1.00  0.00           C
ATOM   2136  NH1 ARG A 721      45.100  54.590  36.590  1.00  0.00           N
ATOM   2137 HH11 ARG A 721      44.120  54.380  36.660  1.00  0.00           H
ATOM   2138 HH12 ARG A 721      45.720  54.520  37.360  1.00  0.00           H
ATOM   2139  NH2 ARG A 721      46.770  55.540  35.460  1.00  0.00           N
ATOM   2140 HH21 ARG A 721      47.070  55.980  34.610  1.00  0.00           H
ATOM   2141 HH22 ARG A 721      47.470  55.150  36.060  1.00  0.00           H
ATOM   2142  C   ARG A 721      42.930  59.040  35.530  1.00  0.00           C
ATOM   2143  O   ARG A 721      43.750  58.700  36.390  1.00  0.00           O
ATOM   2144  N   PHE A 722      42.570  60.320  35.280  1.00  0.00           N
ATOM   2145  HN  PHE A 722      41.990  60.570  34.510  1.00  0.00           H
ATOM   2146  CA  PHE A 722      43.210  61.470  36.000  1.00  0.00           C
ATOM   2147  HA  PHE A 722      44.280  61.440  35.850  1.00  0.00           H
ATOM   2148  CB  PHE A 722      42.630  62.860  35.490  1.00  0.00           C
ATOM   2149  HB1 PHE A 722      41.520  62.840  35.690  1.00  0.00           H
ATOM   2150  HB2 PHE A 722      42.710  62.940  34.390  1.00  0.00           H
ATOM   2151  CG  PHE A 722      43.010  64.050  36.230  1.00  0.00           C
ATOM   2152  CD1 PHE A 722      44.250  64.660  35.850  1.00  0.00           C
ATOM   2153  HD1 PHE A 722      44.790  64.210  35.040  1.00  0.00           H
ATOM   2154  CE1 PHE A 722      44.670  65.810  36.450  1.00  0.00           C
ATOM   2155  HE1 PHE A 722      45.540  66.300  36.030  1.00  0.00           H
ATOM   2156  CZ  PHE A 722      44.030  66.300  37.570  1.00  0.00           C
ATOM   2157  HZ  PHE A 722      44.420  67.210  37.970  1.00  0.00           H
ATOM   2158  CD2 PHE A 722      42.400  64.540  37.410  1.00  0.00           C
ATOM   2159  HD2 PHE A 722      41.510  64.120  37.850  1.00  0.00           H
ATOM   2160  CE2 PHE A 722      42.960  65.640  38.050  1.00  0.00           C
ATOM   2161  HE2 PHE A 722      42.360  66.150  38.790  1.00  0.00           H
ATOM   2162  C   PHE A 722      42.930  61.400  37.530  1.00  0.00           C
ATOM   2163  O   PHE A 722      43.840  61.590  38.350  1.00  0.00           O
ATOM   2164  N   THR A 723      41.710  61.070  38.020  1.00  0.00           N
ATOM   2165  HN  THR A 723      40.960  60.840  37.400  1.00  0.00           H
ATOM   2166  CA  THR A 723      41.350  60.790  39.380  1.00  0.00           C
ATOM   2167  HA  THR A 723      41.620  61.620  40.010  1.00  0.00           H
ATOM   2168  CB  THR A 723      39.810  60.660  39.530  1.00  0.00           C
ATOM   2169  HB  THR A 723      39.380  59.900  38.830  1.00  0.00           H
ATOM   2170  OG1 THR A 723      39.220  61.900  39.320  1.00  0.00           O
ATOM   2171  HG1 THR A 723      39.010  61.930  38.390  1.00  0.00           H
ATOM   2172  CG2 THR A 723      39.340  60.320  40.960  1.00  0.00           C
ATOM   2173 HG21 THR A 723      38.250  60.490  41.040  1.00  0.00           H
ATOM   2174 HG22 THR A 723      39.830  60.900  41.770  1.00  0.00           H
ATOM   2175 HG23 THR A 723      39.470  59.240  41.160  1.00  0.00           H
ATOM   2176  C   THR A 723      41.980  59.500  39.860  1.00  0.00           C
ATOM   2177  O   THR A 723      42.450  59.460  41.030  1.00  0.00           O
ATOM   2178  N   GLU A 724      42.030  58.350  39.110  1.00  0.00           N
ATOM   2179  HN  GLU A 724      41.530  58.290  38.250  1.00  0.00           H
ATOM   2180  CA  GLU A 724      42.690  57.170  39.610  1.00  0.00           C
ATOM   2181  HA  GLU A 724      42.190  56.800  40.490  1.00  0.00           H
ATOM   2182  CB  GLU A 724      42.640  55.960  38.560  1.00  0.00           C
ATOM   2183  HB1 GLU A 724      43.100  55.070  39.040  1.00  0.00           H
ATOM   2184  HB2 GLU A 724      43.170  56.110  37.600  1.00  0.00           H
ATOM   2185  CG  GLU A 724      41.180  55.510  38.160  1.00  0.00           C
ATOM   2186  HG1 GLU A 724      40.560  56.290  37.670  1.00  0.00           H
ATOM   2187  HG2 GLU A 724      40.650  55.300  39.100  1.00  0.00           H
ATOM   2188  CD  GLU A 724      41.080  54.350  37.210  1.00  0.00           C
ATOM   2189  OE1 GLU A 724      39.960  54.130  36.770  1.00  0.00           O
ATOM   2190  OE2 GLU A 724      42.140  53.760  36.820  1.00  0.00           O
ATOM   2191  C   GLU A 724      44.200  57.330  39.950  1.00  0.00           C
ATOM   2192  O   GLU A 724      44.550  57.010  41.080  1.00  0.00           O
ATOM   2193  N   GLU A 725      45.020  57.920  39.040  1.00  0.00           N
ATOM   2194  HN  GLU A 725      44.570  58.160  38.180  1.00  0.00           H
ATOM   2195  CA  GLU A 725      46.400  58.340  39.200  1.00  0.00           C
ATOM   2196  HA  GLU A 725      46.850  57.390  39.470  1.00  0.00           H
ATOM   2197  CB  GLU A 725      46.800  58.880  37.770  1.00  0.00           C
ATOM   2198  HB1 GLU A 725      46.380  59.900  37.690  1.00  0.00           H
ATOM   2199  HB2 GLU A 725      46.200  58.300  37.030  1.00  0.00           H
ATOM   2200  CG  GLU A 725      48.280  58.770  37.640  1.00  0.00           C
ATOM   2201  HG1 GLU A 725      48.660  57.760  37.910  1.00  0.00           H
ATOM   2202  HG2 GLU A 725      48.670  59.540  38.330  1.00  0.00           H
ATOM   2203  CD  GLU A 725      48.890  59.320  36.290  1.00  0.00           C
ATOM   2204  OE1 GLU A 725      48.690  60.530  35.950  1.00  0.00           O
ATOM   2205  OE2 GLU A 725      49.450  58.530  35.480  1.00  0.00           O
ATOM   2206  C   GLU A 725      46.610  59.450  40.200  1.00  0.00           C
ATOM   2207  O   GLU A 725      47.500  59.300  41.050  1.00  0.00           O
ATOM   2208  N   ALA A 726      45.820  60.580  40.210  1.00  0.00           N
ATOM   2209  HN  ALA A 726      45.080  60.760  39.550  1.00  0.00           H
ATOM   2210  CA  ALA A 726      46.110  61.700  41.110  1.00  0.00           C
ATOM   2211  HA  ALA A 726      47.120  62.030  40.930  1.00  0.00           H
ATOM   2212  CB  ALA A 726      45.240  62.910  40.710  1.00  0.00           C
ATOM   2213  HB1 ALA A 726      44.170  62.690  40.730  1.00  0.00           H
ATOM   2214  HB2 ALA A 726      45.420  63.150  39.640  1.00  0.00           H
ATOM   2215  HB3 ALA A 726      45.430  63.810  41.350  1.00  0.00           H
ATOM   2216  C   ALA A 726      45.900  61.320  42.550  1.00  0.00           C
ATOM   2217  O   ALA A 726      46.630  61.740  43.400  1.00  0.00           O
ATOM   2218  N   PHE A 727      44.930  60.470  42.860  1.00  0.00           N
ATOM   2219  HN  PHE A 727      44.260  60.180  42.180  1.00  0.00           H
ATOM   2220  CA  PHE A 727      44.730  59.840  44.140  1.00  0.00           C
ATOM   2221  HA  PHE A 727      44.750  60.640  44.880  1.00  0.00           H
ATOM   2222  CB  PHE A 727      43.280  59.270  44.090  1.00  0.00           C
ATOM   2223  HB1 PHE A 727      43.170  58.490  43.310  1.00  0.00           H
ATOM   2224  HB2 PHE A 727      42.530  60.050  43.840  1.00  0.00           H
ATOM   2225  CG  PHE A 727      42.730  58.700  45.460  1.00  0.00           C
ATOM   2226  CD1 PHE A 727      42.080  57.430  45.460  1.00  0.00           C
ATOM   2227  HD1 PHE A 727      41.990  56.940  44.510  1.00  0.00           H
ATOM   2228  CE1 PHE A 727      41.600  56.840  46.630  1.00  0.00           C
ATOM   2229  HE1 PHE A 727      41.120  55.880  46.550  1.00  0.00           H
ATOM   2230  CZ  PHE A 727      41.810  57.490  47.890  1.00  0.00           C
ATOM   2231  HZ  PHE A 727      41.400  56.980  48.750  1.00  0.00           H
ATOM   2232  CD2 PHE A 727      42.920  59.310  46.700  1.00  0.00           C
ATOM   2233  HD2 PHE A 727      43.650  60.110  46.740  1.00  0.00           H
ATOM   2234  CE2 PHE A 727      42.530  58.710  47.910  1.00  0.00           C
ATOM   2235  HE2 PHE A 727      42.710  59.240  48.830  1.00  0.00           H
ATOM   2236  C   PHE A 727      45.780  58.830  44.570  1.00  0.00           C
ATOM   2237  O   PHE A 727      46.380  58.930  45.600  1.00  0.00           O
ATOM   2238  N   ALA A 728      46.020  57.840  43.680  1.00  0.00           N
ATOM   2239  HN  ALA A 728      45.470  57.680  42.870  1.00  0.00           H
ATOM   2240  CA  ALA A 728      47.110  56.870  43.940  1.00  0.00           C
ATOM   2241  HA  ALA A 728      46.730  56.290  44.760  1.00  0.00           H
ATOM   2242  CB  ALA A 728      47.100  55.940  42.710  1.00  0.00           C
ATOM   2243  HB1 ALA A 728      46.090  55.470  42.730  1.00  0.00           H
ATOM   2244  HB2 ALA A 728      47.780  55.070  42.820  1.00  0.00           H
ATOM   2245  HB3 ALA A 728      47.210  56.460  41.730  1.00  0.00           H
ATOM   2246  C   ALA A 728      48.580  57.360  44.140  1.00  0.00           C
ATOM   2247  O   ALA A 728      49.220  56.950  45.060  1.00  0.00           O
ATOM   2248  N   ALA A 729      48.970  58.360  43.310  1.00  0.00           N
ATOM   2249  HN  ALA A 729      48.260  58.730  42.730  1.00  0.00           H
ATOM   2250  CA  ALA A 729      50.230  59.040  43.410  1.00  0.00           C
ATOM   2251  HA  ALA A 729      50.990  58.270  43.310  1.00  0.00           H
ATOM   2252  CB  ALA A 729      50.360  60.200  42.380  1.00  0.00           C
ATOM   2253  HB1 ALA A 729      49.970  59.890  41.390  1.00  0.00           H
ATOM   2254  HB2 ALA A 729      51.440  60.260  42.140  1.00  0.00           H
ATOM   2255  HB3 ALA A 729      49.930  61.150  42.760  1.00  0.00           H
ATOM   2256  C   ALA A 729      50.370  59.680  44.790  1.00  0.00           C
ATOM   2257  O   ALA A 729      51.440  59.700  45.400  1.00  0.00           O
ATOM   2258  N   LEU A 730      49.270  60.300  45.270  1.00  0.00           N
ATOM   2259  HN  LEU A 730      48.470  60.180  44.680  1.00  0.00           H
ATOM   2260  CA  LEU A 730      49.050  60.910  46.580  1.00  0.00           C
ATOM   2261  HA  LEU A 730      49.830  61.640  46.760  1.00  0.00           H
ATOM   2262  CB  LEU A 730      47.710  61.730  46.670  1.00  0.00           C
ATOM   2263  HB1 LEU A 730      46.730  61.230  46.480  1.00  0.00           H
ATOM   2264  HB2 LEU A 730      47.740  62.440  45.830  1.00  0.00           H
ATOM   2265  CG  LEU A 730      47.550  62.620  47.870  1.00  0.00           C
ATOM   2266  HG  LEU A 730      48.090  62.150  48.730  1.00  0.00           H
ATOM   2267  CD1 LEU A 730      48.220  63.960  47.750  1.00  0.00           C
ATOM   2268 HD11 LEU A 730      47.590  64.570  47.060  1.00  0.00           H
ATOM   2269 HD12 LEU A 730      49.270  63.840  47.420  1.00  0.00           H
ATOM   2270 HD13 LEU A 730      48.120  64.470  48.740  1.00  0.00           H
ATOM   2271  CD2 LEU A 730      46.050  62.800  48.310  1.00  0.00           C
ATOM   2272 HD21 LEU A 730      45.450  63.340  47.550  1.00  0.00           H
ATOM   2273 HD22 LEU A 730      45.940  63.420  49.230  1.00  0.00           H
ATOM   2274 HD23 LEU A 730      45.530  61.840  48.510  1.00  0.00           H
ATOM   2275  C   LEU A 730      49.110  59.880  47.730  1.00  0.00           C
ATOM   2276  O   LEU A 730      49.770  60.010  48.770  1.00  0.00           O
ATOM   2277  N   ILE A 731      48.430  58.710  47.540  1.00  0.00           N
ATOM   2278  HN  ILE A 731      47.880  58.600  46.710  1.00  0.00           H
ATOM   2279  CA  ILE A 731      48.500  57.540  48.470  1.00  0.00           C
ATOM   2280  HA  ILE A 731      48.150  57.930  49.410  1.00  0.00           H
ATOM   2281  CB  ILE A 731      47.600  56.370  48.050  1.00  0.00           C
ATOM   2282  HB  ILE A 731      47.980  56.040  47.070  1.00  0.00           H
ATOM   2283  CG2 ILE A 731      47.780  55.220  49.070  1.00  0.00           C
ATOM   2284 HG21 ILE A 731      48.790  54.780  48.890  1.00  0.00           H
ATOM   2285 HG22 ILE A 731      46.980  54.470  49.000  1.00  0.00           H
ATOM   2286 HG23 ILE A 731      47.710  55.640  50.110  1.00  0.00           H
ATOM   2287  CG1 ILE A 731      46.130  56.760  48.130  1.00  0.00           C
ATOM   2288 HG11 ILE A 731      45.910  57.760  47.700  1.00  0.00           H
ATOM   2289 HG12 ILE A 731      45.860  56.710  49.210  1.00  0.00           H
ATOM   2290  CD  ILE A 731      45.140  55.780  47.400  1.00  0.00           C
ATOM   2291  HD1 ILE A 731      44.090  56.090  47.620  1.00  0.00           H
ATOM   2292  HD2 ILE A 731      45.200  54.730  47.760  1.00  0.00           H
ATOM   2293  HD3 ILE A 731      45.310  55.660  46.310  1.00  0.00           H
ATOM   2294  C   ILE A 731      49.970  57.010  48.660  1.00  0.00           C
ATOM   2295  O   ILE A 731      50.360  56.560  49.740  1.00  0.00           O
ATOM   2296  N   CYS A 732      50.830  56.930  47.590  1.00  0.00           N
ATOM   2297  HN  CYS A 732      50.540  57.210  46.680  1.00  0.00           H
ATOM   2298  CA  CYS A 732      52.230  56.580  47.720  1.00  0.00           C
ATOM   2299  HA  CYS A 732      52.230  55.610  48.190  1.00  0.00           H
ATOM   2300  CB  CYS A 732      52.910  56.440  46.330  1.00  0.00           C
ATOM   2301  HB1 CYS A 732      53.900  55.960  46.400  1.00  0.00           H
ATOM   2302  HB2 CYS A 732      53.110  57.450  45.930  1.00  0.00           H
ATOM   2303  SG  CYS A 732      51.860  55.460  45.200  1.00  0.00           S
ATOM   2304  HG1 CYS A 732      52.020  54.360  45.930  1.00  0.00           H
ATOM   2305  C   CYS A 732      53.100  57.560  48.480  1.00  0.00           C
ATOM   2306  O   CYS A 732      53.990  57.250  49.250  1.00  0.00           O
ATOM   2307  N   ILE A 733      52.780  58.870  48.410  1.00  0.00           N
ATOM   2308  HN  ILE A 733      52.100  59.230  47.780  1.00  0.00           H
ATOM   2309  CA  ILE A 733      53.530  59.850  49.140  1.00  0.00           C
ATOM   2310  HA  ILE A 733      54.590  59.740  49.020  1.00  0.00           H
ATOM   2311  CB  ILE A 733      53.260  61.200  48.540  1.00  0.00           C
ATOM   2312  HB  ILE A 733      52.180  61.400  48.430  1.00  0.00           H
ATOM   2313  CG2 ILE A 733      53.980  62.330  49.350  1.00  0.00           C
ATOM   2314 HG21 ILE A 733      53.790  62.250  50.440  1.00  0.00           H
ATOM   2315 HG22 ILE A 733      53.660  63.340  49.020  1.00  0.00           H
ATOM   2316 HG23 ILE A 733      55.030  62.170  49.040  1.00  0.00           H
ATOM   2317  CG1 ILE A 733      53.780  61.310  47.080  1.00  0.00           C
ATOM   2318 HG11 ILE A 733      53.060  60.640  46.560  1.00  0.00           H
ATOM   2319 HG12 ILE A 733      54.770  60.850  46.960  1.00  0.00           H
ATOM   2320  CD  ILE A 733      53.660  62.620  46.370  1.00  0.00           C
ATOM   2321  HD1 ILE A 733      54.520  63.200  46.770  1.00  0.00           H
ATOM   2322  HD2 ILE A 733      52.690  63.160  46.410  1.00  0.00           H
ATOM   2323  HD3 ILE A 733      53.950  62.560  45.300  1.00  0.00           H
ATOM   2324  C   ILE A 733      53.230  59.830  50.660  1.00  0.00           C
ATOM   2325  O   ILE A 733      54.090  60.090  51.510  1.00  0.00           O
ATOM   2326  N   ILE A 734      51.920  59.510  51.010  1.00  0.00           N
ATOM   2327  HN  ILE A 734      51.150  59.300  50.440  1.00  0.00           H
ATOM   2328  CA  ILE A 734      51.580  59.160  52.430  1.00  0.00           C
ATOM   2329  HA  ILE A 734      51.840  60.020  53.030  1.00  0.00           H
ATOM   2330  CB  ILE A 734      50.080  58.960  52.720  1.00  0.00           C
ATOM   2331  HB  ILE A 734      49.760  58.080  52.120  1.00  0.00           H
ATOM   2332  CG2 ILE A 734      49.920  58.600  54.230  1.00  0.00           C
ATOM   2333 HG21 ILE A 734      50.540  59.270  54.840  1.00  0.00           H
ATOM   2334 HG22 ILE A 734      50.250  57.560  54.450  1.00  0.00           H
ATOM   2335 HG23 ILE A 734      48.840  58.580  54.500  1.00  0.00           H
ATOM   2336  CG1 ILE A 734      49.200  60.180  52.340  1.00  0.00           C
ATOM   2337 HG11 ILE A 734      48.140  59.850  52.410  1.00  0.00           H
ATOM   2338 HG12 ILE A 734      49.370  60.500  51.300  1.00  0.00           H
ATOM   2339  CD  ILE A 734      49.330  61.410  53.170  1.00  0.00           C
ATOM   2340  HD1 ILE A 734      48.690  62.240  52.810  1.00  0.00           H
ATOM   2341  HD2 ILE A 734      50.370  61.770  53.230  1.00  0.00           H
ATOM   2342  HD3 ILE A 734      48.930  61.290  54.210  1.00  0.00           H
ATOM   2343  C   ILE A 734      52.380  57.970  52.910  1.00  0.00           C
ATOM   2344  O   ILE A 734      52.960  57.970  53.970  1.00  0.00           O
ATOM   2345  N   PHE A 735      52.620  56.880  52.080  1.00  0.00           N
ATOM   2346  HN  PHE A 735      52.100  56.890  51.230  1.00  0.00           H
ATOM   2347  CA  PHE A 735      53.540  55.760  52.420  1.00  0.00           C
ATOM   2348  HA  PHE A 735      53.150  55.310  53.330  1.00  0.00           H
ATOM   2349  CB  PHE A 735      53.580  54.670  51.340  1.00  0.00           C
ATOM   2350  HB1 PHE A 735      54.210  53.840  51.720  1.00  0.00           H
ATOM   2351  HB2 PHE A 735      54.060  55.000  50.390  1.00  0.00           H
ATOM   2352  CG  PHE A 735      52.350  53.880  51.260  1.00  0.00           C
ATOM   2353  CD1 PHE A 735      51.280  54.000  52.090  1.00  0.00           C
ATOM   2354  HD1 PHE A 735      51.250  54.690  52.910  1.00  0.00           H
ATOM   2355  CE1 PHE A 735      50.200  53.060  52.000  1.00  0.00           C
ATOM   2356  HE1 PHE A 735      49.320  53.130  52.640  1.00  0.00           H
ATOM   2357  CZ  PHE A 735      50.150  52.080  50.990  1.00  0.00           C
ATOM   2358  HZ  PHE A 735      49.280  51.450  50.990  1.00  0.00           H
ATOM   2359  CD2 PHE A 735      52.290  52.950  50.180  1.00  0.00           C
ATOM   2360  HD2 PHE A 735      53.090  52.950  49.460  1.00  0.00           H
ATOM   2361  CE2 PHE A 735      51.190  52.040  50.060  1.00  0.00           C
ATOM   2362  HE2 PHE A 735      51.050  51.390  49.210  1.00  0.00           H
ATOM   2363  C   PHE A 735      54.960  56.130  52.880  1.00  0.00           C
ATOM   2364  O   PHE A 735      55.560  55.650  53.850  1.00  0.00           O
ATOM   2365  N   ILE A 736      55.560  57.040  52.090  1.00  0.00           N
ATOM   2366  HN  ILE A 736      54.970  57.490  51.420  1.00  0.00           H
ATOM   2367  CA  ILE A 736      56.920  57.540  52.310  1.00  0.00           C
ATOM   2368  HA  ILE A 736      57.620  56.740  52.530  1.00  0.00           H
ATOM   2369  CB  ILE A 736      57.460  58.200  51.060  1.00  0.00           C
ATOM   2370  HB  ILE A 736      56.680  58.910  50.710  1.00  0.00           H
ATOM   2371  CG2 ILE A 736      58.800  58.940  51.350  1.00  0.00           C
ATOM   2372 HG21 ILE A 736      59.260  59.240  50.380  1.00  0.00           H
ATOM   2373 HG22 ILE A 736      59.450  58.210  51.880  1.00  0.00           H
ATOM   2374 HG23 ILE A 736      58.540  59.800  52.010  1.00  0.00           H
ATOM   2375  CG1 ILE A 736      57.600  57.240  49.920  1.00  0.00           C
ATOM   2376 HG11 ILE A 736      56.820  56.440  49.920  1.00  0.00           H
ATOM   2377 HG12 ILE A 736      58.560  56.680  49.930  1.00  0.00           H
ATOM   2378  CD  ILE A 736      57.420  57.940  48.560  1.00  0.00           C
ATOM   2379  HD1 ILE A 736      57.950  57.420  47.740  1.00  0.00           H
ATOM   2380  HD2 ILE A 736      57.680  59.020  48.560  1.00  0.00           H
ATOM   2381  HD3 ILE A 736      56.340  57.920  48.240  1.00  0.00           H
ATOM   2382  C   ILE A 736      56.910  58.400  53.490  1.00  0.00           C
ATOM   2383  O   ILE A 736      57.880  58.390  54.250  1.00  0.00           O
ATOM   2384  N   TYR A 737      55.870  59.220  53.730  1.00  0.00           N
ATOM   2385  HN  TYR A 737      55.150  59.350  53.060  1.00  0.00           H
ATOM   2386  CA  TYR A 737      55.640  59.980  54.940  1.00  0.00           C
ATOM   2387  HA  TYR A 737      56.570  60.510  55.060  1.00  0.00           H
ATOM   2388  CB  TYR A 737      54.370  60.810  54.720  1.00  0.00           C
ATOM   2389  HB1 TYR A 737      53.430  60.220  54.750  1.00  0.00           H
ATOM   2390  HB2 TYR A 737      54.520  61.260  53.730  1.00  0.00           H
ATOM   2391  CG  TYR A 737      54.170  62.050  55.560  1.00  0.00           C
ATOM   2392  CD1 TYR A 737      53.290  62.010  56.630  1.00  0.00           C
ATOM   2393  HD1 TYR A 737      52.590  61.190  56.750  1.00  0.00           H
ATOM   2394  CE1 TYR A 737      53.240  63.090  57.610  1.00  0.00           C
ATOM   2395  HE1 TYR A 737      52.620  62.970  58.490  1.00  0.00           H
ATOM   2396  CZ  TYR A 737      54.020  64.220  57.320  1.00  0.00           C
ATOM   2397  OH  TYR A 737      54.030  65.370  58.250  1.00  0.00           O
ATOM   2398  HH  TYR A 737      54.230  65.020  59.130  1.00  0.00           H
ATOM   2399  CD2 TYR A 737      55.040  63.210  55.400  1.00  0.00           C
ATOM   2400  HD2 TYR A 737      55.700  63.070  54.550  1.00  0.00           H
ATOM   2401  CE2 TYR A 737      54.950  64.240  56.320  1.00  0.00           C
ATOM   2402  HE2 TYR A 737      55.580  65.110  56.230  1.00  0.00           H
ATOM   2403  C   TYR A 737      55.520  59.180  56.240  1.00  0.00           C
ATOM   2404  O   TYR A 737      56.290  59.380  57.150  1.00  0.00           O
ATOM   2405  N   GLU A 738      54.590  58.170  56.200  1.00  0.00           N
ATOM   2406  HN  GLU A 738      53.990  58.160  55.400  1.00  0.00           H
ATOM   2407  CA  GLU A 738      54.270  57.190  57.250  1.00  0.00           C
ATOM   2408  HA  GLU A 738      54.000  57.830  58.070  1.00  0.00           H
ATOM   2409  CB  GLU A 738      52.980  56.300  57.030  1.00  0.00           C
ATOM   2410  HB1 GLU A 738      52.920  55.330  57.560  1.00  0.00           H
ATOM   2411  HB2 GLU A 738      53.060  55.980  55.960  1.00  0.00           H
ATOM   2412  CG  GLU A 738      51.670  57.170  57.050  1.00  0.00           C
ATOM   2413  HG1 GLU A 738      51.040  56.600  56.320  1.00  0.00           H
ATOM   2414  HG2 GLU A 738      51.850  58.200  56.690  1.00  0.00           H
ATOM   2415  CD  GLU A 738      50.950  57.080  58.340  1.00  0.00           C
ATOM   2416  OE1 GLU A 738      51.250  56.230  59.250  1.00  0.00           O
ATOM   2417  OE2 GLU A 738      49.990  57.870  58.570  1.00  0.00           O
ATOM   2418  C   GLU A 738      55.430  56.420  57.870  1.00  0.00           C
ATOM   2419  O   GLU A 738      55.610  56.340  59.090  1.00  0.00           O
ATOM   2420  N   ALA A 739      56.260  55.850  57.020  1.00  0.00           N
ATOM   2421  HN  ALA A 739      56.040  55.770  56.050  1.00  0.00           H
ATOM   2422  CA  ALA A 739      57.460  55.090  57.360  1.00  0.00           C
ATOM   2423  HA  ALA A 739      57.270  54.270  58.040  1.00  0.00           H
ATOM   2424  CB  ALA A 739      58.110  54.560  56.090  1.00  0.00           C
ATOM   2425  HB1 ALA A 739      58.410  55.390  55.430  1.00  0.00           H
ATOM   2426  HB2 ALA A 739      57.350  53.940  55.560  1.00  0.00           H
ATOM   2427  HB3 ALA A 739      59.040  53.970  56.270  1.00  0.00           H
ATOM   2428  C   ALA A 739      58.460  55.980  58.150  1.00  0.00           C
ATOM   2429  O   ALA A 739      59.040  55.560  59.130  1.00  0.00           O
ATOM   2430  N   LEU A 740      58.650  57.220  57.640  1.00  0.00           N
ATOM   2431  HN  LEU A 740      58.240  57.440  56.760  1.00  0.00           H
ATOM   2432  CA  LEU A 740      59.610  58.180  58.260  1.00  0.00           C
ATOM   2433  HA  LEU A 740      60.410  57.620  58.700  1.00  0.00           H
ATOM   2434  CB  LEU A 740      59.980  59.150  57.120  1.00  0.00           C
ATOM   2435  HB1 LEU A 740      60.620  59.950  57.530  1.00  0.00           H
ATOM   2436  HB2 LEU A 740      59.040  59.570  56.700  1.00  0.00           H
ATOM   2437  CG  LEU A 740      60.800  58.450  56.070  1.00  0.00           C
ATOM   2438  HG  LEU A 740      60.250  57.590  55.630  1.00  0.00           H
ATOM   2439  CD1 LEU A 740      60.960  59.380  54.900  1.00  0.00           C
ATOM   2440 HD11 LEU A 740      61.680  59.030  54.120  1.00  0.00           H
ATOM   2441 HD12 LEU A 740      61.500  60.310  55.150  1.00  0.00           H
ATOM   2442 HD13 LEU A 740      59.980  59.610  54.410  1.00  0.00           H
ATOM   2443  CD2 LEU A 740      62.150  57.920  56.520  1.00  0.00           C
ATOM   2444 HD21 LEU A 740      62.640  57.410  55.670  1.00  0.00           H
ATOM   2445 HD22 LEU A 740      62.170  57.170  57.340  1.00  0.00           H
ATOM   2446 HD23 LEU A 740      62.740  58.790  56.860  1.00  0.00           H
ATOM   2447  C   LEU A 740      59.010  58.900  59.450  1.00  0.00           C
ATOM   2448  O   LEU A 740      59.800  59.180  60.400  1.00  0.00           O
ATOM   2449  N   GLU A 741      57.650  59.070  59.520  1.00  0.00           N
ATOM   2450  HN  GLU A 741      57.180  59.020  58.640  1.00  0.00           H
ATOM   2451  CA  GLU A 741      56.810  59.390  60.650  1.00  0.00           C
ATOM   2452  HA  GLU A 741      57.150  60.350  61.000  1.00  0.00           H
ATOM   2453  CB  GLU A 741      55.340  59.740  60.300  1.00  0.00           C
ATOM   2454  HB1 GLU A 741      54.770  58.790  60.120  1.00  0.00           H
ATOM   2455  HB2 GLU A 741      55.300  60.470  59.470  1.00  0.00           H
ATOM   2456  CG  GLU A 741      54.570  60.430  61.510  1.00  0.00           C
ATOM   2457  HG1 GLU A 741      55.210  61.330  61.630  1.00  0.00           H
ATOM   2458  HG2 GLU A 741      54.580  59.860  62.470  1.00  0.00           H
ATOM   2459  CD  GLU A 741      53.140  60.790  61.170  1.00  0.00           C
ATOM   2460  OE1 GLU A 741      52.730  61.980  61.110  1.00  0.00           O
ATOM   2461  OE2 GLU A 741      52.350  59.820  60.990  1.00  0.00           O
ATOM   2462  C   GLU A 741      56.920  58.480  61.750  1.00  0.00           C
ATOM   2463  O   GLU A 741      57.040  58.710  62.940  1.00  0.00           O
ATOM   2464  N   LYS A 742      56.930  57.170  61.420  1.00  0.00           N
ATOM   2465  HN  LYS A 742      56.770  56.830  60.510  1.00  0.00           H
ATOM   2466  CA  LYS A 742      57.320  56.120  62.330  1.00  0.00           C
ATOM   2467  HA  LYS A 742      56.710  56.300  63.210  1.00  0.00           H
ATOM   2468  CB  LYS A 742      56.720  54.810  61.760  1.00  0.00           C
ATOM   2469  HB1 LYS A 742      57.220  54.660  60.770  1.00  0.00           H
ATOM   2470  HB2 LYS A 742      55.630  54.880  61.560  1.00  0.00           H
ATOM   2471  CG  LYS A 742      56.770  53.530  62.580  1.00  0.00           C
ATOM   2472  HG1 LYS A 742      57.840  53.360  62.860  1.00  0.00           H
ATOM   2473  HG2 LYS A 742      56.560  52.700  61.870  1.00  0.00           H
ATOM   2474  CD  LYS A 742      55.780  53.540  63.740  1.00  0.00           C
ATOM   2475  HD1 LYS A 742      54.720  53.630  63.430  1.00  0.00           H
ATOM   2476  HD2 LYS A 742      56.080  54.480  64.250  1.00  0.00           H
ATOM   2477  CE  LYS A 742      55.860  52.260  64.650  1.00  0.00           C
ATOM   2478  HE1 LYS A 742      56.910  52.020  64.940  1.00  0.00           H
ATOM   2479  HE2 LYS A 742      55.530  51.430  63.990  1.00  0.00           H
ATOM   2480  NZ  LYS A 742      54.980  52.380  65.810  1.00  0.00           N
ATOM   2481  HZ1 LYS A 742      54.950  51.530  66.400  1.00  0.00           H
ATOM   2482  HZ2 LYS A 742      54.000  52.520  65.500  1.00  0.00           H
ATOM   2483  HZ3 LYS A 742      55.250  53.180  66.410  1.00  0.00           H
ATOM   2484  C   LYS A 742      58.780  56.000  62.820  1.00  0.00           C
ATOM   2485  O   LYS A 742      58.980  55.590  63.970  1.00  0.00           O
ATOM   2486  N   LEU A 743      59.780  56.430  62.070  1.00  0.00           N
ATOM   2487  HN  LEU A 743      59.630  56.630  61.110  1.00  0.00           H
ATOM   2488  CA  LEU A 743      61.070  56.700  62.710  1.00  0.00           C
ATOM   2489  HA  LEU A 743      61.570  55.830  63.110  1.00  0.00           H
ATOM   2490  CB  LEU A 743      61.950  57.190  61.510  1.00  0.00           C
ATOM   2491  HB1 LEU A 743      61.830  58.290  61.400  1.00  0.00           H
ATOM   2492  HB2 LEU A 743      61.590  56.770  60.550  1.00  0.00           H
ATOM   2493  CG  LEU A 743      63.420  56.830  61.490  1.00  0.00           C
ATOM   2494  HG  LEU A 743      63.900  57.040  62.460  1.00  0.00           H
ATOM   2495  CD1 LEU A 743      63.640  55.300  61.130  1.00  0.00           C
ATOM   2496 HD11 LEU A 743      63.060  55.070  60.210  1.00  0.00           H
ATOM   2497 HD12 LEU A 743      63.210  54.570  61.840  1.00  0.00           H
ATOM   2498 HD13 LEU A 743      64.690  55.070  60.810  1.00  0.00           H
ATOM   2499  CD2 LEU A 743      64.060  57.610  60.330  1.00  0.00           C
ATOM   2500 HD21 LEU A 743      63.860  58.690  60.490  1.00  0.00           H
ATOM   2501 HD22 LEU A 743      63.700  57.300  59.330  1.00  0.00           H
ATOM   2502 HD23 LEU A 743      65.150  57.460  60.400  1.00  0.00           H
ATOM   2503  C   LEU A 743      60.950  57.830  63.790  1.00  0.00           C
ATOM   2504  O   LEU A 743      61.670  57.860  64.750  1.00  0.00           O
ATOM   2505  N   PHE A 744      60.070  58.840  63.650  1.00  0.00           N
ATOM   2506  HN  PHE A 744      59.380  58.860  62.910  1.00  0.00           H
ATOM   2507  CA  PHE A 744      59.990  59.810  64.710  1.00  0.00           C
ATOM   2508  HA  PHE A 744      61.000  59.990  65.050  1.00  0.00           H
ATOM   2509  CB  PHE A 744      59.310  61.070  64.090  1.00  0.00           C
ATOM   2510  HB1 PHE A 744      58.280  60.810  63.750  1.00  0.00           H
ATOM   2511  HB2 PHE A 744      59.870  61.420  63.200  1.00  0.00           H
ATOM   2512  CG  PHE A 744      59.220  62.220  64.940  1.00  0.00           C
ATOM   2513  CD1 PHE A 744      58.100  63.110  64.720  1.00  0.00           C
ATOM   2514  HD1 PHE A 744      57.390  62.860  63.960  1.00  0.00           H
ATOM   2515  CE1 PHE A 744      57.910  64.210  65.550  1.00  0.00           C
ATOM   2516  HE1 PHE A 744      57.180  64.950  65.260  1.00  0.00           H
ATOM   2517  CZ  PHE A 744      58.850  64.460  66.570  1.00  0.00           C
ATOM   2518  HZ  PHE A 744      58.840  65.330  67.210  1.00  0.00           H
ATOM   2519  CD2 PHE A 744      60.180  62.500  65.930  1.00  0.00           C
ATOM   2520  HD2 PHE A 744      61.090  61.960  66.140  1.00  0.00           H
ATOM   2521  CE2 PHE A 744      59.990  63.650  66.700  1.00  0.00           C
ATOM   2522  HE2 PHE A 744      60.630  63.850  67.550  1.00  0.00           H
ATOM   2523  C   PHE A 744      59.190  59.280  65.940  1.00  0.00           C
ATOM   2524  O   PHE A 744      59.450  59.690  67.050  1.00  0.00           O
ATOM   2525  N   ASP A 745      58.250  58.380  65.700  1.00  0.00           N
ATOM   2526  HN  ASP A 745      58.050  58.000  64.810  1.00  0.00           H
ATOM   2527  CA  ASP A 745      57.650  57.640  66.800  1.00  0.00           C
ATOM   2528  HA  ASP A 745      57.230  58.280  67.550  1.00  0.00           H
ATOM   2529  CB  ASP A 745      56.520  56.820  66.070  1.00  0.00           C
ATOM   2530  HB1 ASP A 745      56.910  56.040  65.380  1.00  0.00           H
ATOM   2531  HB2 ASP A 745      55.740  57.390  65.530  1.00  0.00           H
ATOM   2532  CG  ASP A 745      55.640  56.030  67.060  1.00  0.00           C
ATOM   2533  OD1 ASP A 745      55.010  56.690  67.990  1.00  0.00           O
ATOM   2534  OD2 ASP A 745      55.540  54.800  67.000  1.00  0.00           O
ATOM   2535  C   ASP A 745      58.660  56.760  67.620  1.00  0.00           C
ATOM   2536  O   ASP A 745      58.810  56.940  68.810  1.00  0.00           O
ATOM   2537  N   LEU A 746      59.440  55.960  66.940  1.00  0.00           N
ATOM   2538  HN  LEU A 746      59.400  55.720  65.980  1.00  0.00           H
ATOM   2539  CA  LEU A 746      60.670  55.320  67.450  1.00  0.00           C
ATOM   2540  HA  LEU A 746      60.310  54.620  68.200  1.00  0.00           H
ATOM   2541  CB  LEU A 746      61.320  54.610  66.230  1.00  0.00           C
ATOM   2542  HB1 LEU A 746      62.370  54.240  66.250  1.00  0.00           H
ATOM   2543  HB2 LEU A 746      61.450  55.380  65.440  1.00  0.00           H
ATOM   2544  CG  LEU A 746      60.670  53.330  65.680  1.00  0.00           C
ATOM   2545  HG  LEU A 746      59.660  53.530  65.270  1.00  0.00           H
ATOM   2546  CD1 LEU A 746      61.370  52.850  64.450  1.00  0.00           C
ATOM   2547 HD11 LEU A 746      61.280  53.640  63.670  1.00  0.00           H
ATOM   2548 HD12 LEU A 746      60.890  51.920  64.090  1.00  0.00           H
ATOM   2549 HD13 LEU A 746      62.460  52.750  64.640  1.00  0.00           H
ATOM   2550  CD2 LEU A 746      60.620  52.250  66.790  1.00  0.00           C
ATOM   2551 HD21 LEU A 746      60.200  51.320  66.330  1.00  0.00           H
ATOM   2552 HD22 LEU A 746      59.890  52.660  67.510  1.00  0.00           H
ATOM   2553 HD23 LEU A 746      61.570  52.050  67.330  1.00  0.00           H
ATOM   2554  C   LEU A 746      61.660  56.240  68.100  1.00  0.00           C
ATOM   2555  O   LEU A 746      62.130  55.870  69.210  1.00  0.00           O
ATOM   2556  N   GLY A 747      61.920  57.400  67.440  1.00  0.00           N
ATOM   2557  HN  GLY A 747      61.610  57.650  66.520  1.00  0.00           H
ATOM   2558  CA  GLY A 747      62.770  58.560  67.850  1.00  0.00           C
ATOM   2559  HA1 GLY A 747      62.720  59.330  67.090  1.00  0.00           H
ATOM   2560  HA2 GLY A 747      63.730  58.090  67.940  1.00  0.00           H
ATOM   2561  C   GLY A 747      62.420  59.180  69.100  1.00  0.00           C
ATOM   2562  O   GLY A 747      63.150  59.480  70.020  1.00  0.00           O
ATOM   2563  N   GLU A 748      61.070  59.460  69.290  1.00  0.00           N
ATOM   2564  HN  GLU A 748      60.480  59.380  68.490  1.00  0.00           H
ATOM   2565  CA  GLU A 748      60.520  59.760  70.630  1.00  0.00           C
ATOM   2566  HA  GLU A 748      61.220  60.480  71.040  1.00  0.00           H
ATOM   2567  CB  GLU A 748      59.190  60.450  70.650  1.00  0.00           C
ATOM   2568  HB1 GLU A 748      58.890  60.590  71.710  1.00  0.00           H
ATOM   2569  HB2 GLU A 748      58.370  59.880  70.170  1.00  0.00           H
ATOM   2570  CG  GLU A 748      59.230  61.960  70.100  1.00  0.00           C
ATOM   2571  HG1 GLU A 748      58.220  62.140  69.700  1.00  0.00           H
ATOM   2572  HG2 GLU A 748      59.930  62.180  69.260  1.00  0.00           H
ATOM   2573  CD  GLU A 748      59.620  63.020  71.140  1.00  0.00           C
ATOM   2574  OE1 GLU A 748      60.180  64.050  70.690  1.00  0.00           O
ATOM   2575  OE2 GLU A 748      59.310  62.870  72.350  1.00  0.00           O
ATOM   2576  C   GLU A 748      60.590  58.670  71.720  1.00  0.00           C
ATOM   2577  O   GLU A 748      61.050  58.940  72.830  1.00  0.00           O
ATOM   2578  N   THR A 749      60.190  57.460  71.380  1.00  0.00           N
ATOM   2579  HN  THR A 749      59.980  57.200  70.440  1.00  0.00           H
ATOM   2580  CA  THR A 749      60.150  56.280  72.240  1.00  0.00           C
ATOM   2581  HA  THR A 749      59.470  56.430  73.070  1.00  0.00           H
ATOM   2582  CB  THR A 749      59.470  55.160  71.590  1.00  0.00           C
ATOM   2583  HB  THR A 749      59.990  54.840  70.670  1.00  0.00           H
ATOM   2584  OG1 THR A 749      58.150  55.480  71.090  1.00  0.00           O
ATOM   2585  HG1 THR A 749      58.250  55.980  70.280  1.00  0.00           H
ATOM   2586  CG2 THR A 749      59.410  53.780  72.380  1.00  0.00           C
ATOM   2587 HG21 THR A 749      59.160  52.970  71.670  1.00  0.00           H
ATOM   2588 HG22 THR A 749      58.670  53.850  73.210  1.00  0.00           H
ATOM   2589 HG23 THR A 749      60.420  53.490  72.760  1.00  0.00           H
ATOM   2590  C   THR A 749      61.440  55.800  72.820  1.00  0.00           C
ATOM   2591  O   THR A 749      61.560  55.490  73.960  1.00  0.00           O
ATOM   2592  N   TYR A 750      62.510  55.640  72.010  1.00  0.00           N
ATOM   2593  HN  TYR A 750      62.470  55.890  71.040  1.00  0.00           H
ATOM   2594  CA  TYR A 750      63.770  55.010  72.440  1.00  0.00           C
ATOM   2595  HA  TYR A 750      63.630  54.730  73.470  1.00  0.00           H
ATOM   2596  CB  TYR A 750      64.180  53.920  71.400  1.00  0.00           C
ATOM   2597  HB1 TYR A 750      65.160  53.420  71.620  1.00  0.00           H
ATOM   2598  HB2 TYR A 750      64.160  54.420  70.420  1.00  0.00           H
ATOM   2599  CG  TYR A 750      63.130  52.860  71.450  1.00  0.00           C
ATOM   2600  CD1 TYR A 750      62.960  52.120  72.740  1.00  0.00           C
ATOM   2601  HD1 TYR A 750      63.520  52.360  73.640  1.00  0.00           H
ATOM   2602  CE1 TYR A 750      62.110  50.910  72.720  1.00  0.00           C
ATOM   2603  HE1 TYR A 750      61.960  50.290  73.580  1.00  0.00           H
ATOM   2604  CZ  TYR A 750      61.370  50.670  71.600  1.00  0.00           C
ATOM   2605  OH  TYR A 750      60.350  49.680  71.620  1.00  0.00           O
ATOM   2606  HH  TYR A 750      59.730  49.750  70.890  1.00  0.00           H
ATOM   2607  CD2 TYR A 750      62.360  52.490  70.330  1.00  0.00           C
ATOM   2608  HD2 TYR A 750      62.540  53.010  69.400  1.00  0.00           H
ATOM   2609  CE2 TYR A 750      61.460  51.430  70.420  1.00  0.00           C
ATOM   2610  HE2 TYR A 750      60.880  51.150  69.560  1.00  0.00           H
ATOM   2611  C   TYR A 750      64.830  56.090  72.410  1.00  0.00           C
ATOM   2612  O   TYR A 750      64.640  57.090  71.780  1.00  0.00           O
ATOM   2613  N   ALA A 751      65.930  55.990  73.180  1.00  0.00           N
ATOM   2614  HN  ALA A 751      66.050  55.190  73.770  1.00  0.00           H
ATOM   2615  CA  ALA A 751      67.020  57.010  73.240  1.00  0.00           C
ATOM   2616  HA  ALA A 751      66.770  57.870  72.620  1.00  0.00           H
ATOM   2617  CB  ALA A 751      67.220  57.560  74.640  1.00  0.00           C
ATOM   2618  HB1 ALA A 751      67.480  56.700  75.280  1.00  0.00           H
ATOM   2619  HB2 ALA A 751      66.290  58.030  75.030  1.00  0.00           H
ATOM   2620  HB3 ALA A 751      68.060  58.270  74.770  1.00  0.00           H
ATOM   2621  C   ALA A 751      68.400  56.550  72.680  1.00  0.00           C
ATOM   2622  O   ALA A 751      68.900  55.440  72.800  1.00  0.00           O
ATOM   2623  N   PHE A 752      69.140  57.440  71.990  1.00  0.00           N
ATOM   2624  HN  PHE A 752      68.780  58.370  71.870  1.00  0.00           H
ATOM   2625  CA  PHE A 752      70.370  57.060  71.360  1.00  0.00           C
ATOM   2626  HA  PHE A 752      70.270  56.110  70.850  1.00  0.00           H
ATOM   2627  CB  PHE A 752      70.940  58.130  70.430  1.00  0.00           C
ATOM   2628  HB1 PHE A 752      71.930  57.850  70.020  1.00  0.00           H
ATOM   2629  HB2 PHE A 752      71.060  59.130  70.900  1.00  0.00           H
ATOM   2630  CG  PHE A 752      70.150  58.240  69.130  1.00  0.00           C
ATOM   2631  CD1 PHE A 752      70.140  57.270  68.090  1.00  0.00           C
ATOM   2632  HD1 PHE A 752      70.740  56.380  68.060  1.00  0.00           H
ATOM   2633  CE1 PHE A 752      69.530  57.620  66.870  1.00  0.00           C
ATOM   2634  HE1 PHE A 752      69.540  56.920  66.060  1.00  0.00           H
ATOM   2635  CZ  PHE A 752      68.820  58.740  66.620  1.00  0.00           C
ATOM   2636  HZ  PHE A 752      68.160  58.820  65.770  1.00  0.00           H
ATOM   2637  CD2 PHE A 752      69.400  59.420  68.940  1.00  0.00           C
ATOM   2638  HD2 PHE A 752      69.470  60.160  69.710  1.00  0.00           H
ATOM   2639  CE2 PHE A 752      68.790  59.660  67.680  1.00  0.00           C
ATOM   2640  HE2 PHE A 752      68.140  60.520  67.540  1.00  0.00           H
ATOM   2641  C   PHE A 752      71.560  56.910  72.390  1.00  0.00           C
ATOM   2642  O   PHE A 752      71.560  57.720  73.310  1.00  0.00           O
ATOM   2643  N   PRO A 822      72.440  55.900  72.350  1.00  0.00           N
ATOM   2644  CD  PRO A 822      73.620  55.890  73.230  1.00  0.00           C
ATOM   2645  HD1 PRO A 822      73.360  55.460  74.230  1.00  0.00           H
ATOM   2646  HD2 PRO A 822      74.010  56.920  73.350  1.00  0.00           H
ATOM   2647  CA  PRO A 822      72.640  55.260  71.020  1.00  0.00           C
ATOM   2648  HA  PRO A 822      72.400  55.880  70.170  1.00  0.00           H
ATOM   2649  CB  PRO A 822      74.190  55.080  71.050  1.00  0.00           C
ATOM   2650  HB1 PRO A 822      74.560  55.980  70.540  1.00  0.00           H
ATOM   2651  HB2 PRO A 822      74.570  54.220  70.460  1.00  0.00           H
ATOM   2652  CG  PRO A 822      74.630  55.020  72.560  1.00  0.00           C
ATOM   2653  HG1 PRO A 822      74.480  54.000  72.950  1.00  0.00           H
ATOM   2654  HG2 PRO A 822      75.730  55.170  72.590  1.00  0.00           H
ATOM   2655  C   PRO A 822      71.860  53.900  70.930  1.00  0.00           C
ATOM   2656  O   PRO A 822      71.120  53.730  69.910  1.00  0.00           O
ATOM   2657  N   ASP A 823      72.020  52.910  71.940  1.00  0.00           N
ATOM   2658  HN  ASP A 823      72.630  53.150  72.690  1.00  0.00           H
ATOM   2659  CA  ASP A 823      71.250  51.670  72.130  1.00  0.00           C
ATOM   2660  HA  ASP A 823      71.970  50.880  72.290  1.00  0.00           H
ATOM   2661  CB  ASP A 823      70.600  51.760  73.500  1.00  0.00           C
ATOM   2662  HB1 ASP A 823      70.080  50.800  73.750  1.00  0.00           H
ATOM   2663  HB2 ASP A 823      69.790  52.510  73.480  1.00  0.00           H
ATOM   2664  CG  ASP A 823      71.460  52.080  74.700  1.00  0.00           C
ATOM   2665  OD1 ASP A 823      72.540  52.630  74.590  1.00  0.00           O
ATOM   2666  OD2 ASP A 823      70.920  51.890  75.850  1.00  0.00           O
ATOM   2667  C   ASP A 823      70.370  51.090  71.100  1.00  0.00           C
ATOM   2668  O   ASP A 823      70.630  50.950  69.900  1.00  0.00           O
ATOM   2669  N   VAL A 824      69.140  50.730  71.410  1.00  0.00           N
ATOM   2670  HN  VAL A 824      68.740  50.970  72.290  1.00  0.00           H
ATOM   2671  CA  VAL A 824      68.190  50.110  70.560  1.00  0.00           C
ATOM   2672  HA  VAL A 824      68.600  49.180  70.190  1.00  0.00           H
ATOM   2673  CB  VAL A 824      66.960  49.620  71.340  1.00  0.00           C
ATOM   2674  HB  VAL A 824      66.490  50.490  71.860  1.00  0.00           H
ATOM   2675  CG1 VAL A 824      65.950  48.920  70.370  1.00  0.00           C
ATOM   2676 HG11 VAL A 824      66.440  48.070  69.850  1.00  0.00           H
ATOM   2677 HG12 VAL A 824      65.490  49.590  69.610  1.00  0.00           H
ATOM   2678 HG13 VAL A 824      65.110  48.540  70.980  1.00  0.00           H
ATOM   2679  CG2 VAL A 824      67.330  48.600  72.450  1.00  0.00           C
ATOM   2680 HG21 VAL A 824      68.000  48.960  73.250  1.00  0.00           H
ATOM   2681 HG22 VAL A 824      67.820  47.760  71.910  1.00  0.00           H
ATOM   2682 HG23 VAL A 824      66.440  48.250  73.010  1.00  0.00           H
ATOM   2683  C   VAL A 824      67.790  51.000  69.400  1.00  0.00           C
ATOM   2684  O   VAL A 824      67.590  50.500  68.300  1.00  0.00           O
ATOM   2685  N   LEU A 825      67.690  52.310  69.630  1.00  0.00           N
ATOM   2686  HN  LEU A 825      67.770  52.660  70.560  1.00  0.00           H
ATOM   2687  CA  LEU A 825      67.320  53.290  68.500  1.00  0.00           C
ATOM   2688  HA  LEU A 825      66.390  52.950  68.080  1.00  0.00           H
ATOM   2689  CB  LEU A 825      67.000  54.630  69.130  1.00  0.00           C
ATOM   2690  HB1 LEU A 825      67.850  54.930  69.780  1.00  0.00           H
ATOM   2691  HB2 LEU A 825      66.130  54.480  69.810  1.00  0.00           H
ATOM   2692  CG  LEU A 825      66.650  55.780  68.160  1.00  0.00           C
ATOM   2693  HG  LEU A 825      67.360  55.690  67.320  1.00  0.00           H
ATOM   2694  CD1 LEU A 825      65.250  55.590  67.540  1.00  0.00           C
ATOM   2695 HD11 LEU A 825      65.170  54.670  66.930  1.00  0.00           H
ATOM   2696 HD12 LEU A 825      64.950  56.480  66.940  1.00  0.00           H
ATOM   2697 HD13 LEU A 825      64.670  55.360  68.460  1.00  0.00           H
ATOM   2698  CD2 LEU A 825      66.660  57.120  68.910  1.00  0.00           C
ATOM   2699 HD21 LEU A 825      65.930  57.200  69.740  1.00  0.00           H
ATOM   2700 HD22 LEU A 825      66.360  57.930  68.210  1.00  0.00           H
ATOM   2701 HD23 LEU A 825      67.590  57.480  69.420  1.00  0.00           H
ATOM   2702  C   LEU A 825      68.230  53.250  67.270  1.00  0.00           C
ATOM   2703  O   LEU A 825      67.770  53.130  66.130  1.00  0.00           O
ATOM   2704  N   PHE A 826      69.550  53.190  67.550  1.00  0.00           N
ATOM   2705  HN  PHE A 826      70.030  53.260  68.420  1.00  0.00           H
ATOM   2706  CA  PHE A 826      70.460  53.120  66.440  1.00  0.00           C
ATOM   2707  HA  PHE A 826      70.200  53.880  65.720  1.00  0.00           H
ATOM   2708  CB  PHE A 826      71.910  53.500  66.900  1.00  0.00           C
ATOM   2709  HB1 PHE A 826      72.240  52.810  67.700  1.00  0.00           H
ATOM   2710  HB2 PHE A 826      71.740  54.550  67.170  1.00  0.00           H
ATOM   2711  CG  PHE A 826      72.810  53.470  65.750  1.00  0.00           C
ATOM   2712  CD1 PHE A 826      73.740  52.490  65.670  1.00  0.00           C
ATOM   2713  HD1 PHE A 826      73.870  51.750  66.430  1.00  0.00           H
ATOM   2714  CE1 PHE A 826      74.770  52.600  64.630  1.00  0.00           C
ATOM   2715  HE1 PHE A 826      75.630  51.950  64.610  1.00  0.00           H
ATOM   2716  CZ  PHE A 826      74.840  53.620  63.730  1.00  0.00           C
ATOM   2717  HZ  PHE A 826      75.610  53.670  62.970  1.00  0.00           H
ATOM   2718  CD2 PHE A 826      72.810  54.530  64.740  1.00  0.00           C
ATOM   2719  HD2 PHE A 826      72.110  55.350  64.720  1.00  0.00           H
ATOM   2720  CE2 PHE A 826      73.810  54.520  63.790  1.00  0.00           C
ATOM   2721  HE2 PHE A 826      73.810  55.300  63.030  1.00  0.00           H
ATOM   2722  C   PHE A 826      70.280  51.870  65.620  1.00  0.00           C
ATOM   2723  O   PHE A 826      70.240  51.900  64.380  1.00  0.00           O
ATOM   2724  N   TRP A 827      70.150  50.720  66.240  1.00  0.00           N
ATOM   2725  HN  TRP A 827      70.190  50.650  67.240  1.00  0.00           H
ATOM   2726  CA  TRP A 827      69.860  49.440  65.730  1.00  0.00           C
ATOM   2727  HA  TRP A 827      70.650  49.190  65.040  1.00  0.00           H
ATOM   2728  CB  TRP A 827      69.960  48.370  66.850  1.00  0.00           C
ATOM   2729  HB1 TRP A 827      69.600  47.340  66.600  1.00  0.00           H
ATOM   2730  HB2 TRP A 827      69.200  48.630  67.620  1.00  0.00           H
ATOM   2731  CG  TRP A 827      71.260  48.210  67.560  1.00  0.00           C
ATOM   2732  CD1 TRP A 827      71.610  48.350  68.910  1.00  0.00           C
ATOM   2733  HD1 TRP A 827      70.910  48.590  69.690  1.00  0.00           H
ATOM   2734  NE1 TRP A 827      72.960  48.370  69.030  1.00  0.00           N
ATOM   2735  HE1 TRP A 827      73.460  48.370  69.870  1.00  0.00           H
ATOM   2736  CE2 TRP A 827      73.530  48.100  67.830  1.00  0.00           C
ATOM   2737  CD2 TRP A 827      72.530  47.980  66.920  1.00  0.00           C
ATOM   2738  CE3 TRP A 827      72.890  47.720  65.550  1.00  0.00           C
ATOM   2739  HE3 TRP A 827      72.090  47.580  64.830  1.00  0.00           H
ATOM   2740  CZ3 TRP A 827      74.270  47.810  65.160  1.00  0.00           C
ATOM   2741  HZ3 TRP A 827      74.600  47.830  64.130  1.00  0.00           H
ATOM   2742  CZ2 TRP A 827      74.850  48.010  67.490  1.00  0.00           C
ATOM   2743  HZ2 TRP A 827      75.600  48.140  68.260  1.00  0.00           H
ATOM   2744  CH2 TRP A 827      75.190  47.870  66.170  1.00  0.00           C
ATOM   2745  HH2 TRP A 827      76.230  47.940  65.880  1.00  0.00           H
ATOM   2746  C   TRP A 827      68.560  49.280  64.940  1.00  0.00           C
ATOM   2747  O   TRP A 827      68.520  48.650  63.890  1.00  0.00           O
ATOM   2748  N   CYS A 828      67.430  49.890  65.390  1.00  0.00           N
ATOM   2749  HN  CYS A 828      67.500  50.400  66.240  1.00  0.00           H
ATOM   2750  CA  CYS A 828      66.200  49.900  64.680  1.00  0.00           C
ATOM   2751  HA  CYS A 828      66.010  48.920  64.270  1.00  0.00           H
ATOM   2752  CB  CYS A 828      64.960  50.350  65.540  1.00  0.00           C
ATOM   2753  HB1 CYS A 828      64.090  50.210  64.850  1.00  0.00           H
ATOM   2754  HB2 CYS A 828      64.990  51.400  65.900  1.00  0.00           H
ATOM   2755  SG  CYS A 828      64.690  49.400  67.080  1.00  0.00           S
ATOM   2756  HG1 CYS A 828      65.900  49.420  67.620  1.00  0.00           H
ATOM   2757  C   CYS A 828      66.400  50.740  63.350  1.00  0.00           C
ATOM   2758  O   CYS A 828      65.890  50.350  62.340  1.00  0.00           O
ATOM   2759  N   VAL A 829      67.040  51.950  63.390  1.00  0.00           N
ATOM   2760  HN  VAL A 829      67.550  52.190  64.210  1.00  0.00           H
ATOM   2761  CA  VAL A 829      67.220  52.810  62.320  1.00  0.00           C
ATOM   2762  HA  VAL A 829      66.230  52.910  61.890  1.00  0.00           H
ATOM   2763  CB  VAL A 829      67.750  54.260  62.690  1.00  0.00           C
ATOM   2764  HB  VAL A 829      68.700  54.240  63.250  1.00  0.00           H
ATOM   2765  CG1 VAL A 829      67.920  55.160  61.430  1.00  0.00           C
ATOM   2766 HG11 VAL A 829      67.150  54.970  60.670  1.00  0.00           H
ATOM   2767 HG12 VAL A 829      68.850  54.760  60.960  1.00  0.00           H
ATOM   2768 HG13 VAL A 829      68.050  56.190  61.810  1.00  0.00           H
ATOM   2769  CG2 VAL A 829      66.640  54.910  63.590  1.00  0.00           C
ATOM   2770 HG21 VAL A 829      66.540  54.360  64.550  1.00  0.00           H
ATOM   2771 HG22 VAL A 829      65.720  55.000  62.980  1.00  0.00           H
ATOM   2772 HG23 VAL A 829      66.910  55.940  63.890  1.00  0.00           H
ATOM   2773  C   VAL A 829      68.160  52.210  61.270  1.00  0.00           C
ATOM   2774  O   VAL A 829      67.880  52.290  60.080  1.00  0.00           O
ATOM   2775  N   ILE A 830      69.250  51.490  61.690  1.00  0.00           N
ATOM   2776  HN  ILE A 830      69.370  51.410  62.670  1.00  0.00           H
ATOM   2777  CA  ILE A 830      70.190  50.670  60.880  1.00  0.00           C
ATOM   2778  HA  ILE A 830      70.440  51.320  60.050  1.00  0.00           H
ATOM   2779  CB  ILE A 830      71.480  50.290  61.610  1.00  0.00           C
ATOM   2780  HB  ILE A 830      71.220  49.880  62.620  1.00  0.00           H
ATOM   2781  CG2 ILE A 830      72.190  49.110  60.890  1.00  0.00           C
ATOM   2782 HG21 ILE A 830      71.470  48.280  60.730  1.00  0.00           H
ATOM   2783 HG22 ILE A 830      73.030  48.690  61.470  1.00  0.00           H
ATOM   2784 HG23 ILE A 830      72.550  49.450  59.890  1.00  0.00           H
ATOM   2785  CG1 ILE A 830      72.380  51.530  61.680  1.00  0.00           C
ATOM   2786 HG11 ILE A 830      73.180  51.270  62.400  1.00  0.00           H
ATOM   2787 HG12 ILE A 830      71.920  52.390  62.220  1.00  0.00           H
ATOM   2788  CD  ILE A 830      73.010  52.080  60.380  1.00  0.00           C
ATOM   2789  HD1 ILE A 830      72.270  52.180  59.560  1.00  0.00           H
ATOM   2790  HD2 ILE A 830      73.910  51.450  60.150  1.00  0.00           H
ATOM   2791  HD3 ILE A 830      73.350  53.120  60.570  1.00  0.00           H
ATOM   2792  C   ILE A 830      69.460  49.610  60.180  1.00  0.00           C
ATOM   2793  O   ILE A 830      69.540  49.430  59.000  1.00  0.00           O
ATOM   2794  N   LEU A 831      68.690  48.870  60.970  1.00  0.00           N
ATOM   2795  HN  LEU A 831      68.560  49.110  61.930  1.00  0.00           H
ATOM   2796  CA  LEU A 831      68.030  47.730  60.430  1.00  0.00           C
ATOM   2797  HA  LEU A 831      68.740  47.080  59.930  1.00  0.00           H
ATOM   2798  CB  LEU A 831      67.510  46.920  61.640  1.00  0.00           C
ATOM   2799  HB1 LEU A 831      66.760  47.530  62.190  1.00  0.00           H
ATOM   2800  HB2 LEU A 831      68.290  46.750  62.430  1.00  0.00           H
ATOM   2801  CG  LEU A 831      66.810  45.530  61.310  1.00  0.00           C
ATOM   2802  HG  LEU A 831      66.070  45.660  60.490  1.00  0.00           H
ATOM   2803  CD1 LEU A 831      67.880  44.580  60.720  1.00  0.00           C
ATOM   2804 HD11 LEU A 831      68.600  45.120  60.070  1.00  0.00           H
ATOM   2805 HD12 LEU A 831      67.400  43.720  60.200  1.00  0.00           H
ATOM   2806 HD13 LEU A 831      68.530  44.230  61.560  1.00  0.00           H
ATOM   2807  CD2 LEU A 831      66.150  44.810  62.520  1.00  0.00           C
ATOM   2808 HD21 LEU A 831      65.750  43.820  62.200  1.00  0.00           H
ATOM   2809 HD22 LEU A 831      65.460  45.460  63.080  1.00  0.00           H
ATOM   2810 HD23 LEU A 831      66.880  44.520  63.300  1.00  0.00           H
ATOM   2811  C   LEU A 831      66.980  48.120  59.340  1.00  0.00           C
ATOM   2812  O   LEU A 831      66.860  47.480  58.280  1.00  0.00           O
ATOM   2813  N   PHE A 832      66.230  49.180  59.640  1.00  0.00           N
ATOM   2814  HN  PHE A 832      66.310  49.590  60.540  1.00  0.00           H
ATOM   2815  CA  PHE A 832      65.230  49.830  58.820  1.00  0.00           C
ATOM   2816  HA  PHE A 832      64.360  49.230  58.600  1.00  0.00           H
ATOM   2817  CB  PHE A 832      64.640  51.030  59.680  1.00  0.00           C
ATOM   2818  HB1 PHE A 832      65.450  51.600  60.190  1.00  0.00           H
ATOM   2819  HB2 PHE A 832      64.080  50.640  60.560  1.00  0.00           H
ATOM   2820  CG  PHE A 832      63.870  52.080  58.900  1.00  0.00           C
ATOM   2821  CD1 PHE A 832      62.550  51.840  58.540  1.00  0.00           C
ATOM   2822  HD1 PHE A 832      62.110  50.870  58.720  1.00  0.00           H
ATOM   2823  CE1 PHE A 832      61.780  52.730  57.840  1.00  0.00           C
ATOM   2824  HE1 PHE A 832      60.750  52.500  57.610  1.00  0.00           H
ATOM   2825  CZ  PHE A 832      62.400  54.030  57.450  1.00  0.00           C
ATOM   2826  HZ  PHE A 832      61.750  54.760  56.980  1.00  0.00           H
ATOM   2827  CD2 PHE A 832      64.400  53.300  58.500  1.00  0.00           C
ATOM   2828  HD2 PHE A 832      65.430  53.460  58.740  1.00  0.00           H
ATOM   2829  CE2 PHE A 832      63.690  54.250  57.830  1.00  0.00           C
ATOM   2830  HE2 PHE A 832      64.080  55.240  57.670  1.00  0.00           H
ATOM   2831  C   PHE A 832      65.790  50.260  57.450  1.00  0.00           C
ATOM   2832  O   PHE A 832      65.330  49.840  56.390  1.00  0.00           O
ATOM   2833  N   PHE A 833      66.840  51.070  57.480  1.00  0.00           N
ATOM   2834  HN  PHE A 833      67.370  51.300  58.290  1.00  0.00           H
ATOM   2835  CA  PHE A 833      67.440  51.460  56.280  1.00  0.00           C
ATOM   2836  HA  PHE A 833      66.720  51.880  55.610  1.00  0.00           H
ATOM   2837  CB  PHE A 833      68.500  52.650  56.530  1.00  0.00           C
ATOM   2838  HB1 PHE A 833      69.130  52.860  55.660  1.00  0.00           H
ATOM   2839  HB2 PHE A 833      69.150  52.370  57.400  1.00  0.00           H
ATOM   2840  CG  PHE A 833      67.830  54.020  56.750  1.00  0.00           C
ATOM   2841  CD1 PHE A 833      66.990  54.600  55.750  1.00  0.00           C
ATOM   2842  HD1 PHE A 833      66.970  54.050  54.820  1.00  0.00           H
ATOM   2843  CE1 PHE A 833      66.380  55.830  55.850  1.00  0.00           C
ATOM   2844  HE1 PHE A 833      65.920  56.170  54.940  1.00  0.00           H
ATOM   2845  CZ  PHE A 833      66.640  56.640  56.990  1.00  0.00           C
ATOM   2846  HZ  PHE A 833      66.290  57.660  57.040  1.00  0.00           H
ATOM   2847  CD2 PHE A 833      67.990  54.840  57.880  1.00  0.00           C
ATOM   2848  HD2 PHE A 833      68.570  54.540  58.740  1.00  0.00           H
ATOM   2849  CE2 PHE A 833      67.450  56.110  58.030  1.00  0.00           C
ATOM   2850  HE2 PHE A 833      67.550  56.610  58.980  1.00  0.00           H
ATOM   2851  C   PHE A 833      68.200  50.350  55.530  1.00  0.00           C
ATOM   2852  O   PHE A 833      67.980  50.220  54.320  1.00  0.00           O
ATOM   2853  N   THR A 834      69.000  49.500  56.210  1.00  0.00           N
ATOM   2854  HN  THR A 834      69.160  49.650  57.190  1.00  0.00           H
ATOM   2855  CA  THR A 834      69.620  48.330  55.590  1.00  0.00           C
ATOM   2856  HA  THR A 834      70.250  48.750  54.820  1.00  0.00           H
ATOM   2857  CB  THR A 834      70.490  47.410  56.530  1.00  0.00           C
ATOM   2858  HB  THR A 834      70.870  46.540  55.950  1.00  0.00           H
ATOM   2859  OG1 THR A 834      69.860  47.060  57.770  1.00  0.00           O
ATOM   2860  HG1 THR A 834      69.770  47.830  58.350  1.00  0.00           H
ATOM   2861  CG2 THR A 834      71.830  48.150  56.910  1.00  0.00           C
ATOM   2862 HG21 THR A 834      72.480  47.400  57.430  1.00  0.00           H
ATOM   2863 HG22 THR A 834      71.590  49.050  57.530  1.00  0.00           H
ATOM   2864 HG23 THR A 834      72.240  48.540  55.960  1.00  0.00           H
ATOM   2865  C   THR A 834      68.620  47.430  54.820  1.00  0.00           C
ATOM   2866  O   THR A 834      68.950  46.990  53.750  1.00  0.00           O
ATOM   2867  N   THR A 835      67.480  47.110  55.380  1.00  0.00           N
ATOM   2868  HN  THR A 835      67.350  47.430  56.310  1.00  0.00           H
ATOM   2869  CA  THR A 835      66.430  46.250  54.940  1.00  0.00           C
ATOM   2870  HA  THR A 835      66.690  45.210  54.790  1.00  0.00           H
ATOM   2871  CB  THR A 835      65.330  46.300  56.030  1.00  0.00           C
ATOM   2872  HB  THR A 835      65.150  47.390  56.190  1.00  0.00           H
ATOM   2873  OG1 THR A 835      65.760  45.540  57.130  1.00  0.00           O
ATOM   2874  HG1 THR A 835      66.390  46.080  57.610  1.00  0.00           H
ATOM   2875  CG2 THR A 835      64.030  45.650  55.490  1.00  0.00           C
ATOM   2876 HG21 THR A 835      64.160  44.640  55.050  1.00  0.00           H
ATOM   2877 HG22 THR A 835      63.620  46.350  54.730  1.00  0.00           H
ATOM   2878 HG23 THR A 835      63.340  45.540  56.350  1.00  0.00           H
ATOM   2879  C   THR A 835      65.930  46.750  53.670  1.00  0.00           C
ATOM   2880  O   THR A 835      65.740  46.050  52.690  1.00  0.00           O
ATOM   2881  N   PHE A 836      65.690  48.120  53.580  1.00  0.00           N
ATOM   2882  HN  PHE A 836      65.780  48.740  54.360  1.00  0.00           H
ATOM   2883  CA  PHE A 836      65.300  48.900  52.370  1.00  0.00           C
ATOM   2884  HA  PHE A 836      64.470  48.370  51.910  1.00  0.00           H
ATOM   2885  CB  PHE A 836      64.870  50.330  52.760  1.00  0.00           C
ATOM   2886  HB1 PHE A 836      65.690  50.860  53.290  1.00  0.00           H
ATOM   2887  HB2 PHE A 836      64.030  50.260  53.480  1.00  0.00           H
ATOM   2888  CG  PHE A 836      64.500  51.150  51.540  1.00  0.00           C
ATOM   2889  CD1 PHE A 836      64.930  52.470  51.440  1.00  0.00           C
ATOM   2890  HD1 PHE A 836      65.620  52.900  52.180  1.00  0.00           H
ATOM   2891  CE1 PHE A 836      64.650  53.240  50.300  1.00  0.00           C
ATOM   2892  HE1 PHE A 836      64.960  54.280  50.250  1.00  0.00           H
ATOM   2893  CZ  PHE A 836      63.900  52.690  49.220  1.00  0.00           C
ATOM   2894  HZ  PHE A 836      63.540  53.250  48.370  1.00  0.00           H
ATOM   2895  CD2 PHE A 836      63.820  50.590  50.420  1.00  0.00           C
ATOM   2896  HD2 PHE A 836      63.480  49.560  50.430  1.00  0.00           H
ATOM   2897  CE2 PHE A 836      63.520  51.330  49.270  1.00  0.00           C
ATOM   2898  HE2 PHE A 836      63.300  50.830  48.340  1.00  0.00           H
ATOM   2899  C   PHE A 836      66.410  48.800  51.260  1.00  0.00           C
ATOM   2900  O   PHE A 836      66.170  48.440  50.110  1.00  0.00           O
ATOM   2901  N   PHE A 837      67.620  49.180  51.620  1.00  0.00           N
ATOM   2902  HN  PHE A 837      67.840  49.390  52.560  1.00  0.00           H
ATOM   2903  CA  PHE A 837      68.760  49.180  50.650  1.00  0.00           C
ATOM   2904  HA  PHE A 837      68.490  49.810  49.810  1.00  0.00           H
ATOM   2905  CB  PHE A 837      70.040  49.790  51.350  1.00  0.00           C
ATOM   2906  HB1 PHE A 837      70.350  49.140  52.200  1.00  0.00           H
ATOM   2907  HB2 PHE A 837      69.780  50.800  51.730  1.00  0.00           H
ATOM   2908  CG  PHE A 837      71.240  49.970  50.370  1.00  0.00           C
ATOM   2909  CD1 PHE A 837      72.410  50.290  51.010  1.00  0.00           C
ATOM   2910  HD1 PHE A 837      72.430  50.170  52.080  1.00  0.00           H
ATOM   2911  CE1 PHE A 837      73.580  50.560  50.260  1.00  0.00           C
ATOM   2912  HE1 PHE A 837      74.500  50.790  50.780  1.00  0.00           H
ATOM   2913  CZ  PHE A 837      73.480  50.600  48.850  1.00  0.00           C
ATOM   2914  HZ  PHE A 837      74.310  50.930  48.260  1.00  0.00           H
ATOM   2915  CD2 PHE A 837      71.170  49.950  48.950  1.00  0.00           C
ATOM   2916  HD2 PHE A 837      70.220  49.900  48.460  1.00  0.00           H
ATOM   2917  CE2 PHE A 837      72.300  50.210  48.260  1.00  0.00           C
ATOM   2918  HE2 PHE A 837      72.300  50.390  47.200  1.00  0.00           H
ATOM   2919  C   PHE A 837      69.010  47.790  50.080  1.00  0.00           C
ATOM   2920  O   PHE A 837      69.100  47.660  48.840  1.00  0.00           O
ATOM   2921  N   LEU A 838      69.040  46.750  50.930  1.00  0.00           N
ATOM   2922  HN  LEU A 838      68.930  46.850  51.900  1.00  0.00           H
ATOM   2923  CA  LEU A 838      69.350  45.460  50.390  1.00  0.00           C
ATOM   2924  HA  LEU A 838      70.260  45.450  49.820  1.00  0.00           H
ATOM   2925  CB  LEU A 838      69.430  44.440  51.530  1.00  0.00           C
ATOM   2926  HB1 LEU A 838      68.440  44.290  52.000  1.00  0.00           H
ATOM   2927  HB2 LEU A 838      70.110  44.730  52.370  1.00  0.00           H
ATOM   2928  CG  LEU A 838      69.750  42.960  51.100  1.00  0.00           C
ATOM   2929  HG  LEU A 838      68.910  42.600  50.460  1.00  0.00           H
ATOM   2930  CD1 LEU A 838      71.010  42.730  50.220  1.00  0.00           C
ATOM   2931 HD11 LEU A 838      71.010  43.430  49.350  1.00  0.00           H
ATOM   2932 HD12 LEU A 838      70.940  41.690  49.850  1.00  0.00           H
ATOM   2933 HD13 LEU A 838      71.930  42.890  50.830  1.00  0.00           H
ATOM   2934  CD2 LEU A 838      69.740  41.970  52.290  1.00  0.00           C
ATOM   2935 HD21 LEU A 838      70.790  41.790  52.620  1.00  0.00           H
ATOM   2936 HD22 LEU A 838      69.150  41.080  52.040  1.00  0.00           H
ATOM   2937 HD23 LEU A 838      69.270  42.460  53.170  1.00  0.00           H
ATOM   2938  C   LEU A 838      68.200  44.960  49.480  1.00  0.00           C
ATOM   2939  O   LEU A 838      68.420  44.400  48.400  1.00  0.00           O
ATOM   2940  N   SER A 839      66.980  45.200  49.880  1.00  0.00           N
ATOM   2941  HN  SER A 839      66.810  45.610  50.770  1.00  0.00           H
ATOM   2942  CA  SER A 839      65.890  44.870  48.980  1.00  0.00           C
ATOM   2943  HA  SER A 839      65.940  43.820  48.710  1.00  0.00           H
ATOM   2944  CB  SER A 839      64.440  44.870  49.540  1.00  0.00           C
ATOM   2945  HB1 SER A 839      64.380  44.030  50.250  1.00  0.00           H
ATOM   2946  HB2 SER A 839      63.570  44.750  48.850  1.00  0.00           H
ATOM   2947  OG  SER A 839      64.180  46.110  50.160  1.00  0.00           O
ATOM   2948  HG1 SER A 839      64.610  46.200  51.010  1.00  0.00           H
ATOM   2949  C   SER A 839      65.800  45.590  47.670  1.00  0.00           C
ATOM   2950  O   SER A 839      65.340  45.050  46.660  1.00  0.00           O
ATOM   2951  N   SER A 840      66.110  46.900  47.690  1.00  0.00           N
ATOM   2952  HN  SER A 840      66.200  47.310  48.600  1.00  0.00           H
ATOM   2953  CA  SER A 840      66.100  47.790  46.570  1.00  0.00           C
ATOM   2954  HA  SER A 840      65.200  47.570  46.020  1.00  0.00           H
ATOM   2955  CB  SER A 840      65.970  49.270  46.900  1.00  0.00           C
ATOM   2956  HB1 SER A 840      64.970  49.460  47.360  1.00  0.00           H
ATOM   2957  HB2 SER A 840      65.980  49.940  46.010  1.00  0.00           H
ATOM   2958  OG  SER A 840      66.940  49.690  47.810  1.00  0.00           O
ATOM   2959  HG1 SER A 840      66.810  49.150  48.590  1.00  0.00           H
ATOM   2960  C   SER A 840      67.280  47.580  45.640  1.00  0.00           C
ATOM   2961  O   SER A 840      67.210  47.770  44.480  1.00  0.00           O
ATOM   2962  N   PHE A 841      68.470  47.110  46.140  1.00  0.00           N
ATOM   2963  HN  PHE A 841      68.710  47.160  47.100  1.00  0.00           H
ATOM   2964  CA  PHE A 841      69.510  46.440  45.340  1.00  0.00           C
ATOM   2965  HA  PHE A 841      69.790  47.080  44.510  1.00  0.00           H
ATOM   2966  CB  PHE A 841      70.700  46.220  46.360  1.00  0.00           C
ATOM   2967  HB1 PHE A 841      70.410  45.750  47.330  1.00  0.00           H
ATOM   2968  HB2 PHE A 841      71.040  47.230  46.690  1.00  0.00           H
ATOM   2969  CG  PHE A 841      71.890  45.500  45.700  1.00  0.00           C
ATOM   2970  CD1 PHE A 841      72.350  44.220  46.090  1.00  0.00           C
ATOM   2971  HD1 PHE A 841      71.960  43.710  46.960  1.00  0.00           H
ATOM   2972  CE1 PHE A 841      73.550  43.780  45.510  1.00  0.00           C
ATOM   2973  HE1 PHE A 841      74.050  42.930  45.950  1.00  0.00           H
ATOM   2974  CZ  PHE A 841      74.150  44.470  44.480  1.00  0.00           C
ATOM   2975  HZ  PHE A 841      75.070  44.050  44.100  1.00  0.00           H
ATOM   2976  CD2 PHE A 841      72.550  46.170  44.630  1.00  0.00           C
ATOM   2977  HD2 PHE A 841      72.090  47.060  44.210  1.00  0.00           H
ATOM   2978  CE2 PHE A 841      73.660  45.670  44.050  1.00  0.00           C
ATOM   2979  HE2 PHE A 841      73.980  46.070  43.100  1.00  0.00           H
ATOM   2980  C   PHE A 841      69.010  45.180  44.670  1.00  0.00           C
ATOM   2981  O   PHE A 841      69.090  45.170  43.460  1.00  0.00           O
ATOM   2982  N   LEU A 842      68.490  44.230  45.300  1.00  0.00           N
ATOM   2983  HN  LEU A 842      68.560  44.410  46.280  1.00  0.00           H
ATOM   2984  CA  LEU A 842      67.820  43.150  44.660  1.00  0.00           C
ATOM   2985  HA  LEU A 842      68.530  42.680  43.990  1.00  0.00           H
ATOM   2986  CB  LEU A 842      67.450  41.990  45.660  1.00  0.00           C
ATOM   2987  HB1 LEU A 842      66.840  41.300  45.030  1.00  0.00           H
ATOM   2988  HB2 LEU A 842      66.770  42.440  46.400  1.00  0.00           H
ATOM   2989  CG  LEU A 842      68.610  41.360  46.430  1.00  0.00           C
ATOM   2990  HG  LEU A 842      69.080  42.200  46.980  1.00  0.00           H
ATOM   2991  CD1 LEU A 842      68.080  40.420  47.550  1.00  0.00           C
ATOM   2992 HD11 LEU A 842      67.720  39.420  47.210  1.00  0.00           H
ATOM   2993 HD12 LEU A 842      67.340  41.020  48.120  1.00  0.00           H
ATOM   2994 HD13 LEU A 842      68.880  40.230  48.300  1.00  0.00           H
ATOM   2995  CD2 LEU A 842      69.650  40.570  45.550  1.00  0.00           C
ATOM   2996 HD21 LEU A 842      70.420  40.070  46.180  1.00  0.00           H
ATOM   2997 HD22 LEU A 842      70.180  41.330  44.940  1.00  0.00           H
ATOM   2998 HD23 LEU A 842      69.180  39.980  44.730  1.00  0.00           H
ATOM   2999  C   LEU A 842      66.650  43.400  43.700  1.00  0.00           C
ATOM   3000  O   LEU A 842      66.660  42.690  42.730  1.00  0.00           O
ATOM   3001  N   LYS A 843      65.810  44.400  43.900  1.00  0.00           N
ATOM   3002  HN  LYS A 843      65.880  44.940  44.740  1.00  0.00           H
ATOM   3003  CA  LYS A 843      64.750  44.810  43.010  1.00  0.00           C
ATOM   3004  HA  LYS A 843      64.220  43.930  42.730  1.00  0.00           H
ATOM   3005  CB  LYS A 843      63.690  45.620  43.740  1.00  0.00           C
ATOM   3006  HB1 LYS A 843      64.110  46.420  44.380  1.00  0.00           H
ATOM   3007  HB2 LYS A 843      63.240  44.990  44.540  1.00  0.00           H
ATOM   3008  CG  LYS A 843      62.440  46.140  42.990  1.00  0.00           C
ATOM   3009  HG1 LYS A 843      62.680  46.710  42.080  1.00  0.00           H
ATOM   3010  HG2 LYS A 843      61.910  46.850  43.680  1.00  0.00           H
ATOM   3011  CD  LYS A 843      61.440  45.090  42.530  1.00  0.00           C
ATOM   3012  HD1 LYS A 843      61.240  44.360  43.340  1.00  0.00           H
ATOM   3013  HD2 LYS A 843      61.920  44.530  41.700  1.00  0.00           H
ATOM   3014  CE  LYS A 843      60.140  45.870  42.130  1.00  0.00           C
ATOM   3015  HE1 LYS A 843      60.190  46.670  41.360  1.00  0.00           H
ATOM   3016  HE2 LYS A 843      59.600  46.390  42.950  1.00  0.00           H
ATOM   3017  NZ  LYS A 843      59.150  44.920  41.590  1.00  0.00           N
ATOM   3018  HZ1 LYS A 843      59.030  44.950  40.560  1.00  0.00           H
ATOM   3019  HZ2 LYS A 843      58.240  45.200  42.010  1.00  0.00           H
ATOM   3020  HZ3 LYS A 843      59.500  44.000  41.940  1.00  0.00           H
ATOM   3021  C   LYS A 843      65.260  45.530  41.750  1.00  0.00           C
ATOM   3022  O   LYS A 843      64.680  45.400  40.650  1.00  0.00           O
ATOM   3023  N   GLN A 844      66.440  46.150  41.830  1.00  0.00           N
ATOM   3024  HN  GLN A 844      66.820  46.270  42.750  1.00  0.00           H
ATOM   3025  CA  GLN A 844      67.120  46.790  40.790  1.00  0.00           C
ATOM   3026  HA  GLN A 844      66.460  46.830  39.940  1.00  0.00           H
ATOM   3027  CB  GLN A 844      67.660  48.240  41.130  1.00  0.00           C
ATOM   3028  HB1 GLN A 844      68.410  48.620  40.400  1.00  0.00           H
ATOM   3029  HB2 GLN A 844      68.250  48.190  42.070  1.00  0.00           H
ATOM   3030  CG  GLN A 844      66.540  49.360  41.290  1.00  0.00           C
ATOM   3031  HG1 GLN A 844      67.120  50.320  41.310  1.00  0.00           H
ATOM   3032  HG2 GLN A 844      66.080  49.390  42.300  1.00  0.00           H
ATOM   3033  CD  GLN A 844      65.360  49.290  40.360  1.00  0.00           C
ATOM   3034  OE1 GLN A 844      64.190  49.220  40.760  1.00  0.00           O
ATOM   3035  NE2 GLN A 844      65.590  49.390  39.020  1.00  0.00           N
ATOM   3036 HE21 GLN A 844      64.830  49.130  38.430  1.00  0.00           H
ATOM   3037 HE22 GLN A 844      66.540  49.420  38.700  1.00  0.00           H
ATOM   3038  C   GLN A 844      68.210  45.970  40.270  1.00  0.00           C
ATOM   3039  O   GLN A 844      69.050  46.340  39.460  1.00  0.00           O
ATOM   3040  N   PHE A 845      68.230  44.640  40.580  1.00  0.00           N
ATOM   3041  HN  PHE A 845      67.570  44.490  41.310  1.00  0.00           H
ATOM   3042  CA  PHE A 845      68.950  43.650  39.910  1.00  0.00           C
ATOM   3043  HA  PHE A 845      69.930  44.060  39.720  1.00  0.00           H
ATOM   3044  CB  PHE A 845      69.130  42.370  40.900  1.00  0.00           C
ATOM   3045  HB1 PHE A 845      68.130  41.880  40.890  1.00  0.00           H
ATOM   3046  HB2 PHE A 845      69.270  42.640  41.970  1.00  0.00           H
ATOM   3047  CG  PHE A 845      70.010  41.250  40.520  1.00  0.00           C
ATOM   3048  CD1 PHE A 845      71.180  40.940  41.150  1.00  0.00           C
ATOM   3049  HD1 PHE A 845      71.540  41.620  41.920  1.00  0.00           H
ATOM   3050  CE1 PHE A 845      71.850  39.750  40.880  1.00  0.00           C
ATOM   3051  HE1 PHE A 845      72.840  39.690  41.300  1.00  0.00           H
ATOM   3052  CZ  PHE A 845      71.240  38.840  39.980  1.00  0.00           C
ATOM   3053  HZ  PHE A 845      71.780  37.910  39.810  1.00  0.00           H
ATOM   3054  CD2 PHE A 845      69.410  40.310  39.650  1.00  0.00           C
ATOM   3055  HD2 PHE A 845      68.430  40.430  39.210  1.00  0.00           H
ATOM   3056  CE2 PHE A 845      70.100  39.120  39.330  1.00  0.00           C
ATOM   3057  HE2 PHE A 845      69.600  38.380  38.730  1.00  0.00           H
ATOM   3058  C   PHE A 845      68.270  43.310  38.510  1.00  0.00           C
ATOM   3059  O   PHE A 845      68.870  42.860  37.600  1.00  0.00           O
ATOM   3060  N   LYS A 846      67.010  43.730  38.300  1.00  0.00           N
ATOM   3061  HN  LYS A 846      66.430  43.920  39.090  1.00  0.00           H
ATOM   3062  CA  LYS A 846      66.290  43.770  37.100  1.00  0.00           C
ATOM   3063  HA  LYS A 846      66.250  42.740  36.800  1.00  0.00           H
ATOM   3064  CB  LYS A 846      64.870  44.280  37.290  1.00  0.00           C
ATOM   3065  HB1 LYS A 846      64.980  45.330  37.630  1.00  0.00           H
ATOM   3066  HB2 LYS A 846      64.550  43.630  38.130  1.00  0.00           H
ATOM   3067  CG  LYS A 846      63.910  44.170  36.010  1.00  0.00           C
ATOM   3068  HG1 LYS A 846      64.300  44.850  35.220  1.00  0.00           H
ATOM   3069  HG2 LYS A 846      62.960  44.590  36.390  1.00  0.00           H
ATOM   3070  CD  LYS A 846      63.660  42.710  35.510  1.00  0.00           C
ATOM   3071  HD1 LYS A 846      63.450  42.060  36.380  1.00  0.00           H
ATOM   3072  HD2 LYS A 846      64.590  42.370  35.000  1.00  0.00           H
ATOM   3073  CE  LYS A 846      62.470  42.690  34.500  1.00  0.00           C
ATOM   3074  HE1 LYS A 846      61.770  43.490  34.830  1.00  0.00           H
ATOM   3075  HE2 LYS A 846      62.130  41.630  34.470  1.00  0.00           H
ATOM   3076  NZ  LYS A 846      62.870  43.020  33.090  1.00  0.00           N
ATOM   3077  HZ1 LYS A 846      62.970  44.040  32.910  1.00  0.00           H
ATOM   3078  HZ2 LYS A 846      62.160  42.710  32.400  1.00  0.00           H
ATOM   3079  HZ3 LYS A 846      63.740  42.510  32.810  1.00  0.00           H
ATOM   3080  C   LYS A 846      66.970  44.620  36.020  1.00  0.00           C
ATOM   3081  O   LYS A 846      67.210  44.140  34.850  1.00  0.00           O
ATOM   3082  N   THR A 847      67.490  45.850  36.360  1.00  0.00           N
ATOM   3083  HN  THR A 847      67.340  46.300  37.240  1.00  0.00           H
ATOM   3084  CA  THR A 847      68.110  46.810  35.470  1.00  0.00           C
ATOM   3085  HA  THR A 847      67.540  46.750  34.550  1.00  0.00           H
ATOM   3086  CB  THR A 847      68.010  48.230  36.040  1.00  0.00           C
ATOM   3087  HB  THR A 847      68.640  49.050  35.630  1.00  0.00           H
ATOM   3088  OG1 THR A 847      67.930  48.210  37.470  1.00  0.00           O
ATOM   3089  HG1 THR A 847      68.850  48.170  37.720  1.00  0.00           H
ATOM   3090  CG2 THR A 847      66.630  48.740  35.680  1.00  0.00           C
ATOM   3091 HG21 THR A 847      66.440  48.570  34.600  1.00  0.00           H
ATOM   3092 HG22 THR A 847      66.420  49.780  36.010  1.00  0.00           H
ATOM   3093 HG23 THR A 847      65.920  48.090  36.220  1.00  0.00           H
ATOM   3094  C   THR A 847      69.590  46.490  35.340  1.00  0.00           C
ATOM   3095  O   THR A 847      70.380  47.020  34.590  1.00  0.00           O
ATOM   3096  N   LYS A 848      70.080  45.510  36.170  1.00  0.00           N
ATOM   3097  HN  LYS A 848      69.390  45.320  36.870  1.00  0.00           H
ATOM   3098  CA  LYS A 848      71.380  44.880  36.030  1.00  0.00           C
ATOM   3099  HA  LYS A 848      71.980  45.710  35.690  1.00  0.00           H
ATOM   3100  CB  LYS A 848      71.860  44.180  37.290  1.00  0.00           C
ATOM   3101  HB1 LYS A 848      72.720  43.510  37.050  1.00  0.00           H
ATOM   3102  HB2 LYS A 848      71.040  43.520  37.600  1.00  0.00           H
ATOM   3103  CG  LYS A 848      72.080  45.120  38.540  1.00  0.00           C
ATOM   3104  HG1 LYS A 848      72.340  44.490  39.410  1.00  0.00           H
ATOM   3105  HG2 LYS A 848      71.110  45.640  38.740  1.00  0.00           H
ATOM   3106  CD  LYS A 848      73.240  46.100  38.350  1.00  0.00           C
ATOM   3107  HD1 LYS A 848      73.100  46.700  37.430  1.00  0.00           H
ATOM   3108  HD2 LYS A 848      74.130  45.450  38.190  1.00  0.00           H
ATOM   3109  CE  LYS A 848      73.560  47.050  39.490  1.00  0.00           C
ATOM   3110  HE1 LYS A 848      73.830  46.380  40.340  1.00  0.00           H
ATOM   3111  HE2 LYS A 848      72.670  47.680  39.630  1.00  0.00           H
ATOM   3112  NZ  LYS A 848      74.770  47.730  39.250  1.00  0.00           N
ATOM   3113  HZ1 LYS A 848      74.720  48.220  38.340  1.00  0.00           H
ATOM   3114  HZ2 LYS A 848      75.610  47.140  39.060  1.00  0.00           H
ATOM   3115  HZ3 LYS A 848      75.020  48.390  40.010  1.00  0.00           H
ATOM   3116  C   LYS A 848      71.320  43.950  34.860  1.00  0.00           C
ATOM   3117  O   LYS A 848      70.330  43.670  34.220  1.00  0.00           O
ATOM   3118  N   ARG A 849      72.520  43.390  34.440  1.00  0.00           N
ATOM   3119  HN  ARG A 849      73.350  43.570  34.950  1.00  0.00           H
ATOM   3120  CA  ARG A 849      72.740  42.590  33.260  1.00  0.00           C
ATOM   3121  HA  ARG A 849      71.790  42.570  32.730  1.00  0.00           H
ATOM   3122  CB  ARG A 849      73.830  43.240  32.320  1.00  0.00           C
ATOM   3123  HB1 ARG A 849      74.160  42.640  31.460  1.00  0.00           H
ATOM   3124  HB2 ARG A 849      74.710  43.480  32.940  1.00  0.00           H
ATOM   3125  CG  ARG A 849      73.400  44.570  31.780  1.00  0.00           C
ATOM   3126  HG1 ARG A 849      72.970  45.190  32.600  1.00  0.00           H
ATOM   3127  HG2 ARG A 849      72.660  44.250  31.010  1.00  0.00           H
ATOM   3128  CD  ARG A 849      74.440  45.430  31.100  1.00  0.00           C
ATOM   3129  HD1 ARG A 849      75.100  44.830  30.440  1.00  0.00           H
ATOM   3130  HD2 ARG A 849      75.080  45.940  31.850  1.00  0.00           H
ATOM   3131  NE  ARG A 849      73.730  46.530  30.310  1.00  0.00           N
ATOM   3132  HE  ARG A 849      72.730  46.620  30.310  1.00  0.00           H
ATOM   3133  CZ  ARG A 849      74.280  47.350  29.400  1.00  0.00           C
ATOM   3134  NH1 ARG A 849      73.490  48.260  28.890  1.00  0.00           N
ATOM   3135 HH11 ARG A 849      72.510  48.210  29.050  1.00  0.00           H
ATOM   3136 HH12 ARG A 849      73.820  48.840  28.140  1.00  0.00           H
ATOM   3137  NH2 ARG A 849      75.530  47.420  29.040  1.00  0.00           N
ATOM   3138 HH21 ARG A 849      76.060  46.600  29.250  1.00  0.00           H
ATOM   3139 HH22 ARG A 849      75.810  48.210  28.510  1.00  0.00           H
ATOM   3140  C   ARG A 849      73.080  41.140  33.550  1.00  0.00           C
ATOM   3141  O   ARG A 849      73.200  40.320  32.670  1.00  0.00           O
ATOM   3142  N   TYR A 850      73.170  40.700  34.800  1.00  0.00           N
ATOM   3143  HN  TYR A 850      73.090  41.300  35.580  1.00  0.00           H
ATOM   3144  CA  TYR A 850      73.330  39.240  35.200  1.00  0.00           C
ATOM   3145  HA  TYR A 850      74.260  38.930  34.770  1.00  0.00           H
ATOM   3146  CB  TYR A 850      73.510  39.070  36.720  1.00  0.00           C
ATOM   3147  HB1 TYR A 850      73.880  38.030  36.920  1.00  0.00           H
ATOM   3148  HB2 TYR A 850      72.570  38.930  37.320  1.00  0.00           H
ATOM   3149  CG  TYR A 850      74.350  40.100  37.420  1.00  0.00           C
ATOM   3150  CD1 TYR A 850      75.700  40.150  37.230  1.00  0.00           C
ATOM   3151  HD1 TYR A 850      76.120  39.510  36.470  1.00  0.00           H
ATOM   3152  CE1 TYR A 850      76.510  41.100  37.910  1.00  0.00           C
ATOM   3153  HE1 TYR A 850      77.570  41.110  37.760  1.00  0.00           H
ATOM   3154  CZ  TYR A 850      75.940  42.040  38.690  1.00  0.00           C
ATOM   3155  OH  TYR A 850      76.680  42.960  39.380  1.00  0.00           O
ATOM   3156  HH  TYR A 850      76.100  43.410  40.010  1.00  0.00           H
ATOM   3157  CD2 TYR A 850      73.750  41.030  38.340  1.00  0.00           C
ATOM   3158  HD2 TYR A 850      72.680  40.980  38.520  1.00  0.00           H
ATOM   3159  CE2 TYR A 850      74.580  41.960  38.940  1.00  0.00           C
ATOM   3160  HE2 TYR A 850      74.000  42.680  39.530  1.00  0.00           H
ATOM   3161  C   TYR A 850      72.200  38.380  34.810  1.00  0.00           C
ATOM   3162  O   TYR A 850      71.030  38.780  34.980  1.00  0.00           O
ATOM   3163  N   PHE A 851      72.560  37.180  34.250  1.00  0.00           N
ATOM   3164  HN  PHE A 851      73.550  37.060  34.230  1.00  0.00           H
ATOM   3165  CA  PHE A 851      71.700  36.120  34.020  1.00  0.00           C
ATOM   3166  HA  PHE A 851      72.360  35.410  33.550  1.00  0.00           H
ATOM   3167  CB  PHE A 851      70.940  35.550  35.290  1.00  0.00           C
ATOM   3168  HB1 PHE A 851      70.350  34.630  35.070  1.00  0.00           H
ATOM   3169  HB2 PHE A 851      70.310  36.380  35.700  1.00  0.00           H
ATOM   3170  CG  PHE A 851      71.970  35.090  36.360  1.00  0.00           C
ATOM   3171  CD1 PHE A 851      71.720  35.340  37.710  1.00  0.00           C
ATOM   3172  HD1 PHE A 851      70.840  35.900  38.030  1.00  0.00           H
ATOM   3173  CE1 PHE A 851      72.690  35.020  38.720  1.00  0.00           C
ATOM   3174  HE1 PHE A 851      72.470  35.310  39.730  1.00  0.00           H
ATOM   3175  CZ  PHE A 851      73.920  34.520  38.300  1.00  0.00           C
ATOM   3176  HZ  PHE A 851      74.600  34.290  39.090  1.00  0.00           H
ATOM   3177  CD2 PHE A 851      73.110  34.240  35.990  1.00  0.00           C
ATOM   3178  HD2 PHE A 851      73.190  33.910  34.970  1.00  0.00           H
ATOM   3179  CE2 PHE A 851      74.090  34.070  37.000  1.00  0.00           C
ATOM   3180  HE2 PHE A 851      75.020  33.620  36.730  1.00  0.00           H
ATOM   3181  C   PHE A 851      70.590  36.300  32.930  1.00  0.00           C
ATOM   3182  O   PHE A 851      70.180  37.470  32.700  1.00  0.00           O
ATOM   3183  N   PRO A 852      70.000  35.180  32.360  1.00  0.00           N
ATOM   3184  CD  PRO A 852      70.620  33.920  32.200  1.00  0.00           C
ATOM   3185  HD1 PRO A 852      71.100  33.540  33.120  1.00  0.00           H
ATOM   3186  HD2 PRO A 852      71.480  34.130  31.540  1.00  0.00           H
ATOM   3187  CA  PRO A 852      68.760  35.250  31.630  1.00  0.00           C
ATOM   3188  HA  PRO A 852      69.130  35.800  30.770  1.00  0.00           H
ATOM   3189  CB  PRO A 852      68.330  33.740  31.460  1.00  0.00           C
ATOM   3190  HB1 PRO A 852      67.890  33.480  30.470  1.00  0.00           H
ATOM   3191  HB2 PRO A 852      67.650  33.460  32.280  1.00  0.00           H
ATOM   3192  CG  PRO A 852      69.640  32.880  31.610  1.00  0.00           C
ATOM   3193  HG1 PRO A 852      69.570  31.900  32.140  1.00  0.00           H
ATOM   3194  HG2 PRO A 852      69.960  32.670  30.580  1.00  0.00           H
ATOM   3195  C   PRO A 852      67.630  36.070  32.220  1.00  0.00           C
ATOM   3196  O   PRO A 852      67.460  36.110  33.440  1.00  0.00           O
ATOM   3197  N   THR A 853      66.860  36.770  31.370  1.00  0.00           N
ATOM   3198  HN  THR A 853      66.900  36.740  30.380  1.00  0.00           H
ATOM   3199  CA  THR A 853      65.990  37.780  31.840  1.00  0.00           C
ATOM   3200  HA  THR A 853      66.570  38.550  32.320  1.00  0.00           H
ATOM   3201  CB  THR A 853      65.360  38.520  30.660  1.00  0.00           C
ATOM   3202  HB  THR A 853      64.580  39.210  31.060  1.00  0.00           H
ATOM   3203  OG1 THR A 853      64.800  37.560  29.660  1.00  0.00           O
ATOM   3204  HG1 THR A 853      64.200  38.010  29.050  1.00  0.00           H
ATOM   3205  CG2 THR A 853      66.450  39.330  29.960  1.00  0.00           C
ATOM   3206 HG21 THR A 853      66.070  39.910  29.100  1.00  0.00           H
ATOM   3207 HG22 THR A 853      67.270  38.670  29.580  1.00  0.00           H
ATOM   3208 HG23 THR A 853      66.910  39.960  30.750  1.00  0.00           H
ATOM   3209  C   THR A 853      64.890  37.410  32.730  1.00  0.00           C
ATOM   3210  O   THR A 853      64.600  38.010  33.730  1.00  0.00           O
ATOM   3211  N   LYS A 854      64.180  36.210  32.530  1.00  0.00           N
ATOM   3212  HN  LYS A 854      64.420  35.580  31.800  1.00  0.00           H
ATOM   3213  CA  LYS A 854      63.330  35.690  33.550  1.00  0.00           C
ATOM   3214  HA  LYS A 854      62.640  36.440  33.890  1.00  0.00           H
ATOM   3215  CB  LYS A 854      62.450  34.570  32.970  1.00  0.00           C
ATOM   3216  HB1 LYS A 854      61.770  34.120  33.710  1.00  0.00           H
ATOM   3217  HB2 LYS A 854      63.070  33.810  32.450  1.00  0.00           H
ATOM   3218  CG  LYS A 854      61.630  35.090  31.830  1.00  0.00           C
ATOM   3219  HG1 LYS A 854      62.380  35.280  31.030  1.00  0.00           H
ATOM   3220  HG2 LYS A 854      61.210  36.080  32.110  1.00  0.00           H
ATOM   3221  CD  LYS A 854      60.490  34.220  31.390  1.00  0.00           C
ATOM   3222  HD1 LYS A 854      59.750  34.250  32.220  1.00  0.00           H
ATOM   3223  HD2 LYS A 854      60.920  33.200  31.290  1.00  0.00           H
ATOM   3224  CE  LYS A 854      59.720  34.660  30.100  1.00  0.00           C
ATOM   3225  HE1 LYS A 854      60.460  34.830  29.270  1.00  0.00           H
ATOM   3226  HE2 LYS A 854      59.240  35.660  30.200  1.00  0.00           H
ATOM   3227  NZ  LYS A 854      58.690  33.680  29.680  1.00  0.00           N
ATOM   3228  HZ1 LYS A 854      58.150  33.900  28.820  1.00  0.00           H
ATOM   3229  HZ2 LYS A 854      58.130  33.340  30.490  1.00  0.00           H
ATOM   3230  HZ3 LYS A 854      59.160  32.810  29.370  1.00  0.00           H
ATOM   3231  C   LYS A 854      64.060  35.220  34.840  1.00  0.00           C
ATOM   3232  O   LYS A 854      63.500  35.360  35.920  1.00  0.00           O
ATOM   3233  N   VAL A 855      65.320  34.590  34.750  1.00  0.00           N
ATOM   3234  HN  VAL A 855      65.790  34.280  33.920  1.00  0.00           H
ATOM   3235  CA  VAL A 855      66.060  34.280  35.940  1.00  0.00           C
ATOM   3236  HA  VAL A 855      65.480  33.610  36.550  1.00  0.00           H
ATOM   3237  CB  VAL A 855      67.370  33.590  35.650  1.00  0.00           C
ATOM   3238  HB  VAL A 855      67.920  34.260  34.960  1.00  0.00           H
ATOM   3239  CG1 VAL A 855      68.240  33.440  36.960  1.00  0.00           C
ATOM   3240 HG11 VAL A 855      67.700  32.920  37.780  1.00  0.00           H
ATOM   3241 HG12 VAL A 855      68.620  34.470  37.190  1.00  0.00           H
ATOM   3242 HG13 VAL A 855      69.130  32.800  36.750  1.00  0.00           H
ATOM   3243  CG2 VAL A 855      67.180  32.270  34.930  1.00  0.00           C
ATOM   3244 HG21 VAL A 855      68.100  31.900  34.430  1.00  0.00           H
ATOM   3245 HG22 VAL A 855      66.430  32.250  34.110  1.00  0.00           H
ATOM   3246 HG23 VAL A 855      66.980  31.550  35.750  1.00  0.00           H
ATOM   3247  C   VAL A 855      66.420  35.550  36.730  1.00  0.00           C
ATOM   3248  O   VAL A 855      66.270  35.670  37.980  1.00  0.00           O
ATOM   3249  N   ARG A 856      66.720  36.600  36.060  1.00  0.00           N
ATOM   3250  HN  ARG A 856      66.850  36.580  35.080  1.00  0.00           H
ATOM   3251  CA  ARG A 856      66.900  37.910  36.680  1.00  0.00           C
ATOM   3252  HA  ARG A 856      67.600  37.970  37.500  1.00  0.00           H
ATOM   3253  CB  ARG A 856      67.390  38.940  35.610  1.00  0.00           C
ATOM   3254  HB1 ARG A 856      66.570  39.200  34.910  1.00  0.00           H
ATOM   3255  HB2 ARG A 856      68.100  38.360  34.980  1.00  0.00           H
ATOM   3256  CG  ARG A 856      68.010  40.330  36.060  1.00  0.00           C
ATOM   3257  HG1 ARG A 856      68.990  40.170  36.570  1.00  0.00           H
ATOM   3258  HG2 ARG A 856      67.310  40.770  36.800  1.00  0.00           H
ATOM   3259  CD  ARG A 856      68.370  41.240  34.920  1.00  0.00           C
ATOM   3260  HD1 ARG A 856      68.990  42.090  35.280  1.00  0.00           H
ATOM   3261  HD2 ARG A 856      67.520  41.690  34.360  1.00  0.00           H
ATOM   3262  NE  ARG A 856      69.180  40.360  33.940  1.00  0.00           N
ATOM   3263  HE  ARG A 856      69.770  39.640  34.300  1.00  0.00           H
ATOM   3264  CZ  ARG A 856      69.460  40.750  32.700  1.00  0.00           C
ATOM   3265  NH1 ARG A 856      69.030  41.830  32.060  1.00  0.00           N
ATOM   3266 HH11 ARG A 856      68.850  42.670  32.580  1.00  0.00           H
ATOM   3267 HH12 ARG A 856      69.380  41.910  31.130  1.00  0.00           H
ATOM   3268  NH2 ARG A 856      70.300  40.020  31.980  1.00  0.00           N
ATOM   3269 HH21 ARG A 856      70.470  40.190  31.010  1.00  0.00           H
ATOM   3270 HH22 ARG A 856      70.360  39.070  32.290  1.00  0.00           H
ATOM   3271  C   ARG A 856      65.660  38.490  37.370  1.00  0.00           C
ATOM   3272  O   ARG A 856      65.620  38.950  38.490  1.00  0.00           O
ATOM   3273  N   SER A 857      64.460  38.280  36.750  1.00  0.00           N
ATOM   3274  HN  SER A 857      64.420  37.890  35.830  1.00  0.00           H
ATOM   3275  CA  SER A 857      63.110  38.600  37.190  1.00  0.00           C
ATOM   3276  HA  SER A 857      63.250  39.580  37.640  1.00  0.00           H
ATOM   3277  CB  SER A 857      61.990  38.610  36.140  1.00  0.00           C
ATOM   3278  HB1 SER A 857      62.060  37.650  35.590  1.00  0.00           H
ATOM   3279  HB2 SER A 857      62.040  39.370  35.330  1.00  0.00           H
ATOM   3280  OG  SER A 857      60.660  38.710  36.740  1.00  0.00           O
ATOM   3281  HG1 SER A 857      60.470  38.030  37.410  1.00  0.00           H
ATOM   3282  C   SER A 857      62.740  37.830  38.430  1.00  0.00           C
ATOM   3283  O   SER A 857      62.100  38.310  39.380  1.00  0.00           O
ATOM   3284  N   THR A 858      63.080  36.550  38.410  1.00  0.00           N
ATOM   3285  HN  THR A 858      63.450  36.180  37.560  1.00  0.00           H
ATOM   3286  CA  THR A 858      62.880  35.580  39.500  1.00  0.00           C
ATOM   3287  HA  THR A 858      61.850  35.610  39.820  1.00  0.00           H
ATOM   3288  CB  THR A 858      63.410  34.130  39.210  1.00  0.00           C
ATOM   3289  HB  THR A 858      64.480  34.190  38.920  1.00  0.00           H
ATOM   3290  OG1 THR A 858      62.760  33.580  38.070  1.00  0.00           O
ATOM   3291  HG1 THR A 858      62.910  34.170  37.320  1.00  0.00           H
ATOM   3292  CG2 THR A 858      63.180  33.140  40.370  1.00  0.00           C
ATOM   3293 HG21 THR A 858      63.750  33.410  41.290  1.00  0.00           H
ATOM   3294 HG22 THR A 858      63.600  32.120  40.170  1.00  0.00           H
ATOM   3295 HG23 THR A 858      62.100  32.970  40.600  1.00  0.00           H
ATOM   3296  C   THR A 858      63.560  35.970  40.830  1.00  0.00           C
ATOM   3297  O   THR A 858      63.000  35.960  41.920  1.00  0.00           O
ATOM   3298  N   ILE A 859      64.760  36.510  40.680  1.00  0.00           N
ATOM   3299  HN  ILE A 859      65.200  36.580  39.790  1.00  0.00           H
ATOM   3300  CA  ILE A 859      65.620  36.990  41.720  1.00  0.00           C
ATOM   3301  HA  ILE A 859      65.630  36.300  42.560  1.00  0.00           H
ATOM   3302  CB  ILE A 859      67.100  37.020  41.340  1.00  0.00           C
ATOM   3303  HB  ILE A 859      67.320  37.470  40.350  1.00  0.00           H
ATOM   3304  CG2 ILE A 859      67.880  37.850  42.400  1.00  0.00           C
ATOM   3305 HG21 ILE A 859      67.620  38.920  42.310  1.00  0.00           H
ATOM   3306 HG22 ILE A 859      68.970  37.640  42.320  1.00  0.00           H
ATOM   3307 HG23 ILE A 859      67.520  37.490  43.390  1.00  0.00           H
ATOM   3308  CG1 ILE A 859      67.740  35.680  41.130  1.00  0.00           C
ATOM   3309 HG11 ILE A 859      68.840  35.840  41.040  1.00  0.00           H
ATOM   3310 HG12 ILE A 859      67.410  35.260  40.160  1.00  0.00           H
ATOM   3311  CD  ILE A 859      67.590  34.550  42.170  1.00  0.00           C
ATOM   3312  HD1 ILE A 859      68.420  33.840  41.980  1.00  0.00           H
ATOM   3313  HD2 ILE A 859      66.610  34.070  42.010  1.00  0.00           H
ATOM   3314  HD3 ILE A 859      67.720  34.910  43.210  1.00  0.00           H
ATOM   3315  C   ILE A 859      65.090  38.320  42.210  1.00  0.00           C
ATOM   3316  O   ILE A 859      64.950  38.510  43.390  1.00  0.00           O
ATOM   3317  N   SER A 860      64.650  39.210  41.320  1.00  0.00           N
ATOM   3318  HN  SER A 860      64.630  39.110  40.340  1.00  0.00           H
ATOM   3319  CA  SER A 860      64.140  40.540  41.670  1.00  0.00           C
ATOM   3320  HA  SER A 860      64.750  41.010  42.430  1.00  0.00           H
ATOM   3321  CB  SER A 860      64.100  41.600  40.470  1.00  0.00           C
ATOM   3322  HB1 SER A 860      63.790  42.600  40.810  1.00  0.00           H
ATOM   3323  HB2 SER A 860      63.310  41.270  39.750  1.00  0.00           H
ATOM   3324  OG  SER A 860      65.380  41.610  39.800  1.00  0.00           O
ATOM   3325  HG1 SER A 860      65.480  40.710  39.490  1.00  0.00           H
ATOM   3326  C   SER A 860      62.760  40.510  42.260  1.00  0.00           C
ATOM   3327  O   SER A 860      62.420  41.420  42.970  1.00  0.00           O
ATOM   3328  N   ASP A 861      61.930  39.440  41.980  1.00  0.00           N
ATOM   3329  HN  ASP A 861      62.120  38.840  41.210  1.00  0.00           H
ATOM   3330  CA  ASP A 861      60.580  39.120  42.570  1.00  0.00           C
ATOM   3331  HA  ASP A 861      60.170  40.070  42.890  1.00  0.00           H
ATOM   3332  CB  ASP A 861      59.580  38.410  41.600  1.00  0.00           C
ATOM   3333  HB1 ASP A 861      58.730  38.020  42.180  1.00  0.00           H
ATOM   3334  HB2 ASP A 861      60.110  37.590  41.060  1.00  0.00           H
ATOM   3335  CG  ASP A 861      59.110  39.320  40.450  1.00  0.00           C
ATOM   3336  OD1 ASP A 861      59.600  40.500  40.320  1.00  0.00           O
ATOM   3337  OD2 ASP A 861      58.320  38.800  39.630  1.00  0.00           O
ATOM   3338  C   ASP A 861      60.730  38.350  43.900  1.00  0.00           C
ATOM   3339  O   ASP A 861      59.710  38.390  44.640  1.00  0.00           O
ATOM   3340  N   PHE A 862      61.940  37.870  44.250  1.00  0.00           N
ATOM   3341  HN  PHE A 862      62.720  38.030  43.640  1.00  0.00           H
ATOM   3342  CA  PHE A 862      62.250  37.240  45.510  1.00  0.00           C
ATOM   3343  HA  PHE A 862      61.370  37.090  46.120  1.00  0.00           H
ATOM   3344  CB  PHE A 862      62.970  35.860  45.440  1.00  0.00           C
ATOM   3345  HB1 PHE A 862      63.780  35.890  46.210  1.00  0.00           H
ATOM   3346  HB2 PHE A 862      63.460  35.640  44.470  1.00  0.00           H
ATOM   3347  CG  PHE A 862      62.020  34.660  45.640  1.00  0.00           C
ATOM   3348  CD1 PHE A 862      61.850  34.090  46.930  1.00  0.00           C
ATOM   3349  HD1 PHE A 862      62.450  34.520  47.720  1.00  0.00           H
ATOM   3350  CE1 PHE A 862      60.810  33.150  47.210  1.00  0.00           C
ATOM   3351  HE1 PHE A 862      60.740  32.720  48.200  1.00  0.00           H
ATOM   3352  CZ  PHE A 862      59.920  32.870  46.160  1.00  0.00           C
ATOM   3353  HZ  PHE A 862      59.170  32.130  46.380  1.00  0.00           H
ATOM   3354  CD2 PHE A 862      61.160  34.300  44.590  1.00  0.00           C
ATOM   3355  HD2 PHE A 862      61.440  34.620  43.610  1.00  0.00           H
ATOM   3356  CE2 PHE A 862      60.040  33.490  44.900  1.00  0.00           C
ATOM   3357  HE2 PHE A 862      59.260  33.180  44.210  1.00  0.00           H
ATOM   3358  C   PHE A 862      62.990  38.260  46.480  1.00  0.00           C
ATOM   3359  O   PHE A 862      63.320  37.820  47.570  1.00  0.00           O
ATOM   3360  N   ALA A 863      63.250  39.520  46.010  1.00  0.00           N
ATOM   3361  HN  ALA A 863      62.760  39.850  45.200  1.00  0.00           H
ATOM   3362  CA  ALA A 863      64.170  40.460  46.690  1.00  0.00           C
ATOM   3363  HA  ALA A 863      65.150  40.020  46.560  1.00  0.00           H
ATOM   3364  CB  ALA A 863      64.020  41.810  46.030  1.00  0.00           C
ATOM   3365  HB1 ALA A 863      64.540  41.760  45.050  1.00  0.00           H
ATOM   3366  HB2 ALA A 863      64.310  42.700  46.640  1.00  0.00           H
ATOM   3367  HB3 ALA A 863      62.970  41.960  45.720  1.00  0.00           H
ATOM   3368  C   ALA A 863      63.840  40.670  48.210  1.00  0.00           C
ATOM   3369  O   ALA A 863      64.740  40.550  49.040  1.00  0.00           O
ATOM   3370  N   VAL A 864      62.600  41.010  48.520  1.00  0.00           N
ATOM   3371  HN  VAL A 864      61.990  41.100  47.730  1.00  0.00           H
ATOM   3372  CA  VAL A 864      62.040  41.320  49.800  1.00  0.00           C
ATOM   3373  HA  VAL A 864      62.700  42.040  50.260  1.00  0.00           H
ATOM   3374  CB  VAL A 864      60.650  41.840  49.850  1.00  0.00           C
ATOM   3375  HB  VAL A 864      59.850  41.190  49.470  1.00  0.00           H
ATOM   3376  CG1 VAL A 864      60.260  42.000  51.340  1.00  0.00           C
ATOM   3377 HG11 VAL A 864      61.110  42.490  51.870  1.00  0.00           H
ATOM   3378 HG12 VAL A 864      59.930  41.040  51.790  1.00  0.00           H
ATOM   3379 HG13 VAL A 864      59.420  42.710  51.470  1.00  0.00           H
ATOM   3380  CG2 VAL A 864      60.780  43.220  49.160  1.00  0.00           C
ATOM   3381 HG21 VAL A 864      59.910  43.840  49.470  1.00  0.00           H
ATOM   3382 HG22 VAL A 864      60.830  43.150  48.050  1.00  0.00           H
ATOM   3383 HG23 VAL A 864      61.710  43.740  49.490  1.00  0.00           H
ATOM   3384  C   VAL A 864      62.070  40.100  50.580  1.00  0.00           C
ATOM   3385  O   VAL A 864      62.610  40.080  51.660  1.00  0.00           O
ATOM   3386  N   PHE A 865      61.530  38.950  50.150  1.00  0.00           N
ATOM   3387  HN  PHE A 865      61.260  38.810  49.200  1.00  0.00           H
ATOM   3388  CA  PHE A 865      61.570  37.710  50.840  1.00  0.00           C
ATOM   3389  HA  PHE A 865      61.060  37.800  51.790  1.00  0.00           H
ATOM   3390  CB  PHE A 865      60.760  36.760  49.970  1.00  0.00           C
ATOM   3391  HB1 PHE A 865      61.240  36.390  49.040  1.00  0.00           H
ATOM   3392  HB2 PHE A 865      59.830  37.240  49.630  1.00  0.00           H
ATOM   3393  CG  PHE A 865      60.340  35.500  50.810  1.00  0.00           C
ATOM   3394  CD1 PHE A 865      61.150  34.280  50.660  1.00  0.00           C
ATOM   3395  HD1 PHE A 865      62.050  34.360  50.060  1.00  0.00           H
ATOM   3396  CE1 PHE A 865      60.830  33.130  51.350  1.00  0.00           C
ATOM   3397  HE1 PHE A 865      61.480  32.280  51.240  1.00  0.00           H
ATOM   3398  CZ  PHE A 865      59.580  33.120  52.020  1.00  0.00           C
ATOM   3399  HZ  PHE A 865      59.370  32.210  52.580  1.00  0.00           H
ATOM   3400  CD2 PHE A 865      59.240  35.460  51.700  1.00  0.00           C
ATOM   3401  HD2 PHE A 865      58.730  36.380  51.860  1.00  0.00           H
ATOM   3402  CE2 PHE A 865      58.880  34.310  52.320  1.00  0.00           C
ATOM   3403  HE2 PHE A 865      58.090  34.220  53.050  1.00  0.00           H
ATOM   3404  C   PHE A 865      62.900  37.160  51.310  1.00  0.00           C
ATOM   3405  O   PHE A 865      63.180  36.780  52.480  1.00  0.00           O
ATOM   3406  N   LEU A 866      63.890  37.260  50.380  1.00  0.00           N
ATOM   3407  HN  LEU A 866      63.620  37.620  49.490  1.00  0.00           H
ATOM   3408  CA  LEU A 866      65.320  37.010  50.610  1.00  0.00           C
ATOM   3409  HA  LEU A 866      65.490  36.000  50.940  1.00  0.00           H
ATOM   3410  CB  LEU A 866      66.110  37.160  49.310  1.00  0.00           C
ATOM   3411  HB1 LEU A 866      67.180  37.250  49.560  1.00  0.00           H
ATOM   3412  HB2 LEU A 866      65.690  38.040  48.770  1.00  0.00           H
ATOM   3413  CG  LEU A 866      65.960  35.970  48.300  1.00  0.00           C
ATOM   3414  HG  LEU A 866      64.910  35.650  48.420  1.00  0.00           H
ATOM   3415  CD1 LEU A 866      66.250  36.250  46.780  1.00  0.00           C
ATOM   3416 HD11 LEU A 866      65.490  37.020  46.540  1.00  0.00           H
ATOM   3417 HD12 LEU A 866      66.140  35.410  46.060  1.00  0.00           H
ATOM   3418 HD13 LEU A 866      67.200  36.770  46.590  1.00  0.00           H
ATOM   3419  CD2 LEU A 866      66.980  34.800  48.620  1.00  0.00           C
ATOM   3420 HD21 LEU A 866      66.980  34.600  49.720  1.00  0.00           H
ATOM   3421 HD22 LEU A 866      68.050  35.060  48.420  1.00  0.00           H
ATOM   3422 HD23 LEU A 866      66.760  33.820  48.180  1.00  0.00           H
ATOM   3423  C   LEU A 866      65.870  37.990  51.700  1.00  0.00           C
ATOM   3424  O   LEU A 866      66.620  37.630  52.580  1.00  0.00           O
ATOM   3425  N   THR A 867      65.520  39.310  51.700  1.00  0.00           N
ATOM   3426  HN  THR A 867      64.900  39.560  50.960  1.00  0.00           H
ATOM   3427  CA  THR A 867      65.890  40.370  52.650  1.00  0.00           C
ATOM   3428  HA  THR A 867      66.970  40.400  52.620  1.00  0.00           H
ATOM   3429  CB  THR A 867      65.400  41.810  52.370  1.00  0.00           C
ATOM   3430  HB  THR A 867      64.290  41.860  52.360  1.00  0.00           H
ATOM   3431  OG1 THR A 867      65.790  42.240  51.060  1.00  0.00           O
ATOM   3432  HG1 THR A 867      65.490  41.570  50.430  1.00  0.00           H
ATOM   3433  CG2 THR A 867      66.010  42.740  53.470  1.00  0.00           C
ATOM   3434 HG21 THR A 867      67.020  42.950  53.090  1.00  0.00           H
ATOM   3435 HG22 THR A 867      66.090  42.290  54.480  1.00  0.00           H
ATOM   3436 HG23 THR A 867      65.340  43.620  53.620  1.00  0.00           H
ATOM   3437  C   THR A 867      65.410  40.010  54.060  1.00  0.00           C
ATOM   3438  O   THR A 867      66.200  40.020  54.990  1.00  0.00           O
ATOM   3439  N   ILE A 868      64.130  39.630  54.230  1.00  0.00           N
ATOM   3440  HN  ILE A 868      63.550  39.670  53.420  1.00  0.00           H
ATOM   3441  CA  ILE A 868      63.510  39.260  55.530  1.00  0.00           C
ATOM   3442  HA  ILE A 868      63.760  40.090  56.170  1.00  0.00           H
ATOM   3443  CB  ILE A 868      61.970  39.160  55.430  1.00  0.00           C
ATOM   3444  HB  ILE A 868      61.710  38.390  54.660  1.00  0.00           H
ATOM   3445  CG2 ILE A 868      61.500  38.480  56.750  1.00  0.00           C
ATOM   3446 HG21 ILE A 868      62.030  37.520  56.920  1.00  0.00           H
ATOM   3447 HG22 ILE A 868      60.410  38.280  56.650  1.00  0.00           H
ATOM   3448 HG23 ILE A 868      61.660  39.010  57.710  1.00  0.00           H
ATOM   3449  CG1 ILE A 868      61.400  40.490  54.960  1.00  0.00           C
ATOM   3450 HG11 ILE A 868      61.880  40.890  54.040  1.00  0.00           H
ATOM   3451 HG12 ILE A 868      61.750  41.210  55.720  1.00  0.00           H
ATOM   3452  CD  ILE A 868      59.900  40.530  54.930  1.00  0.00           C
ATOM   3453  HD1 ILE A 868      59.320  40.110  55.770  1.00  0.00           H
ATOM   3454  HD2 ILE A 868      59.610  39.870  54.080  1.00  0.00           H
ATOM   3455  HD3 ILE A 868      59.380  41.490  54.700  1.00  0.00           H
ATOM   3456  C   ILE A 868      64.230  37.970  56.100  1.00  0.00           C
ATOM   3457  O   ILE A 868      64.500  37.940  57.300  1.00  0.00           O
ATOM   3458  N   VAL A 869      64.540  37.020  55.190  1.00  0.00           N
ATOM   3459  HN  VAL A 869      64.180  37.150  54.280  1.00  0.00           H
ATOM   3460  CA  VAL A 869      65.340  35.780  55.420  1.00  0.00           C
ATOM   3461  HA  VAL A 869      64.900  35.210  56.230  1.00  0.00           H
ATOM   3462  CB  VAL A 869      65.200  34.760  54.290  1.00  0.00           C
ATOM   3463  HB  VAL A 869      65.450  35.290  53.350  1.00  0.00           H
ATOM   3464  CG1 VAL A 869      66.120  33.540  54.400  1.00  0.00           C
ATOM   3465 HG11 VAL A 869      67.170  33.890  54.330  1.00  0.00           H
ATOM   3466 HG12 VAL A 869      65.930  32.850  53.550  1.00  0.00           H
ATOM   3467 HG13 VAL A 869      65.990  33.030  55.380  1.00  0.00           H
ATOM   3468  CG2 VAL A 869      63.740  34.330  54.330  1.00  0.00           C
ATOM   3469 HG21 VAL A 869      63.470  33.710  55.210  1.00  0.00           H
ATOM   3470 HG22 VAL A 869      63.550  33.750  53.400  1.00  0.00           H
ATOM   3471 HG23 VAL A 869      63.040  35.190  54.210  1.00  0.00           H
ATOM   3472  C   VAL A 869      66.740  36.040  55.920  1.00  0.00           C
ATOM   3473  O   VAL A 869      67.090  35.550  56.980  1.00  0.00           O
ATOM   3474  N   ILE A 870      67.470  36.920  55.260  1.00  0.00           N
ATOM   3475  HN  ILE A 870      67.080  37.200  54.390  1.00  0.00           H
ATOM   3476  CA  ILE A 870      68.700  37.550  55.710  1.00  0.00           C
ATOM   3477  HA  ILE A 870      69.400  36.740  55.780  1.00  0.00           H
ATOM   3478  CB  ILE A 870      69.280  38.630  54.850  1.00  0.00           C
ATOM   3479  HB  ILE A 870      68.440  39.200  54.380  1.00  0.00           H
ATOM   3480  CG2 ILE A 870      70.290  39.630  55.500  1.00  0.00           C
ATOM   3481 HG21 ILE A 870      69.830  40.210  56.330  1.00  0.00           H
ATOM   3482 HG22 ILE A 870      70.800  40.220  54.710  1.00  0.00           H
ATOM   3483 HG23 ILE A 870      71.180  39.090  55.870  1.00  0.00           H
ATOM   3484  CG1 ILE A 870      69.900  37.990  53.540  1.00  0.00           C
ATOM   3485 HG11 ILE A 870      70.180  38.790  52.830  1.00  0.00           H
ATOM   3486 HG12 ILE A 870      69.080  37.450  53.020  1.00  0.00           H
ATOM   3487  CD  ILE A 870      71.140  37.220  53.780  1.00  0.00           C
ATOM   3488  HD1 ILE A 870      71.990  37.900  54.030  1.00  0.00           H
ATOM   3489  HD2 ILE A 870      71.420  36.770  52.810  1.00  0.00           H
ATOM   3490  HD3 ILE A 870      71.010  36.420  54.530  1.00  0.00           H
ATOM   3491  C   ILE A 870      68.550  38.090  57.160  1.00  0.00           C
ATOM   3492  O   ILE A 870      69.270  37.690  58.060  1.00  0.00           O
ATOM   3493  N   MET A 871      67.650  39.080  57.410  1.00  0.00           N
ATOM   3494  HN  MET A 871      67.150  39.320  56.580  1.00  0.00           H
ATOM   3495  CA  MET A 871      67.560  39.740  58.740  1.00  0.00           C
ATOM   3496  HA  MET A 871      68.550  40.140  58.890  1.00  0.00           H
ATOM   3497  CB  MET A 871      66.670  41.020  58.620  1.00  0.00           C
ATOM   3498  HB1 MET A 871      66.660  41.570  59.590  1.00  0.00           H
ATOM   3499  HB2 MET A 871      65.590  40.850  58.440  1.00  0.00           H
ATOM   3500  CG  MET A 871      67.100  42.100  57.600  1.00  0.00           C
ATOM   3501  HG1 MET A 871      66.480  43.020  57.650  1.00  0.00           H
ATOM   3502  HG2 MET A 871      67.050  41.710  56.570  1.00  0.00           H
ATOM   3503  SD  MET A 871      68.840  42.560  57.850  1.00  0.00           S
ATOM   3504  CE  MET A 871      69.070  43.630  56.400  1.00  0.00           C
ATOM   3505  HE1 MET A 871      68.220  44.310  56.140  1.00  0.00           H
ATOM   3506  HE2 MET A 871      69.130  42.990  55.490  1.00  0.00           H
ATOM   3507  HE3 MET A 871      70.030  44.150  56.530  1.00  0.00           H
ATOM   3508  C   MET A 871      67.180  38.800  59.940  1.00  0.00           C
ATOM   3509  O   MET A 871      67.860  38.870  61.010  1.00  0.00           O
ATOM   3510  N   VAL A 872      66.230  37.860  59.800  1.00  0.00           N
ATOM   3511  HN  VAL A 872      65.550  37.920  59.070  1.00  0.00           H
ATOM   3512  CA  VAL A 872      66.070  36.810  60.870  1.00  0.00           C
ATOM   3513  HA  VAL A 872      66.060  37.270  61.850  1.00  0.00           H
ATOM   3514  CB  VAL A 872      64.780  36.010  60.680  1.00  0.00           C
ATOM   3515  HB  VAL A 872      64.740  35.300  61.530  1.00  0.00           H
ATOM   3516  CG1 VAL A 872      63.490  36.920  60.880  1.00  0.00           C
ATOM   3517 HG11 VAL A 872      62.610  36.290  61.120  1.00  0.00           H
ATOM   3518 HG12 VAL A 872      63.360  37.530  59.970  1.00  0.00           H
ATOM   3519 HG13 VAL A 872      63.610  37.480  61.830  1.00  0.00           H
ATOM   3520  CG2 VAL A 872      64.680  35.210  59.320  1.00  0.00           C
ATOM   3521 HG21 VAL A 872      65.530  34.520  59.250  1.00  0.00           H
ATOM   3522 HG22 VAL A 872      64.630  35.850  58.410  1.00  0.00           H
ATOM   3523 HG23 VAL A 872      63.770  34.570  59.380  1.00  0.00           H
ATOM   3524  C   VAL A 872      67.280  35.950  61.060  1.00  0.00           C
ATOM   3525  O   VAL A 872      67.680  35.640  62.160  1.00  0.00           O
ATOM   3526  N   THR A 873      67.950  35.560  59.900  1.00  0.00           N
ATOM   3527  HN  THR A 873      67.520  35.820  59.040  1.00  0.00           H
ATOM   3528  CA  THR A 873      69.240  34.910  59.960  1.00  0.00           C
ATOM   3529  HA  THR A 873      69.150  33.900  60.340  1.00  0.00           H
ATOM   3530  CB  THR A 873      69.770  34.470  58.550  1.00  0.00           C
ATOM   3531  HB  THR A 873      69.950  35.380  57.960  1.00  0.00           H
ATOM   3532  OG1 THR A 873      68.800  33.620  57.990  1.00  0.00           O
ATOM   3533  HG1 THR A 873      68.020  34.160  57.860  1.00  0.00           H
ATOM   3534  CG2 THR A 873      71.110  33.730  58.590  1.00  0.00           C
ATOM   3535 HG21 THR A 873      71.370  33.490  57.540  1.00  0.00           H
ATOM   3536 HG22 THR A 873      71.200  32.860  59.280  1.00  0.00           H
ATOM   3537 HG23 THR A 873      71.900  34.420  58.970  1.00  0.00           H
ATOM   3538  C   THR A 873      70.350  35.570  60.680  1.00  0.00           C
ATOM   3539  O   THR A 873      71.150  34.930  61.420  1.00  0.00           O
ATOM   3540  N   ILE A 874      70.510  36.940  60.430  1.00  0.00           N
ATOM   3541  HN  ILE A 874      69.900  37.430  59.800  1.00  0.00           H
ATOM   3542  CA  ILE A 874      71.460  37.820  61.210  1.00  0.00           C
ATOM   3543  HA  ILE A 874      72.480  37.470  61.130  1.00  0.00           H
ATOM   3544  CB  ILE A 874      71.480  39.320  60.680  1.00  0.00           C
ATOM   3545  HB  ILE A 874      70.450  39.690  60.480  1.00  0.00           H
ATOM   3546  CG2 ILE A 874      72.330  40.260  61.570  1.00  0.00           C
ATOM   3547 HG21 ILE A 874      71.730  40.510  62.480  1.00  0.00           H
ATOM   3548 HG22 ILE A 874      72.560  41.240  61.100  1.00  0.00           H
ATOM   3549 HG23 ILE A 874      73.330  39.880  61.860  1.00  0.00           H
ATOM   3550  CG1 ILE A 874      72.170  39.180  59.260  1.00  0.00           C
ATOM   3551 HG11 ILE A 874      71.560  38.500  58.630  1.00  0.00           H
ATOM   3552 HG12 ILE A 874      73.230  38.930  59.470  1.00  0.00           H
ATOM   3553  CD  ILE A 874      72.210  40.500  58.520  1.00  0.00           C
ATOM   3554  HD1 ILE A 874      71.240  41.070  58.500  1.00  0.00           H
ATOM   3555  HD2 ILE A 874      72.340  40.320  57.440  1.00  0.00           H
ATOM   3556  HD3 ILE A 874      72.990  41.230  58.830  1.00  0.00           H
ATOM   3557  C   ILE A 874      71.150  37.830  62.740  1.00  0.00           C
ATOM   3558  O   ILE A 874      72.040  37.730  63.580  1.00  0.00           O
ATOM   3559  N   ASP A 875      69.890  37.870  63.040  1.00  0.00           N
ATOM   3560  HN  ASP A 875      69.140  37.830  62.380  1.00  0.00           H
ATOM   3561  CA  ASP A 875      69.480  37.840  64.410  1.00  0.00           C
ATOM   3562  HA  ASP A 875      70.050  38.620  64.900  1.00  0.00           H
ATOM   3563  CB  ASP A 875      68.040  38.220  64.470  1.00  0.00           C
ATOM   3564  HB1 ASP A 875      67.390  37.360  64.160  1.00  0.00           H
ATOM   3565  HB2 ASP A 875      67.700  39.080  63.850  1.00  0.00           H
ATOM   3566  CG  ASP A 875      67.560  38.600  65.880  1.00  0.00           C
ATOM   3567  OD1 ASP A 875      66.950  37.810  66.640  1.00  0.00           O
ATOM   3568  OD2 ASP A 875      67.950  39.730  66.270  1.00  0.00           O
ATOM   3569  C   ASP A 875      69.900  36.500  65.140  1.00  0.00           C
ATOM   3570  O   ASP A 875      70.380  36.460  66.240  1.00  0.00           O
ATOM   3571  N   TYR A 876      69.760  35.330  64.420  1.00  0.00           N
ATOM   3572  HN  TYR A 876      69.430  35.340  63.480  1.00  0.00           H
ATOM   3573  CA  TYR A 876      70.200  34.080  64.910  1.00  0.00           C
ATOM   3574  HA  TYR A 876      69.680  33.900  65.830  1.00  0.00           H
ATOM   3575  CB  TYR A 876      69.740  32.960  63.850  1.00  0.00           C
ATOM   3576  HB1 TYR A 876      70.510  33.040  63.040  1.00  0.00           H
ATOM   3577  HB2 TYR A 876      68.770  33.250  63.400  1.00  0.00           H
ATOM   3578  CG  TYR A 876      69.720  31.610  64.540  1.00  0.00           C
ATOM   3579  CD1 TYR A 876      70.890  30.940  64.930  1.00  0.00           C
ATOM   3580  HD1 TYR A 876      71.800  31.410  64.580  1.00  0.00           H
ATOM   3581  CE1 TYR A 876      70.830  29.850  65.790  1.00  0.00           C
ATOM   3582  HE1 TYR A 876      71.770  29.390  66.000  1.00  0.00           H
ATOM   3583  CZ  TYR A 876      69.570  29.420  66.280  1.00  0.00           C
ATOM   3584  OH  TYR A 876      69.540  28.350  67.080  1.00  0.00           O
ATOM   3585  HH  TYR A 876      68.610  28.180  67.230  1.00  0.00           H
ATOM   3586  CD2 TYR A 876      68.440  31.170  64.920  1.00  0.00           C
ATOM   3587  HD2 TYR A 876      67.620  31.780  64.600  1.00  0.00           H
ATOM   3588  CE2 TYR A 876      68.400  30.120  65.800  1.00  0.00           C
ATOM   3589  HE2 TYR A 876      67.460  29.890  66.290  1.00  0.00           H
ATOM   3590  C   TYR A 876      71.690  33.980  65.220  1.00  0.00           C
ATOM   3591  O   TYR A 876      72.070  33.550  66.310  1.00  0.00           O
ATOM   3592  N   LEU A 877      72.540  34.400  64.290  1.00  0.00           N
ATOM   3593  HN  LEU A 877      72.100  34.740  63.460  1.00  0.00           H
ATOM   3594  CA  LEU A 877      73.970  34.150  64.380  1.00  0.00           C
ATOM   3595  HA  LEU A 877      74.060  33.220  64.890  1.00  0.00           H
ATOM   3596  CB  LEU A 877      74.440  34.040  62.950  1.00  0.00           C
ATOM   3597  HB1 LEU A 877      75.520  33.800  62.930  1.00  0.00           H
ATOM   3598  HB2 LEU A 877      74.390  35.070  62.530  1.00  0.00           H
ATOM   3599  CG  LEU A 877      73.740  33.030  61.950  1.00  0.00           C
ATOM   3600  HG  LEU A 877      72.670  33.300  61.920  1.00  0.00           H
ATOM   3601  CD1 LEU A 877      74.330  33.260  60.550  1.00  0.00           C
ATOM   3602 HD11 LEU A 877      74.180  34.320  60.280  1.00  0.00           H
ATOM   3603 HD12 LEU A 877      73.780  32.640  59.810  1.00  0.00           H
ATOM   3604 HD13 LEU A 877      75.420  33.020  60.620  1.00  0.00           H
ATOM   3605  CD2 LEU A 877      74.030  31.560  62.370  1.00  0.00           C
ATOM   3606 HD21 LEU A 877      75.110  31.370  62.260  1.00  0.00           H
ATOM   3607 HD22 LEU A 877      73.500  30.860  61.690  1.00  0.00           H
ATOM   3608 HD23 LEU A 877      73.650  31.430  63.410  1.00  0.00           H
ATOM   3609  C   LEU A 877      74.680  35.350  65.120  1.00  0.00           C
ATOM   3610  O   LEU A 877      75.860  35.370  65.490  1.00  0.00           O
ATOM   3611  N   VAL A 878      73.940  36.470  65.510  1.00  0.00           N
ATOM   3612  HN  VAL A 878      73.020  36.480  65.110  1.00  0.00           H
ATOM   3613  CA  VAL A 878      74.430  37.530  66.360  1.00  0.00           C
ATOM   3614  HA  VAL A 878      75.210  37.160  67.030  1.00  0.00           H
ATOM   3615  CB  VAL A 878      74.880  38.820  65.620  1.00  0.00           C
ATOM   3616  HB  VAL A 878      74.040  39.460  65.280  1.00  0.00           H
ATOM   3617  CG1 VAL A 878      75.610  39.680  66.610  1.00  0.00           C
ATOM   3618 HG11 VAL A 878      75.670  40.720  66.210  1.00  0.00           H
ATOM   3619 HG12 VAL A 878      76.560  39.260  67.020  1.00  0.00           H
ATOM   3620 HG13 VAL A 878      74.910  39.810  67.460  1.00  0.00           H
ATOM   3621  CG2 VAL A 878      75.700  38.500  64.370  1.00  0.00           C
ATOM   3622 HG21 VAL A 878      75.860  39.440  63.790  1.00  0.00           H
ATOM   3623 HG22 VAL A 878      75.100  37.760  63.790  1.00  0.00           H
ATOM   3624 HG23 VAL A 878      76.610  38.020  64.770  1.00  0.00           H
ATOM   3625  C   VAL A 878      73.260  37.880  67.330  1.00  0.00           C
ATOM   3626  O   VAL A 878      73.340  37.460  68.430  1.00  0.00           O
ATOM   3627  N   GLY A 879      72.170  38.590  66.890  1.00  0.00           N
ATOM   3628  HN  GLY A 879      71.940  38.650  65.930  1.00  0.00           H
ATOM   3629  CA  GLY A 879      71.160  39.280  67.760  1.00  0.00           C
ATOM   3630  HA1 GLY A 879      71.240  39.080  68.810  1.00  0.00           H
ATOM   3631  HA2 GLY A 879      70.170  38.940  67.470  1.00  0.00           H
ATOM   3632  C   GLY A 879      71.250  40.770  67.470  1.00  0.00           C
ATOM   3633  O   GLY A 879      72.160  41.470  67.800  1.00  0.00           O
ATOM   3634  N   VAL A 880      70.120  41.360  66.990  1.00  0.00           N
ATOM   3635  HN  VAL A 880      69.410  40.740  66.680  1.00  0.00           H
ATOM   3636  CA  VAL A 880      70.130  42.770  66.710  1.00  0.00           C
ATOM   3637  HA  VAL A 880      71.080  43.240  66.890  1.00  0.00           H
ATOM   3638  CB  VAL A 880      69.910  43.030  65.210  1.00  0.00           C
ATOM   3639  HB  VAL A 880      69.010  42.430  64.970  1.00  0.00           H
ATOM   3640  CG1 VAL A 880      69.700  44.450  64.820  1.00  0.00           C
ATOM   3641 HG11 VAL A 880      69.670  44.360  63.720  1.00  0.00           H
ATOM   3642 HG12 VAL A 880      70.460  45.210  65.100  1.00  0.00           H
ATOM   3643 HG13 VAL A 880      68.680  44.740  65.180  1.00  0.00           H
ATOM   3644  CG2 VAL A 880      71.140  42.460  64.470  1.00  0.00           C
ATOM   3645 HG21 VAL A 880      71.180  41.350  64.580  1.00  0.00           H
ATOM   3646 HG22 VAL A 880      72.100  42.960  64.730  1.00  0.00           H
ATOM   3647 HG23 VAL A 880      71.070  42.670  63.390  1.00  0.00           H
ATOM   3648  C   VAL A 880      69.000  43.490  67.510  1.00  0.00           C
ATOM   3649  O   VAL A 880      67.790  43.320  67.250  1.00  0.00           O
ATOM   3650  N   PRO A 881      69.310  44.230  68.550  1.00  0.00           N
ATOM   3651  CD  PRO A 881      70.690  44.760  68.790  1.00  0.00           C
ATOM   3652  HD1 PRO A 881      70.870  45.580  68.060  1.00  0.00           H
ATOM   3653  HD2 PRO A 881      71.510  44.020  68.720  1.00  0.00           H
ATOM   3654  CA  PRO A 881      68.290  44.890  69.380  1.00  0.00           C
ATOM   3655  HA  PRO A 881      67.920  44.030  69.920  1.00  0.00           H
ATOM   3656  CB  PRO A 881      69.080  45.780  70.340  1.00  0.00           C
ATOM   3657  HB1 PRO A 881      68.660  45.750  71.360  1.00  0.00           H
ATOM   3658  HB2 PRO A 881      69.050  46.840  70.010  1.00  0.00           H
ATOM   3659  CG  PRO A 881      70.510  45.230  70.230  1.00  0.00           C
ATOM   3660  HG1 PRO A 881      71.470  45.730  70.490  1.00  0.00           H
ATOM   3661  HG2 PRO A 881      70.560  44.310  70.860  1.00  0.00           H
ATOM   3662  C   PRO A 881      67.070  45.580  68.740  1.00  0.00           C
ATOM   3663  O   PRO A 881      67.210  46.550  68.060  1.00  0.00           O
ATOM   3664  N   SER A 882      66.010  44.770  68.760  1.00  0.00           N
ATOM   3665  HN  SER A 882      66.010  43.880  69.210  1.00  0.00           H
ATOM   3666  CA  SER A 882      64.750  45.190  68.180  1.00  0.00           C
ATOM   3667  HA  SER A 882      64.760  46.270  68.340  1.00  0.00           H
ATOM   3668  CB  SER A 882      64.740  44.990  66.600  1.00  0.00           C
ATOM   3669  HB1 SER A 882      63.770  44.700  66.140  1.00  0.00           H
ATOM   3670  HB2 SER A 882      65.260  44.020  66.410  1.00  0.00           H
ATOM   3671  OG  SER A 882      65.070  46.210  65.920  1.00  0.00           O
ATOM   3672  HG1 SER A 882      66.030  46.240  65.860  1.00  0.00           H
ATOM   3673  C   SER A 882      63.480  44.610  68.800  1.00  0.00           C
ATOM   3674  O   SER A 882      63.470  43.560  69.420  1.00  0.00           O
ATOM   3675  N   PRO A 883      62.320  45.320  68.790  1.00  0.00           N
ATOM   3676  CD  PRO A 883      62.190  46.720  68.410  1.00  0.00           C
ATOM   3677  HD1 PRO A 883      62.670  46.900  67.430  1.00  0.00           H
ATOM   3678  HD2 PRO A 883      62.560  47.320  69.270  1.00  0.00           H
ATOM   3679  CA  PRO A 883      61.080  44.750  69.220  1.00  0.00           C
ATOM   3680  HA  PRO A 883      61.100  44.270  70.190  1.00  0.00           H
ATOM   3681  CB  PRO A 883      60.180  46.020  69.310  1.00  0.00           C
ATOM   3682  HB1 PRO A 883      60.360  46.520  70.280  1.00  0.00           H
ATOM   3683  HB2 PRO A 883      59.090  45.890  69.190  1.00  0.00           H
ATOM   3684  CG  PRO A 883      60.720  46.970  68.250  1.00  0.00           C
ATOM   3685  HG1 PRO A 883      60.330  46.720  67.240  1.00  0.00           H
ATOM   3686  HG2 PRO A 883      60.470  48.030  68.430  1.00  0.00           H
ATOM   3687  C   PRO A 883      60.560  43.840  68.130  1.00  0.00           C
ATOM   3688  O   PRO A 883      60.790  44.210  66.990  1.00  0.00           O
ATOM   3689  N   LYS A 884      59.980  42.710  68.500  1.00  0.00           N
ATOM   3690  HN  LYS A 884      59.910  42.540  69.490  1.00  0.00           H
ATOM   3691  CA  LYS A 884      59.480  41.680  67.540  1.00  0.00           C
ATOM   3692  HA  LYS A 884      59.760  42.030  66.550  1.00  0.00           H
ATOM   3693  CB  LYS A 884      60.180  40.280  67.810  1.00  0.00           C
ATOM   3694  HB1 LYS A 884      59.790  39.510  67.110  1.00  0.00           H
ATOM   3695  HB2 LYS A 884      59.820  40.000  68.830  1.00  0.00           H
ATOM   3696  CG  LYS A 884      61.720  40.240  67.570  1.00  0.00           C
ATOM   3697  HG1 LYS A 884      62.160  40.840  68.400  1.00  0.00           H
ATOM   3698  HG2 LYS A 884      62.020  40.780  66.640  1.00  0.00           H
ATOM   3699  CD  LYS A 884      62.290  38.840  67.680  1.00  0.00           C
ATOM   3700  HD1 LYS A 884      61.700  38.130  67.060  1.00  0.00           H
ATOM   3701  HD2 LYS A 884      62.170  38.410  68.700  1.00  0.00           H
ATOM   3702  CE  LYS A 884      63.700  38.750  67.210  1.00  0.00           C
ATOM   3703  HE1 LYS A 884      64.320  39.430  67.810  1.00  0.00           H
ATOM   3704  HE2 LYS A 884      63.770  39.240  66.220  1.00  0.00           H
ATOM   3705  NZ  LYS A 884      64.290  37.430  67.130  1.00  0.00           N
ATOM   3706  HZ1 LYS A 884      65.290  37.590  66.860  1.00  0.00           H
ATOM   3707  HZ2 LYS A 884      63.840  36.860  66.390  1.00  0.00           H
ATOM   3708  HZ3 LYS A 884      64.320  36.810  67.960  1.00  0.00           H
ATOM   3709  C   LYS A 884      57.940  41.670  67.530  1.00  0.00           C
ATOM   3710  O   LYS A 884      57.320  42.090  68.530  1.00  0.00           O
ATOM   3711  N   LEU A 885      57.330  41.160  66.520  1.00  0.00           N
ATOM   3712  HN  LEU A 885      57.830  40.820  65.720  1.00  0.00           H
ATOM   3713  CA  LEU A 885      55.880  40.940  66.440  1.00  0.00           C
ATOM   3714  HA  LEU A 885      55.290  41.840  66.450  1.00  0.00           H
ATOM   3715  CB  LEU A 885      55.670  40.250  65.040  1.00  0.00           C
ATOM   3716  HB1 LEU A 885      56.120  39.240  64.900  1.00  0.00           H
ATOM   3717  HB2 LEU A 885      56.080  40.860  64.210  1.00  0.00           H
ATOM   3718  CG  LEU A 885      54.130  40.210  64.710  1.00  0.00           C
ATOM   3719  HG  LEU A 885      53.600  40.040  65.680  1.00  0.00           H
ATOM   3720  CD1 LEU A 885      53.760  41.530  64.050  1.00  0.00           C
ATOM   3721 HD11 LEU A 885      54.120  42.460  64.550  1.00  0.00           H
ATOM   3722 HD12 LEU A 885      52.660  41.690  63.940  1.00  0.00           H
ATOM   3723 HD13 LEU A 885      54.200  41.620  63.040  1.00  0.00           H
ATOM   3724  CD2 LEU A 885      53.880  39.010  63.750  1.00  0.00           C
ATOM   3725 HD21 LEU A 885      52.810  39.140  63.480  1.00  0.00           H
ATOM   3726 HD22 LEU A 885      54.060  38.070  64.320  1.00  0.00           H
ATOM   3727 HD23 LEU A 885      54.590  39.100  62.900  1.00  0.00           H
ATOM   3728  C   LEU A 885      55.360  40.090  67.610  1.00  0.00           C
ATOM   3729  O   LEU A 885      56.020  39.170  68.060  1.00  0.00           O
ATOM   3730  N   HSD A 886      54.110  40.410  67.990  1.00  0.00           N
ATOM   3731  HN  HSD A 886      53.690  41.280  67.750  1.00  0.00           H
ATOM   3732  CA  HSD A 886      53.350  39.630  69.000  1.00  0.00           C
ATOM   3733  HA  HSD A 886      54.030  38.890  69.380  1.00  0.00           H
ATOM   3734  CB  HSD A 886      53.030  40.500  70.220  1.00  0.00           C
ATOM   3735  HB1 HSD A 886      52.430  41.370  69.870  1.00  0.00           H
ATOM   3736  HB2 HSD A 886      54.010  40.780  70.660  1.00  0.00           H
ATOM   3737  ND1 HSD A 886      52.610  39.090  72.280  1.00  0.00           N
ATOM   3738  HD1 HSD A 886      53.570  38.990  72.530  1.00  0.00           H
ATOM   3739  CG  HSD A 886      52.140  39.780  71.190  1.00  0.00           C
ATOM   3740  CE1 HSD A 886      51.510  38.740  72.980  1.00  0.00           C
ATOM   3741  HE1 HSD A 886      51.670  38.240  73.920  1.00  0.00           H
ATOM   3742  NE2 HSD A 886      50.350  39.170  72.490  1.00  0.00           N
ATOM   3743  CD2 HSD A 886      50.770  39.920  71.380  1.00  0.00           C
ATOM   3744  HD2 HSD A 886      50.120  40.430  70.680  1.00  0.00           H
ATOM   3745  C   HSD A 886      52.140  38.930  68.480  1.00  0.00           C
ATOM   3746  O   HSD A 886      51.140  39.520  68.050  1.00  0.00           O
ATOM   3747  N   VAL A 887      52.210  37.580  68.540  1.00  0.00           N
ATOM   3748  HN  VAL A 887      52.880  37.130  69.110  1.00  0.00           H
ATOM   3749  CA  VAL A 887      51.030  36.850  68.170  1.00  0.00           C
ATOM   3750  HA  VAL A 887      50.180  37.440  67.860  1.00  0.00           H
ATOM   3751  CB  VAL A 887      51.200  35.940  66.850  1.00  0.00           C
ATOM   3752  HB  VAL A 887      50.280  35.320  66.890  1.00  0.00           H
ATOM   3753  CG1 VAL A 887      51.150  36.760  65.550  1.00  0.00           C
ATOM   3754 HG11 VAL A 887      50.220  37.370  65.580  1.00  0.00           H
ATOM   3755 HG12 VAL A 887      51.270  36.080  64.670  1.00  0.00           H
ATOM   3756 HG13 VAL A 887      51.960  37.520  65.590  1.00  0.00           H
ATOM   3757  CG2 VAL A 887      52.420  34.990  67.000  1.00  0.00           C
ATOM   3758 HG21 VAL A 887      52.350  34.340  66.090  1.00  0.00           H
ATOM   3759 HG22 VAL A 887      52.150  34.230  67.760  1.00  0.00           H
ATOM   3760 HG23 VAL A 887      53.440  35.410  67.120  1.00  0.00           H
ATOM   3761  C   VAL A 887      50.770  35.900  69.310  1.00  0.00           C
ATOM   3762  O   VAL A 887      51.730  35.480  69.910  1.00  0.00           O
ATOM   3763  N   PRO A 888      49.480  35.570  69.540  1.00  0.00           N
ATOM   3764  CD  PRO A 888      48.330  36.230  68.890  1.00  0.00           C
ATOM   3765  HD1 PRO A 888      48.410  36.080  67.790  1.00  0.00           H
ATOM   3766  HD2 PRO A 888      48.250  37.290  69.230  1.00  0.00           H
ATOM   3767  CA  PRO A 888      49.090  34.550  70.440  1.00  0.00           C
ATOM   3768  HA  PRO A 888      49.750  34.570  71.290  1.00  0.00           H
ATOM   3769  CB  PRO A 888      47.620  34.900  70.780  1.00  0.00           C
ATOM   3770  HB1 PRO A 888      47.530  35.630  71.620  1.00  0.00           H
ATOM   3771  HB2 PRO A 888      46.990  34.020  71.020  1.00  0.00           H
ATOM   3772  CG  PRO A 888      47.060  35.470  69.480  1.00  0.00           C
ATOM   3773  HG1 PRO A 888      46.790  34.590  68.850  1.00  0.00           H
ATOM   3774  HG2 PRO A 888      46.130  36.040  69.630  1.00  0.00           H
ATOM   3775  C   PRO A 888      49.200  33.180  69.630  1.00  0.00           C
ATOM   3776  O   PRO A 888      49.200  33.130  68.440  1.00  0.00           O
ATOM   3777  N   GLU A 889      49.450  32.080  70.340  1.00  0.00           N
ATOM   3778  HN  GLU A 889      49.590  32.060  71.320  1.00  0.00           H
ATOM   3779  CA  GLU A 889      49.560  30.760  69.870  1.00  0.00           C
ATOM   3780  HA  GLU A 889      49.620  30.760  68.790  1.00  0.00           H
ATOM   3781  CB  GLU A 889      50.760  30.040  70.570  1.00  0.00           C
ATOM   3782  HB1 GLU A 889      51.120  29.050  70.230  1.00  0.00           H
ATOM   3783  HB2 GLU A 889      50.530  29.930  71.660  1.00  0.00           H
ATOM   3784  CG  GLU A 889      52.210  30.700  70.330  1.00  0.00           C
ATOM   3785  HG1 GLU A 889      52.030  31.740  69.970  1.00  0.00           H
ATOM   3786  HG2 GLU A 889      52.770  30.270  69.470  1.00  0.00           H
ATOM   3787  CD  GLU A 889      53.280  30.670  71.500  1.00  0.00           C
ATOM   3788  OE1 GLU A 889      53.620  29.580  71.980  1.00  0.00           O
ATOM   3789  OE2 GLU A 889      53.880  31.710  71.910  1.00  0.00           O
ATOM   3790  C   GLU A 889      48.180  30.080  70.010  1.00  0.00           C
ATOM   3791  O   GLU A 889      47.360  30.450  70.900  1.00  0.00           O
ATOM   3792  N   LYS A 890      47.920  29.110  69.020  1.00  0.00           N
ATOM   3793  HN  LYS A 890      48.740  28.950  68.460  1.00  0.00           H
ATOM   3794  CA  LYS A 890      46.810  28.200  69.010  1.00  0.00           C
ATOM   3795  HA  LYS A 890      47.180  27.500  68.280  1.00  0.00           H
ATOM   3796  CB  LYS A 890      46.670  27.360  70.270  1.00  0.00           C
ATOM   3797  HB1 LYS A 890      45.660  26.890  70.180  1.00  0.00           H
ATOM   3798  HB2 LYS A 890      46.650  28.060  71.120  1.00  0.00           H
ATOM   3799  CG  LYS A 890      47.790  26.320  70.270  1.00  0.00           C
ATOM   3800  HG1 LYS A 890      48.060  25.980  69.260  1.00  0.00           H
ATOM   3801  HG2 LYS A 890      47.480  25.420  70.860  1.00  0.00           H
ATOM   3802  CD  LYS A 890      49.130  26.730  70.870  1.00  0.00           C
ATOM   3803  HD1 LYS A 890      49.590  27.540  70.230  1.00  0.00           H
ATOM   3804  HD2 LYS A 890      49.820  25.860  70.810  1.00  0.00           H
ATOM   3805  CE  LYS A 890      49.090  27.350  72.220  1.00  0.00           C
ATOM   3806  HE1 LYS A 890      48.640  28.370  72.200  1.00  0.00           H
ATOM   3807  HE2 LYS A 890      50.120  27.400  72.640  1.00  0.00           H
ATOM   3808  NZ  LYS A 890      48.340  26.520  73.190  1.00  0.00           N
ATOM   3809  HZ1 LYS A 890      48.200  26.940  74.130  1.00  0.00           H
ATOM   3810  HZ2 LYS A 890      48.830  25.610  73.270  1.00  0.00           H
ATOM   3811  HZ3 LYS A 890      47.350  26.300  72.970  1.00  0.00           H
ATOM   3812  C   LYS A 890      45.560  28.760  68.370  1.00  0.00           C
ATOM   3813  O   LYS A 890      44.490  28.310  68.680  1.00  0.00           O
ATOM   3814  N   PHE A 891      45.640  29.860  67.490  1.00  0.00           N
ATOM   3815  HN  PHE A 891      46.560  30.200  67.310  1.00  0.00           H
ATOM   3816  CA  PHE A 891      44.560  30.460  66.700  1.00  0.00           C
ATOM   3817  HA  PHE A 891      45.060  31.190  66.080  1.00  0.00           H
ATOM   3818  CB  PHE A 891      44.140  29.390  65.570  1.00  0.00           C
ATOM   3819  HB1 PHE A 891      43.660  28.540  66.110  1.00  0.00           H
ATOM   3820  HB2 PHE A 891      45.050  29.180  64.970  1.00  0.00           H
ATOM   3821  CG  PHE A 891      42.990  29.990  64.690  1.00  0.00           C
ATOM   3822  CD1 PHE A 891      41.990  28.990  64.230  1.00  0.00           C
ATOM   3823  HD1 PHE A 891      42.010  27.970  64.620  1.00  0.00           H
ATOM   3824  CE1 PHE A 891      40.980  29.390  63.430  1.00  0.00           C
ATOM   3825  HE1 PHE A 891      40.210  28.690  63.160  1.00  0.00           H
ATOM   3826  CZ  PHE A 891      40.950  30.680  62.880  1.00  0.00           C
ATOM   3827  HZ  PHE A 891      40.110  30.970  62.280  1.00  0.00           H
ATOM   3828  CD2 PHE A 891      42.890  31.340  64.170  1.00  0.00           C
ATOM   3829  HD2 PHE A 891      43.650  32.060  64.420  1.00  0.00           H
ATOM   3830  CE2 PHE A 891      41.810  31.680  63.310  1.00  0.00           C
ATOM   3831  HE2 PHE A 891      41.640  32.700  63.020  1.00  0.00           H
ATOM   3832  C   PHE A 891      43.480  31.160  67.500  1.00  0.00           C
ATOM   3833  O   PHE A 891      42.300  30.710  67.580  1.00  0.00           O
ATOM   3834  N   GLU A 892      43.810  32.260  68.160  1.00  0.00           N
ATOM   3835  HN  GLU A 892      44.740  32.580  68.040  1.00  0.00           H
ATOM   3836  CA  GLU A 892      43.020  33.100  69.000  1.00  0.00           C
ATOM   3837  HA  GLU A 892      42.000  32.730  68.970  1.00  0.00           H
ATOM   3838  CB  GLU A 892      43.440  33.150  70.500  1.00  0.00           C
ATOM   3839  HB1 GLU A 892      42.900  33.940  71.050  1.00  0.00           H
ATOM   3840  HB2 GLU A 892      44.530  33.320  70.540  1.00  0.00           H
ATOM   3841  CG  GLU A 892      43.140  31.810  71.060  1.00  0.00           C
ATOM   3842  HG1 GLU A 892      43.880  31.110  70.600  1.00  0.00           H
ATOM   3843  HG2 GLU A 892      42.160  31.570  70.600  1.00  0.00           H
ATOM   3844  CD  GLU A 892      43.090  31.600  72.570  1.00  0.00           C
ATOM   3845  OE1 GLU A 892      43.710  30.580  73.030  1.00  0.00           O
ATOM   3846  OE2 GLU A 892      42.150  32.170  73.180  1.00  0.00           O
ATOM   3847  C   GLU A 892      43.150  34.480  68.490  1.00  0.00           C
ATOM   3848  O   GLU A 892      44.240  34.910  68.120  1.00  0.00           O
ATOM   3849  N   PRO A 893      42.200  35.380  68.460  1.00  0.00           N
ATOM   3850  CD  PRO A 893      40.840  35.220  69.020  1.00  0.00           C
ATOM   3851  HD1 PRO A 893      40.940  34.580  69.920  1.00  0.00           H
ATOM   3852  HD2 PRO A 893      40.150  34.730  68.290  1.00  0.00           H
ATOM   3853  CA  PRO A 893      42.470  36.780  68.080  1.00  0.00           C
ATOM   3854  HA  PRO A 893      42.950  36.780  67.120  1.00  0.00           H
ATOM   3855  CB  PRO A 893      41.090  37.450  68.140  1.00  0.00           C
ATOM   3856  HB1 PRO A 893      40.520  37.450  67.180  1.00  0.00           H
ATOM   3857  HB2 PRO A 893      41.150  38.510  68.450  1.00  0.00           H
ATOM   3858  CG  PRO A 893      40.310  36.670  69.200  1.00  0.00           C
ATOM   3859  HG1 PRO A 893      40.500  37.030  70.230  1.00  0.00           H
ATOM   3860  HG2 PRO A 893      39.260  36.590  68.850  1.00  0.00           H
ATOM   3861  C   PRO A 893      43.440  37.610  69.080  1.00  0.00           C
ATOM   3862  O   PRO A 893      43.700  37.210  70.260  1.00  0.00           O
ATOM   3863  N   THR A 894      44.010  38.790  68.680  1.00  0.00           N
ATOM   3864  HN  THR A 894      43.830  39.030  67.720  1.00  0.00           H
ATOM   3865  CA  THR A 894      44.830  39.670  69.550  1.00  0.00           C
ATOM   3866  HA  THR A 894      45.630  39.050  69.960  1.00  0.00           H
ATOM   3867  CB  THR A 894      45.520  40.870  68.850  1.00  0.00           C
ATOM   3868  HB  THR A 894      44.750  41.570  68.480  1.00  0.00           H
ATOM   3869  OG1 THR A 894      46.270  40.370  67.720  1.00  0.00           O
ATOM   3870  HG1 THR A 894      45.610  40.270  67.030  1.00  0.00           H
ATOM   3871  CG2 THR A 894      46.590  41.490  69.820  1.00  0.00           C
ATOM   3872 HG21 THR A 894      45.910  42.050  70.500  1.00  0.00           H
ATOM   3873 HG22 THR A 894      47.270  42.180  69.280  1.00  0.00           H
ATOM   3874 HG23 THR A 894      47.160  40.680  70.320  1.00  0.00           H
ATOM   3875  C   THR A 894      44.030  40.260  70.720  1.00  0.00           C
ATOM   3876  O   THR A 894      44.440  40.340  71.890  1.00  0.00           O
ATOM   3877  N   HSD A 895      42.800  40.700  70.440  1.00  0.00           N
ATOM   3878  HN  HSD A 895      42.450  40.630  69.510  1.00  0.00           H
ATOM   3879  CA  HSD A 895      41.880  41.140  71.460  1.00  0.00           C
ATOM   3880  HA  HSD A 895      42.420  41.810  72.120  1.00  0.00           H
ATOM   3881  CB  HSD A 895      40.610  41.750  70.770  1.00  0.00           C
ATOM   3882  HB1 HSD A 895      40.200  41.060  69.980  1.00  0.00           H
ATOM   3883  HB2 HSD A 895      40.950  42.550  70.090  1.00  0.00           H
ATOM   3884  ND1 HSD A 895      39.450  43.040  72.670  1.00  0.00           N
ATOM   3885  HD1 HSD A 895      40.170  43.680  72.950  1.00  0.00           H
ATOM   3886  CG  HSD A 895      39.450  42.090  71.650  1.00  0.00           C
ATOM   3887  CE1 HSD A 895      38.400  42.770  73.460  1.00  0.00           C
ATOM   3888  HE1 HSD A 895      38.200  43.290  74.400  1.00  0.00           H
ATOM   3889  NE2 HSD A 895      37.700  41.800  73.010  1.00  0.00           N
ATOM   3890  CD2 HSD A 895      38.360  41.390  71.860  1.00  0.00           C
ATOM   3891  HD2 HSD A 895      37.960  40.480  71.420  1.00  0.00           H
ATOM   3892  C   HSD A 895      41.380  40.110  72.450  1.00  0.00           C
ATOM   3893  O   HSD A 895      40.970  39.040  71.960  1.00  0.00           O
ATOM   3894  N   PRO A 896      41.380  40.200  73.760  1.00  0.00           N
ATOM   3895  CD  PRO A 896      41.970  41.320  74.480  1.00  0.00           C
ATOM   3896  HD1 PRO A 896      41.170  42.080  74.650  1.00  0.00           H
ATOM   3897  HD2 PRO A 896      42.890  41.660  73.950  1.00  0.00           H
ATOM   3898  CA  PRO A 896      41.550  38.900  74.550  1.00  0.00           C
ATOM   3899  HA  PRO A 896      41.800  38.070  73.890  1.00  0.00           H
ATOM   3900  CB  PRO A 896      42.680  39.210  75.530  1.00  0.00           C
ATOM   3901  HB1 PRO A 896      43.660  39.120  75.030  1.00  0.00           H
ATOM   3902  HB2 PRO A 896      42.630  38.650  76.490  1.00  0.00           H
ATOM   3903  CG  PRO A 896      42.420  40.740  75.840  1.00  0.00           C
ATOM   3904  HG1 PRO A 896      41.490  40.740  76.440  1.00  0.00           H
ATOM   3905  HG2 PRO A 896      43.330  41.270  76.170  1.00  0.00           H
ATOM   3906  C   PRO A 896      40.300  38.550  75.260  1.00  0.00           C
ATOM   3907  O   PRO A 896      40.190  37.380  75.690  1.00  0.00           O
ATOM   3908  N   GLU A 897      39.330  39.390  75.430  1.00  0.00           N
ATOM   3909  HN  GLU A 897      39.510  40.260  74.980  1.00  0.00           H
ATOM   3910  CA  GLU A 897      38.180  39.280  76.300  1.00  0.00           C
ATOM   3911  HA  GLU A 897      38.510  38.920  77.260  1.00  0.00           H
ATOM   3912  CB  GLU A 897      37.550  40.720  76.530  1.00  0.00           C
ATOM   3913  HB1 GLU A 897      36.590  40.590  77.090  1.00  0.00           H
ATOM   3914  HB2 GLU A 897      37.320  41.220  75.570  1.00  0.00           H
ATOM   3915  CG  GLU A 897      38.410  41.640  77.410  1.00  0.00           C
ATOM   3916  HG1 GLU A 897      39.460  41.740  77.070  1.00  0.00           H
ATOM   3917  HG2 GLU A 897      38.450  41.340  78.480  1.00  0.00           H
ATOM   3918  CD  GLU A 897      37.850  43.060  77.510  1.00  0.00           C
ATOM   3919  OE1 GLU A 897      38.560  44.040  77.380  1.00  0.00           O
ATOM   3920  OE2 GLU A 897      36.590  43.160  77.730  1.00  0.00           O
ATOM   3921  C   GLU A 897      37.110  38.260  75.860  1.00  0.00           C
ATOM   3922  O   GLU A 897      36.220  37.950  76.620  1.00  0.00           O
ATOM   3923  N   ARG A 898      37.180  37.850  74.570  1.00  0.00           N
ATOM   3924  HN  ARG A 898      37.830  38.260  73.950  1.00  0.00           H
ATOM   3925  CA  ARG A 898      36.250  37.040  73.950  1.00  0.00           C
ATOM   3926  HA  ARG A 898      35.930  36.290  74.660  1.00  0.00           H
ATOM   3927  CB  ARG A 898      35.020  37.860  73.600  1.00  0.00           C
ATOM   3928  HB1 ARG A 898      34.620  38.300  74.540  1.00  0.00           H
ATOM   3929  HB2 ARG A 898      34.240  37.150  73.220  1.00  0.00           H
ATOM   3930  CG  ARG A 898      35.170  39.060  72.610  1.00  0.00           C
ATOM   3931  HG1 ARG A 898      36.070  39.630  72.930  1.00  0.00           H
ATOM   3932  HG2 ARG A 898      34.270  39.670  72.850  1.00  0.00           H
ATOM   3933  CD  ARG A 898      35.370  38.770  71.100  1.00  0.00           C
ATOM   3934  HD1 ARG A 898      34.480  38.270  70.670  1.00  0.00           H
ATOM   3935  HD2 ARG A 898      36.270  38.130  70.950  1.00  0.00           H
ATOM   3936  NE  ARG A 898      35.610  40.070  70.390  1.00  0.00           N
ATOM   3937  HE  ARG A 898      35.410  41.010  70.680  1.00  0.00           H
ATOM   3938  CZ  ARG A 898      36.240  40.090  69.230  1.00  0.00           C
ATOM   3939  NH1 ARG A 898      36.540  39.030  68.630  1.00  0.00           N
ATOM   3940 HH11 ARG A 898      36.980  39.140  67.740  1.00  0.00           H
ATOM   3941 HH12 ARG A 898      36.390  38.070  68.870  1.00  0.00           H
ATOM   3942  NH2 ARG A 898      36.520  41.300  68.780  1.00  0.00           N
ATOM   3943 HH21 ARG A 898      37.250  41.410  68.110  1.00  0.00           H
ATOM   3944 HH22 ARG A 898      36.500  42.040  69.450  1.00  0.00           H
ATOM   3945  C   ARG A 898      36.870  36.240  72.850  1.00  0.00           C
ATOM   3946  O   ARG A 898      38.010  36.500  72.520  1.00  0.00           O
ATOM   3947  N   GLY A 899      36.160  35.240  72.270  1.00  0.00           N
ATOM   3948  HN  GLY A 899      35.310  34.990  72.730  1.00  0.00           H
ATOM   3949  CA  GLY A 899      36.580  34.480  71.040  1.00  0.00           C
ATOM   3950  HA1 GLY A 899      35.960  33.600  70.910  1.00  0.00           H
ATOM   3951  HA2 GLY A 899      37.580  34.120  71.250  1.00  0.00           H
ATOM   3952  C   GLY A 899      36.600  35.240  69.660  1.00  0.00           C
ATOM   3953  O   GLY A 899      36.710  36.470  69.520  1.00  0.00           O
ATOM   3954  N   TRP A 900      36.530  34.530  68.530  1.00  0.00           N
ATOM   3955  HN  TRP A 900      36.580  33.540  68.550  1.00  0.00           H
ATOM   3956  CA  TRP A 900      36.380  35.130  67.170  1.00  0.00           C
ATOM   3957  HA  TRP A 900      37.030  35.990  67.050  1.00  0.00           H
ATOM   3958  CB  TRP A 900      36.580  34.150  65.960  1.00  0.00           C
ATOM   3959  HB1 TRP A 900      36.380  34.770  65.070  1.00  0.00           H
ATOM   3960  HB2 TRP A 900      35.920  33.260  66.020  1.00  0.00           H
ATOM   3961  CG  TRP A 900      37.950  33.550  65.860  1.00  0.00           C
ATOM   3962  CD1 TRP A 900      38.390  32.350  66.230  1.00  0.00           C
ATOM   3963  HD1 TRP A 900      37.880  31.600  66.820  1.00  0.00           H
ATOM   3964  NE1 TRP A 900      39.760  32.340  66.020  1.00  0.00           N
ATOM   3965  HE1 TRP A 900      40.470  31.840  66.470  1.00  0.00           H
ATOM   3966  CE2 TRP A 900      40.190  33.570  65.570  1.00  0.00           C
ATOM   3967  CD2 TRP A 900      39.040  34.310  65.430  1.00  0.00           C
ATOM   3968  CE3 TRP A 900      39.190  35.640  64.960  1.00  0.00           C
ATOM   3969  HE3 TRP A 900      38.330  36.280  64.860  1.00  0.00           H
ATOM   3970  CZ3 TRP A 900      40.420  36.180  64.730  1.00  0.00           C
ATOM   3971  HZ3 TRP A 900      40.490  37.230  64.430  1.00  0.00           H
ATOM   3972  CZ2 TRP A 900      41.430  34.050  65.360  1.00  0.00           C
ATOM   3973  HZ2 TRP A 900      42.370  33.590  65.630  1.00  0.00           H
ATOM   3974  CH2 TRP A 900      41.480  35.370  64.970  1.00  0.00           C
ATOM   3975  HH2 TRP A 900      42.420  35.910  65.000  1.00  0.00           H
ATOM   3976  C   TRP A 900      35.050  35.810  66.870  1.00  0.00           C
ATOM   3977  O   TRP A 900      34.980  37.000  66.630  1.00  0.00           O
ATOM   3978  N   ILE A 901      33.900  35.060  66.930  1.00  0.00           N
ATOM   3979  HN  ILE A 901      33.970  34.170  67.370  1.00  0.00           H
ATOM   3980  CA  ILE A 901      32.560  35.680  66.710  1.00  0.00           C
ATOM   3981  HA  ILE A 901      32.780  36.270  65.830  1.00  0.00           H
ATOM   3982  CB  ILE A 901      31.460  34.660  66.340  1.00  0.00           C
ATOM   3983  HB  ILE A 901      31.470  33.970  67.210  1.00  0.00           H
ATOM   3984  CG2 ILE A 901      30.190  35.400  66.110  1.00  0.00           C
ATOM   3985 HG21 ILE A 901      29.960  36.000  67.010  1.00  0.00           H
ATOM   3986 HG22 ILE A 901      29.450  34.600  65.900  1.00  0.00           H
ATOM   3987 HG23 ILE A 901      30.290  36.090  65.240  1.00  0.00           H
ATOM   3988  CG1 ILE A 901      31.910  33.900  64.960  1.00  0.00           C
ATOM   3989 HG11 ILE A 901      32.640  34.590  64.500  1.00  0.00           H
ATOM   3990 HG12 ILE A 901      30.970  33.790  64.390  1.00  0.00           H
ATOM   3991  CD  ILE A 901      32.540  32.540  65.180  1.00  0.00           C
ATOM   3992  HD1 ILE A 901      33.210  32.420  64.300  1.00  0.00           H
ATOM   3993  HD2 ILE A 901      31.820  31.700  65.130  1.00  0.00           H
ATOM   3994  HD3 ILE A 901      33.160  32.460  66.100  1.00  0.00           H
ATOM   3995  C   ILE A 901      32.130  36.700  67.780  1.00  0.00           C
ATOM   3996  O   ILE A 901      31.930  36.410  68.920  1.00  0.00           O
ATOM   3997  N   ILE A 902      31.810  37.940  67.250  1.00  0.00           N
ATOM   3998  HN  ILE A 902      31.890  38.230  66.310  1.00  0.00           H
ATOM   3999  CA  ILE A 902      31.310  39.000  68.030  1.00  0.00           C
ATOM   4000  HA  ILE A 902      31.110  38.650  69.030  1.00  0.00           H
ATOM   4001  CB  ILE A 902      32.230  40.160  68.080  1.00  0.00           C
ATOM   4002  HB  ILE A 902      33.200  39.880  68.580  1.00  0.00           H
ATOM   4003  CG2 ILE A 902      32.870  40.500  66.710  1.00  0.00           C
ATOM   4004 HG21 ILE A 902      32.050  40.670  65.980  1.00  0.00           H
ATOM   4005 HG22 ILE A 902      33.490  39.690  66.270  1.00  0.00           H
ATOM   4006 HG23 ILE A 902      33.420  41.460  66.630  1.00  0.00           H
ATOM   4007  CG1 ILE A 902      31.600  41.390  68.730  1.00  0.00           C
ATOM   4008 HG11 ILE A 902      31.170  41.080  69.700  1.00  0.00           H
ATOM   4009 HG12 ILE A 902      30.740  41.820  68.160  1.00  0.00           H
ATOM   4010  CD  ILE A 902      32.620  42.460  69.070  1.00  0.00           C
ATOM   4011  HD1 ILE A 902      31.980  43.210  69.580  1.00  0.00           H
ATOM   4012  HD2 ILE A 902      33.050  42.910  68.150  1.00  0.00           H
ATOM   4013  HD3 ILE A 902      33.510  42.210  69.680  1.00  0.00           H
ATOM   4014  C   ILE A 902      29.940  39.320  67.540  1.00  0.00           C
ATOM   4015  O   ILE A 902      29.610  39.440  66.410  1.00  0.00           O
ATOM   4016  N   SER A 903      29.070  39.500  68.520  1.00  0.00           N
ATOM   4017  HN  SER A 903      29.320  39.450  69.490  1.00  0.00           H
ATOM   4018  CA  SER A 903      27.600  39.620  68.320  1.00  0.00           C
ATOM   4019  HA  SER A 903      27.160  38.720  67.940  1.00  0.00           H
ATOM   4020  CB  SER A 903      26.860  39.680  69.710  1.00  0.00           C
ATOM   4021  HB1 SER A 903      27.010  40.660  70.220  1.00  0.00           H
ATOM   4022  HB2 SER A 903      27.230  38.850  70.350  1.00  0.00           H
ATOM   4023  OG  SER A 903      25.470  39.440  69.550  1.00  0.00           O
ATOM   4024  HG1 SER A 903      25.410  38.510  69.780  1.00  0.00           H
ATOM   4025  C   SER A 903      27.290  40.900  67.520  1.00  0.00           C
ATOM   4026  O   SER A 903      27.770  41.970  67.780  1.00  0.00           O
ATOM   4027  N   PRO A 904      26.580  40.870  66.390  1.00  0.00           N
ATOM   4028  CD  PRO A 904      26.310  39.560  65.710  1.00  0.00           C
ATOM   4029  HD1 PRO A 904      25.600  38.890  66.230  1.00  0.00           H
ATOM   4030  HD2 PRO A 904      27.270  39.040  65.490  1.00  0.00           H
ATOM   4031  CA  PRO A 904      26.030  42.060  65.690  1.00  0.00           C
ATOM   4032  HA  PRO A 904      26.820  42.600  65.210  1.00  0.00           H
ATOM   4033  CB  PRO A 904      25.050  41.420  64.780  1.00  0.00           C
ATOM   4034  HB1 PRO A 904      24.860  42.140  63.940  1.00  0.00           H
ATOM   4035  HB2 PRO A 904      24.090  41.140  65.260  1.00  0.00           H
ATOM   4036  CG  PRO A 904      25.760  40.130  64.340  1.00  0.00           C
ATOM   4037  HG1 PRO A 904      24.960  39.500  63.910  1.00  0.00           H
ATOM   4038  HG2 PRO A 904      26.520  40.180  63.530  1.00  0.00           H
ATOM   4039  C   PRO A 904      25.390  43.090  66.500  1.00  0.00           C
ATOM   4040  O   PRO A 904      24.430  42.780  67.220  1.00  0.00           O
ATOM   4041  N   LEU A 905      25.830  44.370  66.190  1.00  0.00           N
ATOM   4042  HN  LEU A 905      26.570  44.500  65.530  1.00  0.00           H
ATOM   4043  CA  LEU A 905      25.240  45.620  66.690  1.00  0.00           C
ATOM   4044  HA  LEU A 905      25.630  46.420  66.080  1.00  0.00           H
ATOM   4045  CB  LEU A 905      23.700  45.700  66.410  1.00  0.00           C
ATOM   4046  HB1 LEU A 905      23.270  46.680  66.680  1.00  0.00           H
ATOM   4047  HB2 LEU A 905      23.150  45.030  67.120  1.00  0.00           H
ATOM   4048  CG  LEU A 905      23.300  45.410  64.990  1.00  0.00           C
ATOM   4049  HG  LEU A 905      23.370  44.310  64.910  1.00  0.00           H
ATOM   4050  CD1 LEU A 905      21.790  45.770  64.880  1.00  0.00           C
ATOM   4051 HD11 LEU A 905      21.250  45.300  65.720  1.00  0.00           H
ATOM   4052 HD12 LEU A 905      21.320  45.520  63.900  1.00  0.00           H
ATOM   4053 HD13 LEU A 905      21.760  46.860  65.080  1.00  0.00           H
ATOM   4054  CD2 LEU A 905      24.090  46.050  63.830  1.00  0.00           C
ATOM   4055 HD21 LEU A 905      24.360  47.120  63.930  1.00  0.00           H
ATOM   4056 HD22 LEU A 905      23.680  45.920  62.810  1.00  0.00           H
ATOM   4057 HD23 LEU A 905      25.090  45.580  63.730  1.00  0.00           H
ATOM   4058  C   LEU A 905      25.540  45.810  68.200  1.00  0.00           C
ATOM   4059  O   LEU A 905      25.170  46.920  68.660  1.00  0.00           O
ATOM   4060  N   GLY A 906      26.420  44.980  68.820  1.00  0.00           N
ATOM   4061  HN  GLY A 906      26.680  44.120  68.390  1.00  0.00           H
ATOM   4062  CA  GLY A 906      27.200  45.240  70.070  1.00  0.00           C
ATOM   4063  HA1 GLY A 906      28.000  45.920  69.770  1.00  0.00           H
ATOM   4064  HA2 GLY A 906      27.530  44.220  70.270  1.00  0.00           H
ATOM   4065  C   GLY A 906      26.530  45.940  71.180  1.00  0.00           C
ATOM   4066  O   GLY A 906      25.310  45.890  71.320  1.00  0.00           O
ATOM   4067  N   ASP A 907      27.360  46.750  71.880  1.00  0.00           N
ATOM   4068  HN  ASP A 907      28.340  46.750  71.700  1.00  0.00           H
ATOM   4069  CA  ASP A 907      26.960  47.560  73.100  1.00  0.00           C
ATOM   4070  HA  ASP A 907      26.100  47.140  73.600  1.00  0.00           H
ATOM   4071  CB  ASP A 907      28.060  47.550  74.200  1.00  0.00           C
ATOM   4072  HB1 ASP A 907      27.740  48.160  75.070  1.00  0.00           H
ATOM   4073  HB2 ASP A 907      28.870  48.180  73.780  1.00  0.00           H
ATOM   4074  CG  ASP A 907      28.560  46.220  74.630  1.00  0.00           C
ATOM   4075  OD1 ASP A 907      29.660  46.100  75.220  1.00  0.00           O
ATOM   4076  OD2 ASP A 907      27.810  45.190  74.440  1.00  0.00           O
ATOM   4077  C   ASP A 907      26.710  49.020  72.680  1.00  0.00           C
ATOM   4078  O   ASP A 907      26.680  49.940  73.470  1.00  0.00           O
ATOM   4079  N   ASN A 908      26.360  49.210  71.390  1.00  0.00           N
ATOM   4080  HN  ASN A 908      26.250  48.390  70.840  1.00  0.00           H
ATOM   4081  CA  ASN A 908      26.260  50.610  70.810  1.00  0.00           C
ATOM   4082  HA  ASN A 908      27.130  51.180  71.090  1.00  0.00           H
ATOM   4083  CB  ASN A 908      26.200  50.460  69.270  1.00  0.00           C
ATOM   4084  HB1 ASN A 908      26.060  51.390  68.680  1.00  0.00           H
ATOM   4085  HB2 ASN A 908      25.410  49.760  68.950  1.00  0.00           H
ATOM   4086  CG  ASN A 908      27.590  49.900  68.870  1.00  0.00           C
ATOM   4087  OD1 ASN A 908      28.650  50.200  69.480  1.00  0.00           O
ATOM   4088  ND2 ASN A 908      27.620  49.030  67.810  1.00  0.00           N
ATOM   4089 HD21 ASN A 908      28.460  48.550  67.540  1.00  0.00           H
ATOM   4090 HD22 ASN A 908      26.770  48.770  67.350  1.00  0.00           H
ATOM   4091  C   ASN A 908      24.950  51.260  71.260  1.00  0.00           C
ATOM   4092  O   ASN A 908      23.950  50.660  71.070  1.00  0.00           O
ATOM   4093  N   PRO A 909      24.860  52.450  71.830  1.00  0.00           N
ATOM   4094  CD  PRO A 909      25.840  53.080  72.690  1.00  0.00           C
ATOM   4095  HD1 PRO A 909      26.610  53.560  72.040  1.00  0.00           H
ATOM   4096  HD2 PRO A 909      26.250  52.300  73.370  1.00  0.00           H
ATOM   4097  CA  PRO A 909      23.620  53.290  71.680  1.00  0.00           C
ATOM   4098  HA  PRO A 909      22.850  52.760  72.240  1.00  0.00           H
ATOM   4099  CB  PRO A 909      23.970  54.630  72.360  1.00  0.00           C
ATOM   4100  HB1 PRO A 909      23.100  55.150  72.810  1.00  0.00           H
ATOM   4101  HB2 PRO A 909      24.500  55.250  71.600  1.00  0.00           H
ATOM   4102  CG  PRO A 909      24.930  54.070  73.420  1.00  0.00           C
ATOM   4103  HG1 PRO A 909      25.440  54.940  73.870  1.00  0.00           H
ATOM   4104  HG2 PRO A 909      24.310  53.530  74.150  1.00  0.00           H
ATOM   4105  C   PRO A 909      23.020  53.410  70.260  1.00  0.00           C
ATOM   4106  O   PRO A 909      23.840  53.400  69.350  1.00  0.00           O
ATOM   4107  N   TRP A 910      21.690  53.490  70.130  1.00  0.00           N
ATOM   4108  HN  TRP A 910      21.130  53.320  70.940  1.00  0.00           H
ATOM   4109  CA  TRP A 910      20.880  53.650  68.900  1.00  0.00           C
ATOM   4110  HA  TRP A 910      20.980  52.690  68.430  1.00  0.00           H
ATOM   4111  CB  TRP A 910      19.370  53.700  69.230  1.00  0.00           C
ATOM   4112  HB1 TRP A 910      19.180  54.600  69.860  1.00  0.00           H
ATOM   4113  HB2 TRP A 910      19.130  52.840  69.900  1.00  0.00           H
ATOM   4114  CG  TRP A 910      18.350  53.670  68.090  1.00  0.00           C
ATOM   4115  CD1 TRP A 910      17.860  52.570  67.460  1.00  0.00           C
ATOM   4116  HD1 TRP A 910      18.130  51.570  67.730  1.00  0.00           H
ATOM   4117  NE1 TRP A 910      17.070  52.890  66.380  1.00  0.00           N
ATOM   4118  HE1 TRP A 910      16.660  52.200  65.830  1.00  0.00           H
ATOM   4119  CE2 TRP A 910      17.180  54.250  66.190  1.00  0.00           C
ATOM   4120  CD2 TRP A 910      17.890  54.800  67.310  1.00  0.00           C
ATOM   4121  CE3 TRP A 910      17.900  56.180  67.520  1.00  0.00           C
ATOM   4122  HE3 TRP A 910      18.480  56.550  68.360  1.00  0.00           H
ATOM   4123  CZ3 TRP A 910      17.270  56.980  66.590  1.00  0.00           C
ATOM   4124  HZ3 TRP A 910      17.400  58.050  66.600  1.00  0.00           H
ATOM   4125  CZ2 TRP A 910      16.610  55.070  65.240  1.00  0.00           C
ATOM   4126  HZ2 TRP A 910      16.010  54.610  64.470  1.00  0.00           H
ATOM   4127  CH2 TRP A 910      16.580  56.460  65.440  1.00  0.00           C
ATOM   4128  HH2 TRP A 910      16.130  57.230  64.850  1.00  0.00           H
ATOM   4129  C   TRP A 910      21.300  54.800  68.050  1.00  0.00           C
ATOM   4130  O   TRP A 910      21.400  54.720  66.860  1.00  0.00           O
ATOM   4131  N   TRP A 911      21.640  55.910  68.680  1.00  0.00           N
ATOM   4132  HN  TRP A 911      21.220  56.130  69.550  1.00  0.00           H
ATOM   4133  CA  TRP A 911      22.150  57.050  67.900  1.00  0.00           C
ATOM   4134  HA  TRP A 911      21.390  57.330  67.180  1.00  0.00           H
ATOM   4135  CB  TRP A 911      22.500  58.400  68.720  1.00  0.00           C
ATOM   4136  HB1 TRP A 911      21.540  58.460  69.270  1.00  0.00           H
ATOM   4137  HB2 TRP A 911      22.610  59.220  67.960  1.00  0.00           H
ATOM   4138  CG  TRP A 911      23.590  58.380  69.770  1.00  0.00           C
ATOM   4139  CD1 TRP A 911      23.500  58.000  71.050  1.00  0.00           C
ATOM   4140  HD1 TRP A 911      22.570  57.700  71.510  1.00  0.00           H
ATOM   4141  NE1 TRP A 911      24.620  58.450  71.780  1.00  0.00           N
ATOM   4142  HE1 TRP A 911      24.830  58.300  72.720  1.00  0.00           H
ATOM   4143  CE2 TRP A 911      25.560  58.930  70.820  1.00  0.00           C
ATOM   4144  CD2 TRP A 911      24.900  58.910  69.550  1.00  0.00           C
ATOM   4145  CE3 TRP A 911      25.480  59.350  68.410  1.00  0.00           C
ATOM   4146  HE3 TRP A 911      25.020  59.330  67.440  1.00  0.00           H
ATOM   4147  CZ3 TRP A 911      26.750  59.910  68.490  1.00  0.00           C
ATOM   4148  HZ3 TRP A 911      27.260  60.400  67.660  1.00  0.00           H
ATOM   4149  CZ2 TRP A 911      26.900  59.320  70.900  1.00  0.00           C
ATOM   4150  HZ2 TRP A 911      27.410  59.180  71.840  1.00  0.00           H
ATOM   4151  CH2 TRP A 911      27.470  59.850  69.710  1.00  0.00           C
ATOM   4152  HH2 TRP A 911      28.540  59.980  69.630  1.00  0.00           H
ATOM   4153  C   TRP A 911      23.420  56.700  67.120  1.00  0.00           C
ATOM   4154  O   TRP A 911      23.600  56.940  65.950  1.00  0.00           O
ATOM   4155  N   THR A 912      24.360  56.010  67.810  1.00  0.00           N
ATOM   4156  HN  THR A 912      24.230  55.810  68.780  1.00  0.00           H
ATOM   4157  CA  THR A 912      25.610  55.530  67.200  1.00  0.00           C
ATOM   4158  HA  THR A 912      25.930  56.400  66.650  1.00  0.00           H
ATOM   4159  CB  THR A 912      26.650  55.030  68.220  1.00  0.00           C
ATOM   4160  HB  THR A 912      27.570  54.960  67.620  1.00  0.00           H
ATOM   4161  OG1 THR A 912      26.410  53.820  68.860  1.00  0.00           O
ATOM   4162  HG1 THR A 912      25.500  53.770  69.130  1.00  0.00           H
ATOM   4163  CG2 THR A 912      26.990  56.030  69.280  1.00  0.00           C
ATOM   4164 HG21 THR A 912      26.120  56.140  69.960  1.00  0.00           H
ATOM   4165 HG22 THR A 912      27.280  56.910  68.660  1.00  0.00           H
ATOM   4166 HG23 THR A 912      27.940  55.860  69.840  1.00  0.00           H
ATOM   4167  C   THR A 912      25.440  54.420  66.180  1.00  0.00           C
ATOM   4168  O   THR A 912      26.140  54.430  65.170  1.00  0.00           O
ATOM   4169  N   LEU A 913      24.450  53.480  66.390  1.00  0.00           N
ATOM   4170  HN  LEU A 913      24.030  53.510  67.290  1.00  0.00           H
ATOM   4171  CA  LEU A 913      23.940  52.640  65.360  1.00  0.00           C
ATOM   4172  HA  LEU A 913      24.700  51.980  64.970  1.00  0.00           H
ATOM   4173  CB  LEU A 913      22.710  51.750  65.790  1.00  0.00           C
ATOM   4174  HB1 LEU A 913      22.100  51.380  64.940  1.00  0.00           H
ATOM   4175  HB2 LEU A 913      22.060  52.410  66.420  1.00  0.00           H
ATOM   4176  CG  LEU A 913      23.050  50.450  66.590  1.00  0.00           C
ATOM   4177  HG  LEU A 913      23.600  50.850  67.480  1.00  0.00           H
ATOM   4178  CD1 LEU A 913      21.760  49.760  67.070  1.00  0.00           C
ATOM   4179 HD11 LEU A 913      20.960  49.580  66.320  1.00  0.00           H
ATOM   4180 HD12 LEU A 913      21.170  50.440  67.720  1.00  0.00           H
ATOM   4181 HD13 LEU A 913      21.930  48.800  67.610  1.00  0.00           H
ATOM   4182  CD2 LEU A 913      24.050  49.590  65.800  1.00  0.00           C
ATOM   4183 HD21 LEU A 913      25.020  50.110  65.590  1.00  0.00           H
ATOM   4184 HD22 LEU A 913      23.660  49.150  64.860  1.00  0.00           H
ATOM   4185 HD23 LEU A 913      24.380  48.710  66.410  1.00  0.00           H
ATOM   4186  C   LEU A 913      23.450  53.420  64.120  1.00  0.00           C
ATOM   4187  O   LEU A 913      23.640  52.950  63.010  1.00  0.00           O
ATOM   4188  N   LEU A 914      22.710  54.500  64.220  1.00  0.00           N
ATOM   4189  HN  LEU A 914      22.460  54.960  65.070  1.00  0.00           H
ATOM   4190  CA  LEU A 914      22.260  55.220  63.030  1.00  0.00           C
ATOM   4191  HA  LEU A 914      21.790  54.570  62.300  1.00  0.00           H
ATOM   4192  CB  LEU A 914      21.190  56.270  63.450  1.00  0.00           C
ATOM   4193  HB1 LEU A 914      21.560  57.130  64.030  1.00  0.00           H
ATOM   4194  HB2 LEU A 914      20.560  55.760  64.210  1.00  0.00           H
ATOM   4195  CG  LEU A 914      20.190  56.710  62.420  1.00  0.00           C
ATOM   4196  HG  LEU A 914      20.560  57.220  61.500  1.00  0.00           H
ATOM   4197  CD1 LEU A 914      19.280  55.590  61.990  1.00  0.00           C
ATOM   4198 HD11 LEU A 914      19.790  54.840  61.330  1.00  0.00           H
ATOM   4199 HD12 LEU A 914      18.370  55.990  61.500  1.00  0.00           H
ATOM   4200 HD13 LEU A 914      18.860  55.070  62.880  1.00  0.00           H
ATOM   4201  CD2 LEU A 914      19.240  57.650  63.130  1.00  0.00           C
ATOM   4202 HD21 LEU A 914      18.970  57.240  64.120  1.00  0.00           H
ATOM   4203 HD22 LEU A 914      18.370  57.970  62.500  1.00  0.00           H
ATOM   4204 HD23 LEU A 914      19.850  58.570  63.300  1.00  0.00           H
ATOM   4205  C   LEU A 914      23.400  56.050  62.270  1.00  0.00           C
ATOM   4206  O   LEU A 914      23.570  55.870  61.060  1.00  0.00           O
ATOM   4207  N   ILE A 915      24.260  56.680  63.110  1.00  0.00           N
ATOM   4208  HN  ILE A 915      24.130  56.450  64.070  1.00  0.00           H
ATOM   4209  CA  ILE A 915      25.430  57.370  62.730  1.00  0.00           C
ATOM   4210  HA  ILE A 915      25.080  58.170  62.090  1.00  0.00           H
ATOM   4211  CB  ILE A 915      26.000  58.280  63.890  1.00  0.00           C
ATOM   4212  HB  ILE A 915      25.980  57.670  64.820  1.00  0.00           H
ATOM   4213  CG2 ILE A 915      27.550  58.440  63.790  1.00  0.00           C
ATOM   4214 HG21 ILE A 915      27.820  59.050  62.910  1.00  0.00           H
ATOM   4215 HG22 ILE A 915      28.040  57.440  63.710  1.00  0.00           H
ATOM   4216 HG23 ILE A 915      27.900  58.930  64.730  1.00  0.00           H
ATOM   4217  CG1 ILE A 915      25.280  59.660  64.170  1.00  0.00           C
ATOM   4218 HG11 ILE A 915      25.710  60.090  65.090  1.00  0.00           H
ATOM   4219 HG12 ILE A 915      24.220  59.500  64.470  1.00  0.00           H
ATOM   4220  CD  ILE A 915      25.220  60.580  62.950  1.00  0.00           C
ATOM   4221  HD1 ILE A 915      24.590  60.180  62.140  1.00  0.00           H
ATOM   4222  HD2 ILE A 915      26.250  60.730  62.560  1.00  0.00           H
ATOM   4223  HD3 ILE A 915      24.790  61.580  63.240  1.00  0.00           H
ATOM   4224  C   ILE A 915      26.480  56.580  62.090  1.00  0.00           C
ATOM   4225  O   ILE A 915      27.300  56.920  61.200  1.00  0.00           O
ATOM   4226  N   ALA A 916      26.580  55.280  62.530  1.00  0.00           N
ATOM   4227  HN  ALA A 916      26.050  54.990  63.320  1.00  0.00           H
ATOM   4228  CA  ALA A 916      27.350  54.160  61.890  1.00  0.00           C
ATOM   4229  HA  ALA A 916      28.410  54.360  62.040  1.00  0.00           H
ATOM   4230  CB  ALA A 916      27.070  52.840  62.570  1.00  0.00           C
ATOM   4231  HB1 ALA A 916      25.990  52.550  62.560  1.00  0.00           H
ATOM   4232  HB2 ALA A 916      27.400  52.770  63.630  1.00  0.00           H
ATOM   4233  HB3 ALA A 916      27.690  52.110  62.010  1.00  0.00           H
ATOM   4234  C   ALA A 916      27.210  53.870  60.390  1.00  0.00           C
ATOM   4235  O   ALA A 916      28.080  53.400  59.740  1.00  0.00           O
ATOM   4236  N   ALA A 917      26.040  54.260  59.750  1.00  0.00           N
ATOM   4237  HN  ALA A 917      25.390  54.750  60.310  1.00  0.00           H
ATOM   4238  CA  ALA A 917      25.990  54.420  58.280  1.00  0.00           C
ATOM   4239  HA  ALA A 917      26.200  53.480  57.780  1.00  0.00           H
ATOM   4240  CB  ALA A 917      24.610  54.850  57.870  1.00  0.00           C
ATOM   4241  HB1 ALA A 917      24.280  55.860  58.180  1.00  0.00           H
ATOM   4242  HB2 ALA A 917      23.890  54.150  58.370  1.00  0.00           H
ATOM   4243  HB3 ALA A 917      24.560  54.850  56.760  1.00  0.00           H
ATOM   4244  C   ALA A 917      27.010  55.440  57.760  1.00  0.00           C
ATOM   4245  O   ALA A 917      27.630  55.110  56.770  1.00  0.00           O
ATOM   4246  N   ILE A 918      27.240  56.600  58.340  1.00  0.00           N
ATOM   4247  HN  ILE A 918      26.810  56.890  59.200  1.00  0.00           H
ATOM   4248  CA  ILE A 918      28.120  57.610  57.730  1.00  0.00           C
ATOM   4249  HA  ILE A 918      27.740  57.610  56.710  1.00  0.00           H
ATOM   4250  CB  ILE A 918      27.830  59.000  58.290  1.00  0.00           C
ATOM   4251  HB  ILE A 918      27.750  58.840  59.380  1.00  0.00           H
ATOM   4252  CG2 ILE A 918      29.050  59.900  58.000  1.00  0.00           C
ATOM   4253 HG21 ILE A 918      28.780  60.950  58.230  1.00  0.00           H
ATOM   4254 HG22 ILE A 918      29.470  59.760  56.980  1.00  0.00           H
ATOM   4255 HG23 ILE A 918      29.910  59.580  58.620  1.00  0.00           H
ATOM   4256  CG1 ILE A 918      26.570  59.690  57.740  1.00  0.00           C
ATOM   4257 HG11 ILE A 918      26.470  59.560  56.650  1.00  0.00           H
ATOM   4258 HG12 ILE A 918      26.630  60.780  57.880  1.00  0.00           H
ATOM   4259  CD  ILE A 918      25.290  59.230  58.510  1.00  0.00           C
ATOM   4260  HD1 ILE A 918      25.130  58.130  58.450  1.00  0.00           H
ATOM   4261  HD2 ILE A 918      24.390  59.640  57.990  1.00  0.00           H
ATOM   4262  HD3 ILE A 918      25.160  59.530  59.580  1.00  0.00           H
ATOM   4263  C   ILE A 918      29.630  57.230  57.540  1.00  0.00           C
ATOM   4264  O   ILE A 918      30.050  57.260  56.350  1.00  0.00           O
ATOM   4265  N   PRO A 919      30.340  56.670  58.470  1.00  0.00           N
ATOM   4266  CD  PRO A 919      30.100  56.730  59.940  1.00  0.00           C
ATOM   4267  HD1 PRO A 919      29.370  55.920  60.180  1.00  0.00           H
ATOM   4268  HD2 PRO A 919      29.560  57.610  60.360  1.00  0.00           H
ATOM   4269  CA  PRO A 919      31.650  56.000  58.230  1.00  0.00           C
ATOM   4270  HA  PRO A 919      32.280  56.760  57.780  1.00  0.00           H
ATOM   4271  CB  PRO A 919      32.090  55.610  59.640  1.00  0.00           C
ATOM   4272  HB1 PRO A 919      33.190  55.460  59.600  1.00  0.00           H
ATOM   4273  HB2 PRO A 919      31.770  54.560  59.870  1.00  0.00           H
ATOM   4274  CG  PRO A 919      31.470  56.570  60.620  1.00  0.00           C
ATOM   4275  HG1 PRO A 919      31.440  56.280  61.700  1.00  0.00           H
ATOM   4276  HG2 PRO A 919      32.040  57.520  60.630  1.00  0.00           H
ATOM   4277  C   PRO A 919      31.550  54.900  57.260  1.00  0.00           C
ATOM   4278  O   PRO A 919      32.440  54.790  56.440  1.00  0.00           O
ATOM   4279  N   ALA A 920      30.500  54.020  57.250  1.00  0.00           N
ATOM   4280  HN  ALA A 920      29.810  54.110  57.970  1.00  0.00           H
ATOM   4281  CA  ALA A 920      30.340  52.930  56.280  1.00  0.00           C
ATOM   4282  HA  ALA A 920      31.170  52.330  56.630  1.00  0.00           H
ATOM   4283  CB  ALA A 920      29.100  52.080  56.580  1.00  0.00           C
ATOM   4284  HB1 ALA A 920      29.130  51.550  57.550  1.00  0.00           H
ATOM   4285  HB2 ALA A 920      28.950  51.230  55.870  1.00  0.00           H
ATOM   4286  HB3 ALA A 920      28.230  52.770  56.630  1.00  0.00           H
ATOM   4287  C   ALA A 920      30.360  53.340  54.750  1.00  0.00           C
ATOM   4288  O   ALA A 920      30.840  52.670  53.820  1.00  0.00           O
ATOM   4289  N   LEU A 921      29.730  54.550  54.440  1.00  0.00           N
ATOM   4290  HN  LEU A 921      29.370  55.030  55.230  1.00  0.00           H
ATOM   4291  CA  LEU A 921      29.780  55.120  53.140  1.00  0.00           C
ATOM   4292  HA  LEU A 921      29.230  54.510  52.440  1.00  0.00           H
ATOM   4293  CB  LEU A 921      29.050  56.470  53.020  1.00  0.00           C
ATOM   4294  HB1 LEU A 921      29.300  57.060  52.110  1.00  0.00           H
ATOM   4295  HB2 LEU A 921      29.410  57.130  53.830  1.00  0.00           H
ATOM   4296  CG  LEU A 921      27.490  56.400  53.130  1.00  0.00           C
ATOM   4297  HG  LEU A 921      27.280  55.890  54.080  1.00  0.00           H
ATOM   4298  CD1 LEU A 921      26.940  57.770  53.170  1.00  0.00           C
ATOM   4299 HD11 LEU A 921      25.890  57.780  53.570  1.00  0.00           H
ATOM   4300 HD12 LEU A 921      26.870  58.200  52.160  1.00  0.00           H
ATOM   4301 HD13 LEU A 921      27.620  58.460  53.710  1.00  0.00           H
ATOM   4302  CD2 LEU A 921      26.790  55.600  51.980  1.00  0.00           C
ATOM   4303 HD21 LEU A 921      27.110  54.530  51.960  1.00  0.00           H
ATOM   4304 HD22 LEU A 921      27.120  55.970  50.980  1.00  0.00           H
ATOM   4305 HD23 LEU A 921      25.690  55.640  52.140  1.00  0.00           H
ATOM   4306  C   LEU A 921      31.240  55.500  52.790  1.00  0.00           C
ATOM   4307  O   LEU A 921      31.710  55.080  51.740  1.00  0.00           O
ATOM   4308  N   LEU A 922      32.010  56.130  53.660  1.00  0.00           N
ATOM   4309  HN  LEU A 922      31.640  56.550  54.480  1.00  0.00           H
ATOM   4310  CA  LEU A 922      33.410  56.510  53.350  1.00  0.00           C
ATOM   4311  HA  LEU A 922      33.460  56.980  52.380  1.00  0.00           H
ATOM   4312  CB  LEU A 922      34.000  57.390  54.430  1.00  0.00           C
ATOM   4313  HB1 LEU A 922      35.070  57.610  54.210  1.00  0.00           H
ATOM   4314  HB2 LEU A 922      33.820  57.030  55.470  1.00  0.00           H
ATOM   4315  CG  LEU A 922      33.330  58.810  54.270  1.00  0.00           C
ATOM   4316  HG  LEU A 922      32.380  58.730  53.680  1.00  0.00           H
ATOM   4317  CD1 LEU A 922      32.990  59.310  55.690  1.00  0.00           C
ATOM   4318 HD11 LEU A 922      32.280  58.720  56.310  1.00  0.00           H
ATOM   4319 HD12 LEU A 922      32.450  60.280  55.690  1.00  0.00           H
ATOM   4320 HD13 LEU A 922      33.900  59.470  56.310  1.00  0.00           H
ATOM   4321  CD2 LEU A 922      34.080  59.880  53.630  1.00  0.00           C
ATOM   4322 HD21 LEU A 922      33.630  60.870  53.870  1.00  0.00           H
ATOM   4323 HD22 LEU A 922      34.010  59.890  52.520  1.00  0.00           H
ATOM   4324 HD23 LEU A 922      35.160  59.820  53.850  1.00  0.00           H
ATOM   4325  C   LEU A 922      34.320  55.270  53.260  1.00  0.00           C
ATOM   4326  O   LEU A 922      35.200  55.110  52.480  1.00  0.00           O
ATOM   4327  N   CYS A 923      34.000  54.240  54.080  1.00  0.00           N
ATOM   4328  HN  CYS A 923      33.430  54.330  54.900  1.00  0.00           H
ATOM   4329  CA  CYS A 923      34.550  52.880  53.770  1.00  0.00           C
ATOM   4330  HA  CYS A 923      35.630  52.930  53.720  1.00  0.00           H
ATOM   4331  CB  CYS A 923      34.030  51.920  54.880  1.00  0.00           C
ATOM   4332  HB1 CYS A 923      32.930  51.820  54.730  1.00  0.00           H
ATOM   4333  HB2 CYS A 923      34.110  52.460  55.850  1.00  0.00           H
ATOM   4334  SG  CYS A 923      35.060  50.430  55.200  1.00  0.00           S
ATOM   4335  HG1 CYS A 923      34.350  49.810  56.140  1.00  0.00           H
ATOM   4336  C   CYS A 923      34.160  52.320  52.420  1.00  0.00           C
ATOM   4337  O   CYS A 923      34.920  51.810  51.620  1.00  0.00           O
ATOM   4338  N   THR A 924      32.890  52.450  52.030  1.00  0.00           N
ATOM   4339  HN  THR A 924      32.240  52.970  52.580  1.00  0.00           H
ATOM   4340  CA  THR A 924      32.360  51.790  50.800  1.00  0.00           C
ATOM   4341  HA  THR A 924      32.700  50.780  50.900  1.00  0.00           H
ATOM   4342  CB  THR A 924      30.890  51.910  50.670  1.00  0.00           C
ATOM   4343  HB  THR A 924      30.590  52.970  50.760  1.00  0.00           H
ATOM   4344  OG1 THR A 924      30.320  51.140  51.760  1.00  0.00           O
ATOM   4345  HG1 THR A 924      30.260  51.850  52.410  1.00  0.00           H
ATOM   4346  CG2 THR A 924      30.400  51.290  49.330  1.00  0.00           C
ATOM   4347 HG21 THR A 924      29.290  51.320  49.250  1.00  0.00           H
ATOM   4348 HG22 THR A 924      30.520  50.190  49.340  1.00  0.00           H
ATOM   4349 HG23 THR A 924      30.730  51.840  48.430  1.00  0.00           H
ATOM   4350  C   THR A 924      33.040  52.290  49.550  1.00  0.00           C
ATOM   4351  O   THR A 924      33.530  51.550  48.700  1.00  0.00           O
ATOM   4352  N   ILE A 925      33.320  53.640  49.550  1.00  0.00           N
ATOM   4353  HN  ILE A 925      33.050  54.260  50.280  1.00  0.00           H
ATOM   4354  CA  ILE A 925      34.110  54.370  48.540  1.00  0.00           C
ATOM   4355  HA  ILE A 925      33.690  54.150  47.560  1.00  0.00           H
ATOM   4356  CB  ILE A 925      34.300  55.890  48.760  1.00  0.00           C
ATOM   4357  HB  ILE A 925      34.810  56.040  49.740  1.00  0.00           H
ATOM   4358  CG2 ILE A 925      35.030  56.570  47.560  1.00  0.00           C
ATOM   4359 HG21 ILE A 925      35.060  57.670  47.720  1.00  0.00           H
ATOM   4360 HG22 ILE A 925      34.570  56.320  46.590  1.00  0.00           H
ATOM   4361 HG23 ILE A 925      36.100  56.270  47.550  1.00  0.00           H
ATOM   4362  CG1 ILE A 925      32.900  56.450  48.800  1.00  0.00           C
ATOM   4363 HG11 ILE A 925      32.150  55.790  49.290  1.00  0.00           H
ATOM   4364 HG12 ILE A 925      32.540  56.480  47.750  1.00  0.00           H
ATOM   4365  CD  ILE A 925      32.770  57.790  49.410  1.00  0.00           C
ATOM   4366  HD1 ILE A 925      31.690  58.070  49.530  1.00  0.00           H
ATOM   4367  HD2 ILE A 925      33.240  58.550  48.770  1.00  0.00           H
ATOM   4368  HD3 ILE A 925      33.230  57.700  50.410  1.00  0.00           H
ATOM   4369  C   ILE A 925      35.530  53.790  48.380  1.00  0.00           C
ATOM   4370  O   ILE A 925      35.920  53.400  47.250  1.00  0.00           O
ATOM   4371  N   LEU A 926      36.190  53.540  49.510  1.00  0.00           N
ATOM   4372  HN  LEU A 926      35.790  53.680  50.410  1.00  0.00           H
ATOM   4373  CA  LEU A 926      37.540  52.980  49.440  1.00  0.00           C
ATOM   4374  HA  LEU A 926      38.100  53.550  48.710  1.00  0.00           H
ATOM   4375  CB  LEU A 926      38.200  53.230  50.830  1.00  0.00           C
ATOM   4376  HB1 LEU A 926      39.200  52.760  51.000  1.00  0.00           H
ATOM   4377  HB2 LEU A 926      37.500  52.730  51.530  1.00  0.00           H
ATOM   4378  CG  LEU A 926      38.160  54.770  51.180  1.00  0.00           C
ATOM   4379  HG  LEU A 926      37.190  55.210  50.880  1.00  0.00           H
ATOM   4380  CD1 LEU A 926      38.400  54.900  52.760  1.00  0.00           C
ATOM   4381 HD11 LEU A 926      39.390  54.500  53.070  1.00  0.00           H
ATOM   4382 HD12 LEU A 926      37.620  54.490  53.430  1.00  0.00           H
ATOM   4383 HD13 LEU A 926      38.500  55.990  52.900  1.00  0.00           H
ATOM   4384  CD2 LEU A 926      39.230  55.590  50.350  1.00  0.00           C
ATOM   4385 HD21 LEU A 926      38.980  55.500  49.270  1.00  0.00           H
ATOM   4386 HD22 LEU A 926      40.280  55.280  50.500  1.00  0.00           H
ATOM   4387 HD23 LEU A 926      39.300  56.670  50.640  1.00  0.00           H
ATOM   4388  C   LEU A 926      37.630  51.510  49.000  1.00  0.00           C
ATOM   4389  O   LEU A 926      38.630  51.110  48.400  1.00  0.00           O
ATOM   4390  N   ILE A 927      36.670  50.770  49.430  1.00  0.00           N
ATOM   4391  HN  ILE A 927      36.000  51.130  50.080  1.00  0.00           H
ATOM   4392  CA  ILE A 927      36.540  49.330  48.930  1.00  0.00           C
ATOM   4393  HA  ILE A 927      37.530  48.890  48.960  1.00  0.00           H
ATOM   4394  CB  ILE A 927      35.580  48.540  49.780  1.00  0.00           C
ATOM   4395  HB  ILE A 927      34.530  48.890  49.890  1.00  0.00           H
ATOM   4396  CG2 ILE A 927      35.300  47.120  49.060  1.00  0.00           C
ATOM   4397 HG21 ILE A 927      34.750  47.280  48.110  1.00  0.00           H
ATOM   4398 HG22 ILE A 927      34.660  46.490  49.710  1.00  0.00           H
ATOM   4399 HG23 ILE A 927      36.230  46.560  48.810  1.00  0.00           H
ATOM   4400  CG1 ILE A 927      35.990  48.380  51.290  1.00  0.00           C
ATOM   4401 HG11 ILE A 927      35.240  47.660  51.690  1.00  0.00           H
ATOM   4402 HG12 ILE A 927      35.950  49.280  51.940  1.00  0.00           H
ATOM   4403  CD  ILE A 927      37.410  47.800  51.510  1.00  0.00           C
ATOM   4404  HD1 ILE A 927      37.720  47.760  52.580  1.00  0.00           H
ATOM   4405  HD2 ILE A 927      38.200  48.390  51.000  1.00  0.00           H
ATOM   4406  HD3 ILE A 927      37.480  46.800  51.040  1.00  0.00           H
ATOM   4407  C   ILE A 927      36.170  49.240  47.460  1.00  0.00           C
ATOM   4408  O   ILE A 927      36.780  48.550  46.660  1.00  0.00           O
ATOM   4409  N   PHE A 928      35.240  50.130  47.030  1.00  0.00           N
ATOM   4410  HN  PHE A 928      34.880  50.850  47.620  1.00  0.00           H
ATOM   4411  CA  PHE A 928      34.810  50.280  45.710  1.00  0.00           C
ATOM   4412  HA  PHE A 928      34.480  49.320  45.340  1.00  0.00           H
ATOM   4413  CB  PHE A 928      33.590  51.330  45.610  1.00  0.00           C
ATOM   4414  HB1 PHE A 928      33.730  52.140  46.350  1.00  0.00           H
ATOM   4415  HB2 PHE A 928      32.700  50.780  45.950  1.00  0.00           H
ATOM   4416  CG  PHE A 928      33.300  51.830  44.330  1.00  0.00           C
ATOM   4417  CD1 PHE A 928      32.730  50.960  43.370  1.00  0.00           C
ATOM   4418  HD1 PHE A 928      32.600  49.900  43.510  1.00  0.00           H
ATOM   4419  CE1 PHE A 928      32.400  51.420  42.080  1.00  0.00           C
ATOM   4420  HE1 PHE A 928      32.150  50.740  41.280  1.00  0.00           H
ATOM   4421  CZ  PHE A 928      32.480  52.770  41.810  1.00  0.00           C
ATOM   4422  HZ  PHE A 928      32.180  53.220  40.870  1.00  0.00           H
ATOM   4423  CD2 PHE A 928      33.460  53.180  44.010  1.00  0.00           C
ATOM   4424  HD2 PHE A 928      33.840  53.890  44.720  1.00  0.00           H
ATOM   4425  CE2 PHE A 928      33.040  53.630  42.720  1.00  0.00           C
ATOM   4426  HE2 PHE A 928      33.140  54.700  42.650  1.00  0.00           H
ATOM   4427  C   PHE A 928      35.950  50.630  44.790  1.00  0.00           C
ATOM   4428  O   PHE A 928      36.090  50.050  43.680  1.00  0.00           O
ATOM   4429  N   MET A 929      36.750  51.630  45.090  1.00  0.00           N
ATOM   4430  HN  MET A 929      36.530  52.040  45.970  1.00  0.00           H
ATOM   4431  CA  MET A 929      37.820  52.280  44.350  1.00  0.00           C
ATOM   4432  HA  MET A 929      37.360  52.520  43.410  1.00  0.00           H
ATOM   4433  CB  MET A 929      38.380  53.560  44.950  1.00  0.00           C
ATOM   4434  HB1 MET A 929      39.460  53.780  44.760  1.00  0.00           H
ATOM   4435  HB2 MET A 929      38.330  53.490  46.060  1.00  0.00           H
ATOM   4436  CG  MET A 929      37.460  54.770  44.620  1.00  0.00           C
ATOM   4437  HG1 MET A 929      37.750  55.430  45.470  1.00  0.00           H
ATOM   4438  HG2 MET A 929      36.400  54.500  44.810  1.00  0.00           H
ATOM   4439  SD  MET A 929      37.810  55.310  42.890  1.00  0.00           S
ATOM   4440  CE  MET A 929      36.590  56.620  43.040  1.00  0.00           C
ATOM   4441  HE1 MET A 929      36.900  57.310  43.850  1.00  0.00           H
ATOM   4442  HE2 MET A 929      35.530  56.280  43.120  1.00  0.00           H
ATOM   4443  HE3 MET A 929      36.640  57.260  42.140  1.00  0.00           H
ATOM   4444  C   MET A 929      38.900  51.260  43.960  1.00  0.00           C
ATOM   4445  O   MET A 929      39.200  51.080  42.780  1.00  0.00           O
ATOM   4446  N   ASP A 930      39.360  50.460  44.920  1.00  0.00           N
ATOM   4447  HN  ASP A 930      39.120  50.650  45.870  1.00  0.00           H
ATOM   4448  CA  ASP A 930      40.440  49.520  44.720  1.00  0.00           C
ATOM   4449  HA  ASP A 930      41.160  50.070  44.110  1.00  0.00           H
ATOM   4450  CB  ASP A 930      41.150  49.090  46.050  1.00  0.00           C
ATOM   4451  HB1 ASP A 930      41.660  48.130  45.820  1.00  0.00           H
ATOM   4452  HB2 ASP A 930      40.380  48.900  46.820  1.00  0.00           H
ATOM   4453  CG  ASP A 930      42.210  50.010  46.590  1.00  0.00           C
ATOM   4454  OD1 ASP A 930      42.390  50.310  47.800  1.00  0.00           O
ATOM   4455  OD2 ASP A 930      43.100  50.300  45.750  1.00  0.00           O
ATOM   4456  C   ASP A 930      40.110  48.290  43.890  1.00  0.00           C
ATOM   4457  O   ASP A 930      40.900  47.900  43.020  1.00  0.00           O
ATOM   4458  N   GLN A 931      38.860  47.610  44.050  1.00  0.00           N
ATOM   4459  HN  GLN A 931      38.280  47.800  44.840  1.00  0.00           H
ATOM   4460  CA  GLN A 931      38.200  46.710  43.140  1.00  0.00           C
ATOM   4461  HA  GLN A 931      38.810  45.810  43.110  1.00  0.00           H
ATOM   4462  CB  GLN A 931      36.820  46.420  43.610  1.00  0.00           C
ATOM   4463  HB1 GLN A 931      36.240  45.940  42.790  1.00  0.00           H
ATOM   4464  HB2 GLN A 931      36.380  47.390  43.950  1.00  0.00           H
ATOM   4465  CG  GLN A 931      36.710  45.530  44.890  1.00  0.00           C
ATOM   4466  HG1 GLN A 931      35.620  45.340  44.970  1.00  0.00           H
ATOM   4467  HG2 GLN A 931      37.020  46.150  45.750  1.00  0.00           H
ATOM   4468  CD  GLN A 931      37.450  44.180  44.920  1.00  0.00           C
ATOM   4469  OE1 GLN A 931      38.130  43.750  45.880  1.00  0.00           O
ATOM   4470  NE2 GLN A 931      37.320  43.480  43.770  1.00  0.00           N
ATOM   4471 HE21 GLN A 931      37.700  42.560  43.710  1.00  0.00           H
ATOM   4472 HE22 GLN A 931      36.710  43.850  43.060  1.00  0.00           H
ATOM   4473  C   GLN A 931      38.210  47.300  41.710  1.00  0.00           C
ATOM   4474  O   GLN A 931      38.790  46.640  40.840  1.00  0.00           O
ATOM   4475  N   GLN A 932      37.700  48.530  41.440  1.00  0.00           N
ATOM   4476  HN  GLN A 932      37.200  48.960  42.190  1.00  0.00           H
ATOM   4477  CA  GLN A 932      37.510  49.010  40.110  1.00  0.00           C
ATOM   4478  HA  GLN A 932      37.130  48.160  39.540  1.00  0.00           H
ATOM   4479  CB  GLN A 932      36.630  50.270  40.030  1.00  0.00           C
ATOM   4480  HB1 GLN A 932      36.720  50.800  39.050  1.00  0.00           H
ATOM   4481  HB2 GLN A 932      37.010  51.030  40.750  1.00  0.00           H
ATOM   4482  CG  GLN A 932      35.130  49.920  40.290  1.00  0.00           C
ATOM   4483  HG1 GLN A 932      34.540  50.850  40.090  1.00  0.00           H
ATOM   4484  HG2 GLN A 932      34.830  49.630  41.310  1.00  0.00           H
ATOM   4485  CD  GLN A 932      34.500  48.790  39.390  1.00  0.00           C
ATOM   4486  OE1 GLN A 932      33.900  47.920  40.030  1.00  0.00           O
ATOM   4487  NE2 GLN A 932      34.480  48.900  38.120  1.00  0.00           N
ATOM   4488 HE21 GLN A 932      35.120  49.560  37.730  1.00  0.00           H
ATOM   4489 HE22 GLN A 932      34.150  48.190  37.490  1.00  0.00           H
ATOM   4490  C   GLN A 932      38.870  49.400  39.430  1.00  0.00           C
ATOM   4491  O   GLN A 932      39.100  49.060  38.240  1.00  0.00           O
ATOM   4492  N   ILE A 933      39.800  49.940  40.160  1.00  0.00           N
ATOM   4493  HN  ILE A 933      39.570  50.030  41.120  1.00  0.00           H
ATOM   4494  CA  ILE A 933      41.160  50.150  39.800  1.00  0.00           C
ATOM   4495  HA  ILE A 933      41.130  50.650  38.840  1.00  0.00           H
ATOM   4496  CB  ILE A 933      41.800  51.000  40.890  1.00  0.00           C
ATOM   4497  HB  ILE A 933      41.300  50.810  41.860  1.00  0.00           H
ATOM   4498  CG2 ILE A 933      43.330  50.920  41.000  1.00  0.00           C
ATOM   4499 HG21 ILE A 933      43.760  51.580  41.780  1.00  0.00           H
ATOM   4500 HG22 ILE A 933      43.800  51.290  40.050  1.00  0.00           H
ATOM   4501 HG23 ILE A 933      43.630  49.870  41.230  1.00  0.00           H
ATOM   4502  CG1 ILE A 933      41.330  52.570  40.630  1.00  0.00           C
ATOM   4503 HG11 ILE A 933      40.290  52.600  40.250  1.00  0.00           H
ATOM   4504 HG12 ILE A 933      41.910  52.970  39.780  1.00  0.00           H
ATOM   4505  CD  ILE A 933      41.500  53.380  41.890  1.00  0.00           C
ATOM   4506  HD1 ILE A 933      41.330  52.790  42.820  1.00  0.00           H
ATOM   4507  HD2 ILE A 933      40.870  54.290  41.950  1.00  0.00           H
ATOM   4508  HD3 ILE A 933      42.550  53.740  42.030  1.00  0.00           H
ATOM   4509  C   ILE A 933      41.970  48.920  39.350  1.00  0.00           C
ATOM   4510  O   ILE A 933      42.700  48.970  38.380  1.00  0.00           O
ATOM   4511  N   THR A 934      41.700  47.790  40.070  1.00  0.00           N
ATOM   4512  HN  THR A 934      41.040  47.820  40.820  1.00  0.00           H
ATOM   4513  CA  THR A 934      42.290  46.510  39.720  1.00  0.00           C
ATOM   4514  HA  THR A 934      43.340  46.630  39.480  1.00  0.00           H
ATOM   4515  CB  THR A 934      42.170  45.410  40.790  1.00  0.00           C
ATOM   4516  HB  THR A 934      41.150  45.000  40.870  1.00  0.00           H
ATOM   4517  OG1 THR A 934      42.540  45.910  42.080  1.00  0.00           O
ATOM   4518  HG1 THR A 934      41.870  46.530  42.360  1.00  0.00           H
ATOM   4519  CG2 THR A 934      43.150  44.220  40.440  1.00  0.00           C
ATOM   4520 HG21 THR A 934      44.200  44.560  40.490  1.00  0.00           H
ATOM   4521 HG22 THR A 934      42.800  43.830  39.450  1.00  0.00           H
ATOM   4522 HG23 THR A 934      43.190  43.460  41.240  1.00  0.00           H
ATOM   4523  C   THR A 934      41.680  45.980  38.440  1.00  0.00           C
ATOM   4524  O   THR A 934      42.370  45.520  37.570  1.00  0.00           O
ATOM   4525  N   ALA A 935      40.330  45.980  38.370  1.00  0.00           N
ATOM   4526  HN  ALA A 935      39.750  46.370  39.070  1.00  0.00           H
ATOM   4527  CA  ALA A 935      39.560  45.460  37.300  1.00  0.00           C
ATOM   4528  HA  ALA A 935      39.960  44.470  37.180  1.00  0.00           H
ATOM   4529  CB  ALA A 935      38.080  45.590  37.710  1.00  0.00           C
ATOM   4530  HB1 ALA A 935      37.480  44.970  37.020  1.00  0.00           H
ATOM   4531  HB2 ALA A 935      37.730  46.640  37.630  1.00  0.00           H
ATOM   4532  HB3 ALA A 935      37.880  45.260  38.760  1.00  0.00           H
ATOM   4533  C   ALA A 935      39.740  46.030  35.890  1.00  0.00           C
ATOM   4534  O   ALA A 935      39.800  45.330  34.880  1.00  0.00           O
ATOM   4535  N   VAL A 936      39.930  47.360  35.820  1.00  0.00           N
ATOM   4536  HN  VAL A 936      39.960  48.010  36.580  1.00  0.00           H
ATOM   4537  CA  VAL A 936      40.280  48.040  34.560  1.00  0.00           C
ATOM   4538  HA  VAL A 936      39.500  47.730  33.860  1.00  0.00           H
ATOM   4539  CB  VAL A 936      40.220  49.580  34.700  1.00  0.00           C
ATOM   4540  HB  VAL A 936      39.180  49.860  35.000  1.00  0.00           H
ATOM   4541  CG1 VAL A 936      41.180  50.150  35.750  1.00  0.00           C
ATOM   4542 HG11 VAL A 936      42.210  49.890  35.440  1.00  0.00           H
ATOM   4543 HG12 VAL A 936      40.840  49.930  36.790  1.00  0.00           H
ATOM   4544 HG13 VAL A 936      41.180  51.270  35.730  1.00  0.00           H
ATOM   4545  CG2 VAL A 936      40.430  50.220  33.340  1.00  0.00           C
ATOM   4546 HG21 VAL A 936      40.310  51.320  33.460  1.00  0.00           H
ATOM   4547 HG22 VAL A 936      39.640  49.840  32.660  1.00  0.00           H
ATOM   4548 HG23 VAL A 936      41.390  49.980  32.840  1.00  0.00           H
ATOM   4549  C   VAL A 936      41.620  47.540  33.950  1.00  0.00           C
ATOM   4550  O   VAL A 936      41.690  47.180  32.800  1.00  0.00           O
ATOM   4551  N   ILE A 937      42.670  47.360  34.760  1.00  0.00           N
ATOM   4552  HN  ILE A 937      42.540  47.590  35.710  1.00  0.00           H
ATOM   4553  CA  ILE A 937      43.970  46.900  34.270  1.00  0.00           C
ATOM   4554  HA  ILE A 937      44.100  47.280  33.280  1.00  0.00           H
ATOM   4555  CB  ILE A 937      45.250  47.360  35.080  1.00  0.00           C
ATOM   4556  HB  ILE A 937      45.240  48.470  35.180  1.00  0.00           H
ATOM   4557  CG2 ILE A 937      45.120  46.910  36.530  1.00  0.00           C
ATOM   4558 HG21 ILE A 937      45.020  45.800  36.580  1.00  0.00           H
ATOM   4559 HG22 ILE A 937      44.230  47.380  37.010  1.00  0.00           H
ATOM   4560 HG23 ILE A 937      45.980  47.200  37.160  1.00  0.00           H
ATOM   4561  CG1 ILE A 937      46.610  46.980  34.420  1.00  0.00           C
ATOM   4562 HG11 ILE A 937      46.610  45.870  34.430  1.00  0.00           H
ATOM   4563 HG12 ILE A 937      47.410  47.190  35.150  1.00  0.00           H
ATOM   4564  CD  ILE A 937      46.910  47.480  32.960  1.00  0.00           C
ATOM   4565  HD1 ILE A 937      46.970  48.580  32.840  1.00  0.00           H
ATOM   4566  HD2 ILE A 937      46.040  47.230  32.310  1.00  0.00           H
ATOM   4567  HD3 ILE A 937      47.870  47.050  32.630  1.00  0.00           H
ATOM   4568  C   ILE A 937      44.050  45.430  33.910  1.00  0.00           C
ATOM   4569  O   ILE A 937      44.710  44.990  32.960  1.00  0.00           O
ATOM   4570  N   ILE A 938      43.340  44.490  34.620  1.00  0.00           N
ATOM   4571  HN  ILE A 938      42.790  44.770  35.400  1.00  0.00           H
ATOM   4572  CA  ILE A 938      43.180  43.040  34.220  1.00  0.00           C
ATOM   4573  HA  ILE A 938      44.170  42.620  34.130  1.00  0.00           H
ATOM   4574  CB  ILE A 938      42.390  42.330  35.320  1.00  0.00           C
ATOM   4575  HB  ILE A 938      41.610  43.090  35.520  1.00  0.00           H
ATOM   4576  CG2 ILE A 938      41.710  41.010  34.980  1.00  0.00           C
ATOM   4577 HG21 ILE A 938      41.250  40.640  35.920  1.00  0.00           H
ATOM   4578 HG22 ILE A 938      42.420  40.210  34.700  1.00  0.00           H
ATOM   4579 HG23 ILE A 938      40.850  41.100  34.280  1.00  0.00           H
ATOM   4580  CG1 ILE A 938      43.240  42.260  36.580  1.00  0.00           C
ATOM   4581 HG11 ILE A 938      42.600  41.990  37.440  1.00  0.00           H
ATOM   4582 HG12 ILE A 938      43.500  43.310  36.870  1.00  0.00           H
ATOM   4583  CD  ILE A 938      44.520  41.470  36.430  1.00  0.00           C
ATOM   4584  HD1 ILE A 938      44.440  40.510  35.860  1.00  0.00           H
ATOM   4585  HD2 ILE A 938      44.810  41.300  37.490  1.00  0.00           H
ATOM   4586  HD3 ILE A 938      45.230  42.100  35.850  1.00  0.00           H
ATOM   4587  C   ILE A 938      42.440  42.900  32.920  1.00  0.00           C
ATOM   4588  O   ILE A 938      42.820  42.160  31.990  1.00  0.00           O
ATOM   4589  N   ASN A 939      41.350  43.690  32.670  1.00  0.00           N
ATOM   4590  HN  ASN A 939      41.060  44.310  33.390  1.00  0.00           H
ATOM   4591  CA  ASN A 939      40.440  43.470  31.600  1.00  0.00           C
ATOM   4592  HA  ASN A 939      40.270  42.430  31.380  1.00  0.00           H
ATOM   4593  CB  ASN A 939      39.040  44.060  31.970  1.00  0.00           C
ATOM   4594  HB1 ASN A 939      38.380  44.140  31.070  1.00  0.00           H
ATOM   4595  HB2 ASN A 939      39.160  45.080  32.390  1.00  0.00           H
ATOM   4596  CG  ASN A 939      38.360  43.210  32.990  1.00  0.00           C
ATOM   4597  OD1 ASN A 939      38.700  42.040  33.290  1.00  0.00           O
ATOM   4598  ND2 ASN A 939      37.270  43.770  33.600  1.00  0.00           N
ATOM   4599 HD21 ASN A 939      36.930  44.660  33.310  1.00  0.00           H
ATOM   4600 HD22 ASN A 939      36.990  43.310  34.450  1.00  0.00           H
ATOM   4601  C   ASN A 939      40.910  44.260  30.350  1.00  0.00           C
ATOM   4602  O   ASN A 939      41.190  45.420  30.470  1.00  0.00           O
ATOM   4603  N   ARG A 940      41.040  43.760  29.120  1.00  0.00           N
ATOM   4604  HN  ARG A 940      40.810  42.790  29.010  1.00  0.00           H
ATOM   4605  CA  ARG A 940      41.800  44.410  27.980  1.00  0.00           C
ATOM   4606  HA  ARG A 940      41.920  45.460  28.220  1.00  0.00           H
ATOM   4607  CB  ARG A 940      43.230  43.850  27.700  1.00  0.00           C
ATOM   4608  HB1 ARG A 940      43.650  44.320  26.780  1.00  0.00           H
ATOM   4609  HB2 ARG A 940      43.030  42.780  27.400  1.00  0.00           H
ATOM   4610  CG  ARG A 940      44.240  43.740  28.850  1.00  0.00           C
ATOM   4611  HG1 ARG A 940      45.090  43.040  28.670  1.00  0.00           H
ATOM   4612  HG2 ARG A 940      43.730  43.370  29.770  1.00  0.00           H
ATOM   4613  CD  ARG A 940      44.880  45.040  29.240  1.00  0.00           C
ATOM   4614  HD1 ARG A 940      45.410  45.440  28.360  1.00  0.00           H
ATOM   4615  HD2 ARG A 940      45.510  44.780  30.130  1.00  0.00           H
ATOM   4616  NE  ARG A 940      43.810  45.980  29.700  1.00  0.00           N
ATOM   4617  HE  ARG A 940      43.050  45.580  30.190  1.00  0.00           H
ATOM   4618  CZ  ARG A 940      43.850  47.350  29.710  1.00  0.00           C
ATOM   4619  NH1 ARG A 940      42.760  47.870  30.220  1.00  0.00           N
ATOM   4620 HH11 ARG A 940      42.300  47.440  30.990  1.00  0.00           H
ATOM   4621 HH12 ARG A 940      42.810  48.870  30.200  1.00  0.00           H
ATOM   4622  NH2 ARG A 940      44.870  48.010  29.260  1.00  0.00           N
ATOM   4623 HH21 ARG A 940      45.610  47.420  28.910  1.00  0.00           H
ATOM   4624 HH22 ARG A 940      44.770  48.940  28.920  1.00  0.00           H
ATOM   4625  C   ARG A 940      40.950  44.340  26.780  1.00  0.00           C
ATOM   4626  O   ARG A 940      40.280  43.320  26.610  1.00  0.00           O
ATOM   4627  N   LYS A 941      40.830  45.410  25.900  1.00  0.00           N
ATOM   4628  HN  LYS A 941      41.440  46.200  25.960  1.00  0.00           H
ATOM   4629  CA  LYS A 941      39.710  45.610  24.960  1.00  0.00           C
ATOM   4630  HA  LYS A 941      38.790  45.380  25.480  1.00  0.00           H
ATOM   4631  CB  LYS A 941      39.710  47.070  24.640  1.00  0.00           C
ATOM   4632  HB1 LYS A 941      39.830  47.630  25.580  1.00  0.00           H
ATOM   4633  HB2 LYS A 941      38.720  47.310  24.210  1.00  0.00           H
ATOM   4634  CG  LYS A 941      40.960  47.410  23.730  1.00  0.00           C
ATOM   4635  HG1 LYS A 941      40.760  47.190  22.660  1.00  0.00           H
ATOM   4636  HG2 LYS A 941      41.840  46.790  23.960  1.00  0.00           H
ATOM   4637  CD  LYS A 941      41.380  48.920  23.870  1.00  0.00           C
ATOM   4638  HD1 LYS A 941      41.350  49.090  24.970  1.00  0.00           H
ATOM   4639  HD2 LYS A 941      40.700  49.490  23.210  1.00  0.00           H
ATOM   4640  CE  LYS A 941      42.810  49.100  23.420  1.00  0.00           C
ATOM   4641  HE1 LYS A 941      42.950  48.910  22.330  1.00  0.00           H
ATOM   4642  HE2 LYS A 941      43.640  48.540  23.900  1.00  0.00           H
ATOM   4643  NZ  LYS A 941      43.130  50.450  23.600  1.00  0.00           N
ATOM   4644  HZ1 LYS A 941      44.020  50.610  23.080  1.00  0.00           H
ATOM   4645  HZ2 LYS A 941      43.310  50.710  24.580  1.00  0.00           H
ATOM   4646  HZ3 LYS A 941      42.340  51.050  23.270  1.00  0.00           H
ATOM   4647  C   LYS A 941      39.730  44.710  23.730  1.00  0.00           C
ATOM   4648  O   LYS A 941      38.680  44.550  23.110  1.00  0.00           O
ATOM   4649  N   GLU A 942      40.840  44.180  23.350  1.00  0.00           N
ATOM   4650  HN  GLU A 942      41.730  44.450  23.700  1.00  0.00           H
ATOM   4651  CA  GLU A 942      40.840  43.190  22.250  1.00  0.00           C
ATOM   4652  HA  GLU A 942      39.930  43.290  21.660  1.00  0.00           H
ATOM   4653  CB  GLU A 942      42.060  43.440  21.280  1.00  0.00           C
ATOM   4654  HB1 GLU A 942      41.950  42.750  20.420  1.00  0.00           H
ATOM   4655  HB2 GLU A 942      42.980  43.170  21.840  1.00  0.00           H
ATOM   4656  CG  GLU A 942      41.970  44.900  20.840  1.00  0.00           C
ATOM   4657  HG1 GLU A 942      42.460  45.560  21.590  1.00  0.00           H
ATOM   4658  HG2 GLU A 942      40.900  45.140  20.680  1.00  0.00           H
ATOM   4659  CD  GLU A 942      42.760  45.050  19.550  1.00  0.00           C
ATOM   4660  OE1 GLU A 942      42.250  45.300  18.500  1.00  0.00           O
ATOM   4661  OE2 GLU A 942      44.010  44.810  19.580  1.00  0.00           O
ATOM   4662  C   GLU A 942      40.860  41.740  22.710  1.00  0.00           C
ATOM   4663  O   GLU A 942      40.790  40.810  21.930  1.00  0.00           O
ATOM   4664  N   HSD A 943      40.890  41.470  24.030  1.00  0.00           N
ATOM   4665  HN  HSD A 943      40.660  42.190  24.670  1.00  0.00           H
ATOM   4666  CA  HSD A 943      41.180  40.200  24.630  1.00  0.00           C
ATOM   4667  HA  HSD A 943      41.840  39.620  24.010  1.00  0.00           H
ATOM   4668  CB  HSD A 943      41.790  40.450  25.930  1.00  0.00           C
ATOM   4669  HB1 HSD A 943      41.110  40.720  26.770  1.00  0.00           H
ATOM   4670  HB2 HSD A 943      42.440  41.320  25.720  1.00  0.00           H
ATOM   4671  ND1 HSD A 943      44.010  39.300  26.040  1.00  0.00           N
ATOM   4672  HD1 HSD A 943      44.650  40.070  25.960  1.00  0.00           H
ATOM   4673  CG  HSD A 943      42.640  39.270  26.270  1.00  0.00           C
ATOM   4674  CE1 HSD A 943      44.540  38.110  26.490  1.00  0.00           C
ATOM   4675  HE1 HSD A 943      45.590  37.840  26.480  1.00  0.00           H
ATOM   4676  NE2 HSD A 943      43.560  37.300  26.980  1.00  0.00           N
ATOM   4677  CD2 HSD A 943      42.420  38.070  26.830  1.00  0.00           C
ATOM   4678  HD2 HSD A 943      41.470  37.830  27.310  1.00  0.00           H
ATOM   4679  C   HSD A 943      40.020  39.260  24.820  1.00  0.00           C
ATOM   4680  O   HSD A 943      38.960  39.720  25.190  1.00  0.00           O
ATOM   4681  N   LYS A 944      40.200  37.930  24.530  1.00  0.00           N
ATOM   4682  HN  LYS A 944      41.040  37.630  24.090  1.00  0.00           H
ATOM   4683  CA  LYS A 944      39.150  36.940  24.770  1.00  0.00           C
ATOM   4684  HA  LYS A 944      38.260  37.350  25.210  1.00  0.00           H
ATOM   4685  CB  LYS A 944      38.680  36.280  23.500  1.00  0.00           C
ATOM   4686  HB1 LYS A 944      37.980  35.450  23.760  1.00  0.00           H
ATOM   4687  HB2 LYS A 944      39.490  35.870  22.860  1.00  0.00           H
ATOM   4688  CG  LYS A 944      37.790  37.180  22.490  1.00  0.00           C
ATOM   4689  HG1 LYS A 944      37.420  36.510  21.700  1.00  0.00           H
ATOM   4690  HG2 LYS A 944      38.480  37.920  22.030  1.00  0.00           H
ATOM   4691  CD  LYS A 944      36.620  38.020  23.050  1.00  0.00           C
ATOM   4692  HD1 LYS A 944      37.130  38.780  23.680  1.00  0.00           H
ATOM   4693  HD2 LYS A 944      35.980  37.340  23.660  1.00  0.00           H
ATOM   4694  CE  LYS A 944      35.710  38.760  22.030  1.00  0.00           C
ATOM   4695  HE1 LYS A 944      34.850  39.300  22.490  1.00  0.00           H
ATOM   4696  HE2 LYS A 944      35.310  38.040  21.280  1.00  0.00           H
ATOM   4697  NZ  LYS A 944      36.400  39.780  21.230  1.00  0.00           N
ATOM   4698  HZ1 LYS A 944      36.760  40.520  21.860  1.00  0.00           H
ATOM   4699  HZ2 LYS A 944      35.740  40.210  20.550  1.00  0.00           H
ATOM   4700  HZ3 LYS A 944      37.200  39.340  20.710  1.00  0.00           H
ATOM   4701  C   LYS A 944      39.740  35.940  25.720  1.00  0.00           C
ATOM   4702  O   LYS A 944      40.940  35.630  25.680  1.00  0.00           O
ATOM   4703  N   LEU A 945      38.850  35.480  26.620  1.00  0.00           N
ATOM   4704  HN  LEU A 945      37.910  35.760  26.760  1.00  0.00           H
ATOM   4705  CA  LEU A 945      39.240  34.550  27.670  1.00  0.00           C
ATOM   4706  HA  LEU A 945      40.300  34.350  27.600  1.00  0.00           H
ATOM   4707  CB  LEU A 945      38.830  35.170  29.040  1.00  0.00           C
ATOM   4708  HB1 LEU A 945      39.020  34.540  29.930  1.00  0.00           H
ATOM   4709  HB2 LEU A 945      37.780  35.450  28.840  1.00  0.00           H
ATOM   4710  CG  LEU A 945      39.610  36.520  29.270  1.00  0.00           C
ATOM   4711  HG  LEU A 945      39.440  37.150  28.380  1.00  0.00           H
ATOM   4712  CD1 LEU A 945      38.940  37.170  30.500  1.00  0.00           C
ATOM   4713 HD11 LEU A 945      39.270  38.190  30.740  1.00  0.00           H
ATOM   4714 HD12 LEU A 945      39.210  36.560  31.390  1.00  0.00           H
ATOM   4715 HD13 LEU A 945      37.820  37.230  30.480  1.00  0.00           H
ATOM   4716  CD2 LEU A 945      41.130  36.330  29.530  1.00  0.00           C
ATOM   4717 HD21 LEU A 945      41.550  37.340  29.680  1.00  0.00           H
ATOM   4718 HD22 LEU A 945      41.620  35.880  28.650  1.00  0.00           H
ATOM   4719 HD23 LEU A 945      41.320  35.690  30.420  1.00  0.00           H
ATOM   4720  C   LEU A 945      38.510  33.150  27.550  1.00  0.00           C
ATOM   4721  O   LEU A 945      37.340  33.030  27.120  1.00  0.00           O
ATOM   4722  N   LYS A 946      39.270  32.100  28.020  1.00  0.00           N
ATOM   4723  HN  LYS A 946      40.100  32.270  28.550  1.00  0.00           H
ATOM   4724  CA  LYS A 946      38.780  30.780  28.050  1.00  0.00           C
ATOM   4725  HA  LYS A 946      38.180  30.620  27.170  1.00  0.00           H
ATOM   4726  CB  LYS A 946      39.950  29.780  28.040  1.00  0.00           C
ATOM   4727  HB1 LYS A 946      39.520  28.760  28.060  1.00  0.00           H
ATOM   4728  HB2 LYS A 946      40.520  30.020  28.970  1.00  0.00           H
ATOM   4729  CG  LYS A 946      40.920  29.980  26.860  1.00  0.00           C
ATOM   4730  HG1 LYS A 946      41.180  31.060  26.740  1.00  0.00           H
ATOM   4731  HG2 LYS A 946      40.390  29.800  25.900  1.00  0.00           H
ATOM   4732  CD  LYS A 946      42.200  29.130  26.860  1.00  0.00           C
ATOM   4733  HD1 LYS A 946      42.730  29.350  25.920  1.00  0.00           H
ATOM   4734  HD2 LYS A 946      41.870  28.070  26.800  1.00  0.00           H
ATOM   4735  CE  LYS A 946      43.110  29.300  28.010  1.00  0.00           C
ATOM   4736  HE1 LYS A 946      43.920  28.570  27.890  1.00  0.00           H
ATOM   4737  HE2 LYS A 946      42.560  29.220  28.980  1.00  0.00           H
ATOM   4738  NZ  LYS A 946      43.820  30.640  27.960  1.00  0.00           N
ATOM   4739  HZ1 LYS A 946      43.180  31.340  28.390  1.00  0.00           H
ATOM   4740  HZ2 LYS A 946      44.060  30.870  26.980  1.00  0.00           H
ATOM   4741  HZ3 LYS A 946      44.680  30.520  28.530  1.00  0.00           H
ATOM   4742  C   LYS A 946      37.910  30.500  29.240  1.00  0.00           C
ATOM   4743  O   LYS A 946      37.060  29.690  29.050  1.00  0.00           O
ATOM   4744  N   LYS A 947      37.940  31.260  30.270  1.00  0.00           N
ATOM   4745  HN  LYS A 947      38.650  31.950  30.310  1.00  0.00           H
ATOM   4746  CA  LYS A 947      37.100  31.120  31.420  1.00  0.00           C
ATOM   4747  HA  LYS A 947      36.480  30.240  31.390  1.00  0.00           H
ATOM   4748  CB  LYS A 947      38.030  30.780  32.570  1.00  0.00           C
ATOM   4749  HB1 LYS A 947      37.420  30.410  33.430  1.00  0.00           H
ATOM   4750  HB2 LYS A 947      38.540  31.650  33.050  1.00  0.00           H
ATOM   4751  CG  LYS A 947      39.030  29.590  32.410  1.00  0.00           C
ATOM   4752  HG1 LYS A 947      39.620  29.320  33.310  1.00  0.00           H
ATOM   4753  HG2 LYS A 947      39.690  29.850  31.540  1.00  0.00           H
ATOM   4754  CD  LYS A 947      38.250  28.230  32.120  1.00  0.00           C
ATOM   4755  HD1 LYS A 947      37.610  28.380  31.220  1.00  0.00           H
ATOM   4756  HD2 LYS A 947      37.530  27.990  32.930  1.00  0.00           H
ATOM   4757  CE  LYS A 947      39.060  27.020  31.780  1.00  0.00           C
ATOM   4758  HE1 LYS A 947      39.590  27.350  30.850  1.00  0.00           H
ATOM   4759  HE2 LYS A 947      38.430  26.130  31.580  1.00  0.00           H
ATOM   4760  NZ  LYS A 947      40.090  26.730  32.760  1.00  0.00           N
ATOM   4761  HZ1 LYS A 947      40.740  27.520  32.930  1.00  0.00           H
ATOM   4762  HZ2 LYS A 947      40.710  25.950  32.470  1.00  0.00           H
ATOM   4763  HZ3 LYS A 947      39.730  26.550  33.730  1.00  0.00           H
ATOM   4764  C   LYS A 947      36.240  32.310  31.780  1.00  0.00           C
ATOM   4765  O   LYS A 947      35.050  32.300  31.700  1.00  0.00           O
ATOM   4766  N   GLY A 948      36.890  33.460  32.020  1.00  0.00           N
ATOM   4767  HN  GLY A 948      37.790  33.490  31.600  1.00  0.00           H
ATOM   4768  CA  GLY A 948      36.380  34.700  32.410  1.00  0.00           C
ATOM   4769  HA1 GLY A 948      35.670  34.970  31.620  1.00  0.00           H
ATOM   4770  HA2 GLY A 948      37.040  35.540  32.530  1.00  0.00           H
ATOM   4771  C   GLY A 948      35.560  34.690  33.670  1.00  0.00           C
ATOM   4772  O   GLY A 948      35.530  33.750  34.490  1.00  0.00           O
ATOM   4773  N   ALA A 949      34.770  35.780  33.860  1.00  0.00           N
ATOM   4774  HN  ALA A 949      34.850  36.580  33.280  1.00  0.00           H
ATOM   4775  CA  ALA A 949      33.970  35.920  35.090  1.00  0.00           C
ATOM   4776  HA  ALA A 949      33.430  35.020  35.340  1.00  0.00           H
ATOM   4777  CB  ALA A 949      34.870  36.290  36.250  1.00  0.00           C
ATOM   4778  HB1 ALA A 949      35.660  35.520  36.400  1.00  0.00           H
ATOM   4779  HB2 ALA A 949      34.330  36.330  37.220  1.00  0.00           H
ATOM   4780  HB3 ALA A 949      35.230  37.330  36.070  1.00  0.00           H
ATOM   4781  C   ALA A 949      32.930  37.040  34.890  1.00  0.00           C
ATOM   4782  O   ALA A 949      33.220  37.930  34.100  1.00  0.00           O
ATOM   4783  N   GLY A 950      31.710  36.990  35.580  1.00  0.00           N
ATOM   4784  HN  GLY A 950      31.400  36.160  36.050  1.00  0.00           H
ATOM   4785  CA  GLY A 950      30.750  38.120  35.590  1.00  0.00           C
ATOM   4786  HA1 GLY A 950      30.150  37.870  36.450  1.00  0.00           H
ATOM   4787  HA2 GLY A 950      30.220  38.080  34.650  1.00  0.00           H
ATOM   4788  C   GLY A 950      31.400  39.430  35.900  1.00  0.00           C
ATOM   4789  O   GLY A 950      32.230  39.510  36.780  1.00  0.00           O
ATOM   4790  N   TYR A 951      30.970  40.550  35.270  1.00  0.00           N
ATOM   4791  HN  TYR A 951      30.250  40.300  34.630  1.00  0.00           H
ATOM   4792  CA  TYR A 951      31.400  41.910  35.200  1.00  0.00           C
ATOM   4793  HA  TYR A 951      32.390  42.030  34.810  1.00  0.00           H
ATOM   4794  CB  TYR A 951      30.340  42.710  34.350  1.00  0.00           C
ATOM   4795  HB1 TYR A 951      29.360  42.230  34.580  1.00  0.00           H
ATOM   4796  HB2 TYR A 951      30.510  42.680  33.260  1.00  0.00           H
ATOM   4797  CG  TYR A 951      30.290  44.170  34.540  1.00  0.00           C
ATOM   4798  CD1 TYR A 951      29.030  44.690  34.750  1.00  0.00           C
ATOM   4799  HD1 TYR A 951      28.120  44.100  34.730  1.00  0.00           H
ATOM   4800  CE1 TYR A 951      28.960  46.070  34.840  1.00  0.00           C
ATOM   4801  HE1 TYR A 951      28.010  46.540  35.040  1.00  0.00           H
ATOM   4802  CZ  TYR A 951      30.080  46.890  34.510  1.00  0.00           C
ATOM   4803  OH  TYR A 951      29.810  48.260  34.540  1.00  0.00           O
ATOM   4804  HH  TYR A 951      28.860  48.360  34.570  1.00  0.00           H
ATOM   4805  CD2 TYR A 951      31.450  44.920  34.300  1.00  0.00           C
ATOM   4806  HD2 TYR A 951      32.410  44.460  34.090  1.00  0.00           H
ATOM   4807  CE2 TYR A 951      31.300  46.310  34.290  1.00  0.00           C
ATOM   4808  HE2 TYR A 951      32.170  46.950  34.170  1.00  0.00           H
ATOM   4809  C   TYR A 951      31.650  42.550  36.590  1.00  0.00           C
ATOM   4810  O   TYR A 951      32.640  43.250  36.860  1.00  0.00           O
ATOM   4811  N   HSD A 952      30.720  42.370  37.570  1.00  0.00           N
ATOM   4812  HN  HSD A 952      30.000  41.710  37.380  1.00  0.00           H
ATOM   4813  CA  HSD A 952      30.540  43.150  38.770  1.00  0.00           C
ATOM   4814  HA  HSD A 952      31.470  43.680  38.940  1.00  0.00           H
ATOM   4815  CB  HSD A 952      29.430  44.140  38.670  1.00  0.00           C
ATOM   4816  HB1 HSD A 952      29.450  44.730  37.730  1.00  0.00           H
ATOM   4817  HB2 HSD A 952      29.450  44.960  39.430  1.00  0.00           H
ATOM   4818  ND1 HSD A 952      27.090  43.640  37.980  1.00  0.00           N
ATOM   4819  HD1 HSD A 952      26.920  44.380  37.330  1.00  0.00           H
ATOM   4820  CG  HSD A 952      28.090  43.460  38.880  1.00  0.00           C
ATOM   4821  CE1 HSD A 952      26.110  42.680  38.200  1.00  0.00           C
ATOM   4822  HE1 HSD A 952      25.230  42.740  37.580  1.00  0.00           H
ATOM   4823  NE2 HSD A 952      26.440  41.960  39.260  1.00  0.00           N
ATOM   4824  CD2 HSD A 952      27.650  42.450  39.700  1.00  0.00           C
ATOM   4825  HD2 HSD A 952      28.010  42.120  40.660  1.00  0.00           H
ATOM   4826  C   HSD A 952      30.540  42.130  40.020  1.00  0.00           C
ATOM   4827  O   HSD A 952      30.430  42.470  41.190  1.00  0.00           O
ATOM   4828  N   LEU A 953      30.600  40.780  39.790  1.00  0.00           N
ATOM   4829  HN  LEU A 953      30.580  40.530  38.830  1.00  0.00           H
ATOM   4830  CA  LEU A 953      30.710  39.740  40.810  1.00  0.00           C
ATOM   4831  HA  LEU A 953      29.780  39.850  41.350  1.00  0.00           H
ATOM   4832  CB  LEU A 953      30.870  38.370  40.080  1.00  0.00           C
ATOM   4833  HB1 LEU A 953      31.960  38.170  39.920  1.00  0.00           H
ATOM   4834  HB2 LEU A 953      30.350  38.570  39.130  1.00  0.00           H
ATOM   4835  CG  LEU A 953      30.230  37.220  40.850  1.00  0.00           C
ATOM   4836  HG  LEU A 953      30.700  37.250  41.860  1.00  0.00           H
ATOM   4837  CD1 LEU A 953      28.710  37.450  40.950  1.00  0.00           C
ATOM   4838 HD11 LEU A 953      28.230  37.510  39.940  1.00  0.00           H
ATOM   4839 HD12 LEU A 953      28.300  38.280  41.570  1.00  0.00           H
ATOM   4840 HD13 LEU A 953      28.210  36.590  41.450  1.00  0.00           H
ATOM   4841  CD2 LEU A 953      30.460  35.850  40.220  1.00  0.00           C
ATOM   4842 HD21 LEU A 953      31.530  35.650  39.960  1.00  0.00           H
ATOM   4843 HD22 LEU A 953      30.000  35.780  39.210  1.00  0.00           H
ATOM   4844 HD23 LEU A 953      30.010  35.070  40.870  1.00  0.00           H
ATOM   4845  C   LEU A 953      31.810  39.940  41.900  1.00  0.00           C
ATOM   4846  O   LEU A 953      31.680  39.570  43.050  1.00  0.00           O
ATOM   4847  N   ASP A 954      32.930  40.570  41.570  1.00  0.00           N
ATOM   4848  HN  ASP A 954      33.010  40.980  40.660  1.00  0.00           H
ATOM   4849  CA  ASP A 954      34.010  40.740  42.470  1.00  0.00           C
ATOM   4850  HA  ASP A 954      34.240  39.770  42.890  1.00  0.00           H
ATOM   4851  CB  ASP A 954      35.230  41.240  41.700  1.00  0.00           C
ATOM   4852  HB1 ASP A 954      35.600  40.550  40.910  1.00  0.00           H
ATOM   4853  HB2 ASP A 954      36.070  41.480  42.390  1.00  0.00           H
ATOM   4854  CG  ASP A 954      35.000  42.490  40.940  1.00  0.00           C
ATOM   4855  OD1 ASP A 954      33.920  43.030  40.710  1.00  0.00           O
ATOM   4856  OD2 ASP A 954      36.220  43.180  40.530  1.00  0.00           O
ATOM   4857  HD2 ASP A 954      35.980  43.960  40.020  1.00  0.00           H
ATOM   4858  C   ASP A 954      33.750  41.620  43.650  1.00  0.00           C
ATOM   4859  O   ASP A 954      34.030  41.230  44.790  1.00  0.00           O
ATOM   4860  N   LEU A 955      33.050  42.770  43.440  1.00  0.00           N
ATOM   4861  HN  LEU A 955      32.760  42.780  42.490  1.00  0.00           H
ATOM   4862  CA  LEU A 955      32.580  43.670  44.510  1.00  0.00           C
ATOM   4863  HA  LEU A 955      33.370  43.680  45.250  1.00  0.00           H
ATOM   4864  CB  LEU A 955      32.400  45.090  44.020  1.00  0.00           C
ATOM   4865  HB1 LEU A 955      31.670  45.100  43.170  1.00  0.00           H
ATOM   4866  HB2 LEU A 955      33.330  45.590  43.710  1.00  0.00           H
ATOM   4867  CG  LEU A 955      31.730  46.100  45.050  1.00  0.00           C
ATOM   4868  HG  LEU A 955      30.760  45.700  45.400  1.00  0.00           H
ATOM   4869  CD1 LEU A 955      32.650  46.160  46.350  1.00  0.00           C
ATOM   4870 HD11 LEU A 955      33.690  46.420  46.030  1.00  0.00           H
ATOM   4871 HD12 LEU A 955      32.690  45.270  47.010  1.00  0.00           H
ATOM   4872 HD13 LEU A 955      32.260  46.940  47.040  1.00  0.00           H
ATOM   4873  CD2 LEU A 955      31.530  47.550  44.560  1.00  0.00           C
ATOM   4874 HD21 LEU A 955      32.490  48.090  44.500  1.00  0.00           H
ATOM   4875 HD22 LEU A 955      30.950  48.180  45.260  1.00  0.00           H
ATOM   4876 HD23 LEU A 955      31.030  47.660  43.560  1.00  0.00           H
ATOM   4877  C   LEU A 955      31.430  43.110  45.230  1.00  0.00           C
ATOM   4878  O   LEU A 955      31.250  43.320  46.430  1.00  0.00           O
ATOM   4879  N   LEU A 956      30.580  42.340  44.560  1.00  0.00           N
ATOM   4880  HN  LEU A 956      30.740  42.170  43.590  1.00  0.00           H
ATOM   4881  CA  LEU A 956      29.400  41.630  45.110  1.00  0.00           C
ATOM   4882  HA  LEU A 956      28.900  42.310  45.790  1.00  0.00           H
ATOM   4883  CB  LEU A 956      28.410  41.230  44.020  1.00  0.00           C
ATOM   4884  HB1 LEU A 956      28.930  40.400  43.500  1.00  0.00           H
ATOM   4885  HB2 LEU A 956      28.330  42.120  43.340  1.00  0.00           H
ATOM   4886  CG  LEU A 956      27.040  40.750  44.510  1.00  0.00           C
ATOM   4887  HG  LEU A 956      27.110  39.930  45.260  1.00  0.00           H
ATOM   4888  CD1 LEU A 956      26.310  41.950  45.060  1.00  0.00           C
ATOM   4889 HD11 LEU A 956      25.210  41.820  45.050  1.00  0.00           H
ATOM   4890 HD12 LEU A 956      26.410  42.780  44.310  1.00  0.00           H
ATOM   4891 HD13 LEU A 956      26.660  42.220  46.070  1.00  0.00           H
ATOM   4892  CD2 LEU A 956      26.250  40.280  43.270  1.00  0.00           C
ATOM   4893 HD21 LEU A 956      26.370  41.110  42.540  1.00  0.00           H
ATOM   4894 HD22 LEU A 956      25.180  40.060  43.490  1.00  0.00           H
ATOM   4895 HD23 LEU A 956      26.710  39.420  42.770  1.00  0.00           H
ATOM   4896  C   LEU A 956      29.820  40.490  46.060  1.00  0.00           C
ATOM   4897  O   LEU A 956      29.240  40.320  47.150  1.00  0.00           O
ATOM   4898  N   MET A 957      30.830  39.650  45.620  1.00  0.00           N
ATOM   4899  HN  MET A 957      31.130  39.780  44.680  1.00  0.00           H
ATOM   4900  CA  MET A 957      31.410  38.610  46.460  1.00  0.00           C
ATOM   4901  HA  MET A 957      30.630  37.940  46.800  1.00  0.00           H
ATOM   4902  CB  MET A 957      32.430  37.860  45.510  1.00  0.00           C
ATOM   4903  HB1 MET A 957      33.090  38.690  45.210  1.00  0.00           H
ATOM   4904  HB2 MET A 957      31.990  37.510  44.540  1.00  0.00           H
ATOM   4905  CG  MET A 957      33.150  36.800  46.220  1.00  0.00           C
ATOM   4906  HG1 MET A 957      33.640  37.150  47.140  1.00  0.00           H
ATOM   4907  HG2 MET A 957      33.840  36.550  45.390  1.00  0.00           H
ATOM   4908  SD  MET A 957      32.130  35.310  46.620  1.00  0.00           S
ATOM   4909  CE  MET A 957      31.390  34.790  45.030  1.00  0.00           C
ATOM   4910  HE1 MET A 957      30.680  35.510  44.580  1.00  0.00           H
ATOM   4911  HE2 MET A 957      30.850  33.820  45.070  1.00  0.00           H
ATOM   4912  HE3 MET A 957      32.180  34.600  44.260  1.00  0.00           H
ATOM   4913  C   MET A 957      32.140  39.200  47.710  1.00  0.00           C
ATOM   4914  O   MET A 957      32.020  38.750  48.830  1.00  0.00           O
ATOM   4915  N   VAL A 958      32.940  40.250  47.480  1.00  0.00           N
ATOM   4916  HN  VAL A 958      33.010  40.680  46.580  1.00  0.00           H
ATOM   4917  CA  VAL A 958      33.670  41.030  48.460  1.00  0.00           C
ATOM   4918  HA  VAL A 958      34.300  40.370  49.040  1.00  0.00           H
ATOM   4919  CB  VAL A 958      34.670  42.090  47.780  1.00  0.00           C
ATOM   4920  HB  VAL A 958      34.170  42.660  46.960  1.00  0.00           H
ATOM   4921  CG1 VAL A 958      35.250  43.200  48.770  1.00  0.00           C
ATOM   4922 HG11 VAL A 958      35.740  44.010  48.180  1.00  0.00           H
ATOM   4923 HG12 VAL A 958      35.940  42.760  49.530  1.00  0.00           H
ATOM   4924 HG13 VAL A 958      34.470  43.780  49.320  1.00  0.00           H
ATOM   4925  CG2 VAL A 958      35.870  41.270  47.280  1.00  0.00           C
ATOM   4926 HG21 VAL A 958      36.800  41.850  47.210  1.00  0.00           H
ATOM   4927 HG22 VAL A 958      35.770  40.840  46.250  1.00  0.00           H
ATOM   4928 HG23 VAL A 958      36.050  40.440  47.990  1.00  0.00           H
ATOM   4929  C   VAL A 958      32.800  41.730  49.460  1.00  0.00           C
ATOM   4930  O   VAL A 958      33.120  41.670  50.640  1.00  0.00           O
ATOM   4931  N   GLY A 959      31.720  42.280  49.040  1.00  0.00           N
ATOM   4932  HN  GLY A 959      31.610  42.520  48.080  1.00  0.00           H
ATOM   4933  CA  GLY A 959      30.610  42.750  49.830  1.00  0.00           C
ATOM   4934  HA1 GLY A 959      29.880  43.130  49.140  1.00  0.00           H
ATOM   4935  HA2 GLY A 959      31.100  43.480  50.470  1.00  0.00           H
ATOM   4936  C   GLY A 959      30.000  41.680  50.750  1.00  0.00           C
ATOM   4937  O   GLY A 959      29.850  41.950  51.960  1.00  0.00           O
ATOM   4938  N   VAL A 960      29.720  40.450  50.250  1.00  0.00           N
ATOM   4939  HN  VAL A 960      29.800  40.140  49.300  1.00  0.00           H
ATOM   4940  CA  VAL A 960      29.390  39.410  51.240  1.00  0.00           C
ATOM   4941  HA  VAL A 960      28.550  39.750  51.820  1.00  0.00           H
ATOM   4942  CB  VAL A 960      28.740  38.090  50.730  1.00  0.00           C
ATOM   4943  HB  VAL A 960      29.380  37.730  49.890  1.00  0.00           H
ATOM   4944  CG1 VAL A 960      28.580  36.940  51.780  1.00  0.00           C
ATOM   4945 HG11 VAL A 960      28.010  37.240  52.680  1.00  0.00           H
ATOM   4946 HG12 VAL A 960      29.490  36.530  52.250  1.00  0.00           H
ATOM   4947 HG13 VAL A 960      28.260  36.000  51.290  1.00  0.00           H
ATOM   4948  CG2 VAL A 960      27.290  38.300  50.260  1.00  0.00           C
ATOM   4949 HG21 VAL A 960      26.880  37.340  49.860  1.00  0.00           H
ATOM   4950 HG22 VAL A 960      27.120  39.160  49.590  1.00  0.00           H
ATOM   4951 HG23 VAL A 960      26.690  38.530  51.170  1.00  0.00           H
ATOM   4952  C   VAL A 960      30.470  39.120  52.240  1.00  0.00           C
ATOM   4953  O   VAL A 960      30.300  38.930  53.430  1.00  0.00           O
ATOM   4954  N   MET A 961      31.750  39.060  51.790  1.00  0.00           N
ATOM   4955  HN  MET A 961      31.850  39.040  50.800  1.00  0.00           H
ATOM   4956  CA  MET A 961      32.920  38.690  52.520  1.00  0.00           C
ATOM   4957  HA  MET A 961      32.640  37.840  53.120  1.00  0.00           H
ATOM   4958  CB  MET A 961      34.070  38.140  51.570  1.00  0.00           C
ATOM   4959  HB1 MET A 961      35.010  38.180  52.160  1.00  0.00           H
ATOM   4960  HB2 MET A 961      34.130  38.880  50.740  1.00  0.00           H
ATOM   4961  CG  MET A 961      33.920  36.730  50.970  1.00  0.00           C
ATOM   4962  HG1 MET A 961      34.740  36.500  50.240  1.00  0.00           H
ATOM   4963  HG2 MET A 961      33.070  36.710  50.260  1.00  0.00           H
ATOM   4964  SD  MET A 961      33.840  35.400  52.300  1.00  0.00           S
ATOM   4965  CE  MET A 961      32.040  35.320  52.340  1.00  0.00           C
ATOM   4966  HE1 MET A 961      31.530  35.950  53.100  1.00  0.00           H
ATOM   4967  HE2 MET A 961      31.720  34.290  52.600  1.00  0.00           H
ATOM   4968  HE3 MET A 961      31.560  35.450  51.340  1.00  0.00           H
ATOM   4969  C   MET A 961      33.450  39.650  53.630  1.00  0.00           C
ATOM   4970  O   MET A 961      33.810  39.250  54.730  1.00  0.00           O
ATOM   4971  N   LEU A 962      33.340  40.980  53.340  1.00  0.00           N
ATOM   4972  HN  LEU A 962      33.220  41.160  52.370  1.00  0.00           H
ATOM   4973  CA  LEU A 962      33.420  42.020  54.330  1.00  0.00           C
ATOM   4974  HA  LEU A 962      34.410  41.930  54.760  1.00  0.00           H
ATOM   4975  CB  LEU A 962      33.100  43.360  53.600  1.00  0.00           C
ATOM   4976  HB1 LEU A 962      32.020  43.600  53.740  1.00  0.00           H
ATOM   4977  HB2 LEU A 962      33.400  43.340  52.530  1.00  0.00           H
ATOM   4978  CG  LEU A 962      33.940  44.590  54.220  1.00  0.00           C
ATOM   4979  HG  LEU A 962      34.950  44.300  54.580  1.00  0.00           H
ATOM   4980  CD1 LEU A 962      34.080  45.650  53.210  1.00  0.00           C
ATOM   4981 HD11 LEU A 962      33.080  45.910  52.800  1.00  0.00           H
ATOM   4982 HD12 LEU A 962      34.750  45.280  52.390  1.00  0.00           H
ATOM   4983 HD13 LEU A 962      34.420  46.580  53.700  1.00  0.00           H
ATOM   4984  CD2 LEU A 962      33.150  45.170  55.400  1.00  0.00           C
ATOM   4985 HD21 LEU A 962      33.700  46.040  55.780  1.00  0.00           H
ATOM   4986 HD22 LEU A 962      33.240  44.370  56.180  1.00  0.00           H
ATOM   4987 HD23 LEU A 962      32.110  45.450  55.090  1.00  0.00           H
ATOM   4988  C   LEU A 962      32.520  41.840  55.560  1.00  0.00           C
ATOM   4989  O   LEU A 962      32.920  42.120  56.680  1.00  0.00           O
ATOM   4990  N   GLY A 963      31.300  41.340  55.340  1.00  0.00           N
ATOM   4991  HN  GLY A 963      31.110  41.150  54.380  1.00  0.00           H
ATOM   4992  CA  GLY A 963      30.260  41.070  56.260  1.00  0.00           C
ATOM   4993  HA1 GLY A 963      29.380  40.960  55.630  1.00  0.00           H
ATOM   4994  HA2 GLY A 963      30.140  41.870  56.990  1.00  0.00           H
ATOM   4995  C   GLY A 963      30.600  39.920  57.100  1.00  0.00           C
ATOM   4996  O   GLY A 963      30.440  39.930  58.280  1.00  0.00           O
ATOM   4997  N   VAL A 964      31.120  38.840  56.550  1.00  0.00           N
ATOM   4998  HN  VAL A 964      31.120  38.830  55.560  1.00  0.00           H
ATOM   4999  CA  VAL A 964      31.800  37.880  57.380  1.00  0.00           C
ATOM   5000  HA  VAL A 964      31.080  37.480  58.080  1.00  0.00           H
ATOM   5001  CB  VAL A 964      32.080  36.580  56.600  1.00  0.00           C
ATOM   5002  HB  VAL A 964      32.880  36.730  55.850  1.00  0.00           H
ATOM   5003  CG1 VAL A 964      32.500  35.410  57.540  1.00  0.00           C
ATOM   5004 HG11 VAL A 964      33.420  35.640  58.120  1.00  0.00           H
ATOM   5005 HG12 VAL A 964      32.780  34.480  57.000  1.00  0.00           H
ATOM   5006 HG13 VAL A 964      31.710  35.110  58.260  1.00  0.00           H
ATOM   5007  CG2 VAL A 964      30.810  36.090  55.840  1.00  0.00           C
ATOM   5008 HG21 VAL A 964      30.790  35.030  55.520  1.00  0.00           H
ATOM   5009 HG22 VAL A 964      30.640  36.660  54.900  1.00  0.00           H
ATOM   5010 HG23 VAL A 964      29.950  36.220  56.520  1.00  0.00           H
ATOM   5011  C   VAL A 964      33.020  38.330  58.190  1.00  0.00           C
ATOM   5012  O   VAL A 964      33.050  38.000  59.410  1.00  0.00           O
ATOM   5013  N   CYS A 965      34.010  38.990  57.610  1.00  0.00           N
ATOM   5014  HN  CYS A 965      33.940  38.990  56.620  1.00  0.00           H
ATOM   5015  CA  CYS A 965      35.140  39.510  58.320  1.00  0.00           C
ATOM   5016  HA  CYS A 965      35.780  38.720  58.710  1.00  0.00           H
ATOM   5017  CB  CYS A 965      35.860  40.400  57.270  1.00  0.00           C
ATOM   5018  HB1 CYS A 965      36.770  40.950  57.630  1.00  0.00           H
ATOM   5019  HB2 CYS A 965      35.110  41.120  56.870  1.00  0.00           H
ATOM   5020  SG  CYS A 965      36.580  39.330  55.930  1.00  0.00           S
ATOM   5021  HG1 CYS A 965      35.430  38.810  55.520  1.00  0.00           H
ATOM   5022  C   CYS A 965      34.760  40.470  59.470  1.00  0.00           C
ATOM   5023  O   CYS A 965      35.280  40.380  60.610  1.00  0.00           O
ATOM   5024  N   SER A 966      33.720  41.300  59.230  1.00  0.00           N
ATOM   5025  HN  SER A 966      33.350  41.290  58.300  1.00  0.00           H
ATOM   5026  CA  SER A 966      33.150  42.150  60.230  1.00  0.00           C
ATOM   5027  HA  SER A 966      33.910  42.860  60.580  1.00  0.00           H
ATOM   5028  CB  SER A 966      32.020  42.930  59.640  1.00  0.00           C
ATOM   5029  HB1 SER A 966      31.470  43.490  60.430  1.00  0.00           H
ATOM   5030  HB2 SER A 966      31.240  42.240  59.220  1.00  0.00           H
ATOM   5031  OG  SER A 966      32.320  43.810  58.590  1.00  0.00           O
ATOM   5032  HG1 SER A 966      32.440  43.240  57.830  1.00  0.00           H
ATOM   5033  C   SER A 966      32.690  41.470  61.470  1.00  0.00           C
ATOM   5034  O   SER A 966      33.090  41.890  62.550  1.00  0.00           O
ATOM   5035  N   VAL A 967      31.960  40.310  61.370  1.00  0.00           N
ATOM   5036  HN  VAL A 967      31.720  40.030  60.450  1.00  0.00           H
ATOM   5037  CA  VAL A 967      31.320  39.510  62.430  1.00  0.00           C
ATOM   5038  HA  VAL A 967      30.890  40.160  63.190  1.00  0.00           H
ATOM   5039  CB  VAL A 967      30.160  38.590  62.020  1.00  0.00           C
ATOM   5040  HB  VAL A 967      30.480  38.250  61.010  1.00  0.00           H
ATOM   5041  CG1 VAL A 967      29.950  37.390  62.880  1.00  0.00           C
ATOM   5042 HG11 VAL A 967      29.130  36.820  62.370  1.00  0.00           H
ATOM   5043 HG12 VAL A 967      29.600  37.530  63.920  1.00  0.00           H
ATOM   5044 HG13 VAL A 967      30.790  36.660  62.940  1.00  0.00           H
ATOM   5045  CG2 VAL A 967      29.000  39.450  61.700  1.00  0.00           C
ATOM   5046 HG21 VAL A 967      28.620  39.880  62.650  1.00  0.00           H
ATOM   5047 HG22 VAL A 967      28.130  38.990  61.180  1.00  0.00           H
ATOM   5048 HG23 VAL A 967      29.200  40.340  61.080  1.00  0.00           H
ATOM   5049  C   VAL A 967      32.430  38.700  63.110  1.00  0.00           C
ATOM   5050  O   VAL A 967      32.310  38.340  64.290  1.00  0.00           O
ATOM   5051  N   MET A 968      33.500  38.310  62.380  1.00  0.00           N
ATOM   5052  HN  MET A 968      33.450  38.540  61.410  1.00  0.00           H
ATOM   5053  CA  MET A 968      34.660  37.720  62.990  1.00  0.00           C
ATOM   5054  HA  MET A 968      34.390  36.980  63.730  1.00  0.00           H
ATOM   5055  CB  MET A 968      35.440  36.810  61.980  1.00  0.00           C
ATOM   5056  HB1 MET A 968      36.480  36.590  62.320  1.00  0.00           H
ATOM   5057  HB2 MET A 968      35.540  37.300  60.990  1.00  0.00           H
ATOM   5058  CG  MET A 968      34.650  35.510  61.690  1.00  0.00           C
ATOM   5059  HG1 MET A 968      34.960  35.280  60.640  1.00  0.00           H
ATOM   5060  HG2 MET A 968      33.560  35.680  61.670  1.00  0.00           H
[truncated: 6,873,249 more chars]
