# Supplementary material for: CryoEM and computational modeling structural insights into the pH regulator NBCn1
Source: Nat Commun. 2025 Nov 11;16:9932. doi: 10.1038/s41467-025-64868-z (PMC12606367; doi:10.1038/s41467-025-64868-z)
Supplement: Supplementary file 7 — Supplementary Data 5 [file 41467_2025_64868_MOESM7_ESM.zip › 100ns_z_restr_MD_NBCn1_2NaCO3/hNBCn1_IF/z-restr_hNBCn1_IF_2NaCO3_first_step_45.pdb]

REMARK    GENERATED BY TRJCONV
TITLE     Title t= 4100.00000 step= 2050000
REMARK    THIS IS A SIMULATION BOX
CRYST1   93.683   93.683  102.022  90.00  90.00  90.00 P 1           1
MODEL        1
ATOM      1  N   LEU A 585      24.140  38.940  38.520  1.00  0.00           N
ATOM      2  HT1 LEU A 585      23.140  38.740  38.350  1.00  0.00           H
ATOM      3  HT2 LEU A 585      24.610  38.410  37.750  1.00  0.00           H
ATOM      4  HT3 LEU A 585      24.320  39.940  38.340  1.00  0.00           H
ATOM      5  CA  LEU A 585      24.540  38.490  39.940  1.00  0.00           C
ATOM      6  HA  LEU A 585      25.560  38.770  40.130  1.00  0.00           H
ATOM      7  CB  LEU A 585      23.600  39.250  40.950  1.00  0.00           C
ATOM      8  HB1 LEU A 585      23.750  38.760  41.940  1.00  0.00           H
ATOM      9  HB2 LEU A 585      22.490  39.220  40.880  1.00  0.00           H
ATOM     10  CG  LEU A 585      23.920  40.760  41.320  1.00  0.00           C
ATOM     11  HG  LEU A 585      24.990  40.990  41.160  1.00  0.00           H
ATOM     12  CD1 LEU A 585      23.030  41.630  40.500  1.00  0.00           C
ATOM     13 HD11 LEU A 585      21.980  41.300  40.680  1.00  0.00           H
ATOM     14 HD12 LEU A 585      23.360  41.680  39.450  1.00  0.00           H
ATOM     15 HD13 LEU A 585      23.050  42.670  40.880  1.00  0.00           H
ATOM     16  CD2 LEU A 585      23.630  41.030  42.820  1.00  0.00           C
ATOM     17 HD21 LEU A 585      24.090  41.990  43.130  1.00  0.00           H
ATOM     18 HD22 LEU A 585      23.980  40.180  43.420  1.00  0.00           H
ATOM     19 HD23 LEU A 585      22.540  41.150  43.040  1.00  0.00           H
ATOM     20  C   LEU A 585      24.430  37.040  40.060  1.00  0.00           C
ATOM     21  O   LEU A 585      25.410  36.370  39.650  1.00  0.00           O
ATOM     22  N   ILE A 586      23.300  36.420  40.490  1.00  0.00           N
ATOM     23  HN  ILE A 586      22.570  36.920  40.920  1.00  0.00           H
ATOM     24  CA  ILE A 586      23.180  34.930  40.500  1.00  0.00           C
ATOM     25  HA  ILE A 586      24.110  34.510  40.850  1.00  0.00           H
ATOM     26  CB  ILE A 586      22.080  34.460  41.480  1.00  0.00           C
ATOM     27  HB  ILE A 586      21.110  34.730  41.030  1.00  0.00           H
ATOM     28  CG2 ILE A 586      22.220  32.890  41.590  1.00  0.00           C
ATOM     29 HG21 ILE A 586      21.620  32.470  40.760  1.00  0.00           H
ATOM     30 HG22 ILE A 586      21.780  32.600  42.570  1.00  0.00           H
ATOM     31 HG23 ILE A 586      23.320  32.800  41.710  1.00  0.00           H
ATOM     32  CG1 ILE A 586      22.270  35.060  42.840  1.00  0.00           C
ATOM     33 HG11 ILE A 586      21.400  34.680  43.420  1.00  0.00           H
ATOM     34 HG12 ILE A 586      21.950  36.110  42.680  1.00  0.00           H
ATOM     35  CD  ILE A 586      23.590  34.880  43.550  1.00  0.00           C
ATOM     36  HD1 ILE A 586      24.370  35.170  42.820  1.00  0.00           H
ATOM     37  HD2 ILE A 586      23.780  33.880  43.970  1.00  0.00           H
ATOM     38  HD3 ILE A 586      23.410  35.630  44.370  1.00  0.00           H
ATOM     39  C   ILE A 586      23.090  34.360  39.070  1.00  0.00           C
ATOM     40  O   ILE A 586      23.500  33.210  38.830  1.00  0.00           O
ATOM     41  N   LEU A 587      22.660  35.160  38.050  1.00  0.00           N
ATOM     42  HN  LEU A 587      22.260  36.040  38.300  1.00  0.00           H
ATOM     43  CA  LEU A 587      22.810  34.880  36.630  1.00  0.00           C
ATOM     44  HA  LEU A 587      22.190  34.020  36.370  1.00  0.00           H
ATOM     45  CB  LEU A 587      22.420  36.150  35.800  1.00  0.00           C
ATOM     46  HB1 LEU A 587      23.220  36.910  35.750  1.00  0.00           H
ATOM     47  HB2 LEU A 587      21.530  36.570  36.310  1.00  0.00           H
ATOM     48  CG  LEU A 587      21.920  35.970  34.370  1.00  0.00           C
ATOM     49  HG  LEU A 587      22.770  35.750  33.680  1.00  0.00           H
ATOM     50  CD1 LEU A 587      20.830  34.920  34.250  1.00  0.00           C
ATOM     51 HD11 LEU A 587      20.130  35.060  35.100  1.00  0.00           H
ATOM     52 HD12 LEU A 587      21.230  33.890  34.350  1.00  0.00           H
ATOM     53 HD13 LEU A 587      20.160  35.080  33.370  1.00  0.00           H
ATOM     54  CD2 LEU A 587      21.270  37.390  34.140  1.00  0.00           C
ATOM     55 HD21 LEU A 587      20.730  37.330  33.160  1.00  0.00           H
ATOM     56 HD22 LEU A 587      22.080  38.150  34.090  1.00  0.00           H
ATOM     57 HD23 LEU A 587      20.480  37.650  34.870  1.00  0.00           H
ATOM     58  C   LEU A 587      24.160  34.530  36.120  1.00  0.00           C
ATOM     59  O   LEU A 587      24.340  33.550  35.370  1.00  0.00           O
ATOM     60  N   ASP A 588      25.200  35.290  36.610  1.00  0.00           N
ATOM     61  HN  ASP A 588      24.970  36.100  37.120  1.00  0.00           H
ATOM     62  CA  ASP A 588      26.600  35.060  36.500  1.00  0.00           C
ATOM     63  HA  ASP A 588      26.840  35.100  35.440  1.00  0.00           H
ATOM     64  CB  ASP A 588      27.460  36.300  37.060  1.00  0.00           C
ATOM     65  HB1 ASP A 588      28.530  36.260  36.760  1.00  0.00           H
ATOM     66  HB2 ASP A 588      27.420  36.290  38.170  1.00  0.00           H
ATOM     67  CG  ASP A 588      26.940  37.620  36.450  1.00  0.00           C
ATOM     68  OD1 ASP A 588      27.590  38.150  35.520  1.00  0.00           O
ATOM     69  OD2 ASP A 588      25.800  37.970  36.750  1.00  0.00           O
ATOM     70  C   ASP A 588      27.030  33.720  37.070  1.00  0.00           C
ATOM     71  O   ASP A 588      27.730  32.880  36.390  1.00  0.00           O
ATOM     72  N   ILE A 589      26.490  33.430  38.260  1.00  0.00           N
ATOM     73  HN  ILE A 589      25.860  34.070  38.700  1.00  0.00           H
ATOM     74  CA  ILE A 589      26.640  32.200  38.960  1.00  0.00           C
ATOM     75  HA  ILE A 589      27.700  31.960  39.000  1.00  0.00           H
ATOM     76  CB  ILE A 589      26.250  32.300  40.410  1.00  0.00           C
ATOM     77  HB  ILE A 589      25.190  32.630  40.430  1.00  0.00           H
ATOM     78  CG2 ILE A 589      26.430  31.000  41.230  1.00  0.00           C
ATOM     79 HG21 ILE A 589      25.920  31.020  42.210  1.00  0.00           H
ATOM     80 HG22 ILE A 589      27.490  30.770  41.490  1.00  0.00           H
ATOM     81 HG23 ILE A 589      26.060  30.120  40.640  1.00  0.00           H
ATOM     82  CG1 ILE A 589      27.170  33.390  41.030  1.00  0.00           C
ATOM     83 HG11 ILE A 589      26.810  34.320  40.560  1.00  0.00           H
ATOM     84 HG12 ILE A 589      28.240  33.260  40.720  1.00  0.00           H
ATOM     85  CD  ILE A 589      27.160  33.520  42.570  1.00  0.00           C
ATOM     86  HD1 ILE A 589      27.590  32.590  43.000  1.00  0.00           H
ATOM     87  HD2 ILE A 589      26.100  33.540  42.920  1.00  0.00           H
ATOM     88  HD3 ILE A 589      27.760  34.400  42.890  1.00  0.00           H
ATOM     89  C   ILE A 589      26.030  31.020  38.280  1.00  0.00           C
ATOM     90  O   ILE A 589      26.650  29.960  38.030  1.00  0.00           O
ATOM     91  N   LYS A 590      24.770  31.140  37.900  1.00  0.00           N
ATOM     92  HN  LYS A 590      24.180  31.900  38.130  1.00  0.00           H
ATOM     93  CA  LYS A 590      24.150  30.130  37.050  1.00  0.00           C
ATOM     94  HA  LYS A 590      24.190  29.160  37.530  1.00  0.00           H
ATOM     95  CB  LYS A 590      22.600  30.530  36.880  1.00  0.00           C
ATOM     96  HB1 LYS A 590      22.110  29.950  36.060  1.00  0.00           H
ATOM     97  HB2 LYS A 590      22.480  31.640  36.790  1.00  0.00           H
ATOM     98  CG  LYS A 590      21.850  30.270  38.240  1.00  0.00           C
ATOM     99  HG1 LYS A 590      22.410  30.620  39.130  1.00  0.00           H
ATOM    100  HG2 LYS A 590      21.770  29.170  38.340  1.00  0.00           H
ATOM    101  CD  LYS A 590      20.420  30.870  38.380  1.00  0.00           C
ATOM    102  HD1 LYS A 590      19.960  30.930  37.370  1.00  0.00           H
ATOM    103  HD2 LYS A 590      20.510  31.920  38.670  1.00  0.00           H
ATOM    104  CE  LYS A 590      19.400  30.220  39.310  1.00  0.00           C
ATOM    105  HE1 LYS A 590      19.890  30.000  40.290  1.00  0.00           H
ATOM    106  HE2 LYS A 590      18.980  29.250  38.970  1.00  0.00           H
ATOM    107  NZ  LYS A 590      18.240  31.060  39.400  1.00  0.00           N
ATOM    108  HZ1 LYS A 590      18.310  31.980  39.900  1.00  0.00           H
ATOM    109  HZ2 LYS A 590      17.490  30.530  39.900  1.00  0.00           H
ATOM    110  HZ3 LYS A 590      17.920  31.360  38.470  1.00  0.00           H
ATOM    111  C   LYS A 590      24.780  29.890  35.690  1.00  0.00           C
ATOM    112  O   LYS A 590      25.100  28.770  35.320  1.00  0.00           O
ATOM    113  N   ARG A 591      25.180  30.970  34.990  1.00  0.00           N
ATOM    114  HN  ARG A 591      24.890  31.910  35.180  1.00  0.00           H
ATOM    115  CA  ARG A 591      25.970  30.730  33.740  1.00  0.00           C
ATOM    116  HA  ARG A 591      25.440  30.080  33.050  1.00  0.00           H
ATOM    117  CB  ARG A 591      26.160  31.990  32.910  1.00  0.00           C
ATOM    118  HB1 ARG A 591      26.940  31.870  32.130  1.00  0.00           H
ATOM    119  HB2 ARG A 591      26.460  32.770  33.640  1.00  0.00           H
ATOM    120  CG  ARG A 591      24.790  32.480  32.300  1.00  0.00           C
ATOM    121  HG1 ARG A 591      23.980  32.330  33.050  1.00  0.00           H
ATOM    122  HG2 ARG A 591      24.740  31.860  31.370  1.00  0.00           H
ATOM    123  CD  ARG A 591      24.690  33.990  31.920  1.00  0.00           C
ATOM    124  HD1 ARG A 591      25.610  34.200  31.330  1.00  0.00           H
ATOM    125  HD2 ARG A 591      24.700  34.700  32.780  1.00  0.00           H
ATOM    126  NE  ARG A 591      23.430  34.230  31.030  1.00  0.00           N
ATOM    127  HE  ARG A 591      22.940  33.420  30.700  1.00  0.00           H
ATOM    128  CZ  ARG A 591      22.830  35.390  30.870  1.00  0.00           C
ATOM    129  NH1 ARG A 591      23.230  36.520  31.290  1.00  0.00           N
ATOM    130 HH11 ARG A 591      24.200  36.550  31.540  1.00  0.00           H
ATOM    131 HH12 ARG A 591      22.780  37.360  30.970  1.00  0.00           H
ATOM    132  NH2 ARG A 591      21.690  35.310  30.250  1.00  0.00           N
ATOM    133 HH21 ARG A 591      21.050  36.080  30.290  1.00  0.00           H
ATOM    134 HH22 ARG A 591      21.340  34.510  29.760  1.00  0.00           H
ATOM    135  C   ARG A 591      27.320  30.000  33.930  1.00  0.00           C
ATOM    136  O   ARG A 591      27.830  29.360  33.040  1.00  0.00           O
ATOM    137  N   LYS A 592      27.950  30.140  35.110  1.00  0.00           N
ATOM    138  HN  LYS A 592      27.720  30.790  35.820  1.00  0.00           H
ATOM    139  CA  LYS A 592      29.290  29.590  35.360  1.00  0.00           C
ATOM    140  HA  LYS A 592      29.750  29.110  34.510  1.00  0.00           H
ATOM    141  CB  LYS A 592      30.320  30.710  35.870  1.00  0.00           C
ATOM    142  HB1 LYS A 592      31.250  30.230  36.240  1.00  0.00           H
ATOM    143  HB2 LYS A 592      29.880  31.360  36.640  1.00  0.00           H
ATOM    144  CG  LYS A 592      30.790  31.680  34.670  1.00  0.00           C
ATOM    145  HG1 LYS A 592      31.550  32.300  35.200  1.00  0.00           H
ATOM    146  HG2 LYS A 592      29.980  32.380  34.340  1.00  0.00           H
ATOM    147  CD  LYS A 592      31.540  30.960  33.550  1.00  0.00           C
ATOM    148  HD1 LYS A 592      30.980  30.220  32.950  1.00  0.00           H
ATOM    149  HD2 LYS A 592      32.290  30.370  34.110  1.00  0.00           H
ATOM    150  CE  LYS A 592      32.290  31.910  32.580  1.00  0.00           C
ATOM    151  HE1 LYS A 592      32.890  31.210  31.950  1.00  0.00           H
ATOM    152  HE2 LYS A 592      32.980  32.650  33.050  1.00  0.00           H
ATOM    153  NZ  LYS A 592      31.360  32.670  31.740  1.00  0.00           N
ATOM    154  HZ1 LYS A 592      31.170  33.630  32.100  1.00  0.00           H
ATOM    155  HZ2 LYS A 592      30.430  32.210  31.800  1.00  0.00           H
ATOM    156  HZ3 LYS A 592      31.620  32.710  30.720  1.00  0.00           H
ATOM    157  C   LYS A 592      29.380  28.340  36.150  1.00  0.00           C
ATOM    158  O   LYS A 592      30.450  27.730  36.310  1.00  0.00           O
ATOM    159  N   ALA A 593      28.210  27.930  36.500  1.00  0.00           N
ATOM    160  HN  ALA A 593      27.410  28.440  36.230  1.00  0.00           H
ATOM    161  CA  ALA A 593      27.870  26.650  37.220  1.00  0.00           C
ATOM    162  HA  ALA A 593      28.500  26.640  38.100  1.00  0.00           H
ATOM    163  CB  ALA A 593      26.380  26.580  37.640  1.00  0.00           C
ATOM    164  HB1 ALA A 593      26.080  27.480  38.220  1.00  0.00           H
ATOM    165  HB2 ALA A 593      26.180  25.660  38.230  1.00  0.00           H
ATOM    166  HB3 ALA A 593      25.930  26.580  36.620  1.00  0.00           H
ATOM    167  C   ALA A 593      28.370  25.300  36.560  1.00  0.00           C
ATOM    168  O   ALA A 593      28.850  24.540  37.370  1.00  0.00           O
ATOM    169  N   PRO A 594      28.240  24.920  35.240  1.00  0.00           N
ATOM    170  CD  PRO A 594      27.470  25.640  34.210  1.00  0.00           C
ATOM    171  HD1 PRO A 594      28.200  26.190  33.580  1.00  0.00           H
ATOM    172  HD2 PRO A 594      26.800  26.340  34.770  1.00  0.00           H
ATOM    173  CA  PRO A 594      28.370  23.510  34.890  1.00  0.00           C
ATOM    174  HA  PRO A 594      27.770  22.940  35.580  1.00  0.00           H
ATOM    175  CB  PRO A 594      27.860  23.490  33.380  1.00  0.00           C
ATOM    176  HB1 PRO A 594      27.410  22.470  33.220  1.00  0.00           H
ATOM    177  HB2 PRO A 594      28.540  23.780  32.570  1.00  0.00           H
ATOM    178  CG  PRO A 594      26.800  24.580  33.400  1.00  0.00           C
ATOM    179  HG1 PRO A 594      26.380  24.990  32.450  1.00  0.00           H
ATOM    180  HG2 PRO A 594      25.980  24.200  34.060  1.00  0.00           H
ATOM    181  C   PRO A 594      29.780  22.990  34.820  1.00  0.00           C
ATOM    182  O   PRO A 594      30.060  21.800  34.660  1.00  0.00           O
ATOM    183  N   PHE A 595      30.830  23.910  34.830  1.00  0.00           N
ATOM    184  HN  PHE A 595      30.540  24.870  34.890  1.00  0.00           H
ATOM    185  CA  PHE A 595      32.220  23.670  34.430  1.00  0.00           C
ATOM    186  HA  PHE A 595      32.390  22.820  33.780  1.00  0.00           H
ATOM    187  CB  PHE A 595      32.830  24.800  33.600  1.00  0.00           C
ATOM    188  HB1 PHE A 595      33.830  24.550  33.170  1.00  0.00           H
ATOM    189  HB2 PHE A 595      33.010  25.680  34.260  1.00  0.00           H
ATOM    190  CG  PHE A 595      31.850  25.130  32.590  1.00  0.00           C
ATOM    191  CD1 PHE A 595      31.320  26.370  32.630  1.00  0.00           C
ATOM    192  HD1 PHE A 595      31.560  27.080  33.410  1.00  0.00           H
ATOM    193  CE1 PHE A 595      30.290  26.720  31.750  1.00  0.00           C
ATOM    194  HE1 PHE A 595      30.100  27.770  31.800  1.00  0.00           H
ATOM    195  CZ  PHE A 595      29.870  25.780  30.770  1.00  0.00           C
ATOM    196  HZ  PHE A 595      29.020  25.980  30.140  1.00  0.00           H
ATOM    197  CD2 PHE A 595      31.510  24.200  31.600  1.00  0.00           C
ATOM    198  HD2 PHE A 595      31.920  23.200  31.580  1.00  0.00           H
ATOM    199  CE2 PHE A 595      30.500  24.540  30.720  1.00  0.00           C
ATOM    200  HE2 PHE A 595      30.250  23.840  29.940  1.00  0.00           H
ATOM    201  C   PHE A 595      33.050  23.540  35.760  1.00  0.00           C
ATOM    202  O   PHE A 595      34.290  23.620  35.690  1.00  0.00           O
ATOM    203  N   PHE A 596      32.450  23.550  36.910  1.00  0.00           N
ATOM    204  HN  PHE A 596      31.460  23.700  36.900  1.00  0.00           H
ATOM    205  CA  PHE A 596      33.110  23.620  38.130  1.00  0.00           C
ATOM    206  HA  PHE A 596      33.610  24.570  38.150  1.00  0.00           H
ATOM    207  CB  PHE A 596      32.000  23.640  39.270  1.00  0.00           C
ATOM    208  HB1 PHE A 596      31.320  22.750  39.200  1.00  0.00           H
ATOM    209  HB2 PHE A 596      31.330  24.500  39.020  1.00  0.00           H
ATOM    210  CG  PHE A 596      32.560  23.700  40.630  1.00  0.00           C
ATOM    211  CD1 PHE A 596      33.120  24.960  41.070  1.00  0.00           C
ATOM    212  HD1 PHE A 596      33.100  25.770  40.350  1.00  0.00           H
ATOM    213  CE1 PHE A 596      33.580  25.060  42.360  1.00  0.00           C
ATOM    214  HE1 PHE A 596      34.120  25.970  42.580  1.00  0.00           H
ATOM    215  CZ  PHE A 596      33.420  24.010  43.310  1.00  0.00           C
ATOM    216  HZ  PHE A 596      33.760  24.110  44.330  1.00  0.00           H
ATOM    217  CD2 PHE A 596      32.580  22.550  41.480  1.00  0.00           C
ATOM    218  HD2 PHE A 596      32.050  21.670  41.130  1.00  0.00           H
ATOM    219  CE2 PHE A 596      32.860  22.730  42.900  1.00  0.00           C
ATOM    220  HE2 PHE A 596      32.850  21.860  43.550  1.00  0.00           H
ATOM    221  C   PHE A 596      34.310  22.660  38.490  1.00  0.00           C
ATOM    222  O   PHE A 596      35.380  23.210  38.800  1.00  0.00           O
ATOM    223  N   LEU A 597      34.140  21.370  38.320  1.00  0.00           N
ATOM    224  HN  LEU A 597      33.220  21.050  38.140  1.00  0.00           H
ATOM    225  CA  LEU A 597      35.230  20.410  38.600  1.00  0.00           C
ATOM    226  HA  LEU A 597      35.570  20.550  39.610  1.00  0.00           H
ATOM    227  CB  LEU A 597      34.550  18.990  38.510  1.00  0.00           C
ATOM    228  HB1 LEU A 597      35.270  18.190  38.790  1.00  0.00           H
ATOM    229  HB2 LEU A 597      34.220  18.790  37.470  1.00  0.00           H
ATOM    230  CG  LEU A 597      33.450  18.810  39.610  1.00  0.00           C
ATOM    231  HG  LEU A 597      32.720  19.650  39.630  1.00  0.00           H
ATOM    232  CD1 LEU A 597      32.600  17.550  39.410  1.00  0.00           C
ATOM    233 HD11 LEU A 597      33.280  16.680  39.500  1.00  0.00           H
ATOM    234 HD12 LEU A 597      32.030  17.540  38.460  1.00  0.00           H
ATOM    235 HD13 LEU A 597      31.930  17.380  40.280  1.00  0.00           H
ATOM    236  CD2 LEU A 597      34.020  18.670  41.030  1.00  0.00           C
ATOM    237 HD21 LEU A 597      34.470  19.630  41.370  1.00  0.00           H
ATOM    238 HD22 LEU A 597      34.830  17.930  40.920  1.00  0.00           H
ATOM    239 HD23 LEU A 597      33.180  18.390  41.700  1.00  0.00           H
ATOM    240  C   LEU A 597      36.340  20.500  37.620  1.00  0.00           C
ATOM    241  O   LEU A 597      37.450  20.130  37.990  1.00  0.00           O
ATOM    242  N   SER A 598      36.110  21.040  36.380  1.00  0.00           N
ATOM    243  HN  SER A 598      35.170  21.270  36.130  1.00  0.00           H
ATOM    244  CA  SER A 598      37.250  21.220  35.420  1.00  0.00           C
ATOM    245  HA  SER A 598      37.720  20.250  35.370  1.00  0.00           H
ATOM    246  CB  SER A 598      36.870  21.640  34.050  1.00  0.00           C
ATOM    247  HB1 SER A 598      36.110  20.910  33.680  1.00  0.00           H
ATOM    248  HB2 SER A 598      37.630  21.530  33.250  1.00  0.00           H
ATOM    249  OG  SER A 598      36.210  22.900  34.010  1.00  0.00           O
ATOM    250  HG1 SER A 598      35.480  22.990  34.620  1.00  0.00           H
ATOM    251  C   SER A 598      38.340  22.190  35.880  1.00  0.00           C
ATOM    252  O   SER A 598      39.490  22.010  35.480  1.00  0.00           O
ATOM    253  N   ASP A 599      38.090  23.210  36.690  1.00  0.00           N
ATOM    254  HN  ASP A 599      37.150  23.440  36.940  1.00  0.00           H
ATOM    255  CA  ASP A 599      39.110  24.160  37.130  1.00  0.00           C
ATOM    256  HA  ASP A 599      39.670  24.590  36.300  1.00  0.00           H
ATOM    257  CB  ASP A 599      38.440  25.290  37.900  1.00  0.00           C
ATOM    258  HB1 ASP A 599      39.150  25.960  38.420  1.00  0.00           H
ATOM    259  HB2 ASP A 599      37.690  24.830  38.590  1.00  0.00           H
ATOM    260  CG  ASP A 599      37.630  26.190  36.990  1.00  0.00           C
ATOM    261  OD1 ASP A 599      37.880  26.200  35.790  1.00  0.00           O
ATOM    262  OD2 ASP A 599      36.880  27.000  37.560  1.00  0.00           O
ATOM    263  C   ASP A 599      40.100  23.440  38.050  1.00  0.00           C
ATOM    264  O   ASP A 599      41.200  23.900  38.290  1.00  0.00           O
ATOM    265  N   PHE A 600      39.660  22.230  38.620  1.00  0.00           N
ATOM    266  HN  PHE A 600      38.790  21.880  38.290  1.00  0.00           H
ATOM    267  CA  PHE A 600      40.490  21.420  39.580  1.00  0.00           C
ATOM    268  HA  PHE A 600      41.210  22.100  40.010  1.00  0.00           H
ATOM    269  CB  PHE A 600      39.690  20.760  40.760  1.00  0.00           C
ATOM    270  HB1 PHE A 600      40.440  20.340  41.470  1.00  0.00           H
ATOM    271  HB2 PHE A 600      38.920  20.010  40.460  1.00  0.00           H
ATOM    272  CG  PHE A 600      38.910  21.870  41.560  1.00  0.00           C
ATOM    273  CD1 PHE A 600      39.460  22.470  42.710  1.00  0.00           C
ATOM    274  HD1 PHE A 600      40.410  22.110  43.100  1.00  0.00           H
ATOM    275  CE1 PHE A 600      38.660  23.260  43.570  1.00  0.00           C
ATOM    276  HE1 PHE A 600      39.110  23.640  44.480  1.00  0.00           H
ATOM    277  CZ  PHE A 600      37.330  23.610  43.190  1.00  0.00           C
ATOM    278  HZ  PHE A 600      36.680  24.080  43.910  1.00  0.00           H
ATOM    279  CD2 PHE A 600      37.630  22.260  41.180  1.00  0.00           C
ATOM    280  HD2 PHE A 600      37.330  21.790  40.260  1.00  0.00           H
ATOM    281  CE2 PHE A 600      36.820  23.050  42.030  1.00  0.00           C
ATOM    282  HE2 PHE A 600      35.770  23.220  41.790  1.00  0.00           H
ATOM    283  C   PHE A 600      41.250  20.310  38.860  1.00  0.00           C
ATOM    284  O   PHE A 600      42.370  19.940  39.240  1.00  0.00           O
ATOM    285  N   LYS A 601      40.740  19.800  37.720  1.00  0.00           N
ATOM    286  HN  LYS A 601      39.980  20.340  37.370  1.00  0.00           H
ATOM    287  CA  LYS A 601      41.480  19.080  36.720  1.00  0.00           C
ATOM    288  HA  LYS A 601      42.040  18.370  37.310  1.00  0.00           H
ATOM    289  CB  LYS A 601      40.470  18.170  35.930  1.00  0.00           C
ATOM    290  HB1 LYS A 601      39.500  18.650  36.150  1.00  0.00           H
ATOM    291  HB2 LYS A 601      40.560  17.230  36.530  1.00  0.00           H
ATOM    292  CG  LYS A 601      40.700  17.950  34.350  1.00  0.00           C
ATOM    293  HG1 LYS A 601      40.210  17.000  34.060  1.00  0.00           H
ATOM    294  HG2 LYS A 601      41.800  17.910  34.210  1.00  0.00           H
ATOM    295  CD  LYS A 601      40.190  19.060  33.450  1.00  0.00           C
ATOM    296  HD1 LYS A 601      40.510  20.060  33.820  1.00  0.00           H
ATOM    297  HD2 LYS A 601      39.080  19.090  33.520  1.00  0.00           H
ATOM    298  CE  LYS A 601      40.590  18.850  31.980  1.00  0.00           C
ATOM    299  HE1 LYS A 601      40.280  17.830  31.690  1.00  0.00           H
ATOM    300  HE2 LYS A 601      41.680  18.940  31.840  1.00  0.00           H
ATOM    301  NZ  LYS A 601      39.990  19.930  31.150  1.00  0.00           N
ATOM    302  HZ1 LYS A 601      38.970  19.960  31.350  1.00  0.00           H
ATOM    303  HZ2 LYS A 601      40.070  19.620  30.160  1.00  0.00           H
ATOM    304  HZ3 LYS A 601      40.470  20.830  31.310  1.00  0.00           H
ATOM    305  C   LYS A 601      42.570  19.770  35.920  1.00  0.00           C
ATOM    306  O   LYS A 601      43.590  19.170  35.800  1.00  0.00           O
ATOM    307  N   ASP A 602      42.340  21.080  35.540  1.00  0.00           N
ATOM    308  HN  ASP A 602      41.520  21.630  35.620  1.00  0.00           H
ATOM    309  CA  ASP A 602      43.250  21.860  34.780  1.00  0.00           C
ATOM    310  HA  ASP A 602      43.790  21.210  34.100  1.00  0.00           H
ATOM    311  CB  ASP A 602      42.540  23.090  34.060  1.00  0.00           C
ATOM    312  HB1 ASP A 602      43.240  23.800  33.570  1.00  0.00           H
ATOM    313  HB2 ASP A 602      42.040  23.620  34.890  1.00  0.00           H
ATOM    314  CG  ASP A 602      41.480  22.740  33.040  1.00  0.00           C
ATOM    315  OD1 ASP A 602      41.800  21.790  32.240  1.00  0.00           O
ATOM    316  OD2 ASP A 602      40.590  23.520  32.760  1.00  0.00           O
ATOM    317  C   ASP A 602      44.500  22.390  35.530  1.00  0.00           C
ATOM    318  O   ASP A 602      45.390  23.010  34.950  1.00  0.00           O
ATOM    319  N   ALA A 603      44.500  22.190  36.810  1.00  0.00           N
ATOM    320  HN  ALA A 603      43.900  21.540  37.260  1.00  0.00           H
ATOM    321  CA  ALA A 603      45.480  22.820  37.730  1.00  0.00           C
ATOM    322  HA  ALA A 603      45.950  23.720  37.330  1.00  0.00           H
ATOM    323  CB  ALA A 603      44.660  23.350  38.920  1.00  0.00           C
ATOM    324  HB1 ALA A 603      44.250  22.500  39.510  1.00  0.00           H
ATOM    325  HB2 ALA A 603      43.860  24.050  38.600  1.00  0.00           H
ATOM    326  HB3 ALA A 603      45.410  23.960  39.480  1.00  0.00           H
ATOM    327  C   ALA A 603      46.460  21.880  38.330  1.00  0.00           C
ATOM    328  O   ALA A 603      47.470  22.370  38.950  1.00  0.00           O
ATOM    329  N   LEU A 604      46.440  20.600  37.880  1.00  0.00           N
ATOM    330  HN  LEU A 604      45.710  20.360  37.250  1.00  0.00           H
ATOM    331  CA  LEU A 604      47.330  19.580  38.470  1.00  0.00           C
ATOM    332  HA  LEU A 604      47.610  19.890  39.460  1.00  0.00           H
ATOM    333  CB  LEU A 604      46.540  18.270  38.630  1.00  0.00           C
ATOM    334  HB1 LEU A 604      47.220  17.420  38.850  1.00  0.00           H
ATOM    335  HB2 LEU A 604      46.070  18.060  37.640  1.00  0.00           H
ATOM    336  CG  LEU A 604      45.500  18.380  39.710  1.00  0.00           C
ATOM    337  HG  LEU A 604      45.020  19.380  39.860  1.00  0.00           H
ATOM    338  CD1 LEU A 604      44.310  17.390  39.510  1.00  0.00           C
ATOM    339 HD11 LEU A 604      43.500  17.680  40.220  1.00  0.00           H
ATOM    340 HD12 LEU A 604      44.660  16.350  39.710  1.00  0.00           H
ATOM    341 HD13 LEU A 604      43.840  17.490  38.500  1.00  0.00           H
ATOM    342  CD2 LEU A 604      46.210  18.120  41.040  1.00  0.00           C
ATOM    343 HD21 LEU A 604      45.650  18.340  41.970  1.00  0.00           H
ATOM    344 HD22 LEU A 604      47.110  18.730  41.240  1.00  0.00           H
ATOM    345 HD23 LEU A 604      46.490  17.040  41.000  1.00  0.00           H
ATOM    346  C   LEU A 604      48.610  19.450  37.650  1.00  0.00           C
ATOM    347  O   LEU A 604      48.840  18.540  36.760  1.00  0.00           O
ATOM    348  N   SER A 605      49.530  20.310  37.980  1.00  0.00           N
ATOM    349  HN  SER A 605      49.410  21.100  38.570  1.00  0.00           H
ATOM    350  CA  SER A 605      50.820  20.280  37.400  1.00  0.00           C
ATOM    351  HA  SER A 605      51.060  19.230  37.330  1.00  0.00           H
ATOM    352  CB  SER A 605      50.890  20.990  36.030  1.00  0.00           C
ATOM    353  HB1 SER A 605      50.110  20.510  35.410  1.00  0.00           H
ATOM    354  HB2 SER A 605      51.880  20.850  35.540  1.00  0.00           H
ATOM    355  OG  SER A 605      50.410  22.340  36.050  1.00  0.00           O
ATOM    356  HG1 SER A 605      49.520  22.380  35.710  1.00  0.00           H
ATOM    357  C   SER A 605      51.860  20.870  38.350  1.00  0.00           C
ATOM    358  O   SER A 605      51.620  21.610  39.330  1.00  0.00           O
ATOM    359  N   LEU A 606      53.150  20.600  38.100  1.00  0.00           N
ATOM    360  HN  LEU A 606      53.340  20.050  37.290  1.00  0.00           H
ATOM    361  CA  LEU A 606      54.310  21.000  38.900  1.00  0.00           C
ATOM    362  HA  LEU A 606      54.010  21.100  39.930  1.00  0.00           H
ATOM    363  CB  LEU A 606      55.580  20.090  38.750  1.00  0.00           C
ATOM    364  HB1 LEU A 606      56.410  20.450  39.390  1.00  0.00           H
ATOM    365  HB2 LEU A 606      55.780  20.110  37.660  1.00  0.00           H
ATOM    366  CG  LEU A 606      55.280  18.660  39.240  1.00  0.00           C
ATOM    367  HG  LEU A 606      54.380  18.280  38.680  1.00  0.00           H
ATOM    368  CD1 LEU A 606      56.560  17.780  39.070  1.00  0.00           C
ATOM    369 HD11 LEU A 606      56.430  16.850  39.660  1.00  0.00           H
ATOM    370 HD12 LEU A 606      57.490  18.290  39.410  1.00  0.00           H
ATOM    371 HD13 LEU A 606      56.700  17.470  38.010  1.00  0.00           H
ATOM    372  CD2 LEU A 606      54.960  18.700  40.750  1.00  0.00           C
ATOM    373 HD21 LEU A 606      54.010  19.250  40.940  1.00  0.00           H
ATOM    374 HD22 LEU A 606      55.800  19.120  41.340  1.00  0.00           H
ATOM    375 HD23 LEU A 606      54.930  17.670  41.170  1.00  0.00           H
ATOM    376  C   LEU A 606      54.700  22.400  38.530  1.00  0.00           C
ATOM    377  O   LEU A 606      55.320  23.090  39.320  1.00  0.00           O
ATOM    378  N   GLN A 607      54.280  22.900  37.330  1.00  0.00           N
ATOM    379  HN  GLN A 607      53.840  22.390  36.600  1.00  0.00           H
ATOM    380  CA  GLN A 607      54.300  24.290  36.970  1.00  0.00           C
ATOM    381  HA  GLN A 607      55.320  24.530  37.260  1.00  0.00           H
ATOM    382  CB  GLN A 607      54.060  24.300  35.430  1.00  0.00           C
ATOM    383  HB1 GLN A 607      53.690  25.330  35.200  1.00  0.00           H
ATOM    384  HB2 GLN A 607      53.330  23.500  35.200  1.00  0.00           H
ATOM    385  CG  GLN A 607      55.350  24.240  34.580  1.00  0.00           C
ATOM    386  HG1 GLN A 607      55.230  24.610  33.540  1.00  0.00           H
ATOM    387  HG2 GLN A 607      55.710  23.190  34.450  1.00  0.00           H
ATOM    388  CD  GLN A 607      56.500  25.030  35.220  1.00  0.00           C
ATOM    389  OE1 GLN A 607      57.620  24.520  35.470  1.00  0.00           O
ATOM    390  NE2 GLN A 607      56.230  26.290  35.630  1.00  0.00           N
ATOM    391 HE21 GLN A 607      57.040  26.760  35.970  1.00  0.00           H
ATOM    392 HE22 GLN A 607      55.380  26.740  35.360  1.00  0.00           H
ATOM    393  C   GLN A 607      53.390  25.130  37.880  1.00  0.00           C
ATOM    394  O   GLN A 607      53.690  26.250  38.380  1.00  0.00           O
ATOM    395  N   CYS A 608      52.100  24.630  37.980  1.00  0.00           N
ATOM    396  HN  CYS A 608      51.700  23.840  37.510  1.00  0.00           H
ATOM    397  CA  CYS A 608      51.190  25.180  38.970  1.00  0.00           C
ATOM    398  HA  CYS A 608      51.100  26.250  38.780  1.00  0.00           H
ATOM    399  CB  CYS A 608      49.790  24.680  38.830  1.00  0.00           C
ATOM    400  HB1 CYS A 608      49.220  25.080  39.710  1.00  0.00           H
ATOM    401  HB2 CYS A 608      49.910  23.590  38.940  1.00  0.00           H
ATOM    402  SG  CYS A 608      48.930  25.220  37.410  1.00  0.00           S
ATOM    403  HG1 CYS A 608      50.060  25.180  36.720  1.00  0.00           H
ATOM    404  C   CYS A 608      51.610  25.160  40.450  1.00  0.00           C
ATOM    405  O   CYS A 608      51.470  26.100  41.200  1.00  0.00           O
ATOM    406  N   LEU A 609      52.290  24.070  40.860  1.00  0.00           N
ATOM    407  HN  LEU A 609      52.530  23.400  40.170  1.00  0.00           H
ATOM    408  CA  LEU A 609      53.060  24.050  42.110  1.00  0.00           C
ATOM    409  HA  LEU A 609      52.470  24.370  42.950  1.00  0.00           H
ATOM    410  CB  LEU A 609      53.460  22.620  42.410  1.00  0.00           C
ATOM    411  HB1 LEU A 609      54.130  22.270  41.590  1.00  0.00           H
ATOM    412  HB2 LEU A 609      52.620  21.910  42.420  1.00  0.00           H
ATOM    413  CG  LEU A 609      54.230  22.380  43.750  1.00  0.00           C
ATOM    414  HG  LEU A 609      55.140  23.030  43.760  1.00  0.00           H
ATOM    415  CD1 LEU A 609      53.430  22.800  45.020  1.00  0.00           C
ATOM    416 HD11 LEU A 609      54.120  22.700  45.890  1.00  0.00           H
ATOM    417 HD12 LEU A 609      52.500  22.180  45.040  1.00  0.00           H
ATOM    418 HD13 LEU A 609      53.110  23.860  45.060  1.00  0.00           H
ATOM    419  CD2 LEU A 609      54.660  20.860  43.900  1.00  0.00           C
ATOM    420 HD21 LEU A 609      53.760  20.330  44.270  1.00  0.00           H
ATOM    421 HD22 LEU A 609      55.500  20.840  44.620  1.00  0.00           H
ATOM    422 HD23 LEU A 609      55.000  20.370  42.960  1.00  0.00           H
ATOM    423  C   LEU A 609      54.300  24.970  42.290  1.00  0.00           C
ATOM    424  O   LEU A 609      54.470  25.620  43.360  1.00  0.00           O
ATOM    425  N   ALA A 610      55.220  25.110  41.250  1.00  0.00           N
ATOM    426  HN  ALA A 610      55.140  24.510  40.460  1.00  0.00           H
ATOM    427  CA  ALA A 610      56.160  26.210  41.250  1.00  0.00           C
ATOM    428  HA  ALA A 610      56.890  26.100  42.040  1.00  0.00           H
ATOM    429  CB  ALA A 610      57.090  26.050  39.940  1.00  0.00           C
ATOM    430  HB1 ALA A 610      56.540  26.320  39.020  1.00  0.00           H
ATOM    431  HB2 ALA A 610      57.620  25.090  39.820  1.00  0.00           H
ATOM    432  HB3 ALA A 610      57.920  26.790  40.070  1.00  0.00           H
ATOM    433  C   ALA A 610      55.560  27.660  41.260  1.00  0.00           C
ATOM    434  O   ALA A 610      55.890  28.500  42.080  1.00  0.00           O
ATOM    435  N   SER A 611      54.530  27.910  40.440  1.00  0.00           N
ATOM    436  HN  SER A 611      54.250  27.200  39.800  1.00  0.00           H
ATOM    437  CA  SER A 611      53.840  29.110  40.570  1.00  0.00           C
ATOM    438  HA  SER A 611      54.540  29.890  40.310  1.00  0.00           H
ATOM    439  CB  SER A 611      52.770  29.200  39.490  1.00  0.00           C
ATOM    440  HB1 SER A 611      51.990  30.000  39.610  1.00  0.00           H
ATOM    441  HB2 SER A 611      52.180  28.290  39.740  1.00  0.00           H
ATOM    442  OG  SER A 611      53.450  29.180  38.220  1.00  0.00           O
ATOM    443  HG1 SER A 611      53.630  28.250  38.010  1.00  0.00           H
ATOM    444  C   SER A 611      53.170  29.480  41.950  1.00  0.00           C
ATOM    445  O   SER A 611      53.360  30.600  42.390  1.00  0.00           O
ATOM    446  N   ILE A 612      52.440  28.550  42.600  1.00  0.00           N
ATOM    447  HN  ILE A 612      52.370  27.690  42.120  1.00  0.00           H
ATOM    448  CA  ILE A 612      51.710  28.730  43.850  1.00  0.00           C
ATOM    449  HA  ILE A 612      51.050  29.570  43.810  1.00  0.00           H
ATOM    450  CB  ILE A 612      50.780  27.520  44.070  1.00  0.00           C
ATOM    451  HB  ILE A 612      51.480  26.650  43.980  1.00  0.00           H
ATOM    452  CG2 ILE A 612      50.180  27.400  45.530  1.00  0.00           C
ATOM    453 HG21 ILE A 612      50.940  27.000  46.230  1.00  0.00           H
ATOM    454 HG22 ILE A 612      49.340  26.670  45.550  1.00  0.00           H
ATOM    455 HG23 ILE A 612      49.730  28.340  45.900  1.00  0.00           H
ATOM    456  CG1 ILE A 612      49.620  27.540  43.030  1.00  0.00           C
ATOM    457 HG11 ILE A 612      49.980  27.890  42.040  1.00  0.00           H
ATOM    458 HG12 ILE A 612      48.850  28.300  43.270  1.00  0.00           H
ATOM    459  CD  ILE A 612      48.800  26.240  42.940  1.00  0.00           C
ATOM    460  HD1 ILE A 612      48.120  26.030  43.790  1.00  0.00           H
ATOM    461  HD2 ILE A 612      49.460  25.340  43.040  1.00  0.00           H
ATOM    462  HD3 ILE A 612      48.160  26.190  42.030  1.00  0.00           H
ATOM    463  C   ILE A 612      52.590  28.960  45.010  1.00  0.00           C
ATOM    464  O   ILE A 612      52.340  29.910  45.750  1.00  0.00           O
ATOM    465  N   LEU A 613      53.770  28.290  45.190  1.00  0.00           N
ATOM    466  HN  LEU A 613      54.080  27.510  44.630  1.00  0.00           H
ATOM    467  CA  LEU A 613      54.650  28.640  46.290  1.00  0.00           C
ATOM    468  HA  LEU A 613      54.080  28.840  47.180  1.00  0.00           H
ATOM    469  CB  LEU A 613      55.680  27.570  46.670  1.00  0.00           C
ATOM    470  HB1 LEU A 613      56.310  27.970  47.490  1.00  0.00           H
ATOM    471  HB2 LEU A 613      56.430  27.530  45.850  1.00  0.00           H
ATOM    472  CG  LEU A 613      55.140  26.070  46.950  1.00  0.00           C
ATOM    473  HG  LEU A 613      54.330  25.770  46.260  1.00  0.00           H
ATOM    474  CD1 LEU A 613      56.300  25.040  46.880  1.00  0.00           C
ATOM    475 HD11 LEU A 613      56.680  25.000  45.830  1.00  0.00           H
ATOM    476 HD12 LEU A 613      55.990  24.020  47.170  1.00  0.00           H
ATOM    477 HD13 LEU A 613      57.160  25.460  47.460  1.00  0.00           H
ATOM    478  CD2 LEU A 613      54.520  26.050  48.410  1.00  0.00           C
ATOM    479 HD21 LEU A 613      55.080  26.640  49.160  1.00  0.00           H
ATOM    480 HD22 LEU A 613      54.330  24.990  48.700  1.00  0.00           H
ATOM    481 HD23 LEU A 613      53.510  26.490  48.280  1.00  0.00           H
ATOM    482  C   LEU A 613      55.370  30.020  46.090  1.00  0.00           C
ATOM    483  O   LEU A 613      55.760  30.700  47.040  1.00  0.00           O
ATOM    484  N   PHE A 614      55.630  30.460  44.920  1.00  0.00           N
ATOM    485  HN  PHE A 614      55.440  29.840  44.150  1.00  0.00           H
ATOM    486  CA  PHE A 614      56.200  31.800  44.540  1.00  0.00           C
ATOM    487  HA  PHE A 614      57.020  31.950  45.230  1.00  0.00           H
ATOM    488  CB  PHE A 614      56.640  31.700  43.040  1.00  0.00           C
ATOM    489  HB1 PHE A 614      55.810  31.230  42.470  1.00  0.00           H
ATOM    490  HB2 PHE A 614      57.540  31.060  42.910  1.00  0.00           H
ATOM    491  CG  PHE A 614      57.050  33.050  42.400  1.00  0.00           C
ATOM    492  CD1 PHE A 614      56.110  33.770  41.740  1.00  0.00           C
ATOM    493  HD1 PHE A 614      55.110  33.380  41.790  1.00  0.00           H
ATOM    494  CE1 PHE A 614      56.450  34.970  41.170  1.00  0.00           C
ATOM    495  HE1 PHE A 614      55.740  35.590  40.620  1.00  0.00           H
ATOM    496  CZ  PHE A 614      57.750  35.380  41.080  1.00  0.00           C
ATOM    497  HZ  PHE A 614      58.040  36.320  40.630  1.00  0.00           H
ATOM    498  CD2 PHE A 614      58.450  33.440  42.410  1.00  0.00           C
ATOM    499  HD2 PHE A 614      59.280  32.790  42.660  1.00  0.00           H
ATOM    500  CE2 PHE A 614      58.770  34.640  41.740  1.00  0.00           C
ATOM    501  HE2 PHE A 614      59.830  34.880  41.730  1.00  0.00           H
ATOM    502  C   PHE A 614      55.220  32.920  44.820  1.00  0.00           C
ATOM    503  O   PHE A 614      55.560  33.890  45.490  1.00  0.00           O
ATOM    504  N   LEU A 615      54.010  32.710  44.440  1.00  0.00           N
ATOM    505  HN  LEU A 615      53.770  31.920  43.890  1.00  0.00           H
ATOM    506  CA  LEU A 615      52.840  33.610  44.710  1.00  0.00           C
ATOM    507  HA  LEU A 615      53.150  34.600  44.380  1.00  0.00           H
ATOM    508  CB  LEU A 615      51.660  33.200  43.800  1.00  0.00           C
ATOM    509  HB1 LEU A 615      50.830  33.900  44.020  1.00  0.00           H
ATOM    510  HB2 LEU A 615      51.260  32.170  44.000  1.00  0.00           H
ATOM    511  CG  LEU A 615      51.860  33.410  42.300  1.00  0.00           C
ATOM    512  HG  LEU A 615      52.840  32.970  42.000  1.00  0.00           H
ATOM    513  CD1 LEU A 615      50.730  32.920  41.470  1.00  0.00           C
ATOM    514 HD11 LEU A 615      50.280  31.900  41.530  1.00  0.00           H
ATOM    515 HD12 LEU A 615      50.850  33.190  40.390  1.00  0.00           H
ATOM    516 HD13 LEU A 615      49.880  33.590  41.740  1.00  0.00           H
ATOM    517  CD2 LEU A 615      52.110  34.930  41.980  1.00  0.00           C
ATOM    518 HD21 LEU A 615      53.060  35.390  42.340  1.00  0.00           H
ATOM    519 HD22 LEU A 615      51.250  35.490  42.380  1.00  0.00           H
ATOM    520 HD23 LEU A 615      52.050  34.990  40.860  1.00  0.00           H
ATOM    521  C   LEU A 615      52.310  33.760  46.110  1.00  0.00           C
ATOM    522  O   LEU A 615      52.000  34.830  46.540  1.00  0.00           O
ATOM    523  N   TYR A 616      52.340  32.710  46.920  1.00  0.00           N
ATOM    524  HN  TYR A 616      52.440  31.780  46.570  1.00  0.00           H
ATOM    525  CA  TYR A 616      52.190  32.780  48.360  1.00  0.00           C
ATOM    526  HA  TYR A 616      51.340  33.420  48.600  1.00  0.00           H
ATOM    527  CB  TYR A 616      52.150  31.300  48.930  1.00  0.00           C
ATOM    528  HB1 TYR A 616      52.940  30.700  48.430  1.00  0.00           H
ATOM    529  HB2 TYR A 616      51.160  30.880  48.640  1.00  0.00           H
ATOM    530  CG  TYR A 616      52.230  31.140  50.490  1.00  0.00           C
ATOM    531  CD1 TYR A 616      53.260  30.340  51.090  1.00  0.00           C
ATOM    532  HD1 TYR A 616      54.010  29.830  50.520  1.00  0.00           H
ATOM    533  CE1 TYR A 616      53.300  30.180  52.500  1.00  0.00           C
ATOM    534  HE1 TYR A 616      54.000  29.460  52.930  1.00  0.00           H
ATOM    535  CZ  TYR A 616      52.390  30.850  53.260  1.00  0.00           C
ATOM    536  OH  TYR A 616      52.510  30.640  54.680  1.00  0.00           O
ATOM    537  HH  TYR A 616      51.720  30.820  55.200  1.00  0.00           H
ATOM    538  CD2 TYR A 616      51.310  31.810  51.280  1.00  0.00           C
ATOM    539  HD2 TYR A 616      50.570  32.450  50.830  1.00  0.00           H
ATOM    540  CE2 TYR A 616      51.400  31.710  52.710  1.00  0.00           C
ATOM    541  HE2 TYR A 616      50.540  32.200  53.110  1.00  0.00           H
ATOM    542  C   TYR A 616      53.350  33.550  49.040  1.00  0.00           C
ATOM    543  O   TYR A 616      53.160  34.390  49.840  1.00  0.00           O
ATOM    544  N   CYS A 617      54.620  33.300  48.670  1.00  0.00           N
ATOM    545  HN  CYS A 617      54.980  32.630  48.030  1.00  0.00           H
ATOM    546  CA  CYS A 617      55.730  34.160  49.130  1.00  0.00           C
ATOM    547  HA  CYS A 617      55.700  34.110  50.210  1.00  0.00           H
ATOM    548  CB  CYS A 617      57.060  33.590  48.750  1.00  0.00           C
ATOM    549  HB1 CYS A 617      57.920  34.200  49.120  1.00  0.00           H
ATOM    550  HB2 CYS A 617      57.180  33.580  47.650  1.00  0.00           H
ATOM    551  SG  CYS A 617      57.440  31.920  49.320  1.00  0.00           S
ATOM    552  HG1 CYS A 617      56.770  31.280  48.350  1.00  0.00           H
ATOM    553  C   CYS A 617      55.610  35.610  48.700  1.00  0.00           C
ATOM    554  O   CYS A 617      55.780  36.540  49.450  1.00  0.00           O
ATOM    555  N   ALA A 618      55.220  35.930  47.410  1.00  0.00           N
ATOM    556  HN  ALA A 618      55.010  35.230  46.730  1.00  0.00           H
ATOM    557  CA  ALA A 618      55.140  37.320  46.880  1.00  0.00           C
ATOM    558  HA  ALA A 618      56.100  37.720  47.170  1.00  0.00           H
ATOM    559  CB  ALA A 618      54.910  37.440  45.370  1.00  0.00           C
ATOM    560  HB1 ALA A 618      54.780  38.470  44.970  1.00  0.00           H
ATOM    561  HB2 ALA A 618      54.080  36.770  45.030  1.00  0.00           H
ATOM    562  HB3 ALA A 618      55.830  37.030  44.890  1.00  0.00           H
ATOM    563  C   ALA A 618      54.030  37.990  47.750  1.00  0.00           C
ATOM    564  O   ALA A 618      54.090  39.070  48.280  1.00  0.00           O
ATOM    565  N   CYS A 619      52.910  37.170  48.030  1.00  0.00           N
ATOM    566  HN  CYS A 619      52.770  36.230  47.710  1.00  0.00           H
ATOM    567  CA  CYS A 619      51.810  37.820  48.680  1.00  0.00           C
ATOM    568  HA  CYS A 619      51.700  38.810  48.280  1.00  0.00           H
ATOM    569  CB  CYS A 619      50.470  37.050  48.360  1.00  0.00           C
ATOM    570  HB1 CYS A 619      49.650  37.500  48.960  1.00  0.00           H
ATOM    571  HB2 CYS A 619      50.570  35.980  48.630  1.00  0.00           H
ATOM    572  SG  CYS A 619      50.030  37.170  46.620  1.00  0.00           S
ATOM    573  HG1 CYS A 619      51.070  36.510  46.150  1.00  0.00           H
ATOM    574  C   CYS A 619      51.950  38.030  50.190  1.00  0.00           C
ATOM    575  O   CYS A 619      51.220  38.840  50.790  1.00  0.00           O
ATOM    576  N   MET A 620      52.710  37.190  50.960  1.00  0.00           N
ATOM    577  HN  MET A 620      53.250  36.480  50.510  1.00  0.00           H
ATOM    578  CA  MET A 620      52.790  37.230  52.400  1.00  0.00           C
ATOM    579  HA  MET A 620      51.740  37.140  52.660  1.00  0.00           H
ATOM    580  CB  MET A 620      53.410  35.930  52.980  1.00  0.00           C
ATOM    581  HB1 MET A 620      53.870  36.130  53.970  1.00  0.00           H
ATOM    582  HB2 MET A 620      54.290  35.640  52.380  1.00  0.00           H
ATOM    583  CG  MET A 620      52.420  34.730  53.080  1.00  0.00           C
ATOM    584  HG1 MET A 620      53.000  33.790  53.120  1.00  0.00           H
ATOM    585  HG2 MET A 620      52.090  34.690  52.020  1.00  0.00           H
ATOM    586  SD  MET A 620      51.220  34.860  54.440  1.00  0.00           S
ATOM    587  CE  MET A 620      52.420  34.710  55.750  1.00  0.00           C
ATOM    588  HE1 MET A 620      52.930  33.740  55.620  1.00  0.00           H
ATOM    589  HE2 MET A 620      51.920  34.620  56.730  1.00  0.00           H
ATOM    590  HE3 MET A 620      53.190  35.500  55.710  1.00  0.00           H
ATOM    591  C   MET A 620      53.280  38.470  52.970  1.00  0.00           C
ATOM    592  O   MET A 620      52.680  38.990  53.890  1.00  0.00           O
ATOM    593  N   SER A 621      54.430  39.030  52.570  1.00  0.00           N
ATOM    594  HN  SER A 621      54.920  38.640  51.790  1.00  0.00           H
ATOM    595  CA  SER A 621      54.950  40.370  52.870  1.00  0.00           C
ATOM    596  HA  SER A 621      55.340  40.320  53.870  1.00  0.00           H
ATOM    597  CB  SER A 621      56.180  40.920  52.030  1.00  0.00           C
ATOM    598  HB1 SER A 621      56.540  41.900  52.430  1.00  0.00           H
ATOM    599  HB2 SER A 621      56.010  41.070  50.940  1.00  0.00           H
ATOM    600  OG  SER A 621      57.250  39.990  52.160  1.00  0.00           O
ATOM    601  HG1 SER A 621      57.140  39.440  51.380  1.00  0.00           H
ATOM    602  C   SER A 621      53.960  41.530  52.960  1.00  0.00           C
ATOM    603  O   SER A 621      54.040  42.190  53.970  1.00  0.00           O
ATOM    604  N   PRO A 622      53.120  41.950  52.010  1.00  0.00           N
ATOM    605  CD  PRO A 622      53.250  41.540  50.580  1.00  0.00           C
ATOM    606  HD1 PRO A 622      53.230  40.450  50.400  1.00  0.00           H
ATOM    607  HD2 PRO A 622      54.060  42.000  49.980  1.00  0.00           H
ATOM    608  CA  PRO A 622      52.240  43.080  52.170  1.00  0.00           C
ATOM    609  HA  PRO A 622      52.870  43.900  52.490  1.00  0.00           H
ATOM    610  CB  PRO A 622      51.700  43.270  50.760  1.00  0.00           C
ATOM    611  HB1 PRO A 622      52.290  44.120  50.370  1.00  0.00           H
ATOM    612  HB2 PRO A 622      50.620  43.520  50.700  1.00  0.00           H
ATOM    613  CG  PRO A 622      51.920  41.970  49.980  1.00  0.00           C
ATOM    614  HG1 PRO A 622      51.160  41.220  50.280  1.00  0.00           H
ATOM    615  HG2 PRO A 622      51.990  42.090  48.870  1.00  0.00           H
ATOM    616  C   PRO A 622      51.150  42.950  53.230  1.00  0.00           C
ATOM    617  O   PRO A 622      50.930  43.900  54.040  1.00  0.00           O
ATOM    618  N   VAL A 623      50.460  41.790  53.270  1.00  0.00           N
ATOM    619  HN  VAL A 623      50.560  41.140  52.520  1.00  0.00           H
ATOM    620  CA  VAL A 623      49.560  41.330  54.350  1.00  0.00           C
ATOM    621  HA  VAL A 623      48.730  42.020  54.400  1.00  0.00           H
ATOM    622  CB  VAL A 623      48.900  39.990  54.020  1.00  0.00           C
ATOM    623  HB  VAL A 623      49.630  39.160  54.050  1.00  0.00           H
ATOM    624  CG1 VAL A 623      47.760  39.470  54.940  1.00  0.00           C
ATOM    625 HG11 VAL A 623      47.660  38.400  54.700  1.00  0.00           H
ATOM    626 HG12 VAL A 623      46.840  40.030  54.710  1.00  0.00           H
ATOM    627 HG13 VAL A 623      48.080  39.580  56.000  1.00  0.00           H
ATOM    628  CG2 VAL A 623      48.440  39.890  52.560  1.00  0.00           C
ATOM    629 HG21 VAL A 623      49.290  40.060  51.860  1.00  0.00           H
ATOM    630 HG22 VAL A 623      47.690  40.680  52.290  1.00  0.00           H
ATOM    631 HG23 VAL A 623      47.970  38.910  52.300  1.00  0.00           H
ATOM    632  C   VAL A 623      50.190  41.330  55.700  1.00  0.00           C
ATOM    633  O   VAL A 623      49.700  42.000  56.560  1.00  0.00           O
ATOM    634  N   ILE A 624      51.430  40.730  55.840  1.00  0.00           N
ATOM    635  HN  ILE A 624      51.910  40.440  55.020  1.00  0.00           H
ATOM    636  CA  ILE A 624      52.160  40.820  57.070  1.00  0.00           C
ATOM    637  HA  ILE A 624      51.540  40.450  57.860  1.00  0.00           H
ATOM    638  CB  ILE A 624      53.390  39.830  56.950  1.00  0.00           C
ATOM    639  HB  ILE A 624      53.740  39.870  55.890  1.00  0.00           H
ATOM    640  CG2 ILE A 624      54.510  40.230  57.980  1.00  0.00           C
ATOM    641 HG21 ILE A 624      55.050  41.120  57.560  1.00  0.00           H
ATOM    642 HG22 ILE A 624      55.290  39.490  58.240  1.00  0.00           H
ATOM    643 HG23 ILE A 624      53.950  40.510  58.900  1.00  0.00           H
ATOM    644  CG1 ILE A 624      52.910  38.370  57.080  1.00  0.00           C
ATOM    645 HG11 ILE A 624      53.730  37.640  56.870  1.00  0.00           H
ATOM    646 HG12 ILE A 624      52.220  38.150  56.240  1.00  0.00           H
ATOM    647  CD  ILE A 624      52.190  38.020  58.390  1.00  0.00           C
ATOM    648  HD1 ILE A 624      52.790  38.440  59.240  1.00  0.00           H
ATOM    649  HD2 ILE A 624      52.020  36.930  58.500  1.00  0.00           H
ATOM    650  HD3 ILE A 624      51.190  38.510  58.410  1.00  0.00           H
ATOM    651  C   ILE A 624      52.540  42.260  57.510  1.00  0.00           C
ATOM    652  O   ILE A 624      52.430  42.580  58.720  1.00  0.00           O
ATOM    653  N   THR A 625      52.960  43.130  56.550  1.00  0.00           N
ATOM    654  HN  THR A 625      53.140  42.760  55.640  1.00  0.00           H
ATOM    655  CA  THR A 625      53.350  44.550  56.780  1.00  0.00           C
ATOM    656  HA  THR A 625      54.110  44.470  57.540  1.00  0.00           H
ATOM    657  CB  THR A 625      54.030  45.250  55.520  1.00  0.00           C
ATOM    658  HB  THR A 625      53.230  45.170  54.750  1.00  0.00           H
ATOM    659  OG1 THR A 625      55.120  44.440  55.050  1.00  0.00           O
ATOM    660  HG1 THR A 625      54.760  43.650  54.640  1.00  0.00           H
ATOM    661  CG2 THR A 625      54.630  46.640  55.780  1.00  0.00           C
ATOM    662 HG21 THR A 625      55.480  46.650  56.500  1.00  0.00           H
ATOM    663 HG22 THR A 625      53.920  47.440  56.060  1.00  0.00           H
ATOM    664 HG23 THR A 625      55.110  46.900  54.810  1.00  0.00           H
ATOM    665  C   THR A 625      52.210  45.410  57.220  1.00  0.00           C
ATOM    666  O   THR A 625      52.210  46.160  58.230  1.00  0.00           O
ATOM    667  N   PHE A 626      51.060  45.220  56.490  1.00  0.00           N
ATOM    668  HN  PHE A 626      51.020  44.560  55.730  1.00  0.00           H
ATOM    669  CA  PHE A 626      49.740  45.750  56.800  1.00  0.00           C
ATOM    670  HA  PHE A 626      49.820  46.820  56.780  1.00  0.00           H
ATOM    671  CB  PHE A 626      48.520  45.320  55.870  1.00  0.00           C
ATOM    672  HB1 PHE A 626      48.720  44.240  55.700  1.00  0.00           H
ATOM    673  HB2 PHE A 626      48.860  45.790  54.920  1.00  0.00           H
ATOM    674  CG  PHE A 626      47.080  45.660  56.160  1.00  0.00           C
ATOM    675  CD1 PHE A 626      46.230  44.690  56.580  1.00  0.00           C
ATOM    676  HD1 PHE A 626      46.640  43.760  56.970  1.00  0.00           H
ATOM    677  CE1 PHE A 626      44.870  44.810  56.580  1.00  0.00           C
ATOM    678  HE1 PHE A 626      44.220  44.040  56.970  1.00  0.00           H
ATOM    679  CZ  PHE A 626      44.300  45.960  56.050  1.00  0.00           C
ATOM    680  HZ  PHE A 626      43.240  46.070  56.230  1.00  0.00           H
ATOM    681  CD2 PHE A 626      46.530  46.860  55.730  1.00  0.00           C
ATOM    682  HD2 PHE A 626      47.110  47.610  55.220  1.00  0.00           H
ATOM    683  CE2 PHE A 626      45.130  47.010  55.690  1.00  0.00           C
ATOM    684  HE2 PHE A 626      44.670  47.920  55.330  1.00  0.00           H
ATOM    685  C   PHE A 626      49.260  45.470  58.200  1.00  0.00           C
ATOM    686  O   PHE A 626      48.840  46.410  58.930  1.00  0.00           O
ATOM    687  N   GLY A 627      49.500  44.200  58.630  1.00  0.00           N
ATOM    688  HN  GLY A 627      49.860  43.450  58.070  1.00  0.00           H
ATOM    689  CA  GLY A 627      49.220  43.890  59.990  1.00  0.00           C
ATOM    690  HA1 GLY A 627      49.280  42.810  60.080  1.00  0.00           H
ATOM    691  HA2 GLY A 627      48.240  44.310  60.200  1.00  0.00           H
ATOM    692  C   GLY A 627      50.110  44.450  61.000  1.00  0.00           C
ATOM    693  O   GLY A 627      49.600  44.930  62.000  1.00  0.00           O
ATOM    694  N   GLY A 628      51.390  44.490  60.750  1.00  0.00           N
ATOM    695  HN  GLY A 628      51.730  44.100  59.900  1.00  0.00           H
ATOM    696  CA  GLY A 628      52.380  45.160  61.650  1.00  0.00           C
ATOM    697  HA1 GLY A 628      53.400  44.980  61.340  1.00  0.00           H
ATOM    698  HA2 GLY A 628      52.200  44.760  62.640  1.00  0.00           H
ATOM    699  C   GLY A 628      52.270  46.630  61.830  1.00  0.00           C
ATOM    700  O   GLY A 628      52.280  47.130  62.980  1.00  0.00           O
ATOM    701  N   LEU A 629      52.040  47.410  60.750  1.00  0.00           N
ATOM    702  HN  LEU A 629      52.260  47.130  59.820  1.00  0.00           H
ATOM    703  CA  LEU A 629      51.790  48.850  60.770  1.00  0.00           C
ATOM    704  HA  LEU A 629      52.490  49.290  61.460  1.00  0.00           H
ATOM    705  CB  LEU A 629      52.060  49.500  59.350  1.00  0.00           C
ATOM    706  HB1 LEU A 629      51.530  50.480  59.340  1.00  0.00           H
ATOM    707  HB2 LEU A 629      51.740  48.830  58.530  1.00  0.00           H
ATOM    708  CG  LEU A 629      53.530  49.930  58.940  1.00  0.00           C
ATOM    709  HG  LEU A 629      53.510  50.310  57.890  1.00  0.00           H
ATOM    710  CD1 LEU A 629      53.990  51.060  59.820  1.00  0.00           C
ATOM    711 HD11 LEU A 629      55.070  51.320  59.730  1.00  0.00           H
ATOM    712 HD12 LEU A 629      53.760  50.830  60.880  1.00  0.00           H
ATOM    713 HD13 LEU A 629      53.550  52.030  59.490  1.00  0.00           H
ATOM    714  CD2 LEU A 629      54.510  48.780  59.020  1.00  0.00           C
ATOM    715 HD21 LEU A 629      54.800  48.620  60.080  1.00  0.00           H
ATOM    716 HD22 LEU A 629      55.360  48.970  58.340  1.00  0.00           H
ATOM    717 HD23 LEU A 629      53.950  47.880  58.670  1.00  0.00           H
ATOM    718  C   LEU A 629      50.380  49.110  61.480  1.00  0.00           C
ATOM    719  O   LEU A 629      50.280  49.930  62.450  1.00  0.00           O
ATOM    720  N   LEU A 630      49.350  48.360  61.140  1.00  0.00           N
ATOM    721  HN  LEU A 630      49.480  47.740  60.370  1.00  0.00           H
ATOM    722  CA  LEU A 630      47.960  48.510  61.720  1.00  0.00           C
ATOM    723  HA  LEU A 630      47.590  49.520  61.600  1.00  0.00           H
ATOM    724  CB  LEU A 630      46.980  47.460  61.040  1.00  0.00           C
ATOM    725  HB1 LEU A 630      47.350  46.420  61.150  1.00  0.00           H
ATOM    726  HB2 LEU A 630      47.040  47.750  59.970  1.00  0.00           H
ATOM    727  CG  LEU A 630      45.550  47.520  61.530  1.00  0.00           C
ATOM    728  HG  LEU A 630      45.460  47.340  62.630  1.00  0.00           H
ATOM    729  CD1 LEU A 630      44.820  48.830  61.130  1.00  0.00           C
ATOM    730 HD11 LEU A 630      45.490  49.690  61.370  1.00  0.00           H
ATOM    731 HD12 LEU A 630      43.950  48.810  61.830  1.00  0.00           H
ATOM    732 HD13 LEU A 630      44.490  48.830  60.070  1.00  0.00           H
ATOM    733  CD2 LEU A 630      44.830  46.250  60.960  1.00  0.00           C
ATOM    734 HD21 LEU A 630      45.200  45.300  61.430  1.00  0.00           H
ATOM    735 HD22 LEU A 630      45.040  46.060  59.890  1.00  0.00           H
ATOM    736 HD23 LEU A 630      43.770  46.430  61.200  1.00  0.00           H
ATOM    737  C   LEU A 630      47.990  48.200  63.210  1.00  0.00           C
ATOM    738  O   LEU A 630      47.380  48.880  64.020  1.00  0.00           O
ATOM    739  N   GLY A 631      48.810  47.120  63.580  1.00  0.00           N
ATOM    740  HN  GLY A 631      49.380  46.730  62.860  1.00  0.00           H
ATOM    741  CA  GLY A 631      48.840  46.750  65.030  1.00  0.00           C
ATOM    742  HA1 GLY A 631      49.480  45.890  65.050  1.00  0.00           H
ATOM    743  HA2 GLY A 631      47.870  46.440  65.380  1.00  0.00           H
ATOM    744  C   GLY A 631      49.430  47.850  65.880  1.00  0.00           C
ATOM    745  O   GLY A 631      48.900  48.090  66.950  1.00  0.00           O
ATOM    746  N   GLU A 632      50.530  48.500  65.520  1.00  0.00           N
ATOM    747  HN  GLU A 632      50.880  48.170  64.650  1.00  0.00           H
ATOM    748  CA  GLU A 632      51.110  49.670  66.150  1.00  0.00           C
ATOM    749  HA  GLU A 632      51.250  49.530  67.210  1.00  0.00           H
ATOM    750  CB  GLU A 632      52.530  49.990  65.600  1.00  0.00           C
ATOM    751  HB1 GLU A 632      52.840  50.960  66.060  1.00  0.00           H
ATOM    752  HB2 GLU A 632      52.600  50.170  64.510  1.00  0.00           H
ATOM    753  CG  GLU A 632      53.580  48.860  65.840  1.00  0.00           C
ATOM    754  HG1 GLU A 632      54.520  49.070  65.290  1.00  0.00           H
ATOM    755  HG2 GLU A 632      53.070  47.980  65.390  1.00  0.00           H
ATOM    756  CD  GLU A 632      53.790  48.400  67.320  1.00  0.00           C
ATOM    757  OE1 GLU A 632      53.230  47.310  67.730  1.00  0.00           O
ATOM    758  OE2 GLU A 632      54.420  49.140  68.100  1.00  0.00           O
ATOM    759  C   GLU A 632      50.270  50.880  66.220  1.00  0.00           C
ATOM    760  O   GLU A 632      49.950  51.360  67.330  1.00  0.00           O
ATOM    761  N   ALA A 633      49.690  51.220  65.080  1.00  0.00           N
ATOM    762  HN  ALA A 633      50.080  50.710  64.320  1.00  0.00           H
ATOM    763  CA  ALA A 633      48.700  52.270  64.860  1.00  0.00           C
ATOM    764  HA  ALA A 633      49.160  53.190  65.190  1.00  0.00           H
ATOM    765  CB  ALA A 633      48.210  52.460  63.420  1.00  0.00           C
ATOM    766  HB1 ALA A 633      47.530  53.310  63.230  1.00  0.00           H
ATOM    767  HB2 ALA A 633      47.690  51.530  63.090  1.00  0.00           H
ATOM    768  HB3 ALA A 633      49.170  52.550  62.860  1.00  0.00           H
ATOM    769  C   ALA A 633      47.520  52.240  65.610  1.00  0.00           C
ATOM    770  O   ALA A 633      47.140  53.320  66.120  1.00  0.00           O
ATOM    771  N   THR A 634      46.920  51.090  65.880  1.00  0.00           N
ATOM    772  HN  THR A 634      47.290  50.220  65.520  1.00  0.00           H
ATOM    773  CA  THR A 634      45.600  50.930  66.510  1.00  0.00           C
ATOM    774  HA  THR A 634      45.090  51.880  66.560  1.00  0.00           H
ATOM    775  CB  THR A 634      44.760  49.860  65.810  1.00  0.00           C
ATOM    776  HB  THR A 634      43.780  49.850  66.340  1.00  0.00           H
ATOM    777  OG1 THR A 634      45.330  48.540  65.850  1.00  0.00           O
ATOM    778  HG1 THR A 634      46.040  48.640  65.220  1.00  0.00           H
ATOM    779  CG2 THR A 634      44.520  50.160  64.390  1.00  0.00           C
ATOM    780 HG21 THR A 634      43.980  51.120  64.310  1.00  0.00           H
ATOM    781 HG22 THR A 634      43.800  49.400  64.010  1.00  0.00           H
ATOM    782 HG23 THR A 634      45.430  50.170  63.750  1.00  0.00           H
ATOM    783  C   THR A 634      45.800  50.380  67.930  1.00  0.00           C
ATOM    784  O   THR A 634      44.970  49.830  68.640  1.00  0.00           O
ATOM    785  N   GLU A 635      47.070  50.560  68.450  1.00  0.00           N
ATOM    786  HN  GLU A 635      47.520  51.270  67.910  1.00  0.00           H
ATOM    787  CA  GLU A 635      47.600  50.140  69.670  1.00  0.00           C
ATOM    788  HA  GLU A 635      48.670  50.060  69.580  1.00  0.00           H
ATOM    789  CB  GLU A 635      47.490  51.280  70.830  1.00  0.00           C
ATOM    790  HB1 GLU A 635      47.710  50.800  71.810  1.00  0.00           H
ATOM    791  HB2 GLU A 635      46.430  51.600  70.910  1.00  0.00           H
ATOM    792  CG  GLU A 635      48.500  52.410  70.780  1.00  0.00           C
ATOM    793  HG1 GLU A 635      48.570  52.570  69.680  1.00  0.00           H
ATOM    794  HG2 GLU A 635      49.490  52.090  71.160  1.00  0.00           H
ATOM    795  CD  GLU A 635      48.100  53.690  71.370  1.00  0.00           C
ATOM    796  OE1 GLU A 635      46.990  54.230  71.100  1.00  0.00           O
ATOM    797  OE2 GLU A 635      48.990  54.200  72.080  1.00  0.00           O
ATOM    798  C   GLU A 635      47.130  48.750  70.080  1.00  0.00           C
ATOM    799  O   GLU A 635      46.880  48.540  71.250  1.00  0.00           O
ATOM    800  N   GLY A 636      47.150  47.770  69.150  1.00  0.00           N
ATOM    801  HN  GLY A 636      47.400  48.100  68.250  1.00  0.00           H
ATOM    802  CA  GLY A 636      46.770  46.330  69.520  1.00  0.00           C
ATOM    803  HA1 GLY A 636      46.970  46.200  70.570  1.00  0.00           H
ATOM    804  HA2 GLY A 636      47.300  45.640  68.870  1.00  0.00           H
ATOM    805  C   GLY A 636      45.270  46.100  69.310  1.00  0.00           C
ATOM    806  O   GLY A 636      44.800  45.120  69.830  1.00  0.00           O
ATOM    807  N   ARG A 637      44.410  46.970  68.670  1.00  0.00           N
ATOM    808  HN  ARG A 637      44.770  47.850  68.360  1.00  0.00           H
ATOM    809  CA  ARG A 637      43.050  46.550  68.440  1.00  0.00           C
ATOM    810  HA  ARG A 637      42.700  46.120  69.360  1.00  0.00           H
ATOM    811  CB  ARG A 637      42.130  47.790  68.180  1.00  0.00           C
ATOM    812  HB1 ARG A 637      41.110  47.470  67.880  1.00  0.00           H
ATOM    813  HB2 ARG A 637      42.530  48.320  67.290  1.00  0.00           H
ATOM    814  CG  ARG A 637      41.950  48.690  69.440  1.00  0.00           C
ATOM    815  HG1 ARG A 637      42.000  49.720  69.010  1.00  0.00           H
ATOM    816  HG2 ARG A 637      42.830  48.780  70.120  1.00  0.00           H
ATOM    817  CD  ARG A 637      40.710  48.370  70.260  1.00  0.00           C
ATOM    818  HD1 ARG A 637      40.790  47.350  70.690  1.00  0.00           H
ATOM    819  HD2 ARG A 637      39.820  48.490  69.600  1.00  0.00           H
ATOM    820  NE  ARG A 637      40.790  49.330  71.450  1.00  0.00           N
ATOM    821  HE  ARG A 637      41.600  49.450  72.020  1.00  0.00           H
ATOM    822  CZ  ARG A 637      39.770  50.140  71.660  1.00  0.00           C
ATOM    823  NH1 ARG A 637      39.910  51.150  72.490  1.00  0.00           N
ATOM    824 HH11 ARG A 637      40.790  51.310  72.920  1.00  0.00           H
ATOM    825 HH12 ARG A 637      39.060  51.590  72.770  1.00  0.00           H
ATOM    826  NH2 ARG A 637      38.550  49.790  71.330  1.00  0.00           N
ATOM    827 HH21 ARG A 637      38.350  48.840  71.130  1.00  0.00           H
ATOM    828 HH22 ARG A 637      37.930  50.170  72.030  1.00  0.00           H
ATOM    829  C   ARG A 637      42.870  45.530  67.430  1.00  0.00           C
ATOM    830  O   ARG A 637      42.020  44.610  67.610  1.00  0.00           O
ATOM    831  N   ILE A 638      43.550  45.690  66.260  1.00  0.00           N
ATOM    832  HN  ILE A 638      44.170  46.460  66.140  1.00  0.00           H
ATOM    833  CA  ILE A 638      43.620  44.720  65.220  1.00  0.00           C
ATOM    834  HA  ILE A 638      43.460  43.790  65.740  1.00  0.00           H
ATOM    835  CB  ILE A 638      42.470  44.740  64.130  1.00  0.00           C
ATOM    836  HB  ILE A 638      42.930  44.260  63.240  1.00  0.00           H
ATOM    837  CG2 ILE A 638      41.230  43.960  64.590  1.00  0.00           C
ATOM    838 HG21 ILE A 638      40.690  44.470  65.420  1.00  0.00           H
ATOM    839 HG22 ILE A 638      41.410  42.900  64.910  1.00  0.00           H
ATOM    840 HG23 ILE A 638      40.610  43.960  63.660  1.00  0.00           H
ATOM    841  CG1 ILE A 638      42.090  46.210  63.870  1.00  0.00           C
ATOM    842 HG11 ILE A 638      42.990  46.840  63.700  1.00  0.00           H
ATOM    843 HG12 ILE A 638      41.590  46.660  64.760  1.00  0.00           H
ATOM    844  CD  ILE A 638      41.180  46.530  62.610  1.00  0.00           C
ATOM    845  HD1 ILE A 638      41.680  46.180  61.690  1.00  0.00           H
ATOM    846  HD2 ILE A 638      41.120  47.640  62.530  1.00  0.00           H
ATOM    847  HD3 ILE A 638      40.180  46.060  62.690  1.00  0.00           H
ATOM    848  C   ILE A 638      45.020  44.590  64.610  1.00  0.00           C
ATOM    849  O   ILE A 638      45.740  45.590  64.500  1.00  0.00           O
ATOM    850  N   SER A 639      45.440  43.320  64.180  1.00  0.00           N
ATOM    851  HN  SER A 639      44.880  42.500  64.270  1.00  0.00           H
ATOM    852  CA  SER A 639      46.850  43.110  63.710  1.00  0.00           C
ATOM    853  HA  SER A 639      47.060  44.000  63.140  1.00  0.00           H
ATOM    854  CB  SER A 639      47.930  43.150  64.840  1.00  0.00           C
ATOM    855  HB1 SER A 639      47.920  42.200  65.420  1.00  0.00           H
ATOM    856  HB2 SER A 639      47.730  43.950  65.580  1.00  0.00           H
ATOM    857  OG  SER A 639      49.260  43.230  64.330  1.00  0.00           O
ATOM    858  HG1 SER A 639      49.330  43.930  63.680  1.00  0.00           H
ATOM    859  C   SER A 639      46.880  41.980  62.740  1.00  0.00           C
ATOM    860  O   SER A 639      45.960  41.670  61.960  1.00  0.00           O
ATOM    861  N   ALA A 640      48.030  41.320  62.690  1.00  0.00           N
ATOM    862  HN  ALA A 640      48.660  41.500  63.440  1.00  0.00           H
ATOM    863  CA  ALA A 640      48.510  40.390  61.660  1.00  0.00           C
ATOM    864  HA  ALA A 640      48.470  40.900  60.710  1.00  0.00           H
ATOM    865  CB  ALA A 640      50.000  40.170  61.970  1.00  0.00           C
ATOM    866  HB1 ALA A 640      50.150  39.510  62.850  1.00  0.00           H
ATOM    867  HB2 ALA A 640      50.470  41.150  62.200  1.00  0.00           H
ATOM    868  HB3 ALA A 640      50.550  39.730  61.110  1.00  0.00           H
ATOM    869  C   ALA A 640      47.710  39.100  61.420  1.00  0.00           C
ATOM    870  O   ALA A 640      47.360  38.710  60.310  1.00  0.00           O
ATOM    871  N   ILE A 641      47.370  38.390  62.490  1.00  0.00           N
ATOM    872  HN  ILE A 641      47.500  38.720  63.420  1.00  0.00           H
ATOM    873  CA  ILE A 641      46.640  37.110  62.500  1.00  0.00           C
ATOM    874  HA  ILE A 641      47.180  36.400  61.890  1.00  0.00           H
ATOM    875  CB  ILE A 641      46.670  36.690  64.060  1.00  0.00           C
ATOM    876  HB  ILE A 641      46.220  37.400  64.780  1.00  0.00           H
ATOM    877  CG2 ILE A 641      45.830  35.420  64.240  1.00  0.00           C
ATOM    878 HG21 ILE A 641      44.720  35.570  64.200  1.00  0.00           H
ATOM    879 HG22 ILE A 641      46.080  34.810  65.120  1.00  0.00           H
ATOM    880 HG23 ILE A 641      46.100  34.780  63.370  1.00  0.00           H
ATOM    881  CG1 ILE A 641      48.110  36.460  64.400  1.00  0.00           C
ATOM    882 HG11 ILE A 641      48.070  35.900  65.350  1.00  0.00           H
ATOM    883 HG12 ILE A 641      48.490  37.480  64.600  1.00  0.00           H
ATOM    884  CD  ILE A 641      49.090  35.810  63.380  1.00  0.00           C
ATOM    885  HD1 ILE A 641      49.940  35.440  64.000  1.00  0.00           H
ATOM    886  HD2 ILE A 641      49.430  36.570  62.660  1.00  0.00           H
ATOM    887  HD3 ILE A 641      48.590  35.040  62.770  1.00  0.00           H
ATOM    888  C   ILE A 641      45.210  37.280  62.110  1.00  0.00           C
ATOM    889  O   ILE A 641      44.820  36.600  61.180  1.00  0.00           O
ATOM    890  N   GLU A 642      44.490  38.320  62.590  1.00  0.00           N
ATOM    891  HN  GLU A 642      44.850  38.830  63.380  1.00  0.00           H
ATOM    892  CA  GLU A 642      43.240  38.780  62.050  1.00  0.00           C
ATOM    893  HA  GLU A 642      42.430  38.080  62.180  1.00  0.00           H
ATOM    894  CB  GLU A 642      42.890  40.170  62.720  1.00  0.00           C
ATOM    895  HB1 GLU A 642      41.820  40.270  62.450  1.00  0.00           H
ATOM    896  HB2 GLU A 642      43.550  41.020  62.470  1.00  0.00           H
ATOM    897  CG  GLU A 642      42.830  40.000  64.300  1.00  0.00           C
ATOM    898  HG1 GLU A 642      42.750  38.930  64.610  1.00  0.00           H
ATOM    899  HG2 GLU A 642      41.930  40.440  64.780  1.00  0.00           H
ATOM    900  CD  GLU A 642      44.090  40.500  65.020  1.00  0.00           C
ATOM    901  OE1 GLU A 642      43.930  41.220  66.020  1.00  0.00           O
ATOM    902  OE2 GLU A 642      45.190  40.030  64.690  1.00  0.00           O
ATOM    903  C   GLU A 642      43.260  39.100  60.590  1.00  0.00           C
ATOM    904  O   GLU A 642      42.350  38.800  59.840  1.00  0.00           O
ATOM    905  N   SER A 643      44.360  39.760  60.120  1.00  0.00           N
ATOM    906  HN  SER A 643      45.090  39.780  60.780  1.00  0.00           H
ATOM    907  CA  SER A 643      44.650  40.320  58.780  1.00  0.00           C
ATOM    908  HA  SER A 643      43.790  40.900  58.440  1.00  0.00           H
ATOM    909  CB  SER A 643      45.920  41.230  58.700  1.00  0.00           C
ATOM    910  HB1 SER A 643      46.160  41.390  57.620  1.00  0.00           H
ATOM    911  HB2 SER A 643      46.790  40.630  59.060  1.00  0.00           H
ATOM    912  OG  SER A 643      45.730  42.500  59.340  1.00  0.00           O
ATOM    913  HG1 SER A 643      45.480  42.260  60.240  1.00  0.00           H
ATOM    914  C   SER A 643      44.800  39.110  57.840  1.00  0.00           C
ATOM    915  O   SER A 643      44.270  38.990  56.710  1.00  0.00           O
ATOM    916  N   LEU A 644      45.540  38.050  58.310  1.00  0.00           N
ATOM    917  HN  LEU A 644      45.940  38.100  59.210  1.00  0.00           H
ATOM    918  CA  LEU A 644      45.700  36.760  57.620  1.00  0.00           C
ATOM    919  HA  LEU A 644      46.020  37.000  56.620  1.00  0.00           H
ATOM    920  CB  LEU A 644      46.700  35.790  58.250  1.00  0.00           C
ATOM    921  HB1 LEU A 644      46.740  34.770  57.810  1.00  0.00           H
ATOM    922  HB2 LEU A 644      46.330  35.490  59.260  1.00  0.00           H
ATOM    923  CG  LEU A 644      48.170  36.250  58.290  1.00  0.00           C
ATOM    924  HG  LEU A 644      48.260  37.320  58.550  1.00  0.00           H
ATOM    925  CD1 LEU A 644      49.090  35.490  59.320  1.00  0.00           C
ATOM    926 HD11 LEU A 644      49.100  34.380  59.370  1.00  0.00           H
ATOM    927 HD12 LEU A 644      48.660  35.690  60.340  1.00  0.00           H
ATOM    928 HD13 LEU A 644      50.140  35.780  59.150  1.00  0.00           H
ATOM    929  CD2 LEU A 644      48.790  36.030  56.840  1.00  0.00           C
ATOM    930 HD21 LEU A 644      48.190  36.570  56.090  1.00  0.00           H
ATOM    931 HD22 LEU A 644      48.870  34.960  56.530  1.00  0.00           H
ATOM    932 HD23 LEU A 644      49.800  36.510  56.870  1.00  0.00           H
ATOM    933  C   LEU A 644      44.420  36.010  57.520  1.00  0.00           C
ATOM    934  O   LEU A 644      44.200  35.360  56.500  1.00  0.00           O
ATOM    935  N   PHE A 645      43.530  36.020  58.550  1.00  0.00           N
ATOM    936  HN  PHE A 645      43.850  36.500  59.360  1.00  0.00           H
ATOM    937  CA  PHE A 645      42.140  35.420  58.550  1.00  0.00           C
ATOM    938  HA  PHE A 645      42.200  34.400  58.190  1.00  0.00           H
ATOM    939  CB  PHE A 645      41.670  35.370  60.020  1.00  0.00           C
ATOM    940  HB1 PHE A 645      41.490  36.400  60.390  1.00  0.00           H
ATOM    941  HB2 PHE A 645      42.460  35.030  60.730  1.00  0.00           H
ATOM    942  CG  PHE A 645      40.450  34.550  60.230  1.00  0.00           C
ATOM    943  CD1 PHE A 645      39.750  34.690  61.450  1.00  0.00           C
ATOM    944  HD1 PHE A 645      40.130  35.380  62.190  1.00  0.00           H
ATOM    945  CE1 PHE A 645      38.500  34.030  61.710  1.00  0.00           C
ATOM    946  HE1 PHE A 645      38.080  34.160  62.690  1.00  0.00           H
ATOM    947  CZ  PHE A 645      37.960  33.150  60.690  1.00  0.00           C
ATOM    948  HZ  PHE A 645      37.130  32.540  61.000  1.00  0.00           H
ATOM    949  CD2 PHE A 645      39.840  33.770  59.230  1.00  0.00           C
ATOM    950  HD2 PHE A 645      40.240  33.590  58.250  1.00  0.00           H
ATOM    951  CE2 PHE A 645      38.620  33.070  59.450  1.00  0.00           C
ATOM    952  HE2 PHE A 645      38.080  32.550  58.670  1.00  0.00           H
ATOM    953  C   PHE A 645      41.180  36.160  57.650  1.00  0.00           C
ATOM    954  O   PHE A 645      40.410  35.580  56.920  1.00  0.00           O
ATOM    955  N   GLY A 646      41.270  37.510  57.620  1.00  0.00           N
ATOM    956  HN  GLY A 646      41.800  38.030  58.280  1.00  0.00           H
ATOM    957  CA  GLY A 646      40.410  38.370  56.750  1.00  0.00           C
ATOM    958  HA1 GLY A 646      40.590  39.380  57.090  1.00  0.00           H
ATOM    959  HA2 GLY A 646      39.410  38.040  56.980  1.00  0.00           H
ATOM    960  C   GLY A 646      40.740  38.120  55.330  1.00  0.00           C
ATOM    961  O   GLY A 646      39.910  37.740  54.510  1.00  0.00           O
ATOM    962  N   ALA A 647      42.020  38.180  55.020  1.00  0.00           N
ATOM    963  HN  ALA A 647      42.740  38.440  55.650  1.00  0.00           H
ATOM    964  CA  ALA A 647      42.510  37.890  53.600  1.00  0.00           C
ATOM    965  HA  ALA A 647      42.000  38.590  52.950  1.00  0.00           H
ATOM    966  CB  ALA A 647      43.950  38.130  53.480  1.00  0.00           C
ATOM    967  HB1 ALA A 647      44.350  37.980  52.460  1.00  0.00           H
ATOM    968  HB2 ALA A 647      44.590  37.530  54.170  1.00  0.00           H
ATOM    969  HB3 ALA A 647      44.100  39.220  53.620  1.00  0.00           H
ATOM    970  C   ALA A 647      42.180  36.400  53.140  1.00  0.00           C
ATOM    971  O   ALA A 647      41.500  36.190  52.100  1.00  0.00           O
ATOM    972  N   SER A 648      42.430  35.420  54.000  1.00  0.00           N
ATOM    973  HN  SER A 648      42.620  35.620  54.950  1.00  0.00           H
ATOM    974  CA  SER A 648      42.000  33.990  53.740  1.00  0.00           C
ATOM    975  HA  SER A 648      42.280  33.810  52.720  1.00  0.00           H
ATOM    976  CB  SER A 648      42.770  32.880  54.510  1.00  0.00           C
ATOM    977  HB1 SER A 648      43.810  32.890  54.130  1.00  0.00           H
ATOM    978  HB2 SER A 648      42.420  31.840  54.340  1.00  0.00           H
ATOM    979  OG  SER A 648      42.820  32.990  55.910  1.00  0.00           O
ATOM    980  HG1 SER A 648      43.420  33.680  56.200  1.00  0.00           H
ATOM    981  C   SER A 648      40.580  33.660  53.710  1.00  0.00           C
ATOM    982  O   SER A 648      40.110  33.020  52.790  1.00  0.00           O
ATOM    983  N   LEU A 649      39.710  34.130  54.650  1.00  0.00           N
ATOM    984  HN  LEU A 649      40.080  34.620  55.430  1.00  0.00           H
ATOM    985  CA  LEU A 649      38.270  33.920  54.560  1.00  0.00           C
ATOM    986  HA  LEU A 649      38.110  32.850  54.490  1.00  0.00           H
ATOM    987  CB  LEU A 649      37.740  34.460  55.910  1.00  0.00           C
ATOM    988  HB1 LEU A 649      37.990  35.510  56.160  1.00  0.00           H
ATOM    989  HB2 LEU A 649      38.210  33.930  56.770  1.00  0.00           H
ATOM    990  CG  LEU A 649      36.180  34.380  56.160  1.00  0.00           C
ATOM    991  HG  LEU A 649      35.780  35.180  55.490  1.00  0.00           H
ATOM    992  CD1 LEU A 649      35.490  32.980  56.000  1.00  0.00           C
ATOM    993 HD11 LEU A 649      36.000  32.230  56.640  1.00  0.00           H
ATOM    994 HD12 LEU A 649      35.660  32.610  54.970  1.00  0.00           H
ATOM    995 HD13 LEU A 649      34.410  33.070  56.240  1.00  0.00           H
ATOM    996  CD2 LEU A 649      35.890  34.770  57.620  1.00  0.00           C
ATOM    997 HD21 LEU A 649      34.800  34.730  57.840  1.00  0.00           H
ATOM    998 HD22 LEU A 649      36.360  35.750  57.880  1.00  0.00           H
ATOM    999 HD23 LEU A 649      36.400  33.950  58.160  1.00  0.00           H
ATOM   1000  C   LEU A 649      37.660  34.580  53.360  1.00  0.00           C
ATOM   1001  O   LEU A 649      36.930  33.950  52.570  1.00  0.00           O
ATOM   1002  N   THR A 650      37.970  35.880  53.080  1.00  0.00           N
ATOM   1003  HN  THR A 650      38.500  36.410  53.730  1.00  0.00           H
ATOM   1004  CA  THR A 650      37.480  36.630  52.010  1.00  0.00           C
ATOM   1005  HA  THR A 650      36.440  36.360  51.930  1.00  0.00           H
ATOM   1006  CB  THR A 650      37.990  38.060  52.030  1.00  0.00           C
ATOM   1007  HB  THR A 650      39.070  38.110  51.760  1.00  0.00           H
ATOM   1008  OG1 THR A 650      37.690  38.760  53.240  1.00  0.00           O
ATOM   1009  HG1 THR A 650      38.310  38.410  53.910  1.00  0.00           H
ATOM   1010  CG2 THR A 650      37.050  38.880  51.100  1.00  0.00           C
ATOM   1011 HG21 THR A 650      37.460  39.910  51.160  1.00  0.00           H
ATOM   1012 HG22 THR A 650      35.980  38.890  51.380  1.00  0.00           H
ATOM   1013 HG23 THR A 650      37.080  38.660  50.020  1.00  0.00           H
ATOM   1014  C   THR A 650      37.880  35.960  50.750  1.00  0.00           C
ATOM   1015  O   THR A 650      37.210  35.860  49.740  1.00  0.00           O
ATOM   1016  N   GLY A 651      39.130  35.450  50.670  1.00  0.00           N
ATOM   1017  HN  GLY A 651      39.790  35.560  51.420  1.00  0.00           H
ATOM   1018  CA  GLY A 651      39.830  35.080  49.440  1.00  0.00           C
ATOM   1019  HA1 GLY A 651      40.890  35.060  49.610  1.00  0.00           H
ATOM   1020  HA2 GLY A 651      39.580  35.740  48.620  1.00  0.00           H
ATOM   1021  C   GLY A 651      39.570  33.670  49.000  1.00  0.00           C
ATOM   1022  O   GLY A 651      39.600  33.380  47.810  1.00  0.00           O
ATOM   1023  N   ILE A 652      39.310  32.680  49.900  1.00  0.00           N
ATOM   1024  HN  ILE A 652      39.320  32.890  50.870  1.00  0.00           H
ATOM   1025  CA  ILE A 652      38.940  31.400  49.620  1.00  0.00           C
ATOM   1026  HA  ILE A 652      39.550  31.010  48.810  1.00  0.00           H
ATOM   1027  CB  ILE A 652      39.030  30.550  50.860  1.00  0.00           C
ATOM   1028  HB  ILE A 652      38.490  31.030  51.710  1.00  0.00           H
ATOM   1029  CG2 ILE A 652      38.140  29.240  50.860  1.00  0.00           C
ATOM   1030 HG21 ILE A 652      38.210  28.770  51.870  1.00  0.00           H
ATOM   1031 HG22 ILE A 652      38.560  28.510  50.120  1.00  0.00           H
ATOM   1032 HG23 ILE A 652      37.040  29.400  50.700  1.00  0.00           H
ATOM   1033  CG1 ILE A 652      40.530  30.120  51.110  1.00  0.00           C
ATOM   1034 HG11 ILE A 652      41.160  31.010  50.920  1.00  0.00           H
ATOM   1035 HG12 ILE A 652      40.740  29.290  50.420  1.00  0.00           H
ATOM   1036  CD  ILE A 652      40.860  29.530  52.470  1.00  0.00           C
ATOM   1037  HD1 ILE A 652      40.870  30.270  53.300  1.00  0.00           H
ATOM   1038  HD2 ILE A 652      41.900  29.170  52.580  1.00  0.00           H
ATOM   1039  HD3 ILE A 652      40.170  28.680  52.660  1.00  0.00           H
ATOM   1040  C   ILE A 652      37.520  31.430  49.030  1.00  0.00           C
ATOM   1041  O   ILE A 652      37.340  30.840  47.990  1.00  0.00           O
ATOM   1042  N   ALA A 653      36.550  32.180  49.570  1.00  0.00           N
ATOM   1043  HN  ALA A 653      36.600  32.630  50.460  1.00  0.00           H
ATOM   1044  CA  ALA A 653      35.200  32.270  49.080  1.00  0.00           C
ATOM   1045  HA  ALA A 653      34.800  31.270  49.070  1.00  0.00           H
ATOM   1046  CB  ALA A 653      34.530  33.210  50.050  1.00  0.00           C
ATOM   1047  HB1 ALA A 653      35.030  34.190  50.060  1.00  0.00           H
ATOM   1048  HB2 ALA A 653      34.590  32.790  51.080  1.00  0.00           H
ATOM   1049  HB3 ALA A 653      33.450  33.340  49.790  1.00  0.00           H
ATOM   1050  C   ALA A 653      35.120  32.870  47.610  1.00  0.00           C
ATOM   1051  O   ALA A 653      34.500  32.370  46.680  1.00  0.00           O
ATOM   1052  N   TYR A 654      35.850  33.970  47.440  1.00  0.00           N
ATOM   1053  HN  TYR A 654      36.330  34.400  48.200  1.00  0.00           H
ATOM   1054  CA  TYR A 654      35.980  34.650  46.180  1.00  0.00           C
ATOM   1055  HA  TYR A 654      34.980  34.810  45.810  1.00  0.00           H
ATOM   1056  CB  TYR A 654      36.590  36.000  46.450  1.00  0.00           C
ATOM   1057  HB1 TYR A 654      37.420  35.790  47.170  1.00  0.00           H
ATOM   1058  HB2 TYR A 654      35.900  36.620  47.050  1.00  0.00           H
ATOM   1059  CG  TYR A 654      37.130  36.860  45.310  1.00  0.00           C
ATOM   1060  CD1 TYR A 654      38.480  36.680  44.900  1.00  0.00           C
ATOM   1061  HD1 TYR A 654      39.050  35.840  45.270  1.00  0.00           H
ATOM   1062  CE1 TYR A 654      39.040  37.600  44.020  1.00  0.00           C
ATOM   1063  HE1 TYR A 654      40.040  37.470  43.660  1.00  0.00           H
ATOM   1064  CZ  TYR A 654      38.260  38.760  43.600  1.00  0.00           C
ATOM   1065  OH  TYR A 654      38.680  39.760  42.710  1.00  0.00           O
ATOM   1066  HH  TYR A 654      39.350  39.300  42.220  1.00  0.00           H
ATOM   1067  CD2 TYR A 654      36.400  37.960  44.880  1.00  0.00           C
ATOM   1068  HD2 TYR A 654      35.460  38.260  45.300  1.00  0.00           H
ATOM   1069  CE2 TYR A 654      36.990  38.930  44.040  1.00  0.00           C
ATOM   1070  HE2 TYR A 654      36.440  39.830  43.780  1.00  0.00           H
ATOM   1071  C   TYR A 654      36.580  33.850  45.030  1.00  0.00           C
ATOM   1072  O   TYR A 654      36.090  33.830  43.930  1.00  0.00           O
ATOM   1073  N   SER A 655      37.650  33.090  45.300  1.00  0.00           N
ATOM   1074  HN  SER A 655      38.010  33.160  46.230  1.00  0.00           H
ATOM   1075  CA  SER A 655      38.300  32.240  44.320  1.00  0.00           C
ATOM   1076  HA  SER A 655      38.110  32.720  43.380  1.00  0.00           H
ATOM   1077  CB  SER A 655      39.800  32.070  44.600  1.00  0.00           C
ATOM   1078  HB1 SER A 655      40.230  33.090  44.440  1.00  0.00           H
ATOM   1079  HB2 SER A 655      40.220  31.390  43.840  1.00  0.00           H
ATOM   1080  OG  SER A 655      40.030  31.540  45.880  1.00  0.00           O
ATOM   1081  HG1 SER A 655      39.800  32.250  46.490  1.00  0.00           H
ATOM   1082  C   SER A 655      37.550  30.900  44.170  1.00  0.00           C
ATOM   1083  O   SER A 655      37.300  30.520  43.000  1.00  0.00           O
ATOM   1084  N   LEU A 656      37.020  30.220  45.220  1.00  0.00           N
ATOM   1085  HN  LEU A 656      37.270  30.450  46.160  1.00  0.00           H
ATOM   1086  CA  LEU A 656      36.230  29.090  45.140  1.00  0.00           C
ATOM   1087  HA  LEU A 656      36.810  28.390  44.560  1.00  0.00           H
ATOM   1088  CB  LEU A 656      35.980  28.490  46.530  1.00  0.00           C
ATOM   1089  HB1 LEU A 656      35.500  29.320  47.090  1.00  0.00           H
ATOM   1090  HB2 LEU A 656      36.910  28.230  47.070  1.00  0.00           H
ATOM   1091  CG  LEU A 656      35.100  27.240  46.550  1.00  0.00           C
ATOM   1092  HG  LEU A 656      34.120  27.630  46.200  1.00  0.00           H
ATOM   1093  CD1 LEU A 656      35.540  25.960  45.780  1.00  0.00           C
ATOM   1094 HD11 LEU A 656      35.780  26.200  44.720  1.00  0.00           H
ATOM   1095 HD12 LEU A 656      34.820  25.110  45.800  1.00  0.00           H
ATOM   1096 HD13 LEU A 656      36.410  25.600  46.360  1.00  0.00           H
ATOM   1097  CD2 LEU A 656      34.910  26.810  47.990  1.00  0.00           C
ATOM   1098 HD21 LEU A 656      35.790  26.230  48.350  1.00  0.00           H
ATOM   1099 HD22 LEU A 656      33.910  26.340  48.160  1.00  0.00           H
ATOM   1100 HD23 LEU A 656      34.970  27.690  48.650  1.00  0.00           H
ATOM   1101  C   LEU A 656      34.890  29.300  44.430  1.00  0.00           C
ATOM   1102  O   LEU A 656      34.500  28.490  43.570  1.00  0.00           O
ATOM   1103  N   PHE A 657      34.190  30.380  44.730  1.00  0.00           N
ATOM   1104  HN  PHE A 657      34.520  30.910  45.510  1.00  0.00           H
ATOM   1105  CA  PHE A 657      32.920  30.610  44.160  1.00  0.00           C
ATOM   1106  HA  PHE A 657      32.490  29.670  43.830  1.00  0.00           H
ATOM   1107  CB  PHE A 657      32.050  31.390  45.080  1.00  0.00           C
ATOM   1108  HB1 PHE A 657      31.130  31.700  44.550  1.00  0.00           H
ATOM   1109  HB2 PHE A 657      32.610  32.260  45.510  1.00  0.00           H
ATOM   1110  CG  PHE A 657      31.650  30.510  46.250  1.00  0.00           C
ATOM   1111  CD1 PHE A 657      30.980  29.320  46.050  1.00  0.00           C
ATOM   1112  HD1 PHE A 657      30.720  28.950  45.070  1.00  0.00           H
ATOM   1113  CE1 PHE A 657      30.680  28.510  47.140  1.00  0.00           C
ATOM   1114  HE1 PHE A 657      30.280  27.530  46.910  1.00  0.00           H
ATOM   1115  CZ  PHE A 657      31.090  28.850  48.410  1.00  0.00           C
ATOM   1116  HZ  PHE A 657      30.960  28.220  49.270  1.00  0.00           H
ATOM   1117  CD2 PHE A 657      31.870  30.940  47.630  1.00  0.00           C
ATOM   1118  HD2 PHE A 657      32.490  31.780  47.880  1.00  0.00           H
ATOM   1119  CE2 PHE A 657      31.590  30.120  48.660  1.00  0.00           C
ATOM   1120  HE2 PHE A 657      31.970  30.280  49.670  1.00  0.00           H
ATOM   1121  C   PHE A 657      33.170  31.490  42.880  1.00  0.00           C
ATOM   1122  O   PHE A 657      32.330  31.420  41.900  1.00  0.00           O
ATOM   1123  N   ALA A 658      34.370  32.130  42.680  1.00  0.00           N
ATOM   1124  HN  ALA A 658      34.920  32.380  43.470  1.00  0.00           H
ATOM   1125  CA  ALA A 658      34.890  32.620  41.400  1.00  0.00           C
ATOM   1126  HA  ALA A 658      35.920  32.790  41.690  1.00  0.00           H
ATOM   1127  CB  ALA A 658      35.050  31.500  40.350  1.00  0.00           C
ATOM   1128  HB1 ALA A 658      35.460  30.650  40.950  1.00  0.00           H
ATOM   1129  HB2 ALA A 658      35.700  31.750  39.490  1.00  0.00           H
ATOM   1130  HB3 ALA A 658      34.080  31.200  39.880  1.00  0.00           H
ATOM   1131  C   ALA A 658      34.270  33.950  40.930  1.00  0.00           C
ATOM   1132  O   ALA A 658      33.750  34.080  39.820  1.00  0.00           O
ATOM   1133  N   GLY A 659      34.450  35.020  41.680  1.00  0.00           N
ATOM   1134  HN  GLY A 659      34.810  34.970  42.610  1.00  0.00           H
ATOM   1135  CA  GLY A 659      34.240  36.470  41.270  1.00  0.00           C
ATOM   1136  HA1 GLY A 659      34.590  37.060  42.100  1.00  0.00           H
ATOM   1137  HA2 GLY A 659      33.230  36.540  40.910  1.00  0.00           H
ATOM   1138  C   GLY A 659      35.230  36.780  40.140  1.00  0.00           C
ATOM   1139  O   GLY A 659      34.840  37.330  39.110  1.00  0.00           O
ATOM   1140  N   GLN A 660      36.510  36.380  40.340  1.00  0.00           N
ATOM   1141  HN  GLN A 660      36.670  35.850  41.160  1.00  0.00           H
ATOM   1142  CA  GLN A 660      37.600  36.540  39.360  1.00  0.00           C
ATOM   1143  HA  GLN A 660      37.310  35.840  38.580  1.00  0.00           H
ATOM   1144  CB  GLN A 660      37.870  37.960  38.930  1.00  0.00           C
ATOM   1145  HB1 GLN A 660      37.960  38.610  39.830  1.00  0.00           H
ATOM   1146  HB2 GLN A 660      36.970  38.300  38.400  1.00  0.00           H
ATOM   1147  CG  GLN A 660      38.950  38.140  37.800  1.00  0.00           C
ATOM   1148  HG1 GLN A 660      39.960  38.070  38.250  1.00  0.00           H
ATOM   1149  HG2 GLN A 660      38.820  39.180  37.430  1.00  0.00           H
ATOM   1150  CD  GLN A 660      38.760  37.160  36.700  1.00  0.00           C
ATOM   1151  OE1 GLN A 660      39.640  36.320  36.500  1.00  0.00           O
ATOM   1152  NE2 GLN A 660      37.850  37.350  35.860  1.00  0.00           N
ATOM   1153 HE21 GLN A 660      37.710  36.780  35.040  1.00  0.00           H
ATOM   1154 HE22 GLN A 660      37.290  38.170  35.900  1.00  0.00           H
ATOM   1155  C   GLN A 660      38.860  36.080  40.120  1.00  0.00           C
ATOM   1156  O   GLN A 660      39.410  36.760  41.000  1.00  0.00           O
ATOM   1157  N   PRO A 661      39.310  34.820  39.910  1.00  0.00           N
ATOM   1158  CD  PRO A 661      38.770  33.890  38.920  1.00  0.00           C
ATOM   1159  HD1 PRO A 661      38.940  34.190  37.870  1.00  0.00           H
ATOM   1160  HD2 PRO A 661      37.720  33.560  39.090  1.00  0.00           H
ATOM   1161  CA  PRO A 661      40.310  34.180  40.790  1.00  0.00           C
ATOM   1162  HA  PRO A 661      40.110  34.490  41.800  1.00  0.00           H
ATOM   1163  CB  PRO A 661      40.120  32.740  40.580  1.00  0.00           C
ATOM   1164  HB1 PRO A 661      39.180  32.410  41.070  1.00  0.00           H
ATOM   1165  HB2 PRO A 661      40.990  32.080  40.800  1.00  0.00           H
ATOM   1166  CG  PRO A 661      39.620  32.590  39.120  1.00  0.00           C
ATOM   1167  HG1 PRO A 661      40.500  32.690  38.450  1.00  0.00           H
ATOM   1168  HG2 PRO A 661      39.140  31.620  38.880  1.00  0.00           H
ATOM   1169  C   PRO A 661      41.690  34.730  40.460  1.00  0.00           C
ATOM   1170  O   PRO A 661      42.620  34.570  41.300  1.00  0.00           O
ATOM   1171  N   LEU A 662      41.880  35.350  39.200  1.00  0.00           N
ATOM   1172  HN  LEU A 662      41.090  35.530  38.620  1.00  0.00           H
ATOM   1173  CA  LEU A 662      43.120  35.970  38.660  1.00  0.00           C
ATOM   1174  HA  LEU A 662      43.920  35.250  38.730  1.00  0.00           H
ATOM   1175  CB  LEU A 662      43.050  36.250  37.170  1.00  0.00           C
ATOM   1176  HB1 LEU A 662      44.080  36.610  36.960  1.00  0.00           H
ATOM   1177  HB2 LEU A 662      42.320  37.050  36.930  1.00  0.00           H
ATOM   1178  CG  LEU A 662      42.820  35.000  36.200  1.00  0.00           C
ATOM   1179  HG  LEU A 662      41.960  34.420  36.600  1.00  0.00           H
ATOM   1180  CD1 LEU A 662      42.550  35.340  34.750  1.00  0.00           C
ATOM   1181 HD11 LEU A 662      43.210  36.140  34.350  1.00  0.00           H
ATOM   1182 HD12 LEU A 662      41.470  35.510  34.540  1.00  0.00           H
ATOM   1183 HD13 LEU A 662      42.860  34.520  34.060  1.00  0.00           H
ATOM   1184  CD2 LEU A 662      44.110  34.200  36.230  1.00  0.00           C
ATOM   1185 HD21 LEU A 662      44.590  34.090  37.220  1.00  0.00           H
ATOM   1186 HD22 LEU A 662      44.790  34.620  35.450  1.00  0.00           H
ATOM   1187 HD23 LEU A 662      43.860  33.160  35.940  1.00  0.00           H
ATOM   1188  C   LEU A 662      43.540  37.200  39.440  1.00  0.00           C
ATOM   1189  O   LEU A 662      44.710  37.290  39.710  1.00  0.00           O
ATOM   1190  N   THR A 663      42.610  38.020  39.910  1.00  0.00           N
ATOM   1191  HN  THR A 663      41.660  37.820  39.640  1.00  0.00           H
ATOM   1192  CA  THR A 663      42.880  39.200  40.670  1.00  0.00           C
ATOM   1193  HA  THR A 663      43.830  39.550  40.290  1.00  0.00           H
ATOM   1194  CB  THR A 663      41.840  40.280  40.380  1.00  0.00           C
ATOM   1195  HB  THR A 663      41.920  41.080  41.140  1.00  0.00           H
ATOM   1196  OG1 THR A 663      40.560  39.730  40.270  1.00  0.00           O
ATOM   1197  HG1 THR A 663      40.000  40.410  39.890  1.00  0.00           H
ATOM   1198  CG2 THR A 663      42.250  40.930  39.010  1.00  0.00           C
ATOM   1199 HG21 THR A 663      42.340  40.160  38.220  1.00  0.00           H
ATOM   1200 HG22 THR A 663      43.270  41.320  39.200  1.00  0.00           H
ATOM   1201 HG23 THR A 663      41.530  41.780  38.870  1.00  0.00           H
ATOM   1202  C   THR A 663      43.060  38.970  42.200  1.00  0.00           C
ATOM   1203  O   THR A 663      42.190  38.440  42.860  1.00  0.00           O
ATOM   1204  N   ILE A 664      44.250  39.350  42.810  1.00  0.00           N
ATOM   1205  HN  ILE A 664      44.860  39.920  42.270  1.00  0.00           H
ATOM   1206  CA  ILE A 664      44.480  39.050  44.210  1.00  0.00           C
ATOM   1207  HA  ILE A 664      43.970  38.130  44.450  1.00  0.00           H
ATOM   1208  CB  ILE A 664      45.930  38.840  44.440  1.00  0.00           C
ATOM   1209  HB  ILE A 664      46.550  39.610  43.930  1.00  0.00           H
ATOM   1210  CG2 ILE A 664      46.360  38.740  45.880  1.00  0.00           C
ATOM   1211 HG21 ILE A 664      46.220  39.700  46.420  1.00  0.00           H
ATOM   1212 HG22 ILE A 664      47.460  38.690  45.950  1.00  0.00           H
ATOM   1213 HG23 ILE A 664      45.800  37.900  46.360  1.00  0.00           H
ATOM   1214  CG1 ILE A 664      46.320  37.530  43.580  1.00  0.00           C
ATOM   1215 HG11 ILE A 664      47.420  37.440  43.710  1.00  0.00           H
ATOM   1216 HG12 ILE A 664      46.200  37.770  42.500  1.00  0.00           H
ATOM   1217  CD  ILE A 664      45.560  36.230  44.060  1.00  0.00           C
ATOM   1218  HD1 ILE A 664      44.600  36.100  43.530  1.00  0.00           H
ATOM   1219  HD2 ILE A 664      45.320  36.280  45.140  1.00  0.00           H
ATOM   1220  HD3 ILE A 664      46.260  35.370  44.000  1.00  0.00           H
ATOM   1221  C   ILE A 664      43.990  40.150  45.190  1.00  0.00           C
ATOM   1222  O   ILE A 664      44.230  41.350  45.030  1.00  0.00           O
ATOM   1223  N   LEU A 665      43.390  39.780  46.280  1.00  0.00           N
ATOM   1224  HN  LEU A 665      43.030  38.850  46.350  1.00  0.00           H
ATOM   1225  CA  LEU A 665      43.060  40.620  47.440  1.00  0.00           C
ATOM   1226  HA  LEU A 665      42.810  41.620  47.140  1.00  0.00           H
ATOM   1227  CB  LEU A 665      41.810  40.090  48.190  1.00  0.00           C
ATOM   1228  HB1 LEU A 665      41.440  40.920  48.830  1.00  0.00           H
ATOM   1229  HB2 LEU A 665      42.220  39.210  48.740  1.00  0.00           H
ATOM   1230  CG  LEU A 665      40.650  39.540  47.290  1.00  0.00           C
ATOM   1231  HG  LEU A 665      41.050  38.730  46.660  1.00  0.00           H
ATOM   1232  CD1 LEU A 665      39.360  39.050  48.030  1.00  0.00           C
ATOM   1233 HD11 LEU A 665      38.980  39.920  48.610  1.00  0.00           H
ATOM   1234 HD12 LEU A 665      39.590  38.230  48.740  1.00  0.00           H
ATOM   1235 HD13 LEU A 665      38.590  38.700  47.320  1.00  0.00           H
ATOM   1236  CD2 LEU A 665      40.150  40.680  46.380  1.00  0.00           C
ATOM   1237 HD21 LEU A 665      40.970  40.950  45.680  1.00  0.00           H
ATOM   1238 HD22 LEU A 665      39.950  41.610  46.950  1.00  0.00           H
ATOM   1239 HD23 LEU A 665      39.320  40.300  45.760  1.00  0.00           H
ATOM   1240  C   LEU A 665      44.260  40.760  48.330  1.00  0.00           C
ATOM   1241  O   LEU A 665      44.910  39.850  48.880  1.00  0.00           O
ATOM   1242  N   GLY A 666      44.670  42.060  48.400  1.00  0.00           N
ATOM   1243  HN  GLY A 666      44.090  42.720  47.930  1.00  0.00           H
ATOM   1244  CA  GLY A 666      45.960  42.450  48.960  1.00  0.00           C
ATOM   1245  HA1 GLY A 666      46.730  42.640  48.220  1.00  0.00           H
ATOM   1246  HA2 GLY A 666      46.310  41.590  49.510  1.00  0.00           H
ATOM   1247  C   GLY A 666      45.770  43.630  49.850  1.00  0.00           C
ATOM   1248  O   GLY A 666      44.630  44.010  50.030  1.00  0.00           O
ATOM   1249  N   SER A 667      46.860  44.220  50.360  1.00  0.00           N
ATOM   1250  HN  SER A 667      47.780  43.900  50.110  1.00  0.00           H
ATOM   1251  CA  SER A 667      46.880  45.230  51.380  1.00  0.00           C
ATOM   1252  HA  SER A 667      46.220  44.970  52.190  1.00  0.00           H
ATOM   1253  CB  SER A 667      48.220  45.450  52.100  1.00  0.00           C
ATOM   1254  HB1 SER A 667      48.540  44.530  52.630  1.00  0.00           H
ATOM   1255  HB2 SER A 667      48.080  46.220  52.880  1.00  0.00           H
ATOM   1256  OG  SER A 667      49.260  45.760  51.240  1.00  0.00           O
ATOM   1257  HG1 SER A 667      49.120  46.690  51.050  1.00  0.00           H
ATOM   1258  C   SER A 667      46.450  46.470  50.740  1.00  0.00           C
ATOM   1259  O   SER A 667      46.790  46.700  49.610  1.00  0.00           O
ATOM   1260  N   THR A 668      45.600  47.220  51.420  1.00  0.00           N
ATOM   1261  HN  THR A 668      45.270  46.830  52.280  1.00  0.00           H
ATOM   1262  CA  THR A 668      44.890  48.410  50.870  1.00  0.00           C
ATOM   1263  HA  THR A 668      45.340  48.720  49.940  1.00  0.00           H
ATOM   1264  CB  THR A 668      43.430  48.230  50.670  1.00  0.00           C
ATOM   1265  HB  THR A 668      43.360  47.690  49.690  1.00  0.00           H
ATOM   1266  OG1 THR A 668      42.660  49.470  50.650  1.00  0.00           O
ATOM   1267  HG1 THR A 668      41.990  49.430  49.960  1.00  0.00           H
ATOM   1268  CG2 THR A 668      42.910  47.340  51.810  1.00  0.00           C
ATOM   1269 HG21 THR A 668      43.280  47.720  52.790  1.00  0.00           H
ATOM   1270 HG22 THR A 668      43.270  46.300  51.680  1.00  0.00           H
ATOM   1271 HG23 THR A 668      41.800  47.250  51.850  1.00  0.00           H
ATOM   1272  C   THR A 668      45.270  49.610  51.700  1.00  0.00           C
ATOM   1273  O   THR A 668      44.880  49.760  52.850  1.00  0.00           O
ATOM   1274  N   GLY A 669      46.110  50.550  51.120  1.00  0.00           N
ATOM   1275  HN  GLY A 669      46.390  50.330  50.180  1.00  0.00           H
ATOM   1276  CA  GLY A 669      46.560  51.810  51.670  1.00  0.00           C
ATOM   1277  HA1 GLY A 669      47.130  52.320  50.890  1.00  0.00           H
ATOM   1278  HA2 GLY A 669      47.170  51.650  52.550  1.00  0.00           H
ATOM   1279  C   GLY A 669      45.410  52.650  51.990  1.00  0.00           C
ATOM   1280  O   GLY A 669      45.370  53.000  53.150  1.00  0.00           O
ATOM   1281  N   PRO A 670      44.510  52.920  51.110  1.00  0.00           N
ATOM   1282  CD  PRO A 670      44.490  52.540  49.650  1.00  0.00           C
ATOM   1283  HD1 PRO A 670      44.060  51.540  49.390  1.00  0.00           H
ATOM   1284  HD2 PRO A 670      45.530  52.730  49.300  1.00  0.00           H
ATOM   1285  CA  PRO A 670      43.340  53.670  51.420  1.00  0.00           C
ATOM   1286  HA  PRO A 670      43.730  54.660  51.590  1.00  0.00           H
ATOM   1287  CB  PRO A 670      42.460  53.590  50.190  1.00  0.00           C
ATOM   1288  HB1 PRO A 670      41.800  54.440  49.950  1.00  0.00           H
ATOM   1289  HB2 PRO A 670      41.990  52.600  50.030  1.00  0.00           H
ATOM   1290  CG  PRO A 670      43.560  53.530  49.050  1.00  0.00           C
ATOM   1291  HG1 PRO A 670      42.970  53.290  48.140  1.00  0.00           H
ATOM   1292  HG2 PRO A 670      44.150  54.460  49.020  1.00  0.00           H
ATOM   1293  C   PRO A 670      42.510  53.260  52.620  1.00  0.00           C
ATOM   1294  O   PRO A 670      42.200  54.080  53.470  1.00  0.00           O
ATOM   1295  N   VAL A 671      42.160  51.940  52.760  1.00  0.00           N
ATOM   1296  HN  VAL A 671      42.320  51.290  52.010  1.00  0.00           H
ATOM   1297  CA  VAL A 671      41.410  51.320  53.860  1.00  0.00           C
ATOM   1298  HA  VAL A 671      40.520  51.910  53.940  1.00  0.00           H
ATOM   1299  CB  VAL A 671      41.120  49.830  53.580  1.00  0.00           C
ATOM   1300  HB  VAL A 671      42.080  49.520  53.120  1.00  0.00           H
ATOM   1301  CG1 VAL A 671      40.810  48.900  54.750  1.00  0.00           C
ATOM   1302 HG11 VAL A 671      41.580  48.950  55.550  1.00  0.00           H
ATOM   1303 HG12 VAL A 671      40.650  47.840  54.470  1.00  0.00           H
ATOM   1304 HG13 VAL A 671      39.880  49.150  55.300  1.00  0.00           H
ATOM   1305  CG2 VAL A 671      40.030  49.830  52.500  1.00  0.00           C
ATOM   1306 HG21 VAL A 671      40.440  50.280  51.570  1.00  0.00           H
ATOM   1307 HG22 VAL A 671      39.220  50.410  52.960  1.00  0.00           H
ATOM   1308 HG23 VAL A 671      39.740  48.780  52.260  1.00  0.00           H
ATOM   1309  C   VAL A 671      42.250  51.380  55.180  1.00  0.00           C
ATOM   1310  O   VAL A 671      41.790  51.660  56.300  1.00  0.00           O
ATOM   1311  N   LEU A 672      43.590  51.170  55.150  1.00  0.00           N
ATOM   1312  HN  LEU A 672      44.050  51.010  54.270  1.00  0.00           H
ATOM   1313  CA  LEU A 672      44.540  51.280  56.230  1.00  0.00           C
ATOM   1314  HA  LEU A 672      44.150  50.630  56.990  1.00  0.00           H
ATOM   1315  CB  LEU A 672      46.070  50.980  55.830  1.00  0.00           C
ATOM   1316  HB1 LEU A 672      46.420  51.760  55.140  1.00  0.00           H
ATOM   1317  HB2 LEU A 672      45.920  50.050  55.240  1.00  0.00           H
ATOM   1318  CG  LEU A 672      47.130  50.940  56.900  1.00  0.00           C
ATOM   1319  HG  LEU A 672      47.350  51.980  57.260  1.00  0.00           H
ATOM   1320  CD1 LEU A 672      46.580  50.130  58.020  1.00  0.00           C
ATOM   1321 HD11 LEU A 672      46.360  49.110  57.620  1.00  0.00           H
ATOM   1322 HD12 LEU A 672      45.680  50.570  58.500  1.00  0.00           H
ATOM   1323 HD13 LEU A 672      47.340  49.950  58.820  1.00  0.00           H
ATOM   1324  CD2 LEU A 672      48.430  50.420  56.450  1.00  0.00           C
ATOM   1325 HD21 LEU A 672      48.760  50.930  55.530  1.00  0.00           H
ATOM   1326 HD22 LEU A 672      48.300  49.340  56.200  1.00  0.00           H
ATOM   1327 HD23 LEU A 672      49.160  50.350  57.290  1.00  0.00           H
ATOM   1328  C   LEU A 672      44.420  52.700  56.670  1.00  0.00           C
ATOM   1329  O   LEU A 672      44.230  52.930  57.870  1.00  0.00           O
ATOM   1330  N   VAL A 673      44.390  53.670  55.700  1.00  0.00           N
ATOM   1331  HN  VAL A 673      44.700  53.390  54.790  1.00  0.00           H
ATOM   1332  CA  VAL A 673      44.240  55.080  56.030  1.00  0.00           C
ATOM   1333  HA  VAL A 673      45.010  55.210  56.780  1.00  0.00           H
ATOM   1334  CB  VAL A 673      44.630  55.880  54.730  1.00  0.00           C
ATOM   1335  HB  VAL A 673      44.200  55.390  53.830  1.00  0.00           H
ATOM   1336  CG1 VAL A 673      44.080  57.320  54.900  1.00  0.00           C
ATOM   1337 HG11 VAL A 673      43.020  57.550  54.620  1.00  0.00           H
ATOM   1338 HG12 VAL A 673      44.700  58.060  54.350  1.00  0.00           H
ATOM   1339 HG13 VAL A 673      44.280  57.530  55.970  1.00  0.00           H
ATOM   1340  CG2 VAL A 673      46.180  55.900  54.490  1.00  0.00           C
ATOM   1341 HG21 VAL A 673      46.400  56.190  53.430  1.00  0.00           H
ATOM   1342 HG22 VAL A 673      46.590  54.890  54.670  1.00  0.00           H
ATOM   1343 HG23 VAL A 673      46.640  56.640  55.160  1.00  0.00           H
ATOM   1344  C   VAL A 673      42.950  55.460  56.690  1.00  0.00           C
ATOM   1345  O   VAL A 673      42.810  56.030  57.750  1.00  0.00           O
ATOM   1346  N   PHE A 674      41.870  54.860  56.130  1.00  0.00           N
ATOM   1347  HN  PHE A 674      42.040  54.220  55.390  1.00  0.00           H
ATOM   1348  CA  PHE A 674      40.470  55.010  56.650  1.00  0.00           C
ATOM   1349  HA  PHE A 674      40.190  56.060  56.630  1.00  0.00           H
ATOM   1350  CB  PHE A 674      39.450  54.260  55.590  1.00  0.00           C
ATOM   1351  HB1 PHE A 674      39.730  53.180  55.540  1.00  0.00           H
ATOM   1352  HB2 PHE A 674      39.570  54.760  54.610  1.00  0.00           H
ATOM   1353  CG  PHE A 674      38.020  54.460  55.850  1.00  0.00           C
ATOM   1354  CD1 PHE A 674      37.360  55.580  55.360  1.00  0.00           C
ATOM   1355  HD1 PHE A 674      37.920  56.230  54.710  1.00  0.00           H
ATOM   1356  CE1 PHE A 674      35.960  55.790  55.600  1.00  0.00           C
ATOM   1357  HE1 PHE A 674      35.450  56.600  55.100  1.00  0.00           H
ATOM   1358  CZ  PHE A 674      35.290  54.930  56.480  1.00  0.00           C
ATOM   1359  HZ  PHE A 674      34.220  54.940  56.620  1.00  0.00           H
ATOM   1360  CD2 PHE A 674      37.280  53.560  56.590  1.00  0.00           C
ATOM   1361  HD2 PHE A 674      37.760  52.680  56.990  1.00  0.00           H
ATOM   1362  CE2 PHE A 674      35.890  53.760  56.860  1.00  0.00           C
ATOM   1363  HE2 PHE A 674      35.360  52.960  57.370  1.00  0.00           H
ATOM   1364  C   PHE A 674      40.310  54.450  58.050  1.00  0.00           C
ATOM   1365  O   PHE A 674      39.750  55.130  58.930  1.00  0.00           O
ATOM   1366  N   GLU A 675      40.770  53.260  58.370  1.00  0.00           N
ATOM   1367  HN  GLU A 675      41.240  52.760  57.640  1.00  0.00           H
ATOM   1368  CA  GLU A 675      40.770  52.540  59.670  1.00  0.00           C
ATOM   1369  HA  GLU A 675      39.770  52.410  60.030  1.00  0.00           H
ATOM   1370  CB  GLU A 675      41.380  51.090  59.360  1.00  0.00           C
ATOM   1371  HB1 GLU A 675      42.420  51.320  59.030  1.00  0.00           H
ATOM   1372  HB2 GLU A 675      40.830  50.710  58.470  1.00  0.00           H
ATOM   1373  CG  GLU A 675      41.260  50.040  60.440  1.00  0.00           C
ATOM   1374  HG1 GLU A 675      41.620  50.440  61.420  1.00  0.00           H
ATOM   1375  HG2 GLU A 675      41.870  49.150  60.170  1.00  0.00           H
ATOM   1376  CD  GLU A 675      39.820  49.560  60.590  1.00  0.00           C
ATOM   1377  OE1 GLU A 675      39.280  49.040  59.580  1.00  0.00           O
ATOM   1378  OE2 GLU A 675      39.200  49.520  61.720  1.00  0.00           O
ATOM   1379  C   GLU A 675      41.560  53.230  60.760  1.00  0.00           C
ATOM   1380  O   GLU A 675      41.200  53.580  61.860  1.00  0.00           O
ATOM   1381  N   LYS A 676      42.790  53.700  60.400  1.00  0.00           N
ATOM   1382  HN  LYS A 676      43.180  53.480  59.510  1.00  0.00           H
ATOM   1383  CA  LYS A 676      43.530  54.700  61.150  1.00  0.00           C
ATOM   1384  HA  LYS A 676      43.880  54.340  62.110  1.00  0.00           H
ATOM   1385  CB  LYS A 676      44.910  55.130  60.540  1.00  0.00           C
ATOM   1386  HB1 LYS A 676      45.370  56.000  61.040  1.00  0.00           H
ATOM   1387  HB2 LYS A 676      44.780  55.480  59.490  1.00  0.00           H
ATOM   1388  CG  LYS A 676      45.950  54.040  60.660  1.00  0.00           C
ATOM   1389  HG1 LYS A 676      45.850  53.170  59.980  1.00  0.00           H
ATOM   1390  HG2 LYS A 676      45.970  53.740  61.730  1.00  0.00           H
ATOM   1391  CD  LYS A 676      47.360  54.500  60.310  1.00  0.00           C
ATOM   1392  HD1 LYS A 676      48.030  53.610  60.380  1.00  0.00           H
ATOM   1393  HD2 LYS A 676      47.710  55.260  61.060  1.00  0.00           H
ATOM   1394  CE  LYS A 676      47.550  55.230  58.890  1.00  0.00           C
ATOM   1395  HE1 LYS A 676      46.960  56.160  58.920  1.00  0.00           H
ATOM   1396  HE2 LYS A 676      47.200  54.570  58.070  1.00  0.00           H
ATOM   1397  NZ  LYS A 676      48.900  55.520  58.720  1.00  0.00           N
ATOM   1398  HZ1 LYS A 676      49.380  54.690  58.310  1.00  0.00           H
ATOM   1399  HZ2 LYS A 676      49.450  55.710  59.600  1.00  0.00           H
ATOM   1400  HZ3 LYS A 676      49.080  56.290  58.060  1.00  0.00           H
ATOM   1401  C   LYS A 676      42.810  55.990  61.340  1.00  0.00           C
ATOM   1402  O   LYS A 676      42.800  56.480  62.480  1.00  0.00           O
ATOM   1403  N   ILE A 677      42.120  56.600  60.330  1.00  0.00           N
ATOM   1404  HN  ILE A 677      42.210  56.180  59.440  1.00  0.00           H
ATOM   1405  CA  ILE A 677      41.370  57.750  60.660  1.00  0.00           C
ATOM   1406  HA  ILE A 677      42.010  58.460  61.170  1.00  0.00           H
ATOM   1407  CB  ILE A 677      40.840  58.510  59.390  1.00  0.00           C
ATOM   1408  HB  ILE A 677      40.200  57.800  58.830  1.00  0.00           H
ATOM   1409  CG2 ILE A 677      40.030  59.770  59.890  1.00  0.00           C
ATOM   1410 HG21 ILE A 677      39.230  59.540  60.630  1.00  0.00           H
ATOM   1411 HG22 ILE A 677      39.550  60.380  59.110  1.00  0.00           H
ATOM   1412 HG23 ILE A 677      40.790  60.360  60.460  1.00  0.00           H
ATOM   1413  CG1 ILE A 677      41.820  59.080  58.370  1.00  0.00           C
ATOM   1414 HG11 ILE A 677      42.820  58.600  58.390  1.00  0.00           H
ATOM   1415 HG12 ILE A 677      41.990  60.160  58.590  1.00  0.00           H
ATOM   1416  CD  ILE A 677      41.320  59.010  56.880  1.00  0.00           C
ATOM   1417  HD1 ILE A 677      40.840  58.050  56.600  1.00  0.00           H
ATOM   1418  HD2 ILE A 677      42.150  59.330  56.220  1.00  0.00           H
ATOM   1419  HD3 ILE A 677      40.590  59.850  56.880  1.00  0.00           H
ATOM   1420  C   ILE A 677      40.200  57.460  61.660  1.00  0.00           C
ATOM   1421  O   ILE A 677      40.020  58.170  62.690  1.00  0.00           O
ATOM   1422  N   LEU A 678      39.430  56.370  61.420  1.00  0.00           N
ATOM   1423  HN  LEU A 678      39.680  55.820  60.630  1.00  0.00           H
ATOM   1424  CA  LEU A 678      38.380  55.900  62.300  1.00  0.00           C
ATOM   1425  HA  LEU A 678      37.600  56.650  62.220  1.00  0.00           H
ATOM   1426  CB  LEU A 678      37.810  54.670  61.650  1.00  0.00           C
ATOM   1427  HB1 LEU A 678      38.590  53.900  61.510  1.00  0.00           H
ATOM   1428  HB2 LEU A 678      37.350  54.890  60.670  1.00  0.00           H
ATOM   1429  CG  LEU A 678      36.690  53.800  62.440  1.00  0.00           C
ATOM   1430  HG  LEU A 678      37.180  53.520  63.400  1.00  0.00           H
ATOM   1431  CD1 LEU A 678      35.420  54.600  62.660  1.00  0.00           C
ATOM   1432 HD11 LEU A 678      35.540  55.530  63.260  1.00  0.00           H
ATOM   1433 HD12 LEU A 678      34.610  53.920  63.010  1.00  0.00           H
ATOM   1434 HD13 LEU A 678      35.070  54.870  61.640  1.00  0.00           H
ATOM   1435  CD2 LEU A 678      36.300  52.540  61.640  1.00  0.00           C
ATOM   1436 HD21 LEU A 678      35.690  52.720  60.730  1.00  0.00           H
ATOM   1437 HD22 LEU A 678      35.730  51.920  62.350  1.00  0.00           H
ATOM   1438 HD23 LEU A 678      37.170  51.900  61.370  1.00  0.00           H
ATOM   1439  C   LEU A 678      38.860  55.750  63.810  1.00  0.00           C
ATOM   1440  O   LEU A 678      38.120  56.290  64.650  1.00  0.00           O
ATOM   1441  N   TYR A 679      39.890  54.930  64.150  1.00  0.00           N
ATOM   1442  HN  TYR A 679      40.390  54.490  63.420  1.00  0.00           H
ATOM   1443  CA  TYR A 679      40.470  54.850  65.540  1.00  0.00           C
ATOM   1444  HA  TYR A 679      39.650  54.480  66.140  1.00  0.00           H
ATOM   1445  CB  TYR A 679      41.570  53.710  65.640  1.00  0.00           C
ATOM   1446  HB1 TYR A 679      42.250  53.980  64.810  1.00  0.00           H
ATOM   1447  HB2 TYR A 679      41.210  52.680  65.460  1.00  0.00           H
ATOM   1448  CG  TYR A 679      42.360  53.700  66.880  1.00  0.00           C
ATOM   1449  CD1 TYR A 679      41.890  52.890  67.990  1.00  0.00           C
ATOM   1450  HD1 TYR A 679      41.020  52.290  67.760  1.00  0.00           H
ATOM   1451  CE1 TYR A 679      42.550  52.750  69.220  1.00  0.00           C
ATOM   1452  HE1 TYR A 679      42.100  52.170  70.000  1.00  0.00           H
ATOM   1453  CZ  TYR A 679      43.780  53.540  69.420  1.00  0.00           C
ATOM   1454  OH  TYR A 679      44.510  53.490  70.650  1.00  0.00           O
ATOM   1455  HH  TYR A 679      45.400  53.830  70.630  1.00  0.00           H
ATOM   1456  CD2 TYR A 679      43.580  54.390  67.110  1.00  0.00           C
ATOM   1457  HD2 TYR A 679      44.090  55.020  66.380  1.00  0.00           H
ATOM   1458  CE2 TYR A 679      44.240  54.290  68.340  1.00  0.00           C
ATOM   1459  HE2 TYR A 679      45.200  54.780  68.390  1.00  0.00           H
ATOM   1460  C   TYR A 679      40.840  56.180  66.210  1.00  0.00           C
ATOM   1461  O   TYR A 679      40.400  56.390  67.320  1.00  0.00           O
ATOM   1462  N   LYS A 680      41.690  56.970  65.470  1.00  0.00           N
ATOM   1463  HN  LYS A 680      42.030  56.790  64.540  1.00  0.00           H
ATOM   1464  CA  LYS A 680      41.990  58.310  66.030  1.00  0.00           C
ATOM   1465  HA  LYS A 680      42.540  58.170  66.950  1.00  0.00           H
ATOM   1466  CB  LYS A 680      43.010  59.010  65.070  1.00  0.00           C
ATOM   1467  HB1 LYS A 680      43.350  59.960  65.540  1.00  0.00           H
ATOM   1468  HB2 LYS A 680      42.640  59.070  64.020  1.00  0.00           H
ATOM   1469  CG  LYS A 680      44.410  58.350  65.010  1.00  0.00           C
ATOM   1470  HG1 LYS A 680      44.960  59.000  64.290  1.00  0.00           H
ATOM   1471  HG2 LYS A 680      44.490  57.320  64.590  1.00  0.00           H
ATOM   1472  CD  LYS A 680      45.230  58.350  66.350  1.00  0.00           C
ATOM   1473  HD1 LYS A 680      44.890  57.550  67.040  1.00  0.00           H
ATOM   1474  HD2 LYS A 680      45.080  59.280  66.960  1.00  0.00           H
ATOM   1475  CE  LYS A 680      46.770  58.120  66.210  1.00  0.00           C
ATOM   1476  HE1 LYS A 680      47.200  58.930  65.580  1.00  0.00           H
ATOM   1477  HE2 LYS A 680      47.070  57.130  65.790  1.00  0.00           H
ATOM   1478  NZ  LYS A 680      47.360  58.230  67.540  1.00  0.00           N
ATOM   1479  HZ1 LYS A 680      47.030  57.420  68.090  1.00  0.00           H
ATOM   1480  HZ2 LYS A 680      47.040  59.120  67.980  1.00  0.00           H
ATOM   1481  HZ3 LYS A 680      48.390  58.240  67.390  1.00  0.00           H
ATOM   1482  C   LYS A 680      40.840  59.260  66.330  1.00  0.00           C
ATOM   1483  O   LYS A 680      40.670  59.780  67.450  1.00  0.00           O
ATOM   1484  N   PHE A 681      39.890  59.270  65.370  1.00  0.00           N
ATOM   1485  HN  PHE A 681      40.050  58.890  64.470  1.00  0.00           H
ATOM   1486  CA  PHE A 681      38.540  59.880  65.630  1.00  0.00           C
ATOM   1487  HA  PHE A 681      38.750  60.910  65.840  1.00  0.00           H
ATOM   1488  CB  PHE A 681      37.590  59.870  64.310  1.00  0.00           C
ATOM   1489  HB1 PHE A 681      36.550  59.850  64.690  1.00  0.00           H
ATOM   1490  HB2 PHE A 681      37.810  58.960  63.720  1.00  0.00           H
ATOM   1491  CG  PHE A 681      37.790  61.090  63.500  1.00  0.00           C
ATOM   1492  CD1 PHE A 681      39.070  61.520  63.100  1.00  0.00           C
ATOM   1493  HD1 PHE A 681      40.030  61.110  63.350  1.00  0.00           H
ATOM   1494  CE1 PHE A 681      39.110  62.570  62.260  1.00  0.00           C
ATOM   1495  HE1 PHE A 681      40.060  62.860  61.810  1.00  0.00           H
ATOM   1496  CZ  PHE A 681      37.930  63.230  61.780  1.00  0.00           C
ATOM   1497  HZ  PHE A 681      38.010  64.060  61.090  1.00  0.00           H
ATOM   1498  CD2 PHE A 681      36.640  61.750  63.100  1.00  0.00           C
ATOM   1499  HD2 PHE A 681      35.630  61.480  63.370  1.00  0.00           H
ATOM   1500  CE2 PHE A 681      36.700  62.900  62.380  1.00  0.00           C
ATOM   1501  HE2 PHE A 681      35.800  63.430  62.140  1.00  0.00           H
ATOM   1502  C   PHE A 681      37.750  59.310  66.760  1.00  0.00           C
ATOM   1503  O   PHE A 681      37.030  60.040  67.420  1.00  0.00           O
ATOM   1504  N   CYS A 682      37.750  58.010  66.960  1.00  0.00           N
ATOM   1505  HN  CYS A 682      38.140  57.600  66.140  1.00  0.00           H
ATOM   1506  CA  CYS A 682      37.010  57.370  68.100  1.00  0.00           C
ATOM   1507  HA  CYS A 682      36.020  57.790  68.150  1.00  0.00           H
ATOM   1508  CB  CYS A 682      36.990  55.820  67.940  1.00  0.00           C
ATOM   1509  HB1 CYS A 682      36.550  55.450  68.890  1.00  0.00           H
ATOM   1510  HB2 CYS A 682      38.050  55.520  67.750  1.00  0.00           H
ATOM   1511  SG  CYS A 682      35.900  55.360  66.550  1.00  0.00           S
ATOM   1512  HG1 CYS A 682      36.680  54.580  65.810  1.00  0.00           H
ATOM   1513  C   CYS A 682      37.660  57.730  69.490  1.00  0.00           C
ATOM   1514  O   CYS A 682      36.900  57.920  70.420  1.00  0.00           O
ATOM   1515  N   ARG A 683      39.010  57.880  69.590  1.00  0.00           N
ATOM   1516  HN  ARG A 683      39.560  57.670  68.780  1.00  0.00           H
ATOM   1517  CA  ARG A 683      39.720  58.370  70.750  1.00  0.00           C
ATOM   1518  HA  ARG A 683      39.250  57.920  71.600  1.00  0.00           H
ATOM   1519  CB  ARG A 683      41.300  58.150  70.640  1.00  0.00           C
ATOM   1520  HB1 ARG A 683      41.720  58.630  71.550  1.00  0.00           H
ATOM   1521  HB2 ARG A 683      41.650  58.600  69.690  1.00  0.00           H
ATOM   1522  CG  ARG A 683      41.680  56.630  70.690  1.00  0.00           C
ATOM   1523  HG1 ARG A 683      42.780  56.620  70.880  1.00  0.00           H
ATOM   1524  HG2 ARG A 683      41.360  56.110  69.760  1.00  0.00           H
ATOM   1525  CD  ARG A 683      41.080  55.680  71.790  1.00  0.00           C
ATOM   1526  HD1 ARG A 683      41.530  54.660  71.710  1.00  0.00           H
ATOM   1527  HD2 ARG A 683      39.990  55.560  71.610  1.00  0.00           H
ATOM   1528  NE  ARG A 683      41.450  56.320  73.130  1.00  0.00           N
ATOM   1529  HE  ARG A 683      40.720  56.670  73.720  1.00  0.00           H
ATOM   1530  CZ  ARG A 683      42.530  56.010  73.840  1.00  0.00           C
ATOM   1531  NH1 ARG A 683      42.470  56.130  75.110  1.00  0.00           N
ATOM   1532 HH11 ARG A 683      43.320  55.840  75.550  1.00  0.00           H
ATOM   1533 HH12 ARG A 683      41.650  56.220  75.670  1.00  0.00           H
ATOM   1534  NH2 ARG A 683      43.680  55.560  73.370  1.00  0.00           N
ATOM   1535 HH21 ARG A 683      43.760  55.560  72.380  1.00  0.00           H
ATOM   1536 HH22 ARG A 683      44.410  55.350  74.010  1.00  0.00           H
ATOM   1537  C   ARG A 683      39.330  59.800  70.990  1.00  0.00           C
ATOM   1538  O   ARG A 683      38.930  60.090  72.120  1.00  0.00           O
ATOM   1539  N   ASP A 684      39.350  60.740  69.970  1.00  0.00           N
ATOM   1540  HN  ASP A 684      39.720  60.430  69.100  1.00  0.00           H
ATOM   1541  CA  ASP A 684      38.910  62.110  70.190  1.00  0.00           C
ATOM   1542  HA  ASP A 684      39.410  62.540  71.040  1.00  0.00           H
ATOM   1543  CB  ASP A 684      39.030  62.960  68.850  1.00  0.00           C
ATOM   1544  HB1 ASP A 684      38.450  63.910  68.930  1.00  0.00           H
ATOM   1545  HB2 ASP A 684      38.660  62.410  67.970  1.00  0.00           H
ATOM   1546  CG  ASP A 684      40.440  63.360  68.600  1.00  0.00           C
ATOM   1547  OD1 ASP A 684      40.900  63.800  67.480  1.00  0.00           O
ATOM   1548  OD2 ASP A 684      41.260  63.310  69.600  1.00  0.00           O
ATOM   1549  C   ASP A 684      37.420  62.320  70.660  1.00  0.00           C
ATOM   1550  O   ASP A 684      37.240  63.050  71.600  1.00  0.00           O
ATOM   1551  N   TYR A 685      36.500  61.660  70.030  1.00  0.00           N
ATOM   1552  HN  TYR A 685      36.710  61.240  69.140  1.00  0.00           H
ATOM   1553  CA  TYR A 685      35.090  61.780  70.360  1.00  0.00           C
ATOM   1554  HA  TYR A 685      34.840  62.700  70.880  1.00  0.00           H
ATOM   1555  CB  TYR A 685      34.400  61.870  69.030  1.00  0.00           C
ATOM   1556  HB1 TYR A 685      33.300  62.000  69.140  1.00  0.00           H
ATOM   1557  HB2 TYR A 685      34.660  60.920  68.530  1.00  0.00           H
ATOM   1558  CG  TYR A 685      34.840  63.000  68.170  1.00  0.00           C
ATOM   1559  CD1 TYR A 685      35.450  62.870  66.860  1.00  0.00           C
ATOM   1560  HD1 TYR A 685      35.740  61.890  66.520  1.00  0.00           H
ATOM   1561  CE1 TYR A 685      35.700  63.920  66.010  1.00  0.00           C
ATOM   1562  HE1 TYR A 685      36.110  63.710  65.030  1.00  0.00           H
ATOM   1563  CZ  TYR A 685      35.210  65.200  66.370  1.00  0.00           C
ATOM   1564  OH  TYR A 685      35.520  66.360  65.600  1.00  0.00           O
ATOM   1565  HH  TYR A 685      35.910  66.110  64.770  1.00  0.00           H
ATOM   1566  CD2 TYR A 685      34.450  64.320  68.540  1.00  0.00           C
ATOM   1567  HD2 TYR A 685      34.060  64.570  69.510  1.00  0.00           H
ATOM   1568  CE2 TYR A 685      34.660  65.420  67.640  1.00  0.00           C
ATOM   1569  HE2 TYR A 685      34.310  66.400  67.950  1.00  0.00           H
ATOM   1570  C   TYR A 685      34.530  60.730  71.290  1.00  0.00           C
ATOM   1571  O   TYR A 685      33.310  60.740  71.520  1.00  0.00           O
ATOM   1572  N   GLN A 686      35.410  59.860  71.810  1.00  0.00           N
ATOM   1573  HN  GLN A 686      36.360  59.800  71.510  1.00  0.00           H
ATOM   1574  CA  GLN A 686      34.920  58.970  72.850  1.00  0.00           C
ATOM   1575  HA  GLN A 686      35.800  58.420  73.130  1.00  0.00           H
ATOM   1576  CB  GLN A 686      34.400  59.630  74.160  1.00  0.00           C
ATOM   1577  HB1 GLN A 686      34.010  58.840  74.840  1.00  0.00           H
ATOM   1578  HB2 GLN A 686      33.510  60.240  73.880  1.00  0.00           H
ATOM   1579  CG  GLN A 686      35.410  60.480  74.950  1.00  0.00           C
ATOM   1580  HG1 GLN A 686      34.750  61.120  75.560  1.00  0.00           H
ATOM   1581  HG2 GLN A 686      35.960  61.170  74.290  1.00  0.00           H
ATOM   1582  CD  GLN A 686      36.260  59.610  75.800  1.00  0.00           C
ATOM   1583  OE1 GLN A 686      37.440  59.280  75.510  1.00  0.00           O
ATOM   1584  NE2 GLN A 686      35.720  59.240  77.040  1.00  0.00           N
ATOM   1585 HE21 GLN A 686      36.290  58.530  77.450  1.00  0.00           H
ATOM   1586 HE22 GLN A 686      34.910  59.750  77.320  1.00  0.00           H
ATOM   1587  C   GLN A 686      34.110  57.680  72.380  1.00  0.00           C
ATOM   1588  O   GLN A 686      33.400  57.000  73.160  1.00  0.00           O
ATOM   1589  N   LEU A 687      34.150  57.390  71.050  1.00  0.00           N
ATOM   1590  HN  LEU A 687      34.900  57.730  70.480  1.00  0.00           H
ATOM   1591  CA  LEU A 687      33.250  56.530  70.370  1.00  0.00           C
ATOM   1592  HA  LEU A 687      32.260  56.730  70.760  1.00  0.00           H
ATOM   1593  CB  LEU A 687      33.110  56.890  68.910  1.00  0.00           C
ATOM   1594  HB1 LEU A 687      32.330  56.340  68.350  1.00  0.00           H
ATOM   1595  HB2 LEU A 687      34.060  56.640  68.400  1.00  0.00           H
ATOM   1596  CG  LEU A 687      32.800  58.340  68.530  1.00  0.00           C
ATOM   1597  HG  LEU A 687      33.560  59.000  69.040  1.00  0.00           H
ATOM   1598  CD1 LEU A 687      32.890  58.490  66.990  1.00  0.00           C
ATOM   1599 HD11 LEU A 687      31.950  58.020  66.630  1.00  0.00           H
ATOM   1600 HD12 LEU A 687      33.740  57.990  66.500  1.00  0.00           H
ATOM   1601 HD13 LEU A 687      32.830  59.580  66.790  1.00  0.00           H
ATOM   1602  CD2 LEU A 687      31.440  58.770  69.090  1.00  0.00           C
ATOM   1603 HD21 LEU A 687      30.560  58.190  68.740  1.00  0.00           H
ATOM   1604 HD22 LEU A 687      31.210  59.810  68.770  1.00  0.00           H
ATOM   1605 HD23 LEU A 687      31.470  58.660  70.190  1.00  0.00           H
ATOM   1606  C   LEU A 687      33.710  55.090  70.540  1.00  0.00           C
ATOM   1607  O   LEU A 687      34.900  54.810  70.710  1.00  0.00           O
ATOM   1608  N   SER A 688      32.670  54.260  70.470  1.00  0.00           N
ATOM   1609  HN  SER A 688      31.810  54.750  70.510  1.00  0.00           H
ATOM   1610  CA  SER A 688      32.780  52.880  70.690  1.00  0.00           C
ATOM   1611  HA  SER A 688      33.540  52.590  71.410  1.00  0.00           H
ATOM   1612  CB  SER A 688      31.390  52.340  71.060  1.00  0.00           C
ATOM   1613  HB1 SER A 688      30.720  52.570  70.200  1.00  0.00           H
ATOM   1614  HB2 SER A 688      31.040  53.000  71.870  1.00  0.00           H
ATOM   1615  OG  SER A 688      31.330  50.950  71.320  1.00  0.00           O
ATOM   1616  HG1 SER A 688      31.590  50.780  72.230  1.00  0.00           H
ATOM   1617  C   SER A 688      33.280  52.230  69.370  1.00  0.00           C
ATOM   1618  O   SER A 688      32.480  51.800  68.560  1.00  0.00           O
ATOM   1619  N   TYR A 689      34.600  52.210  69.140  1.00  0.00           N
ATOM   1620  HN  TYR A 689      35.220  52.570  69.820  1.00  0.00           H
ATOM   1621  CA  TYR A 689      35.290  51.780  67.930  1.00  0.00           C
ATOM   1622  HA  TYR A 689      35.130  52.500  67.130  1.00  0.00           H
ATOM   1623  CB  TYR A 689      36.790  51.860  68.140  1.00  0.00           C
ATOM   1624  HB1 TYR A 689      36.970  51.370  69.130  1.00  0.00           H
ATOM   1625  HB2 TYR A 689      37.140  52.900  68.210  1.00  0.00           H
ATOM   1626  CG  TYR A 689      37.660  51.160  67.060  1.00  0.00           C
ATOM   1627  CD1 TYR A 689      38.870  50.530  67.420  1.00  0.00           C
ATOM   1628  HD1 TYR A 689      39.240  50.440  68.440  1.00  0.00           H
ATOM   1629  CE1 TYR A 689      39.730  50.110  66.420  1.00  0.00           C
ATOM   1630  HE1 TYR A 689      40.770  49.850  66.560  1.00  0.00           H
ATOM   1631  CZ  TYR A 689      39.470  50.290  65.070  1.00  0.00           C
ATOM   1632  OH  TYR A 689      40.360  49.840  64.040  1.00  0.00           O
ATOM   1633  HH  TYR A 689      39.860  49.830  63.230  1.00  0.00           H
ATOM   1634  CD2 TYR A 689      37.420  51.480  65.690  1.00  0.00           C
ATOM   1635  HD2 TYR A 689      36.520  52.010  65.420  1.00  0.00           H
ATOM   1636  CE2 TYR A 689      38.260  50.970  64.740  1.00  0.00           C
ATOM   1637  HE2 TYR A 689      38.110  51.300  63.730  1.00  0.00           H
ATOM   1638  C   TYR A 689      34.770  50.430  67.310  1.00  0.00           C
ATOM   1639  O   TYR A 689      34.300  50.400  66.170  1.00  0.00           O
ATOM   1640  N   LEU A 690      34.950  49.250  68.040  1.00  0.00           N
ATOM   1641  HN  LEU A 690      35.610  49.200  68.790  1.00  0.00           H
ATOM   1642  CA  LEU A 690      34.590  48.010  67.360  1.00  0.00           C
ATOM   1643  HA  LEU A 690      35.210  47.880  66.480  1.00  0.00           H
ATOM   1644  CB  LEU A 690      35.110  46.880  68.180  1.00  0.00           C
ATOM   1645  HB1 LEU A 690      34.830  45.880  67.760  1.00  0.00           H
ATOM   1646  HB2 LEU A 690      34.500  46.830  69.110  1.00  0.00           H
ATOM   1647  CG  LEU A 690      36.660  46.920  68.420  1.00  0.00           C
ATOM   1648  HG  LEU A 690      37.010  47.600  69.220  1.00  0.00           H
ATOM   1649  CD1 LEU A 690      37.060  45.530  68.970  1.00  0.00           C
ATOM   1650 HD11 LEU A 690      36.370  45.260  69.800  1.00  0.00           H
ATOM   1651 HD12 LEU A 690      38.120  45.600  69.300  1.00  0.00           H
ATOM   1652 HD13 LEU A 690      36.940  44.840  68.100  1.00  0.00           H
ATOM   1653  CD2 LEU A 690      37.640  47.100  67.280  1.00  0.00           C
ATOM   1654 HD21 LEU A 690      37.220  46.610  66.390  1.00  0.00           H
ATOM   1655 HD22 LEU A 690      38.690  46.800  67.480  1.00  0.00           H
ATOM   1656 HD23 LEU A 690      37.750  48.190  67.100  1.00  0.00           H
ATOM   1657  C   LEU A 690      33.180  47.850  66.990  1.00  0.00           C
ATOM   1658  O   LEU A 690      32.780  47.310  65.990  1.00  0.00           O
ATOM   1659  N   SER A 691      32.260  48.440  67.820  1.00  0.00           N
ATOM   1660  HN  SER A 691      32.610  48.870  68.650  1.00  0.00           H
ATOM   1661  CA  SER A 691      30.830  48.600  67.370  1.00  0.00           C
ATOM   1662  HA  SER A 691      30.580  47.590  67.090  1.00  0.00           H
ATOM   1663  CB  SER A 691      29.900  48.810  68.620  1.00  0.00           C
ATOM   1664  HB1 SER A 691      30.150  49.650  69.310  1.00  0.00           H
ATOM   1665  HB2 SER A 691      30.010  47.970  69.330  1.00  0.00           H
ATOM   1666  OG  SER A 691      28.490  48.910  68.340  1.00  0.00           O
ATOM   1667  HG1 SER A 691      28.350  49.820  68.070  1.00  0.00           H
ATOM   1668  C   SER A 691      30.500  49.450  66.190  1.00  0.00           C
ATOM   1669  O   SER A 691      29.840  49.020  65.240  1.00  0.00           O
ATOM   1670  N   LEU A 692      31.090  50.670  66.200  1.00  0.00           N
ATOM   1671  HN  LEU A 692      31.480  51.050  67.030  1.00  0.00           H
ATOM   1672  CA  LEU A 692      31.020  51.610  65.080  1.00  0.00           C
ATOM   1673  HA  LEU A 692      29.970  51.770  64.890  1.00  0.00           H
ATOM   1674  CB  LEU A 692      31.590  52.950  65.590  1.00  0.00           C
ATOM   1675  HB1 LEU A 692      32.680  52.910  65.850  1.00  0.00           H
ATOM   1676  HB2 LEU A 692      31.150  53.320  66.530  1.00  0.00           H
ATOM   1677  CG  LEU A 692      31.450  54.120  64.680  1.00  0.00           C
ATOM   1678  HG  LEU A 692      32.020  53.970  63.730  1.00  0.00           H
ATOM   1679  CD1 LEU A 692      30.030  54.350  64.130  1.00  0.00           C
ATOM   1680 HD11 LEU A 692      30.170  55.160  63.380  1.00  0.00           H
ATOM   1681 HD12 LEU A 692      29.380  54.770  64.920  1.00  0.00           H
ATOM   1682 HD13 LEU A 692      29.570  53.500  63.580  1.00  0.00           H
ATOM   1683  CD2 LEU A 692      32.020  55.350  65.320  1.00  0.00           C
ATOM   1684 HD21 LEU A 692      31.580  55.560  66.320  1.00  0.00           H
ATOM   1685 HD22 LEU A 692      31.980  56.230  64.640  1.00  0.00           H
ATOM   1686 HD23 LEU A 692      33.070  55.070  65.540  1.00  0.00           H
ATOM   1687  C   LEU A 692      31.690  51.060  63.800  1.00  0.00           C
ATOM   1688  O   LEU A 692      31.060  51.080  62.710  1.00  0.00           O
ATOM   1689  N   ARG A 693      32.940  50.470  63.910  1.00  0.00           N
ATOM   1690  HN  ARG A 693      33.560  50.580  64.690  1.00  0.00           H
ATOM   1691  CA  ARG A 693      33.570  49.780  62.810  1.00  0.00           C
ATOM   1692  HA  ARG A 693      33.640  50.380  61.920  1.00  0.00           H
ATOM   1693  CB  ARG A 693      35.050  49.310  63.080  1.00  0.00           C
ATOM   1694  HB1 ARG A 693      35.470  49.830  63.970  1.00  0.00           H
ATOM   1695  HB2 ARG A 693      35.610  49.520  62.150  1.00  0.00           H
ATOM   1696  CG  ARG A 693      35.390  47.820  63.420  1.00  0.00           C
ATOM   1697  HG1 ARG A 693      34.920  47.090  62.750  1.00  0.00           H
ATOM   1698  HG2 ARG A 693      35.140  47.570  64.480  1.00  0.00           H
ATOM   1699  CD  ARG A 693      36.950  47.520  63.440  1.00  0.00           C
ATOM   1700  HD1 ARG A 693      37.110  46.590  64.020  1.00  0.00           H
ATOM   1701  HD2 ARG A 693      37.440  48.410  63.920  1.00  0.00           H
ATOM   1702  NE  ARG A 693      37.410  47.490  62.040  1.00  0.00           N
ATOM   1703  HE  ARG A 693      38.030  48.210  61.700  1.00  0.00           H
ATOM   1704  CZ  ARG A 693      37.460  46.400  61.240  1.00  0.00           C
ATOM   1705  NH1 ARG A 693      37.050  45.220  61.490  1.00  0.00           N
ATOM   1706 HH11 ARG A 693      36.420  45.090  62.260  1.00  0.00           H
ATOM   1707 HH12 ARG A 693      37.250  44.530  60.790  1.00  0.00           H
ATOM   1708  NH2 ARG A 693      37.770  46.810  60.000  1.00  0.00           N
ATOM   1709 HH21 ARG A 693      38.220  47.710  59.970  1.00  0.00           H
ATOM   1710 HH22 ARG A 693      37.550  46.260  59.190  1.00  0.00           H
ATOM   1711  C   ARG A 693      32.790  48.570  62.310  1.00  0.00           C
ATOM   1712  O   ARG A 693      32.680  48.360  61.090  1.00  0.00           O
ATOM   1713  N   THR A 694      32.130  47.690  63.180  1.00  0.00           N
ATOM   1714  HN  THR A 694      32.150  47.820  64.170  1.00  0.00           H
ATOM   1715  CA  THR A 694      31.360  46.470  62.720  1.00  0.00           C
ATOM   1716  HA  THR A 694      31.900  45.870  62.000  1.00  0.00           H
ATOM   1717  CB  THR A 694      30.810  45.690  63.940  1.00  0.00           C
ATOM   1718  HB  THR A 694      30.430  46.420  64.680  1.00  0.00           H
ATOM   1719  OG1 THR A 694      31.860  44.870  64.480  1.00  0.00           O
ATOM   1720  HG1 THR A 694      32.380  45.360  65.130  1.00  0.00           H
ATOM   1721  CG2 THR A 694      29.740  44.700  63.660  1.00  0.00           C
ATOM   1722 HG21 THR A 694      28.780  45.260  63.570  1.00  0.00           H
ATOM   1723 HG22 THR A 694      29.710  43.890  64.420  1.00  0.00           H
ATOM   1724 HG23 THR A 694      29.950  44.110  62.730  1.00  0.00           H
ATOM   1725  C   THR A 694      30.080  46.920  61.910  1.00  0.00           C
ATOM   1726  O   THR A 694      29.780  46.370  60.810  1.00  0.00           O
ATOM   1727  N   SER A 695      29.370  47.960  62.390  1.00  0.00           N
ATOM   1728  HN  SER A 695      29.690  48.520  63.140  1.00  0.00           H
ATOM   1729  CA  SER A 695      28.230  48.560  61.650  1.00  0.00           C
ATOM   1730  HA  SER A 695      27.630  47.710  61.350  1.00  0.00           H
ATOM   1731  CB  SER A 695      27.390  49.420  62.560  1.00  0.00           C
ATOM   1732  HB1 SER A 695      26.940  48.630  63.200  1.00  0.00           H
ATOM   1733  HB2 SER A 695      26.540  49.960  62.100  1.00  0.00           H
ATOM   1734  OG  SER A 695      28.150  50.320  63.380  1.00  0.00           O
ATOM   1735  HG1 SER A 695      28.700  49.820  63.980  1.00  0.00           H
ATOM   1736  C   SER A 695      28.610  49.220  60.370  1.00  0.00           C
ATOM   1737  O   SER A 695      27.970  48.930  59.370  1.00  0.00           O
ATOM   1738  N   ILE A 696      29.670  50.010  60.260  1.00  0.00           N
ATOM   1739  HN  ILE A 696      30.130  50.350  61.070  1.00  0.00           H
ATOM   1740  CA  ILE A 696      30.160  50.530  58.950  1.00  0.00           C
ATOM   1741  HA  ILE A 696      29.350  51.170  58.610  1.00  0.00           H
ATOM   1742  CB  ILE A 696      31.410  51.410  59.060  1.00  0.00           C
ATOM   1743  HB  ILE A 696      32.110  50.830  59.690  1.00  0.00           H
ATOM   1744  CG2 ILE A 696      32.160  51.730  57.790  1.00  0.00           C
ATOM   1745 HG21 ILE A 696      31.640  52.520  57.210  1.00  0.00           H
ATOM   1746 HG22 ILE A 696      32.360  50.880  57.100  1.00  0.00           H
ATOM   1747 HG23 ILE A 696      33.130  52.220  58.000  1.00  0.00           H
ATOM   1748  CG1 ILE A 696      31.240  52.760  59.880  1.00  0.00           C
ATOM   1749 HG11 ILE A 696      30.540  52.790  60.730  1.00  0.00           H
ATOM   1750 HG12 ILE A 696      30.830  53.510  59.180  1.00  0.00           H
ATOM   1751  CD  ILE A 696      32.520  53.300  60.470  1.00  0.00           C
ATOM   1752  HD1 ILE A 696      33.270  53.560  59.690  1.00  0.00           H
ATOM   1753  HD2 ILE A 696      33.050  52.610  61.180  1.00  0.00           H
ATOM   1754  HD3 ILE A 696      32.230  54.160  61.100  1.00  0.00           H
ATOM   1755  C   ILE A 696      30.540  49.410  58.050  1.00  0.00           C
ATOM   1756  O   ILE A 696      30.170  49.410  56.890  1.00  0.00           O
ATOM   1757  N   GLY A 697      31.150  48.380  58.600  1.00  0.00           N
ATOM   1758  HN  GLY A 697      31.360  48.390  59.570  1.00  0.00           H
ATOM   1759  CA  GLY A 697      31.460  47.100  57.980  1.00  0.00           C
ATOM   1760  HA1 GLY A 697      31.880  46.570  58.810  1.00  0.00           H
ATOM   1761  HA2 GLY A 697      32.120  47.210  57.120  1.00  0.00           H
ATOM   1762  C   GLY A 697      30.270  46.460  57.310  1.00  0.00           C
ATOM   1763  O   GLY A 697      30.150  46.310  56.120  1.00  0.00           O
ATOM   1764  N   LEU A 698      29.240  46.220  58.150  1.00  0.00           N
ATOM   1765  HN  LEU A 698      29.120  46.690  59.020  1.00  0.00           H
ATOM   1766  CA  LEU A 698      28.010  45.690  57.770  1.00  0.00           C
ATOM   1767  HA  LEU A 698      28.160  44.730  57.290  1.00  0.00           H
ATOM   1768  CB  LEU A 698      27.180  45.420  59.050  1.00  0.00           C
ATOM   1769  HB1 LEU A 698      26.100  45.270  58.860  1.00  0.00           H
ATOM   1770  HB2 LEU A 698      27.270  46.360  59.630  1.00  0.00           H
ATOM   1771  CG  LEU A 698      27.730  44.230  59.980  1.00  0.00           C
ATOM   1772  HG  LEU A 698      28.830  44.350  60.110  1.00  0.00           H
ATOM   1773  CD1 LEU A 698      26.960  44.220  61.270  1.00  0.00           C
ATOM   1774 HD11 LEU A 698      27.010  45.230  61.720  1.00  0.00           H
ATOM   1775 HD12 LEU A 698      27.530  43.570  61.980  1.00  0.00           H
ATOM   1776 HD13 LEU A 698      25.920  43.830  61.330  1.00  0.00           H
ATOM   1777  CD2 LEU A 698      27.430  42.900  59.290  1.00  0.00           C
ATOM   1778 HD21 LEU A 698      27.910  42.900  58.280  1.00  0.00           H
ATOM   1779 HD22 LEU A 698      26.340  42.680  59.260  1.00  0.00           H
ATOM   1780 HD23 LEU A 698      27.730  41.990  59.840  1.00  0.00           H
ATOM   1781  C   LEU A 698      27.230  46.530  56.750  1.00  0.00           C
ATOM   1782  O   LEU A 698      26.700  46.040  55.690  1.00  0.00           O
ATOM   1783  N   TRP A 699      27.160  47.870  56.940  1.00  0.00           N
ATOM   1784  HN  TRP A 699      27.340  48.170  57.880  1.00  0.00           H
ATOM   1785  CA  TRP A 699      26.600  48.900  55.970  1.00  0.00           C
ATOM   1786  HA  TRP A 699      25.610  48.500  55.810  1.00  0.00           H
ATOM   1787  CB  TRP A 699      26.400  50.340  56.420  1.00  0.00           C
ATOM   1788  HB1 TRP A 699      26.260  50.970  55.510  1.00  0.00           H
ATOM   1789  HB2 TRP A 699      27.390  50.500  56.900  1.00  0.00           H
ATOM   1790  CG  TRP A 699      25.210  50.620  57.290  1.00  0.00           C
ATOM   1791  CD1 TRP A 699      25.150  50.770  58.710  1.00  0.00           C
ATOM   1792  HD1 TRP A 699      26.060  50.950  59.280  1.00  0.00           H
ATOM   1793  NE1 TRP A 699      23.900  51.130  59.120  1.00  0.00           N
ATOM   1794  HE1 TRP A 699      23.730  51.610  59.950  1.00  0.00           H
ATOM   1795  CE2 TRP A 699      23.160  51.130  58.060  1.00  0.00           C
ATOM   1796  CD2 TRP A 699      23.850  50.840  56.840  1.00  0.00           C
ATOM   1797  CE3 TRP A 699      23.250  50.860  55.570  1.00  0.00           C
ATOM   1798  HE3 TRP A 699      23.850  50.700  54.700  1.00  0.00           H
ATOM   1799  CZ3 TRP A 699      21.950  51.340  55.470  1.00  0.00           C
ATOM   1800  HZ3 TRP A 699      21.490  51.490  54.520  1.00  0.00           H
ATOM   1801  CZ2 TRP A 699      21.790  51.480  57.890  1.00  0.00           C
ATOM   1802  HZ2 TRP A 699      21.320  51.980  58.720  1.00  0.00           H
ATOM   1803  CH2 TRP A 699      21.190  51.630  56.620  1.00  0.00           C
ATOM   1804  HH2 TRP A 699      20.220  52.100  56.530  1.00  0.00           H
ATOM   1805  C   TRP A 699      27.280  48.870  54.620  1.00  0.00           C
ATOM   1806  O   TRP A 699      26.540  48.730  53.590  1.00  0.00           O
ATOM   1807  N   THR A 700      28.620  48.850  54.680  1.00  0.00           N
ATOM   1808  HN  THR A 700      29.060  48.770  55.560  1.00  0.00           H
ATOM   1809  CA  THR A 700      29.430  48.710  53.440  1.00  0.00           C
ATOM   1810  HA  THR A 700      29.160  49.540  52.800  1.00  0.00           H
ATOM   1811  CB  THR A 700      30.930  48.710  53.710  1.00  0.00           C
ATOM   1812  HB  THR A 700      31.160  47.860  54.400  1.00  0.00           H
ATOM   1813  OG1 THR A 700      31.270  49.850  54.390  1.00  0.00           O
ATOM   1814  HG1 THR A 700      30.790  49.690  55.210  1.00  0.00           H
ATOM   1815  CG2 THR A 700      31.870  48.610  52.490  1.00  0.00           C
ATOM   1816 HG21 THR A 700      32.940  48.630  52.770  1.00  0.00           H
ATOM   1817 HG22 THR A 700      31.610  49.400  51.760  1.00  0.00           H
ATOM   1818 HG23 THR A 700      31.680  47.610  52.040  1.00  0.00           H
ATOM   1819  C   THR A 700      29.060  47.410  52.690  1.00  0.00           C
ATOM   1820  O   THR A 700      28.930  47.290  51.480  1.00  0.00           O
ATOM   1821  N   SER A 701      29.030  46.290  53.360  1.00  0.00           N
ATOM   1822  HN  SER A 701      29.240  46.240  54.330  1.00  0.00           H
ATOM   1823  CA  SER A 701      28.630  45.060  52.690  1.00  0.00           C
ATOM   1824  HA  SER A 701      29.400  44.810  51.980  1.00  0.00           H
ATOM   1825  CB  SER A 701      28.570  43.990  53.880  1.00  0.00           C
ATOM   1826  HB1 SER A 701      27.770  44.260  54.600  1.00  0.00           H
ATOM   1827  HB2 SER A 701      29.530  43.960  54.420  1.00  0.00           H
ATOM   1828  OG  SER A 701      28.160  42.700  53.450  1.00  0.00           O
ATOM   1829  HG1 SER A 701      28.790  42.480  52.770  1.00  0.00           H
ATOM   1830  C   SER A 701      27.210  45.100  51.970  1.00  0.00           C
ATOM   1831  O   SER A 701      27.120  44.710  50.820  1.00  0.00           O
ATOM   1832  N   PHE A 702      26.240  45.700  52.590  1.00  0.00           N
ATOM   1833  HN  PHE A 702      26.300  46.060  53.520  1.00  0.00           H
ATOM   1834  CA  PHE A 702      25.000  46.010  51.840  1.00  0.00           C
ATOM   1835  HA  PHE A 702      24.660  45.100  51.370  1.00  0.00           H
ATOM   1836  CB  PHE A 702      23.930  46.300  53.020  1.00  0.00           C
ATOM   1837  HB1 PHE A 702      24.380  46.910  53.830  1.00  0.00           H
ATOM   1838  HB2 PHE A 702      23.870  45.290  53.470  1.00  0.00           H
ATOM   1839  CG  PHE A 702      22.620  46.830  52.630  1.00  0.00           C
ATOM   1840  CD1 PHE A 702      22.430  48.230  52.650  1.00  0.00           C
ATOM   1841  HD1 PHE A 702      23.240  48.880  52.960  1.00  0.00           H
ATOM   1842  CE1 PHE A 702      21.220  48.830  52.210  1.00  0.00           C
ATOM   1843  HE1 PHE A 702      21.110  49.910  52.310  1.00  0.00           H
ATOM   1844  CZ  PHE A 702      20.190  48.040  51.740  1.00  0.00           C
ATOM   1845  HZ  PHE A 702      19.280  48.570  51.470  1.00  0.00           H
ATOM   1846  CD2 PHE A 702      21.530  46.070  52.210  1.00  0.00           C
ATOM   1847  HD2 PHE A 702      21.610  44.990  52.300  1.00  0.00           H
ATOM   1848  CE2 PHE A 702      20.410  46.640  51.710  1.00  0.00           C
ATOM   1849  HE2 PHE A 702      19.650  45.960  51.350  1.00  0.00           H
ATOM   1850  C   PHE A 702      24.980  47.050  50.750  1.00  0.00           C
ATOM   1851  O   PHE A 702      24.590  46.820  49.600  1.00  0.00           O
ATOM   1852  N   LEU A 703      25.640  48.230  50.990  1.00  0.00           N
ATOM   1853  HN  LEU A 703      25.850  48.390  51.950  1.00  0.00           H
ATOM   1854  CA  LEU A 703      25.980  49.190  49.970  1.00  0.00           C
ATOM   1855  HA  LEU A 703      25.030  49.310  49.480  1.00  0.00           H
ATOM   1856  CB  LEU A 703      26.570  50.560  50.590  1.00  0.00           C
ATOM   1857  HB1 LEU A 703      26.930  51.290  49.830  1.00  0.00           H
ATOM   1858  HB2 LEU A 703      27.410  50.080  51.120  1.00  0.00           H
ATOM   1859  CG  LEU A 703      25.520  51.320  51.510  1.00  0.00           C
ATOM   1860  HG  LEU A 703      25.400  50.650  52.390  1.00  0.00           H
ATOM   1861  CD1 LEU A 703      26.040  52.670  51.990  1.00  0.00           C
ATOM   1862 HD11 LEU A 703      26.190  53.410  51.170  1.00  0.00           H
ATOM   1863 HD12 LEU A 703      27.010  52.580  52.540  1.00  0.00           H
ATOM   1864 HD13 LEU A 703      25.290  53.100  52.680  1.00  0.00           H
ATOM   1865  CD2 LEU A 703      24.210  51.630  50.810  1.00  0.00           C
ATOM   1866 HD21 LEU A 703      23.570  52.330  51.390  1.00  0.00           H
ATOM   1867 HD22 LEU A 703      23.650  50.690  50.580  1.00  0.00           H
ATOM   1868 HD23 LEU A 703      24.370  52.080  49.810  1.00  0.00           H
ATOM   1869  C   LEU A 703      26.790  48.650  48.770  1.00  0.00           C
ATOM   1870  O   LEU A 703      26.700  49.060  47.600  1.00  0.00           O
ATOM   1871  N   CYS A 704      27.580  47.640  49.140  1.00  0.00           N
ATOM   1872  HN  CYS A 704      27.900  47.340  50.040  1.00  0.00           H
ATOM   1873  CA  CYS A 704      28.270  46.940  48.140  1.00  0.00           C
ATOM   1874  HA  CYS A 704      28.680  47.760  47.560  1.00  0.00           H
ATOM   1875  CB  CYS A 704      29.370  46.070  48.700  1.00  0.00           C
ATOM   1876  HB1 CYS A 704      29.680  45.180  48.120  1.00  0.00           H
ATOM   1877  HB2 CYS A 704      29.080  45.640  49.680  1.00  0.00           H
ATOM   1878  SG  CYS A 704      30.870  47.050  49.070  1.00  0.00           S
ATOM   1879  HG1 CYS A 704      30.660  47.540  50.290  1.00  0.00           H
ATOM   1880  C   CYS A 704      27.370  46.160  47.190  1.00  0.00           C
ATOM   1881  O   CYS A 704      27.500  46.210  45.970  1.00  0.00           O
ATOM   1882  N   ILE A 705      26.350  45.490  47.760  1.00  0.00           N
ATOM   1883  HN  ILE A 705      26.200  45.510  48.750  1.00  0.00           H
ATOM   1884  CA  ILE A 705      25.390  44.730  47.010  1.00  0.00           C
ATOM   1885  HA  ILE A 705      25.880  44.140  46.250  1.00  0.00           H
ATOM   1886  CB  ILE A 705      24.540  43.790  47.910  1.00  0.00           C
ATOM   1887  HB  ILE A 705      24.180  44.370  48.790  1.00  0.00           H
ATOM   1888  CG2 ILE A 705      23.310  43.280  47.210  1.00  0.00           C
ATOM   1889 HG21 ILE A 705      22.710  42.490  47.730  1.00  0.00           H
ATOM   1890 HG22 ILE A 705      23.560  42.860  46.210  1.00  0.00           H
ATOM   1891 HG23 ILE A 705      22.560  44.090  47.010  1.00  0.00           H
ATOM   1892  CG1 ILE A 705      25.380  42.750  48.690  1.00  0.00           C
ATOM   1893 HG11 ILE A 705      26.460  42.990  48.780  1.00  0.00           H
ATOM   1894 HG12 ILE A 705      25.500  41.850  48.030  1.00  0.00           H
ATOM   1895  CD  ILE A 705      24.840  42.310  50.050  1.00  0.00           C
ATOM   1896  HD1 ILE A 705      25.310  41.380  50.430  1.00  0.00           H
ATOM   1897  HD2 ILE A 705      23.810  41.970  49.820  1.00  0.00           H
ATOM   1898  HD3 ILE A 705      24.740  43.100  50.820  1.00  0.00           H
ATOM   1899  C   ILE A 705      24.530  45.660  46.180  1.00  0.00           C
ATOM   1900  O   ILE A 705      24.300  45.440  44.970  1.00  0.00           O
ATOM   1901  N   VAL A 706      24.100  46.790  46.820  1.00  0.00           N
ATOM   1902  HN  VAL A 706      24.390  46.900  47.770  1.00  0.00           H
ATOM   1903  CA  VAL A 706      23.270  47.760  46.240  1.00  0.00           C
ATOM   1904  HA  VAL A 706      22.440  47.220  45.820  1.00  0.00           H
ATOM   1905  CB  VAL A 706      22.720  48.710  47.270  1.00  0.00           C
ATOM   1906  HB  VAL A 706      23.570  49.100  47.870  1.00  0.00           H
ATOM   1907  CG1 VAL A 706      21.930  49.870  46.710  1.00  0.00           C
ATOM   1908 HG11 VAL A 706      22.420  50.430  45.880  1.00  0.00           H
ATOM   1909 HG12 VAL A 706      21.850  50.590  47.550  1.00  0.00           H
ATOM   1910 HG13 VAL A 706      20.880  49.590  46.490  1.00  0.00           H
ATOM   1911  CG2 VAL A 706      21.800  47.920  48.270  1.00  0.00           C
ATOM   1912 HG21 VAL A 706      21.560  48.680  49.030  1.00  0.00           H
ATOM   1913 HG22 VAL A 706      22.410  47.130  48.780  1.00  0.00           H
ATOM   1914 HG23 VAL A 706      21.010  47.350  47.750  1.00  0.00           H
ATOM   1915  C   VAL A 706      23.870  48.560  45.090  1.00  0.00           C
ATOM   1916  O   VAL A 706      23.240  48.790  44.080  1.00  0.00           O
ATOM   1917  N   LEU A 707      25.120  48.950  45.150  1.00  0.00           N
ATOM   1918  HN  LEU A 707      25.700  48.650  45.910  1.00  0.00           H
ATOM   1919  CA  LEU A 707      25.840  49.540  44.040  1.00  0.00           C
ATOM   1920  HA  LEU A 707      25.330  50.470  43.830  1.00  0.00           H
ATOM   1921  CB  LEU A 707      27.350  49.680  44.470  1.00  0.00           C
ATOM   1922  HB1 LEU A 707      27.790  48.670  44.620  1.00  0.00           H
ATOM   1923  HB2 LEU A 707      27.390  50.120  45.480  1.00  0.00           H
ATOM   1924  CG  LEU A 707      28.290  50.520  43.580  1.00  0.00           C
ATOM   1925  HG  LEU A 707      28.360  49.900  42.660  1.00  0.00           H
ATOM   1926  CD1 LEU A 707      27.700  51.850  43.320  1.00  0.00           C
ATOM   1927 HD11 LEU A 707      26.990  51.780  42.470  1.00  0.00           H
ATOM   1928 HD12 LEU A 707      28.440  52.650  43.060  1.00  0.00           H
ATOM   1929 HD13 LEU A 707      27.080  52.310  44.120  1.00  0.00           H
ATOM   1930  CD2 LEU A 707      29.660  50.590  44.250  1.00  0.00           C
ATOM   1931 HD21 LEU A 707      30.110  49.590  44.440  1.00  0.00           H
ATOM   1932 HD22 LEU A 707      29.490  51.090  45.230  1.00  0.00           H
ATOM   1933 HD23 LEU A 707      30.390  51.160  43.620  1.00  0.00           H
ATOM   1934  C   LEU A 707      25.800  48.590  42.780  1.00  0.00           C
ATOM   1935  O   LEU A 707      25.490  49.040  41.670  1.00  0.00           O
ATOM   1936  N   VAL A 708      26.050  47.260  42.990  1.00  0.00           N
ATOM   1937  HN  VAL A 708      26.080  47.080  43.970  1.00  0.00           H
ATOM   1938  CA  VAL A 708      25.840  46.180  42.110  1.00  0.00           C
ATOM   1939  HA  VAL A 708      26.310  46.420  41.170  1.00  0.00           H
ATOM   1940  CB  VAL A 708      26.620  44.940  42.580  1.00  0.00           C
ATOM   1941  HB  VAL A 708      26.190  44.760  43.590  1.00  0.00           H
ATOM   1942  CG1 VAL A 708      26.410  43.750  41.650  1.00  0.00           C
ATOM   1943 HG11 VAL A 708      27.030  42.970  42.140  1.00  0.00           H
ATOM   1944 HG12 VAL A 708      26.800  43.920  40.620  1.00  0.00           H
ATOM   1945 HG13 VAL A 708      25.400  43.280  41.580  1.00  0.00           H
ATOM   1946  CG2 VAL A 708      28.070  45.280  42.900  1.00  0.00           C
ATOM   1947 HG21 VAL A 708      28.580  45.740  42.010  1.00  0.00           H
ATOM   1948 HG22 VAL A 708      28.640  44.350  43.130  1.00  0.00           H
ATOM   1949 HG23 VAL A 708      28.200  46.030  43.700  1.00  0.00           H
ATOM   1950  C   VAL A 708      24.420  45.840  41.530  1.00  0.00           C
ATOM   1951  O   VAL A 708      24.300  45.730  40.310  1.00  0.00           O
ATOM   1952  N   ALA A 709      23.370  45.860  42.420  1.00  0.00           N
ATOM   1953  HN  ALA A 709      23.620  45.990  43.370  1.00  0.00           H
ATOM   1954  CA  ALA A 709      22.020  45.630  42.050  1.00  0.00           C
ATOM   1955  HA  ALA A 709      21.800  44.700  41.540  1.00  0.00           H
ATOM   1956  CB  ALA A 709      21.200  45.620  43.310  1.00  0.00           C
ATOM   1957  HB1 ALA A 709      21.480  46.540  43.880  1.00  0.00           H
ATOM   1958  HB2 ALA A 709      21.590  44.750  43.880  1.00  0.00           H
ATOM   1959  HB3 ALA A 709      20.130  45.460  43.110  1.00  0.00           H
ATOM   1960  C   ALA A 709      21.500  46.730  41.090  1.00  0.00           C
ATOM   1961  O   ALA A 709      20.680  46.510  40.170  1.00  0.00           O
ATOM   1962  N   THR A 710      21.760  47.960  41.480  1.00  0.00           N
ATOM   1963  HN  THR A 710      22.170  47.980  42.390  1.00  0.00           H
ATOM   1964  CA  THR A 710      21.480  49.210  40.780  1.00  0.00           C
ATOM   1965  HA  THR A 710      20.440  49.320  40.490  1.00  0.00           H
ATOM   1966  CB  THR A 710      21.860  50.480  41.640  1.00  0.00           C
ATOM   1967  HB  THR A 710      22.940  50.550  41.870  1.00  0.00           H
ATOM   1968  OG1 THR A 710      21.210  50.440  42.920  1.00  0.00           O
ATOM   1969  HG1 THR A 710      21.750  49.780  43.350  1.00  0.00           H
ATOM   1970  CG2 THR A 710      21.270  51.790  40.920  1.00  0.00           C
ATOM   1971 HG21 THR A 710      20.180  51.690  40.720  1.00  0.00           H
ATOM   1972 HG22 THR A 710      21.940  51.970  40.050  1.00  0.00           H
ATOM   1973 HG23 THR A 710      21.390  52.710  41.520  1.00  0.00           H
ATOM   1974  C   THR A 710      22.180  49.270  39.470  1.00  0.00           C
ATOM   1975  O   THR A 710      21.570  49.530  38.470  1.00  0.00           O
ATOM   1976  N   ASP A 711      23.460  48.810  39.560  1.00  0.00           N
ATOM   1977  HN  ASP A 711      23.920  48.510  40.400  1.00  0.00           H
ATOM   1978  CA  ASP A 711      24.460  49.000  38.460  1.00  0.00           C
ATOM   1979  HA  ASP A 711      25.150  48.190  38.680  1.00  0.00           H
ATOM   1980  CB  ASP A 711      23.890  48.460  37.090  1.00  0.00           C
ATOM   1981  HB1 ASP A 711      23.140  49.190  36.750  1.00  0.00           H
ATOM   1982  HB2 ASP A 711      23.440  47.450  37.280  1.00  0.00           H
ATOM   1983  CG  ASP A 711      24.950  48.230  36.010  1.00  0.00           C
ATOM   1984  OD1 ASP A 711      26.170  48.310  36.280  1.00  0.00           O
ATOM   1985  OD2 ASP A 711      24.500  48.000  34.850  1.00  0.00           O
ATOM   1986  C   ASP A 711      25.250  50.300  38.440  1.00  0.00           C
ATOM   1987  O   ASP A 711      24.710  51.370  38.220  1.00  0.00           O
ATOM   1988  N   ALA A 712      26.600  50.190  38.640  1.00  0.00           N
ATOM   1989  HN  ALA A 712      26.950  49.270  38.750  1.00  0.00           H
ATOM   1990  CA  ALA A 712      27.520  51.250  38.630  1.00  0.00           C
ATOM   1991  HA  ALA A 712      26.920  52.110  38.930  1.00  0.00           H
ATOM   1992  CB  ALA A 712      28.610  51.100  39.670  1.00  0.00           C
ATOM   1993  HB1 ALA A 712      29.130  52.070  39.750  1.00  0.00           H
ATOM   1994  HB2 ALA A 712      29.310  50.250  39.440  1.00  0.00           H
ATOM   1995  HB3 ALA A 712      28.130  50.920  40.650  1.00  0.00           H
ATOM   1996  C   ALA A 712      28.250  51.460  37.290  1.00  0.00           C
ATOM   1997  O   ALA A 712      29.210  52.190  37.270  1.00  0.00           O
ATOM   1998  N   SER A 713      27.770  50.880  36.160  1.00  0.00           N
ATOM   1999  HN  SER A 713      26.890  50.410  36.230  1.00  0.00           H
ATOM   2000  CA  SER A 713      28.290  50.950  34.730  1.00  0.00           C
ATOM   2001  HA  SER A 713      29.180  50.350  34.600  1.00  0.00           H
ATOM   2002  CB  SER A 713      27.200  50.420  33.680  1.00  0.00           C
ATOM   2003  HB1 SER A 713      27.470  50.480  32.610  1.00  0.00           H
ATOM   2004  HB2 SER A 713      26.240  50.930  33.950  1.00  0.00           H
ATOM   2005  OG  SER A 713      26.960  49.040  33.950  1.00  0.00           O
ATOM   2006  HG1 SER A 713      26.390  48.890  34.690  1.00  0.00           H
ATOM   2007  C   SER A 713      28.740  52.330  34.290  1.00  0.00           C
ATOM   2008  O   SER A 713      29.740  52.450  33.560  1.00  0.00           O
ATOM   2009  N   SER A 714      28.060  53.410  34.670  1.00  0.00           N
ATOM   2010  HN  SER A 714      27.300  53.320  35.330  1.00  0.00           H
ATOM   2011  CA  SER A 714      28.390  54.770  34.260  1.00  0.00           C
ATOM   2012  HA  SER A 714      28.770  54.750  33.250  1.00  0.00           H
ATOM   2013  CB  SER A 714      27.110  55.700  34.470  1.00  0.00           C
ATOM   2014  HB1 SER A 714      26.690  55.740  35.500  1.00  0.00           H
ATOM   2015  HB2 SER A 714      26.410  55.210  33.760  1.00  0.00           H
ATOM   2016  OG  SER A 714      27.320  57.020  34.040  1.00  0.00           O
ATOM   2017  HG1 SER A 714      26.560  57.420  34.450  1.00  0.00           H
ATOM   2018  C   SER A 714      29.500  55.270  35.140  1.00  0.00           C
ATOM   2019  O   SER A 714      30.330  56.020  34.630  1.00  0.00           O
ATOM   2020  N   LEU A 715      29.680  54.860  36.440  1.00  0.00           N
ATOM   2021  HN  LEU A 715      29.130  54.190  36.930  1.00  0.00           H
ATOM   2022  CA  LEU A 715      30.630  55.360  37.360  1.00  0.00           C
ATOM   2023  HA  LEU A 715      30.820  56.390  37.140  1.00  0.00           H
ATOM   2024  CB  LEU A 715      29.990  55.140  38.850  1.00  0.00           C
ATOM   2025  HB1 LEU A 715      30.690  55.520  39.630  1.00  0.00           H
ATOM   2026  HB2 LEU A 715      29.970  54.050  38.970  1.00  0.00           H
ATOM   2027  CG  LEU A 715      28.500  55.650  39.040  1.00  0.00           C
ATOM   2028  HG  LEU A 715      27.760  54.890  38.720  1.00  0.00           H
ATOM   2029  CD1 LEU A 715      28.170  55.700  40.560  1.00  0.00           C
ATOM   2030 HD11 LEU A 715      27.070  55.890  40.610  1.00  0.00           H
ATOM   2031 HD12 LEU A 715      28.610  56.550  41.120  1.00  0.00           H
ATOM   2032 HD13 LEU A 715      28.390  54.690  40.970  1.00  0.00           H
ATOM   2033  CD2 LEU A 715      28.130  56.980  38.330  1.00  0.00           C
ATOM   2034 HD21 LEU A 715      28.670  57.890  38.660  1.00  0.00           H
ATOM   2035 HD22 LEU A 715      27.060  57.180  38.550  1.00  0.00           H
ATOM   2036 HD23 LEU A 715      28.310  56.840  37.250  1.00  0.00           H
ATOM   2037  C   LEU A 715      32.040  54.760  37.230  1.00  0.00           C
ATOM   2038  O   LEU A 715      33.020  55.300  37.630  1.00  0.00           O
ATOM   2039  N   VAL A 716      32.160  53.630  36.580  1.00  0.00           N
ATOM   2040  HN  VAL A 716      31.350  53.130  36.300  1.00  0.00           H
ATOM   2041  CA  VAL A 716      33.360  52.950  36.070  1.00  0.00           C
ATOM   2042  HA  VAL A 716      34.040  53.010  36.900  1.00  0.00           H
ATOM   2043  CB  VAL A 716      33.050  51.580  35.520  1.00  0.00           C
ATOM   2044  HB  VAL A 716      32.400  51.580  34.620  1.00  0.00           H
ATOM   2045  CG1 VAL A 716      34.230  50.760  35.000  1.00  0.00           C
ATOM   2046 HG11 VAL A 716      35.070  50.680  35.730  1.00  0.00           H
ATOM   2047 HG12 VAL A 716      34.580  51.240  34.070  1.00  0.00           H
ATOM   2048 HG13 VAL A 716      33.980  49.680  34.980  1.00  0.00           H
ATOM   2049  CG2 VAL A 716      32.330  50.830  36.630  1.00  0.00           C
ATOM   2050 HG21 VAL A 716      33.060  50.750  37.470  1.00  0.00           H
ATOM   2051 HG22 VAL A 716      32.080  49.790  36.360  1.00  0.00           H
ATOM   2052 HG23 VAL A 716      31.410  51.320  37.000  1.00  0.00           H
ATOM   2053  C   VAL A 716      34.040  53.780  34.960  1.00  0.00           C
ATOM   2054  O   VAL A 716      35.220  53.980  35.050  1.00  0.00           O
ATOM   2055  N   CYS A 717      33.230  54.430  34.110  1.00  0.00           N
ATOM   2056  HN  CYS A 717      32.230  54.410  34.140  1.00  0.00           H
ATOM   2057  CA  CYS A 717      33.740  55.190  33.000  1.00  0.00           C
ATOM   2058  HA  CYS A 717      34.650  54.720  32.640  1.00  0.00           H
ATOM   2059  CB  CYS A 717      32.680  55.180  31.840  1.00  0.00           C
ATOM   2060  HB1 CYS A 717      33.250  55.610  30.990  1.00  0.00           H
ATOM   2061  HB2 CYS A 717      31.830  55.880  32.020  1.00  0.00           H
ATOM   2062  SG  CYS A 717      32.000  53.510  31.530  1.00  0.00           S
ATOM   2063  HG1 CYS A 717      32.920  52.700  31.010  1.00  0.00           H
ATOM   2064  C   CYS A 717      33.920  56.690  33.450  1.00  0.00           C
ATOM   2065  O   CYS A 717      34.450  57.550  32.740  1.00  0.00           O
ATOM   2066  N   TYR A 718      33.670  56.870  34.840  1.00  0.00           N
ATOM   2067  HN  TYR A 718      33.090  56.200  35.290  1.00  0.00           H
ATOM   2068  CA  TYR A 718      34.090  58.140  35.450  1.00  0.00           C
ATOM   2069  HA  TYR A 718      34.260  58.820  34.630  1.00  0.00           H
ATOM   2070  CB  TYR A 718      33.030  58.640  36.470  1.00  0.00           C
ATOM   2071  HB1 TYR A 718      33.460  59.430  37.120  1.00  0.00           H
ATOM   2072  HB2 TYR A 718      32.760  57.840  37.200  1.00  0.00           H
ATOM   2073  CG  TYR A 718      31.730  59.130  35.830  1.00  0.00           C
ATOM   2074  CD1 TYR A 718      31.670  59.730  34.490  1.00  0.00           C
ATOM   2075  HD1 TYR A 718      32.490  59.820  33.790  1.00  0.00           H
ATOM   2076  CE1 TYR A 718      30.440  60.370  34.140  1.00  0.00           C
ATOM   2077  HE1 TYR A 718      30.340  60.730  33.120  1.00  0.00           H
ATOM   2078  CZ  TYR A 718      29.260  60.300  34.870  1.00  0.00           C
ATOM   2079  OH  TYR A 718      28.070  60.840  34.360  1.00  0.00           O
ATOM   2080  HH  TYR A 718      27.400  60.810  35.040  1.00  0.00           H
ATOM   2081  CD2 TYR A 718      30.550  59.100  36.610  1.00  0.00           C
ATOM   2082  HD2 TYR A 718      30.510  58.560  37.540  1.00  0.00           H
ATOM   2083  CE2 TYR A 718      29.330  59.670  36.110  1.00  0.00           C
ATOM   2084  HE2 TYR A 718      28.440  59.560  36.720  1.00  0.00           H
ATOM   2085  C   TYR A 718      35.500  58.190  36.150  1.00  0.00           C
ATOM   2086  O   TYR A 718      35.920  59.220  36.690  1.00  0.00           O
ATOM   2087  N   ILE A 719      36.280  57.080  36.050  1.00  0.00           N
ATOM   2088  HN  ILE A 719      35.970  56.230  35.620  1.00  0.00           H
ATOM   2089  CA  ILE A 719      37.720  56.990  36.520  1.00  0.00           C
ATOM   2090  HA  ILE A 719      37.980  57.840  37.120  1.00  0.00           H
ATOM   2091  CB  ILE A 719      37.830  55.710  37.360  1.00  0.00           C
ATOM   2092  HB  ILE A 719      37.460  54.890  36.720  1.00  0.00           H
ATOM   2093  CG2 ILE A 719      39.350  55.520  37.800  1.00  0.00           C
ATOM   2094 HG21 ILE A 719      39.620  56.280  38.560  1.00  0.00           H
ATOM   2095 HG22 ILE A 719      40.020  55.460  36.920  1.00  0.00           H
ATOM   2096 HG23 ILE A 719      39.460  54.570  38.390  1.00  0.00           H
ATOM   2097  CG1 ILE A 719      36.910  55.510  38.600  1.00  0.00           C
ATOM   2098 HG11 ILE A 719      37.080  54.490  39.010  1.00  0.00           H
ATOM   2099 HG12 ILE A 719      35.860  55.560  38.270  1.00  0.00           H
ATOM   2100  CD  ILE A 719      37.180  56.460  39.750  1.00  0.00           C
ATOM   2101  HD1 ILE A 719      38.180  56.170  40.130  1.00  0.00           H
ATOM   2102  HD2 ILE A 719      36.420  56.340  40.540  1.00  0.00           H
ATOM   2103  HD3 ILE A 719      37.330  57.510  39.430  1.00  0.00           H
ATOM   2104  C   ILE A 719      38.600  57.040  35.250  1.00  0.00           C
ATOM   2105  O   ILE A 719      38.410  56.320  34.240  1.00  0.00           O
ATOM   2106  N   THR A 720      39.610  57.910  35.350  1.00  0.00           N
ATOM   2107  HN  THR A 720      39.590  58.450  36.190  1.00  0.00           H
ATOM   2108  CA  THR A 720      40.710  58.030  34.280  1.00  0.00           C
ATOM   2109  HA  THR A 720      40.820  57.070  33.770  1.00  0.00           H
ATOM   2110  CB  THR A 720      40.500  59.160  33.150  1.00  0.00           C
ATOM   2111  HB  THR A 720      41.250  59.060  32.350  1.00  0.00           H
ATOM   2112  OG1 THR A 720      40.740  60.490  33.640  1.00  0.00           O
ATOM   2113  HG1 THR A 720      41.050  61.010  32.870  1.00  0.00           H
ATOM   2114  CG2 THR A 720      39.110  59.210  32.660  1.00  0.00           C
ATOM   2115 HG21 THR A 720      38.970  60.030  31.910  1.00  0.00           H
ATOM   2116 HG22 THR A 720      38.420  59.510  33.480  1.00  0.00           H
ATOM   2117 HG23 THR A 720      38.880  58.290  32.090  1.00  0.00           H
ATOM   2118  C   THR A 720      42.060  58.240  34.980  1.00  0.00           C
ATOM   2119  O   THR A 720      42.170  58.170  36.210  1.00  0.00           O
ATOM   2120  N   ARG A 721      43.150  58.500  34.220  1.00  0.00           N
ATOM   2121  HN  ARG A 721      43.070  58.490  33.230  1.00  0.00           H
ATOM   2122  CA  ARG A 721      44.560  58.640  34.660  1.00  0.00           C
ATOM   2123  HA  ARG A 721      44.710  57.770  35.280  1.00  0.00           H
ATOM   2124  CB  ARG A 721      45.610  58.750  33.530  1.00  0.00           C
ATOM   2125  HB1 ARG A 721      46.540  59.150  33.990  1.00  0.00           H
ATOM   2126  HB2 ARG A 721      45.270  59.430  32.730  1.00  0.00           H
ATOM   2127  CG  ARG A 721      45.930  57.480  32.820  1.00  0.00           C
ATOM   2128  HG1 ARG A 721      46.800  57.710  32.170  1.00  0.00           H
ATOM   2129  HG2 ARG A 721      45.080  57.230  32.140  1.00  0.00           H
ATOM   2130  CD  ARG A 721      46.370  56.210  33.550  1.00  0.00           C
ATOM   2131  HD1 ARG A 721      46.530  55.440  32.770  1.00  0.00           H
ATOM   2132  HD2 ARG A 721      45.480  55.920  34.150  1.00  0.00           H
ATOM   2133  NE  ARG A 721      47.720  56.460  34.230  1.00  0.00           N
ATOM   2134  HE  ARG A 721      48.380  57.120  33.850  1.00  0.00           H
ATOM   2135  CZ  ARG A 721      48.200  55.610  35.070  1.00  0.00           C
ATOM   2136  NH1 ARG A 721      47.450  54.860  35.770  1.00  0.00           N
ATOM   2137 HH11 ARG A 721      46.500  54.710  35.480  1.00  0.00           H
ATOM   2138 HH12 ARG A 721      47.730  54.250  36.510  1.00  0.00           H
ATOM   2139  NH2 ARG A 721      49.480  55.430  35.120  1.00  0.00           N
ATOM   2140 HH21 ARG A 721      50.130  55.700  34.410  1.00  0.00           H
ATOM   2141 HH22 ARG A 721      49.880  54.870  35.860  1.00  0.00           H
ATOM   2142  C   ARG A 721      44.840  59.640  35.700  1.00  0.00           C
ATOM   2143  O   ARG A 721      45.770  59.620  36.530  1.00  0.00           O
ATOM   2144  N   PHE A 722      44.090  60.720  35.560  1.00  0.00           N
ATOM   2145  HN  PHE A 722      43.610  60.810  34.700  1.00  0.00           H
ATOM   2146  CA  PHE A 722      44.220  61.880  36.510  1.00  0.00           C
ATOM   2147  HA  PHE A 722      45.260  62.200  36.510  1.00  0.00           H
ATOM   2148  CB  PHE A 722      43.350  62.950  35.830  1.00  0.00           C
ATOM   2149  HB1 PHE A 722      42.280  62.670  35.890  1.00  0.00           H
ATOM   2150  HB2 PHE A 722      43.730  63.110  34.800  1.00  0.00           H
ATOM   2151  CG  PHE A 722      43.520  64.200  36.670  1.00  0.00           C
ATOM   2152  CD1 PHE A 722      44.420  65.120  36.190  1.00  0.00           C
ATOM   2153  HD1 PHE A 722      44.990  64.910  35.300  1.00  0.00           H
ATOM   2154  CE1 PHE A 722      44.500  66.330  36.820  1.00  0.00           C
ATOM   2155  HE1 PHE A 722      45.020  67.200  36.440  1.00  0.00           H
ATOM   2156  CZ  PHE A 722      43.730  66.610  37.930  1.00  0.00           C
ATOM   2157  HZ  PHE A 722      43.960  67.540  38.430  1.00  0.00           H
ATOM   2158  CD2 PHE A 722      42.730  64.430  37.820  1.00  0.00           C
ATOM   2159  HD2 PHE A 722      42.030  63.710  38.180  1.00  0.00           H
ATOM   2160  CE2 PHE A 722      42.880  65.650  38.480  1.00  0.00           C
ATOM   2161  HE2 PHE A 722      42.310  65.920  39.360  1.00  0.00           H
ATOM   2162  C   PHE A 722      43.820  61.390  37.930  1.00  0.00           C
ATOM   2163  O   PHE A 722      44.530  61.620  38.900  1.00  0.00           O
ATOM   2164  N   THR A 723      42.670  60.750  38.090  1.00  0.00           N
ATOM   2165  HN  THR A 723      41.980  60.620  37.370  1.00  0.00           H
ATOM   2166  CA  THR A 723      42.240  60.130  39.330  1.00  0.00           C
ATOM   2167  HA  THR A 723      42.230  60.990  39.990  1.00  0.00           H
ATOM   2168  CB  THR A 723      40.910  59.500  39.270  1.00  0.00           C
ATOM   2169  HB  THR A 723      40.820  58.640  38.580  1.00  0.00           H
ATOM   2170  OG1 THR A 723      39.960  60.530  38.920  1.00  0.00           O
ATOM   2171  HG1 THR A 723      40.090  60.740  37.990  1.00  0.00           H
ATOM   2172  CG2 THR A 723      40.440  59.020  40.660  1.00  0.00           C
ATOM   2173 HG21 THR A 723      39.340  59.020  40.800  1.00  0.00           H
ATOM   2174 HG22 THR A 723      40.790  59.830  41.340  1.00  0.00           H
ATOM   2175 HG23 THR A 723      40.800  58.010  40.920  1.00  0.00           H
ATOM   2176  C   THR A 723      43.280  59.050  39.830  1.00  0.00           C
ATOM   2177  O   THR A 723      43.870  59.080  40.950  1.00  0.00           O
ATOM   2178  N   GLU A 724      43.730  58.230  38.900  1.00  0.00           N
ATOM   2179  HN  GLU A 724      43.360  58.260  37.980  1.00  0.00           H
ATOM   2180  CA  GLU A 724      44.760  57.130  39.090  1.00  0.00           C
ATOM   2181  HA  GLU A 724      44.350  56.520  39.880  1.00  0.00           H
ATOM   2182  CB  GLU A 724      44.880  56.210  37.860  1.00  0.00           C
ATOM   2183  HB1 GLU A 724      45.800  55.600  37.950  1.00  0.00           H
ATOM   2184  HB2 GLU A 724      45.010  56.930  37.020  1.00  0.00           H
ATOM   2185  CG  GLU A 724      43.580  55.440  37.620  1.00  0.00           C
ATOM   2186  HG1 GLU A 724      42.710  56.080  37.440  1.00  0.00           H
ATOM   2187  HG2 GLU A 724      43.390  54.660  38.390  1.00  0.00           H
ATOM   2188  CD  GLU A 724      43.640  54.540  36.360  1.00  0.00           C
ATOM   2189  OE1 GLU A 724      44.710  54.400  35.750  1.00  0.00           O
ATOM   2190  OE2 GLU A 724      42.560  54.080  36.030  1.00  0.00           O
ATOM   2191  C   GLU A 724      46.120  57.560  39.610  1.00  0.00           C
ATOM   2192  O   GLU A 724      46.600  57.000  40.580  1.00  0.00           O
ATOM   2193  N   GLU A 725      46.800  58.570  38.970  1.00  0.00           N
ATOM   2194  HN  GLU A 725      46.370  58.990  38.180  1.00  0.00           H
ATOM   2195  CA  GLU A 725      48.120  58.920  39.270  1.00  0.00           C
ATOM   2196  HA  GLU A 725      48.660  58.000  39.460  1.00  0.00           H
ATOM   2197  CB  GLU A 725      48.910  59.440  38.050  1.00  0.00           C
ATOM   2198  HB1 GLU A 725      49.830  59.940  38.410  1.00  0.00           H
ATOM   2199  HB2 GLU A 725      48.300  60.290  37.680  1.00  0.00           H
ATOM   2200  CG  GLU A 725      49.210  58.500  36.900  1.00  0.00           C
ATOM   2201  HG1 GLU A 725      48.290  58.370  36.300  1.00  0.00           H
ATOM   2202  HG2 GLU A 725      49.470  57.460  37.170  1.00  0.00           H
ATOM   2203  CD  GLU A 725      50.280  59.000  35.900  1.00  0.00           C
ATOM   2204  OE1 GLU A 725      50.020  60.010  35.240  1.00  0.00           O
ATOM   2205  OE2 GLU A 725      51.370  58.350  35.700  1.00  0.00           O
ATOM   2206  C   GLU A 725      48.230  59.840  40.450  1.00  0.00           C
ATOM   2207  O   GLU A 725      49.100  59.720  41.220  1.00  0.00           O
ATOM   2208  N   ALA A 726      47.240  60.790  40.630  1.00  0.00           N
ATOM   2209  HN  ALA A 726      46.520  60.960  39.960  1.00  0.00           H
ATOM   2210  CA  ALA A 726      47.190  61.640  41.870  1.00  0.00           C
ATOM   2211  HA  ALA A 726      48.160  62.080  42.090  1.00  0.00           H
ATOM   2212  CB  ALA A 726      46.250  62.800  41.650  1.00  0.00           C
ATOM   2213  HB1 ALA A 726      45.250  62.390  41.360  1.00  0.00           H
ATOM   2214  HB2 ALA A 726      46.560  63.480  40.810  1.00  0.00           H
ATOM   2215  HB3 ALA A 726      46.240  63.420  42.570  1.00  0.00           H
ATOM   2216  C   ALA A 726      46.730  60.970  43.200  1.00  0.00           C
ATOM   2217  O   ALA A 726      47.240  61.220  44.250  1.00  0.00           O
ATOM   2218  N   PHE A 727      45.790  60.040  43.200  1.00  0.00           N
ATOM   2219  HN  PHE A 727      45.340  59.710  42.370  1.00  0.00           H
ATOM   2220  CA  PHE A 727      45.480  59.210  44.380  1.00  0.00           C
ATOM   2221  HA  PHE A 727      45.420  59.820  45.250  1.00  0.00           H
ATOM   2222  CB  PHE A 727      44.270  58.300  44.040  1.00  0.00           C
ATOM   2223  HB1 PHE A 727      44.510  57.500  43.300  1.00  0.00           H
ATOM   2224  HB2 PHE A 727      43.500  58.940  43.560  1.00  0.00           H
ATOM   2225  CG  PHE A 727      43.650  57.740  45.290  1.00  0.00           C
ATOM   2226  CD1 PHE A 727      43.410  56.370  45.490  1.00  0.00           C
ATOM   2227  HD1 PHE A 727      43.520  55.650  44.690  1.00  0.00           H
ATOM   2228  CE1 PHE A 727      42.620  55.920  46.590  1.00  0.00           C
ATOM   2229  HE1 PHE A 727      42.330  54.870  46.610  1.00  0.00           H
ATOM   2230  CZ  PHE A 727      42.270  56.820  47.610  1.00  0.00           C
ATOM   2231  HZ  PHE A 727      41.790  56.450  48.490  1.00  0.00           H
ATOM   2232  CD2 PHE A 727      43.340  58.640  46.310  1.00  0.00           C
ATOM   2233  HD2 PHE A 727      43.510  59.700  46.210  1.00  0.00           H
ATOM   2234  CE2 PHE A 727      42.590  58.160  47.430  1.00  0.00           C
ATOM   2235  HE2 PHE A 727      42.090  58.830  48.110  1.00  0.00           H
ATOM   2236  C   PHE A 727      46.700  58.330  44.670  1.00  0.00           C
ATOM   2237  O   PHE A 727      47.150  58.360  45.780  1.00  0.00           O
ATOM   2238  N   ALA A 728      47.310  57.640  43.640  1.00  0.00           N
ATOM   2239  HN  ALA A 728      46.880  57.630  42.740  1.00  0.00           H
ATOM   2240  CA  ALA A 728      48.450  56.830  43.800  1.00  0.00           C
ATOM   2241  HA  ALA A 728      48.220  55.960  44.400  1.00  0.00           H
ATOM   2242  CB  ALA A 728      48.770  56.100  42.510  1.00  0.00           C
ATOM   2243  HB1 ALA A 728      47.890  55.450  42.310  1.00  0.00           H
ATOM   2244  HB2 ALA A 728      49.620  55.400  42.650  1.00  0.00           H
ATOM   2245  HB3 ALA A 728      48.900  56.760  41.630  1.00  0.00           H
ATOM   2246  C   ALA A 728      49.590  57.640  44.280  1.00  0.00           C
ATOM   2247  O   ALA A 728      50.370  57.160  45.060  1.00  0.00           O
ATOM   2248  N   ALA A 729      49.930  58.890  43.760  1.00  0.00           N
ATOM   2249  HN  ALA A 729      49.360  59.250  43.040  1.00  0.00           H
ATOM   2250  CA  ALA A 729      51.130  59.670  44.150  1.00  0.00           C
ATOM   2251  HA  ALA A 729      51.990  59.030  43.990  1.00  0.00           H
ATOM   2252  CB  ALA A 729      51.360  60.860  43.240  1.00  0.00           C
ATOM   2253  HB1 ALA A 729      52.100  61.480  43.810  1.00  0.00           H
ATOM   2254  HB2 ALA A 729      50.470  61.510  43.190  1.00  0.00           H
ATOM   2255  HB3 ALA A 729      51.700  60.590  42.210  1.00  0.00           H
ATOM   2256  C   ALA A 729      51.030  60.010  45.560  1.00  0.00           C
ATOM   2257  O   ALA A 729      51.920  59.880  46.420  1.00  0.00           O
ATOM   2258  N   LEU A 730      49.780  60.440  45.980  1.00  0.00           N
ATOM   2259  HN  LEU A 730      49.090  60.550  45.270  1.00  0.00           H
ATOM   2260  CA  LEU A 730      49.500  60.710  47.390  1.00  0.00           C
ATOM   2261  HA  LEU A 730      50.210  61.430  47.760  1.00  0.00           H
ATOM   2262  CB  LEU A 730      48.040  61.280  47.420  1.00  0.00           C
ATOM   2263  HB1 LEU A 730      47.430  60.660  46.730  1.00  0.00           H
ATOM   2264  HB2 LEU A 730      48.130  62.290  46.950  1.00  0.00           H
ATOM   2265  CG  LEU A 730      47.260  61.520  48.820  1.00  0.00           C
ATOM   2266  HG  LEU A 730      46.300  61.950  48.480  1.00  0.00           H
ATOM   2267  CD1 LEU A 730      47.110  60.260  49.630  1.00  0.00           C
ATOM   2268 HD11 LEU A 730      48.010  60.170  50.270  1.00  0.00           H
ATOM   2269 HD12 LEU A 730      46.890  59.380  49.000  1.00  0.00           H
ATOM   2270 HD13 LEU A 730      46.240  60.420  50.310  1.00  0.00           H
ATOM   2271  CD2 LEU A 730      47.950  62.590  49.690  1.00  0.00           C
ATOM   2272 HD21 LEU A 730      47.300  62.980  50.500  1.00  0.00           H
ATOM   2273 HD22 LEU A 730      48.440  63.420  49.150  1.00  0.00           H
ATOM   2274 HD23 LEU A 730      48.770  62.120  50.270  1.00  0.00           H
ATOM   2275  C   LEU A 730      49.640  59.490  48.300  1.00  0.00           C
ATOM   2276  O   LEU A 730      50.220  59.590  49.400  1.00  0.00           O
ATOM   2277  N   ILE A 731      49.040  58.330  47.950  1.00  0.00           N
ATOM   2278  HN  ILE A 731      48.430  58.270  47.150  1.00  0.00           H
ATOM   2279  CA  ILE A 731      49.140  57.050  48.710  1.00  0.00           C
ATOM   2280  HA  ILE A 731      48.840  57.270  49.730  1.00  0.00           H
ATOM   2281  CB  ILE A 731      48.230  55.900  48.250  1.00  0.00           C
ATOM   2282  HB  ILE A 731      48.380  55.780  47.160  1.00  0.00           H
ATOM   2283  CG2 ILE A 731      48.450  54.530  48.900  1.00  0.00           C
ATOM   2284 HG21 ILE A 731      48.240  54.540  49.990  1.00  0.00           H
ATOM   2285 HG22 ILE A 731      49.470  54.130  48.730  1.00  0.00           H
ATOM   2286 HG23 ILE A 731      47.740  53.840  48.400  1.00  0.00           H
ATOM   2287  CG1 ILE A 731      46.670  56.300  48.440  1.00  0.00           C
ATOM   2288 HG11 ILE A 731      46.050  55.530  47.930  1.00  0.00           H
ATOM   2289 HG12 ILE A 731      46.520  57.280  47.940  1.00  0.00           H
ATOM   2290  CD  ILE A 731      46.210  56.480  49.860  1.00  0.00           C
ATOM   2291  HD1 ILE A 731      46.720  57.340  50.350  1.00  0.00           H
ATOM   2292  HD2 ILE A 731      46.460  55.550  50.420  1.00  0.00           H
ATOM   2293  HD3 ILE A 731      45.100  56.660  49.850  1.00  0.00           H
ATOM   2294  C   ILE A 731      50.650  56.560  48.770  1.00  0.00           C
ATOM   2295  O   ILE A 731      51.160  56.100  49.850  1.00  0.00           O
ATOM   2296  N   CYS A 732      51.410  56.760  47.690  1.00  0.00           N
ATOM   2297  HN  CYS A 732      51.030  57.170  46.860  1.00  0.00           H
ATOM   2298  CA  CYS A 732      52.870  56.490  47.760  1.00  0.00           C
ATOM   2299  HA  CYS A 732      53.070  55.470  48.050  1.00  0.00           H
ATOM   2300  CB  CYS A 732      53.600  56.830  46.440  1.00  0.00           C
ATOM   2301  HB1 CYS A 732      54.710  56.930  46.500  1.00  0.00           H
ATOM   2302  HB2 CYS A 732      53.320  57.820  46.050  1.00  0.00           H
ATOM   2303  SG  CYS A 732      53.230  55.550  45.230  1.00  0.00           S
ATOM   2304  HG1 CYS A 732      53.940  54.560  45.730  1.00  0.00           H
ATOM   2305  C   CYS A 732      53.660  57.370  48.740  1.00  0.00           C
ATOM   2306  O   CYS A 732      54.420  56.910  49.550  1.00  0.00           O
ATOM   2307  N   ILE A 733      53.490  58.730  48.720  1.00  0.00           N
ATOM   2308  HN  ILE A 733      52.850  59.120  48.060  1.00  0.00           H
ATOM   2309  CA  ILE A 733      54.090  59.710  49.570  1.00  0.00           C
ATOM   2310  HA  ILE A 733      55.170  59.610  49.500  1.00  0.00           H
ATOM   2311  CB  ILE A 733      53.840  61.160  49.070  1.00  0.00           C
ATOM   2312  HB  ILE A 733      52.740  61.250  48.970  1.00  0.00           H
ATOM   2313  CG2 ILE A 733      54.290  62.190  50.190  1.00  0.00           C
ATOM   2314 HG21 ILE A 733      55.350  61.960  50.390  1.00  0.00           H
ATOM   2315 HG22 ILE A 733      53.760  61.980  51.150  1.00  0.00           H
ATOM   2316 HG23 ILE A 733      54.070  63.250  49.970  1.00  0.00           H
ATOM   2317  CG1 ILE A 733      54.610  61.330  47.720  1.00  0.00           C
ATOM   2318 HG11 ILE A 733      54.170  62.280  47.350  1.00  0.00           H
ATOM   2319 HG12 ILE A 733      54.190  60.600  46.990  1.00  0.00           H
ATOM   2320  CD  ILE A 733      56.140  61.180  47.710  1.00  0.00           C
ATOM   2321  HD1 ILE A 733      56.540  61.800  48.530  1.00  0.00           H
ATOM   2322  HD2 ILE A 733      56.540  61.310  46.680  1.00  0.00           H
ATOM   2323  HD3 ILE A 733      56.390  60.110  47.880  1.00  0.00           H
ATOM   2324  C   ILE A 733      53.640  59.480  51.000  1.00  0.00           C
ATOM   2325  O   ILE A 733      54.510  59.510  51.880  1.00  0.00           O
ATOM   2326  N   ILE A 734      52.390  59.120  51.190  1.00  0.00           N
ATOM   2327  HN  ILE A 734      51.690  59.090  50.490  1.00  0.00           H
ATOM   2328  CA  ILE A 734      51.810  58.770  52.490  1.00  0.00           C
ATOM   2329  HA  ILE A 734      52.020  59.550  53.210  1.00  0.00           H
ATOM   2330  CB  ILE A 734      50.270  58.510  52.430  1.00  0.00           C
ATOM   2331  HB  ILE A 734      49.900  58.110  51.460  1.00  0.00           H
ATOM   2332  CG2 ILE A 734      49.730  57.570  53.540  1.00  0.00           C
ATOM   2333 HG21 ILE A 734      48.620  57.520  53.470  1.00  0.00           H
ATOM   2334 HG22 ILE A 734      49.980  57.990  54.530  1.00  0.00           H
ATOM   2335 HG23 ILE A 734      50.160  56.560  53.360  1.00  0.00           H
ATOM   2336  CG1 ILE A 734      49.450  59.810  52.650  1.00  0.00           C
ATOM   2337 HG11 ILE A 734      48.420  59.430  52.450  1.00  0.00           H
ATOM   2338 HG12 ILE A 734      49.720  60.520  51.850  1.00  0.00           H
ATOM   2339  CD  ILE A 734      49.640  60.550  54.010  1.00  0.00           C
ATOM   2340  HD1 ILE A 734      49.170  59.950  54.830  1.00  0.00           H
ATOM   2341  HD2 ILE A 734      49.080  61.520  53.980  1.00  0.00           H
ATOM   2342  HD3 ILE A 734      50.750  60.660  54.080  1.00  0.00           H
ATOM   2343  C   ILE A 734      52.610  57.620  53.130  1.00  0.00           C
ATOM   2344  O   ILE A 734      53.060  57.750  54.260  1.00  0.00           O
ATOM   2345  N   PHE A 735      52.970  56.520  52.420  1.00  0.00           N
ATOM   2346  HN  PHE A 735      52.640  56.350  51.490  1.00  0.00           H
ATOM   2347  CA  PHE A 735      53.790  55.490  53.040  1.00  0.00           C
ATOM   2348  HA  PHE A 735      53.420  55.110  53.980  1.00  0.00           H
ATOM   2349  CB  PHE A 735      53.990  54.260  52.040  1.00  0.00           C
ATOM   2350  HB1 PHE A 735      54.770  53.610  52.480  1.00  0.00           H
ATOM   2351  HB2 PHE A 735      54.400  54.590  51.060  1.00  0.00           H
ATOM   2352  CG  PHE A 735      52.740  53.410  51.930  1.00  0.00           C
ATOM   2353  CD1 PHE A 735      51.470  53.650  52.440  1.00  0.00           C
ATOM   2354  HD1 PHE A 735      51.210  54.510  53.050  1.00  0.00           H
ATOM   2355  CE1 PHE A 735      50.390  52.810  52.220  1.00  0.00           C
ATOM   2356  HE1 PHE A 735      49.390  53.010  52.580  1.00  0.00           H
ATOM   2357  CZ  PHE A 735      50.590  51.670  51.490  1.00  0.00           C
ATOM   2358  HZ  PHE A 735      49.770  51.040  51.160  1.00  0.00           H
ATOM   2359  CD2 PHE A 735      52.960  52.110  51.270  1.00  0.00           C
ATOM   2360  HD2 PHE A 735      53.920  51.880  50.850  1.00  0.00           H
ATOM   2361  CE2 PHE A 735      51.850  51.320  51.020  1.00  0.00           C
ATOM   2362  HE2 PHE A 735      51.950  50.380  50.490  1.00  0.00           H
ATOM   2363  C   PHE A 735      55.180  56.050  53.290  1.00  0.00           C
ATOM   2364  O   PHE A 735      55.730  55.990  54.360  1.00  0.00           O
ATOM   2365  N   ILE A 736      55.800  56.640  52.200  1.00  0.00           N
ATOM   2366  HN  ILE A 736      55.230  56.710  51.390  1.00  0.00           H
ATOM   2367  CA  ILE A 736      57.230  57.040  52.310  1.00  0.00           C
ATOM   2368  HA  ILE A 736      57.710  56.090  52.400  1.00  0.00           H
ATOM   2369  CB  ILE A 736      57.790  57.650  51.070  1.00  0.00           C
ATOM   2370  HB  ILE A 736      57.290  58.640  50.910  1.00  0.00           H
ATOM   2371  CG2 ILE A 736      59.340  57.960  51.190  1.00  0.00           C
ATOM   2372 HG21 ILE A 736      59.670  58.320  50.200  1.00  0.00           H
ATOM   2373 HG22 ILE A 736      60.060  57.150  51.400  1.00  0.00           H
ATOM   2374 HG23 ILE A 736      59.540  58.790  51.900  1.00  0.00           H
ATOM   2375  CG1 ILE A 736      57.610  56.730  49.790  1.00  0.00           C
ATOM   2376 HG11 ILE A 736      56.800  55.970  49.830  1.00  0.00           H
ATOM   2377 HG12 ILE A 736      58.460  56.030  49.860  1.00  0.00           H
ATOM   2378  CD  ILE A 736      57.690  57.410  48.420  1.00  0.00           C
ATOM   2379  HD1 ILE A 736      57.830  56.710  47.560  1.00  0.00           H
ATOM   2380  HD2 ILE A 736      58.580  58.070  48.440  1.00  0.00           H
ATOM   2381  HD3 ILE A 736      56.760  57.970  48.180  1.00  0.00           H
ATOM   2382  C   ILE A 736      57.400  58.000  53.530  1.00  0.00           C
ATOM   2383  O   ILE A 736      58.260  57.810  54.430  1.00  0.00           O
ATOM   2384  N   TYR A 737      56.550  59.080  53.610  1.00  0.00           N
ATOM   2385  HN  TYR A 737      55.840  59.140  52.920  1.00  0.00           H
ATOM   2386  CA  TYR A 737      56.530  59.990  54.780  1.00  0.00           C
ATOM   2387  HA  TYR A 737      57.530  60.380  54.940  1.00  0.00           H
ATOM   2388  CB  TYR A 737      55.440  61.090  54.590  1.00  0.00           C
ATOM   2389  HB1 TYR A 737      54.420  60.670  54.440  1.00  0.00           H
ATOM   2390  HB2 TYR A 737      55.500  61.600  53.600  1.00  0.00           H
ATOM   2391  CG  TYR A 737      55.340  62.140  55.630  1.00  0.00           C
ATOM   2392  CD1 TYR A 737      54.580  62.000  56.820  1.00  0.00           C
ATOM   2393  HD1 TYR A 737      54.030  61.100  57.020  1.00  0.00           H
ATOM   2394  CE1 TYR A 737      54.770  62.930  57.940  1.00  0.00           C
ATOM   2395  HE1 TYR A 737      54.230  62.740  58.850  1.00  0.00           H
ATOM   2396  CZ  TYR A 737      55.500  64.080  57.760  1.00  0.00           C
ATOM   2397  OH  TYR A 737      55.640  65.000  58.840  1.00  0.00           O
ATOM   2398  HH  TYR A 737      56.380  65.580  58.620  1.00  0.00           H
ATOM   2399  CD2 TYR A 737      56.060  63.360  55.480  1.00  0.00           C
ATOM   2400  HD2 TYR A 737      56.620  63.670  54.610  1.00  0.00           H
ATOM   2401  CE2 TYR A 737      56.260  64.250  56.600  1.00  0.00           C
ATOM   2402  HE2 TYR A 737      56.770  65.160  56.330  1.00  0.00           H
ATOM   2403  C   TYR A 737      56.230  59.280  56.110  1.00  0.00           C
ATOM   2404  O   TYR A 737      56.950  59.470  57.110  1.00  0.00           O
ATOM   2405  N   GLU A 738      55.190  58.510  56.180  1.00  0.00           N
ATOM   2406  HN  GLU A 738      54.660  58.390  55.350  1.00  0.00           H
ATOM   2407  CA  GLU A 738      54.770  57.740  57.440  1.00  0.00           C
ATOM   2408  HA  GLU A 738      54.790  58.450  58.250  1.00  0.00           H
ATOM   2409  CB  GLU A 738      53.380  57.240  57.280  1.00  0.00           C
ATOM   2410  HB1 GLU A 738      53.160  56.580  58.150  1.00  0.00           H
ATOM   2411  HB2 GLU A 738      53.280  56.690  56.330  1.00  0.00           H
ATOM   2412  CG  GLU A 738      52.470  58.490  57.320  1.00  0.00           C
ATOM   2413  HG1 GLU A 738      52.280  58.660  56.240  1.00  0.00           H
ATOM   2414  HG2 GLU A 738      53.010  59.410  57.610  1.00  0.00           H
ATOM   2415  CD  GLU A 738      51.180  58.260  58.130  1.00  0.00           C
ATOM   2416  OE1 GLU A 738      51.160  58.790  59.270  1.00  0.00           O
ATOM   2417  OE2 GLU A 738      50.320  57.500  57.680  1.00  0.00           O
ATOM   2418  C   GLU A 738      55.720  56.650  57.860  1.00  0.00           C
ATOM   2419  O   GLU A 738      56.020  56.500  59.040  1.00  0.00           O
ATOM   2420  N   ALA A 739      56.370  55.890  56.940  1.00  0.00           N
ATOM   2421  HN  ALA A 739      56.200  56.030  55.980  1.00  0.00           H
ATOM   2422  CA  ALA A 739      57.470  55.010  57.290  1.00  0.00           C
ATOM   2423  HA  ALA A 739      57.150  54.330  58.050  1.00  0.00           H
ATOM   2424  CB  ALA A 739      57.930  54.070  56.150  1.00  0.00           C
ATOM   2425  HB1 ALA A 739      57.110  53.390  55.880  1.00  0.00           H
ATOM   2426  HB2 ALA A 739      58.870  53.520  56.360  1.00  0.00           H
ATOM   2427  HB3 ALA A 739      58.120  54.710  55.260  1.00  0.00           H
ATOM   2428  C   ALA A 739      58.710  55.750  57.950  1.00  0.00           C
ATOM   2429  O   ALA A 739      59.230  55.420  59.010  1.00  0.00           O
ATOM   2430  N   LEU A 740      59.150  56.960  57.410  1.00  0.00           N
ATOM   2431  HN  LEU A 740      58.610  57.290  56.640  1.00  0.00           H
ATOM   2432  CA  LEU A 740      60.170  57.880  57.900  1.00  0.00           C
ATOM   2433  HA  LEU A 740      61.000  57.220  58.120  1.00  0.00           H
ATOM   2434  CB  LEU A 740      60.460  59.060  56.910  1.00  0.00           C
ATOM   2435  HB1 LEU A 740      61.160  59.810  57.340  1.00  0.00           H
ATOM   2436  HB2 LEU A 740      59.590  59.660  56.580  1.00  0.00           H
ATOM   2437  CG  LEU A 740      61.200  58.630  55.690  1.00  0.00           C
ATOM   2438  HG  LEU A 740      60.710  57.780  55.170  1.00  0.00           H
ATOM   2439  CD1 LEU A 740      61.240  59.760  54.660  1.00  0.00           C
ATOM   2440 HD11 LEU A 740      61.700  59.440  53.700  1.00  0.00           H
ATOM   2441 HD12 LEU A 740      61.630  60.750  54.990  1.00  0.00           H
ATOM   2442 HD13 LEU A 740      60.150  59.990  54.630  1.00  0.00           H
ATOM   2443  CD2 LEU A 740      62.650  58.200  56.000  1.00  0.00           C
ATOM   2444 HD21 LEU A 740      62.710  57.440  56.810  1.00  0.00           H
ATOM   2445 HD22 LEU A 740      63.220  59.110  56.300  1.00  0.00           H
ATOM   2446 HD23 LEU A 740      63.050  57.830  55.050  1.00  0.00           H
ATOM   2447  C   LEU A 740      59.780  58.560  59.160  1.00  0.00           C
ATOM   2448  O   LEU A 740      60.680  58.640  60.000  1.00  0.00           O
ATOM   2449  N   GLU A 741      58.560  58.950  59.420  1.00  0.00           N
ATOM   2450  HN  GLU A 741      57.880  59.020  58.700  1.00  0.00           H
ATOM   2451  CA  GLU A 741      58.030  59.380  60.740  1.00  0.00           C
ATOM   2452  HA  GLU A 741      58.550  60.300  60.980  1.00  0.00           H
ATOM   2453  CB  GLU A 741      56.520  59.670  60.750  1.00  0.00           C
ATOM   2454  HB1 GLU A 741      55.770  58.940  60.360  1.00  0.00           H
ATOM   2455  HB2 GLU A 741      56.340  60.550  60.090  1.00  0.00           H
ATOM   2456  CG  GLU A 741      55.910  60.120  62.100  1.00  0.00           C
ATOM   2457  HG1 GLU A 741      56.450  61.040  62.420  1.00  0.00           H
ATOM   2458  HG2 GLU A 741      56.040  59.420  62.950  1.00  0.00           H
ATOM   2459  CD  GLU A 741      54.460  60.490  62.080  1.00  0.00           C
ATOM   2460  OE1 GLU A 741      54.110  61.530  61.490  1.00  0.00           O
ATOM   2461  OE2 GLU A 741      53.660  59.740  62.700  1.00  0.00           O
ATOM   2462  C   GLU A 741      58.310  58.360  61.820  1.00  0.00           C
ATOM   2463  O   GLU A 741      58.730  58.610  62.910  1.00  0.00           O
ATOM   2464  N   LYS A 742      58.080  57.000  61.530  1.00  0.00           N
ATOM   2465  HN  LYS A 742      57.790  56.810  60.600  1.00  0.00           H
ATOM   2466  CA  LYS A 742      58.170  55.900  62.410  1.00  0.00           C
ATOM   2467  HA  LYS A 742      57.860  56.160  63.410  1.00  0.00           H
ATOM   2468  CB  LYS A 742      57.420  54.640  61.940  1.00  0.00           C
ATOM   2469  HB1 LYS A 742      57.970  54.110  61.130  1.00  0.00           H
ATOM   2470  HB2 LYS A 742      56.450  54.990  61.540  1.00  0.00           H
ATOM   2471  CG  LYS A 742      57.220  53.620  63.070  1.00  0.00           C
ATOM   2472  HG1 LYS A 742      58.150  53.300  63.580  1.00  0.00           H
ATOM   2473  HG2 LYS A 742      56.790  52.750  62.520  1.00  0.00           H
ATOM   2474  CD  LYS A 742      56.270  54.160  64.130  1.00  0.00           C
ATOM   2475  HD1 LYS A 742      55.350  54.600  63.680  1.00  0.00           H
ATOM   2476  HD2 LYS A 742      56.850  54.950  64.640  1.00  0.00           H
ATOM   2477  CE  LYS A 742      56.050  53.040  65.130  1.00  0.00           C
ATOM   2478  HE1 LYS A 742      56.980  52.660  65.600  1.00  0.00           H
ATOM   2479  HE2 LYS A 742      55.470  52.310  64.530  1.00  0.00           H
ATOM   2480  NZ  LYS A 742      55.200  53.560  66.180  1.00  0.00           N
ATOM   2481  HZ1 LYS A 742      54.240  53.740  65.800  1.00  0.00           H
ATOM   2482  HZ2 LYS A 742      55.540  54.440  66.610  1.00  0.00           H
ATOM   2483  HZ3 LYS A 742      55.100  52.850  66.940  1.00  0.00           H
ATOM   2484  C   LYS A 742      59.600  55.530  62.650  1.00  0.00           C
ATOM   2485  O   LYS A 742      59.940  55.190  63.810  1.00  0.00           O
ATOM   2486  N   LEU A 743      60.550  55.770  61.680  1.00  0.00           N
ATOM   2487  HN  LEU A 743      60.130  55.950  60.790  1.00  0.00           H
ATOM   2488  CA  LEU A 743      62.020  55.780  61.910  1.00  0.00           C
ATOM   2489  HA  LEU A 743      62.120  54.750  62.220  1.00  0.00           H
ATOM   2490  CB  LEU A 743      62.750  56.040  60.530  1.00  0.00           C
ATOM   2491  HB1 LEU A 743      62.250  56.900  60.040  1.00  0.00           H
ATOM   2492  HB2 LEU A 743      62.600  55.140  59.900  1.00  0.00           H
ATOM   2493  CG  LEU A 743      64.250  56.340  60.630  1.00  0.00           C
ATOM   2494  HG  LEU A 743      64.580  57.170  61.280  1.00  0.00           H
ATOM   2495  CD1 LEU A 743      64.970  55.160  61.310  1.00  0.00           C
ATOM   2496 HD11 LEU A 743      64.660  55.020  62.360  1.00  0.00           H
ATOM   2497 HD12 LEU A 743      66.070  55.250  61.210  1.00  0.00           H
ATOM   2498 HD13 LEU A 743      64.830  54.190  60.790  1.00  0.00           H
ATOM   2499  CD2 LEU A 743      64.860  56.660  59.250  1.00  0.00           C
ATOM   2500 HD21 LEU A 743      65.870  57.120  59.360  1.00  0.00           H
ATOM   2501 HD22 LEU A 743      64.240  57.430  58.740  1.00  0.00           H
ATOM   2502 HD23 LEU A 743      64.870  55.660  58.770  1.00  0.00           H
ATOM   2503  C   LEU A 743      62.370  56.770  63.040  1.00  0.00           C
ATOM   2504  O   LEU A 743      63.100  56.480  64.010  1.00  0.00           O
ATOM   2505  N   PHE A 744      61.890  58.040  63.030  1.00  0.00           N
ATOM   2506  HN  PHE A 744      61.430  58.280  62.180  1.00  0.00           H
ATOM   2507  CA  PHE A 744      62.080  59.090  63.970  1.00  0.00           C
ATOM   2508  HA  PHE A 744      63.130  59.070  64.180  1.00  0.00           H
ATOM   2509  CB  PHE A 744      61.680  60.510  63.470  1.00  0.00           C
ATOM   2510  HB1 PHE A 744      61.580  61.190  64.340  1.00  0.00           H
ATOM   2511  HB2 PHE A 744      60.680  60.380  62.990  1.00  0.00           H
ATOM   2512  CG  PHE A 744      62.660  61.110  62.460  1.00  0.00           C
ATOM   2513  CD1 PHE A 744      63.110  62.410  62.750  1.00  0.00           C
ATOM   2514  HD1 PHE A 744      62.890  62.750  63.750  1.00  0.00           H
ATOM   2515  CE1 PHE A 744      63.950  63.060  61.820  1.00  0.00           C
ATOM   2516  HE1 PHE A 744      64.280  64.040  62.110  1.00  0.00           H
ATOM   2517  CZ  PHE A 744      64.360  62.450  60.630  1.00  0.00           C
ATOM   2518  HZ  PHE A 744      65.070  62.950  59.990  1.00  0.00           H
ATOM   2519  CD2 PHE A 744      63.090  60.460  61.250  1.00  0.00           C
ATOM   2520  HD2 PHE A 744      62.810  59.430  61.060  1.00  0.00           H
ATOM   2521  CE2 PHE A 744      63.970  61.130  60.340  1.00  0.00           C
ATOM   2522  HE2 PHE A 744      64.400  60.670  59.470  1.00  0.00           H
ATOM   2523  C   PHE A 744      61.400  58.760  65.310  1.00  0.00           C
ATOM   2524  O   PHE A 744      61.940  59.030  66.380  1.00  0.00           O
ATOM   2525  N   ASP A 745      60.190  58.110  65.360  1.00  0.00           N
ATOM   2526  HN  ASP A 745      59.660  58.070  64.520  1.00  0.00           H
ATOM   2527  CA  ASP A 745      59.520  57.680  66.530  1.00  0.00           C
ATOM   2528  HA  ASP A 745      59.500  58.500  67.230  1.00  0.00           H
ATOM   2529  CB  ASP A 745      58.110  57.160  66.120  1.00  0.00           C
ATOM   2530  HB1 ASP A 745      58.230  56.350  65.360  1.00  0.00           H
ATOM   2531  HB2 ASP A 745      57.580  58.030  65.690  1.00  0.00           H
ATOM   2532  CG  ASP A 745      57.250  56.620  67.230  1.00  0.00           C
ATOM   2533  OD1 ASP A 745      57.190  57.280  68.240  1.00  0.00           O
ATOM   2534  OD2 ASP A 745      56.480  55.690  67.020  1.00  0.00           O
ATOM   2535  C   ASP A 745      60.270  56.550  67.270  1.00  0.00           C
ATOM   2536  O   ASP A 745      60.460  56.530  68.490  1.00  0.00           O
ATOM   2537  N   LEU A 746      60.770  55.650  66.470  1.00  0.00           N
ATOM   2538  HN  LEU A 746      60.510  55.600  65.510  1.00  0.00           H
ATOM   2539  CA  LEU A 746      61.610  54.530  66.820  1.00  0.00           C
ATOM   2540  HA  LEU A 746      61.090  53.980  67.600  1.00  0.00           H
ATOM   2541  CB  LEU A 746      61.640  53.630  65.560  1.00  0.00           C
ATOM   2542  HB1 LEU A 746      61.780  54.380  64.760  1.00  0.00           H
ATOM   2543  HB2 LEU A 746      60.640  53.190  65.370  1.00  0.00           H
ATOM   2544  CG  LEU A 746      62.760  52.570  65.520  1.00  0.00           C
ATOM   2545  HG  LEU A 746      63.720  53.100  65.700  1.00  0.00           H
ATOM   2546  CD1 LEU A 746      62.570  51.530  66.610  1.00  0.00           C
ATOM   2547 HD11 LEU A 746      63.520  51.040  66.850  1.00  0.00           H
ATOM   2548 HD12 LEU A 746      61.810  50.730  66.450  1.00  0.00           H
ATOM   2549 HD13 LEU A 746      62.230  52.050  67.530  1.00  0.00           H
ATOM   2550  CD2 LEU A 746      62.830  52.010  64.060  1.00  0.00           C
ATOM   2551 HD21 LEU A 746      63.330  52.790  63.430  1.00  0.00           H
ATOM   2552 HD22 LEU A 746      61.850  51.730  63.610  1.00  0.00           H
ATOM   2553 HD23 LEU A 746      63.490  51.120  64.080  1.00  0.00           H
ATOM   2554  C   LEU A 746      63.020  55.080  67.350  1.00  0.00           C
ATOM   2555  O   LEU A 746      63.520  54.630  68.380  1.00  0.00           O
ATOM   2556  N   GLY A 747      63.490  56.160  66.600  1.00  0.00           N
ATOM   2557  HN  GLY A 747      63.120  56.340  65.690  1.00  0.00           H
ATOM   2558  CA  GLY A 747      64.660  56.920  67.060  1.00  0.00           C
ATOM   2559  HA1 GLY A 747      64.560  57.630  66.240  1.00  0.00           H
ATOM   2560  HA2 GLY A 747      65.590  56.370  67.000  1.00  0.00           H
ATOM   2561  C   GLY A 747      64.580  57.560  68.430  1.00  0.00           C
ATOM   2562  O   GLY A 747      65.290  57.180  69.360  1.00  0.00           O
ATOM   2563  N   GLU A 748      63.420  58.210  68.770  1.00  0.00           N
ATOM   2564  HN  GLU A 748      62.780  58.470  68.050  1.00  0.00           H
ATOM   2565  CA  GLU A 748      63.170  58.890  70.000  1.00  0.00           C
ATOM   2566  HA  GLU A 748      64.080  59.150  70.490  1.00  0.00           H
ATOM   2567  CB  GLU A 748      62.250  60.090  69.950  1.00  0.00           C
ATOM   2568  HB1 GLU A 748      61.970  60.430  70.970  1.00  0.00           H
ATOM   2569  HB2 GLU A 748      61.290  59.850  69.450  1.00  0.00           H
ATOM   2570  CG  GLU A 748      63.010  61.130  69.250  1.00  0.00           C
ATOM   2571  HG1 GLU A 748      62.750  61.060  68.170  1.00  0.00           H
ATOM   2572  HG2 GLU A 748      64.120  61.030  69.390  1.00  0.00           H
ATOM   2573  CD  GLU A 748      62.670  62.520  69.750  1.00  0.00           C
ATOM   2574  OE1 GLU A 748      62.040  63.290  68.950  1.00  0.00           O
ATOM   2575  OE2 GLU A 748      62.950  62.850  70.930  1.00  0.00           O
ATOM   2576  C   GLU A 748      62.790  57.840  71.060  1.00  0.00           C
ATOM   2577  O   GLU A 748      63.070  58.000  72.250  1.00  0.00           O
ATOM   2578  N   THR A 749      62.140  56.730  70.730  1.00  0.00           N
ATOM   2579  HN  THR A 749      61.930  56.630  69.760  1.00  0.00           H
ATOM   2580  CA  THR A 749      61.870  55.660  71.720  1.00  0.00           C
ATOM   2581  HA  THR A 749      61.200  56.010  72.500  1.00  0.00           H
ATOM   2582  CB  THR A 749      61.110  54.470  71.120  1.00  0.00           C
ATOM   2583  HB  THR A 749      61.680  54.250  70.200  1.00  0.00           H
ATOM   2584  OG1 THR A 749      59.890  54.840  70.580  1.00  0.00           O
ATOM   2585  HG1 THR A 749      60.110  55.520  69.950  1.00  0.00           H
ATOM   2586  CG2 THR A 749      60.900  53.250  72.060  1.00  0.00           C
ATOM   2587 HG21 THR A 749      60.710  53.560  73.100  1.00  0.00           H
ATOM   2588 HG22 THR A 749      61.780  52.580  72.110  1.00  0.00           H
ATOM   2589 HG23 THR A 749      60.060  52.610  71.720  1.00  0.00           H
ATOM   2590  C   THR A 749      63.130  55.060  72.360  1.00  0.00           C
ATOM   2591  O   THR A 749      63.210  54.930  73.580  1.00  0.00           O
ATOM   2592  N   TYR A 750      64.120  54.680  71.570  1.00  0.00           N
ATOM   2593  HN  TYR A 750      64.020  54.790  70.570  1.00  0.00           H
ATOM   2594  CA  TYR A 750      65.390  54.120  72.060  1.00  0.00           C
ATOM   2595  HA  TYR A 750      65.230  53.760  73.060  1.00  0.00           H
ATOM   2596  CB  TYR A 750      65.800  52.950  71.120  1.00  0.00           C
ATOM   2597  HB1 TYR A 750      66.760  52.440  71.330  1.00  0.00           H
ATOM   2598  HB2 TYR A 750      65.750  53.280  70.070  1.00  0.00           H
ATOM   2599  CG  TYR A 750      64.780  51.880  71.310  1.00  0.00           C
ATOM   2600  CD1 TYR A 750      64.820  51.130  72.490  1.00  0.00           C
ATOM   2601  HD1 TYR A 750      65.530  51.530  73.190  1.00  0.00           H
ATOM   2602  CE1 TYR A 750      63.860  50.140  72.750  1.00  0.00           C
ATOM   2603  HE1 TYR A 750      63.840  49.660  73.710  1.00  0.00           H
ATOM   2604  CZ  TYR A 750      62.840  49.870  71.780  1.00  0.00           C
ATOM   2605  OH  TYR A 750      61.800  49.040  72.190  1.00  0.00           O
ATOM   2606  HH  TYR A 750      61.200  48.930  71.440  1.00  0.00           H
ATOM   2607  CD2 TYR A 750      63.800  51.550  70.370  1.00  0.00           C
ATOM   2608  HD2 TYR A 750      63.760  52.210  69.520  1.00  0.00           H
ATOM   2609  CE2 TYR A 750      62.840  50.580  70.620  1.00  0.00           C
ATOM   2610  HE2 TYR A 750      62.060  50.500  69.880  1.00  0.00           H
ATOM   2611  C   TYR A 750      66.460  55.100  72.280  1.00  0.00           C
ATOM   2612  O   TYR A 750      67.100  55.020  73.340  1.00  0.00           O
ATOM   2613  N   ALA A 751      66.750  56.030  71.380  1.00  0.00           N
ATOM   2614  HN  ALA A 751      66.150  56.020  70.580  1.00  0.00           H
ATOM   2615  CA  ALA A 751      67.980  56.760  71.310  1.00  0.00           C
ATOM   2616  HA  ALA A 751      67.880  57.370  70.430  1.00  0.00           H
ATOM   2617  CB  ALA A 751      68.280  57.760  72.460  1.00  0.00           C
ATOM   2618  HB1 ALA A 751      69.210  58.350  72.330  1.00  0.00           H
ATOM   2619  HB2 ALA A 751      68.370  57.240  73.430  1.00  0.00           H
ATOM   2620  HB3 ALA A 751      67.400  58.440  72.600  1.00  0.00           H
ATOM   2621  C   ALA A 751      69.330  56.070  70.960  1.00  0.00           C
ATOM   2622  O   ALA A 751      69.530  54.840  71.140  1.00  0.00           O
ATOM   2623  N   PHE A 752      70.240  56.810  70.340  1.00  0.00           N
ATOM   2624  HN  PHE A 752      69.950  57.750  70.170  1.00  0.00           H
ATOM   2625  CA  PHE A 752      71.590  56.310  69.940  1.00  0.00           C
ATOM   2626  HA  PHE A 752      71.540  55.290  69.630  1.00  0.00           H
ATOM   2627  CB  PHE A 752      72.100  57.300  68.880  1.00  0.00           C
ATOM   2628  HB1 PHE A 752      73.190  57.230  68.690  1.00  0.00           H
ATOM   2629  HB2 PHE A 752      71.940  58.330  69.290  1.00  0.00           H
ATOM   2630  CG  PHE A 752      71.600  57.130  67.500  1.00  0.00           C
ATOM   2631  CD1 PHE A 752      71.250  55.910  66.920  1.00  0.00           C
ATOM   2632  HD1 PHE A 752      71.140  55.070  67.590  1.00  0.00           H
ATOM   2633  CE1 PHE A 752      70.870  55.890  65.560  1.00  0.00           C
ATOM   2634  HE1 PHE A 752      70.630  54.960  65.080  1.00  0.00           H
ATOM   2635  CZ  PHE A 752      71.160  57.010  64.740  1.00  0.00           C
ATOM   2636  HZ  PHE A 752      70.960  56.960  63.680  1.00  0.00           H
ATOM   2637  CD2 PHE A 752      71.790  58.310  66.720  1.00  0.00           C
ATOM   2638  HD2 PHE A 752      72.130  59.250  67.130  1.00  0.00           H
ATOM   2639  CE2 PHE A 752      71.510  58.210  65.310  1.00  0.00           C
ATOM   2640  HE2 PHE A 752      71.630  59.080  64.680  1.00  0.00           H
ATOM   2641  C   PHE A 752      72.600  56.210  71.100  1.00  0.00           C
ATOM   2642  O   PHE A 752      72.550  56.970  72.020  1.00  0.00           O
ATOM   2643  N   PRO A 822      73.570  55.360  71.090  1.00  0.00           N
ATOM   2644  CD  PRO A 822      74.680  55.670  71.990  1.00  0.00           C
ATOM   2645  HD1 PRO A 822      74.480  55.210  72.980  1.00  0.00           H
ATOM   2646  HD2 PRO A 822      74.840  56.770  71.950  1.00  0.00           H
ATOM   2647  CA  PRO A 822      73.920  54.530  70.000  1.00  0.00           C
ATOM   2648  HA  PRO A 822      73.400  54.840  69.100  1.00  0.00           H
ATOM   2649  CB  PRO A 822      75.490  54.660  69.890  1.00  0.00           C
ATOM   2650  HB1 PRO A 822      75.660  55.570  69.280  1.00  0.00           H
ATOM   2651  HB2 PRO A 822      75.940  53.740  69.470  1.00  0.00           H
ATOM   2652  CG  PRO A 822      75.930  54.960  71.320  1.00  0.00           C
ATOM   2653  HG1 PRO A 822      76.100  54.010  71.870  1.00  0.00           H
ATOM   2654  HG2 PRO A 822      76.800  55.650  71.370  1.00  0.00           H
ATOM   2655  C   PRO A 822      73.400  53.040  70.250  1.00  0.00           C
ATOM   2656  O   PRO A 822      72.600  52.530  69.430  1.00  0.00           O
ATOM   2657  N   ASP A 823      73.750  52.530  71.480  1.00  0.00           N
ATOM   2658  HN  ASP A 823      74.490  52.950  72.000  1.00  0.00           H
ATOM   2659  CA  ASP A 823      73.040  51.380  72.140  1.00  0.00           C
ATOM   2660  HA  ASP A 823      73.770  50.830  72.710  1.00  0.00           H
ATOM   2661  CB  ASP A 823      72.100  51.910  73.270  1.00  0.00           C
ATOM   2662  HB1 ASP A 823      71.590  51.050  73.770  1.00  0.00           H
ATOM   2663  HB2 ASP A 823      71.320  52.560  72.830  1.00  0.00           H
ATOM   2664  CG  ASP A 823      72.860  52.620  74.350  1.00  0.00           C
ATOM   2665  OD1 ASP A 823      72.230  53.390  75.120  1.00  0.00           O
ATOM   2666  OD2 ASP A 823      74.070  52.330  74.590  1.00  0.00           O
ATOM   2667  C   ASP A 823      72.420  50.250  71.270  1.00  0.00           C
ATOM   2668  O   ASP A 823      73.180  49.650  70.510  1.00  0.00           O
ATOM   2669  N   VAL A 824      71.120  50.030  71.440  1.00  0.00           N
ATOM   2670  HN  VAL A 824      70.540  50.440  72.130  1.00  0.00           H
ATOM   2671  CA  VAL A 824      70.430  49.130  70.490  1.00  0.00           C
ATOM   2672  HA  VAL A 824      71.060  48.270  70.400  1.00  0.00           H
ATOM   2673  CB  VAL A 824      69.140  48.590  71.070  1.00  0.00           C
ATOM   2674  HB  VAL A 824      68.280  49.250  70.860  1.00  0.00           H
ATOM   2675  CG1 VAL A 824      68.880  47.240  70.380  1.00  0.00           C
ATOM   2676 HG11 VAL A 824      68.560  47.280  69.320  1.00  0.00           H
ATOM   2677 HG12 VAL A 824      68.000  46.720  70.850  1.00  0.00           H
ATOM   2678 HG13 VAL A 824      69.790  46.590  70.410  1.00  0.00           H
ATOM   2679  CG2 VAL A 824      69.220  48.440  72.580  1.00  0.00           C
ATOM   2680 HG21 VAL A 824      69.350  49.320  73.240  1.00  0.00           H
ATOM   2681 HG22 VAL A 824      70.000  47.740  72.950  1.00  0.00           H
ATOM   2682 HG23 VAL A 824      68.170  48.110  72.740  1.00  0.00           H
ATOM   2683  C   VAL A 824      70.040  49.740  69.100  1.00  0.00           C
ATOM   2684  O   VAL A 824      69.870  49.050  68.110  1.00  0.00           O
ATOM   2685  N   LEU A 825      69.780  51.060  69.040  1.00  0.00           N
ATOM   2686  HN  LEU A 825      69.880  51.520  69.920  1.00  0.00           H
ATOM   2687  CA  LEU A 825      69.160  51.770  67.920  1.00  0.00           C
ATOM   2688  HA  LEU A 825      68.240  51.260  67.670  1.00  0.00           H
ATOM   2689  CB  LEU A 825      68.720  53.290  68.330  1.00  0.00           C
ATOM   2690  HB1 LEU A 825      69.690  53.720  68.660  1.00  0.00           H
ATOM   2691  HB2 LEU A 825      68.020  53.300  69.190  1.00  0.00           H
ATOM   2692  CG  LEU A 825      68.130  54.130  67.190  1.00  0.00           C
ATOM   2693  HG  LEU A 825      68.720  54.200  66.260  1.00  0.00           H
ATOM   2694  CD1 LEU A 825      66.830  53.440  66.620  1.00  0.00           C
ATOM   2695 HD11 LEU A 825      67.120  52.550  66.020  1.00  0.00           H
ATOM   2696 HD12 LEU A 825      66.130  54.130  66.110  1.00  0.00           H
ATOM   2697 HD13 LEU A 825      66.220  53.020  67.450  1.00  0.00           H
ATOM   2698  CD2 LEU A 825      68.000  55.570  67.720  1.00  0.00           C
ATOM   2699 HD21 LEU A 825      67.470  55.550  68.690  1.00  0.00           H
ATOM   2700 HD22 LEU A 825      67.470  56.290  67.070  1.00  0.00           H
ATOM   2701 HD23 LEU A 825      69.040  55.930  67.850  1.00  0.00           H
ATOM   2702  C   LEU A 825      69.920  51.660  66.630  1.00  0.00           C
ATOM   2703  O   LEU A 825      69.250  51.460  65.650  1.00  0.00           O
ATOM   2704  N   PHE A 826      71.270  51.680  66.640  1.00  0.00           N
ATOM   2705  HN  PHE A 826      71.810  52.110  67.370  1.00  0.00           H
ATOM   2706  CA  PHE A 826      71.990  51.560  65.380  1.00  0.00           C
ATOM   2707  HA  PHE A 826      71.710  52.370  64.730  1.00  0.00           H
ATOM   2708  CB  PHE A 826      73.540  51.720  65.570  1.00  0.00           C
ATOM   2709  HB1 PHE A 826      74.110  51.250  64.740  1.00  0.00           H
ATOM   2710  HB2 PHE A 826      73.770  51.130  66.480  1.00  0.00           H
ATOM   2711  CG  PHE A 826      73.980  53.170  65.550  1.00  0.00           C
ATOM   2712  CD1 PHE A 826      73.680  53.930  64.390  1.00  0.00           C
ATOM   2713  HD1 PHE A 826      72.980  53.500  63.690  1.00  0.00           H
ATOM   2714  CE1 PHE A 826      73.980  55.250  64.260  1.00  0.00           C
ATOM   2715  HE1 PHE A 826      73.590  55.830  63.440  1.00  0.00           H
ATOM   2716  CZ  PHE A 826      74.810  55.860  65.210  1.00  0.00           C
ATOM   2717  HZ  PHE A 826      74.960  56.900  64.980  1.00  0.00           H
ATOM   2718  CD2 PHE A 826      74.860  53.760  66.450  1.00  0.00           C
ATOM   2719  HD2 PHE A 826      75.270  53.250  67.310  1.00  0.00           H
ATOM   2720  CE2 PHE A 826      75.280  55.110  66.330  1.00  0.00           C
ATOM   2721  HE2 PHE A 826      75.780  55.590  67.160  1.00  0.00           H
ATOM   2722  C   PHE A 826      71.680  50.390  64.490  1.00  0.00           C
ATOM   2723  O   PHE A 826      71.510  50.570  63.280  1.00  0.00           O
ATOM   2724  N   TRP A 827      71.480  49.230  65.050  1.00  0.00           N
ATOM   2725  HN  TRP A 827      71.780  49.190  66.000  1.00  0.00           H
ATOM   2726  CA  TRP A 827      71.160  48.080  64.360  1.00  0.00           C
ATOM   2727  HA  TRP A 827      71.910  48.000  63.590  1.00  0.00           H
ATOM   2728  CB  TRP A 827      71.230  46.880  65.330  1.00  0.00           C
ATOM   2729  HB1 TRP A 827      71.210  45.910  64.800  1.00  0.00           H
ATOM   2730  HB2 TRP A 827      70.310  46.860  65.970  1.00  0.00           H
ATOM   2731  CG  TRP A 827      72.500  46.850  66.170  1.00  0.00           C
ATOM   2732  CD1 TRP A 827      72.490  46.840  67.510  1.00  0.00           C
ATOM   2733  HD1 TRP A 827      71.610  46.740  68.130  1.00  0.00           H
ATOM   2734  NE1 TRP A 827      73.720  46.840  68.020  1.00  0.00           N
ATOM   2735  HE1 TRP A 827      74.030  46.880  68.950  1.00  0.00           H
ATOM   2736  CE2 TRP A 827      74.610  46.900  66.990  1.00  0.00           C
ATOM   2737  CD2 TRP A 827      73.890  46.960  65.800  1.00  0.00           C
ATOM   2738  CE3 TRP A 827      74.520  47.210  64.550  1.00  0.00           C
ATOM   2739  HE3 TRP A 827      74.080  47.290  63.570  1.00  0.00           H
ATOM   2740  CZ3 TRP A 827      75.900  47.360  64.590  1.00  0.00           C
ATOM   2741  HZ3 TRP A 827      76.560  47.410  63.740  1.00  0.00           H
ATOM   2742  CZ2 TRP A 827      75.960  47.030  67.010  1.00  0.00           C
ATOM   2743  HZ2 TRP A 827      76.390  47.140  67.990  1.00  0.00           H
ATOM   2744  CH2 TRP A 827      76.600  47.250  65.800  1.00  0.00           C
ATOM   2745  HH2 TRP A 827      77.680  47.370  65.740  1.00  0.00           H
ATOM   2746  C   TRP A 827      69.770  48.080  63.830  1.00  0.00           C
ATOM   2747  O   TRP A 827      69.570  47.730  62.710  1.00  0.00           O
ATOM   2748  N   CYS A 828      68.820  48.720  64.490  1.00  0.00           N
ATOM   2749  HN  CYS A 828      69.200  49.110  65.330  1.00  0.00           H
ATOM   2750  CA  CYS A 828      67.560  49.100  63.990  1.00  0.00           C
ATOM   2751  HA  CYS A 828      67.080  48.210  63.620  1.00  0.00           H
ATOM   2752  CB  CYS A 828      66.630  49.640  65.130  1.00  0.00           C
ATOM   2753  HB1 CYS A 828      65.590  49.680  64.750  1.00  0.00           H
ATOM   2754  HB2 CYS A 828      66.890  50.720  65.180  1.00  0.00           H
ATOM   2755  SG  CYS A 828      66.760  48.820  66.770  1.00  0.00           S
ATOM   2756  HG1 CYS A 828      68.060  49.050  66.850  1.00  0.00           H
ATOM   2757  C   CYS A 828      67.520  50.130  62.750  1.00  0.00           C
ATOM   2758  O   CYS A 828      66.840  49.840  61.770  1.00  0.00           O
ATOM   2759  N   VAL A 829      68.340  51.220  62.760  1.00  0.00           N
ATOM   2760  HN  VAL A 829      68.810  51.430  63.610  1.00  0.00           H
ATOM   2761  CA  VAL A 829      68.370  52.230  61.700  1.00  0.00           C
ATOM   2762  HA  VAL A 829      67.350  52.520  61.500  1.00  0.00           H
ATOM   2763  CB  VAL A 829      69.060  53.540  62.060  1.00  0.00           C
ATOM   2764  HB  VAL A 829      70.070  53.310  62.460  1.00  0.00           H
ATOM   2765  CG1 VAL A 829      69.160  54.580  60.980  1.00  0.00           C
ATOM   2766 HG11 VAL A 829      68.140  54.830  60.600  1.00  0.00           H
ATOM   2767 HG12 VAL A 829      69.840  54.260  60.170  1.00  0.00           H
ATOM   2768 HG13 VAL A 829      69.630  55.480  61.440  1.00  0.00           H
ATOM   2769  CG2 VAL A 829      68.250  54.080  63.270  1.00  0.00           C
ATOM   2770 HG21 VAL A 829      68.410  53.440  64.170  1.00  0.00           H
ATOM   2771 HG22 VAL A 829      67.160  54.070  63.050  1.00  0.00           H
ATOM   2772 HG23 VAL A 829      68.590  55.100  63.540  1.00  0.00           H
ATOM   2773  C   VAL A 829      68.980  51.520  60.500  1.00  0.00           C
ATOM   2774  O   VAL A 829      68.590  51.740  59.370  1.00  0.00           O
ATOM   2775  N   ILE A 830      70.060  50.740  60.720  1.00  0.00           N
ATOM   2776  HN  ILE A 830      70.390  50.660  61.650  1.00  0.00           H
ATOM   2777  CA  ILE A 830      70.580  49.820  59.710  1.00  0.00           C
ATOM   2778  HA  ILE A 830      70.900  50.370  58.830  1.00  0.00           H
ATOM   2779  CB  ILE A 830      71.900  49.210  60.130  1.00  0.00           C
ATOM   2780  HB  ILE A 830      71.690  48.750  61.120  1.00  0.00           H
ATOM   2781  CG2 ILE A 830      72.320  48.030  59.170  1.00  0.00           C
ATOM   2782 HG21 ILE A 830      71.600  47.220  58.980  1.00  0.00           H
ATOM   2783 HG22 ILE A 830      73.190  47.480  59.610  1.00  0.00           H
ATOM   2784 HG23 ILE A 830      72.820  48.310  58.220  1.00  0.00           H
ATOM   2785  CG1 ILE A 830      73.050  50.250  60.180  1.00  0.00           C
ATOM   2786 HG11 ILE A 830      72.610  51.220  60.500  1.00  0.00           H
ATOM   2787 HG12 ILE A 830      73.370  50.160  59.120  1.00  0.00           H
ATOM   2788  CD  ILE A 830      74.150  49.860  61.150  1.00  0.00           C
ATOM   2789  HD1 ILE A 830      74.530  48.830  60.970  1.00  0.00           H
ATOM   2790  HD2 ILE A 830      73.810  49.940  62.210  1.00  0.00           H
ATOM   2791  HD3 ILE A 830      74.980  50.560  60.900  1.00  0.00           H
ATOM   2792  C   ILE A 830      69.640  48.810  59.230  1.00  0.00           C
ATOM   2793  O   ILE A 830      69.420  48.830  58.010  1.00  0.00           O
ATOM   2794  N   LEU A 831      68.910  48.020  60.000  1.00  0.00           N
ATOM   2795  HN  LEU A 831      68.980  48.000  60.990  1.00  0.00           H
ATOM   2796  CA  LEU A 831      67.980  47.000  59.550  1.00  0.00           C
ATOM   2797  HA  LEU A 831      68.510  46.350  58.870  1.00  0.00           H
ATOM   2798  CB  LEU A 831      67.400  46.220  60.690  1.00  0.00           C
ATOM   2799  HB1 LEU A 831      66.830  46.960  61.280  1.00  0.00           H
ATOM   2800  HB2 LEU A 831      68.190  45.720  61.290  1.00  0.00           H
ATOM   2801  CG  LEU A 831      66.360  45.130  60.310  1.00  0.00           C
ATOM   2802  HG  LEU A 831      65.500  45.620  59.800  1.00  0.00           H
ATOM   2803  CD1 LEU A 831      66.970  44.030  59.520  1.00  0.00           C
ATOM   2804 HD11 LEU A 831      66.840  44.130  58.420  1.00  0.00           H
ATOM   2805 HD12 LEU A 831      66.500  43.090  59.870  1.00  0.00           H
ATOM   2806 HD13 LEU A 831      68.060  43.950  59.700  1.00  0.00           H
ATOM   2807  CD2 LEU A 831      65.800  44.520  61.670  1.00  0.00           C
ATOM   2808 HD21 LEU A 831      65.170  45.180  62.290  1.00  0.00           H
ATOM   2809 HD22 LEU A 831      66.720  44.080  62.130  1.00  0.00           H
ATOM   2810 HD23 LEU A 831      65.180  43.610  61.480  1.00  0.00           H
ATOM   2811  C   LEU A 831      66.850  47.610  58.730  1.00  0.00           C
ATOM   2812  O   LEU A 831      66.480  47.070  57.670  1.00  0.00           O
ATOM   2813  N   PHE A 832      66.400  48.850  59.000  1.00  0.00           N
ATOM   2814  HN  PHE A 832      66.910  49.320  59.720  1.00  0.00           H
ATOM   2815  CA  PHE A 832      65.490  49.680  58.250  1.00  0.00           C
ATOM   2816  HA  PHE A 832      64.570  49.130  58.070  1.00  0.00           H
ATOM   2817  CB  PHE A 832      65.080  51.010  59.080  1.00  0.00           C
ATOM   2818  HB1 PHE A 832      65.980  51.470  59.520  1.00  0.00           H
ATOM   2819  HB2 PHE A 832      64.560  50.530  59.940  1.00  0.00           H
ATOM   2820  CG  PHE A 832      64.170  52.020  58.390  1.00  0.00           C
ATOM   2821  CD1 PHE A 832      62.810  52.090  58.690  1.00  0.00           C
ATOM   2822  HD1 PHE A 832      62.400  51.430  59.440  1.00  0.00           H
ATOM   2823  CE1 PHE A 832      62.030  53.120  58.120  1.00  0.00           C
ATOM   2824  HE1 PHE A 832      60.960  53.230  58.200  1.00  0.00           H
ATOM   2825  CZ  PHE A 832      62.560  54.000  57.220  1.00  0.00           C
ATOM   2826  HZ  PHE A 832      61.950  54.710  56.660  1.00  0.00           H
ATOM   2827  CD2 PHE A 832      64.770  53.000  57.540  1.00  0.00           C
ATOM   2828  HD2 PHE A 832      65.780  52.890  57.150  1.00  0.00           H
ATOM   2829  CE2 PHE A 832      63.930  53.870  56.900  1.00  0.00           C
ATOM   2830  HE2 PHE A 832      64.340  54.550  56.170  1.00  0.00           H
ATOM   2831  C   PHE A 832      65.990  50.060  56.930  1.00  0.00           C
ATOM   2832  O   PHE A 832      65.340  49.910  55.900  1.00  0.00           O
ATOM   2833  N   PHE A 833      67.220  50.550  56.870  1.00  0.00           N
ATOM   2834  HN  PHE A 833      67.780  50.740  57.680  1.00  0.00           H
ATOM   2835  CA  PHE A 833      67.780  51.070  55.620  1.00  0.00           C
ATOM   2836  HA  PHE A 833      66.920  51.480  55.110  1.00  0.00           H
ATOM   2837  CB  PHE A 833      68.820  52.140  55.860  1.00  0.00           C
ATOM   2838  HB1 PHE A 833      69.660  52.240  55.120  1.00  0.00           H
ATOM   2839  HB2 PHE A 833      69.310  52.010  56.850  1.00  0.00           H
ATOM   2840  CG  PHE A 833      68.230  53.550  55.900  1.00  0.00           C
ATOM   2841  CD1 PHE A 833      68.240  54.240  57.070  1.00  0.00           C
ATOM   2842  HD1 PHE A 833      68.730  53.840  57.950  1.00  0.00           H
ATOM   2843  CE1 PHE A 833      67.940  55.570  57.160  1.00  0.00           C
ATOM   2844  HE1 PHE A 833      68.100  56.090  58.100  1.00  0.00           H
ATOM   2845  CZ  PHE A 833      67.310  56.130  56.000  1.00  0.00           C
ATOM   2846  HZ  PHE A 833      66.800  57.080  56.040  1.00  0.00           H
ATOM   2847  CD2 PHE A 833      67.810  54.170  54.730  1.00  0.00           C
ATOM   2848  HD2 PHE A 833      67.950  53.740  53.750  1.00  0.00           H
ATOM   2849  CE2 PHE A 833      67.290  55.440  54.810  1.00  0.00           C
ATOM   2850  HE2 PHE A 833      66.880  55.960  53.940  1.00  0.00           H
ATOM   2851  C   PHE A 833      68.300  50.000  54.740  1.00  0.00           C
ATOM   2852  O   PHE A 833      68.130  49.970  53.530  1.00  0.00           O
ATOM   2853  N   THR A 834      68.930  48.900  55.280  1.00  0.00           N
ATOM   2854  HN  THR A 834      69.030  48.820  56.260  1.00  0.00           H
ATOM   2855  CA  THR A 834      69.540  47.850  54.590  1.00  0.00           C
ATOM   2856  HA  THR A 834      70.000  48.370  53.770  1.00  0.00           H
ATOM   2857  CB  THR A 834      70.620  46.960  55.260  1.00  0.00           C
ATOM   2858  HB  THR A 834      70.900  46.150  54.550  1.00  0.00           H
ATOM   2859  OG1 THR A 834      70.280  46.510  56.570  1.00  0.00           O
ATOM   2860  HG1 THR A 834      70.110  47.280  57.110  1.00  0.00           H
ATOM   2861  CG2 THR A 834      71.860  47.840  55.410  1.00  0.00           C
ATOM   2862 HG21 THR A 834      71.480  48.710  55.970  1.00  0.00           H
ATOM   2863 HG22 THR A 834      72.180  48.180  54.390  1.00  0.00           H
ATOM   2864 HG23 THR A 834      72.730  47.280  55.810  1.00  0.00           H
ATOM   2865  C   THR A 834      68.550  46.950  53.900  1.00  0.00           C
ATOM   2866  O   THR A 834      68.820  46.480  52.810  1.00  0.00           O
ATOM   2867  N   THR A 835      67.420  46.600  54.500  1.00  0.00           N
ATOM   2868  HN  THR A 835      67.350  46.730  55.490  1.00  0.00           H
ATOM   2869  CA  THR A 835      66.300  45.960  53.920  1.00  0.00           C
ATOM   2870  HA  THR A 835      66.590  45.000  53.540  1.00  0.00           H
ATOM   2871  CB  THR A 835      65.150  45.820  54.950  1.00  0.00           C
ATOM   2872  HB  THR A 835      64.760  46.760  55.390  1.00  0.00           H
ATOM   2873  OG1 THR A 835      65.690  45.070  56.080  1.00  0.00           O
ATOM   2874  HG1 THR A 835      65.900  45.640  56.820  1.00  0.00           H
ATOM   2875  CG2 THR A 835      63.940  44.920  54.660  1.00  0.00           C
ATOM   2876 HG21 THR A 835      64.240  43.870  54.480  1.00  0.00           H
ATOM   2877 HG22 THR A 835      63.320  45.350  53.840  1.00  0.00           H
ATOM   2878 HG23 THR A 835      63.360  44.970  55.610  1.00  0.00           H
ATOM   2879  C   THR A 835      65.660  46.670  52.720  1.00  0.00           C
ATOM   2880  O   THR A 835      65.350  46.020  51.720  1.00  0.00           O
ATOM   2881  N   PHE A 836      65.480  48.010  52.820  1.00  0.00           N
ATOM   2882  HN  PHE A 836      65.790  48.410  53.670  1.00  0.00           H
ATOM   2883  CA  PHE A 836      65.030  48.870  51.660  1.00  0.00           C
ATOM   2884  HA  PHE A 836      64.130  48.460  51.230  1.00  0.00           H
ATOM   2885  CB  PHE A 836      64.730  50.260  52.370  1.00  0.00           C
ATOM   2886  HB1 PHE A 836      65.580  50.610  53.000  1.00  0.00           H
ATOM   2887  HB2 PHE A 836      63.790  50.250  52.960  1.00  0.00           H
ATOM   2888  CG  PHE A 836      64.510  51.290  51.310  1.00  0.00           C
ATOM   2889  CD1 PHE A 836      65.390  52.420  51.290  1.00  0.00           C
ATOM   2890  HD1 PHE A 836      66.090  52.590  52.100  1.00  0.00           H
ATOM   2891  CE1 PHE A 836      65.340  53.410  50.310  1.00  0.00           C
ATOM   2892  HE1 PHE A 836      66.080  54.210  50.300  1.00  0.00           H
ATOM   2893  CZ  PHE A 836      64.250  53.380  49.440  1.00  0.00           C
ATOM   2894  HZ  PHE A 836      64.300  54.120  48.660  1.00  0.00           H
ATOM   2895  CD2 PHE A 836      63.520  51.280  50.350  1.00  0.00           C
ATOM   2896  HD2 PHE A 836      62.960  50.370  50.300  1.00  0.00           H
ATOM   2897  CE2 PHE A 836      63.330  52.310  49.480  1.00  0.00           C
ATOM   2898  HE2 PHE A 836      62.540  52.210  48.760  1.00  0.00           H
ATOM   2899  C   PHE A 836      66.080  48.910  50.560  1.00  0.00           C
ATOM   2900  O   PHE A 836      65.870  48.710  49.350  1.00  0.00           O
ATOM   2901  N   PHE A 837      67.390  49.070  50.970  1.00  0.00           N
ATOM   2902  HN  PHE A 837      67.600  49.260  51.920  1.00  0.00           H
ATOM   2903  CA  PHE A 837      68.470  49.030  50.060  1.00  0.00           C
ATOM   2904  HA  PHE A 837      68.280  49.740  49.260  1.00  0.00           H
ATOM   2905  CB  PHE A 837      69.790  49.570  50.690  1.00  0.00           C
ATOM   2906  HB1 PHE A 837      69.910  49.060  51.670  1.00  0.00           H
ATOM   2907  HB2 PHE A 837      69.740  50.680  50.850  1.00  0.00           H
ATOM   2908  CG  PHE A 837      71.030  49.450  49.760  1.00  0.00           C
ATOM   2909  CD1 PHE A 837      71.980  48.430  50.090  1.00  0.00           C
ATOM   2910  HD1 PHE A 837      71.810  47.660  50.810  1.00  0.00           H
ATOM   2911  CE1 PHE A 837      73.170  48.440  49.290  1.00  0.00           C
ATOM   2912  HE1 PHE A 837      73.970  47.750  49.500  1.00  0.00           H
ATOM   2913  CZ  PHE A 837      73.480  49.460  48.350  1.00  0.00           C
ATOM   2914  HZ  PHE A 837      74.450  49.320  47.900  1.00  0.00           H
ATOM   2915  CD2 PHE A 837      71.270  50.340  48.740  1.00  0.00           C
ATOM   2916  HD2 PHE A 837      70.520  51.090  48.500  1.00  0.00           H
ATOM   2917  CE2 PHE A 837      72.520  50.430  48.170  1.00  0.00           C
ATOM   2918  HE2 PHE A 837      72.760  51.230  47.480  1.00  0.00           H
ATOM   2919  C   PHE A 837      68.660  47.720  49.310  1.00  0.00           C
ATOM   2920  O   PHE A 837      68.750  47.720  48.080  1.00  0.00           O
ATOM   2921  N   LEU A 838      68.680  46.530  50.030  1.00  0.00           N
ATOM   2922  HN  LEU A 838      68.630  46.610  51.020  1.00  0.00           H
ATOM   2923  CA  LEU A 838      68.840  45.210  49.430  1.00  0.00           C
ATOM   2924  HA  LEU A 838      69.760  45.210  48.860  1.00  0.00           H
ATOM   2925  CB  LEU A 838      69.040  44.130  50.570  1.00  0.00           C
ATOM   2926  HB1 LEU A 838      68.210  44.210  51.310  1.00  0.00           H
ATOM   2927  HB2 LEU A 838      69.950  44.380  51.160  1.00  0.00           H
ATOM   2928  CG  LEU A 838      69.240  42.620  50.090  1.00  0.00           C
ATOM   2929  HG  LEU A 838      68.310  42.280  49.600  1.00  0.00           H
ATOM   2930  CD1 LEU A 838      70.370  42.500  49.120  1.00  0.00           C
ATOM   2931 HD11 LEU A 838      70.620  41.450  48.850  1.00  0.00           H
ATOM   2932 HD12 LEU A 838      71.260  42.960  49.600  1.00  0.00           H
ATOM   2933 HD13 LEU A 838      70.140  43.090  48.200  1.00  0.00           H
ATOM   2934  CD2 LEU A 838      69.510  41.670  51.280  1.00  0.00           C
ATOM   2935 HD21 LEU A 838      68.600  41.490  51.870  1.00  0.00           H
ATOM   2936 HD22 LEU A 838      70.340  42.050  51.900  1.00  0.00           H
ATOM   2937 HD23 LEU A 838      69.860  40.670  50.910  1.00  0.00           H
ATOM   2938  C   LEU A 838      67.720  44.850  48.560  1.00  0.00           C
ATOM   2939  O   LEU A 838      67.910  44.490  47.430  1.00  0.00           O
ATOM   2940  N   SER A 839      66.460  45.020  49.040  1.00  0.00           N
ATOM   2941  HN  SER A 839      66.440  45.150  50.030  1.00  0.00           H
ATOM   2942  CA  SER A 839      65.280  44.730  48.280  1.00  0.00           C
ATOM   2943  HA  SER A 839      65.360  43.740  47.880  1.00  0.00           H
ATOM   2944  CB  SER A 839      63.970  44.730  49.130  1.00  0.00           C
ATOM   2945  HB1 SER A 839      64.200  44.010  49.930  1.00  0.00           H
ATOM   2946  HB2 SER A 839      63.070  44.360  48.610  1.00  0.00           H
ATOM   2947  OG  SER A 839      63.560  45.980  49.720  1.00  0.00           O
ATOM   2948  HG1 SER A 839      64.190  46.160  50.420  1.00  0.00           H
ATOM   2949  C   SER A 839      65.180  45.690  47.050  1.00  0.00           C
ATOM   2950  O   SER A 839      64.710  45.260  46.010  1.00  0.00           O
ATOM   2951  N   SER A 840      65.710  46.990  47.180  1.00  0.00           N
ATOM   2952  HN  SER A 840      65.870  47.310  48.110  1.00  0.00           H
ATOM   2953  CA  SER A 840      65.660  47.860  45.990  1.00  0.00           C
ATOM   2954  HA  SER A 840      64.770  47.670  45.420  1.00  0.00           H
ATOM   2955  CB  SER A 840      65.660  49.330  46.240  1.00  0.00           C
ATOM   2956  HB1 SER A 840      64.730  49.570  46.820  1.00  0.00           H
ATOM   2957  HB2 SER A 840      65.570  49.810  45.250  1.00  0.00           H
ATOM   2958  OG  SER A 840      66.800  49.810  46.920  1.00  0.00           O
ATOM   2959  HG1 SER A 840      66.590  49.480  47.800  1.00  0.00           H
ATOM   2960  C   SER A 840      66.780  47.420  44.920  1.00  0.00           C
ATOM   2961  O   SER A 840      66.560  47.390  43.720  1.00  0.00           O
ATOM   2962  N   PHE A 841      67.920  46.960  45.350  1.00  0.00           N
ATOM   2963  HN  PHE A 841      68.150  47.080  46.320  1.00  0.00           H
ATOM   2964  CA  PHE A 841      69.080  46.480  44.560  1.00  0.00           C
ATOM   2965  HA  PHE A 841      69.390  47.180  43.800  1.00  0.00           H
ATOM   2966  CB  PHE A 841      70.260  46.220  45.470  1.00  0.00           C
ATOM   2967  HB1 PHE A 841      69.950  45.730  46.420  1.00  0.00           H
ATOM   2968  HB2 PHE A 841      70.770  47.150  45.800  1.00  0.00           H
ATOM   2969  CG  PHE A 841      71.370  45.300  44.940  1.00  0.00           C
ATOM   2970  CD1 PHE A 841      71.650  44.090  45.610  1.00  0.00           C
ATOM   2971  HD1 PHE A 841      71.050  43.660  46.400  1.00  0.00           H
ATOM   2972  CE1 PHE A 841      72.740  43.260  45.270  1.00  0.00           C
ATOM   2973  HE1 PHE A 841      73.020  42.410  45.870  1.00  0.00           H
ATOM   2974  CZ  PHE A 841      73.500  43.570  44.160  1.00  0.00           C
ATOM   2975  HZ  PHE A 841      74.330  42.920  43.920  1.00  0.00           H
ATOM   2976  CD2 PHE A 841      72.380  45.680  44.000  1.00  0.00           C
ATOM   2977  HD2 PHE A 841      72.260  46.670  43.600  1.00  0.00           H
ATOM   2978  CE2 PHE A 841      73.380  44.830  43.550  1.00  0.00           C
ATOM   2979  HE2 PHE A 841      74.120  45.070  42.790  1.00  0.00           H
ATOM   2980  C   PHE A 841      68.660  45.280  43.750  1.00  0.00           C
ATOM   2981  O   PHE A 841      68.890  45.320  42.560  1.00  0.00           O
ATOM   2982  N   LEU A 842      68.100  44.240  44.470  1.00  0.00           N
ATOM   2983  HN  LEU A 842      68.270  44.190  45.450  1.00  0.00           H
ATOM   2984  CA  LEU A 842      67.570  43.040  43.880  1.00  0.00           C
ATOM   2985  HA  LEU A 842      68.430  42.740  43.300  1.00  0.00           H
ATOM   2986  CB  LEU A 842      67.300  41.840  44.900  1.00  0.00           C
ATOM   2987  HB1 LEU A 842      66.790  41.020  44.350  1.00  0.00           H
ATOM   2988  HB2 LEU A 842      66.610  42.190  45.690  1.00  0.00           H
ATOM   2989  CG  LEU A 842      68.590  41.270  45.580  1.00  0.00           C
ATOM   2990  HG  LEU A 842      69.100  42.040  46.190  1.00  0.00           H
ATOM   2991  CD1 LEU A 842      68.130  40.160  46.600  1.00  0.00           C
ATOM   2992 HD11 LEU A 842      67.960  39.220  46.040  1.00  0.00           H
ATOM   2993 HD12 LEU A 842      67.280  40.500  47.230  1.00  0.00           H
ATOM   2994 HD13 LEU A 842      68.960  40.100  47.330  1.00  0.00           H
ATOM   2995  CD2 LEU A 842      69.610  40.730  44.640  1.00  0.00           C
ATOM   2996 HD21 LEU A 842      69.220  39.860  44.060  1.00  0.00           H
ATOM   2997 HD22 LEU A 842      70.450  40.330  45.250  1.00  0.00           H
ATOM   2998 HD23 LEU A 842      69.990  41.480  43.910  1.00  0.00           H
ATOM   2999  C   LEU A 842      66.360  43.240  42.960  1.00  0.00           C
ATOM   3000  O   LEU A 842      66.220  42.610  41.930  1.00  0.00           O
ATOM   3001  N   LYS A 843      65.440  44.120  43.370  1.00  0.00           N
ATOM   3002  HN  LYS A 843      65.380  44.410  44.330  1.00  0.00           H
ATOM   3003  CA  LYS A 843      64.380  44.610  42.530  1.00  0.00           C
ATOM   3004  HA  LYS A 843      63.680  43.790  42.440  1.00  0.00           H
ATOM   3005  CB  LYS A 843      63.690  45.830  43.190  1.00  0.00           C
ATOM   3006  HB1 LYS A 843      64.510  46.530  43.420  1.00  0.00           H
ATOM   3007  HB2 LYS A 843      63.230  45.610  44.170  1.00  0.00           H
ATOM   3008  CG  LYS A 843      62.540  46.400  42.280  1.00  0.00           C
ATOM   3009  HG1 LYS A 843      62.920  46.920  41.380  1.00  0.00           H
ATOM   3010  HG2 LYS A 843      62.110  47.270  42.830  1.00  0.00           H
ATOM   3011  CD  LYS A 843      61.450  45.410  41.830  1.00  0.00           C
ATOM   3012  HD1 LYS A 843      61.220  44.760  42.700  1.00  0.00           H
ATOM   3013  HD2 LYS A 843      61.790  44.740  41.010  1.00  0.00           H
ATOM   3014  CE  LYS A 843      60.170  46.150  41.360  1.00  0.00           C
ATOM   3015  HE1 LYS A 843      60.360  46.740  40.430  1.00  0.00           H
ATOM   3016  HE2 LYS A 843      60.050  46.800  42.250  1.00  0.00           H
ATOM   3017  NZ  LYS A 843      59.070  45.200  41.230  1.00  0.00           N
ATOM   3018  HZ1 LYS A 843      58.820  44.730  42.120  1.00  0.00           H
ATOM   3019  HZ2 LYS A 843      59.360  44.380  40.650  1.00  0.00           H
ATOM   3020  HZ3 LYS A 843      58.240  45.740  40.930  1.00  0.00           H
ATOM   3021  C   LYS A 843      64.900  45.000  41.110  1.00  0.00           C
ATOM   3022  O   LYS A 843      64.400  44.620  40.090  1.00  0.00           O
ATOM   3023  N   GLN A 844      65.980  45.800  41.060  1.00  0.00           N
ATOM   3024  HN  GLN A 844      66.520  46.000  41.870  1.00  0.00           H
ATOM   3025  CA  GLN A 844      66.430  46.310  39.790  1.00  0.00           C
ATOM   3026  HA  GLN A 844      65.640  46.250  39.040  1.00  0.00           H
ATOM   3027  CB  GLN A 844      66.900  47.810  39.980  1.00  0.00           C
ATOM   3028  HB1 GLN A 844      67.460  48.030  39.050  1.00  0.00           H
ATOM   3029  HB2 GLN A 844      67.540  47.910  40.890  1.00  0.00           H
ATOM   3030  CG  GLN A 844      65.740  48.850  40.070  1.00  0.00           C
ATOM   3031  HG1 GLN A 844      66.180  49.860  40.090  1.00  0.00           H
ATOM   3032  HG2 GLN A 844      65.260  48.640  41.040  1.00  0.00           H
ATOM   3033  CD  GLN A 844      64.730  48.920  38.900  1.00  0.00           C
ATOM   3034  OE1 GLN A 844      63.540  48.660  39.010  1.00  0.00           O
ATOM   3035  NE2 GLN A 844      65.250  49.280  37.730  1.00  0.00           N
ATOM   3036 HE21 GLN A 844      64.630  49.360  36.950  1.00  0.00           H
ATOM   3037 HE22 GLN A 844      66.220  49.540  37.670  1.00  0.00           H
ATOM   3038  C   GLN A 844      67.620  45.530  39.250  1.00  0.00           C
ATOM   3039  O   GLN A 844      68.440  45.970  38.440  1.00  0.00           O
ATOM   3040  N   PHE A 845      67.740  44.270  39.690  1.00  0.00           N
ATOM   3041  HN  PHE A 845      67.150  43.960  40.440  1.00  0.00           H
ATOM   3042  CA  PHE A 845      68.800  43.390  39.260  1.00  0.00           C
ATOM   3043  HA  PHE A 845      69.730  43.940  39.150  1.00  0.00           H
ATOM   3044  CB  PHE A 845      68.820  42.210  40.180  1.00  0.00           C
ATOM   3045  HB1 PHE A 845      68.020  41.480  39.920  1.00  0.00           H
ATOM   3046  HB2 PHE A 845      68.730  42.560  41.240  1.00  0.00           H
ATOM   3047  CG  PHE A 845      70.140  41.580  40.130  1.00  0.00           C
ATOM   3048  CD1 PHE A 845      71.250  42.280  40.720  1.00  0.00           C
ATOM   3049  HD1 PHE A 845      71.170  43.320  41.000  1.00  0.00           H
ATOM   3050  CE1 PHE A 845      72.470  41.700  40.620  1.00  0.00           C
ATOM   3051  HE1 PHE A 845      73.290  42.260  41.050  1.00  0.00           H
ATOM   3052  CZ  PHE A 845      72.690  40.480  39.980  1.00  0.00           C
ATOM   3053  HZ  PHE A 845      73.660  40.000  40.020  1.00  0.00           H
ATOM   3054  CD2 PHE A 845      70.320  40.370  39.500  1.00  0.00           C
ATOM   3055  HD2 PHE A 845      69.490  39.770  39.170  1.00  0.00           H
ATOM   3056  CE2 PHE A 845      71.630  39.740  39.520  1.00  0.00           C
ATOM   3057  HE2 PHE A 845      71.810  38.780  39.070  1.00  0.00           H
ATOM   3058  C   PHE A 845      68.590  42.880  37.780  1.00  0.00           C
ATOM   3059  O   PHE A 845      69.540  42.440  37.090  1.00  0.00           O
ATOM   3060  N   LYS A 846      67.340  43.060  37.290  1.00  0.00           N
ATOM   3061  HN  LYS A 846      66.770  43.530  37.960  1.00  0.00           H
ATOM   3062  CA  LYS A 846      66.800  42.910  35.940  1.00  0.00           C
ATOM   3063  HA  LYS A 846      66.530  41.880  35.750  1.00  0.00           H
ATOM   3064  CB  LYS A 846      65.450  43.580  35.760  1.00  0.00           C
ATOM   3065  HB1 LYS A 846      64.770  43.010  36.420  1.00  0.00           H
ATOM   3066  HB2 LYS A 846      65.080  43.520  34.720  1.00  0.00           H
ATOM   3067  CG  LYS A 846      65.300  45.080  36.220  1.00  0.00           C
ATOM   3068  HG1 LYS A 846      65.990  45.710  35.610  1.00  0.00           H
ATOM   3069  HG2 LYS A 846      65.750  45.200  37.230  1.00  0.00           H
ATOM   3070  CD  LYS A 846      63.830  45.650  36.180  1.00  0.00           C
ATOM   3071  HD1 LYS A 846      63.890  46.660  36.610  1.00  0.00           H
ATOM   3072  HD2 LYS A 846      63.280  45.100  36.980  1.00  0.00           H
ATOM   3073  CE  LYS A 846      63.120  45.610  34.890  1.00  0.00           C
ATOM   3074  HE1 LYS A 846      62.030  45.770  34.920  1.00  0.00           H
ATOM   3075  HE2 LYS A 846      63.250  44.630  34.370  1.00  0.00           H
ATOM   3076  NZ  LYS A 846      63.670  46.570  33.940  1.00  0.00           N
ATOM   3077  HZ1 LYS A 846      63.300  46.530  32.970  1.00  0.00           H
ATOM   3078  HZ2 LYS A 846      64.670  46.300  33.910  1.00  0.00           H
ATOM   3079  HZ3 LYS A 846      63.490  47.500  34.350  1.00  0.00           H
ATOM   3080  C   LYS A 846      67.650  43.180  34.720  1.00  0.00           C
ATOM   3081  O   LYS A 846      67.730  42.400  33.800  1.00  0.00           O
ATOM   3082  N   THR A 847      68.370  44.290  34.830  1.00  0.00           N
ATOM   3083  HN  THR A 847      68.410  44.810  35.690  1.00  0.00           H
ATOM   3084  CA  THR A 847      69.050  45.010  33.740  1.00  0.00           C
ATOM   3085  HA  THR A 847      68.650  44.620  32.810  1.00  0.00           H
ATOM   3086  CB  THR A 847      68.780  46.560  33.800  1.00  0.00           C
ATOM   3087  HB  THR A 847      69.550  47.180  33.290  1.00  0.00           H
ATOM   3088  OG1 THR A 847      68.690  46.860  35.250  1.00  0.00           O
ATOM   3089  HG1 THR A 847      69.090  47.710  35.410  1.00  0.00           H
ATOM   3090  CG2 THR A 847      67.450  46.810  33.110  1.00  0.00           C
ATOM   3091 HG21 THR A 847      67.300  47.900  33.070  1.00  0.00           H
ATOM   3092 HG22 THR A 847      66.650  46.270  33.670  1.00  0.00           H
ATOM   3093 HG23 THR A 847      67.460  46.450  32.060  1.00  0.00           H
ATOM   3094  C   THR A 847      70.560  44.860  33.750  1.00  0.00           C
ATOM   3095  O   THR A 847      71.280  45.410  33.000  1.00  0.00           O
ATOM   3096  N   LYS A 848      71.080  44.050  34.670  1.00  0.00           N
ATOM   3097  HN  LYS A 848      70.580  43.620  35.420  1.00  0.00           H
ATOM   3098  CA  LYS A 848      72.490  43.830  34.900  1.00  0.00           C
ATOM   3099  HA  LYS A 848      73.110  44.690  34.690  1.00  0.00           H
ATOM   3100  CB  LYS A 848      72.670  43.480  36.410  1.00  0.00           C
ATOM   3101  HB1 LYS A 848      73.670  43.130  36.730  1.00  0.00           H
ATOM   3102  HB2 LYS A 848      71.940  42.670  36.660  1.00  0.00           H
ATOM   3103  CG  LYS A 848      72.340  44.630  37.370  1.00  0.00           C
ATOM   3104  HG1 LYS A 848      72.680  44.210  38.350  1.00  0.00           H
ATOM   3105  HG2 LYS A 848      71.230  44.620  37.400  1.00  0.00           H
ATOM   3106  CD  LYS A 848      72.750  46.040  37.080  1.00  0.00           C
ATOM   3107  HD1 LYS A 848      72.510  46.740  37.910  1.00  0.00           H
ATOM   3108  HD2 LYS A 848      72.300  46.320  36.110  1.00  0.00           H
ATOM   3109  CE  LYS A 848      74.310  46.130  37.020  1.00  0.00           C
ATOM   3110  HE1 LYS A 848      74.760  45.590  36.150  1.00  0.00           H
ATOM   3111  HE2 LYS A 848      74.710  45.710  37.970  1.00  0.00           H
ATOM   3112  NZ  LYS A 848      74.820  47.540  36.870  1.00  0.00           N
ATOM   3113  HZ1 LYS A 848      74.540  47.970  35.970  1.00  0.00           H
ATOM   3114  HZ2 LYS A 848      75.840  47.580  37.060  1.00  0.00           H
ATOM   3115  HZ3 LYS A 848      74.440  48.180  37.580  1.00  0.00           H
ATOM   3116  C   LYS A 848      73.080  42.730  34.030  1.00  0.00           C
ATOM   3117  O   LYS A 848      72.490  42.370  33.050  1.00  0.00           O
ATOM   3118  N   ARG A 849      74.380  42.490  34.320  1.00  0.00           N
ATOM   3119  HN  ARG A 849      74.870  42.880  35.090  1.00  0.00           H
ATOM   3120  CA  ARG A 849      75.230  41.640  33.420  1.00  0.00           C
ATOM   3121  HA  ARG A 849      74.910  41.780  32.400  1.00  0.00           H
ATOM   3122  CB  ARG A 849      76.630  42.280  33.280  1.00  0.00           C
ATOM   3123  HB1 ARG A 849      77.050  41.820  32.360  1.00  0.00           H
ATOM   3124  HB2 ARG A 849      77.270  41.980  34.140  1.00  0.00           H
ATOM   3125  CG  ARG A 849      76.710  43.770  32.990  1.00  0.00           C
ATOM   3126  HG1 ARG A 849      77.780  44.030  32.810  1.00  0.00           H
ATOM   3127  HG2 ARG A 849      76.330  44.350  33.860  1.00  0.00           H
ATOM   3128  CD  ARG A 849      75.880  44.320  31.770  1.00  0.00           C
ATOM   3129  HD1 ARG A 849      75.860  45.410  31.640  1.00  0.00           H
ATOM   3130  HD2 ARG A 849      74.850  43.940  31.960  1.00  0.00           H
ATOM   3131  NE  ARG A 849      76.440  43.650  30.600  1.00  0.00           N
ATOM   3132  HE  ARG A 849      77.440  43.720  30.490  1.00  0.00           H
ATOM   3133  CZ  ARG A 849      75.830  43.480  29.480  1.00  0.00           C
ATOM   3134  NH1 ARG A 849      76.460  42.960  28.430  1.00  0.00           N
ATOM   3135 HH11 ARG A 849      77.400  42.680  28.560  1.00  0.00           H
ATOM   3136 HH12 ARG A 849      75.960  42.600  27.640  1.00  0.00           H
ATOM   3137  NH2 ARG A 849      74.550  43.660  29.240  1.00  0.00           N
ATOM   3138 HH21 ARG A 849      74.120  44.230  29.940  1.00  0.00           H
ATOM   3139 HH22 ARG A 849      74.400  43.760  28.260  1.00  0.00           H
ATOM   3140  C   ARG A 849      75.340  40.270  33.740  1.00  0.00           C
ATOM   3141  O   ARG A 849      75.820  39.390  32.960  1.00  0.00           O
ATOM   3142  N   TYR A 850      74.920  39.900  35.010  1.00  0.00           N
ATOM   3143  HN  TYR A 850      74.460  40.480  35.670  1.00  0.00           H
ATOM   3144  CA  TYR A 850      75.090  38.620  35.600  1.00  0.00           C
ATOM   3145  HA  TYR A 850      75.880  38.130  35.020  1.00  0.00           H
ATOM   3146  CB  TYR A 850      75.440  38.550  37.060  1.00  0.00           C
ATOM   3147  HB1 TYR A 850      75.470  37.520  37.450  1.00  0.00           H
ATOM   3148  HB2 TYR A 850      74.660  39.050  37.660  1.00  0.00           H
ATOM   3149  CG  TYR A 850      76.820  39.140  37.380  1.00  0.00           C
ATOM   3150  CD1 TYR A 850      77.940  38.700  36.760  1.00  0.00           C
ATOM   3151  HD1 TYR A 850      77.900  37.870  36.070  1.00  0.00           H
ATOM   3152  CE1 TYR A 850      79.190  39.250  37.090  1.00  0.00           C
ATOM   3153  HE1 TYR A 850      80.120  38.940  36.640  1.00  0.00           H
ATOM   3154  CZ  TYR A 850      79.190  40.270  38.030  1.00  0.00           C
ATOM   3155  OH  TYR A 850      80.500  40.790  38.330  1.00  0.00           O
ATOM   3156  HH  TYR A 850      81.090  40.200  37.840  1.00  0.00           H
ATOM   3157  CD2 TYR A 850      76.850  40.160  38.410  1.00  0.00           C
ATOM   3158  HD2 TYR A 850      75.990  40.540  38.930  1.00  0.00           H
ATOM   3159  CE2 TYR A 850      78.060  40.750  38.710  1.00  0.00           C
ATOM   3160  HE2 TYR A 850      78.150  41.550  39.420  1.00  0.00           H
ATOM   3161  C   TYR A 850      73.830  37.790  35.400  1.00  0.00           C
ATOM   3162  O   TYR A 850      72.790  38.410  35.530  1.00  0.00           O
ATOM   3163  N   PHE A 851      73.960  36.520  34.960  1.00  0.00           N
ATOM   3164  HN  PHE A 851      74.850  36.210  34.610  1.00  0.00           H
ATOM   3165  CA  PHE A 851      72.910  35.570  34.780  1.00  0.00           C
ATOM   3166  HA  PHE A 851      73.430  34.640  34.670  1.00  0.00           H
ATOM   3167  CB  PHE A 851      71.960  35.440  36.040  1.00  0.00           C
ATOM   3168  HB1 PHE A 851      71.360  34.510  36.000  1.00  0.00           H
ATOM   3169  HB2 PHE A 851      71.250  36.290  35.990  1.00  0.00           H
ATOM   3170  CG  PHE A 851      72.680  35.560  37.410  1.00  0.00           C
ATOM   3171  CD1 PHE A 851      72.060  36.250  38.430  1.00  0.00           C
ATOM   3172  HD1 PHE A 851      71.170  36.830  38.210  1.00  0.00           H
ATOM   3173  CE1 PHE A 851      72.690  36.270  39.680  1.00  0.00           C
ATOM   3174  HE1 PHE A 851      72.290  36.880  40.490  1.00  0.00           H
ATOM   3175  CZ  PHE A 851      73.800  35.550  39.980  1.00  0.00           C
ATOM   3176  HZ  PHE A 851      74.230  35.470  40.980  1.00  0.00           H
ATOM   3177  CD2 PHE A 851      73.820  34.760  37.670  1.00  0.00           C
ATOM   3178  HD2 PHE A 851      74.310  34.090  36.980  1.00  0.00           H
ATOM   3179  CE2 PHE A 851      74.390  34.780  38.970  1.00  0.00           C
ATOM   3180  HE2 PHE A 851      75.200  34.100  39.160  1.00  0.00           H
ATOM   3181  C   PHE A 851      72.040  35.810  33.490  1.00  0.00           C
ATOM   3182  O   PHE A 851      71.900  36.900  32.940  1.00  0.00           O
ATOM   3183  N   PRO A 852      71.440  34.880  32.830  1.00  0.00           N
ATOM   3184  CD  PRO A 852      71.900  33.490  32.930  1.00  0.00           C
ATOM   3185  HD1 PRO A 852      71.510  33.030  33.860  1.00  0.00           H
ATOM   3186  HD2 PRO A 852      73.000  33.390  32.840  1.00  0.00           H
ATOM   3187  CA  PRO A 852      70.230  34.920  32.010  1.00  0.00           C
ATOM   3188  HA  PRO A 852      70.520  35.470  31.120  1.00  0.00           H
ATOM   3189  CB  PRO A 852      69.910  33.500  31.740  1.00  0.00           C
ATOM   3190  HB1 PRO A 852      69.510  33.320  30.720  1.00  0.00           H
ATOM   3191  HB2 PRO A 852      69.400  33.060  32.620  1.00  0.00           H
ATOM   3192  CG  PRO A 852      71.280  32.890  31.770  1.00  0.00           C
ATOM   3193  HG1 PRO A 852      71.250  31.790  31.980  1.00  0.00           H
ATOM   3194  HG2 PRO A 852      71.880  33.070  30.860  1.00  0.00           H
ATOM   3195  C   PRO A 852      69.020  35.810  32.530  1.00  0.00           C
ATOM   3196  O   PRO A 852      68.870  36.180  33.680  1.00  0.00           O
ATOM   3197  N   THR A 853      68.210  36.200  31.530  1.00  0.00           N
ATOM   3198  HN  THR A 853      68.270  35.920  30.570  1.00  0.00           H
ATOM   3199  CA  THR A 853      67.030  36.940  31.760  1.00  0.00           C
ATOM   3200  HA  THR A 853      67.290  37.850  32.290  1.00  0.00           H
ATOM   3201  CB  THR A 853      66.630  37.540  30.470  1.00  0.00           C
ATOM   3202  HB  THR A 853      67.430  38.150  30.030  1.00  0.00           H
ATOM   3203  OG1 THR A 853      65.440  38.360  30.460  1.00  0.00           O
ATOM   3204  HG1 THR A 853      65.610  39.210  30.860  1.00  0.00           H
ATOM   3205  CG2 THR A 853      66.210  36.510  29.440  1.00  0.00           C
ATOM   3206 HG21 THR A 853      66.100  36.870  28.410  1.00  0.00           H
ATOM   3207 HG22 THR A 853      65.210  36.110  29.730  1.00  0.00           H
ATOM   3208 HG23 THR A 853      67.050  35.790  29.430  1.00  0.00           H
ATOM   3209  C   THR A 853      65.950  36.360  32.610  1.00  0.00           C
ATOM   3210  O   THR A 853      65.330  37.020  33.480  1.00  0.00           O
ATOM   3211  N   LYS A 854      65.570  35.070  32.510  1.00  0.00           N
ATOM   3212  HN  LYS A 854      65.950  34.400  31.880  1.00  0.00           H
ATOM   3213  CA  LYS A 854      64.600  34.500  33.430  1.00  0.00           C
ATOM   3214  HA  LYS A 854      63.730  35.140  33.470  1.00  0.00           H
ATOM   3215  CB  LYS A 854      64.030  33.170  32.930  1.00  0.00           C
ATOM   3216  HB1 LYS A 854      63.330  32.670  33.630  1.00  0.00           H
ATOM   3217  HB2 LYS A 854      64.910  32.510  32.780  1.00  0.00           H
ATOM   3218  CG  LYS A 854      63.260  33.260  31.540  1.00  0.00           C
ATOM   3219  HG1 LYS A 854      63.870  33.670  30.710  1.00  0.00           H
ATOM   3220  HG2 LYS A 854      62.400  33.940  31.680  1.00  0.00           H
ATOM   3221  CD  LYS A 854      62.590  31.920  31.160  1.00  0.00           C
ATOM   3222  HD1 LYS A 854      62.210  31.520  32.120  1.00  0.00           H
ATOM   3223  HD2 LYS A 854      63.330  31.210  30.720  1.00  0.00           H
ATOM   3224  CE  LYS A 854      61.300  32.070  30.370  1.00  0.00           C
ATOM   3225  HE1 LYS A 854      61.490  32.840  29.590  1.00  0.00           H
ATOM   3226  HE2 LYS A 854      60.470  32.450  30.980  1.00  0.00           H
ATOM   3227  NZ  LYS A 854      61.020  30.770  29.710  1.00  0.00           N
ATOM   3228  HZ1 LYS A 854      61.740  30.610  28.990  1.00  0.00           H
ATOM   3229  HZ2 LYS A 854      60.140  30.820  29.170  1.00  0.00           H
ATOM   3230  HZ3 LYS A 854      60.940  30.060  30.470  1.00  0.00           H
ATOM   3231  C   LYS A 854      65.060  34.450  34.920  1.00  0.00           C
ATOM   3232  O   LYS A 854      64.230  34.900  35.720  1.00  0.00           O
ATOM   3233  N   VAL A 855      66.350  34.050  35.210  1.00  0.00           N
ATOM   3234  HN  VAL A 855      66.870  33.470  34.600  1.00  0.00           H
ATOM   3235  CA  VAL A 855      66.970  34.250  36.520  1.00  0.00           C
ATOM   3236  HA  VAL A 855      66.380  33.730  37.250  1.00  0.00           H
ATOM   3237  CB  VAL A 855      68.390  33.730  36.580  1.00  0.00           C
ATOM   3238  HB  VAL A 855      68.970  34.130  35.720  1.00  0.00           H
ATOM   3239  CG1 VAL A 855      69.100  33.950  37.940  1.00  0.00           C
ATOM   3240 HG11 VAL A 855      70.020  33.340  37.930  1.00  0.00           H
ATOM   3241 HG12 VAL A 855      68.430  33.610  38.770  1.00  0.00           H
ATOM   3242 HG13 VAL A 855      69.350  35.020  38.060  1.00  0.00           H
ATOM   3243  CG2 VAL A 855      68.390  32.240  36.340  1.00  0.00           C
ATOM   3244 HG21 VAL A 855      67.920  31.680  37.170  1.00  0.00           H
ATOM   3245 HG22 VAL A 855      69.410  31.820  36.260  1.00  0.00           H
ATOM   3246 HG23 VAL A 855      67.830  31.960  35.430  1.00  0.00           H
ATOM   3247  C   VAL A 855      66.840  35.700  37.050  1.00  0.00           C
ATOM   3248  O   VAL A 855      66.140  35.850  38.070  1.00  0.00           O
ATOM   3249  N   ARG A 856      67.480  36.770  36.350  1.00  0.00           N
ATOM   3250  HN  ARG A 856      67.960  36.620  35.480  1.00  0.00           H
ATOM   3251  CA  ARG A 856      67.370  38.100  36.800  1.00  0.00           C
ATOM   3252  HA  ARG A 856      67.800  38.060  37.780  1.00  0.00           H
ATOM   3253  CB  ARG A 856      68.070  39.160  35.860  1.00  0.00           C
ATOM   3254  HB1 ARG A 856      67.800  40.200  36.140  1.00  0.00           H
ATOM   3255  HB2 ARG A 856      67.890  38.890  34.790  1.00  0.00           H
ATOM   3256  CG  ARG A 856      69.640  39.280  35.960  1.00  0.00           C
ATOM   3257  HG1 ARG A 856      70.120  38.310  35.750  1.00  0.00           H
ATOM   3258  HG2 ARG A 856      69.980  39.630  36.960  1.00  0.00           H
ATOM   3259  CD  ARG A 856      70.260  40.190  34.840  1.00  0.00           C
ATOM   3260  HD1 ARG A 856      71.270  40.570  35.130  1.00  0.00           H
ATOM   3261  HD2 ARG A 856      69.600  41.080  34.750  1.00  0.00           H
ATOM   3262  NE  ARG A 856      70.330  39.340  33.570  1.00  0.00           N
ATOM   3263  HE  ARG A 856      70.950  38.570  33.690  1.00  0.00           H
ATOM   3264  CZ  ARG A 856      70.260  39.780  32.350  1.00  0.00           C
ATOM   3265  NH1 ARG A 856      69.790  40.930  31.960  1.00  0.00           N
ATOM   3266 HH11 ARG A 856      69.320  41.510  32.630  1.00  0.00           H
ATOM   3267 HH12 ARG A 856      70.130  41.220  31.070  1.00  0.00           H
ATOM   3268  NH2 ARG A 856      70.700  38.950  31.400  1.00  0.00           N
ATOM   3269 HH21 ARG A 856      70.680  39.240  30.450  1.00  0.00           H
ATOM   3270 HH22 ARG A 856      71.160  38.110  31.680  1.00  0.00           H
ATOM   3271  C   ARG A 856      65.930  38.570  36.980  1.00  0.00           C
ATOM   3272  O   ARG A 856      65.650  39.220  38.010  1.00  0.00           O
ATOM   3273  N   SER A 857      64.950  38.190  36.050  1.00  0.00           N
ATOM   3274  HN  SER A 857      65.180  37.700  35.200  1.00  0.00           H
ATOM   3275  CA  SER A 857      63.520  38.550  36.270  1.00  0.00           C
ATOM   3276  HA  SER A 857      63.660  39.590  36.510  1.00  0.00           H
ATOM   3277  CB  SER A 857      62.710  38.180  34.910  1.00  0.00           C
ATOM   3278  HB1 SER A 857      61.720  38.660  35.020  1.00  0.00           H
ATOM   3279  HB2 SER A 857      62.650  37.080  34.840  1.00  0.00           H
ATOM   3280  OG  SER A 857      63.310  38.650  33.790  1.00  0.00           O
ATOM   3281  HG1 SER A 857      64.170  38.220  33.680  1.00  0.00           H
ATOM   3282  C   SER A 857      62.850  37.950  37.500  1.00  0.00           C
ATOM   3283  O   SER A 857      62.120  38.650  38.190  1.00  0.00           O
ATOM   3284  N   THR A 858      63.150  36.630  37.640  1.00  0.00           N
ATOM   3285  HN  THR A 858      63.730  36.180  36.980  1.00  0.00           H
ATOM   3286  CA  THR A 858      62.770  35.850  38.870  1.00  0.00           C
ATOM   3287  HA  THR A 858      61.690  35.880  38.900  1.00  0.00           H
ATOM   3288  CB  THR A 858      63.260  34.370  38.860  1.00  0.00           C
ATOM   3289  HB  THR A 858      64.360  34.260  38.970  1.00  0.00           H
ATOM   3290  OG1 THR A 858      62.710  33.740  37.700  1.00  0.00           O
ATOM   3291  HG1 THR A 858      63.060  34.180  36.920  1.00  0.00           H
ATOM   3292  CG2 THR A 858      62.560  33.590  40.070  1.00  0.00           C
ATOM   3293 HG21 THR A 858      62.720  32.500  39.880  1.00  0.00           H
ATOM   3294 HG22 THR A 858      61.460  33.710  39.980  1.00  0.00           H
ATOM   3295 HG23 THR A 858      62.930  33.900  41.060  1.00  0.00           H
ATOM   3296  C   THR A 858      63.190  36.530  40.160  1.00  0.00           C
ATOM   3297  O   THR A 858      62.420  36.710  41.030  1.00  0.00           O
ATOM   3298  N   ILE A 859      64.490  36.950  40.230  1.00  0.00           N
ATOM   3299  HN  ILE A 859      65.060  36.750  39.440  1.00  0.00           H
ATOM   3300  CA  ILE A 859      65.000  37.700  41.320  1.00  0.00           C
ATOM   3301  HA  ILE A 859      64.810  37.180  42.240  1.00  0.00           H
ATOM   3302  CB  ILE A 859      66.560  37.940  41.140  1.00  0.00           C
ATOM   3303  HB  ILE A 859      66.700  38.470  40.180  1.00  0.00           H
ATOM   3304  CG2 ILE A 859      67.120  38.850  42.200  1.00  0.00           C
ATOM   3305 HG21 ILE A 859      66.830  39.920  42.150  1.00  0.00           H
ATOM   3306 HG22 ILE A 859      68.210  38.830  41.990  1.00  0.00           H
ATOM   3307 HG23 ILE A 859      66.930  38.370  43.190  1.00  0.00           H
ATOM   3308  CG1 ILE A 859      67.420  36.650  41.100  1.00  0.00           C
ATOM   3309 HG11 ILE A 859      68.360  36.880  40.570  1.00  0.00           H
ATOM   3310 HG12 ILE A 859      66.980  35.840  40.470  1.00  0.00           H
ATOM   3311  CD  ILE A 859      67.650  35.960  42.490  1.00  0.00           C
ATOM   3312  HD1 ILE A 859      68.380  36.580  43.050  1.00  0.00           H
ATOM   3313  HD2 ILE A 859      68.020  34.940  42.290  1.00  0.00           H
ATOM   3314  HD3 ILE A 859      66.690  36.020  43.050  1.00  0.00           H
ATOM   3315  C   ILE A 859      64.310  39.080  41.560  1.00  0.00           C
ATOM   3316  O   ILE A 859      63.960  39.520  42.660  1.00  0.00           O
ATOM   3317  N   SER A 860      64.030  39.720  40.420  1.00  0.00           N
ATOM   3318  HN  SER A 860      64.210  39.270  39.550  1.00  0.00           H
ATOM   3319  CA  SER A 860      63.450  41.070  40.420  1.00  0.00           C
ATOM   3320  HA  SER A 860      64.030  41.730  41.040  1.00  0.00           H
ATOM   3321  CB  SER A 860      63.420  41.670  38.970  1.00  0.00           C
ATOM   3322  HB1 SER A 860      62.730  41.110  38.310  1.00  0.00           H
ATOM   3323  HB2 SER A 860      64.410  41.500  38.480  1.00  0.00           H
ATOM   3324  OG  SER A 860      62.900  42.960  38.880  1.00  0.00           O
ATOM   3325  HG1 SER A 860      63.530  43.520  39.300  1.00  0.00           H
ATOM   3326  C   SER A 860      62.070  41.100  41.020  1.00  0.00           C
ATOM   3327  O   SER A 860      61.650  41.990  41.760  1.00  0.00           O
ATOM   3328  N   ASP A 861      61.280  40.080  40.700  1.00  0.00           N
ATOM   3329  HN  ASP A 861      61.640  39.330  40.140  1.00  0.00           H
ATOM   3330  CA  ASP A 861      59.980  39.920  41.160  1.00  0.00           C
ATOM   3331  HA  ASP A 861      59.510  40.890  41.210  1.00  0.00           H
ATOM   3332  CB  ASP A 861      59.090  39.160  40.170  1.00  0.00           C
ATOM   3333  HB1 ASP A 861      58.120  38.840  40.610  1.00  0.00           H
ATOM   3334  HB2 ASP A 861      59.610  38.240  39.820  1.00  0.00           H
ATOM   3335  CG  ASP A 861      58.670  39.970  38.900  1.00  0.00           C
ATOM   3336  OD1 ASP A 861      58.100  39.320  37.930  1.00  0.00           O
ATOM   3337  OD2 ASP A 861      58.890  41.190  38.740  1.00  0.00           O
ATOM   3338  C   ASP A 861      59.890  39.290  42.640  1.00  0.00           C
ATOM   3339  O   ASP A 861      58.910  39.420  43.330  1.00  0.00           O
ATOM   3340  N   PHE A 862      60.990  38.740  43.230  1.00  0.00           N
ATOM   3341  HN  PHE A 862      61.810  38.770  42.670  1.00  0.00           H
ATOM   3342  CA  PHE A 862      61.040  37.930  44.430  1.00  0.00           C
ATOM   3343  HA  PHE A 862      60.020  37.870  44.780  1.00  0.00           H
ATOM   3344  CB  PHE A 862      61.480  36.490  43.960  1.00  0.00           C
ATOM   3345  HB1 PHE A 862      62.590  36.440  43.890  1.00  0.00           H
ATOM   3346  HB2 PHE A 862      60.960  36.310  42.990  1.00  0.00           H
ATOM   3347  CG  PHE A 862      60.920  35.370  44.870  1.00  0.00           C
ATOM   3348  CD1 PHE A 862      61.780  34.410  45.450  1.00  0.00           C
ATOM   3349  HD1 PHE A 862      62.850  34.490  45.270  1.00  0.00           H
ATOM   3350  CE1 PHE A 862      61.270  33.360  46.220  1.00  0.00           C
ATOM   3351  HE1 PHE A 862      61.880  32.660  46.770  1.00  0.00           H
ATOM   3352  CZ  PHE A 862      59.850  33.180  46.210  1.00  0.00           C
ATOM   3353  HZ  PHE A 862      59.370  32.250  46.470  1.00  0.00           H
ATOM   3354  CD2 PHE A 862      59.540  35.330  45.170  1.00  0.00           C
ATOM   3355  HD2 PHE A 862      58.900  36.100  44.790  1.00  0.00           H
ATOM   3356  CE2 PHE A 862      59.060  34.220  45.740  1.00  0.00           C
ATOM   3357  HE2 PHE A 862      58.000  34.090  45.940  1.00  0.00           H
ATOM   3358  C   PHE A 862      61.880  38.590  45.570  1.00  0.00           C
ATOM   3359  O   PHE A 862      62.210  38.040  46.620  1.00  0.00           O
ATOM   3360  N   ALA A 863      62.280  39.880  45.300  1.00  0.00           N
ATOM   3361  HN  ALA A 863      62.010  40.220  44.400  1.00  0.00           H
ATOM   3362  CA  ALA A 863      63.290  40.670  45.970  1.00  0.00           C
ATOM   3363  HA  ALA A 863      64.280  40.240  45.930  1.00  0.00           H
ATOM   3364  CB  ALA A 863      63.450  41.940  45.080  1.00  0.00           C
ATOM   3365  HB1 ALA A 863      63.630  41.630  44.030  1.00  0.00           H
ATOM   3366  HB2 ALA A 863      64.280  42.580  45.460  1.00  0.00           H
ATOM   3367  HB3 ALA A 863      62.500  42.510  45.020  1.00  0.00           H
ATOM   3368  C   ALA A 863      62.940  41.030  47.410  1.00  0.00           C
ATOM   3369  O   ALA A 863      63.840  40.940  48.330  1.00  0.00           O
ATOM   3370  N   VAL A 864      61.700  41.420  47.740  1.00  0.00           N
ATOM   3371  HN  VAL A 864      60.980  41.590  47.060  1.00  0.00           H
ATOM   3372  CA  VAL A 864      61.200  41.590  49.090  1.00  0.00           C
ATOM   3373  HA  VAL A 864      61.680  42.470  49.490  1.00  0.00           H
ATOM   3374  CB  VAL A 864      59.670  41.980  49.040  1.00  0.00           C
ATOM   3375  HB  VAL A 864      59.000  41.150  48.690  1.00  0.00           H
ATOM   3376  CG1 VAL A 864      59.300  42.330  50.500  1.00  0.00           C
ATOM   3377 HG11 VAL A 864      58.240  42.660  50.610  1.00  0.00           H
ATOM   3378 HG12 VAL A 864      60.000  43.080  50.950  1.00  0.00           H
ATOM   3379 HG13 VAL A 864      59.320  41.430  51.140  1.00  0.00           H
ATOM   3380  CG2 VAL A 864      59.430  43.150  48.130  1.00  0.00           C
ATOM   3381 HG21 VAL A 864      60.130  43.970  48.430  1.00  0.00           H
ATOM   3382 HG22 VAL A 864      58.360  43.460  48.180  1.00  0.00           H
ATOM   3383 HG23 VAL A 864      59.700  42.990  47.070  1.00  0.00           H
ATOM   3384  C   VAL A 864      61.330  40.320  49.880  1.00  0.00           C
ATOM   3385  O   VAL A 864      61.800  40.290  51.020  1.00  0.00           O
ATOM   3386  N   PHE A 865      60.830  39.140  49.370  1.00  0.00           N
ATOM   3387  HN  PHE A 865      60.300  39.140  48.530  1.00  0.00           H
ATOM   3388  CA  PHE A 865      60.910  37.830  50.060  1.00  0.00           C
ATOM   3389  HA  PHE A 865      60.500  38.090  51.030  1.00  0.00           H
ATOM   3390  CB  PHE A 865      60.040  36.620  49.490  1.00  0.00           C
ATOM   3391  HB1 PHE A 865      60.440  36.230  48.530  1.00  0.00           H
ATOM   3392  HB2 PHE A 865      59.020  36.960  49.210  1.00  0.00           H
ATOM   3393  CG  PHE A 865      60.080  35.410  50.400  1.00  0.00           C
ATOM   3394  CD1 PHE A 865      60.570  34.130  50.190  1.00  0.00           C
ATOM   3395  HD1 PHE A 865      61.000  33.880  49.230  1.00  0.00           H
ATOM   3396  CE1 PHE A 865      60.500  33.110  51.150  1.00  0.00           C
ATOM   3397  HE1 PHE A 865      60.960  32.190  50.810  1.00  0.00           H
ATOM   3398  CZ  PHE A 865      59.800  33.310  52.320  1.00  0.00           C
ATOM   3399  HZ  PHE A 865      59.640  32.590  53.100  1.00  0.00           H
ATOM   3400  CD2 PHE A 865      59.480  35.690  51.590  1.00  0.00           C
ATOM   3401  HD2 PHE A 865      59.190  36.700  51.820  1.00  0.00           H
ATOM   3402  CE2 PHE A 865      59.350  34.610  52.530  1.00  0.00           C
ATOM   3403  HE2 PHE A 865      58.950  34.810  53.520  1.00  0.00           H
ATOM   3404  C   PHE A 865      62.350  37.360  50.370  1.00  0.00           C
ATOM   3405  O   PHE A 865      62.660  36.960  51.450  1.00  0.00           O
ATOM   3406  N   LEU A 866      63.210  37.500  49.390  1.00  0.00           N
ATOM   3407  HN  LEU A 866      62.910  37.780  48.480  1.00  0.00           H
ATOM   3408  CA  LEU A 866      64.640  37.140  49.480  1.00  0.00           C
ATOM   3409  HA  LEU A 866      64.700  36.120  49.850  1.00  0.00           H
ATOM   3410  CB  LEU A 866      65.320  37.220  48.120  1.00  0.00           C
ATOM   3411  HB1 LEU A 866      66.420  37.090  48.230  1.00  0.00           H
ATOM   3412  HB2 LEU A 866      65.270  38.250  47.710  1.00  0.00           H
ATOM   3413  CG  LEU A 866      64.920  36.130  47.010  1.00  0.00           C
ATOM   3414  HG  LEU A 866      63.810  36.080  46.980  1.00  0.00           H
ATOM   3415  CD1 LEU A 866      65.440  36.570  45.560  1.00  0.00           C
ATOM   3416 HD11 LEU A 866      65.190  35.780  44.820  1.00  0.00           H
ATOM   3417 HD12 LEU A 866      66.540  36.690  45.510  1.00  0.00           H
ATOM   3418 HD13 LEU A 866      64.960  37.530  45.300  1.00  0.00           H
ATOM   3419  CD2 LEU A 866      65.380  34.740  47.460  1.00  0.00           C
ATOM   3420 HD21 LEU A 866      65.270  34.140  46.530  1.00  0.00           H
ATOM   3421 HD22 LEU A 866      64.780  34.310  48.290  1.00  0.00           H
ATOM   3422 HD23 LEU A 866      66.480  34.630  47.550  1.00  0.00           H
ATOM   3423  C   LEU A 866      65.340  37.900  50.530  1.00  0.00           C
ATOM   3424  O   LEU A 866      66.160  37.420  51.300  1.00  0.00           O
ATOM   3425  N   THR A 867      65.020  39.200  50.610  1.00  0.00           N
ATOM   3426  HN  THR A 867      64.450  39.580  49.880  1.00  0.00           H
ATOM   3427  CA  THR A 867      65.690  40.180  51.530  1.00  0.00           C
ATOM   3428  HA  THR A 867      66.760  40.100  51.420  1.00  0.00           H
ATOM   3429  CB  THR A 867      65.110  41.560  51.300  1.00  0.00           C
ATOM   3430  HB  THR A 867      64.000  41.490  51.260  1.00  0.00           H
ATOM   3431  OG1 THR A 867      65.590  42.030  50.040  1.00  0.00           O
ATOM   3432  HG1 THR A 867      65.090  41.560  49.360  1.00  0.00           H
ATOM   3433  CG2 THR A 867      65.530  42.630  52.360  1.00  0.00           C
ATOM   3434 HG21 THR A 867      65.290  42.240  53.370  1.00  0.00           H
ATOM   3435 HG22 THR A 867      65.040  43.630  52.230  1.00  0.00           H
ATOM   3436 HG23 THR A 867      66.630  42.740  52.350  1.00  0.00           H
ATOM   3437  C   THR A 867      65.370  39.790  52.940  1.00  0.00           C
ATOM   3438  O   THR A 867      66.160  39.960  53.780  1.00  0.00           O
ATOM   3439  N   ILE A 868      64.110  39.380  53.210  1.00  0.00           N
ATOM   3440  HN  ILE A 868      63.520  39.370  52.410  1.00  0.00           H
ATOM   3441  CA  ILE A 868      63.670  38.770  54.470  1.00  0.00           C
ATOM   3442  HA  ILE A 868      63.970  39.480  55.230  1.00  0.00           H
ATOM   3443  CB  ILE A 868      62.180  38.580  54.560  1.00  0.00           C
ATOM   3444  HB  ILE A 868      61.970  37.870  53.750  1.00  0.00           H
ATOM   3445  CG2 ILE A 868      61.720  37.960  55.950  1.00  0.00           C
ATOM   3446 HG21 ILE A 868      60.620  37.860  56.000  1.00  0.00           H
ATOM   3447 HG22 ILE A 868      61.980  38.680  56.760  1.00  0.00           H
ATOM   3448 HG23 ILE A 868      62.170  36.960  56.160  1.00  0.00           H
ATOM   3449  CG1 ILE A 868      61.460  39.930  54.260  1.00  0.00           C
ATOM   3450 HG11 ILE A 868      61.890  40.430  53.360  1.00  0.00           H
ATOM   3451 HG12 ILE A 868      61.850  40.560  55.080  1.00  0.00           H
ATOM   3452  CD  ILE A 868      59.950  39.950  54.060  1.00  0.00           C
ATOM   3453  HD1 ILE A 868      59.420  39.520  54.930  1.00  0.00           H
ATOM   3454  HD2 ILE A 868      59.650  39.330  53.190  1.00  0.00           H
ATOM   3455  HD3 ILE A 868      59.630  40.950  53.700  1.00  0.00           H
ATOM   3456  C   ILE A 868      64.380  37.500  54.820  1.00  0.00           C
ATOM   3457  O   ILE A 868      65.000  37.340  55.870  1.00  0.00           O
ATOM   3458  N   VAL A 869      64.400  36.660  53.750  1.00  0.00           N
ATOM   3459  HN  VAL A 869      63.940  36.900  52.900  1.00  0.00           H
ATOM   3460  CA  VAL A 869      65.020  35.350  53.860  1.00  0.00           C
ATOM   3461  HA  VAL A 869      64.550  34.800  54.660  1.00  0.00           H
ATOM   3462  CB  VAL A 869      64.690  34.380  52.690  1.00  0.00           C
ATOM   3463  HB  VAL A 869      64.590  34.890  51.710  1.00  0.00           H
ATOM   3464  CG1 VAL A 869      65.660  33.130  52.580  1.00  0.00           C
ATOM   3465 HG11 VAL A 869      65.500  32.460  53.450  1.00  0.00           H
ATOM   3466 HG12 VAL A 869      66.730  33.410  52.510  1.00  0.00           H
ATOM   3467 HG13 VAL A 869      65.260  32.600  51.690  1.00  0.00           H
ATOM   3468  CG2 VAL A 869      63.300  33.850  53.040  1.00  0.00           C
ATOM   3469 HG21 VAL A 869      62.700  34.710  53.390  1.00  0.00           H
ATOM   3470 HG22 VAL A 869      63.280  33.010  53.750  1.00  0.00           H
ATOM   3471 HG23 VAL A 869      62.850  33.430  52.110  1.00  0.00           H
ATOM   3472  C   VAL A 869      66.500  35.400  54.340  1.00  0.00           C
ATOM   3473  O   VAL A 869      66.740  34.710  55.320  1.00  0.00           O
ATOM   3474  N   ILE A 870      67.410  36.210  53.670  1.00  0.00           N
ATOM   3475  HN  ILE A 870      67.010  36.750  52.940  1.00  0.00           H
ATOM   3476  CA  ILE A 870      68.730  36.590  54.090  1.00  0.00           C
ATOM   3477  HA  ILE A 870      69.360  35.720  54.140  1.00  0.00           H
ATOM   3478  CB  ILE A 870      69.440  37.410  53.040  1.00  0.00           C
ATOM   3479  HB  ILE A 870      68.770  38.270  52.860  1.00  0.00           H
ATOM   3480  CG2 ILE A 870      70.700  38.110  53.630  1.00  0.00           C
ATOM   3481 HG21 ILE A 870      71.460  37.400  54.050  1.00  0.00           H
ATOM   3482 HG22 ILE A 870      70.540  38.750  54.530  1.00  0.00           H
ATOM   3483 HG23 ILE A 870      71.160  38.660  52.790  1.00  0.00           H
ATOM   3484  CG1 ILE A 870      69.640  36.640  51.710  1.00  0.00           C
ATOM   3485 HG11 ILE A 870      69.950  37.400  50.960  1.00  0.00           H
ATOM   3486 HG12 ILE A 870      68.680  36.290  51.280  1.00  0.00           H
ATOM   3487  CD  ILE A 870      70.600  35.510  51.620  1.00  0.00           C
ATOM   3488  HD1 ILE A 870      71.640  35.890  51.720  1.00  0.00           H
ATOM   3489  HD2 ILE A 870      70.500  35.120  50.590  1.00  0.00           H
ATOM   3490  HD3 ILE A 870      70.350  34.660  52.290  1.00  0.00           H
ATOM   3491  C   ILE A 870      68.700  37.230  55.500  1.00  0.00           C
ATOM   3492  O   ILE A 870      69.560  36.840  56.340  1.00  0.00           O
ATOM   3493  N   MET A 871      67.730  38.060  55.840  1.00  0.00           N
ATOM   3494  HN  MET A 871      66.930  38.290  55.290  1.00  0.00           H
ATOM   3495  CA  MET A 871      67.750  38.970  57.030  1.00  0.00           C
ATOM   3496  HA  MET A 871      68.760  39.330  57.130  1.00  0.00           H
ATOM   3497  CB  MET A 871      66.820  40.180  56.930  1.00  0.00           C
ATOM   3498  HB1 MET A 871      66.620  40.720  57.880  1.00  0.00           H
ATOM   3499  HB2 MET A 871      65.850  39.840  56.490  1.00  0.00           H
ATOM   3500  CG  MET A 871      67.430  41.360  56.050  1.00  0.00           C
ATOM   3501  HG1 MET A 871      66.680  42.160  55.890  1.00  0.00           H
ATOM   3502  HG2 MET A 871      67.750  41.140  55.010  1.00  0.00           H
ATOM   3503  SD  MET A 871      68.870  42.100  56.790  1.00  0.00           S
ATOM   3504  CE  MET A 871      68.840  43.460  55.550  1.00  0.00           C
ATOM   3505  HE1 MET A 871      68.180  44.270  55.940  1.00  0.00           H
ATOM   3506  HE2 MET A 871      68.530  43.110  54.550  1.00  0.00           H
ATOM   3507  HE3 MET A 871      69.830  43.970  55.550  1.00  0.00           H
ATOM   3508  C   MET A 871      67.450  38.250  58.370  1.00  0.00           C
ATOM   3509  O   MET A 871      68.070  38.490  59.400  1.00  0.00           O
ATOM   3510  N   VAL A 872      66.460  37.320  58.280  1.00  0.00           N
ATOM   3511  HN  VAL A 872      65.850  37.410  57.490  1.00  0.00           H
ATOM   3512  CA  VAL A 872      66.120  36.260  59.240  1.00  0.00           C
ATOM   3513  HA  VAL A 872      66.180  36.690  60.240  1.00  0.00           H
ATOM   3514  CB  VAL A 872      64.720  35.430  59.090  1.00  0.00           C
ATOM   3515  HB  VAL A 872      64.630  34.750  59.960  1.00  0.00           H
ATOM   3516  CG1 VAL A 872      63.590  36.430  59.230  1.00  0.00           C
ATOM   3517 HG11 VAL A 872      63.600  36.910  60.230  1.00  0.00           H
ATOM   3518 HG12 VAL A 872      62.630  35.900  59.080  1.00  0.00           H
ATOM   3519 HG13 VAL A 872      63.710  37.200  58.440  1.00  0.00           H
ATOM   3520  CG2 VAL A 872      64.550  34.580  57.790  1.00  0.00           C
ATOM   3521 HG21 VAL A 872      63.580  34.060  57.790  1.00  0.00           H
ATOM   3522 HG22 VAL A 872      65.420  33.900  57.640  1.00  0.00           H
ATOM   3523 HG23 VAL A 872      64.420  35.250  56.900  1.00  0.00           H
ATOM   3524  C   VAL A 872      67.280  35.280  59.370  1.00  0.00           C
ATOM   3525  O   VAL A 872      67.720  34.960  60.490  1.00  0.00           O
ATOM   3526  N   THR A 873      67.810  34.800  58.170  1.00  0.00           N
ATOM   3527  HN  THR A 873      67.330  34.990  57.330  1.00  0.00           H
ATOM   3528  CA  THR A 873      69.000  33.920  58.100  1.00  0.00           C
ATOM   3529  HA  THR A 873      68.680  33.080  58.710  1.00  0.00           H
ATOM   3530  CB  THR A 873      69.310  33.550  56.730  1.00  0.00           C
ATOM   3531  HB  THR A 873      69.450  34.400  56.030  1.00  0.00           H
ATOM   3532  OG1 THR A 873      68.280  32.680  56.180  1.00  0.00           O
ATOM   3533  HG1 THR A 873      67.640  33.320  55.870  1.00  0.00           H
ATOM   3534  CG2 THR A 873      70.580  32.740  56.700  1.00  0.00           C
ATOM   3535 HG21 THR A 873      70.600  32.200  55.730  1.00  0.00           H
ATOM   3536 HG22 THR A 873      70.460  31.990  57.510  1.00  0.00           H
ATOM   3537 HG23 THR A 873      71.550  33.240  56.920  1.00  0.00           H
ATOM   3538  C   THR A 873      70.210  34.440  58.900  1.00  0.00           C
ATOM   3539  O   THR A 873      70.810  33.770  59.770  1.00  0.00           O
ATOM   3540  N   ILE A 874      70.510  35.770  58.790  1.00  0.00           N
ATOM   3541  HN  ILE A 874      70.260  36.190  57.920  1.00  0.00           H
ATOM   3542  CA  ILE A 874      71.430  36.480  59.720  1.00  0.00           C
ATOM   3543  HA  ILE A 874      72.360  35.960  59.600  1.00  0.00           H
ATOM   3544  CB  ILE A 874      71.820  37.840  59.270  1.00  0.00           C
ATOM   3545  HB  ILE A 874      70.940  38.490  59.080  1.00  0.00           H
ATOM   3546  CG2 ILE A 874      72.720  38.680  60.150  1.00  0.00           C
ATOM   3547 HG21 ILE A 874      73.260  39.530  59.690  1.00  0.00           H
ATOM   3548 HG22 ILE A 874      73.460  37.910  60.460  1.00  0.00           H
ATOM   3549 HG23 ILE A 874      72.100  39.010  61.020  1.00  0.00           H
ATOM   3550  CG1 ILE A 874      72.460  37.890  57.800  1.00  0.00           C
ATOM   3551 HG11 ILE A 874      71.910  37.200  57.120  1.00  0.00           H
ATOM   3552 HG12 ILE A 874      73.530  37.570  57.850  1.00  0.00           H
ATOM   3553  CD  ILE A 874      72.370  39.280  57.100  1.00  0.00           C
ATOM   3554  HD1 ILE A 874      72.920  39.300  56.140  1.00  0.00           H
ATOM   3555  HD2 ILE A 874      72.790  40.140  57.670  1.00  0.00           H
ATOM   3556  HD3 ILE A 874      71.330  39.460  56.780  1.00  0.00           H
ATOM   3557  C   ILE A 874      71.030  36.380  61.180  1.00  0.00           C
ATOM   3558  O   ILE A 874      71.870  36.040  62.030  1.00  0.00           O
ATOM   3559  N   ASP A 875      69.790  36.720  61.500  1.00  0.00           N
ATOM   3560  HN  ASP A 875      69.060  37.030  60.910  1.00  0.00           H
ATOM   3561  CA  ASP A 875      69.440  36.570  62.930  1.00  0.00           C
ATOM   3562  HA  ASP A 875      70.210  37.140  63.440  1.00  0.00           H
ATOM   3563  CB  ASP A 875      68.080  37.220  63.220  1.00  0.00           C
ATOM   3564  HB1 ASP A 875      67.260  36.670  62.720  1.00  0.00           H
ATOM   3565  HB2 ASP A 875      68.080  38.220  62.760  1.00  0.00           H
ATOM   3566  CG  ASP A 875      67.630  37.440  64.680  1.00  0.00           C
ATOM   3567  OD1 ASP A 875      66.390  37.720  64.780  1.00  0.00           O
ATOM   3568  OD2 ASP A 875      68.500  37.460  65.570  1.00  0.00           O
ATOM   3569  C   ASP A 875      69.500  35.220  63.490  1.00  0.00           C
ATOM   3570  O   ASP A 875      69.980  34.980  64.590  1.00  0.00           O
ATOM   3571  N   TYR A 876      69.090  34.210  62.730  1.00  0.00           N
ATOM   3572  HN  TYR A 876      68.670  34.350  61.840  1.00  0.00           H
ATOM   3573  CA  TYR A 876      69.060  32.840  63.140  1.00  0.00           C
ATOM   3574  HA  TYR A 876      68.420  32.890  64.010  1.00  0.00           H
ATOM   3575  CB  TYR A 876      68.350  32.190  61.910  1.00  0.00           C
ATOM   3576  HB1 TYR A 876      68.960  32.280  60.980  1.00  0.00           H
ATOM   3577  HB2 TYR A 876      67.400  32.760  61.820  1.00  0.00           H
ATOM   3578  CG  TYR A 876      67.890  30.730  62.140  1.00  0.00           C
ATOM   3579  CD1 TYR A 876      68.460  29.690  61.410  1.00  0.00           C
ATOM   3580  HD1 TYR A 876      69.180  29.750  60.600  1.00  0.00           H
ATOM   3581  CE1 TYR A 876      68.030  28.430  61.720  1.00  0.00           C
ATOM   3582  HE1 TYR A 876      68.480  27.520  61.320  1.00  0.00           H
ATOM   3583  CZ  TYR A 876      67.100  28.120  62.750  1.00  0.00           C
ATOM   3584  OH  TYR A 876      66.820  26.750  63.110  1.00  0.00           O
ATOM   3585  HH  TYR A 876      66.270  26.830  63.890  1.00  0.00           H
ATOM   3586  CD2 TYR A 876      66.900  30.450  63.130  1.00  0.00           C
ATOM   3587  HD2 TYR A 876      66.420  31.240  63.680  1.00  0.00           H
ATOM   3588  CE2 TYR A 876      66.480  29.160  63.440  1.00  0.00           C
ATOM   3589  HE2 TYR A 876      65.710  28.870  64.130  1.00  0.00           H
ATOM   3590  C   TYR A 876      70.400  32.110  63.420  1.00  0.00           C
ATOM   3591  O   TYR A 876      70.370  31.240  64.260  1.00  0.00           O
ATOM   3592  N   LEU A 877      71.440  32.630  62.650  1.00  0.00           N
ATOM   3593  HN  LEU A 877      71.340  33.260  61.880  1.00  0.00           H
ATOM   3594  CA  LEU A 877      72.780  32.090  62.880  1.00  0.00           C
ATOM   3595  HA  LEU A 877      72.860  31.220  63.510  1.00  0.00           H
ATOM   3596  CB  LEU A 877      73.410  31.800  61.470  1.00  0.00           C
ATOM   3597  HB1 LEU A 877      74.500  31.610  61.610  1.00  0.00           H
ATOM   3598  HB2 LEU A 877      73.470  32.700  60.810  1.00  0.00           H
ATOM   3599  CG  LEU A 877      72.710  30.650  60.650  1.00  0.00           C
ATOM   3600  HG  LEU A 877      71.620  30.840  60.700  1.00  0.00           H
ATOM   3601  CD1 LEU A 877      73.230  30.740  59.210  1.00  0.00           C
ATOM   3602 HD11 LEU A 877      74.320  30.570  59.170  1.00  0.00           H
ATOM   3603 HD12 LEU A 877      73.110  31.680  58.630  1.00  0.00           H
ATOM   3604 HD13 LEU A 877      72.740  29.950  58.590  1.00  0.00           H
ATOM   3605  CD2 LEU A 877      72.910  29.280  61.280  1.00  0.00           C
ATOM   3606 HD21 LEU A 877      72.480  28.390  60.750  1.00  0.00           H
ATOM   3607 HD22 LEU A 877      72.570  29.250  62.330  1.00  0.00           H
ATOM   3608 HD23 LEU A 877      73.990  29.010  61.290  1.00  0.00           H
ATOM   3609  C   LEU A 877      73.700  33.020  63.710  1.00  0.00           C
ATOM   3610  O   LEU A 877      74.570  32.550  64.460  1.00  0.00           O
ATOM   3611  N   VAL A 878      73.570  34.340  63.600  1.00  0.00           N
ATOM   3612  HN  VAL A 878      72.750  34.650  63.130  1.00  0.00           H
ATOM   3613  CA  VAL A 878      74.370  35.290  64.310  1.00  0.00           C
ATOM   3614  HA  VAL A 878      75.170  34.820  64.870  1.00  0.00           H
ATOM   3615  CB  VAL A 878      75.180  36.090  63.310  1.00  0.00           C
ATOM   3616  HB  VAL A 878      74.550  36.760  62.700  1.00  0.00           H
ATOM   3617  CG1 VAL A 878      76.220  36.960  64.060  1.00  0.00           C
ATOM   3618 HG11 VAL A 878      75.750  37.910  64.400  1.00  0.00           H
ATOM   3619 HG12 VAL A 878      76.920  37.290  63.270  1.00  0.00           H
ATOM   3620 HG13 VAL A 878      76.670  36.370  64.890  1.00  0.00           H
ATOM   3621  CG2 VAL A 878      75.970  35.200  62.360  1.00  0.00           C
ATOM   3622 HG21 VAL A 878      76.430  35.850  61.580  1.00  0.00           H
ATOM   3623 HG22 VAL A 878      75.280  34.560  61.770  1.00  0.00           H
ATOM   3624 HG23 VAL A 878      76.730  34.540  62.850  1.00  0.00           H
ATOM   3625  C   VAL A 878      73.600  36.190  65.300  1.00  0.00           C
ATOM   3626  O   VAL A 878      73.870  36.310  66.500  1.00  0.00           O
ATOM   3627  N   GLY A 879      72.600  36.890  64.770  1.00  0.00           N
ATOM   3628  HN  GLY A 879      72.460  36.780  63.790  1.00  0.00           H
ATOM   3629  CA  GLY A 879      71.780  37.780  65.620  1.00  0.00           C
ATOM   3630  HA1 GLY A 879      72.050  37.810  66.650  1.00  0.00           H
ATOM   3631  HA2 GLY A 879      70.810  37.310  65.550  1.00  0.00           H
ATOM   3632  C   GLY A 879      71.620  39.150  65.100  1.00  0.00           C
ATOM   3633  O   GLY A 879      72.620  39.810  64.860  1.00  0.00           O
ATOM   3634  N   VAL A 880      70.340  39.630  65.000  1.00  0.00           N
ATOM   3635  HN  VAL A 880      69.550  39.070  65.190  1.00  0.00           H
ATOM   3636  CA  VAL A 880      70.010  40.980  64.730  1.00  0.00           C
ATOM   3637  HA  VAL A 880      70.900  41.580  64.650  1.00  0.00           H
ATOM   3638  CB  VAL A 880      69.020  41.170  63.620  1.00  0.00           C
ATOM   3639  HB  VAL A 880      68.110  40.560  63.780  1.00  0.00           H
ATOM   3640  CG1 VAL A 880      68.540  42.630  63.500  1.00  0.00           C
ATOM   3641 HG11 VAL A 880      67.760  42.740  64.270  1.00  0.00           H
ATOM   3642 HG12 VAL A 880      68.020  42.730  62.520  1.00  0.00           H
ATOM   3643 HG13 VAL A 880      69.350  43.390  63.560  1.00  0.00           H
ATOM   3644  CG2 VAL A 880      69.670  40.680  62.290  1.00  0.00           C
ATOM   3645 HG21 VAL A 880      69.000  41.020  61.470  1.00  0.00           H
ATOM   3646 HG22 VAL A 880      69.710  39.570  62.430  1.00  0.00           H
ATOM   3647 HG23 VAL A 880      70.720  41.030  62.170  1.00  0.00           H
ATOM   3648  C   VAL A 880      69.250  41.620  65.930  1.00  0.00           C
ATOM   3649  O   VAL A 880      68.180  41.020  66.220  1.00  0.00           O
ATOM   3650  N   PRO A 881      69.770  42.610  66.650  1.00  0.00           N
ATOM   3651  CD  PRO A 881      71.200  42.610  67.040  1.00  0.00           C
ATOM   3652  HD1 PRO A 881      71.620  43.430  66.430  1.00  0.00           H
ATOM   3653  HD2 PRO A 881      71.780  41.680  66.830  1.00  0.00           H
ATOM   3654  CA  PRO A 881      68.940  43.150  67.770  1.00  0.00           C
ATOM   3655  HA  PRO A 881      68.520  42.330  68.330  1.00  0.00           H
ATOM   3656  CB  PRO A 881      69.930  43.810  68.730  1.00  0.00           C
ATOM   3657  HB1 PRO A 881      69.550  43.790  69.780  1.00  0.00           H
ATOM   3658  HB2 PRO A 881      70.070  44.890  68.520  1.00  0.00           H
ATOM   3659  CG  PRO A 881      71.270  43.100  68.500  1.00  0.00           C
ATOM   3660  HG1 PRO A 881      72.230  43.620  68.730  1.00  0.00           H
ATOM   3661  HG2 PRO A 881      71.210  42.170  69.100  1.00  0.00           H
ATOM   3662  C   PRO A 881      67.940  44.120  67.260  1.00  0.00           C
ATOM   3663  O   PRO A 881      68.190  44.950  66.410  1.00  0.00           O
ATOM   3664  N   SER A 882      66.680  44.110  67.710  1.00  0.00           N
ATOM   3665  HN  SER A 882      66.480  43.470  68.440  1.00  0.00           H
ATOM   3666  CA  SER A 882      65.620  44.980  67.170  1.00  0.00           C
ATOM   3667  HA  SER A 882      65.880  46.000  67.400  1.00  0.00           H
ATOM   3668  CB  SER A 882      65.400  44.770  65.610  1.00  0.00           C
ATOM   3669  HB1 SER A 882      64.340  44.850  65.300  1.00  0.00           H
ATOM   3670  HB2 SER A 882      65.790  43.830  65.170  1.00  0.00           H
ATOM   3671  OG  SER A 882      66.100  45.730  64.850  1.00  0.00           O
ATOM   3672  HG1 SER A 882      67.030  45.680  65.080  1.00  0.00           H
ATOM   3673  C   SER A 882      64.270  44.460  67.760  1.00  0.00           C
ATOM   3674  O   SER A 882      64.150  43.290  68.070  1.00  0.00           O
ATOM   3675  N   PRO A 883      63.200  45.280  67.960  1.00  0.00           N
ATOM   3676  CD  PRO A 883      63.210  46.780  67.880  1.00  0.00           C
ATOM   3677  HD1 PRO A 883      63.130  47.160  66.840  1.00  0.00           H
ATOM   3678  HD2 PRO A 883      64.200  47.210  68.170  1.00  0.00           H
ATOM   3679  CA  PRO A 883      61.870  44.820  68.190  1.00  0.00           C
ATOM   3680  HA  PRO A 883      61.920  44.190  69.060  1.00  0.00           H
ATOM   3681  CB  PRO A 883      61.000  46.050  68.470  1.00  0.00           C
ATOM   3682  HB1 PRO A 883      60.340  45.830  69.330  1.00  0.00           H
ATOM   3683  HB2 PRO A 883      60.310  46.250  67.620  1.00  0.00           H
ATOM   3684  CG  PRO A 883      62.070  47.120  68.760  1.00  0.00           C
ATOM   3685  HG1 PRO A 883      61.680  48.130  68.500  1.00  0.00           H
ATOM   3686  HG2 PRO A 883      62.430  47.060  69.810  1.00  0.00           H
ATOM   3687  C   PRO A 883      61.280  43.740  67.180  1.00  0.00           C
ATOM   3688  O   PRO A 883      61.750  43.790  66.090  1.00  0.00           O
ATOM   3689  N   LYS A 884      60.490  42.780  67.730  1.00  0.00           N
ATOM   3690  HN  LYS A 884      60.240  42.760  68.690  1.00  0.00           H
ATOM   3691  CA  LYS A 884      59.850  41.730  66.970  1.00  0.00           C
ATOM   3692  HA  LYS A 884      60.250  41.720  65.970  1.00  0.00           H
ATOM   3693  CB  LYS A 884      60.230  40.310  67.430  1.00  0.00           C
ATOM   3694  HB1 LYS A 884      59.440  39.530  67.450  1.00  0.00           H
ATOM   3695  HB2 LYS A 884      60.570  40.300  68.500  1.00  0.00           H
ATOM   3696  CG  LYS A 884      61.390  39.590  66.670  1.00  0.00           C
ATOM   3697  HG1 LYS A 884      61.060  39.450  65.620  1.00  0.00           H
ATOM   3698  HG2 LYS A 884      61.560  38.590  67.150  1.00  0.00           H
ATOM   3699  CD  LYS A 884      62.750  40.150  66.740  1.00  0.00           C
ATOM   3700  HD1 LYS A 884      62.660  41.240  66.510  1.00  0.00           H
ATOM   3701  HD2 LYS A 884      63.420  39.740  65.940  1.00  0.00           H
ATOM   3702  CE  LYS A 884      63.580  39.780  68.050  1.00  0.00           C
ATOM   3703  HE1 LYS A 884      64.010  38.750  68.110  1.00  0.00           H
ATOM   3704  HE2 LYS A 884      62.930  40.050  68.910  1.00  0.00           H
ATOM   3705  NZ  LYS A 884      64.730  40.660  68.150  1.00  0.00           N
ATOM   3706  HZ1 LYS A 884      65.560  40.270  68.650  1.00  0.00           H
ATOM   3707  HZ2 LYS A 884      64.440  41.580  68.520  1.00  0.00           H
ATOM   3708  HZ3 LYS A 884      64.980  40.820  67.160  1.00  0.00           H
ATOM   3709  C   LYS A 884      58.360  41.910  66.820  1.00  0.00           C
ATOM   3710  O   LYS A 884      57.870  42.840  67.390  1.00  0.00           O
ATOM   3711  N   LEU A 885      57.620  41.130  66.020  1.00  0.00           N
ATOM   3712  HN  LEU A 885      58.070  40.370  65.550  1.00  0.00           H
ATOM   3713  CA  LEU A 885      56.250  41.370  65.760  1.00  0.00           C
ATOM   3714  HA  LEU A 885      56.100  42.420  65.950  1.00  0.00           H
ATOM   3715  CB  LEU A 885      55.890  41.020  64.350  1.00  0.00           C
ATOM   3716  HB1 LEU A 885      56.180  39.950  64.160  1.00  0.00           H
ATOM   3717  HB2 LEU A 885      56.500  41.630  63.650  1.00  0.00           H
ATOM   3718  CG  LEU A 885      54.350  41.170  63.990  1.00  0.00           C
ATOM   3719  HG  LEU A 885      53.820  40.420  64.620  1.00  0.00           H
ATOM   3720  CD1 LEU A 885      53.800  42.570  64.200  1.00  0.00           C
ATOM   3721 HD11 LEU A 885      52.750  42.700  63.850  1.00  0.00           H
ATOM   3722 HD12 LEU A 885      54.340  43.340  63.620  1.00  0.00           H
ATOM   3723 HD13 LEU A 885      53.780  42.950  65.250  1.00  0.00           H
ATOM   3724  CD2 LEU A 885      54.190  40.650  62.660  1.00  0.00           C
ATOM   3725 HD21 LEU A 885      53.160  40.830  62.290  1.00  0.00           H
ATOM   3726 HD22 LEU A 885      54.430  39.580  62.460  1.00  0.00           H
ATOM   3727 HD23 LEU A 885      54.880  41.290  62.050  1.00  0.00           H
ATOM   3728  C   LEU A 885      55.480  40.710  66.880  1.00  0.00           C
ATOM   3729  O   LEU A 885      55.770  39.580  67.210  1.00  0.00           O
ATOM   3730  N   HSD A 886      54.460  41.440  67.380  1.00  0.00           N
ATOM   3731  HN  HSD A 886      54.390  42.350  66.970  1.00  0.00           H
ATOM   3732  CA  HSD A 886      53.510  41.010  68.520  1.00  0.00           C
ATOM   3733  HA  HSD A 886      54.130  40.720  69.360  1.00  0.00           H
ATOM   3734  CB  HSD A 886      52.820  42.320  68.960  1.00  0.00           C
ATOM   3735  HB1 HSD A 886      52.140  42.140  69.820  1.00  0.00           H
ATOM   3736  HB2 HSD A 886      52.200  42.660  68.090  1.00  0.00           H
ATOM   3737  ND1 HSD A 886      53.430  44.650  69.980  1.00  0.00           N
ATOM   3738  HD1 HSD A 886      52.570  45.140  69.970  1.00  0.00           H
ATOM   3739  CG  HSD A 886      53.690  43.360  69.540  1.00  0.00           C
ATOM   3740  CE1 HSD A 886      54.560  45.160  70.530  1.00  0.00           C
ATOM   3741  HE1 HSD A 886      54.550  46.130  71.030  1.00  0.00           H
ATOM   3742  NE2 HSD A 886      55.530  44.290  70.420  1.00  0.00           N
ATOM   3743  CD2 HSD A 886      55.010  43.140  69.830  1.00  0.00           C
ATOM   3744  HD2 HSD A 886      55.670  42.300  69.680  1.00  0.00           H
ATOM   3745  C   HSD A 886      52.460  39.920  68.220  1.00  0.00           C
ATOM   3746  O   HSD A 886      51.330  39.940  68.710  1.00  0.00           O
ATOM   3747  N   VAL A 887      52.910  38.800  67.640  1.00  0.00           N
ATOM   3748  HN  VAL A 887      53.850  38.800  67.320  1.00  0.00           H
ATOM   3749  CA  VAL A 887      52.090  37.650  67.340  1.00  0.00           C
ATOM   3750  HA  VAL A 887      51.300  38.030  66.730  1.00  0.00           H
ATOM   3751  CB  VAL A 887      52.880  36.910  66.340  1.00  0.00           C
ATOM   3752  HB  VAL A 887      53.850  36.650  66.820  1.00  0.00           H
ATOM   3753  CG1 VAL A 887      52.190  35.560  65.910  1.00  0.00           C
ATOM   3754 HG11 VAL A 887      51.160  35.830  65.580  1.00  0.00           H
ATOM   3755 HG12 VAL A 887      52.090  34.840  66.740  1.00  0.00           H
ATOM   3756 HG13 VAL A 887      52.700  35.040  65.070  1.00  0.00           H
ATOM   3757  CG2 VAL A 887      53.360  37.780  65.110  1.00  0.00           C
ATOM   3758 HG21 VAL A 887      52.520  38.450  64.860  1.00  0.00           H
ATOM   3759 HG22 VAL A 887      53.750  37.200  64.250  1.00  0.00           H
ATOM   3760 HG23 VAL A 887      54.190  38.390  65.520  1.00  0.00           H
ATOM   3761  C   VAL A 887      51.530  36.780  68.500  1.00  0.00           C
ATOM   3762  O   VAL A 887      52.310  36.230  69.250  1.00  0.00           O
ATOM   3763  N   PRO A 888      50.220  36.640  68.700  1.00  0.00           N
ATOM   3764  CD  PRO A 888      49.170  37.500  68.150  1.00  0.00           C
ATOM   3765  HD1 PRO A 888      49.250  37.690  67.070  1.00  0.00           H
ATOM   3766  HD2 PRO A 888      49.250  38.480  68.670  1.00  0.00           H
ATOM   3767  CA  PRO A 888      49.630  35.730  69.790  1.00  0.00           C
ATOM   3768  HA  PRO A 888      50.210  35.830  70.700  1.00  0.00           H
ATOM   3769  CB  PRO A 888      48.180  36.230  69.930  1.00  0.00           C
ATOM   3770  HB1 PRO A 888      48.150  36.930  70.790  1.00  0.00           H
ATOM   3771  HB2 PRO A 888      47.530  35.330  69.980  1.00  0.00           H
ATOM   3772  CG  PRO A 888      47.870  36.950  68.650  1.00  0.00           C
ATOM   3773  HG1 PRO A 888      47.540  36.230  67.870  1.00  0.00           H
ATOM   3774  HG2 PRO A 888      47.020  37.660  68.730  1.00  0.00           H
ATOM   3775  C   PRO A 888      49.630  34.260  69.330  1.00  0.00           C
ATOM   3776  O   PRO A 888      49.300  33.990  68.190  1.00  0.00           O
ATOM   3777  N   GLU A 889      50.000  33.250  70.190  1.00  0.00           N
ATOM   3778  HN  GLU A 889      50.400  33.390  71.100  1.00  0.00           H
ATOM   3779  CA  GLU A 889      49.910  31.810  69.900  1.00  0.00           C
ATOM   3780  HA  GLU A 889      50.020  31.600  68.850  1.00  0.00           H
ATOM   3781  CB  GLU A 889      51.040  31.100  70.710  1.00  0.00           C
ATOM   3782  HB1 GLU A 889      51.190  30.110  70.210  1.00  0.00           H
ATOM   3783  HB2 GLU A 889      50.750  30.970  71.780  1.00  0.00           H
ATOM   3784  CG  GLU A 889      52.410  31.780  70.770  1.00  0.00           C
ATOM   3785  HG1 GLU A 889      52.460  32.870  70.990  1.00  0.00           H
ATOM   3786  HG2 GLU A 889      52.900  31.720  69.780  1.00  0.00           H
ATOM   3787  CD  GLU A 889      53.140  31.020  71.810  1.00  0.00           C
ATOM   3788  OE1 GLU A 889      52.810  31.040  73.020  1.00  0.00           O
ATOM   3789  OE2 GLU A 889      54.200  30.440  71.400  1.00  0.00           O
ATOM   3790  C   GLU A 889      48.560  31.320  70.260  1.00  0.00           C
ATOM   3791  O   GLU A 889      47.740  32.060  70.810  1.00  0.00           O
ATOM   3792  N   LYS A 890      48.260  30.060  69.800  1.00  0.00           N
ATOM   3793  HN  LYS A 890      48.890  29.470  69.290  1.00  0.00           H
ATOM   3794  CA  LYS A 890      47.060  29.300  70.060  1.00  0.00           C
ATOM   3795  HA  LYS A 890      47.220  28.370  69.550  1.00  0.00           H
ATOM   3796  CB  LYS A 890      47.010  28.720  71.510  1.00  0.00           C
ATOM   3797  HB1 LYS A 890      46.170  28.050  71.800  1.00  0.00           H
ATOM   3798  HB2 LYS A 890      46.900  29.610  72.150  1.00  0.00           H
ATOM   3799  CG  LYS A 890      48.320  28.020  71.980  1.00  0.00           C
ATOM   3800  HG1 LYS A 890      48.230  27.810  73.060  1.00  0.00           H
ATOM   3801  HG2 LYS A 890      49.210  28.680  71.930  1.00  0.00           H
ATOM   3802  CD  LYS A 890      48.460  26.710  71.250  1.00  0.00           C
ATOM   3803  HD1 LYS A 890      48.760  26.940  70.210  1.00  0.00           H
ATOM   3804  HD2 LYS A 890      47.440  26.260  71.180  1.00  0.00           H
ATOM   3805  CE  LYS A 890      49.510  25.870  71.870  1.00  0.00           C
ATOM   3806  HE1 LYS A 890      49.230  25.620  72.920  1.00  0.00           H
ATOM   3807  HE2 LYS A 890      50.510  26.360  71.870  1.00  0.00           H
ATOM   3808  NZ  LYS A 890      49.690  24.530  71.240  1.00  0.00           N
ATOM   3809  HZ1 LYS A 890      49.910  24.720  70.240  1.00  0.00           H
ATOM   3810  HZ2 LYS A 890      48.760  24.080  71.330  1.00  0.00           H
ATOM   3811  HZ3 LYS A 890      50.500  24.110  71.730  1.00  0.00           H
ATOM   3812  C   LYS A 890      45.730  29.860  69.660  1.00  0.00           C
ATOM   3813  O   LYS A 890      44.670  29.410  70.150  1.00  0.00           O
ATOM   3814  N   PHE A 891      45.730  30.920  68.790  1.00  0.00           N
ATOM   3815  HN  PHE A 891      46.630  31.140  68.400  1.00  0.00           H
ATOM   3816  CA  PHE A 891      44.550  31.530  68.110  1.00  0.00           C
ATOM   3817  HA  PHE A 891      44.950  32.220  67.380  1.00  0.00           H
ATOM   3818  CB  PHE A 891      43.960  30.550  67.020  1.00  0.00           C
ATOM   3819  HB1 PHE A 891      43.630  29.610  67.520  1.00  0.00           H
ATOM   3820  HB2 PHE A 891      44.810  30.280  66.350  1.00  0.00           H
ATOM   3821  CG  PHE A 891      42.830  31.160  66.140  1.00  0.00           C
ATOM   3822  CD1 PHE A 891      41.490  30.840  66.380  1.00  0.00           C
ATOM   3823  HD1 PHE A 891      41.270  30.130  67.170  1.00  0.00           H
ATOM   3824  CE1 PHE A 891      40.390  31.440  65.610  1.00  0.00           C
ATOM   3825  HE1 PHE A 891      39.350  31.190  65.760  1.00  0.00           H
ATOM   3826  CZ  PHE A 891      40.770  32.290  64.550  1.00  0.00           C
ATOM   3827  HZ  PHE A 891      40.000  32.660  63.890  1.00  0.00           H
ATOM   3828  CD2 PHE A 891      43.110  32.050  65.070  1.00  0.00           C
ATOM   3829  HD2 PHE A 891      44.160  32.260  64.920  1.00  0.00           H
ATOM   3830  CE2 PHE A 891      42.130  32.630  64.340  1.00  0.00           C
ATOM   3831  HE2 PHE A 891      42.410  33.350  63.590  1.00  0.00           H
ATOM   3832  C   PHE A 891      43.720  32.500  68.950  1.00  0.00           C
ATOM   3833  O   PHE A 891      42.540  32.700  68.760  1.00  0.00           O
ATOM   3834  N   GLU A 892      44.390  33.150  69.900  1.00  0.00           N
ATOM   3835  HN  GLU A 892      45.240  32.820  70.310  1.00  0.00           H
ATOM   3836  CA  GLU A 892      43.970  34.450  70.500  1.00  0.00           C
ATOM   3837  HA  GLU A 892      42.960  34.300  70.820  1.00  0.00           H
ATOM   3838  CB  GLU A 892      44.850  34.890  71.720  1.00  0.00           C
ATOM   3839  HB1 GLU A 892      44.500  35.830  72.190  1.00  0.00           H
ATOM   3840  HB2 GLU A 892      45.900  34.940  71.350  1.00  0.00           H
ATOM   3841  CG  GLU A 892      44.950  33.760  72.780  1.00  0.00           C
ATOM   3842  HG1 GLU A 892      45.590  32.940  72.380  1.00  0.00           H
ATOM   3843  HG2 GLU A 892      43.940  33.390  73.060  1.00  0.00           H
ATOM   3844  CD  GLU A 892      45.520  34.260  74.110  1.00  0.00           C
ATOM   3845  OE1 GLU A 892      46.750  34.210  74.350  1.00  0.00           O
ATOM   3846  OE2 GLU A 892      44.830  34.860  75.020  1.00  0.00           O
ATOM   3847  C   GLU A 892      44.000  35.600  69.500  1.00  0.00           C
ATOM   3848  O   GLU A 892      44.970  35.810  68.810  1.00  0.00           O
ATOM   3849  N   PRO A 893      43.070  36.580  69.490  1.00  0.00           N
ATOM   3850  CD  PRO A 893      41.680  36.400  69.970  1.00  0.00           C
ATOM   3851  HD1 PRO A 893      41.600  36.210  71.060  1.00  0.00           H
ATOM   3852  HD2 PRO A 893      41.190  35.660  69.300  1.00  0.00           H
ATOM   3853  CA  PRO A 893      43.280  37.750  68.600  1.00  0.00           C
ATOM   3854  HA  PRO A 893      43.730  37.440  67.680  1.00  0.00           H
ATOM   3855  CB  PRO A 893      41.940  38.370  68.490  1.00  0.00           C
ATOM   3856  HB1 PRO A 893      41.570  38.000  67.510  1.00  0.00           H
ATOM   3857  HB2 PRO A 893      41.900  39.480  68.580  1.00  0.00           H
ATOM   3858  CG  PRO A 893      41.120  37.760  69.700  1.00  0.00           C
ATOM   3859  HG1 PRO A 893      41.070  38.390  70.610  1.00  0.00           H
ATOM   3860  HG2 PRO A 893      40.060  37.550  69.410  1.00  0.00           H
ATOM   3861  C   PRO A 893      44.220  38.730  69.310  1.00  0.00           C
ATOM   3862  O   PRO A 893      44.550  38.540  70.460  1.00  0.00           O
ATOM   3863  N   THR A 894      44.660  39.870  68.650  1.00  0.00           N
ATOM   3864  HN  THR A 894      44.570  40.070  67.670  1.00  0.00           H
ATOM   3865  CA  THR A 894      45.570  40.870  69.340  1.00  0.00           C
ATOM   3866  HA  THR A 894      46.480  40.330  69.580  1.00  0.00           H
ATOM   3867  CB  THR A 894      45.960  42.020  68.400  1.00  0.00           C
ATOM   3868  HB  THR A 894      45.230  42.850  68.330  1.00  0.00           H
ATOM   3869  OG1 THR A 894      46.160  41.610  67.060  1.00  0.00           O
ATOM   3870  HG1 THR A 894      45.300  41.580  66.640  1.00  0.00           H
ATOM   3871  CG2 THR A 894      47.290  42.630  68.920  1.00  0.00           C
ATOM   3872 HG21 THR A 894      47.120  43.340  69.750  1.00  0.00           H
ATOM   3873 HG22 THR A 894      47.790  43.130  68.050  1.00  0.00           H
ATOM   3874 HG23 THR A 894      47.960  41.840  69.340  1.00  0.00           H
ATOM   3875  C   THR A 894      44.950  41.620  70.510  1.00  0.00           C
ATOM   3876  O   THR A 894      45.700  41.780  71.490  1.00  0.00           O
ATOM   3877  N   HSD A 895      43.640  41.930  70.460  1.00  0.00           N
ATOM   3878  HN  HSD A 895      43.140  41.800  69.610  1.00  0.00           H
ATOM   3879  CA  HSD A 895      42.990  42.540  71.650  1.00  0.00           C
ATOM   3880  HA  HSD A 895      43.690  43.230  72.100  1.00  0.00           H
ATOM   3881  CB  HSD A 895      41.730  43.390  71.150  1.00  0.00           C
ATOM   3882  HB1 HSD A 895      41.120  42.850  70.410  1.00  0.00           H
ATOM   3883  HB2 HSD A 895      42.180  44.230  70.590  1.00  0.00           H
ATOM   3884  ND1 HSD A 895      41.200  45.000  73.080  1.00  0.00           N
ATOM   3885  HD1 HSD A 895      42.130  45.350  73.180  1.00  0.00           H
ATOM   3886  CG  HSD A 895      40.780  44.020  72.190  1.00  0.00           C
ATOM   3887  CE1 HSD A 895      40.110  45.430  73.810  1.00  0.00           C
ATOM   3888  HE1 HSD A 895      40.230  46.040  74.700  1.00  0.00           H
ATOM   3889  NE2 HSD A 895      39.010  44.820  73.410  1.00  0.00           N
ATOM   3890  CD2 HSD A 895      39.440  43.990  72.350  1.00  0.00           C
ATOM   3891  HD2 HSD A 895      38.800  43.270  71.850  1.00  0.00           H
ATOM   3892  C   HSD A 895      42.630  41.620  72.820  1.00  0.00           C
ATOM   3893  O   HSD A 895      41.970  40.640  72.470  1.00  0.00           O
ATOM   3894  N   PRO A 896      42.890  41.730  74.170  1.00  0.00           N
ATOM   3895  CD  PRO A 896      43.660  42.840  74.720  1.00  0.00           C
ATOM   3896  HD1 PRO A 896      42.950  43.660  74.920  1.00  0.00           H
ATOM   3897  HD2 PRO A 896      44.500  43.240  74.100  1.00  0.00           H
ATOM   3898  CA  PRO A 896      42.900  40.520  75.000  1.00  0.00           C
ATOM   3899  HA  PRO A 896      42.910  39.620  74.410  1.00  0.00           H
ATOM   3900  CB  PRO A 896      44.190  40.700  75.800  1.00  0.00           C
ATOM   3901  HB1 PRO A 896      45.080  40.380  75.220  1.00  0.00           H
ATOM   3902  HB2 PRO A 896      44.100  40.070  76.710  1.00  0.00           H
ATOM   3903  CG  PRO A 896      44.310  42.200  75.990  1.00  0.00           C
ATOM   3904  HG1 PRO A 896      43.840  42.570  76.920  1.00  0.00           H
ATOM   3905  HG2 PRO A 896      45.410  42.350  76.000  1.00  0.00           H
ATOM   3906  C   PRO A 896      41.620  40.390  75.900  1.00  0.00           C
ATOM   3907  O   PRO A 896      41.280  39.310  76.360  1.00  0.00           O
ATOM   3908  N   GLU A 897      40.980  41.530  76.210  1.00  0.00           N
ATOM   3909  HN  GLU A 897      41.330  42.430  75.940  1.00  0.00           H
ATOM   3910  CA  GLU A 897      39.750  41.650  76.960  1.00  0.00           C
ATOM   3911  HA  GLU A 897      40.120  41.580  77.970  1.00  0.00           H
ATOM   3912  CB  GLU A 897      39.020  42.960  76.740  1.00  0.00           C
ATOM   3913  HB1 GLU A 897      38.750  43.140  75.680  1.00  0.00           H
ATOM   3914  HB2 GLU A 897      39.780  43.750  76.930  1.00  0.00           H
ATOM   3915  CG  GLU A 897      37.690  43.250  77.460  1.00  0.00           C
ATOM   3916  HG1 GLU A 897      37.860  42.750  78.440  1.00  0.00           H
ATOM   3917  HG2 GLU A 897      36.840  42.810  76.900  1.00  0.00           H
ATOM   3918  CD  GLU A 897      37.480  44.750  77.760  1.00  0.00           C
ATOM   3919  OE1 GLU A 897      37.600  45.220  78.900  1.00  0.00           O
ATOM   3920  OE2 GLU A 897      37.210  45.490  76.810  1.00  0.00           O
ATOM   3921  C   GLU A 897      38.710  40.500  76.790  1.00  0.00           C
ATOM   3922  O   GLU A 897      38.100  40.070  77.740  1.00  0.00           O
ATOM   3923  N   ARG A 898      38.470  40.050  75.550  1.00  0.00           N
ATOM   3924  HN  ARG A 898      38.810  40.410  74.690  1.00  0.00           H
ATOM   3925  CA  ARG A 898      37.630  38.940  75.250  1.00  0.00           C
ATOM   3926  HA  ARG A 898      37.780  38.220  76.040  1.00  0.00           H
ATOM   3927  CB  ARG A 898      36.130  39.270  75.160  1.00  0.00           C
ATOM   3928  HB1 ARG A 898      35.810  39.440  76.220  1.00  0.00           H
ATOM   3929  HB2 ARG A 898      35.510  38.380  74.910  1.00  0.00           H
ATOM   3930  CG  ARG A 898      35.560  40.520  74.320  1.00  0.00           C
ATOM   3931  HG1 ARG A 898      36.060  41.450  74.650  1.00  0.00           H
ATOM   3932  HG2 ARG A 898      34.500  40.640  74.620  1.00  0.00           H
ATOM   3933  CD  ARG A 898      35.580  40.270  72.900  1.00  0.00           C
ATOM   3934  HD1 ARG A 898      34.800  39.550  72.560  1.00  0.00           H
ATOM   3935  HD2 ARG A 898      36.600  39.930  72.670  1.00  0.00           H
ATOM   3936  NE  ARG A 898      35.260  41.540  72.160  1.00  0.00           N
ATOM   3937  HE  ARG A 898      35.290  42.450  72.590  1.00  0.00           H
ATOM   3938  CZ  ARG A 898      35.300  41.610  70.810  1.00  0.00           C
ATOM   3939  NH1 ARG A 898      35.480  40.540  70.090  1.00  0.00           N
ATOM   3940 HH11 ARG A 898      35.510  40.650  69.090  1.00  0.00           H
ATOM   3941 HH12 ARG A 898      35.720  39.700  70.570  1.00  0.00           H
ATOM   3942  NH2 ARG A 898      35.210  42.800  70.270  1.00  0.00           N
ATOM   3943 HH21 ARG A 898      34.870  42.760  69.340  1.00  0.00           H
ATOM   3944 HH22 ARG A 898      34.900  43.610  70.770  1.00  0.00           H
ATOM   3945  C   ARG A 898      38.030  38.300  73.940  1.00  0.00           C
ATOM   3946  O   ARG A 898      38.760  38.930  73.170  1.00  0.00           O
ATOM   3947  N   GLY A 899      37.600  37.070  73.630  1.00  0.00           N
ATOM   3948  HN  GLY A 899      37.030  36.520  74.240  1.00  0.00           H
ATOM   3949  CA  GLY A 899      37.840  36.460  72.320  1.00  0.00           C
ATOM   3950  HA1 GLY A 899      37.540  35.430  72.400  1.00  0.00           H
ATOM   3951  HA2 GLY A 899      38.900  36.540  72.140  1.00  0.00           H
ATOM   3952  C   GLY A 899      37.040  37.050  71.100  1.00  0.00           C
ATOM   3953  O   GLY A 899      36.410  38.090  71.130  1.00  0.00           O
ATOM   3954  N   TRP A 900      37.120  36.310  70.010  1.00  0.00           N
ATOM   3955  HN  TRP A 900      37.460  35.380  70.040  1.00  0.00           H
ATOM   3956  CA  TRP A 900      36.750  36.780  68.640  1.00  0.00           C
ATOM   3957  HA  TRP A 900      37.420  37.600  68.400  1.00  0.00           H
ATOM   3958  CB  TRP A 900      36.920  35.620  67.530  1.00  0.00           C
ATOM   3959  HB1 TRP A 900      36.380  35.770  66.570  1.00  0.00           H
ATOM   3960  HB2 TRP A 900      36.420  34.790  68.080  1.00  0.00           H
ATOM   3961  CG  TRP A 900      38.270  35.060  67.280  1.00  0.00           C
ATOM   3962  CD1 TRP A 900      38.970  33.960  67.810  1.00  0.00           C
ATOM   3963  HD1 TRP A 900      38.520  33.140  68.350  1.00  0.00           H
ATOM   3964  NE1 TRP A 900      40.320  33.960  67.440  1.00  0.00           N
ATOM   3965  HE1 TRP A 900      40.880  33.170  67.570  1.00  0.00           H
ATOM   3966  CE2 TRP A 900      40.510  34.980  66.590  1.00  0.00           C
ATOM   3967  CD2 TRP A 900      39.290  35.680  66.410  1.00  0.00           C
ATOM   3968  CE3 TRP A 900      39.280  36.890  65.650  1.00  0.00           C
ATOM   3969  HE3 TRP A 900      38.350  37.440  65.550  1.00  0.00           H
ATOM   3970  CZ3 TRP A 900      40.390  37.330  65.040  1.00  0.00           C
ATOM   3971  HZ3 TRP A 900      40.330  38.150  64.350  1.00  0.00           H
ATOM   3972  CZ2 TRP A 900      41.620  35.370  65.830  1.00  0.00           C
ATOM   3973  HZ2 TRP A 900      42.640  35.010  65.890  1.00  0.00           H
ATOM   3974  CH2 TRP A 900      41.520  36.480  65.030  1.00  0.00           C
ATOM   3975  HH2 TRP A 900      42.380  36.880  64.500  1.00  0.00           H
ATOM   3976  C   TRP A 900      35.290  37.250  68.460  1.00  0.00           C
ATOM   3977  O   TRP A 900      35.060  38.280  67.890  1.00  0.00           O
ATOM   3978  N   ILE A 901      34.300  36.480  68.950  1.00  0.00           N
ATOM   3979  HN  ILE A 901      34.420  35.590  69.380  1.00  0.00           H
ATOM   3980  CA  ILE A 901      32.900  36.870  68.720  1.00  0.00           C
ATOM   3981  HA  ILE A 901      32.700  37.310  67.750  1.00  0.00           H
ATOM   3982  CB  ILE A 901      32.100  35.540  68.600  1.00  0.00           C
ATOM   3983  HB  ILE A 901      32.150  35.020  69.580  1.00  0.00           H
ATOM   3984  CG2 ILE A 901      30.680  35.720  68.090  1.00  0.00           C
ATOM   3985 HG21 ILE A 901      30.760  35.970  67.010  1.00  0.00           H
ATOM   3986 HG22 ILE A 901      30.180  36.530  68.680  1.00  0.00           H
ATOM   3987 HG23 ILE A 901      30.130  34.750  68.170  1.00  0.00           H
ATOM   3988  CG1 ILE A 901      32.880  34.490  67.650  1.00  0.00           C
ATOM   3989 HG11 ILE A 901      32.220  33.610  67.490  1.00  0.00           H
ATOM   3990 HG12 ILE A 901      33.800  34.110  68.160  1.00  0.00           H
ATOM   3991  CD  ILE A 901      33.200  34.940  66.230  1.00  0.00           C
ATOM   3992  HD1 ILE A 901      32.240  34.960  65.660  1.00  0.00           H
ATOM   3993  HD2 ILE A 901      33.980  34.290  65.790  1.00  0.00           H
ATOM   3994  HD3 ILE A 901      33.640  35.970  66.220  1.00  0.00           H
ATOM   3995  C   ILE A 901      32.240  37.660  69.830  1.00  0.00           C
ATOM   3996  O   ILE A 901      32.110  37.230  70.980  1.00  0.00           O
ATOM   3997  N   ILE A 902      31.780  38.910  69.580  1.00  0.00           N
ATOM   3998  HN  ILE A 902      32.060  39.310  68.710  1.00  0.00           H
ATOM   3999  CA  ILE A 902      30.850  39.690  70.370  1.00  0.00           C
ATOM   4000  HA  ILE A 902      30.580  39.090  71.230  1.00  0.00           H
ATOM   4001  CB  ILE A 902      31.350  41.010  70.970  1.00  0.00           C
ATOM   4002  HB  ILE A 902      32.380  40.800  71.340  1.00  0.00           H
ATOM   4003  CG2 ILE A 902      31.650  41.940  69.730  1.00  0.00           C
ATOM   4004 HG21 ILE A 902      32.030  42.920  70.110  1.00  0.00           H
ATOM   4005 HG22 ILE A 902      30.690  42.280  69.280  1.00  0.00           H
ATOM   4006 HG23 ILE A 902      32.320  41.450  69.000  1.00  0.00           H
ATOM   4007  CG1 ILE A 902      30.460  41.610  72.070  1.00  0.00           C
ATOM   4008 HG11 ILE A 902      30.260  40.810  72.810  1.00  0.00           H
ATOM   4009 HG12 ILE A 902      29.450  41.840  71.690  1.00  0.00           H
ATOM   4010  CD  ILE A 902      31.110  42.750  72.830  1.00  0.00           C
ATOM   4011  HD1 ILE A 902      31.440  43.610  72.210  1.00  0.00           H
ATOM   4012  HD2 ILE A 902      31.970  42.310  73.390  1.00  0.00           H
ATOM   4013  HD3 ILE A 902      30.440  43.210  73.600  1.00  0.00           H
ATOM   4014  C   ILE A 902      29.580  39.760  69.550  1.00  0.00           C
ATOM   4015  O   ILE A 902      29.710  40.020  68.340  1.00  0.00           O
ATOM   4016  N   SER A 903      28.370  39.470  70.070  1.00  0.00           N
ATOM   4017  HN  SER A 903      28.280  39.240  71.040  1.00  0.00           H
ATOM   4018  CA  SER A 903      27.110  39.520  69.350  1.00  0.00           C
ATOM   4019  HA  SER A 903      27.060  38.770  68.570  1.00  0.00           H
ATOM   4020  CB  SER A 903      25.850  39.330  70.320  1.00  0.00           C
ATOM   4021  HB1 SER A 903      25.670  40.270  70.890  1.00  0.00           H
ATOM   4022  HB2 SER A 903      26.190  38.640  71.110  1.00  0.00           H
ATOM   4023  OG  SER A 903      24.740  38.730  69.640  1.00  0.00           O
ATOM   4024  HG1 SER A 903      24.250  38.280  70.330  1.00  0.00           H
ATOM   4025  C   SER A 903      26.950  40.930  68.590  1.00  0.00           C
ATOM   4026  O   SER A 903      27.270  41.980  69.210  1.00  0.00           O
ATOM   4027  N   PRO A 904      26.420  40.950  67.330  1.00  0.00           N
ATOM   4028  CD  PRO A 904      26.720  39.870  66.420  1.00  0.00           C
ATOM   4029  HD1 PRO A 904      26.160  38.930  66.690  1.00  0.00           H
ATOM   4030  HD2 PRO A 904      27.790  39.640  66.560  1.00  0.00           H
ATOM   4031  CA  PRO A 904      26.300  42.200  66.570  1.00  0.00           C
ATOM   4032  HA  PRO A 904      27.180  42.750  66.890  1.00  0.00           H
ATOM   4033  CB  PRO A 904      26.490  41.910  65.090  1.00  0.00           C
ATOM   4034  HB1 PRO A 904      27.510  42.120  64.680  1.00  0.00           H
ATOM   4035  HB2 PRO A 904      25.730  42.420  64.450  1.00  0.00           H
ATOM   4036  CG  PRO A 904      26.310  40.400  65.020  1.00  0.00           C
ATOM   4037  HG1 PRO A 904      25.300  39.980  64.820  1.00  0.00           H
ATOM   4038  HG2 PRO A 904      27.010  39.980  64.270  1.00  0.00           H
ATOM   4039  C   PRO A 904      25.110  43.000  66.860  1.00  0.00           C
ATOM   4040  O   PRO A 904      24.130  42.450  67.270  1.00  0.00           O
ATOM   4041  N   LEU A 905      25.300  44.310  66.640  1.00  0.00           N
ATOM   4042  HN  LEU A 905      26.190  44.710  66.450  1.00  0.00           H
ATOM   4043  CA  LEU A 905      24.310  45.310  66.680  1.00  0.00           C
ATOM   4044  HA  LEU A 905      24.740  46.210  66.260  1.00  0.00           H
ATOM   4045  CB  LEU A 905      23.130  44.940  65.660  1.00  0.00           C
ATOM   4046  HB1 LEU A 905      22.400  45.780  65.740  1.00  0.00           H
ATOM   4047  HB2 LEU A 905      22.710  44.040  66.150  1.00  0.00           H
ATOM   4048  CG  LEU A 905      23.460  44.600  64.130  1.00  0.00           C
ATOM   4049  HG  LEU A 905      24.080  43.670  64.150  1.00  0.00           H
ATOM   4050  CD1 LEU A 905      22.170  44.260  63.370  1.00  0.00           C
ATOM   4051 HD11 LEU A 905      22.340  44.220  62.270  1.00  0.00           H
ATOM   4052 HD12 LEU A 905      21.460  45.100  63.530  1.00  0.00           H
ATOM   4053 HD13 LEU A 905      21.660  43.370  63.800  1.00  0.00           H
ATOM   4054  CD2 LEU A 905      24.260  45.710  63.440  1.00  0.00           C
ATOM   4055 HD21 LEU A 905      23.640  46.640  63.510  1.00  0.00           H
ATOM   4056 HD22 LEU A 905      24.440  45.600  62.350  1.00  0.00           H
ATOM   4057 HD23 LEU A 905      25.160  45.960  64.040  1.00  0.00           H
ATOM   4058  C   LEU A 905      23.960  45.640  68.130  1.00  0.00           C
ATOM   4059  O   LEU A 905      23.520  46.760  68.250  1.00  0.00           O
ATOM   4060  N   GLY A 906      24.350  44.800  69.170  1.00  0.00           N
ATOM   4061  HN  GLY A 906      24.770  43.970  68.800  1.00  0.00           H
ATOM   4062  CA  GLY A 906      24.230  45.080  70.650  1.00  0.00           C
ATOM   4063  HA1 GLY A 906      24.890  45.860  70.980  1.00  0.00           H
ATOM   4064  HA2 GLY A 906      24.250  44.180  71.240  1.00  0.00           H
ATOM   4065  C   GLY A 906      22.900  45.650  71.040  1.00  0.00           C
ATOM   4066  O   GLY A 906      21.880  45.460  70.400  1.00  0.00           O
ATOM   4067  N   ASP A 907      22.870  46.490  72.130  1.00  0.00           N
ATOM   4068  HN  ASP A 907      23.660  46.570  72.730  1.00  0.00           H
ATOM   4069  CA  ASP A 907      21.680  47.150  72.580  1.00  0.00           C
ATOM   4070  HA  ASP A 907      20.810  46.700  72.100  1.00  0.00           H
ATOM   4071  CB  ASP A 907      21.440  47.000  74.110  1.00  0.00           C
ATOM   4072  HB1 ASP A 907      20.590  47.680  74.320  1.00  0.00           H
ATOM   4073  HB2 ASP A 907      22.350  47.400  74.610  1.00  0.00           H
ATOM   4074  CG  ASP A 907      21.020  45.610  74.490  1.00  0.00           C
ATOM   4075  OD1 ASP A 907      20.560  44.810  73.630  1.00  0.00           O
ATOM   4076  OD2 ASP A 907      20.980  45.380  75.750  1.00  0.00           O
ATOM   4077  C   ASP A 907      21.860  48.690  72.240  1.00  0.00           C
ATOM   4078  O   ASP A 907      21.680  49.660  72.950  1.00  0.00           O
ATOM   4079  N   ASN A 908      22.420  48.880  71.000  1.00  0.00           N
ATOM   4080  HN  ASN A 908      22.790  48.070  70.550  1.00  0.00           H
ATOM   4081  CA  ASN A 908      22.420  50.130  70.210  1.00  0.00           C
ATOM   4082  HA  ASN A 908      22.860  50.860  70.870  1.00  0.00           H
ATOM   4083  CB  ASN A 908      23.330  50.060  68.910  1.00  0.00           C
ATOM   4084  HB1 ASN A 908      23.140  50.910  68.240  1.00  0.00           H
ATOM   4085  HB2 ASN A 908      23.140  49.140  68.330  1.00  0.00           H
ATOM   4086  CG  ASN A 908      24.870  49.980  69.200  1.00  0.00           C
ATOM   4087  OD1 ASN A 908      25.400  51.050  69.340  1.00  0.00           O
ATOM   4088  ND2 ASN A 908      25.500  48.800  69.250  1.00  0.00           N
ATOM   4089 HD21 ASN A 908      26.500  48.790  69.260  1.00  0.00           H
ATOM   4090 HD22 ASN A 908      25.020  47.970  68.980  1.00  0.00           H
ATOM   4091  C   ASN A 908      21.010  50.600  69.830  1.00  0.00           C
ATOM   4092  O   ASN A 908      20.260  49.790  69.310  1.00  0.00           O
ATOM   4093  N   PRO A 909      20.650  51.870  70.040  1.00  0.00           N
ATOM   4094  CD  PRO A 909      21.130  52.710  71.090  1.00  0.00           C
ATOM   4095  HD1 PRO A 909      22.130  53.100  70.820  1.00  0.00           H
ATOM   4096  HD2 PRO A 909      21.240  52.220  72.080  1.00  0.00           H
ATOM   4097  CA  PRO A 909      19.520  52.540  69.460  1.00  0.00           C
ATOM   4098  HA  PRO A 909      18.690  51.930  69.780  1.00  0.00           H
ATOM   4099  CB  PRO A 909      19.490  54.020  69.950  1.00  0.00           C
ATOM   4100  HB1 PRO A 909      18.540  54.580  70.020  1.00  0.00           H
ATOM   4101  HB2 PRO A 909      20.280  54.570  69.400  1.00  0.00           H
ATOM   4102  CG  PRO A 909      20.210  53.860  71.280  1.00  0.00           C
ATOM   4103  HG1 PRO A 909      20.850  54.750  71.430  1.00  0.00           H
ATOM   4104  HG2 PRO A 909      19.490  53.750  72.120  1.00  0.00           H
ATOM   4105  C   PRO A 909      19.670  52.490  67.920  1.00  0.00           C
ATOM   4106  O   PRO A 909      20.770  52.480  67.300  1.00  0.00           O
ATOM   4107  N   TRP A 910      18.550  52.460  67.160  1.00  0.00           N
ATOM   4108  HN  TRP A 910      17.690  52.430  67.660  1.00  0.00           H
ATOM   4109  CA  TRP A 910      18.500  52.450  65.720  1.00  0.00           C
ATOM   4110  HA  TRP A 910      19.070  51.610  65.310  1.00  0.00           H
ATOM   4111  CB  TRP A 910      17.000  52.190  65.340  1.00  0.00           C
ATOM   4112  HB1 TRP A 910      16.480  53.150  65.530  1.00  0.00           H
ATOM   4113  HB2 TRP A 910      16.580  51.440  66.040  1.00  0.00           H
ATOM   4114  CG  TRP A 910      16.860  51.690  63.890  1.00  0.00           C
ATOM   4115  CD1 TRP A 910      17.010  50.420  63.480  1.00  0.00           C
ATOM   4116  HD1 TRP A 910      17.260  49.560  64.090  1.00  0.00           H
ATOM   4117  NE1 TRP A 910      16.720  50.270  62.140  1.00  0.00           N
ATOM   4118  HE1 TRP A 910      16.690  49.480  61.580  1.00  0.00           H
ATOM   4119  CE2 TRP A 910      16.510  51.460  61.630  1.00  0.00           C
ATOM   4120  CD2 TRP A 910      16.520  52.430  62.670  1.00  0.00           C
ATOM   4121  CE3 TRP A 910      16.410  53.770  62.420  1.00  0.00           C
ATOM   4122  HE3 TRP A 910      16.400  54.540  63.170  1.00  0.00           H
ATOM   4123  CZ3 TRP A 910      16.320  54.160  61.120  1.00  0.00           C
ATOM   4124  HZ3 TRP A 910      16.090  55.200  60.920  1.00  0.00           H
ATOM   4125  CZ2 TRP A 910      16.340  51.880  60.300  1.00  0.00           C
ATOM   4126  HZ2 TRP A 910      16.390  51.190  59.470  1.00  0.00           H
ATOM   4127  CH2 TRP A 910      16.300  53.270  60.050  1.00  0.00           C
ATOM   4128  HH2 TRP A 910      16.150  53.760  59.100  1.00  0.00           H
ATOM   4129  C   TRP A 910      19.130  53.610  65.080  1.00  0.00           C
ATOM   4130  O   TRP A 910      19.730  53.490  63.990  1.00  0.00           O
ATOM   4131  N   TRP A 911      19.050  54.810  65.670  1.00  0.00           N
ATOM   4132  HN  TRP A 911      18.450  54.930  66.450  1.00  0.00           H
ATOM   4133  CA  TRP A 911      19.630  56.010  65.090  1.00  0.00           C
ATOM   4134  HA  TRP A 911      19.290  56.080  64.070  1.00  0.00           H
ATOM   4135  CB  TRP A 911      19.170  57.380  65.710  1.00  0.00           C
ATOM   4136  HB1 TRP A 911      19.340  57.290  66.800  1.00  0.00           H
ATOM   4137  HB2 TRP A 911      18.080  57.350  65.530  1.00  0.00           H
ATOM   4138  CG  TRP A 911      19.920  58.610  65.270  1.00  0.00           C
ATOM   4139  CD1 TRP A 911      20.730  59.450  66.020  1.00  0.00           C
ATOM   4140  HD1 TRP A 911      20.990  59.160  67.040  1.00  0.00           H
ATOM   4141  NE1 TRP A 911      21.330  60.380  65.230  1.00  0.00           N
ATOM   4142  HE1 TRP A 911      22.010  61.030  65.430  1.00  0.00           H
ATOM   4143  CE2 TRP A 911      20.930  60.170  63.920  1.00  0.00           C
ATOM   4144  CD2 TRP A 911      20.090  59.100  63.870  1.00  0.00           C
ATOM   4145  CE3 TRP A 911      19.490  58.640  62.740  1.00  0.00           C
ATOM   4146  HE3 TRP A 911      18.820  57.800  62.820  1.00  0.00           H
ATOM   4147  CZ3 TRP A 911      19.840  59.320  61.530  1.00  0.00           C
ATOM   4148  HZ3 TRP A 911      19.280  59.000  60.670  1.00  0.00           H
ATOM   4149  CZ2 TRP A 911      21.220  60.850  62.710  1.00  0.00           C
ATOM   4150  HZ2 TRP A 911      21.920  61.660  62.770  1.00  0.00           H
ATOM   4151  CH2 TRP A 911      20.710  60.400  61.470  1.00  0.00           C
ATOM   4152  HH2 TRP A 911      20.940  60.920  60.550  1.00  0.00           H
ATOM   4153  C   TRP A 911      21.190  55.880  65.000  1.00  0.00           C
ATOM   4154  O   TRP A 911      21.750  56.130  63.980  1.00  0.00           O
ATOM   4155  N   THR A 912      21.860  55.340  66.050  1.00  0.00           N
ATOM   4156  HN  THR A 912      21.440  55.050  66.900  1.00  0.00           H
ATOM   4157  CA  THR A 912      23.300  54.990  66.140  1.00  0.00           C
ATOM   4158  HA  THR A 912      23.830  55.920  66.030  1.00  0.00           H
ATOM   4159  CB  THR A 912      23.620  54.450  67.520  1.00  0.00           C
ATOM   4160  HB  THR A 912      22.880  53.660  67.780  1.00  0.00           H
ATOM   4161  OG1 THR A 912      23.630  55.540  68.390  1.00  0.00           O
ATOM   4162  HG1 THR A 912      22.710  55.800  68.310  1.00  0.00           H
ATOM   4163  CG2 THR A 912      25.050  53.770  67.740  1.00  0.00           C
ATOM   4164 HG21 THR A 912      25.140  53.330  68.760  1.00  0.00           H
ATOM   4165 HG22 THR A 912      25.710  54.650  67.660  1.00  0.00           H
ATOM   4166 HG23 THR A 912      25.320  52.860  67.170  1.00  0.00           H
ATOM   4167  C   THR A 912      23.770  54.100  65.070  1.00  0.00           C
ATOM   4168  O   THR A 912      24.810  54.390  64.500  1.00  0.00           O
ATOM   4169  N   LEU A 913      22.890  53.100  64.700  1.00  0.00           N
ATOM   4170  HN  LEU A 913      22.070  53.000  65.270  1.00  0.00           H
ATOM   4171  CA  LEU A 913      23.090  52.320  63.480  1.00  0.00           C
ATOM   4172  HA  LEU A 913      24.120  52.000  63.550  1.00  0.00           H
ATOM   4173  CB  LEU A 913      22.280  51.000  63.550  1.00  0.00           C
ATOM   4174  HB1 LEU A 913      22.410  50.450  62.590  1.00  0.00           H
ATOM   4175  HB2 LEU A 913      21.230  51.270  63.820  1.00  0.00           H
ATOM   4176  CG  LEU A 913      22.820  50.160  64.710  1.00  0.00           C
ATOM   4177  HG  LEU A 913      22.850  50.820  65.600  1.00  0.00           H
ATOM   4178  CD1 LEU A 913      21.820  49.060  65.150  1.00  0.00           C
ATOM   4179 HD11 LEU A 913      20.830  49.520  65.350  1.00  0.00           H
ATOM   4180 HD12 LEU A 913      22.080  48.580  66.120  1.00  0.00           H
ATOM   4181 HD13 LEU A 913      21.750  48.260  64.390  1.00  0.00           H
ATOM   4182  CD2 LEU A 913      24.250  49.640  64.420  1.00  0.00           C
ATOM   4183 HD21 LEU A 913      24.560  48.720  64.970  1.00  0.00           H
ATOM   4184 HD22 LEU A 913      24.900  50.530  64.570  1.00  0.00           H
ATOM   4185 HD23 LEU A 913      24.360  49.300  63.370  1.00  0.00           H
ATOM   4186  C   LEU A 913      22.940  53.070  62.140  1.00  0.00           C
ATOM   4187  O   LEU A 913      23.840  52.940  61.380  1.00  0.00           O
ATOM   4188  N   LEU A 914      21.930  53.900  61.950  1.00  0.00           N
ATOM   4189  HN  LEU A 914      21.170  53.950  62.590  1.00  0.00           H
ATOM   4190  CA  LEU A 914      21.670  54.570  60.690  1.00  0.00           C
ATOM   4191  HA  LEU A 914      21.560  53.870  59.870  1.00  0.00           H
ATOM   4192  CB  LEU A 914      20.290  55.250  60.770  1.00  0.00           C
ATOM   4193  HB1 LEU A 914      20.450  55.960  61.610  1.00  0.00           H
ATOM   4194  HB2 LEU A 914      19.480  54.520  60.990  1.00  0.00           H
ATOM   4195  CG  LEU A 914      19.800  55.960  59.470  1.00  0.00           C
ATOM   4196  HG  LEU A 914      20.490  56.780  59.190  1.00  0.00           H
ATOM   4197  CD1 LEU A 914      19.750  54.940  58.240  1.00  0.00           C
ATOM   4198 HD11 LEU A 914      19.070  54.060  58.300  1.00  0.00           H
ATOM   4199 HD12 LEU A 914      20.780  54.710  57.930  1.00  0.00           H
ATOM   4200 HD13 LEU A 914      19.360  55.540  57.390  1.00  0.00           H
ATOM   4201  CD2 LEU A 914      18.450  56.530  59.670  1.00  0.00           C
ATOM   4202 HD21 LEU A 914      17.660  55.760  59.550  1.00  0.00           H
ATOM   4203 HD22 LEU A 914      18.300  57.200  58.790  1.00  0.00           H
ATOM   4204 HD23 LEU A 914      18.410  57.120  60.610  1.00  0.00           H
ATOM   4205  C   LEU A 914      22.750  55.630  60.250  1.00  0.00           C
ATOM   4206  O   LEU A 914      23.050  55.850  59.120  1.00  0.00           O
ATOM   4207  N   ILE A 915      23.400  56.300  61.270  1.00  0.00           N
ATOM   4208  HN  ILE A 915      23.240  56.070  62.230  1.00  0.00           H
ATOM   4209  CA  ILE A 915      24.330  57.430  61.060  1.00  0.00           C
ATOM   4210  HA  ILE A 915      23.910  58.060  60.280  1.00  0.00           H
ATOM   4211  CB  ILE A 915      24.430  58.290  62.340  1.00  0.00           C
ATOM   4212  HB  ILE A 915      23.430  58.640  62.690  1.00  0.00           H
ATOM   4213  CG2 ILE A 915      24.990  57.510  63.560  1.00  0.00           C
ATOM   4214 HG21 ILE A 915      24.140  56.940  63.970  1.00  0.00           H
ATOM   4215 HG22 ILE A 915      25.360  58.130  64.400  1.00  0.00           H
ATOM   4216 HG23 ILE A 915      25.820  56.850  63.210  1.00  0.00           H
ATOM   4217  CG1 ILE A 915      25.340  59.500  62.060  1.00  0.00           C
ATOM   4218 HG11 ILE A 915      26.310  59.130  61.680  1.00  0.00           H
ATOM   4219 HG12 ILE A 915      25.560  59.950  63.050  1.00  0.00           H
ATOM   4220  CD  ILE A 915      24.800  60.620  61.200  1.00  0.00           C
ATOM   4221  HD1 ILE A 915      25.540  61.300  60.720  1.00  0.00           H
ATOM   4222  HD2 ILE A 915      24.030  61.200  61.760  1.00  0.00           H
ATOM   4223  HD3 ILE A 915      24.190  60.130  60.410  1.00  0.00           H
ATOM   4224  C   ILE A 915      25.670  56.800  60.650  1.00  0.00           C
ATOM   4225  O   ILE A 915      26.390  57.420  59.960  1.00  0.00           O
ATOM   4226  N   ALA A 916      25.950  55.520  60.990  1.00  0.00           N
ATOM   4227  HN  ALA A 916      25.260  55.060  61.540  1.00  0.00           H
ATOM   4228  CA  ALA A 916      27.050  54.710  60.570  1.00  0.00           C
ATOM   4229  HA  ALA A 916      27.930  55.270  60.860  1.00  0.00           H
ATOM   4230  CB  ALA A 916      27.060  53.440  61.310  1.00  0.00           C
ATOM   4231  HB1 ALA A 916      26.150  52.800  61.190  1.00  0.00           H
ATOM   4232  HB2 ALA A 916      26.960  53.820  62.340  1.00  0.00           H
ATOM   4233  HB3 ALA A 916      27.990  52.880  61.120  1.00  0.00           H
ATOM   4234  C   ALA A 916      27.170  54.350  59.070  1.00  0.00           C
ATOM   4235  O   ALA A 916      28.250  54.160  58.440  1.00  0.00           O
ATOM   4236  N   ALA A 917      26.050  54.570  58.310  1.00  0.00           N
ATOM   4237  HN  ALA A 917      25.190  54.710  58.790  1.00  0.00           H
ATOM   4238  CA  ALA A 917      26.020  54.420  56.850  1.00  0.00           C
ATOM   4239  HA  ALA A 917      26.540  53.500  56.640  1.00  0.00           H
ATOM   4240  CB  ALA A 917      24.550  54.290  56.430  1.00  0.00           C
ATOM   4241  HB1 ALA A 917      23.980  55.250  56.450  1.00  0.00           H
ATOM   4242  HB2 ALA A 917      24.090  53.510  57.070  1.00  0.00           H
ATOM   4243  HB3 ALA A 917      24.490  53.890  55.400  1.00  0.00           H
ATOM   4244  C   ALA A 917      26.730  55.530  56.070  1.00  0.00           C
ATOM   4245  O   ALA A 917      27.310  55.320  54.990  1.00  0.00           O
ATOM   4246  N   ILE A 918      26.870  56.740  56.740  1.00  0.00           N
ATOM   4247  HN  ILE A 918      26.520  56.800  57.670  1.00  0.00           H
ATOM   4248  CA  ILE A 918      27.570  57.880  56.200  1.00  0.00           C
ATOM   4249  HA  ILE A 918      27.160  58.060  55.210  1.00  0.00           H
ATOM   4250  CB  ILE A 918      27.280  59.180  56.950  1.00  0.00           C
ATOM   4251  HB  ILE A 918      27.580  59.100  58.010  1.00  0.00           H
ATOM   4252  CG2 ILE A 918      28.130  60.340  56.420  1.00  0.00           C
ATOM   4253 HG21 ILE A 918      29.210  60.280  56.660  1.00  0.00           H
ATOM   4254 HG22 ILE A 918      27.730  61.340  56.740  1.00  0.00           H
ATOM   4255 HG23 ILE A 918      27.950  60.330  55.320  1.00  0.00           H
ATOM   4256  CG1 ILE A 918      25.720  59.410  56.870  1.00  0.00           C
ATOM   4257 HG11 ILE A 918      25.270  58.550  57.400  1.00  0.00           H
ATOM   4258 HG12 ILE A 918      25.430  59.370  55.790  1.00  0.00           H
ATOM   4259  CD  ILE A 918      25.290  60.660  57.580  1.00  0.00           C
ATOM   4260  HD1 ILE A 918      25.240  61.430  56.780  1.00  0.00           H
ATOM   4261  HD2 ILE A 918      26.030  60.920  58.360  1.00  0.00           H
ATOM   4262  HD3 ILE A 918      24.270  60.470  58.000  1.00  0.00           H
ATOM   4263  C   ILE A 918      29.070  57.510  55.970  1.00  0.00           C
ATOM   4264  O   ILE A 918      29.560  57.490  54.840  1.00  0.00           O
ATOM   4265  N   PRO A 919      29.820  57.020  56.960  1.00  0.00           N
ATOM   4266  CD  PRO A 919      29.630  57.460  58.360  1.00  0.00           C
ATOM   4267  HD1 PRO A 919      28.770  56.970  58.870  1.00  0.00           H
ATOM   4268  HD2 PRO A 919      29.580  58.570  58.460  1.00  0.00           H
ATOM   4269  CA  PRO A 919      31.160  56.570  56.760  1.00  0.00           C
ATOM   4270  HA  PRO A 919      31.670  57.330  56.190  1.00  0.00           H
ATOM   4271  CB  PRO A 919      31.810  56.500  58.110  1.00  0.00           C
ATOM   4272  HB1 PRO A 919      32.890  56.720  58.020  1.00  0.00           H
ATOM   4273  HB2 PRO A 919      31.830  55.480  58.560  1.00  0.00           H
ATOM   4274  CG  PRO A 919      30.980  57.320  59.030  1.00  0.00           C
ATOM   4275  HG1 PRO A 919      30.870  56.650  59.910  1.00  0.00           H
ATOM   4276  HG2 PRO A 919      31.420  58.300  59.280  1.00  0.00           H
ATOM   4277  C   PRO A 919      31.210  55.310  55.920  1.00  0.00           C
ATOM   4278  O   PRO A 919      32.130  55.250  55.080  1.00  0.00           O
ATOM   4279  N   ALA A 920      30.250  54.300  55.920  1.00  0.00           N
ATOM   4280  HN  ALA A 920      29.550  54.400  56.620  1.00  0.00           H
ATOM   4281  CA  ALA A 920      30.250  53.210  55.020  1.00  0.00           C
ATOM   4282  HA  ALA A 920      31.120  52.580  55.140  1.00  0.00           H
ATOM   4283  CB  ALA A 920      28.980  52.410  55.500  1.00  0.00           C
ATOM   4284  HB1 ALA A 920      28.810  51.520  54.850  1.00  0.00           H
ATOM   4285  HB2 ALA A 920      28.110  53.110  55.410  1.00  0.00           H
ATOM   4286  HB3 ALA A 920      29.090  52.080  56.540  1.00  0.00           H
ATOM   4287  C   ALA A 920      30.140  53.540  53.500  1.00  0.00           C
ATOM   4288  O   ALA A 920      30.740  52.930  52.650  1.00  0.00           O
ATOM   4289  N   LEU A 921      29.320  54.600  53.130  1.00  0.00           N
ATOM   4290  HN  LEU A 921      28.850  55.170  53.790  1.00  0.00           H
ATOM   4291  CA  LEU A 921      29.110  55.050  51.740  1.00  0.00           C
ATOM   4292  HA  LEU A 921      28.840  54.200  51.120  1.00  0.00           H
ATOM   4293  CB  LEU A 921      27.930  56.000  51.590  1.00  0.00           C
ATOM   4294  HB1 LEU A 921      28.040  56.910  52.210  1.00  0.00           H
ATOM   4295  HB2 LEU A 921      27.060  55.360  51.850  1.00  0.00           H
ATOM   4296  CG  LEU A 921      27.720  56.450  50.090  1.00  0.00           C
ATOM   4297  HG  LEU A 921      28.570  57.120  49.790  1.00  0.00           H
ATOM   4298  CD1 LEU A 921      27.510  55.310  49.050  1.00  0.00           C
ATOM   4299 HD11 LEU A 921      28.350  54.570  49.040  1.00  0.00           H
ATOM   4300 HD12 LEU A 921      27.350  55.710  48.030  1.00  0.00           H
ATOM   4301 HD13 LEU A 921      26.590  54.790  49.380  1.00  0.00           H
ATOM   4302  CD2 LEU A 921      26.470  57.310  50.030  1.00  0.00           C
ATOM   4303 HD21 LEU A 921      25.620  56.610  50.040  1.00  0.00           H
ATOM   4304 HD22 LEU A 921      26.540  57.670  48.990  1.00  0.00           H
ATOM   4305 HD23 LEU A 921      26.290  58.110  50.780  1.00  0.00           H
ATOM   4306  C   LEU A 921      30.380  55.610  51.260  1.00  0.00           C
ATOM   4307  O   LEU A 921      30.890  55.220  50.210  1.00  0.00           O
ATOM   4308  N   LEU A 922      31.140  56.310  52.200  1.00  0.00           N
ATOM   4309  HN  LEU A 922      30.710  56.490  53.080  1.00  0.00           H
ATOM   4310  CA  LEU A 922      32.530  56.760  51.810  1.00  0.00           C
ATOM   4311  HA  LEU A 922      32.430  57.060  50.780  1.00  0.00           H
ATOM   4312  CB  LEU A 922      33.030  57.890  52.790  1.00  0.00           C
ATOM   4313  HB1 LEU A 922      34.110  58.160  52.700  1.00  0.00           H
ATOM   4314  HB2 LEU A 922      32.860  57.420  53.780  1.00  0.00           H
ATOM   4315  CG  LEU A 922      32.280  59.140  52.670  1.00  0.00           C
ATOM   4316  HG  LEU A 922      31.220  58.870  52.550  1.00  0.00           H
ATOM   4317  CD1 LEU A 922      32.470  60.050  53.950  1.00  0.00           C
ATOM   4318 HD11 LEU A 922      32.280  59.450  54.860  1.00  0.00           H
ATOM   4319 HD12 LEU A 922      31.890  61.000  53.890  1.00  0.00           H
ATOM   4320 HD13 LEU A 922      33.540  60.340  53.950  1.00  0.00           H
ATOM   4321  CD2 LEU A 922      32.670  59.990  51.430  1.00  0.00           C
ATOM   4322 HD21 LEU A 922      32.710  59.450  50.460  1.00  0.00           H
ATOM   4323 HD22 LEU A 922      33.660  60.470  51.620  1.00  0.00           H
ATOM   4324 HD23 LEU A 922      31.800  60.660  51.250  1.00  0.00           H
ATOM   4325  C   LEU A 922      33.610  55.670  51.580  1.00  0.00           C
ATOM   4326  O   LEU A 922      34.490  55.580  50.740  1.00  0.00           O
ATOM   4327  N   CYS A 923      33.470  54.560  52.460  1.00  0.00           N
ATOM   4328  HN  CYS A 923      32.760  54.540  53.170  1.00  0.00           H
ATOM   4329  CA  CYS A 923      34.290  53.360  52.440  1.00  0.00           C
ATOM   4330  HA  CYS A 923      35.340  53.600  52.430  1.00  0.00           H
ATOM   4331  CB  CYS A 923      34.020  52.540  53.770  1.00  0.00           C
ATOM   4332  HB1 CYS A 923      32.940  52.380  53.960  1.00  0.00           H
ATOM   4333  HB2 CYS A 923      34.340  53.160  54.640  1.00  0.00           H
ATOM   4334  SG  CYS A 923      34.970  50.960  53.810  1.00  0.00           S
ATOM   4335  HG1 CYS A 923      34.160  50.370  54.670  1.00  0.00           H
ATOM   4336  C   CYS A 923      34.160  52.560  51.160  1.00  0.00           C
ATOM   4337  O   CYS A 923      35.050  52.020  50.500  1.00  0.00           O
ATOM   4338  N   THR A 924      32.860  52.440  50.740  1.00  0.00           N
ATOM   4339  HN  THR A 924      32.180  52.820  51.380  1.00  0.00           H
ATOM   4340  CA  THR A 924      32.450  51.880  49.480  1.00  0.00           C
ATOM   4341  HA  THR A 924      32.790  50.850  49.500  1.00  0.00           H
ATOM   4342  CB  THR A 924      30.960  51.990  49.240  1.00  0.00           C
ATOM   4343  HB  THR A 924      30.710  53.050  49.050  1.00  0.00           H
ATOM   4344  OG1 THR A 924      30.260  51.400  50.350  1.00  0.00           O
ATOM   4345  HG1 THR A 924      30.710  51.700  51.150  1.00  0.00           H
ATOM   4346  CG2 THR A 924      30.480  51.110  48.030  1.00  0.00           C
ATOM   4347 HG21 THR A 924      30.860  50.060  48.070  1.00  0.00           H
ATOM   4348 HG22 THR A 924      30.830  51.530  47.060  1.00  0.00           H
ATOM   4349 HG23 THR A 924      29.380  51.050  47.950  1.00  0.00           H
ATOM   4350  C   THR A 924      33.060  52.470  48.250  1.00  0.00           C
ATOM   4351  O   THR A 924      33.340  51.740  47.290  1.00  0.00           O
ATOM   4352  N   ILE A 925      33.320  53.810  48.140  1.00  0.00           N
ATOM   4353  HN  ILE A 925      33.010  54.530  48.750  1.00  0.00           H
ATOM   4354  CA  ILE A 925      34.050  54.440  47.020  1.00  0.00           C
ATOM   4355  HA  ILE A 925      33.670  54.200  46.040  1.00  0.00           H
ATOM   4356  CB  ILE A 925      34.230  55.990  47.320  1.00  0.00           C
ATOM   4357  HB  ILE A 925      34.570  56.070  48.380  1.00  0.00           H
ATOM   4358  CG2 ILE A 925      35.380  56.610  46.420  1.00  0.00           C
ATOM   4359 HG21 ILE A 925      35.300  56.360  45.340  1.00  0.00           H
ATOM   4360 HG22 ILE A 925      36.410  56.290  46.700  1.00  0.00           H
ATOM   4361 HG23 ILE A 925      35.490  57.700  46.600  1.00  0.00           H
ATOM   4362  CG1 ILE A 925      32.890  56.790  47.240  1.00  0.00           C
ATOM   4363 HG11 ILE A 925      32.380  56.350  48.130  1.00  0.00           H
ATOM   4364 HG12 ILE A 925      32.170  56.510  46.430  1.00  0.00           H
ATOM   4365  CD  ILE A 925      32.970  58.290  47.440  1.00  0.00           C
ATOM   4366  HD1 ILE A 925      33.590  58.510  48.330  1.00  0.00           H
ATOM   4367  HD2 ILE A 925      31.990  58.710  47.750  1.00  0.00           H
ATOM   4368  HD3 ILE A 925      33.370  59.000  46.670  1.00  0.00           H
ATOM   4369  C   ILE A 925      35.500  53.820  46.990  1.00  0.00           C
ATOM   4370  O   ILE A 925      35.990  53.450  45.920  1.00  0.00           O
ATOM   4371  N   LEU A 926      36.130  53.710  48.110  1.00  0.00           N
ATOM   4372  HN  LEU A 926      35.640  53.910  48.950  1.00  0.00           H
ATOM   4373  CA  LEU A 926      37.470  53.160  48.090  1.00  0.00           C
ATOM   4374  HA  LEU A 926      38.020  53.750  47.380  1.00  0.00           H
ATOM   4375  CB  LEU A 926      38.180  53.240  49.440  1.00  0.00           C
ATOM   4376  HB1 LEU A 926      39.240  52.890  49.360  1.00  0.00           H
ATOM   4377  HB2 LEU A 926      37.690  52.550  50.170  1.00  0.00           H
ATOM   4378  CG  LEU A 926      38.190  54.650  50.090  1.00  0.00           C
ATOM   4379  HG  LEU A 926      37.140  55.000  50.210  1.00  0.00           H
ATOM   4380  CD1 LEU A 926      38.670  54.460  51.530  1.00  0.00           C
ATOM   4381 HD11 LEU A 926      37.860  54.140  52.210  1.00  0.00           H
ATOM   4382 HD12 LEU A 926      39.060  55.400  51.960  1.00  0.00           H
ATOM   4383 HD13 LEU A 926      39.510  53.740  51.640  1.00  0.00           H
ATOM   4384  CD2 LEU A 926      38.980  55.770  49.290  1.00  0.00           C
ATOM   4385 HD21 LEU A 926      39.070  56.710  49.870  1.00  0.00           H
ATOM   4386 HD22 LEU A 926      38.460  55.910  48.310  1.00  0.00           H
ATOM   4387 HD23 LEU A 926      40.010  55.440  49.100  1.00  0.00           H
ATOM   4388  C   LEU A 926      37.580  51.680  47.630  1.00  0.00           C
ATOM   4389  O   LEU A 926      38.500  51.270  46.940  1.00  0.00           O
ATOM   4390  N   ILE A 927      36.570  50.910  48.070  1.00  0.00           N
ATOM   4391  HN  ILE A 927      35.890  51.370  48.640  1.00  0.00           H
ATOM   4392  CA  ILE A 927      36.480  49.520  47.710  1.00  0.00           C
ATOM   4393  HA  ILE A 927      37.470  49.110  47.850  1.00  0.00           H
ATOM   4394  CB  ILE A 927      35.500  48.750  48.610  1.00  0.00           C
ATOM   4395  HB  ILE A 927      34.500  49.250  48.540  1.00  0.00           H
ATOM   4396  CG2 ILE A 927      35.260  47.250  47.970  1.00  0.00           C
ATOM   4397 HG21 ILE A 927      34.730  47.270  46.990  1.00  0.00           H
ATOM   4398 HG22 ILE A 927      34.670  46.670  48.710  1.00  0.00           H
ATOM   4399 HG23 ILE A 927      36.280  46.850  47.800  1.00  0.00           H
ATOM   4400  CG1 ILE A 927      36.020  48.720  50.030  1.00  0.00           C
ATOM   4401 HG11 ILE A 927      35.280  48.180  50.660  1.00  0.00           H
ATOM   4402 HG12 ILE A 927      36.160  49.770  50.370  1.00  0.00           H
ATOM   4403  CD  ILE A 927      37.320  48.010  50.220  1.00  0.00           C
ATOM   4404  HD1 ILE A 927      38.150  48.440  49.610  1.00  0.00           H
ATOM   4405  HD2 ILE A 927      37.150  47.010  49.740  1.00  0.00           H
ATOM   4406  HD3 ILE A 927      37.490  48.010  51.320  1.00  0.00           H
ATOM   4407  C   ILE A 927      36.260  49.390  46.270  1.00  0.00           C
ATOM   4408  O   ILE A 927      37.000  48.770  45.520  1.00  0.00           O
ATOM   4409  N   PHE A 928      35.230  50.170  45.740  1.00  0.00           N
ATOM   4410  HN  PHE A 928      34.690  50.810  46.280  1.00  0.00           H
ATOM   4411  CA  PHE A 928      34.970  50.200  44.350  1.00  0.00           C
ATOM   4412  HA  PHE A 928      34.750  49.200  44.010  1.00  0.00           H
ATOM   4413  CB  PHE A 928      33.760  51.160  44.090  1.00  0.00           C
ATOM   4414  HB1 PHE A 928      33.960  52.150  44.560  1.00  0.00           H
ATOM   4415  HB2 PHE A 928      32.910  50.700  44.630  1.00  0.00           H
ATOM   4416  CG  PHE A 928      33.440  51.370  42.620  1.00  0.00           C
ATOM   4417  CD1 PHE A 928      32.750  50.420  41.900  1.00  0.00           C
ATOM   4418  HD1 PHE A 928      32.680  49.380  42.220  1.00  0.00           H
ATOM   4419  CE1 PHE A 928      32.160  50.760  40.750  1.00  0.00           C
ATOM   4420  HE1 PHE A 928      31.540  50.080  40.180  1.00  0.00           H
ATOM   4421  CZ  PHE A 928      32.310  52.040  40.200  1.00  0.00           C
ATOM   4422  HZ  PHE A 928      31.980  52.440  39.260  1.00  0.00           H
ATOM   4423  CD2 PHE A 928      33.680  52.700  42.150  1.00  0.00           C
ATOM   4424  HD2 PHE A 928      34.170  53.440  42.770  1.00  0.00           H
ATOM   4425  CE2 PHE A 928      33.220  52.980  40.860  1.00  0.00           C
ATOM   4426  HE2 PHE A 928      33.350  53.950  40.410  1.00  0.00           H
ATOM   4427  C   PHE A 928      36.130  50.620  43.480  1.00  0.00           C
ATOM   4428  O   PHE A 928      36.380  49.990  42.480  1.00  0.00           O
ATOM   4429  N   MET A 929      36.880  51.680  43.810  1.00  0.00           N
ATOM   4430  HN  MET A 929      36.690  52.370  44.520  1.00  0.00           H
ATOM   4431  CA  MET A 929      38.000  52.080  42.960  1.00  0.00           C
ATOM   4432  HA  MET A 929      37.610  52.190  41.960  1.00  0.00           H
ATOM   4433  CB  MET A 929      38.480  53.440  43.580  1.00  0.00           C
ATOM   4434  HB1 MET A 929      38.570  53.330  44.680  1.00  0.00           H
ATOM   4435  HB2 MET A 929      37.720  54.190  43.260  1.00  0.00           H
ATOM   4436  CG  MET A 929      39.800  54.070  42.960  1.00  0.00           C
ATOM   4437  HG1 MET A 929      39.580  54.240  41.880  1.00  0.00           H
ATOM   4438  HG2 MET A 929      40.560  53.280  43.060  1.00  0.00           H
ATOM   4439  SD  MET A 929      40.160  55.660  43.700  1.00  0.00           S
ATOM   4440  CE  MET A 929      41.730  55.820  42.720  1.00  0.00           C
ATOM   4441  HE1 MET A 929      41.530  55.810  41.620  1.00  0.00           H
ATOM   4442  HE2 MET A 929      42.390  54.940  42.870  1.00  0.00           H
ATOM   4443  HE3 MET A 929      42.290  56.750  42.920  1.00  0.00           H
ATOM   4444  C   MET A 929      39.140  51.070  42.790  1.00  0.00           C
ATOM   4445  O   MET A 929      39.560  50.810  41.700  1.00  0.00           O
ATOM   4446  N   ASP A 930      39.510  50.460  43.810  1.00  0.00           N
ATOM   4447  HN  ASP A 930      39.060  50.590  44.700  1.00  0.00           H
ATOM   4448  CA  ASP A 930      40.530  49.440  43.840  1.00  0.00           C
ATOM   4449  HA  ASP A 930      41.360  49.850  43.290  1.00  0.00           H
ATOM   4450  CB  ASP A 930      40.930  49.120  45.260  1.00  0.00           C
ATOM   4451  HB1 ASP A 930      41.500  48.170  45.360  1.00  0.00           H
ATOM   4452  HB2 ASP A 930      40.000  49.170  45.870  1.00  0.00           H
ATOM   4453  CG  ASP A 930      42.060  50.100  45.690  1.00  0.00           C
ATOM   4454  OD1 ASP A 930      42.980  50.360  44.920  1.00  0.00           O
ATOM   4455  OD2 ASP A 930      42.040  50.460  46.940  1.00  0.00           O
ATOM   4456  C   ASP A 930      40.180  48.240  43.050  1.00  0.00           C
ATOM   4457  O   ASP A 930      40.890  47.880  42.120  1.00  0.00           O
ATOM   4458  N   GLN A 931      38.890  47.760  43.130  1.00  0.00           N
ATOM   4459  HN  GLN A 931      38.200  48.130  43.760  1.00  0.00           H
ATOM   4460  CA  GLN A 931      38.300  46.700  42.280  1.00  0.00           C
ATOM   4461  HA  GLN A 931      38.960  45.850  42.320  1.00  0.00           H
ATOM   4462  CB  GLN A 931      36.860  46.270  42.730  1.00  0.00           C
ATOM   4463  HB1 GLN A 931      36.440  45.740  41.850  1.00  0.00           H
ATOM   4464  HB2 GLN A 931      36.260  47.210  42.830  1.00  0.00           H
ATOM   4465  CG  GLN A 931      36.800  45.330  43.880  1.00  0.00           C
ATOM   4466  HG1 GLN A 931      35.760  44.950  43.830  1.00  0.00           H
ATOM   4467  HG2 GLN A 931      36.860  45.930  44.810  1.00  0.00           H
ATOM   4468  CD  GLN A 931      37.610  44.040  44.130  1.00  0.00           C
ATOM   4469  OE1 GLN A 931      38.290  43.810  45.150  1.00  0.00           O
ATOM   4470  NE2 GLN A 931      37.720  43.120  43.070  1.00  0.00           N
ATOM   4471 HE21 GLN A 931      38.250  42.290  43.180  1.00  0.00           H
ATOM   4472 HE22 GLN A 931      37.360  43.320  42.170  1.00  0.00           H
ATOM   4473  C   GLN A 931      38.320  47.050  40.800  1.00  0.00           C
ATOM   4474  O   GLN A 931      38.640  46.210  39.960  1.00  0.00           O
ATOM   4475  N   GLN A 932      37.880  48.290  40.480  1.00  0.00           N
ATOM   4476  HN  GLN A 932      37.550  48.820  41.260  1.00  0.00           H
ATOM   4477  CA  GLN A 932      37.910  48.940  39.170  1.00  0.00           C
ATOM   4478  HA  GLN A 932      37.350  48.290  38.510  1.00  0.00           H
ATOM   4479  CB  GLN A 932      37.170  50.310  39.170  1.00  0.00           C
ATOM   4480  HB1 GLN A 932      37.280  50.780  38.170  1.00  0.00           H
ATOM   4481  HB2 GLN A 932      37.610  51.130  39.760  1.00  0.00           H
ATOM   4482  CG  GLN A 932      35.650  50.310  39.450  1.00  0.00           C
ATOM   4483  HG1 GLN A 932      35.050  51.010  38.820  1.00  0.00           H
ATOM   4484  HG2 GLN A 932      35.490  50.690  40.480  1.00  0.00           H
ATOM   4485  CD  GLN A 932      35.050  48.960  39.260  1.00  0.00           C
ATOM   4486  OE1 GLN A 932      34.670  48.540  38.180  1.00  0.00           O
ATOM   4487  NE2 GLN A 932      34.890  48.170  40.330  1.00  0.00           N
ATOM   4488 HE21 GLN A 932      35.250  48.510  41.190  1.00  0.00           H
ATOM   4489 HE22 GLN A 932      34.440  47.290  40.160  1.00  0.00           H
ATOM   4490  C   GLN A 932      39.290  49.060  38.550  1.00  0.00           C
ATOM   4491  O   GLN A 932      39.390  48.570  37.450  1.00  0.00           O
ATOM   4492  N   ILE A 933      40.300  49.560  39.290  1.00  0.00           N
ATOM   4493  HN  ILE A 933      40.090  49.880  40.200  1.00  0.00           H
ATOM   4494  CA  ILE A 933      41.690  49.680  38.780  1.00  0.00           C
ATOM   4495  HA  ILE A 933      41.770  50.180  37.830  1.00  0.00           H
ATOM   4496  CB  ILE A 933      42.410  50.530  39.790  1.00  0.00           C
ATOM   4497  HB  ILE A 933      42.180  50.100  40.780  1.00  0.00           H
ATOM   4498  CG2 ILE A 933      43.900  50.530  39.440  1.00  0.00           C
ATOM   4499 HG21 ILE A 933      44.450  51.240  40.100  1.00  0.00           H
ATOM   4500 HG22 ILE A 933      44.170  50.980  38.460  1.00  0.00           H
ATOM   4501 HG23 ILE A 933      44.480  49.590  39.550  1.00  0.00           H
ATOM   4502  CG1 ILE A 933      41.820  51.970  39.800  1.00  0.00           C
ATOM   4503 HG11 ILE A 933      40.710  51.950  39.890  1.00  0.00           H
ATOM   4504 HG12 ILE A 933      42.010  52.380  38.780  1.00  0.00           H
ATOM   4505  CD  ILE A 933      42.300  52.840  40.930  1.00  0.00           C
ATOM   4506  HD1 ILE A 933      42.230  52.330  41.930  1.00  0.00           H
ATOM   4507  HD2 ILE A 933      41.720  53.780  40.970  1.00  0.00           H
ATOM   4508  HD3 ILE A 933      43.370  53.120  40.800  1.00  0.00           H
ATOM   4509  C   ILE A 933      42.280  48.310  38.570  1.00  0.00           C
ATOM   4510  O   ILE A 933      42.910  48.010  37.570  1.00  0.00           O
ATOM   4511  N   THR A 934      42.040  47.400  39.470  1.00  0.00           N
ATOM   4512  HN  THR A 934      41.520  47.610  40.290  1.00  0.00           H
ATOM   4513  CA  THR A 934      42.670  46.100  39.300  1.00  0.00           C
ATOM   4514  HA  THR A 934      43.620  46.220  38.820  1.00  0.00           H
ATOM   4515  CB  THR A 934      42.740  45.290  40.650  1.00  0.00           C
ATOM   4516  HB  THR A 934      41.760  44.810  40.810  1.00  0.00           H
ATOM   4517  OG1 THR A 934      43.090  46.090  41.780  1.00  0.00           O
ATOM   4518  HG1 THR A 934      42.470  46.830  41.760  1.00  0.00           H
ATOM   4519  CG2 THR A 934      43.810  44.220  40.530  1.00  0.00           C
ATOM   4520 HG21 THR A 934      43.560  43.600  39.650  1.00  0.00           H
ATOM   4521 HG22 THR A 934      43.840  43.560  41.420  1.00  0.00           H
ATOM   4522 HG23 THR A 934      44.760  44.740  40.240  1.00  0.00           H
ATOM   4523  C   THR A 934      41.890  45.240  38.340  1.00  0.00           C
ATOM   4524  O   THR A 934      42.420  44.310  37.710  1.00  0.00           O
ATOM   4525  N   ALA A 935      40.620  45.530  37.960  1.00  0.00           N
ATOM   4526  HN  ALA A 935      40.000  46.130  38.460  1.00  0.00           H
ATOM   4527  CA  ALA A 935      39.980  44.840  36.890  1.00  0.00           C
ATOM   4528  HA  ALA A 935      40.230  43.790  36.930  1.00  0.00           H
ATOM   4529  CB  ALA A 935      38.390  44.980  37.000  1.00  0.00           C
ATOM   4530  HB1 ALA A 935      38.180  44.850  38.070  1.00  0.00           H
ATOM   4531  HB2 ALA A 935      37.780  44.240  36.430  1.00  0.00           H
ATOM   4532  HB3 ALA A 935      38.120  46.000  36.660  1.00  0.00           H
ATOM   4533  C   ALA A 935      40.420  45.350  35.520  1.00  0.00           C
ATOM   4534  O   ALA A 935      40.210  44.650  34.560  1.00  0.00           O
ATOM   4535  N   VAL A 936      40.980  46.560  35.340  1.00  0.00           N
ATOM   4536  HN  VAL A 936      40.970  47.360  35.950  1.00  0.00           H
ATOM   4537  CA  VAL A 936      41.540  46.910  34.060  1.00  0.00           C
ATOM   4538  HA  VAL A 936      40.850  46.810  33.240  1.00  0.00           H
ATOM   4539  CB  VAL A 936      41.950  48.410  34.040  1.00  0.00           C
ATOM   4540  HB  VAL A 936      42.690  48.690  34.810  1.00  0.00           H
ATOM   4541  CG1 VAL A 936      42.550  48.760  32.650  1.00  0.00           C
ATOM   4542 HG11 VAL A 936      43.480  48.300  32.240  1.00  0.00           H
ATOM   4543 HG12 VAL A 936      42.870  49.830  32.710  1.00  0.00           H
ATOM   4544 HG13 VAL A 936      41.810  48.610  31.850  1.00  0.00           H
ATOM   4545  CG2 VAL A 936      40.710  49.360  34.320  1.00  0.00           C
ATOM   4546 HG21 VAL A 936      39.700  49.100  33.940  1.00  0.00           H
ATOM   4547 HG22 VAL A 936      40.870  50.350  33.860  1.00  0.00           H
ATOM   4548 HG23 VAL A 936      40.470  49.360  35.400  1.00  0.00           H
ATOM   4549  C   VAL A 936      42.710  45.980  33.680  1.00  0.00           C
ATOM   4550  O   VAL A 936      42.920  45.660  32.520  1.00  0.00           O
ATOM   4551  N   ILE A 937      43.510  45.490  34.650  1.00  0.00           N
ATOM   4552  HN  ILE A 937      43.310  45.760  35.590  1.00  0.00           H
ATOM   4553  CA  ILE A 937      44.550  44.370  34.470  1.00  0.00           C
ATOM   4554  HA  ILE A 937      45.300  44.840  33.840  1.00  0.00           H
ATOM   4555  CB  ILE A 937      45.180  43.960  35.740  1.00  0.00           C
ATOM   4556  HB  ILE A 937      44.320  43.470  36.240  1.00  0.00           H
ATOM   4557  CG2 ILE A 937      46.290  43.020  35.450  1.00  0.00           C
ATOM   4558 HG21 ILE A 937      46.050  42.120  34.850  1.00  0.00           H
ATOM   4559 HG22 ILE A 937      46.660  42.740  36.460  1.00  0.00           H
ATOM   4560 HG23 ILE A 937      47.080  43.620  34.970  1.00  0.00           H
ATOM   4561  CG1 ILE A 937      45.690  45.050  36.710  1.00  0.00           C
ATOM   4562 HG11 ILE A 937      46.210  44.550  37.560  1.00  0.00           H
ATOM   4563 HG12 ILE A 937      44.790  45.510  37.160  1.00  0.00           H
ATOM   4564  CD  ILE A 937      46.650  46.070  36.060  1.00  0.00           C
ATOM   4565  HD1 ILE A 937      46.600  47.040  36.590  1.00  0.00           H
ATOM   4566  HD2 ILE A 937      46.110  46.270  35.110  1.00  0.00           H
ATOM   4567  HD3 ILE A 937      47.700  45.740  35.910  1.00  0.00           H
ATOM   4568  C   ILE A 937      44.100  43.130  33.590  1.00  0.00           C
ATOM   4569  O   ILE A 937      44.790  42.640  32.670  1.00  0.00           O
ATOM   4570  N   ILE A 938      42.910  42.630  33.940  1.00  0.00           N
ATOM   4571  HN  ILE A 938      42.390  42.880  34.750  1.00  0.00           H
ATOM   4572  CA  ILE A 938      42.240  41.590  33.230  1.00  0.00           C
ATOM   4573  HA  ILE A 938      42.910  40.740  33.090  1.00  0.00           H
ATOM   4574  CB  ILE A 938      41.030  41.160  34.040  1.00  0.00           C
ATOM   4575  HB  ILE A 938      40.260  41.950  34.110  1.00  0.00           H
ATOM   4576  CG2 ILE A 938      40.220  40.030  33.320  1.00  0.00           C
ATOM   4577 HG21 ILE A 938      40.820  39.140  33.030  1.00  0.00           H
ATOM   4578 HG22 ILE A 938      39.850  40.270  32.300  1.00  0.00           H
ATOM   4579 HG23 ILE A 938      39.440  39.600  33.990  1.00  0.00           H
ATOM   4580  CG1 ILE A 938      41.440  40.720  35.500  1.00  0.00           C
ATOM   4581 HG11 ILE A 938      40.510  40.280  35.900  1.00  0.00           H
ATOM   4582 HG12 ILE A 938      41.430  41.590  36.190  1.00  0.00           H
ATOM   4583  CD  ILE A 938      42.570  39.780  35.620  1.00  0.00           C
ATOM   4584  HD1 ILE A 938      43.550  40.270  35.390  1.00  0.00           H
ATOM   4585  HD2 ILE A 938      42.550  38.850  34.990  1.00  0.00           H
ATOM   4586  HD3 ILE A 938      42.800  39.420  36.640  1.00  0.00           H
ATOM   4587  C   ILE A 938      41.840  41.930  31.740  1.00  0.00           C
ATOM   4588  O   ILE A 938      41.740  40.980  30.980  1.00  0.00           O
ATOM   4589  N   ASN A 939      41.670  43.200  31.350  1.00  0.00           N
ATOM   4590  HN  ASN A 939      42.100  43.870  31.950  1.00  0.00           H
ATOM   4591  CA  ASN A 939      41.190  43.530  30.040  1.00  0.00           C
ATOM   4592  HA  ASN A 939      40.550  42.740  29.650  1.00  0.00           H
ATOM   4593  CB  ASN A 939      40.330  44.840  30.180  1.00  0.00           C
ATOM   4594  HB1 ASN A 939      40.080  45.190  29.160  1.00  0.00           H
ATOM   4595  HB2 ASN A 939      40.850  45.700  30.660  1.00  0.00           H
ATOM   4596  CG  ASN A 939      38.880  44.590  30.780  1.00  0.00           C
ATOM   4597  OD1 ASN A 939      38.430  43.490  31.070  1.00  0.00           O
ATOM   4598  ND2 ASN A 939      38.050  45.620  30.920  1.00  0.00           N
ATOM   4599 HD21 ASN A 939      38.450  46.540  30.840  1.00  0.00           H
ATOM   4600 HD22 ASN A 939      37.140  45.470  31.310  1.00  0.00           H
ATOM   4601  C   ASN A 939      42.340  43.780  29.070  1.00  0.00           C
ATOM   4602  O   ASN A 939      42.120  44.130  27.910  1.00  0.00           O
ATOM   4603  N   ARG A 940      43.600  43.510  29.440  1.00  0.00           N
ATOM   4604  HN  ARG A 940      43.820  43.150  30.340  1.00  0.00           H
ATOM   4605  CA  ARG A 940      44.780  43.540  28.600  1.00  0.00           C
ATOM   4606  HA  ARG A 940      44.830  44.490  28.080  1.00  0.00           H
ATOM   4607  CB  ARG A 940      46.140  43.430  29.380  1.00  0.00           C
ATOM   4608  HB1 ARG A 940      46.960  43.370  28.650  1.00  0.00           H
ATOM   4609  HB2 ARG A 940      45.980  42.480  29.940  1.00  0.00           H
ATOM   4610  CG  ARG A 940      46.340  44.590  30.240  1.00  0.00           C
ATOM   4611  HG1 ARG A 940      45.570  44.900  30.960  1.00  0.00           H
ATOM   4612  HG2 ARG A 940      46.440  45.480  29.580  1.00  0.00           H
ATOM   4613  CD  ARG A 940      47.440  44.430  31.240  1.00  0.00           C
ATOM   4614  HD1 ARG A 940      48.310  44.120  30.620  1.00  0.00           H
ATOM   4615  HD2 ARG A 940      47.190  43.540  31.850  1.00  0.00           H
ATOM   4616  NE  ARG A 940      47.630  45.660  32.110  1.00  0.00           N
ATOM   4617  HE  ARG A 940      47.340  46.570  31.800  1.00  0.00           H
ATOM   4618  CZ  ARG A 940      48.660  45.950  32.880  1.00  0.00           C
ATOM   4619  NH1 ARG A 940      48.770  47.170  33.380  1.00  0.00           N
ATOM   4620 HH11 ARG A 940      47.980  47.740  33.610  1.00  0.00           H
ATOM   4621 HH12 ARG A 940      49.520  47.320  34.040  1.00  0.00           H
ATOM   4622  NH2 ARG A 940      49.500  45.050  33.260  1.00  0.00           N
ATOM   4623 HH21 ARG A 940      49.390  44.100  32.950  1.00  0.00           H
ATOM   4624 HH22 ARG A 940      50.330  45.320  33.760  1.00  0.00           H
ATOM   4625  C   ARG A 940      44.660  42.520  27.460  1.00  0.00           C
ATOM   4626  O   ARG A 940      43.950  41.500  27.590  1.00  0.00           O
ATOM   4627  N   LYS A 941      45.140  42.900  26.300  1.00  0.00           N
ATOM   4628  HN  LYS A 941      45.690  43.730  26.210  1.00  0.00           H
ATOM   4629  CA  LYS A 941      44.830  42.280  25.010  1.00  0.00           C
ATOM   4630  HA  LYS A 941      43.870  41.810  25.060  1.00  0.00           H
ATOM   4631  CB  LYS A 941      44.960  43.340  23.880  1.00  0.00           C
ATOM   4632  HB1 LYS A 941      44.430  44.270  24.190  1.00  0.00           H
ATOM   4633  HB2 LYS A 941      44.480  42.900  22.970  1.00  0.00           H
ATOM   4634  CG  LYS A 941      46.380  43.840  23.490  1.00  0.00           C
ATOM   4635  HG1 LYS A 941      46.780  43.050  22.830  1.00  0.00           H
ATOM   4636  HG2 LYS A 941      47.020  43.780  24.390  1.00  0.00           H
ATOM   4637  CD  LYS A 941      46.350  45.240  22.780  1.00  0.00           C
ATOM   4638  HD1 LYS A 941      45.810  46.020  23.350  1.00  0.00           H
ATOM   4639  HD2 LYS A 941      45.790  45.120  21.830  1.00  0.00           H
ATOM   4640  CE  LYS A 941      47.780  45.800  22.550  1.00  0.00           C
ATOM   4641  HE1 LYS A 941      47.710  46.770  22.050  1.00  0.00           H
ATOM   4642  HE2 LYS A 941      48.450  45.090  22.000  1.00  0.00           H
ATOM   4643  NZ  LYS A 941      48.360  46.020  23.870  1.00  0.00           N
ATOM   4644  HZ1 LYS A 941      49.160  46.670  23.930  1.00  0.00           H
ATOM   4645  HZ2 LYS A 941      48.590  45.080  24.250  1.00  0.00           H
ATOM   4646  HZ3 LYS A 941      47.620  46.440  24.480  1.00  0.00           H
ATOM   4647  C   LYS A 941      45.750  40.980  24.650  1.00  0.00           C
ATOM   4648  O   LYS A 941      45.370  40.230  23.720  1.00  0.00           O
ATOM   4649  N   GLU A 942      46.840  40.750  25.330  1.00  0.00           N
ATOM   4650  HN  GLU A 942      47.250  41.370  25.980  1.00  0.00           H
ATOM   4651  CA  GLU A 942      47.820  39.720  24.890  1.00  0.00           C
ATOM   4652  HA  GLU A 942      47.810  39.830  23.820  1.00  0.00           H
ATOM   4653  CB  GLU A 942      49.280  40.040  25.160  1.00  0.00           C
ATOM   4654  HB1 GLU A 942      49.850  39.220  24.680  1.00  0.00           H
ATOM   4655  HB2 GLU A 942      49.340  39.910  26.270  1.00  0.00           H
ATOM   4656  CG  GLU A 942      49.810  41.290  24.650  1.00  0.00           C
ATOM   4657  HG1 GLU A 942      49.710  41.540  23.570  1.00  0.00           H
ATOM   4658  HG2 GLU A 942      50.900  41.310  24.840  1.00  0.00           H
ATOM   4659  CD  GLU A 942      49.270  42.500  25.410  1.00  0.00           C
ATOM   4660  OE1 GLU A 942      49.450  43.680  24.920  1.00  0.00           O
ATOM   4661  OE2 GLU A 942      48.730  42.350  26.520  1.00  0.00           O
ATOM   4662  C   GLU A 942      47.360  38.250  25.120  1.00  0.00           C
ATOM   4663  O   GLU A 942      47.630  37.340  24.300  1.00  0.00           O
ATOM   4664  N   HSD A 943      46.630  37.950  26.200  1.00  0.00           N
ATOM   4665  HN  HSD A 943      46.340  38.680  26.820  1.00  0.00           H
ATOM   4666  CA  HSD A 943      46.100  36.590  26.470  1.00  0.00           C
ATOM   4667  HA  HSD A 943      46.550  35.870  25.800  1.00  0.00           H
ATOM   4668  CB  HSD A 943      46.440  36.240  27.930  1.00  0.00           C
ATOM   4669  HB1 HSD A 943      45.850  35.370  28.280  1.00  0.00           H
ATOM   4670  HB2 HSD A 943      46.040  37.030  28.600  1.00  0.00           H
ATOM   4671  ND1 HSD A 943      48.890  35.760  27.370  1.00  0.00           N
ATOM   4672  HD1 HSD A 943      48.770  35.540  26.410  1.00  0.00           H
ATOM   4673  CG  HSD A 943      47.890  36.040  28.300  1.00  0.00           C
ATOM   4674  CE1 HSD A 943      50.030  35.710  28.100  1.00  0.00           C
ATOM   4675  HE1 HSD A 943      51.060  35.550  27.780  1.00  0.00           H
ATOM   4676  NE2 HSD A 943      49.890  35.880  29.420  1.00  0.00           N
ATOM   4677  CD2 HSD A 943      48.510  36.150  29.580  1.00  0.00           C
ATOM   4678  HD2 HSD A 943      48.040  36.410  30.520  1.00  0.00           H
ATOM   4679  C   HSD A 943      44.540  36.610  26.280  1.00  0.00           C
ATOM   4680  O   HSD A 943      43.930  37.450  26.930  1.00  0.00           O
ATOM   4681  N   LYS A 944      44.010  35.800  25.360  1.00  0.00           N
ATOM   4682  HN  LYS A 944      44.630  35.270  24.790  1.00  0.00           H
ATOM   4683  CA  LYS A 944      42.610  35.470  25.190  1.00  0.00           C
ATOM   4684  HA  LYS A 944      42.020  36.360  25.330  1.00  0.00           H
ATOM   4685  CB  LYS A 944      42.530  34.960  23.720  1.00  0.00           C
ATOM   4686  HB1 LYS A 944      41.490  34.730  23.460  1.00  0.00           H
ATOM   4687  HB2 LYS A 944      43.150  34.030  23.760  1.00  0.00           H
ATOM   4688  CG  LYS A 944      43.000  35.880  22.620  1.00  0.00           C
ATOM   4689  HG1 LYS A 944      42.980  35.300  21.680  1.00  0.00           H
ATOM   4690  HG2 LYS A 944      44.080  36.040  22.820  1.00  0.00           H
ATOM   4691  CD  LYS A 944      42.240  37.270  22.640  1.00  0.00           C
ATOM   4692  HD1 LYS A 944      42.280  37.680  23.680  1.00  0.00           H
ATOM   4693  HD2 LYS A 944      41.170  37.280  22.330  1.00  0.00           H
ATOM   4694  CE  LYS A 944      42.920  38.310  21.730  1.00  0.00           C
ATOM   4695  HE1 LYS A 944      44.030  38.180  21.750  1.00  0.00           H
ATOM   4696  HE2 LYS A 944      42.640  39.290  22.160  1.00  0.00           H
ATOM   4697  NZ  LYS A 944      42.460  38.240  20.270  1.00  0.00           N
ATOM   4698  HZ1 LYS A 944      42.940  38.890  19.630  1.00  0.00           H
ATOM   4699  HZ2 LYS A 944      41.500  38.620  20.370  1.00  0.00           H
ATOM   4700  HZ3 LYS A 944      42.360  37.280  19.890  1.00  0.00           H
ATOM   4701  C   LYS A 944      42.070  34.420  26.100  1.00  0.00           C
ATOM   4702  O   LYS A 944      42.680  33.440  26.530  1.00  0.00           O
ATOM   4703  N   LEU A 945      40.750  34.600  26.500  1.00  0.00           N
ATOM   4704  HN  LEU A 945      40.200  35.310  26.080  1.00  0.00           H
ATOM   4705  CA  LEU A 945      40.150  33.970  27.550  1.00  0.00           C
ATOM   4706  HA  LEU A 945      40.920  33.510  28.150  1.00  0.00           H
ATOM   4707  CB  LEU A 945      39.360  35.010  28.470  1.00  0.00           C
ATOM   4708  HB1 LEU A 945      39.140  34.390  29.370  1.00  0.00           H
ATOM   4709  HB2 LEU A 945      38.400  35.220  27.930  1.00  0.00           H
ATOM   4710  CG  LEU A 945      40.190  36.340  28.820  1.00  0.00           C
ATOM   4711  HG  LEU A 945      40.220  36.960  27.900  1.00  0.00           H
ATOM   4712  CD1 LEU A 945      39.330  37.100  29.870  1.00  0.00           C
ATOM   4713 HD11 LEU A 945      38.250  36.920  29.670  1.00  0.00           H
ATOM   4714 HD12 LEU A 945      39.620  38.170  29.890  1.00  0.00           H
ATOM   4715 HD13 LEU A 945      39.600  36.680  30.870  1.00  0.00           H
ATOM   4716  CD2 LEU A 945      41.650  36.010  29.480  1.00  0.00           C
ATOM   4717 HD21 LEU A 945      41.430  35.320  30.330  1.00  0.00           H
ATOM   4718 HD22 LEU A 945      41.840  37.040  29.880  1.00  0.00           H
ATOM   4719 HD23 LEU A 945      42.390  35.720  28.720  1.00  0.00           H
ATOM   4720  C   LEU A 945      39.360  32.720  27.030  1.00  0.00           C
ATOM   4721  O   LEU A 945      38.650  32.800  26.030  1.00  0.00           O
ATOM   4722  N   LYS A 946      39.350  31.580  27.800  1.00  0.00           N
ATOM   4723  HN  LYS A 946      40.000  31.430  28.540  1.00  0.00           H
ATOM   4724  CA  LYS A 946      38.490  30.460  27.640  1.00  0.00           C
ATOM   4725  HA  LYS A 946      37.960  30.610  26.720  1.00  0.00           H
ATOM   4726  CB  LYS A 946      39.320  29.100  27.750  1.00  0.00           C
ATOM   4727  HB1 LYS A 946      38.670  28.190  27.730  1.00  0.00           H
ATOM   4728  HB2 LYS A 946      39.910  29.040  28.690  1.00  0.00           H
ATOM   4729  CG  LYS A 946      40.390  28.850  26.670  1.00  0.00           C
ATOM   4730  HG1 LYS A 946      40.910  27.910  26.940  1.00  0.00           H
ATOM   4731  HG2 LYS A 946      41.000  29.780  26.670  1.00  0.00           H
ATOM   4732  CD  LYS A 946      39.770  28.650  25.300  1.00  0.00           C
ATOM   4733  HD1 LYS A 946      39.050  29.480  25.120  1.00  0.00           H
ATOM   4734  HD2 LYS A 946      39.080  27.780  25.270  1.00  0.00           H
ATOM   4735  CE  LYS A 946      40.730  28.580  24.140  1.00  0.00           C
ATOM   4736  HE1 LYS A 946      40.230  28.250  23.210  1.00  0.00           H
ATOM   4737  HE2 LYS A 946      41.500  27.810  24.360  1.00  0.00           H
ATOM   4738  NZ  LYS A 946      41.430  29.800  23.810  1.00  0.00           N
ATOM   4739  HZ1 LYS A 946      42.200  29.990  24.480  1.00  0.00           H
ATOM   4740  HZ2 LYS A 946      40.900  30.680  23.690  1.00  0.00           H
ATOM   4741  HZ3 LYS A 946      41.830  29.570  22.880  1.00  0.00           H
ATOM   4742  C   LYS A 946      37.470  30.380  28.670  1.00  0.00           C
ATOM   4743  O   LYS A 946      36.420  29.740  28.530  1.00  0.00           O
ATOM   4744  N   LYS A 947      37.610  31.030  29.830  1.00  0.00           N
ATOM   4745  HN  LYS A 947      38.390  31.570  30.140  1.00  0.00           H
ATOM   4746  CA  LYS A 947      36.630  30.860  30.880  1.00  0.00           C
ATOM   4747  HA  LYS A 947      35.780  30.250  30.620  1.00  0.00           H
ATOM   4748  CB  LYS A 947      37.300  30.160  32.150  1.00  0.00           C
ATOM   4749  HB1 LYS A 947      36.550  30.160  32.960  1.00  0.00           H
ATOM   4750  HB2 LYS A 947      38.250  30.720  32.350  1.00  0.00           H
ATOM   4751  CG  LYS A 947      37.520  28.720  31.860  1.00  0.00           C
ATOM   4752  HG1 LYS A 947      38.090  28.660  30.910  1.00  0.00           H
ATOM   4753  HG2 LYS A 947      36.610  28.150  31.640  1.00  0.00           H
ATOM   4754  CD  LYS A 947      38.350  27.990  32.920  1.00  0.00           C
ATOM   4755  HD1 LYS A 947      37.810  27.990  33.890  1.00  0.00           H
ATOM   4756  HD2 LYS A 947      39.380  28.370  33.090  1.00  0.00           H
ATOM   4757  CE  LYS A 947      38.620  26.510  32.550  1.00  0.00           C
ATOM   4758  HE1 LYS A 947      39.220  26.600  31.630  1.00  0.00           H
ATOM   4759  HE2 LYS A 947      37.680  25.930  32.430  1.00  0.00           H
ATOM   4760  NZ  LYS A 947      39.440  25.810  33.570  1.00  0.00           N
ATOM   4761  HZ1 LYS A 947      38.930  25.710  34.480  1.00  0.00           H
ATOM   4762  HZ2 LYS A 947      40.400  26.170  33.720  1.00  0.00           H
ATOM   4763  HZ3 LYS A 947      39.560  24.830  33.220  1.00  0.00           H
ATOM   4764  C   LYS A 947      36.080  32.180  31.460  1.00  0.00           C
ATOM   4765  O   LYS A 947      34.950  32.530  31.190  1.00  0.00           O
ATOM   4766  N   GLY A 948      36.860  33.020  32.250  1.00  0.00           N
ATOM   4767  HN  GLY A 948      37.820  32.770  32.400  1.00  0.00           H
ATOM   4768  CA  GLY A 948      36.400  34.190  32.930  1.00  0.00           C
ATOM   4769  HA1 GLY A 948      36.200  34.920  32.150  1.00  0.00           H
ATOM   4770  HA2 GLY A 948      37.280  34.560  33.440  1.00  0.00           H
ATOM   4771  C   GLY A 948      35.320  34.120  34.000  1.00  0.00           C
ATOM   4772  O   GLY A 948      34.990  33.040  34.510  1.00  0.00           O
ATOM   4773  N   ALA A 949      34.970  35.340  34.520  1.00  0.00           N
ATOM   4774  HN  ALA A 949      35.410  36.170  34.210  1.00  0.00           H
ATOM   4775  CA  ALA A 949      33.820  35.490  35.420  1.00  0.00           C
ATOM   4776  HA  ALA A 949      33.100  34.730  35.180  1.00  0.00           H
ATOM   4777  CB  ALA A 949      34.080  35.280  36.910  1.00  0.00           C
ATOM   4778  HB1 ALA A 949      34.450  34.240  37.060  1.00  0.00           H
ATOM   4779  HB2 ALA A 949      33.210  35.520  37.550  1.00  0.00           H
ATOM   4780  HB3 ALA A 949      34.900  35.970  37.200  1.00  0.00           H
ATOM   4781  C   ALA A 949      33.170  36.880  35.140  1.00  0.00           C
ATOM   4782  O   ALA A 949      33.900  37.810  34.770  1.00  0.00           O
ATOM   4783  N   GLY A 950      31.910  37.040  35.450  1.00  0.00           N
ATOM   4784  HN  GLY A 950      31.390  36.300  35.870  1.00  0.00           H
ATOM   4785  CA  GLY A 950      31.110  38.250  35.360  1.00  0.00           C
ATOM   4786  HA1 GLY A 950      30.330  38.180  36.100  1.00  0.00           H
ATOM   4787  HA2 GLY A 950      30.830  38.390  34.320  1.00  0.00           H
ATOM   4788  C   GLY A 950      31.670  39.600  35.750  1.00  0.00           C
ATOM   4789  O   GLY A 950      32.520  39.740  36.580  1.00  0.00           O
ATOM   4790  N   TYR A 951      31.010  40.640  35.170  1.00  0.00           N
ATOM   4791  HN  TYR A 951      30.270  40.420  34.530  1.00  0.00           H
ATOM   4792  CA  TYR A 951      31.410  42.000  35.150  1.00  0.00           C
ATOM   4793  HA  TYR A 951      32.400  41.970  34.720  1.00  0.00           H
ATOM   4794  CB  TYR A 951      30.420  42.800  34.150  1.00  0.00           C
ATOM   4795  HB1 TYR A 951      29.400  42.570  34.550  1.00  0.00           H
ATOM   4796  HB2 TYR A 951      30.570  42.380  33.130  1.00  0.00           H
ATOM   4797  CG  TYR A 951      30.810  44.230  34.120  1.00  0.00           C
ATOM   4798  CD1 TYR A 951      30.070  45.240  34.820  1.00  0.00           C
ATOM   4799  HD1 TYR A 951      29.210  45.000  35.420  1.00  0.00           H
ATOM   4800  CE1 TYR A 951      30.540  46.580  34.710  1.00  0.00           C
ATOM   4801  HE1 TYR A 951      30.030  47.360  35.250  1.00  0.00           H
ATOM   4802  CZ  TYR A 951      31.510  46.920  33.870  1.00  0.00           C
ATOM   4803  OH  TYR A 951      31.930  48.300  33.880  1.00  0.00           O
ATOM   4804  HH  TYR A 951      32.870  48.330  33.680  1.00  0.00           H
ATOM   4805  CD2 TYR A 951      31.970  44.600  33.480  1.00  0.00           C
ATOM   4806  HD2 TYR A 951      32.570  43.810  33.050  1.00  0.00           H
ATOM   4807  CE2 TYR A 951      32.250  45.950  33.200  1.00  0.00           C
ATOM   4808  HE2 TYR A 951      33.090  46.280  32.620  1.00  0.00           H
ATOM   4809  C   TYR A 951      31.450  42.600  36.560  1.00  0.00           C
ATOM   4810  O   TYR A 951      32.290  43.440  36.890  1.00  0.00           O
ATOM   4811  N   HSD A 952      30.450  42.260  37.430  1.00  0.00           N
ATOM   4812  HN  HSD A 952      29.740  41.630  37.110  1.00  0.00           H
ATOM   4813  CA  HSD A 952      30.330  42.810  38.750  1.00  0.00           C
ATOM   4814  HA  HSD A 952      31.100  43.510  39.040  1.00  0.00           H
ATOM   4815  CB  HSD A 952      28.940  43.550  38.830  1.00  0.00           C
ATOM   4816  HB1 HSD A 952      28.930  44.380  38.080  1.00  0.00           H
ATOM   4817  HB2 HSD A 952      28.830  43.960  39.850  1.00  0.00           H
ATOM   4818  ND1 HSD A 952      26.830  42.830  37.450  1.00  0.00           N
ATOM   4819  HD1 HSD A 952      26.890  43.520  36.730  1.00  0.00           H
ATOM   4820  CG  HSD A 952      27.710  42.660  38.490  1.00  0.00           C
ATOM   4821  CE1 HSD A 952      25.830  41.890  37.600  1.00  0.00           C
ATOM   4822  HE1 HSD A 952      24.850  41.700  37.170  1.00  0.00           H
ATOM   4823  NE2 HSD A 952      26.120  41.100  38.670  1.00  0.00           N
ATOM   4824  CD2 HSD A 952      27.230  41.640  39.230  1.00  0.00           C
ATOM   4825  HD2 HSD A 952      27.620  41.200  40.150  1.00  0.00           H
ATOM   4826  C   HSD A 952      30.510  41.680  39.840  1.00  0.00           C
ATOM   4827  O   HSD A 952      30.320  41.870  41.050  1.00  0.00           O
ATOM   4828  N   LEU A 953      30.940  40.430  39.480  1.00  0.00           N
ATOM   4829  HN  LEU A 953      31.160  40.200  38.530  1.00  0.00           H
ATOM   4830  CA  LEU A 953      30.860  39.340  40.430  1.00  0.00           C
ATOM   4831  HA  LEU A 953      30.010  39.460  41.070  1.00  0.00           H
ATOM   4832  CB  LEU A 953      30.460  38.020  39.750  1.00  0.00           C
ATOM   4833  HB1 LEU A 953      31.280  37.660  39.090  1.00  0.00           H
ATOM   4834  HB2 LEU A 953      29.660  38.280  39.040  1.00  0.00           H
ATOM   4835  CG  LEU A 953      30.160  36.860  40.700  1.00  0.00           C
ATOM   4836  HG  LEU A 953      30.810  36.930  41.590  1.00  0.00           H
ATOM   4837  CD1 LEU A 953      28.770  36.970  41.330  1.00  0.00           C
ATOM   4838 HD11 LEU A 953      27.990  37.040  40.540  1.00  0.00           H
ATOM   4839 HD12 LEU A 953      28.750  37.900  41.940  1.00  0.00           H
ATOM   4840 HD13 LEU A 953      28.570  36.130  42.030  1.00  0.00           H
ATOM   4841  CD2 LEU A 953      30.140  35.540  40.010  1.00  0.00           C
ATOM   4842 HD21 LEU A 953      30.100  34.720  40.760  1.00  0.00           H
ATOM   4843 HD22 LEU A 953      31.050  35.450  39.390  1.00  0.00           H
ATOM   4844 HD23 LEU A 953      29.370  35.480  39.210  1.00  0.00           H
ATOM   4845  C   LEU A 953      32.040  39.310  41.310  1.00  0.00           C
ATOM   4846  O   LEU A 953      32.050  38.720  42.340  1.00  0.00           O
ATOM   4847  N   ASP A 954      33.130  39.880  40.840  1.00  0.00           N
ATOM   4848  HN  ASP A 954      33.070  40.380  39.980  1.00  0.00           H
ATOM   4849  CA  ASP A 954      34.350  40.160  41.640  1.00  0.00           C
ATOM   4850  HA  ASP A 954      34.580  39.240  42.150  1.00  0.00           H
ATOM   4851  CB  ASP A 954      35.670  40.610  40.890  1.00  0.00           C
ATOM   4852  HB1 ASP A 954      35.800  39.760  40.190  1.00  0.00           H
ATOM   4853  HB2 ASP A 954      36.610  40.690  41.490  1.00  0.00           H
ATOM   4854  CG  ASP A 954      35.600  41.890  40.100  1.00  0.00           C
ATOM   4855  OD1 ASP A 954      36.540  42.680  39.960  1.00  0.00           O
ATOM   4856  OD2 ASP A 954      34.440  42.080  39.380  1.00  0.00           O
ATOM   4857  HD2 ASP A 954      34.610  42.910  38.920  1.00  0.00           H
ATOM   4858  C   ASP A 954      33.970  41.210  42.770  1.00  0.00           C
ATOM   4859  O   ASP A 954      34.210  40.950  43.960  1.00  0.00           O
ATOM   4860  N   LEU A 955      33.290  42.340  42.410  1.00  0.00           N
ATOM   4861  HN  LEU A 955      32.940  42.470  41.490  1.00  0.00           H
ATOM   4862  CA  LEU A 955      32.930  43.430  43.340  1.00  0.00           C
ATOM   4863  HA  LEU A 955      33.820  43.700  43.900  1.00  0.00           H
ATOM   4864  CB  LEU A 955      32.400  44.730  42.630  1.00  0.00           C
ATOM   4865  HB1 LEU A 955      31.590  44.350  41.970  1.00  0.00           H
ATOM   4866  HB2 LEU A 955      33.230  44.990  41.940  1.00  0.00           H
ATOM   4867  CG  LEU A 955      32.010  45.910  43.540  1.00  0.00           C
ATOM   4868  HG  LEU A 955      31.120  45.500  44.090  1.00  0.00           H
ATOM   4869  CD1 LEU A 955      33.160  46.390  44.500  1.00  0.00           C
ATOM   4870 HD11 LEU A 955      32.670  47.060  45.240  1.00  0.00           H
ATOM   4871 HD12 LEU A 955      33.770  47.060  43.860  1.00  0.00           H
ATOM   4872 HD13 LEU A 955      33.640  45.570  45.070  1.00  0.00           H
ATOM   4873  CD2 LEU A 955      31.420  47.060  42.740  1.00  0.00           C
ATOM   4874 HD21 LEU A 955      31.140  47.950  43.340  1.00  0.00           H
ATOM   4875 HD22 LEU A 955      30.540  46.790  42.130  1.00  0.00           H
ATOM   4876 HD23 LEU A 955      32.230  47.400  42.060  1.00  0.00           H
ATOM   4877  C   LEU A 955      31.950  43.090  44.440  1.00  0.00           C
ATOM   4878  O   LEU A 955      32.150  43.290  45.650  1.00  0.00           O
ATOM   4879  N   LEU A 956      30.900  42.290  44.000  1.00  0.00           N
ATOM   4880  HN  LEU A 956      30.770  42.210  43.020  1.00  0.00           H
ATOM   4881  CA  LEU A 956      29.910  41.740  44.880  1.00  0.00           C
ATOM   4882  HA  LEU A 956      29.520  42.600  45.410  1.00  0.00           H
ATOM   4883  CB  LEU A 956      28.790  41.040  43.980  1.00  0.00           C
ATOM   4884  HB1 LEU A 956      29.200  40.170  43.430  1.00  0.00           H
ATOM   4885  HB2 LEU A 956      28.490  41.750  43.180  1.00  0.00           H
ATOM   4886  CG  LEU A 956      27.470  40.580  44.620  1.00  0.00           C
ATOM   4887  HG  LEU A 956      27.660  40.040  45.570  1.00  0.00           H
ATOM   4888  CD1 LEU A 956      26.710  41.790  45.300  1.00  0.00           C
ATOM   4889 HD11 LEU A 956      25.790  41.380  45.740  1.00  0.00           H
ATOM   4890 HD12 LEU A 956      26.600  42.660  44.630  1.00  0.00           H
ATOM   4891 HD13 LEU A 956      27.180  42.130  46.250  1.00  0.00           H
ATOM   4892  CD2 LEU A 956      26.740  39.660  43.670  1.00  0.00           C
ATOM   4893 HD21 LEU A 956      25.840  39.460  44.280  1.00  0.00           H
ATOM   4894 HD22 LEU A 956      27.330  38.750  43.450  1.00  0.00           H
ATOM   4895 HD23 LEU A 956      26.420  40.210  42.770  1.00  0.00           H
ATOM   4896  C   LEU A 956      30.470  40.790  45.940  1.00  0.00           C
ATOM   4897  O   LEU A 956      30.100  40.990  47.130  1.00  0.00           O
ATOM   4898  N   MET A 957      31.400  39.900  45.530  1.00  0.00           N
ATOM   4899  HN  MET A 957      31.680  39.920  44.560  1.00  0.00           H
ATOM   4900  CA  MET A 957      31.900  38.890  46.480  1.00  0.00           C
ATOM   4901  HA  MET A 957      31.110  38.340  46.970  1.00  0.00           H
ATOM   4902  CB  MET A 957      32.820  38.000  45.760  1.00  0.00           C
ATOM   4903  HB1 MET A 957      33.570  37.520  46.430  1.00  0.00           H
ATOM   4904  HB2 MET A 957      33.370  38.710  45.090  1.00  0.00           H
ATOM   4905  CG  MET A 957      32.090  37.020  44.860  1.00  0.00           C
ATOM   4906  HG1 MET A 957      32.900  36.700  44.180  1.00  0.00           H
ATOM   4907  HG2 MET A 957      31.220  37.540  44.390  1.00  0.00           H
ATOM   4908  SD  MET A 957      31.460  35.540  45.650  1.00  0.00           S
ATOM   4909  CE  MET A 957      30.890  34.680  44.140  1.00  0.00           C
ATOM   4910  HE1 MET A 957      31.650  34.780  43.340  1.00  0.00           H
ATOM   4911  HE2 MET A 957      29.980  35.180  43.740  1.00  0.00           H
ATOM   4912  HE3 MET A 957      30.540  33.630  44.260  1.00  0.00           H
ATOM   4913  C   MET A 957      32.590  39.390  47.670  1.00  0.00           C
ATOM   4914  O   MET A 957      32.340  38.950  48.800  1.00  0.00           O
ATOM   4915  N   VAL A 958      33.470  40.380  47.440  1.00  0.00           N
ATOM   4916  HN  VAL A 958      33.740  40.700  46.530  1.00  0.00           H
ATOM   4917  CA  VAL A 958      34.020  41.210  48.420  1.00  0.00           C
ATOM   4918  HA  VAL A 958      34.740  40.620  48.960  1.00  0.00           H
ATOM   4919  CB  VAL A 958      34.940  42.290  47.750  1.00  0.00           C
ATOM   4920  HB  VAL A 958      34.470  42.850  46.920  1.00  0.00           H
ATOM   4921  CG1 VAL A 958      35.350  43.300  48.850  1.00  0.00           C
ATOM   4922 HG11 VAL A 958      34.520  44.020  49.050  1.00  0.00           H
ATOM   4923 HG12 VAL A 958      36.240  43.840  48.470  1.00  0.00           H
ATOM   4924 HG13 VAL A 958      35.480  42.850  49.850  1.00  0.00           H
ATOM   4925  CG2 VAL A 958      36.160  41.610  47.190  1.00  0.00           C
ATOM   4926 HG21 VAL A 958      36.770  41.150  48.000  1.00  0.00           H
ATOM   4927 HG22 VAL A 958      36.840  42.240  46.570  1.00  0.00           H
ATOM   4928 HG23 VAL A 958      35.910  40.770  46.510  1.00  0.00           H
ATOM   4929  C   VAL A 958      32.970  41.940  49.250  1.00  0.00           C
ATOM   4930  O   VAL A 958      33.110  41.910  50.480  1.00  0.00           O
ATOM   4931  N   GLY A 959      31.930  42.430  48.620  1.00  0.00           N
ATOM   4932  HN  GLY A 959      31.840  42.440  47.630  1.00  0.00           H
ATOM   4933  CA  GLY A 959      30.760  43.000  49.390  1.00  0.00           C
ATOM   4934  HA1 GLY A 959      29.950  43.190  48.720  1.00  0.00           H
ATOM   4935  HA2 GLY A 959      31.210  43.810  49.940  1.00  0.00           H
ATOM   4936  C   GLY A 959      30.260  42.130  50.510  1.00  0.00           C
ATOM   4937  O   GLY A 959      30.220  42.620  51.630  1.00  0.00           O
ATOM   4938  N   VAL A 960      29.760  40.910  50.190  1.00  0.00           N
ATOM   4939  HN  VAL A 960      29.630  40.550  49.260  1.00  0.00           H
ATOM   4940  CA  VAL A 960      29.310  39.980  51.140  1.00  0.00           C
ATOM   4941  HA  VAL A 960      28.590  40.550  51.710  1.00  0.00           H
ATOM   4942  CB  VAL A 960      28.450  38.900  50.440  1.00  0.00           C
ATOM   4943  HB  VAL A 960      28.150  38.150  51.190  1.00  0.00           H
ATOM   4944  CG1 VAL A 960      27.140  39.690  50.050  1.00  0.00           C
ATOM   4945 HG11 VAL A 960      26.690  40.050  50.990  1.00  0.00           H
ATOM   4946 HG12 VAL A 960      26.330  39.070  49.590  1.00  0.00           H
ATOM   4947 HG13 VAL A 960      27.400  40.530  49.370  1.00  0.00           H
ATOM   4948  CG2 VAL A 960      29.060  38.310  49.260  1.00  0.00           C
ATOM   4949 HG21 VAL A 960      30.120  38.040  49.450  1.00  0.00           H
ATOM   4950 HG22 VAL A 960      28.960  38.960  48.360  1.00  0.00           H
ATOM   4951 HG23 VAL A 960      28.570  37.370  48.930  1.00  0.00           H
ATOM   4952  C   VAL A 960      30.280  39.420  52.210  1.00  0.00           C
ATOM   4953  O   VAL A 960      30.070  39.490  53.400  1.00  0.00           O
ATOM   4954  N   MET A 961      31.490  39.020  51.700  1.00  0.00           N
ATOM   4955  HN  MET A 961      31.650  39.010  50.710  1.00  0.00           H
ATOM   4956  CA  MET A 961      32.520  38.500  52.600  1.00  0.00           C
ATOM   4957  HA  MET A 961      32.080  37.820  53.320  1.00  0.00           H
ATOM   4958  CB  MET A 961      33.770  37.910  51.870  1.00  0.00           C
ATOM   4959  HB1 MET A 961      34.540  37.610  52.600  1.00  0.00           H
ATOM   4960  HB2 MET A 961      34.080  38.740  51.190  1.00  0.00           H
ATOM   4961  CG  MET A 961      33.560  36.660  50.910  1.00  0.00           C
ATOM   4962  HG1 MET A 961      34.580  36.240  50.710  1.00  0.00           H
ATOM   4963  HG2 MET A 961      33.190  36.990  49.910  1.00  0.00           H
ATOM   4964  SD  MET A 961      32.480  35.310  51.570  1.00  0.00           S
ATOM   4965  CE  MET A 961      33.560  34.930  53.040  1.00  0.00           C
ATOM   4966  HE1 MET A 961      33.430  33.880  53.350  1.00  0.00           H
ATOM   4967  HE2 MET A 961      33.340  35.500  53.970  1.00  0.00           H
ATOM   4968  HE3 MET A 961      34.650  35.040  52.890  1.00  0.00           H
ATOM   4969  C   MET A 961      33.050  39.540  53.650  1.00  0.00           C
ATOM   4970  O   MET A 961      33.230  39.190  54.810  1.00  0.00           O
ATOM   4971  N   LEU A 962      33.160  40.810  53.330  1.00  0.00           N
ATOM   4972  HN  LEU A 962      32.980  40.960  52.360  1.00  0.00           H
ATOM   4973  CA  LEU A 962      33.430  41.910  54.120  1.00  0.00           C
ATOM   4974  HA  LEU A 962      34.460  41.840  54.460  1.00  0.00           H
ATOM   4975  CB  LEU A 962      33.470  43.080  53.180  1.00  0.00           C
ATOM   4976  HB1 LEU A 962      32.460  43.280  52.780  1.00  0.00           H
ATOM   4977  HB2 LEU A 962      34.140  42.770  52.340  1.00  0.00           H
ATOM   4978  CG  LEU A 962      34.040  44.440  53.630  1.00  0.00           C
ATOM   4979  HG  LEU A 962      35.000  44.270  54.150  1.00  0.00           H
ATOM   4980  CD1 LEU A 962      34.430  45.350  52.400  1.00  0.00           C
ATOM   4981 HD11 LEU A 962      34.580  46.390  52.760  1.00  0.00           H
ATOM   4982 HD12 LEU A 962      33.580  45.340  51.690  1.00  0.00           H
ATOM   4983 HD13 LEU A 962      35.260  44.870  51.850  1.00  0.00           H
ATOM   4984  CD2 LEU A 962      32.980  45.230  54.420  1.00  0.00           C
ATOM   4985 HD21 LEU A 962      33.220  46.320  54.470  1.00  0.00           H
ATOM   4986 HD22 LEU A 962      32.850  44.820  55.440  1.00  0.00           H
ATOM   4987 HD23 LEU A 962      32.030  44.920  53.940  1.00  0.00           H
ATOM   4988  C   LEU A 962      32.490  42.110  55.280  1.00  0.00           C
ATOM   4989  O   LEU A 962      32.870  42.450  56.390  1.00  0.00           O
ATOM   4990  N   GLY A 963      31.210  41.810  55.190  1.00  0.00           N
ATOM   4991  HN  GLY A 963      30.800  41.760  54.280  1.00  0.00           H
ATOM   4992  CA  GLY A 963      30.350  41.910  56.340  1.00  0.00           C
ATOM   4993  HA1 GLY A 963      29.340  41.950  55.990  1.00  0.00           H
ATOM   4994  HA2 GLY A 963      30.550  42.790  56.950  1.00  0.00           H
ATOM   4995  C   GLY A 963      30.570  40.790  57.310  1.00  0.00           C
ATOM   4996  O   GLY A 963      30.500  41.020  58.500  1.00  0.00           O
ATOM   4997  N   VAL A 964      30.790  39.540  56.760  1.00  0.00           N
ATOM   4998  HN  VAL A 964      30.860  39.500  55.770  1.00  0.00           H
ATOM   4999  CA  VAL A 964      31.040  38.390  57.530  1.00  0.00           C
ATOM   5000  HA  VAL A 964      30.290  38.340  58.310  1.00  0.00           H
ATOM   5001  CB  VAL A 964      31.000  37.220  56.640  1.00  0.00           C
ATOM   5002  HB  VAL A 964      31.770  37.410  55.850  1.00  0.00           H
ATOM   5003  CG1 VAL A 964      31.460  35.990  57.450  1.00  0.00           C
ATOM   5004 HG11 VAL A 964      32.480  36.140  57.870  1.00  0.00           H
ATOM   5005 HG12 VAL A 964      31.680  35.080  56.850  1.00  0.00           H
ATOM   5006 HG13 VAL A 964      30.790  35.770  58.300  1.00  0.00           H
ATOM   5007  CG2 VAL A 964      29.550  36.980  56.010  1.00  0.00           C
ATOM   5008 HG21 VAL A 964      29.520  35.990  55.510  1.00  0.00           H
ATOM   5009 HG22 VAL A 964      29.290  37.780  55.290  1.00  0.00           H
ATOM   5010 HG23 VAL A 964      28.820  36.870  56.840  1.00  0.00           H
ATOM   5011  C   VAL A 964      32.290  38.610  58.290  1.00  0.00           C
ATOM   5012  O   VAL A 964      32.430  38.230  59.460  1.00  0.00           O
ATOM   5013  N   CYS A 965      33.280  39.190  57.590  1.00  0.00           N
ATOM   5014  HN  CYS A 965      33.300  39.150  56.600  1.00  0.00           H
ATOM   5015  CA  CYS A 965      34.530  39.550  58.320  1.00  0.00           C
ATOM   5016  HA  CYS A 965      34.990  38.720  58.820  1.00  0.00           H
ATOM   5017  CB  CYS A 965      35.550  40.120  57.350  1.00  0.00           C
ATOM   5018  HB1 CYS A 965      36.410  40.650  57.800  1.00  0.00           H
ATOM   5019  HB2 CYS A 965      35.050  40.860  56.690  1.00  0.00           H
ATOM   5020  SG  CYS A 965      36.310  38.800  56.320  1.00  0.00           S
ATOM   5021  HG1 CYS A 965      35.270  38.670  55.500  1.00  0.00           H
ATOM   5022  C   CYS A 965      34.270  40.600  59.430  1.00  0.00           C
ATOM   5023  O   CYS A 965      34.850  40.530  60.520  1.00  0.00           O
ATOM   5024  N   SER A 966      33.340  41.640  59.160  1.00  0.00           N
ATOM   5025  HN  SER A 966      32.930  41.720  58.260  1.00  0.00           H
ATOM   5026  CA  SER A 966      32.920  42.590  60.180  1.00  0.00           C
ATOM   5027  HA  SER A 966      33.830  43.130  60.410  1.00  0.00           H
ATOM   5028  CB  SER A 966      31.970  43.670  59.590  1.00  0.00           C
ATOM   5029  HB1 SER A 966      31.950  44.450  60.380  1.00  0.00           H
ATOM   5030  HB2 SER A 966      30.960  43.260  59.410  1.00  0.00           H
ATOM   5031  OG  SER A 966      32.580  44.210  58.390  1.00  0.00           O
ATOM   5032  HG1 SER A 966      32.550  43.570  57.680  1.00  0.00           H
ATOM   5033  C   SER A 966      32.290  41.950  61.410  1.00  0.00           C
ATOM   5034  O   SER A 966      32.610  42.290  62.570  1.00  0.00           O
ATOM   5035  N   VAL A 967      31.370  40.950  61.310  1.00  0.00           N
ATOM   5036  HN  VAL A 967      31.110  40.680  60.380  1.00  0.00           H
ATOM   5037  CA  VAL A 967      30.890  40.130  62.410  1.00  0.00           C
ATOM   5038  HA  VAL A 967      30.360  40.770  63.120  1.00  0.00           H
ATOM   5039  CB  VAL A 967      29.840  39.060  62.100  1.00  0.00           C
ATOM   5040  HB  VAL A 967      30.230  38.260  61.430  1.00  0.00           H
ATOM   5041  CG1 VAL A 967      29.390  38.370  63.430  1.00  0.00           C
ATOM   5042 HG11 VAL A 967      28.500  37.700  63.420  1.00  0.00           H
ATOM   5043 HG12 VAL A 967      29.160  39.060  64.270  1.00  0.00           H
ATOM   5044 HG13 VAL A 967      30.210  37.720  63.800  1.00  0.00           H
ATOM   5045  CG2 VAL A 967      28.580  39.680  61.410  1.00  0.00           C
ATOM   5046 HG21 VAL A 967      28.810  40.380  60.580  1.00  0.00           H
ATOM   5047 HG22 VAL A 967      27.870  40.120  62.140  1.00  0.00           H
ATOM   5048 HG23 VAL A 967      28.090  38.800  60.940  1.00  0.00           H
ATOM   5049  C   VAL A 967      32.020  39.460  63.270  1.00  0.00           C
ATOM   5050  O   VAL A 967      32.000  39.580  64.510  1.00  0.00           O
ATOM   5051  N   MET A 968      33.040  38.790  62.670  1.00  0.00           N
ATOM   5052  HN  MET A 968      32.940  38.700  61.680  1.00  0.00           H
ATOM   5053  CA  MET A 968      34.130  38.180  63.330  1.00  0.00           C
ATOM   5054  HA  MET A 968      33.720  37.600  64.160  1.00  0.00           H
ATOM   5055  CB  MET A 968      34.830  37.210  62.390  1.00  0.00           C
ATOM   5056  HB1 MET A 968      35.780  36.810  62.800  1.00  0.00           H
ATOM   5057  HB2 MET A 968      35.170  37.770  61.490  1.00  0.00           H
ATOM   5058  CG  MET A 968      34.110  35.940  61.920  1.00  0.00           C
ATOM   5059  HG1 MET A 968      33.330  36.260  61.190  1.00  0.00           H
ATOM   5060  HG2 MET A 968      33.450  35.550  62.710  1.00  0.00           H
[truncated: 6,873,249 more chars]
