# Supplementary material for: CryoEM and computational modeling structural insights into the pH regulator NBCn1
Source: Nat Commun. 2025 Nov 11;16:9932. doi: 10.1038/s41467-025-64868-z (PMC12606367; doi:10.1038/s41467-025-64868-z)
Supplement: Supplementary file 7 — Supplementary Data 5 [file 41467_2025_64868_MOESM7_ESM.zip › 100ns_z_restr_MD_NBCn1_2NaCO3/hNBCn1_IF/z-restr_hNBCn1_IF_2NaCO3_last_step_52.pdb]

REMARK    GENERATED BY TRJCONV
TITLE     Title t= 101000.00000 step= 50500000
REMARK    THIS IS A SIMULATION BOX
CRYST1   91.913   91.913  105.767  90.00  90.00  90.00 P 1           1
MODEL        1
ATOM      1  N   LEU A 585      22.890  35.840  38.010  1.00  0.00           N
ATOM      2  HT1 LEU A 585      23.520  35.310  37.370  1.00  0.00           H
ATOM      3  HT2 LEU A 585      22.620  36.700  37.490  1.00  0.00           H
ATOM      4  HT3 LEU A 585      22.090  35.240  38.310  1.00  0.00           H
ATOM      5  CA  LEU A 585      23.800  36.100  39.230  1.00  0.00           C
ATOM      6  HA  LEU A 585      24.750  36.480  38.860  1.00  0.00           H
ATOM      7  CB  LEU A 585      23.010  37.180  40.060  1.00  0.00           C
ATOM      8  HB1 LEU A 585      22.040  36.780  40.440  1.00  0.00           H
ATOM      9  HB2 LEU A 585      22.760  38.150  39.600  1.00  0.00           H
ATOM     10  CG  LEU A 585      23.670  37.590  41.390  1.00  0.00           C
ATOM     11  HG  LEU A 585      23.760  36.760  42.110  1.00  0.00           H
ATOM     12  CD1 LEU A 585      25.110  38.120  41.110  1.00  0.00           C
ATOM     13 HD11 LEU A 585      25.310  38.640  42.080  1.00  0.00           H
ATOM     14 HD12 LEU A 585      25.100  38.820  40.250  1.00  0.00           H
ATOM     15 HD13 LEU A 585      25.890  37.360  40.880  1.00  0.00           H
ATOM     16  CD2 LEU A 585      22.880  38.790  42.070  1.00  0.00           C
ATOM     17 HD21 LEU A 585      21.800  38.520  42.160  1.00  0.00           H
ATOM     18 HD22 LEU A 585      23.020  39.580  41.300  1.00  0.00           H
ATOM     19 HD23 LEU A 585      23.340  39.060  43.050  1.00  0.00           H
ATOM     20  C   LEU A 585      24.100  34.860  39.960  1.00  0.00           C
ATOM     21  O   LEU A 585      25.210  34.380  39.910  1.00  0.00           O
ATOM     22  N   ILE A 586      23.030  34.300  40.640  1.00  0.00           N
ATOM     23  HN  ILE A 586      22.150  34.760  40.580  1.00  0.00           H
ATOM     24  CA  ILE A 586      23.210  33.010  41.250  1.00  0.00           C
ATOM     25  HA  ILE A 586      24.250  32.960  41.550  1.00  0.00           H
ATOM     26  CB  ILE A 586      22.220  32.650  42.320  1.00  0.00           C
ATOM     27  HB  ILE A 586      21.200  32.750  41.870  1.00  0.00           H
ATOM     28  CG2 ILE A 586      22.520  31.260  42.950  1.00  0.00           C
ATOM     29 HG21 ILE A 586      22.340  30.450  42.210  1.00  0.00           H
ATOM     30 HG22 ILE A 586      21.910  31.100  43.850  1.00  0.00           H
ATOM     31 HG23 ILE A 586      23.610  31.170  43.170  1.00  0.00           H
ATOM     32  CG1 ILE A 586      22.160  33.710  43.480  1.00  0.00           C
ATOM     33 HG11 ILE A 586      21.340  33.360  44.130  1.00  0.00           H
ATOM     34 HG12 ILE A 586      21.880  34.730  43.120  1.00  0.00           H
ATOM     35  CD  ILE A 586      23.430  33.860  44.370  1.00  0.00           C
ATOM     36  HD1 ILE A 586      23.610  32.920  44.930  1.00  0.00           H
ATOM     37  HD2 ILE A 586      23.180  34.750  44.980  1.00  0.00           H
ATOM     38  HD3 ILE A 586      24.290  34.050  43.690  1.00  0.00           H
ATOM     39  C   ILE A 586      23.260  31.890  40.140  1.00  0.00           C
ATOM     40  O   ILE A 586      24.120  31.000  40.190  1.00  0.00           O
ATOM     41  N   LEU A 587      22.470  31.990  39.080  1.00  0.00           N
ATOM     42  HN  LEU A 587      21.680  32.600  39.130  1.00  0.00           H
ATOM     43  CA  LEU A 587      22.460  31.110  37.910  1.00  0.00           C
ATOM     44  HA  LEU A 587      22.240  30.100  38.230  1.00  0.00           H
ATOM     45  CB  LEU A 587      21.450  31.580  36.820  1.00  0.00           C
ATOM     46  HB1 LEU A 587      21.790  32.560  36.440  1.00  0.00           H
ATOM     47  HB2 LEU A 587      20.480  31.850  37.280  1.00  0.00           H
ATOM     48  CG  LEU A 587      21.210  30.600  35.620  1.00  0.00           C
ATOM     49  HG  LEU A 587      21.700  29.620  35.840  1.00  0.00           H
ATOM     50  CD1 LEU A 587      19.730  30.410  35.350  1.00  0.00           C
ATOM     51 HD11 LEU A 587      19.270  29.790  36.160  1.00  0.00           H
ATOM     52 HD12 LEU A 587      19.640  29.720  34.480  1.00  0.00           H
ATOM     53 HD13 LEU A 587      19.150  31.350  35.270  1.00  0.00           H
ATOM     54  CD2 LEU A 587      21.650  31.230  34.280  1.00  0.00           C
ATOM     55 HD21 LEU A 587      21.290  32.280  34.200  1.00  0.00           H
ATOM     56 HD22 LEU A 587      21.420  30.600  33.390  1.00  0.00           H
ATOM     57 HD23 LEU A 587      22.750  31.370  34.200  1.00  0.00           H
ATOM     58  C   LEU A 587      23.790  31.050  37.230  1.00  0.00           C
ATOM     59  O   LEU A 587      24.200  29.930  36.820  1.00  0.00           O
ATOM     60  N   ASP A 588      24.560  32.160  37.230  1.00  0.00           N
ATOM     61  HN  ASP A 588      24.150  33.050  37.440  1.00  0.00           H
ATOM     62  CA  ASP A 588      25.930  32.110  36.810  1.00  0.00           C
ATOM     63  HA  ASP A 588      25.950  31.700  35.810  1.00  0.00           H
ATOM     64  CB  ASP A 588      26.610  33.440  36.930  1.00  0.00           C
ATOM     65  HB1 ASP A 588      27.670  33.300  36.610  1.00  0.00           H
ATOM     66  HB2 ASP A 588      26.740  33.620  38.020  1.00  0.00           H
ATOM     67  CG  ASP A 588      26.010  34.690  36.460  1.00  0.00           C
ATOM     68  OD1 ASP A 588      24.720  34.750  36.290  1.00  0.00           O
ATOM     69  OD2 ASP A 588      26.820  35.610  36.320  1.00  0.00           O
ATOM     70  C   ASP A 588      26.760  31.120  37.640  1.00  0.00           C
ATOM     71  O   ASP A 588      27.450  30.290  37.030  1.00  0.00           O
ATOM     72  N   ILE A 589      26.660  31.100  39.000  1.00  0.00           N
ATOM     73  HN  ILE A 589      26.030  31.680  39.520  1.00  0.00           H
ATOM     74  CA  ILE A 589      27.500  30.230  39.870  1.00  0.00           C
ATOM     75  HA  ILE A 589      28.550  30.350  39.690  1.00  0.00           H
ATOM     76  CB  ILE A 589      27.400  30.620  41.390  1.00  0.00           C
ATOM     77  HB  ILE A 589      26.390  30.340  41.800  1.00  0.00           H
ATOM     78  CG2 ILE A 589      28.500  29.830  42.120  1.00  0.00           C
ATOM     79 HG21 ILE A 589      29.530  30.130  41.800  1.00  0.00           H
ATOM     80 HG22 ILE A 589      28.480  28.730  41.960  1.00  0.00           H
ATOM     81 HG23 ILE A 589      28.380  29.950  43.220  1.00  0.00           H
ATOM     82  CG1 ILE A 589      27.570  32.100  41.620  1.00  0.00           C
ATOM     83 HG11 ILE A 589      26.810  32.770  41.140  1.00  0.00           H
ATOM     84 HG12 ILE A 589      28.590  32.460  41.340  1.00  0.00           H
ATOM     85  CD  ILE A 589      27.420  32.610  43.100  1.00  0.00           C
ATOM     86  HD1 ILE A 589      27.350  33.720  43.160  1.00  0.00           H
ATOM     87  HD2 ILE A 589      28.340  32.220  43.590  1.00  0.00           H
ATOM     88  HD3 ILE A 589      26.650  32.090  43.690  1.00  0.00           H
ATOM     89  C   ILE A 589      27.090  28.800  39.710  1.00  0.00           C
ATOM     90  O   ILE A 589      27.900  27.870  39.810  1.00  0.00           O
ATOM     91  N   LYS A 590      25.800  28.610  39.430  1.00  0.00           N
ATOM     92  HN  LYS A 590      25.180  29.350  39.650  1.00  0.00           H
ATOM     93  CA  LYS A 590      25.170  27.330  39.040  1.00  0.00           C
ATOM     94  HA  LYS A 590      25.390  26.670  39.880  1.00  0.00           H
ATOM     95  CB  LYS A 590      23.660  27.350  38.990  1.00  0.00           C
ATOM     96  HB1 LYS A 590      23.240  26.340  38.750  1.00  0.00           H
ATOM     97  HB2 LYS A 590      23.410  28.140  38.250  1.00  0.00           H
ATOM     98  CG  LYS A 590      22.840  27.750  40.230  1.00  0.00           C
ATOM     99  HG1 LYS A 590      23.070  28.800  40.500  1.00  0.00           H
ATOM    100  HG2 LYS A 590      23.100  27.230  41.170  1.00  0.00           H
ATOM    101  CD  LYS A 590      21.330  27.690  39.870  1.00  0.00           C
ATOM    102  HD1 LYS A 590      20.980  26.640  39.800  1.00  0.00           H
ATOM    103  HD2 LYS A 590      21.250  28.130  38.860  1.00  0.00           H
ATOM    104  CE  LYS A 590      20.440  28.490  40.900  1.00  0.00           C
ATOM    105  HE1 LYS A 590      20.750  29.540  41.050  1.00  0.00           H
ATOM    106  HE2 LYS A 590      20.700  27.990  41.860  1.00  0.00           H
ATOM    107  NZ  LYS A 590      19.090  28.300  40.450  1.00  0.00           N
ATOM    108  HZ1 LYS A 590      18.850  27.310  40.240  1.00  0.00           H
ATOM    109  HZ2 LYS A 590      18.980  28.870  39.590  1.00  0.00           H
ATOM    110  HZ3 LYS A 590      18.310  28.710  41.010  1.00  0.00           H
ATOM    111  C   LYS A 590      25.760  26.790  37.760  1.00  0.00           C
ATOM    112  O   LYS A 590      26.170  25.650  37.750  1.00  0.00           O
ATOM    113  N   ARG A 591      25.770  27.640  36.700  1.00  0.00           N
ATOM    114  HN  ARG A 591      25.300  28.500  36.830  1.00  0.00           H
ATOM    115  CA  ARG A 591      26.350  27.340  35.350  1.00  0.00           C
ATOM    116  HA  ARG A 591      25.880  26.450  34.960  1.00  0.00           H
ATOM    117  CB  ARG A 591      25.800  28.310  34.270  1.00  0.00           C
ATOM    118  HB1 ARG A 591      26.090  29.350  34.560  1.00  0.00           H
ATOM    119  HB2 ARG A 591      24.700  28.210  34.180  1.00  0.00           H
ATOM    120  CG  ARG A 591      26.360  28.010  32.850  1.00  0.00           C
ATOM    121  HG1 ARG A 591      26.120  26.940  32.630  1.00  0.00           H
ATOM    122  HG2 ARG A 591      27.460  28.130  32.890  1.00  0.00           H
ATOM    123  CD  ARG A 591      25.880  28.850  31.690  1.00  0.00           C
ATOM    124  HD1 ARG A 591      26.370  28.560  30.740  1.00  0.00           H
ATOM    125  HD2 ARG A 591      26.100  29.890  32.010  1.00  0.00           H
ATOM    126  NE  ARG A 591      24.410  28.590  31.490  1.00  0.00           N
ATOM    127  HE  ARG A 591      24.080  27.660  31.380  1.00  0.00           H
ATOM    128  CZ  ARG A 591      23.530  29.530  31.240  1.00  0.00           C
ATOM    129  NH1 ARG A 591      23.790  30.780  31.180  1.00  0.00           N
ATOM    130 HH11 ARG A 591      24.340  31.250  31.860  1.00  0.00           H
ATOM    131 HH12 ARG A 591      23.110  31.320  30.680  1.00  0.00           H
ATOM    132  NH2 ARG A 591      22.370  29.120  30.780  1.00  0.00           N
ATOM    133 HH21 ARG A 591      21.740  29.730  30.290  1.00  0.00           H
ATOM    134 HH22 ARG A 591      22.100  28.170  30.850  1.00  0.00           H
ATOM    135  C   ARG A 591      27.780  27.010  35.420  1.00  0.00           C
ATOM    136  O   ARG A 591      28.290  26.150  34.750  1.00  0.00           O
ATOM    137  N   LYS A 592      28.510  27.700  36.320  1.00  0.00           N
ATOM    138  HN  LYS A 592      28.140  28.460  36.850  1.00  0.00           H
ATOM    139  CA  LYS A 592      29.900  27.540  36.390  1.00  0.00           C
ATOM    140  HA  LYS A 592      30.330  27.220  35.450  1.00  0.00           H
ATOM    141  CB  LYS A 592      30.520  28.920  36.770  1.00  0.00           C
ATOM    142  HB1 LYS A 592      31.600  28.670  36.860  1.00  0.00           H
ATOM    143  HB2 LYS A 592      30.070  29.260  37.730  1.00  0.00           H
ATOM    144  CG  LYS A 592      30.290  29.970  35.630  1.00  0.00           C
ATOM    145  HG1 LYS A 592      30.810  30.880  36.010  1.00  0.00           H
ATOM    146  HG2 LYS A 592      29.190  30.090  35.510  1.00  0.00           H
ATOM    147  CD  LYS A 592      30.940  29.710  34.280  1.00  0.00           C
ATOM    148  HD1 LYS A 592      30.900  30.590  33.610  1.00  0.00           H
ATOM    149  HD2 LYS A 592      30.460  28.860  33.730  1.00  0.00           H
ATOM    150  CE  LYS A 592      32.430  29.320  34.370  1.00  0.00           C
ATOM    151  HE1 LYS A 592      32.510  28.340  34.900  1.00  0.00           H
ATOM    152  HE2 LYS A 592      32.960  30.150  34.890  1.00  0.00           H
ATOM    153  NZ  LYS A 592      33.060  29.250  33.050  1.00  0.00           N
ATOM    154  HZ1 LYS A 592      33.080  30.190  32.610  1.00  0.00           H
ATOM    155  HZ2 LYS A 592      32.530  28.610  32.440  1.00  0.00           H
ATOM    156  HZ3 LYS A 592      34.050  28.940  33.190  1.00  0.00           H
ATOM    157  C   LYS A 592      30.300  26.460  37.460  1.00  0.00           C
ATOM    158  O   LYS A 592      31.480  26.090  37.450  1.00  0.00           O
ATOM    159  N   ALA A 593      29.400  25.910  38.270  1.00  0.00           N
ATOM    160  HN  ALA A 593      28.470  26.250  38.220  1.00  0.00           H
ATOM    161  CA  ALA A 593      29.770  24.830  39.130  1.00  0.00           C
ATOM    162  HA  ALA A 593      30.560  25.150  39.810  1.00  0.00           H
ATOM    163  CB  ALA A 593      28.460  24.480  39.900  1.00  0.00           C
ATOM    164  HB1 ALA A 593      27.650  24.360  39.170  1.00  0.00           H
ATOM    165  HB2 ALA A 593      28.200  25.280  40.610  1.00  0.00           H
ATOM    166  HB3 ALA A 593      28.690  23.540  40.450  1.00  0.00           H
ATOM    167  C   ALA A 593      30.400  23.580  38.420  1.00  0.00           C
ATOM    168  O   ALA A 593      31.460  23.190  39.010  1.00  0.00           O
ATOM    169  N   PRO A 594      29.890  22.950  37.320  1.00  0.00           N
ATOM    170  CD  PRO A 594      28.490  22.980  36.770  1.00  0.00           C
ATOM    171  HD1 PRO A 594      28.280  24.070  36.730  1.00  0.00           H
ATOM    172  HD2 PRO A 594      27.770  22.500  37.480  1.00  0.00           H
ATOM    173  CA  PRO A 594      30.440  21.640  36.950  1.00  0.00           C
ATOM    174  HA  PRO A 594      30.660  21.200  37.910  1.00  0.00           H
ATOM    175  CB  PRO A 594      29.420  20.990  36.000  1.00  0.00           C
ATOM    176  HB1 PRO A 594      28.780  20.290  36.560  1.00  0.00           H
ATOM    177  HB2 PRO A 594      29.860  20.430  35.140  1.00  0.00           H
ATOM    178  CG  PRO A 594      28.520  22.120  35.530  1.00  0.00           C
ATOM    179  HG1 PRO A 594      28.950  22.550  34.600  1.00  0.00           H
ATOM    180  HG2 PRO A 594      27.510  21.760  35.240  1.00  0.00           H
ATOM    181  C   PRO A 594      31.760  21.810  36.350  1.00  0.00           C
ATOM    182  O   PRO A 594      32.590  20.930  36.550  1.00  0.00           O
ATOM    183  N   PHE A 595      32.040  22.900  35.600  1.00  0.00           N
ATOM    184  HN  PHE A 595      31.320  23.550  35.360  1.00  0.00           H
ATOM    185  CA  PHE A 595      33.370  23.340  35.090  1.00  0.00           C
ATOM    186  HA  PHE A 595      33.670  22.630  34.340  1.00  0.00           H
ATOM    187  CB  PHE A 595      33.150  24.720  34.450  1.00  0.00           C
ATOM    188  HB1 PHE A 595      34.070  25.260  34.140  1.00  0.00           H
ATOM    189  HB2 PHE A 595      32.640  25.370  35.180  1.00  0.00           H
ATOM    190  CG  PHE A 595      32.270  24.550  33.220  1.00  0.00           C
ATOM    191  CD1 PHE A 595      32.790  23.970  32.080  1.00  0.00           C
ATOM    192  HD1 PHE A 595      33.810  23.610  32.030  1.00  0.00           H
ATOM    193  CE1 PHE A 595      31.970  23.620  31.030  1.00  0.00           C
ATOM    194  HE1 PHE A 595      32.350  23.080  30.180  1.00  0.00           H
ATOM    195  CZ  PHE A 595      30.620  23.930  31.020  1.00  0.00           C
ATOM    196  HZ  PHE A 595      30.030  23.490  30.250  1.00  0.00           H
ATOM    197  CD2 PHE A 595      30.870  24.770  33.300  1.00  0.00           C
ATOM    198  HD2 PHE A 595      30.510  25.080  34.280  1.00  0.00           H
ATOM    199  CE2 PHE A 595      30.080  24.460  32.190  1.00  0.00           C
ATOM    200  HE2 PHE A 595      29.030  24.660  32.290  1.00  0.00           H
ATOM    201  C   PHE A 595      34.520  23.350  36.060  1.00  0.00           C
ATOM    202  O   PHE A 595      35.680  23.270  35.600  1.00  0.00           O
ATOM    203  N   PHE A 596      34.250  23.300  37.290  1.00  0.00           N
ATOM    204  HN  PHE A 596      33.330  23.440  37.620  1.00  0.00           H
ATOM    205  CA  PHE A 596      35.180  23.090  38.360  1.00  0.00           C
ATOM    206  HA  PHE A 596      35.950  23.830  38.370  1.00  0.00           H
ATOM    207  CB  PHE A 596      34.330  23.150  39.710  1.00  0.00           C
ATOM    208  HB1 PHE A 596      33.730  22.230  39.900  1.00  0.00           H
ATOM    209  HB2 PHE A 596      33.590  23.990  39.700  1.00  0.00           H
ATOM    210  CG  PHE A 596      35.250  23.430  40.850  1.00  0.00           C
ATOM    211  CD1 PHE A 596      34.730  23.020  42.100  1.00  0.00           C
ATOM    212  HD1 PHE A 596      33.700  22.680  42.140  1.00  0.00           H
ATOM    213  CE1 PHE A 596      35.420  23.120  43.300  1.00  0.00           C
ATOM    214  HE1 PHE A 596      35.040  22.670  44.200  1.00  0.00           H
ATOM    215  CZ  PHE A 596      36.690  23.670  43.230  1.00  0.00           C
ATOM    216  HZ  PHE A 596      37.250  23.850  44.140  1.00  0.00           H
ATOM    217  CD2 PHE A 596      36.470  24.180  40.850  1.00  0.00           C
ATOM    218  HD2 PHE A 596      36.950  24.680  40.010  1.00  0.00           H
ATOM    219  CE2 PHE A 596      37.150  24.290  42.080  1.00  0.00           C
ATOM    220  HE2 PHE A 596      38.110  24.770  42.150  1.00  0.00           H
ATOM    221  C   PHE A 596      35.990  21.780  38.150  1.00  0.00           C
ATOM    222  O   PHE A 596      37.200  21.750  38.410  1.00  0.00           O
ATOM    223  N   LEU A 597      35.400  20.700  37.660  1.00  0.00           N
ATOM    224  HN  LEU A 597      34.420  20.750  37.530  1.00  0.00           H
ATOM    225  CA  LEU A 597      36.010  19.420  37.180  1.00  0.00           C
ATOM    226  HA  LEU A 597      36.560  18.890  37.960  1.00  0.00           H
ATOM    227  CB  LEU A 597      34.930  18.390  36.830  1.00  0.00           C
ATOM    228  HB1 LEU A 597      34.130  18.760  36.150  1.00  0.00           H
ATOM    229  HB2 LEU A 597      34.340  18.050  37.700  1.00  0.00           H
ATOM    230  CG  LEU A 597      35.380  17.140  36.010  1.00  0.00           C
ATOM    231  HG  LEU A 597      35.710  17.510  35.010  1.00  0.00           H
ATOM    232  CD1 LEU A 597      36.610  16.360  36.550  1.00  0.00           C
ATOM    233 HD11 LEU A 597      36.640  15.460  35.910  1.00  0.00           H
ATOM    234 HD12 LEU A 597      36.620  16.070  37.620  1.00  0.00           H
ATOM    235 HD13 LEU A 597      37.550  16.950  36.460  1.00  0.00           H
ATOM    236  CD2 LEU A 597      34.250  16.170  35.840  1.00  0.00           C
ATOM    237 HD21 LEU A 597      34.580  15.120  35.650  1.00  0.00           H
ATOM    238 HD22 LEU A 597      33.620  16.500  34.980  1.00  0.00           H
ATOM    239 HD23 LEU A 597      33.620  16.090  36.740  1.00  0.00           H
ATOM    240  C   LEU A 597      36.940  19.730  36.030  1.00  0.00           C
ATOM    241  O   LEU A 597      38.060  19.190  35.930  1.00  0.00           O
ATOM    242  N   SER A 598      36.620  20.620  35.110  1.00  0.00           N
ATOM    243  HN  SER A 598      35.730  21.070  35.220  1.00  0.00           H
ATOM    244  CA  SER A 598      37.520  21.060  34.050  1.00  0.00           C
ATOM    245  HA  SER A 598      37.970  20.140  33.700  1.00  0.00           H
ATOM    246  CB  SER A 598      36.820  21.810  32.850  1.00  0.00           C
ATOM    247  HB1 SER A 598      37.530  22.260  32.130  1.00  0.00           H
ATOM    248  HB2 SER A 598      36.140  22.630  33.170  1.00  0.00           H
ATOM    249  OG  SER A 598      36.020  20.850  32.180  1.00  0.00           O
ATOM    250  HG1 SER A 598      35.410  20.550  32.850  1.00  0.00           H
ATOM    251  C   SER A 598      38.650  21.950  34.530  1.00  0.00           C
ATOM    252  O   SER A 598      39.740  21.850  33.980  1.00  0.00           O
ATOM    253  N   ASP A 599      38.450  22.760  35.620  1.00  0.00           N
ATOM    254  HN  ASP A 599      37.560  22.740  36.070  1.00  0.00           H
ATOM    255  CA  ASP A 599      39.510  23.550  36.250  1.00  0.00           C
ATOM    256  HA  ASP A 599      40.150  24.070  35.540  1.00  0.00           H
ATOM    257  CB  ASP A 599      39.000  24.500  37.350  1.00  0.00           C
ATOM    258  HB1 ASP A 599      39.790  24.950  37.980  1.00  0.00           H
ATOM    259  HB2 ASP A 599      38.230  23.910  37.880  1.00  0.00           H
ATOM    260  CG  ASP A 599      38.280  25.730  36.710  1.00  0.00           C
ATOM    261  OD1 ASP A 599      37.920  26.680  37.440  1.00  0.00           O
ATOM    262  OD2 ASP A 599      38.020  25.700  35.400  1.00  0.00           O
ATOM    263  C   ASP A 599      40.610  22.590  36.830  1.00  0.00           C
ATOM    264  O   ASP A 599      41.800  22.780  36.680  1.00  0.00           O
ATOM    265  N   PHE A 600      40.160  21.490  37.510  1.00  0.00           N
ATOM    266  HN  PHE A 600      39.200  21.470  37.760  1.00  0.00           H
ATOM    267  CA  PHE A 600      41.010  20.410  38.080  1.00  0.00           C
ATOM    268  HA  PHE A 600      41.760  21.030  38.550  1.00  0.00           H
ATOM    269  CB  PHE A 600      40.240  19.380  38.970  1.00  0.00           C
ATOM    270  HB1 PHE A 600      40.840  18.460  39.150  1.00  0.00           H
ATOM    271  HB2 PHE A 600      39.270  19.130  38.490  1.00  0.00           H
ATOM    272  CG  PHE A 600      39.860  19.870  40.430  1.00  0.00           C
ATOM    273  CD1 PHE A 600      38.540  20.040  40.830  1.00  0.00           C
ATOM    274  HD1 PHE A 600      37.740  19.690  40.190  1.00  0.00           H
ATOM    275  CE1 PHE A 600      38.200  20.600  42.100  1.00  0.00           C
ATOM    276  HE1 PHE A 600      37.170  20.630  42.460  1.00  0.00           H
ATOM    277  CZ  PHE A 600      39.160  21.060  42.950  1.00  0.00           C
ATOM    278  HZ  PHE A 600      38.890  21.530  43.880  1.00  0.00           H
ATOM    279  CD2 PHE A 600      40.860  20.300  41.300  1.00  0.00           C
ATOM    280  HD2 PHE A 600      41.860  20.070  40.990  1.00  0.00           H
ATOM    281  CE2 PHE A 600      40.510  20.860  42.520  1.00  0.00           C
ATOM    282  HE2 PHE A 600      41.310  20.950  43.230  1.00  0.00           H
ATOM    283  C   PHE A 600      41.810  19.700  37.010  1.00  0.00           C
ATOM    284  O   PHE A 600      42.990  19.410  37.180  1.00  0.00           O
ATOM    285  N   LYS A 601      41.190  19.460  35.820  1.00  0.00           N
ATOM    286  HN  LYS A 601      40.240  19.750  35.720  1.00  0.00           H
ATOM    287  CA  LYS A 601      41.880  18.920  34.620  1.00  0.00           C
ATOM    288  HA  LYS A 601      42.580  18.130  34.820  1.00  0.00           H
ATOM    289  CB  LYS A 601      40.930  18.560  33.430  1.00  0.00           C
ATOM    290  HB1 LYS A 601      41.490  18.420  32.470  1.00  0.00           H
ATOM    291  HB2 LYS A 601      40.120  19.300  33.280  1.00  0.00           H
ATOM    292  CG  LYS A 601      40.220  17.230  33.860  1.00  0.00           C
ATOM    293  HG1 LYS A 601      39.670  17.340  34.820  1.00  0.00           H
ATOM    294  HG2 LYS A 601      41.000  16.480  34.030  1.00  0.00           H
ATOM    295  CD  LYS A 601      39.230  16.670  32.810  1.00  0.00           C
ATOM    296  HD1 LYS A 601      38.950  15.690  33.270  1.00  0.00           H
ATOM    297  HD2 LYS A 601      39.730  16.440  31.840  1.00  0.00           H
ATOM    298  CE  LYS A 601      37.930  17.540  32.570  1.00  0.00           C
ATOM    299  HE1 LYS A 601      38.270  18.530  32.170  1.00  0.00           H
ATOM    300  HE2 LYS A 601      37.450  17.650  33.580  1.00  0.00           H
ATOM    301  NZ  LYS A 601      36.950  17.040  31.610  1.00  0.00           N
ATOM    302  HZ1 LYS A 601      36.350  16.280  32.000  1.00  0.00           H
ATOM    303  HZ2 LYS A 601      37.490  16.650  30.810  1.00  0.00           H
ATOM    304  HZ3 LYS A 601      36.270  17.770  31.350  1.00  0.00           H
ATOM    305  C   LYS A 601      42.870  19.970  34.040  1.00  0.00           C
ATOM    306  O   LYS A 601      44.030  19.620  33.800  1.00  0.00           O
ATOM    307  N   ASP A 602      42.470  21.230  33.810  1.00  0.00           N
ATOM    308  HN  ASP A 602      41.540  21.470  34.050  1.00  0.00           H
ATOM    309  CA  ASP A 602      43.270  22.330  33.280  1.00  0.00           C
ATOM    310  HA  ASP A 602      43.630  21.950  32.340  1.00  0.00           H
ATOM    311  CB  ASP A 602      42.460  23.620  33.070  1.00  0.00           C
ATOM    312  HB1 ASP A 602      43.050  24.560  32.960  1.00  0.00           H
ATOM    313  HB2 ASP A 602      41.790  23.850  33.930  1.00  0.00           H
ATOM    314  CG  ASP A 602      41.420  23.460  31.930  1.00  0.00           C
ATOM    315  OD1 ASP A 602      40.280  23.990  31.990  1.00  0.00           O
ATOM    316  OD2 ASP A 602      41.870  22.830  30.960  1.00  0.00           O
ATOM    317  C   ASP A 602      44.610  22.610  34.060  1.00  0.00           C
ATOM    318  O   ASP A 602      45.660  22.890  33.450  1.00  0.00           O
ATOM    319  N   ALA A 603      44.530  22.470  35.380  1.00  0.00           N
ATOM    320  HN  ALA A 603      43.620  22.220  35.720  1.00  0.00           H
ATOM    321  CA  ALA A 603      45.530  22.810  36.340  1.00  0.00           C
ATOM    322  HA  ALA A 603      46.090  23.680  36.010  1.00  0.00           H
ATOM    323  CB  ALA A 603      44.920  23.280  37.670  1.00  0.00           C
ATOM    324  HB1 ALA A 603      44.320  22.420  38.050  1.00  0.00           H
ATOM    325  HB2 ALA A 603      44.250  24.170  37.620  1.00  0.00           H
ATOM    326  HB3 ALA A 603      45.720  23.510  38.410  1.00  0.00           H
ATOM    327  C   ALA A 603      46.590  21.760  36.540  1.00  0.00           C
ATOM    328  O   ALA A 603      47.510  21.890  37.350  1.00  0.00           O
ATOM    329  N   LEU A 604      46.670  20.780  35.610  1.00  0.00           N
ATOM    330  HN  LEU A 604      45.980  20.640  34.910  1.00  0.00           H
ATOM    331  CA  LEU A 604      47.660  19.710  35.560  1.00  0.00           C
ATOM    332  HA  LEU A 604      47.880  19.430  36.580  1.00  0.00           H
ATOM    333  CB  LEU A 604      47.110  18.440  34.780  1.00  0.00           C
ATOM    334  HB1 LEU A 604      47.980  17.770  34.650  1.00  0.00           H
ATOM    335  HB2 LEU A 604      46.740  18.750  33.780  1.00  0.00           H
ATOM    336  CG  LEU A 604      46.070  17.660  35.640  1.00  0.00           C
ATOM    337  HG  LEU A 604      45.320  18.360  36.070  1.00  0.00           H
ATOM    338  CD1 LEU A 604      45.230  16.670  34.850  1.00  0.00           C
ATOM    339 HD11 LEU A 604      44.890  17.060  33.860  1.00  0.00           H
ATOM    340 HD12 LEU A 604      44.350  16.370  35.470  1.00  0.00           H
ATOM    341 HD13 LEU A 604      45.940  15.830  34.660  1.00  0.00           H
ATOM    342  CD2 LEU A 604      46.830  16.970  36.800  1.00  0.00           C
ATOM    343 HD21 LEU A 604      46.290  16.050  37.140  1.00  0.00           H
ATOM    344 HD22 LEU A 604      47.030  17.600  37.700  1.00  0.00           H
ATOM    345 HD23 LEU A 604      47.810  16.530  36.510  1.00  0.00           H
ATOM    346  C   LEU A 604      48.990  20.220  34.990  1.00  0.00           C
ATOM    347  O   LEU A 604      49.120  20.170  33.770  1.00  0.00           O
ATOM    348  N   SER A 605      49.850  20.750  35.870  1.00  0.00           N
ATOM    349  HN  SER A 605      49.640  20.930  36.830  1.00  0.00           H
ATOM    350  CA  SER A 605      51.220  21.120  35.530  1.00  0.00           C
ATOM    351  HA  SER A 605      51.670  20.230  35.100  1.00  0.00           H
ATOM    352  CB  SER A 605      51.280  22.280  34.380  1.00  0.00           C
ATOM    353  HB1 SER A 605      50.580  23.090  34.680  1.00  0.00           H
ATOM    354  HB2 SER A 605      50.930  21.940  33.390  1.00  0.00           H
ATOM    355  OG  SER A 605      52.560  22.840  34.130  1.00  0.00           O
ATOM    356  HG1 SER A 605      53.000  22.370  33.430  1.00  0.00           H
ATOM    357  C   SER A 605      52.110  21.450  36.720  1.00  0.00           C
ATOM    358  O   SER A 605      51.650  22.030  37.730  1.00  0.00           O
ATOM    359  N   LEU A 606      53.420  21.260  36.560  1.00  0.00           N
ATOM    360  HN  LEU A 606      53.750  20.780  35.740  1.00  0.00           H
ATOM    361  CA  LEU A 606      54.420  21.690  37.490  1.00  0.00           C
ATOM    362  HA  LEU A 606      54.260  21.310  38.490  1.00  0.00           H
ATOM    363  CB  LEU A 606      55.830  21.140  37.130  1.00  0.00           C
ATOM    364  HB1 LEU A 606      56.640  21.600  37.740  1.00  0.00           H
ATOM    365  HB2 LEU A 606      56.020  21.380  36.060  1.00  0.00           H
ATOM    366  CG  LEU A 606      55.940  19.570  37.310  1.00  0.00           C
ATOM    367  HG  LEU A 606      55.390  19.030  36.510  1.00  0.00           H
ATOM    368  CD1 LEU A 606      57.380  19.080  36.990  1.00  0.00           C
ATOM    369 HD11 LEU A 606      57.530  18.990  35.890  1.00  0.00           H
ATOM    370 HD12 LEU A 606      57.530  18.040  37.320  1.00  0.00           H
ATOM    371 HD13 LEU A 606      58.230  19.720  37.280  1.00  0.00           H
ATOM    372  CD2 LEU A 606      55.630  19.120  38.740  1.00  0.00           C
ATOM    373 HD21 LEU A 606      54.540  19.010  38.920  1.00  0.00           H
ATOM    374 HD22 LEU A 606      56.090  19.790  39.510  1.00  0.00           H
ATOM    375 HD23 LEU A 606      56.050  18.140  39.060  1.00  0.00           H
ATOM    376  C   LEU A 606      54.590  23.240  37.570  1.00  0.00           C
ATOM    377  O   LEU A 606      54.790  23.760  38.700  1.00  0.00           O
ATOM    378  N   GLN A 607      54.290  23.900  36.400  1.00  0.00           N
ATOM    379  HN  GLN A 607      54.060  23.450  35.530  1.00  0.00           H
ATOM    380  CA  GLN A 607      54.080  25.340  36.340  1.00  0.00           C
ATOM    381  HA  GLN A 607      54.970  25.800  36.760  1.00  0.00           H
ATOM    382  CB  GLN A 607      53.720  25.720  34.880  1.00  0.00           C
ATOM    383  HB1 GLN A 607      53.000  25.010  34.430  1.00  0.00           H
ATOM    384  HB2 GLN A 607      54.720  25.630  34.430  1.00  0.00           H
ATOM    385  CG  GLN A 607      53.240  27.220  34.760  1.00  0.00           C
ATOM    386  HG1 GLN A 607      54.100  27.880  35.030  1.00  0.00           H
ATOM    387  HG2 GLN A 607      52.280  27.450  35.270  1.00  0.00           H
ATOM    388  CD  GLN A 607      52.980  27.620  33.260  1.00  0.00           C
ATOM    389  OE1 GLN A 607      52.050  27.090  32.650  1.00  0.00           O
ATOM    390  NE2 GLN A 607      53.890  28.470  32.670  1.00  0.00           N
ATOM    391 HE21 GLN A 607      53.700  28.760  31.730  1.00  0.00           H
ATOM    392 HE22 GLN A 607      54.630  28.920  33.180  1.00  0.00           H
ATOM    393  C   GLN A 607      52.970  25.890  37.210  1.00  0.00           C
ATOM    394  O   GLN A 607      53.130  26.870  37.910  1.00  0.00           O
ATOM    395  N   CYS A 608      51.880  25.110  37.350  1.00  0.00           N
ATOM    396  HN  CYS A 608      51.820  24.290  36.810  1.00  0.00           H
ATOM    397  CA  CYS A 608      50.780  25.460  38.260  1.00  0.00           C
ATOM    398  HA  CYS A 608      50.430  26.450  38.040  1.00  0.00           H
ATOM    399  CB  CYS A 608      49.510  24.590  37.940  1.00  0.00           C
ATOM    400  HB1 CYS A 608      48.710  25.070  38.520  1.00  0.00           H
ATOM    401  HB2 CYS A 608      49.760  23.530  38.170  1.00  0.00           H
ATOM    402  SG  CYS A 608      48.950  24.740  36.140  1.00  0.00           S
ATOM    403  HG1 CYS A 608      47.870  23.970  36.220  1.00  0.00           H
ATOM    404  C   CYS A 608      51.160  25.390  39.690  1.00  0.00           C
ATOM    405  O   CYS A 608      51.000  26.300  40.560  1.00  0.00           O
ATOM    406  N   LEU A 609      51.830  24.320  40.050  1.00  0.00           N
ATOM    407  HN  LEU A 609      52.130  23.640  39.400  1.00  0.00           H
ATOM    408  CA  LEU A 609      52.380  24.120  41.400  1.00  0.00           C
ATOM    409  HA  LEU A 609      51.610  24.240  42.140  1.00  0.00           H
ATOM    410  CB  LEU A 609      53.070  22.750  41.530  1.00  0.00           C
ATOM    411  HB1 LEU A 609      53.460  22.560  42.560  1.00  0.00           H
ATOM    412  HB2 LEU A 609      53.950  22.780  40.850  1.00  0.00           H
ATOM    413  CG  LEU A 609      52.180  21.570  41.130  1.00  0.00           C
ATOM    414  HG  LEU A 609      52.070  21.630  40.020  1.00  0.00           H
ATOM    415  CD1 LEU A 609      52.800  20.220  41.430  1.00  0.00           C
ATOM    416 HD11 LEU A 609      52.110  19.360  41.260  1.00  0.00           H
ATOM    417 HD12 LEU A 609      53.190  20.220  42.470  1.00  0.00           H
ATOM    418 HD13 LEU A 609      53.700  20.100  40.790  1.00  0.00           H
ATOM    419  CD2 LEU A 609      50.800  21.670  41.740  1.00  0.00           C
ATOM    420 HD21 LEU A 609      50.150  20.780  41.570  1.00  0.00           H
ATOM    421 HD22 LEU A 609      50.230  22.590  41.540  1.00  0.00           H
ATOM    422 HD23 LEU A 609      50.840  21.700  42.850  1.00  0.00           H
ATOM    423  C   LEU A 609      53.460  25.150  41.860  1.00  0.00           C
ATOM    424  O   LEU A 609      53.380  25.710  42.910  1.00  0.00           O
ATOM    425  N   ALA A 610      54.470  25.480  41.000  1.00  0.00           N
ATOM    426  HN  ALA A 610      54.570  24.880  40.210  1.00  0.00           H
ATOM    427  CA  ALA A 610      55.310  26.640  41.160  1.00  0.00           C
ATOM    428  HA  ALA A 610      55.890  26.430  42.040  1.00  0.00           H
ATOM    429  CB  ALA A 610      56.170  26.750  39.940  1.00  0.00           C
ATOM    430  HB1 ALA A 610      55.640  27.120  39.040  1.00  0.00           H
ATOM    431  HB2 ALA A 610      56.840  25.870  39.850  1.00  0.00           H
ATOM    432  HB3 ALA A 610      56.930  27.520  40.200  1.00  0.00           H
ATOM    433  C   ALA A 610      54.530  27.950  41.340  1.00  0.00           C
ATOM    434  O   ALA A 610      54.830  28.820  42.200  1.00  0.00           O
ATOM    435  N   SER A 611      53.480  28.210  40.540  1.00  0.00           N
ATOM    436  HN  SER A 611      53.290  27.460  39.900  1.00  0.00           H
ATOM    437  CA  SER A 611      52.600  29.380  40.630  1.00  0.00           C
ATOM    438  HA  SER A 611      53.330  30.180  40.520  1.00  0.00           H
ATOM    439  CB  SER A 611      51.550  29.430  39.450  1.00  0.00           C
ATOM    440  HB1 SER A 611      50.890  30.330  39.480  1.00  0.00           H
ATOM    441  HB2 SER A 611      50.850  28.570  39.580  1.00  0.00           H
ATOM    442  OG  SER A 611      52.180  29.240  38.200  1.00  0.00           O
ATOM    443  HG1 SER A 611      52.270  28.300  37.990  1.00  0.00           H
ATOM    444  C   SER A 611      51.830  29.560  41.950  1.00  0.00           C
ATOM    445  O   SER A 611      51.870  30.610  42.570  1.00  0.00           O
ATOM    446  N   ILE A 612      51.310  28.420  42.430  1.00  0.00           N
ATOM    447  HN  ILE A 612      51.240  27.620  41.860  1.00  0.00           H
ATOM    448  CA  ILE A 612      50.830  28.370  43.790  1.00  0.00           C
ATOM    449  HA  ILE A 612      50.090  29.150  43.850  1.00  0.00           H
ATOM    450  CB  ILE A 612      50.060  27.070  44.040  1.00  0.00           C
ATOM    451  HB  ILE A 612      50.710  26.180  43.910  1.00  0.00           H
ATOM    452  CG2 ILE A 612      49.610  26.970  45.540  1.00  0.00           C
ATOM    453 HG21 ILE A 612      48.870  26.170  45.780  1.00  0.00           H
ATOM    454 HG22 ILE A 612      49.150  27.920  45.900  1.00  0.00           H
ATOM    455 HG23 ILE A 612      50.440  26.640  46.200  1.00  0.00           H
ATOM    456  CG1 ILE A 612      48.730  27.030  43.240  1.00  0.00           C
ATOM    457 HG11 ILE A 612      48.790  27.560  42.270  1.00  0.00           H
ATOM    458 HG12 ILE A 612      47.910  27.530  43.800  1.00  0.00           H
ATOM    459  CD  ILE A 612      48.330  25.570  42.870  1.00  0.00           C
ATOM    460  HD1 ILE A 612      48.120  24.980  43.800  1.00  0.00           H
ATOM    461  HD2 ILE A 612      49.020  25.100  42.130  1.00  0.00           H
ATOM    462  HD3 ILE A 612      47.310  25.620  42.440  1.00  0.00           H
ATOM    463  C   ILE A 612      51.810  28.670  44.930  1.00  0.00           C
ATOM    464  O   ILE A 612      51.510  29.490  45.800  1.00  0.00           O
ATOM    465  N   LEU A 613      53.020  28.100  44.740  1.00  0.00           N
ATOM    466  HN  LEU A 613      53.110  27.390  44.050  1.00  0.00           H
ATOM    467  CA  LEU A 613      54.130  28.230  45.670  1.00  0.00           C
ATOM    468  HA  LEU A 613      53.690  27.940  46.620  1.00  0.00           H
ATOM    469  CB  LEU A 613      55.410  27.350  45.240  1.00  0.00           C
ATOM    470  HB1 LEU A 613      55.700  27.720  44.230  1.00  0.00           H
ATOM    471  HB2 LEU A 613      55.010  26.320  45.100  1.00  0.00           H
ATOM    472  CG  LEU A 613      56.600  27.320  46.240  1.00  0.00           C
ATOM    473  HG  LEU A 613      56.750  28.380  46.550  1.00  0.00           H
ATOM    474  CD1 LEU A 613      56.250  26.450  47.420  1.00  0.00           C
ATOM    475 HD11 LEU A 613      56.900  26.770  48.270  1.00  0.00           H
ATOM    476 HD12 LEU A 613      56.380  25.380  47.120  1.00  0.00           H
ATOM    477 HD13 LEU A 613      55.330  26.700  47.970  1.00  0.00           H
ATOM    478  CD2 LEU A 613      57.890  27.000  45.510  1.00  0.00           C
ATOM    479 HD21 LEU A 613      57.960  25.940  45.160  1.00  0.00           H
ATOM    480 HD22 LEU A 613      58.760  27.080  46.190  1.00  0.00           H
ATOM    481 HD23 LEU A 613      58.060  27.670  44.640  1.00  0.00           H
ATOM    482  C   LEU A 613      54.510  29.690  45.800  1.00  0.00           C
ATOM    483  O   LEU A 613      54.500  30.360  46.810  1.00  0.00           O
ATOM    484  N   PHE A 614      54.840  30.250  44.620  1.00  0.00           N
ATOM    485  HN  PHE A 614      54.950  29.610  43.860  1.00  0.00           H
ATOM    486  CA  PHE A 614      55.310  31.650  44.430  1.00  0.00           C
ATOM    487  HA  PHE A 614      56.120  31.730  45.130  1.00  0.00           H
ATOM    488  CB  PHE A 614      55.940  31.860  43.050  1.00  0.00           C
ATOM    489  HB1 PHE A 614      55.210  31.490  42.290  1.00  0.00           H
ATOM    490  HB2 PHE A 614      56.920  31.360  42.940  1.00  0.00           H
ATOM    491  CG  PHE A 614      56.210  33.320  42.700  1.00  0.00           C
ATOM    492  CD1 PHE A 614      55.330  34.080  41.890  1.00  0.00           C
ATOM    493  HD1 PHE A 614      54.600  33.520  41.320  1.00  0.00           H
ATOM    494  CE1 PHE A 614      55.370  35.420  41.760  1.00  0.00           C
ATOM    495  HE1 PHE A 614      54.580  35.970  41.250  1.00  0.00           H
ATOM    496  CZ  PHE A 614      56.330  36.130  42.460  1.00  0.00           C
ATOM    497  HZ  PHE A 614      56.330  37.210  42.490  1.00  0.00           H
ATOM    498  CD2 PHE A 614      57.260  34.040  43.250  1.00  0.00           C
ATOM    499  HD2 PHE A 614      58.030  33.450  43.720  1.00  0.00           H
ATOM    500  CE2 PHE A 614      57.320  35.450  43.180  1.00  0.00           C
ATOM    501  HE2 PHE A 614      58.080  36.020  43.690  1.00  0.00           H
ATOM    502  C   PHE A 614      54.230  32.680  44.820  1.00  0.00           C
ATOM    503  O   PHE A 614      54.430  33.650  45.560  1.00  0.00           O
ATOM    504  N   LEU A 615      52.970  32.540  44.290  1.00  0.00           N
ATOM    505  HN  LEU A 615      52.680  31.760  43.730  1.00  0.00           H
ATOM    506  CA  LEU A 615      51.980  33.580  44.430  1.00  0.00           C
ATOM    507  HA  LEU A 615      52.380  34.530  44.070  1.00  0.00           H
ATOM    508  CB  LEU A 615      50.920  33.350  43.300  1.00  0.00           C
ATOM    509  HB1 LEU A 615      50.030  33.990  43.450  1.00  0.00           H
ATOM    510  HB2 LEU A 615      50.620  32.300  43.520  1.00  0.00           H
ATOM    511  CG  LEU A 615      51.370  33.580  41.860  1.00  0.00           C
ATOM    512  HG  LEU A 615      52.300  33.080  41.520  1.00  0.00           H
ATOM    513  CD1 LEU A 615      50.270  32.870  40.940  1.00  0.00           C
ATOM    514 HD11 LEU A 615      50.180  31.850  41.370  1.00  0.00           H
ATOM    515 HD12 LEU A 615      50.540  32.730  39.880  1.00  0.00           H
ATOM    516 HD13 LEU A 615      49.270  33.350  41.030  1.00  0.00           H
ATOM    517  CD2 LEU A 615      51.450  35.030  41.560  1.00  0.00           C
ATOM    518 HD21 LEU A 615      52.220  35.520  42.180  1.00  0.00           H
ATOM    519 HD22 LEU A 615      50.450  35.510  41.700  1.00  0.00           H
ATOM    520 HD23 LEU A 615      51.640  35.240  40.490  1.00  0.00           H
ATOM    521  C   LEU A 615      51.380  33.770  45.770  1.00  0.00           C
ATOM    522  O   LEU A 615      51.060  34.830  46.330  1.00  0.00           O
ATOM    523  N   TYR A 616      51.330  32.610  46.540  1.00  0.00           N
ATOM    524  HN  TYR A 616      51.610  31.780  46.070  1.00  0.00           H
ATOM    525  CA  TYR A 616      51.100  32.480  48.000  1.00  0.00           C
ATOM    526  HA  TYR A 616      50.160  33.000  48.110  1.00  0.00           H
ATOM    527  CB  TYR A 616      50.910  31.020  48.490  1.00  0.00           C
ATOM    528  HB1 TYR A 616      51.500  30.310  47.850  1.00  0.00           H
ATOM    529  HB2 TYR A 616      49.810  30.850  48.420  1.00  0.00           H
ATOM    530  CG  TYR A 616      51.390  30.840  49.970  1.00  0.00           C
ATOM    531  CD1 TYR A 616      52.640  30.220  50.340  1.00  0.00           C
ATOM    532  HD1 TYR A 616      53.220  29.750  49.550  1.00  0.00           H
ATOM    533  CE1 TYR A 616      53.280  30.530  51.500  1.00  0.00           C
ATOM    534  HE1 TYR A 616      54.260  30.110  51.640  1.00  0.00           H
ATOM    535  CZ  TYR A 616      52.540  31.190  52.540  1.00  0.00           C
ATOM    536  OH  TYR A 616      53.050  31.160  53.890  1.00  0.00           O
ATOM    537  HH  TYR A 616      52.460  31.660  54.450  1.00  0.00           H
ATOM    538  CD2 TYR A 616      50.710  31.510  51.020  1.00  0.00           C
ATOM    539  HD2 TYR A 616      49.720  31.870  50.780  1.00  0.00           H
ATOM    540  CE2 TYR A 616      51.270  31.720  52.300  1.00  0.00           C
ATOM    541  HE2 TYR A 616      50.690  32.250  53.030  1.00  0.00           H
ATOM    542  C   TYR A 616      52.080  33.390  48.740  1.00  0.00           C
ATOM    543  O   TYR A 616      51.700  34.240  49.520  1.00  0.00           O
ATOM    544  N   CYS A 617      53.340  33.250  48.420  1.00  0.00           N
ATOM    545  HN  CYS A 617      53.540  32.390  47.960  1.00  0.00           H
ATOM    546  CA  CYS A 617      54.420  34.030  48.980  1.00  0.00           C
ATOM    547  HA  CYS A 617      54.320  33.970  50.060  1.00  0.00           H
ATOM    548  CB  CYS A 617      55.780  33.420  48.600  1.00  0.00           C
ATOM    549  HB1 CYS A 617      56.610  34.050  49.000  1.00  0.00           H
ATOM    550  HB2 CYS A 617      55.940  33.420  47.500  1.00  0.00           H
ATOM    551  SG  CYS A 617      55.920  31.790  49.240  1.00  0.00           S
ATOM    552  HG1 CYS A 617      55.160  31.210  48.330  1.00  0.00           H
ATOM    553  C   CYS A 617      54.360  35.510  48.670  1.00  0.00           C
ATOM    554  O   CYS A 617      54.410  36.280  49.600  1.00  0.00           O
ATOM    555  N   ALA A 618      54.130  35.860  47.400  1.00  0.00           N
ATOM    556  HN  ALA A 618      54.170  35.130  46.720  1.00  0.00           H
ATOM    557  CA  ALA A 618      53.900  37.200  46.940  1.00  0.00           C
ATOM    558  HA  ALA A 618      54.760  37.830  47.080  1.00  0.00           H
ATOM    559  CB  ALA A 618      53.620  37.180  45.440  1.00  0.00           C
ATOM    560  HB1 ALA A 618      53.470  38.220  45.060  1.00  0.00           H
ATOM    561  HB2 ALA A 618      52.610  36.750  45.340  1.00  0.00           H
ATOM    562  HB3 ALA A 618      54.350  36.590  44.850  1.00  0.00           H
ATOM    563  C   ALA A 618      52.670  37.920  47.640  1.00  0.00           C
ATOM    564  O   ALA A 618      52.710  39.040  48.030  1.00  0.00           O
ATOM    565  N   CYS A 619      51.570  37.210  47.890  1.00  0.00           N
ATOM    566  HN  CYS A 619      51.430  36.310  47.480  1.00  0.00           H
ATOM    567  CA  CYS A 619      50.360  37.720  48.570  1.00  0.00           C
ATOM    568  HA  CYS A 619      50.180  38.670  48.090  1.00  0.00           H
ATOM    569  CB  CYS A 619      49.140  36.790  48.100  1.00  0.00           C
ATOM    570  HB1 CYS A 619      49.490  35.750  48.320  1.00  0.00           H
ATOM    571  HB2 CYS A 619      49.080  36.820  46.990  1.00  0.00           H
ATOM    572  SG  CYS A 619      47.530  36.960  48.810  1.00  0.00           S
ATOM    573  HG1 CYS A 619      47.150  38.080  48.200  1.00  0.00           H
ATOM    574  C   CYS A 619      50.510  37.730  50.060  1.00  0.00           C
ATOM    575  O   CYS A 619      49.850  38.540  50.730  1.00  0.00           O
ATOM    576  N   MET A 620      51.330  36.880  50.690  1.00  0.00           N
ATOM    577  HN  MET A 620      51.780  36.130  50.210  1.00  0.00           H
ATOM    578  CA  MET A 620      51.780  36.930  52.070  1.00  0.00           C
ATOM    579  HA  MET A 620      50.920  36.940  52.720  1.00  0.00           H
ATOM    580  CB  MET A 620      52.590  35.670  52.420  1.00  0.00           C
ATOM    581  HB1 MET A 620      53.560  35.700  51.870  1.00  0.00           H
ATOM    582  HB2 MET A 620      52.030  34.740  52.170  1.00  0.00           H
ATOM    583  CG  MET A 620      53.060  35.370  53.850  1.00  0.00           C
ATOM    584  HG1 MET A 620      53.660  36.260  54.110  1.00  0.00           H
ATOM    585  HG2 MET A 620      53.780  34.510  53.780  1.00  0.00           H
ATOM    586  SD  MET A 620      51.810  35.110  55.140  1.00  0.00           S
ATOM    587  CE  MET A 620      53.160  34.890  56.400  1.00  0.00           C
ATOM    588  HE1 MET A 620      53.400  33.810  56.520  1.00  0.00           H
ATOM    589  HE2 MET A 620      52.870  35.410  57.330  1.00  0.00           H
ATOM    590  HE3 MET A 620      54.120  35.260  55.980  1.00  0.00           H
ATOM    591  C   MET A 620      52.500  38.190  52.480  1.00  0.00           C
ATOM    592  O   MET A 620      52.170  38.870  53.430  1.00  0.00           O
ATOM    593  N   SER A 621      53.470  38.600  51.650  1.00  0.00           N
ATOM    594  HN  SER A 621      53.630  38.090  50.800  1.00  0.00           H
ATOM    595  CA  SER A 621      54.390  39.720  51.780  1.00  0.00           C
ATOM    596  HA  SER A 621      54.940  39.500  52.690  1.00  0.00           H
ATOM    597  CB  SER A 621      55.330  39.620  50.530  1.00  0.00           C
ATOM    598  HB1 SER A 621      54.720  39.410  49.640  1.00  0.00           H
ATOM    599  HB2 SER A 621      55.940  38.690  50.700  1.00  0.00           H
ATOM    600  OG  SER A 621      56.130  40.800  50.260  1.00  0.00           O
ATOM    601  HG1 SER A 621      55.590  41.320  49.660  1.00  0.00           H
ATOM    602  C   SER A 621      53.850  41.100  52.030  1.00  0.00           C
ATOM    603  O   SER A 621      54.330  41.760  52.960  1.00  0.00           O
ATOM    604  N   PRO A 622      52.770  41.610  51.360  1.00  0.00           N
ATOM    605  CD  PRO A 622      52.440  41.200  50.020  1.00  0.00           C
ATOM    606  HD1 PRO A 622      51.700  40.370  50.100  1.00  0.00           H
ATOM    607  HD2 PRO A 622      53.340  40.920  49.420  1.00  0.00           H
ATOM    608  CA  PRO A 622      52.000  42.740  51.770  1.00  0.00           C
ATOM    609  HA  PRO A 622      52.680  43.490  52.130  1.00  0.00           H
ATOM    610  CB  PRO A 622      51.190  43.220  50.530  1.00  0.00           C
ATOM    611  HB1 PRO A 622      51.250  44.330  50.480  1.00  0.00           H
ATOM    612  HB2 PRO A 622      50.160  42.820  50.520  1.00  0.00           H
ATOM    613  CG  PRO A 622      51.860  42.430  49.380  1.00  0.00           C
ATOM    614  HG1 PRO A 622      51.070  42.310  48.600  1.00  0.00           H
ATOM    615  HG2 PRO A 622      52.620  43.170  49.060  1.00  0.00           H
ATOM    616  C   PRO A 622      51.180  42.460  52.970  1.00  0.00           C
ATOM    617  O   PRO A 622      51.450  43.130  53.920  1.00  0.00           O
ATOM    618  N   VAL A 623      50.240  41.500  53.000  1.00  0.00           N
ATOM    619  HN  VAL A 623      50.100  40.840  52.270  1.00  0.00           H
ATOM    620  CA  VAL A 623      49.480  41.360  54.200  1.00  0.00           C
ATOM    621  HA  VAL A 623      48.850  42.220  54.400  1.00  0.00           H
ATOM    622  CB  VAL A 623      48.660  40.070  53.920  1.00  0.00           C
ATOM    623  HB  VAL A 623      49.270  39.140  53.900  1.00  0.00           H
ATOM    624  CG1 VAL A 623      47.550  39.900  54.980  1.00  0.00           C
ATOM    625 HG11 VAL A 623      46.860  40.750  55.100  1.00  0.00           H
ATOM    626 HG12 VAL A 623      48.040  39.720  55.960  1.00  0.00           H
ATOM    627 HG13 VAL A 623      46.930  39.010  54.740  1.00  0.00           H
ATOM    628  CG2 VAL A 623      47.920  40.210  52.600  1.00  0.00           C
ATOM    629 HG21 VAL A 623      47.260  41.100  52.700  1.00  0.00           H
ATOM    630 HG22 VAL A 623      47.240  39.340  52.470  1.00  0.00           H
ATOM    631 HG23 VAL A 623      48.550  40.300  51.690  1.00  0.00           H
ATOM    632  C   VAL A 623      50.090  41.100  55.560  1.00  0.00           C
ATOM    633  O   VAL A 623      49.650  41.670  56.550  1.00  0.00           O
ATOM    634  N   ILE A 624      51.210  40.290  55.690  1.00  0.00           N
ATOM    635  HN  ILE A 624      51.680  39.870  54.910  1.00  0.00           H
ATOM    636  CA  ILE A 624      51.970  40.240  56.890  1.00  0.00           C
ATOM    637  HA  ILE A 624      51.190  40.080  57.620  1.00  0.00           H
ATOM    638  CB  ILE A 624      52.940  39.030  56.890  1.00  0.00           C
ATOM    639  HB  ILE A 624      52.340  38.230  56.430  1.00  0.00           H
ATOM    640  CG2 ILE A 624      54.250  39.170  56.070  1.00  0.00           C
ATOM    641 HG21 ILE A 624      54.880  38.280  56.240  1.00  0.00           H
ATOM    642 HG22 ILE A 624      54.800  40.060  56.460  1.00  0.00           H
ATOM    643 HG23 ILE A 624      53.970  39.280  55.000  1.00  0.00           H
ATOM    644  CG1 ILE A 624      53.130  38.670  58.370  1.00  0.00           C
ATOM    645 HG11 ILE A 624      53.400  39.560  58.980  1.00  0.00           H
ATOM    646 HG12 ILE A 624      54.050  38.050  58.360  1.00  0.00           H
ATOM    647  CD  ILE A 624      51.980  37.920  58.960  1.00  0.00           C
ATOM    648  HD1 ILE A 624      51.600  37.080  58.330  1.00  0.00           H
ATOM    649  HD2 ILE A 624      51.180  38.630  59.280  1.00  0.00           H
ATOM    650  HD3 ILE A 624      52.370  37.580  59.940  1.00  0.00           H
ATOM    651  C   ILE A 624      52.580  41.570  57.280  1.00  0.00           C
ATOM    652  O   ILE A 624      52.670  42.010  58.420  1.00  0.00           O
ATOM    653  N   THR A 625      53.060  42.410  56.350  1.00  0.00           N
ATOM    654  HN  THR A 625      52.870  42.150  55.400  1.00  0.00           H
ATOM    655  CA  THR A 625      53.710  43.610  56.590  1.00  0.00           C
ATOM    656  HA  THR A 625      54.290  43.560  57.500  1.00  0.00           H
ATOM    657  CB  THR A 625      54.650  44.060  55.430  1.00  0.00           C
ATOM    658  HB  THR A 625      54.080  44.340  54.510  1.00  0.00           H
ATOM    659  OG1 THR A 625      55.640  43.070  55.050  1.00  0.00           O
ATOM    660  HG1 THR A 625      55.190  42.540  54.370  1.00  0.00           H
ATOM    661  CG2 THR A 625      55.420  45.400  55.820  1.00  0.00           C
ATOM    662 HG21 THR A 625      54.810  46.320  55.680  1.00  0.00           H
ATOM    663 HG22 THR A 625      56.230  45.460  55.080  1.00  0.00           H
ATOM    664 HG23 THR A 625      55.790  45.400  56.870  1.00  0.00           H
ATOM    665  C   THR A 625      52.730  44.730  56.790  1.00  0.00           C
ATOM    666  O   THR A 625      52.900  45.560  57.650  1.00  0.00           O
ATOM    667  N   PHE A 626      51.540  44.780  56.090  1.00  0.00           N
ATOM    668  HN  PHE A 626      51.350  44.090  55.400  1.00  0.00           H
ATOM    669  CA  PHE A 626      50.480  45.710  56.430  1.00  0.00           C
ATOM    670  HA  PHE A 626      50.940  46.680  56.520  1.00  0.00           H
ATOM    671  CB  PHE A 626      49.370  45.800  55.400  1.00  0.00           C
ATOM    672  HB1 PHE A 626      48.440  46.140  55.920  1.00  0.00           H
ATOM    673  HB2 PHE A 626      49.230  44.730  55.100  1.00  0.00           H
ATOM    674  CG  PHE A 626      49.710  46.700  54.240  1.00  0.00           C
ATOM    675  CD1 PHE A 626      50.690  46.380  53.330  1.00  0.00           C
ATOM    676  HD1 PHE A 626      51.240  45.460  53.420  1.00  0.00           H
ATOM    677  CE1 PHE A 626      51.040  47.290  52.260  1.00  0.00           C
ATOM    678  HE1 PHE A 626      51.860  46.990  51.630  1.00  0.00           H
ATOM    679  CZ  PHE A 626      50.150  48.380  52.070  1.00  0.00           C
ATOM    680  HZ  PHE A 626      50.340  49.040  51.230  1.00  0.00           H
ATOM    681  CD2 PHE A 626      48.960  47.900  54.030  1.00  0.00           C
ATOM    682  HD2 PHE A 626      48.220  48.040  54.800  1.00  0.00           H
ATOM    683  CE2 PHE A 626      49.140  48.650  52.930  1.00  0.00           C
ATOM    684  HE2 PHE A 626      48.530  49.510  52.680  1.00  0.00           H
ATOM    685  C   PHE A 626      49.900  45.330  57.780  1.00  0.00           C
ATOM    686  O   PHE A 626      49.510  46.180  58.570  1.00  0.00           O
ATOM    687  N   GLY A 627      49.870  44.040  58.120  1.00  0.00           N
ATOM    688  HN  GLY A 627      50.210  43.330  57.520  1.00  0.00           H
ATOM    689  CA  GLY A 627      49.420  43.550  59.440  1.00  0.00           C
ATOM    690  HA1 GLY A 627      49.450  42.470  59.380  1.00  0.00           H
ATOM    691  HA2 GLY A 627      48.420  43.900  59.680  1.00  0.00           H
ATOM    692  C   GLY A 627      50.270  43.960  60.570  1.00  0.00           C
ATOM    693  O   GLY A 627      49.820  44.540  61.530  1.00  0.00           O
ATOM    694  N   GLY A 628      51.580  43.920  60.380  1.00  0.00           N
ATOM    695  HN  GLY A 628      51.900  43.570  59.500  1.00  0.00           H
ATOM    696  CA  GLY A 628      52.500  44.520  61.340  1.00  0.00           C
ATOM    697  HA1 GLY A 628      53.490  44.410  60.930  1.00  0.00           H
ATOM    698  HA2 GLY A 628      52.410  44.120  62.340  1.00  0.00           H
ATOM    699  C   GLY A 628      52.300  46.010  61.450  1.00  0.00           C
ATOM    700  O   GLY A 628      52.220  46.500  62.580  1.00  0.00           O
ATOM    701  N   LEU A 629      52.150  46.760  60.340  1.00  0.00           N
ATOM    702  HN  LEU A 629      52.260  46.370  59.430  1.00  0.00           H
ATOM    703  CA  LEU A 629      51.840  48.200  60.230  1.00  0.00           C
ATOM    704  HA  LEU A 629      52.640  48.740  60.730  1.00  0.00           H
ATOM    705  CB  LEU A 629      51.850  48.690  58.810  1.00  0.00           C
ATOM    706  HB1 LEU A 629      51.090  49.470  58.590  1.00  0.00           H
ATOM    707  HB2 LEU A 629      51.770  47.770  58.190  1.00  0.00           H
ATOM    708  CG  LEU A 629      53.210  49.430  58.530  1.00  0.00           C
ATOM    709  HG  LEU A 629      53.290  49.640  57.450  1.00  0.00           H
ATOM    710  CD1 LEU A 629      53.360  50.750  59.300  1.00  0.00           C
ATOM    711 HD11 LEU A 629      54.200  51.390  58.950  1.00  0.00           H
ATOM    712 HD12 LEU A 629      53.580  50.560  60.380  1.00  0.00           H
ATOM    713 HD13 LEU A 629      52.370  51.250  59.370  1.00  0.00           H
ATOM    714  CD2 LEU A 629      54.480  48.520  58.640  1.00  0.00           C
ATOM    715 HD21 LEU A 629      54.210  47.580  58.120  1.00  0.00           H
ATOM    716 HD22 LEU A 629      54.840  48.190  59.650  1.00  0.00           H
ATOM    717 HD23 LEU A 629      55.290  48.960  58.030  1.00  0.00           H
ATOM    718  C   LEU A 629      50.590  48.640  60.950  1.00  0.00           C
ATOM    719  O   LEU A 629      50.550  49.500  61.760  1.00  0.00           O
ATOM    720  N   LEU A 630      49.450  47.990  60.660  1.00  0.00           N
ATOM    721  HN  LEU A 630      49.500  47.310  59.940  1.00  0.00           H
ATOM    722  CA  LEU A 630      48.140  48.160  61.410  1.00  0.00           C
ATOM    723  HA  LEU A 630      47.860  49.200  61.370  1.00  0.00           H
ATOM    724  CB  LEU A 630      47.100  47.260  60.740  1.00  0.00           C
ATOM    725  HB1 LEU A 630      47.430  46.200  60.850  1.00  0.00           H
ATOM    726  HB2 LEU A 630      47.010  47.490  59.650  1.00  0.00           H
ATOM    727  CG  LEU A 630      45.700  47.360  61.420  1.00  0.00           C
ATOM    728  HG  LEU A 630      45.780  47.110  62.490  1.00  0.00           H
ATOM    729  CD1 LEU A 630      45.090  48.800  61.300  1.00  0.00           C
ATOM    730 HD11 LEU A 630      45.550  49.590  61.940  1.00  0.00           H
ATOM    731 HD12 LEU A 630      44.040  48.660  61.610  1.00  0.00           H
ATOM    732 HD13 LEU A 630      45.350  49.190  60.280  1.00  0.00           H
ATOM    733  CD2 LEU A 630      44.730  46.450  60.690  1.00  0.00           C
ATOM    734 HD21 LEU A 630      44.480  46.750  59.650  1.00  0.00           H
ATOM    735 HD22 LEU A 630      43.790  46.520  61.280  1.00  0.00           H
ATOM    736 HD23 LEU A 630      45.020  45.380  60.620  1.00  0.00           H
ATOM    737  C   LEU A 630      48.180  47.830  62.900  1.00  0.00           C
ATOM    738  O   LEU A 630      47.500  48.530  63.670  1.00  0.00           O
ATOM    739  N   GLY A 631      48.890  46.780  63.290  1.00  0.00           N
ATOM    740  HN  GLY A 631      49.140  46.180  62.520  1.00  0.00           H
ATOM    741  CA  GLY A 631      49.030  46.450  64.680  1.00  0.00           C
ATOM    742  HA1 GLY A 631      49.700  45.610  64.810  1.00  0.00           H
ATOM    743  HA2 GLY A 631      48.110  46.250  65.200  1.00  0.00           H
ATOM    744  C   GLY A 631      49.760  47.560  65.500  1.00  0.00           C
ATOM    745  O   GLY A 631      49.520  47.710  66.700  1.00  0.00           O
ATOM    746  N   GLU A 632      50.680  48.360  64.850  1.00  0.00           N
ATOM    747  HN  GLU A 632      50.890  48.240  63.880  1.00  0.00           H
ATOM    748  CA  GLU A 632      51.180  49.570  65.500  1.00  0.00           C
ATOM    749  HA  GLU A 632      51.510  49.350  66.500  1.00  0.00           H
ATOM    750  CB  GLU A 632      52.490  49.990  64.780  1.00  0.00           C
ATOM    751  HB1 GLU A 632      52.760  51.040  64.980  1.00  0.00           H
ATOM    752  HB2 GLU A 632      52.270  49.900  63.700  1.00  0.00           H
ATOM    753  CG  GLU A 632      53.760  49.160  65.140  1.00  0.00           C
ATOM    754  HG1 GLU A 632      54.420  49.290  64.270  1.00  0.00           H
ATOM    755  HG2 GLU A 632      53.530  48.110  65.390  1.00  0.00           H
ATOM    756  CD  GLU A 632      54.560  49.690  66.330  1.00  0.00           C
ATOM    757  OE1 GLU A 632      55.270  48.930  67.050  1.00  0.00           O
ATOM    758  OE2 GLU A 632      54.480  50.970  66.620  1.00  0.00           O
ATOM    759  C   GLU A 632      50.260  50.840  65.590  1.00  0.00           C
ATOM    760  O   GLU A 632      50.110  51.560  66.600  1.00  0.00           O
ATOM    761  N   ALA A 633      49.520  51.070  64.530  1.00  0.00           N
ATOM    762  HN  ALA A 633      49.590  50.420  63.780  1.00  0.00           H
ATOM    763  CA  ALA A 633      48.570  52.090  64.420  1.00  0.00           C
ATOM    764  HA  ALA A 633      49.200  52.960  64.550  1.00  0.00           H
ATOM    765  CB  ALA A 633      47.990  51.960  62.980  1.00  0.00           C
ATOM    766  HB1 ALA A 633      47.550  50.960  62.750  1.00  0.00           H
ATOM    767  HB2 ALA A 633      48.800  52.000  62.210  1.00  0.00           H
ATOM    768  HB3 ALA A 633      47.220  52.700  62.700  1.00  0.00           H
ATOM    769  C   ALA A 633      47.350  51.950  65.350  1.00  0.00           C
ATOM    770  O   ALA A 633      46.940  52.920  65.910  1.00  0.00           O
ATOM    771  N   THR A 634      46.740  50.770  65.500  1.00  0.00           N
ATOM    772  HN  THR A 634      47.120  50.020  64.970  1.00  0.00           H
ATOM    773  CA  THR A 634      45.580  50.390  66.410  1.00  0.00           C
ATOM    774  HA  THR A 634      44.910  51.240  66.460  1.00  0.00           H
ATOM    775  CB  THR A 634      44.640  49.230  66.000  1.00  0.00           C
ATOM    776  HB  THR A 634      43.790  49.090  66.700  1.00  0.00           H
ATOM    777  OG1 THR A 634      45.310  47.960  65.930  1.00  0.00           O
ATOM    778  HG1 THR A 634      45.800  47.950  65.110  1.00  0.00           H
ATOM    779  CG2 THR A 634      44.120  49.390  64.560  1.00  0.00           C
ATOM    780 HG21 THR A 634      43.760  50.430  64.460  1.00  0.00           H
ATOM    781 HG22 THR A 634      43.270  48.740  64.280  1.00  0.00           H
ATOM    782 HG23 THR A 634      45.020  49.380  63.900  1.00  0.00           H
ATOM    783  C   THR A 634      46.130  50.110  67.850  1.00  0.00           C
ATOM    784  O   THR A 634      45.360  49.780  68.730  1.00  0.00           O
ATOM    785  N   GLU A 635      47.490  50.210  67.960  1.00  0.00           N
ATOM    786  HN  GLU A 635      48.090  50.610  67.270  1.00  0.00           H
ATOM    787  CA  GLU A 635      48.280  50.060  69.170  1.00  0.00           C
ATOM    788  HA  GLU A 635      49.320  50.180  68.910  1.00  0.00           H
ATOM    789  CB  GLU A 635      47.920  51.240  70.170  1.00  0.00           C
ATOM    790  HB1 GLU A 635      48.710  51.300  70.940  1.00  0.00           H
ATOM    791  HB2 GLU A 635      46.900  51.080  70.580  1.00  0.00           H
ATOM    792  CG  GLU A 635      47.990  52.650  69.420  1.00  0.00           C
ATOM    793  HG1 GLU A 635      47.110  52.690  68.740  1.00  0.00           H
ATOM    794  HG2 GLU A 635      48.940  52.780  68.870  1.00  0.00           H
ATOM    795  CD  GLU A 635      47.670  53.810  70.320  1.00  0.00           C
ATOM    796  OE1 GLU A 635      48.640  54.330  70.980  1.00  0.00           O
ATOM    797  OE2 GLU A 635      46.500  54.330  70.310  1.00  0.00           O
ATOM    798  C   GLU A 635      48.150  48.640  69.790  1.00  0.00           C
ATOM    799  O   GLU A 635      48.250  48.430  71.000  1.00  0.00           O
ATOM    800  N   GLY A 636      47.960  47.570  68.970  1.00  0.00           N
ATOM    801  HN  GLY A 636      48.260  47.590  68.030  1.00  0.00           H
ATOM    802  CA  GLY A 636      47.700  46.220  69.510  1.00  0.00           C
ATOM    803  HA1 GLY A 636      48.220  46.080  70.450  1.00  0.00           H
ATOM    804  HA2 GLY A 636      47.910  45.620  68.640  1.00  0.00           H
ATOM    805  C   GLY A 636      46.210  45.980  69.730  1.00  0.00           C
ATOM    806  O   GLY A 636      45.810  45.380  70.710  1.00  0.00           O
ATOM    807  N   ARG A 637      45.370  46.320  68.730  1.00  0.00           N
ATOM    808  HN  ARG A 637      45.670  46.860  67.940  1.00  0.00           H
ATOM    809  CA  ARG A 637      43.960  45.920  68.720  1.00  0.00           C
ATOM    810  HA  ARG A 637      43.790  45.290  69.590  1.00  0.00           H
ATOM    811  CB  ARG A 637      42.940  47.060  68.860  1.00  0.00           C
ATOM    812  HB1 ARG A 637      41.880  46.750  68.790  1.00  0.00           H
ATOM    813  HB2 ARG A 637      43.190  47.790  68.080  1.00  0.00           H
ATOM    814  CG  ARG A 637      43.050  47.720  70.270  1.00  0.00           C
ATOM    815  HG1 ARG A 637      44.080  48.020  70.530  1.00  0.00           H
ATOM    816  HG2 ARG A 637      42.650  46.960  70.980  1.00  0.00           H
ATOM    817  CD  ARG A 637      42.190  49.020  70.320  1.00  0.00           C
ATOM    818  HD1 ARG A 637      41.110  48.830  70.120  1.00  0.00           H
ATOM    819  HD2 ARG A 637      42.440  49.840  69.610  1.00  0.00           H
ATOM    820  NE  ARG A 637      42.390  49.550  71.770  1.00  0.00           N
ATOM    821  HE  ARG A 637      41.860  49.140  72.510  1.00  0.00           H
ATOM    822  CZ  ARG A 637      43.480  50.110  72.260  1.00  0.00           C
ATOM    823  NH1 ARG A 637      43.450  50.350  73.540  1.00  0.00           N
ATOM    824 HH11 ARG A 637      42.650  50.000  74.050  1.00  0.00           H
ATOM    825 HH12 ARG A 637      44.340  50.450  73.990  1.00  0.00           H
ATOM    826  NH2 ARG A 637      44.510  50.430  71.590  1.00  0.00           N
ATOM    827 HH21 ARG A 637      44.530  50.260  70.610  1.00  0.00           H
ATOM    828 HH22 ARG A 637      45.200  51.010  72.030  1.00  0.00           H
ATOM    829  C   ARG A 637      43.610  45.030  67.610  1.00  0.00           C
ATOM    830  O   ARG A 637      42.890  44.020  67.770  1.00  0.00           O
ATOM    831  N   ILE A 638      44.130  45.300  66.390  1.00  0.00           N
ATOM    832  HN  ILE A 638      44.730  46.090  66.320  1.00  0.00           H
ATOM    833  CA  ILE A 638      43.950  44.560  65.110  1.00  0.00           C
ATOM    834  HA  ILE A 638      43.680  43.560  65.400  1.00  0.00           H
ATOM    835  CB  ILE A 638      42.960  45.250  64.160  1.00  0.00           C
ATOM    836  HB  ILE A 638      43.450  46.110  63.640  1.00  0.00           H
ATOM    837  CG2 ILE A 638      42.570  44.090  63.230  1.00  0.00           C
ATOM    838 HG21 ILE A 638      42.260  43.160  63.750  1.00  0.00           H
ATOM    839 HG22 ILE A 638      43.450  43.880  62.580  1.00  0.00           H
ATOM    840 HG23 ILE A 638      41.810  44.480  62.520  1.00  0.00           H
ATOM    841  CG1 ILE A 638      41.730  45.850  64.940  1.00  0.00           C
ATOM    842 HG11 ILE A 638      41.960  46.650  65.680  1.00  0.00           H
ATOM    843 HG12 ILE A 638      41.290  45.000  65.510  1.00  0.00           H
ATOM    844  CD  ILE A 638      40.610  46.370  64.100  1.00  0.00           C
ATOM    845  HD1 ILE A 638      40.980  47.170  63.420  1.00  0.00           H
ATOM    846  HD2 ILE A 638      39.890  46.860  64.790  1.00  0.00           H
ATOM    847  HD3 ILE A 638      40.100  45.520  63.570  1.00  0.00           H
ATOM    848  C   ILE A 638      45.300  44.480  64.500  1.00  0.00           C
ATOM    849  O   ILE A 638      46.010  45.520  64.570  1.00  0.00           O
ATOM    850  N   SER A 639      45.810  43.290  63.950  1.00  0.00           N
ATOM    851  HN  SER A 639      45.350  42.440  64.130  1.00  0.00           H
ATOM    852  CA  SER A 639      47.130  43.180  63.470  1.00  0.00           C
ATOM    853  HA  SER A 639      47.280  44.150  62.990  1.00  0.00           H
ATOM    854  CB  SER A 639      48.100  43.160  64.640  1.00  0.00           C
ATOM    855  HB1 SER A 639      47.840  42.430  65.440  1.00  0.00           H
ATOM    856  HB2 SER A 639      48.100  44.150  65.140  1.00  0.00           H
ATOM    857  OG  SER A 639      49.490  42.970  64.410  1.00  0.00           O
ATOM    858  HG1 SER A 639      49.970  43.200  65.200  1.00  0.00           H
ATOM    859  C   SER A 639      47.300  42.140  62.390  1.00  0.00           C
ATOM    860  O   SER A 639      46.450  41.990  61.520  1.00  0.00           O
ATOM    861  N   ALA A 640      48.410  41.440  62.510  1.00  0.00           N
ATOM    862  HN  ALA A 640      49.050  41.790  63.180  1.00  0.00           H
ATOM    863  CA  ALA A 640      48.900  40.570  61.450  1.00  0.00           C
ATOM    864  HA  ALA A 640      48.780  40.950  60.450  1.00  0.00           H
ATOM    865  CB  ALA A 640      50.350  40.280  61.610  1.00  0.00           C
ATOM    866  HB1 ALA A 640      50.790  41.270  61.850  1.00  0.00           H
ATOM    867  HB2 ALA A 640      50.890  39.560  60.970  1.00  0.00           H
ATOM    868  HB3 ALA A 640      50.450  39.720  62.570  1.00  0.00           H
ATOM    869  C   ALA A 640      48.160  39.180  61.400  1.00  0.00           C
ATOM    870  O   ALA A 640      47.990  38.750  60.280  1.00  0.00           O
ATOM    871  N   ILE A 641      47.760  38.570  62.500  1.00  0.00           N
ATOM    872  HN  ILE A 641      48.000  39.040  63.340  1.00  0.00           H
ATOM    873  CA  ILE A 641      47.040  37.300  62.510  1.00  0.00           C
ATOM    874  HA  ILE A 641      47.510  36.710  61.740  1.00  0.00           H
ATOM    875  CB  ILE A 641      47.110  36.550  63.840  1.00  0.00           C
ATOM    876  HB  ILE A 641      46.540  36.890  64.730  1.00  0.00           H
ATOM    877  CG2 ILE A 641      46.530  35.170  63.690  1.00  0.00           C
ATOM    878 HG21 ILE A 641      45.430  35.230  63.600  1.00  0.00           H
ATOM    879 HG22 ILE A 641      46.670  34.590  64.620  1.00  0.00           H
ATOM    880 HG23 ILE A 641      46.910  34.590  62.820  1.00  0.00           H
ATOM    881  CG1 ILE A 641      48.690  36.390  64.190  1.00  0.00           C
ATOM    882 HG11 ILE A 641      48.760  35.730  65.070  1.00  0.00           H
ATOM    883 HG12 ILE A 641      49.070  37.390  64.490  1.00  0.00           H
ATOM    884  CD  ILE A 641      49.570  35.830  63.090  1.00  0.00           C
ATOM    885  HD1 ILE A 641      50.610  35.500  63.330  1.00  0.00           H
ATOM    886  HD2 ILE A 641      49.650  36.480  62.190  1.00  0.00           H
ATOM    887  HD3 ILE A 641      49.030  34.930  62.730  1.00  0.00           H
ATOM    888  C   ILE A 641      45.610  37.510  61.960  1.00  0.00           C
ATOM    889  O   ILE A 641      45.130  36.740  61.140  1.00  0.00           O
ATOM    890  N   GLU A 642      44.970  38.640  62.340  1.00  0.00           N
ATOM    891  HN  GLU A 642      45.260  39.330  63.000  1.00  0.00           H
ATOM    892  CA  GLU A 642      43.660  38.890  61.770  1.00  0.00           C
ATOM    893  HA  GLU A 642      42.980  38.050  61.910  1.00  0.00           H
ATOM    894  CB  GLU A 642      43.190  40.230  62.440  1.00  0.00           C
ATOM    895  HB1 GLU A 642      42.210  40.550  62.010  1.00  0.00           H
ATOM    896  HB2 GLU A 642      43.910  41.070  62.290  1.00  0.00           H
ATOM    897  CG  GLU A 642      42.760  40.260  63.950  1.00  0.00           C
ATOM    898  HG1 GLU A 642      42.270  39.280  64.130  1.00  0.00           H
ATOM    899  HG2 GLU A 642      42.020  41.080  63.980  1.00  0.00           H
ATOM    900  CD  GLU A 642      43.780  40.590  65.000  1.00  0.00           C
ATOM    901  OE1 GLU A 642      44.950  40.800  64.680  1.00  0.00           O
ATOM    902  OE2 GLU A 642      43.280  40.640  66.160  1.00  0.00           O
ATOM    903  C   GLU A 642      43.680  39.060  60.250  1.00  0.00           C
ATOM    904  O   GLU A 642      42.690  38.670  59.550  1.00  0.00           O
ATOM    905  N   SER A 643      44.740  39.760  59.770  1.00  0.00           N
ATOM    906  HN  SER A 643      45.360  40.210  60.410  1.00  0.00           H
ATOM    907  CA  SER A 643      45.040  40.170  58.370  1.00  0.00           C
ATOM    908  HA  SER A 643      44.180  40.690  57.980  1.00  0.00           H
ATOM    909  CB  SER A 643      46.310  40.990  58.190  1.00  0.00           C
ATOM    910  HB1 SER A 643      46.460  41.310  57.130  1.00  0.00           H
ATOM    911  HB2 SER A 643      47.210  40.330  58.240  1.00  0.00           H
ATOM    912  OG  SER A 643      46.450  42.180  58.900  1.00  0.00           O
ATOM    913  HG1 SER A 643      46.420  41.950  59.840  1.00  0.00           H
ATOM    914  C   SER A 643      45.110  38.960  57.420  1.00  0.00           C
ATOM    915  O   SER A 643      44.430  38.870  56.410  1.00  0.00           O
ATOM    916  N   LEU A 644      45.800  37.890  57.800  1.00  0.00           N
ATOM    917  HN  LEU A 644      46.390  38.000  58.600  1.00  0.00           H
ATOM    918  CA  LEU A 644      45.850  36.640  57.080  1.00  0.00           C
ATOM    919  HA  LEU A 644      46.000  36.870  56.040  1.00  0.00           H
ATOM    920  CB  LEU A 644      46.980  35.740  57.670  1.00  0.00           C
ATOM    921  HB1 LEU A 644      47.000  34.760  57.130  1.00  0.00           H
ATOM    922  HB2 LEU A 644      46.750  35.660  58.750  1.00  0.00           H
ATOM    923  CG  LEU A 644      48.460  36.230  57.570  1.00  0.00           C
ATOM    924  HG  LEU A 644      48.400  37.120  58.220  1.00  0.00           H
ATOM    925  CD1 LEU A 644      49.390  35.190  58.180  1.00  0.00           C
ATOM    926 HD11 LEU A 644      49.320  35.300  59.280  1.00  0.00           H
ATOM    927 HD12 LEU A 644      50.490  35.290  58.020  1.00  0.00           H
ATOM    928 HD13 LEU A 644      49.170  34.220  57.690  1.00  0.00           H
ATOM    929  CD2 LEU A 644      48.910  36.490  56.110  1.00  0.00           C
ATOM    930 HD21 LEU A 644      48.180  37.170  55.620  1.00  0.00           H
ATOM    931 HD22 LEU A 644      49.020  35.640  55.400  1.00  0.00           H
ATOM    932 HD23 LEU A 644      49.820  37.130  56.150  1.00  0.00           H
ATOM    933  C   LEU A 644      44.490  35.880  57.120  1.00  0.00           C
ATOM    934  O   LEU A 644      44.050  35.310  56.120  1.00  0.00           O
ATOM    935  N   PHE A 645      43.840  35.930  58.280  1.00  0.00           N
ATOM    936  HN  PHE A 645      44.360  36.340  59.020  1.00  0.00           H
ATOM    937  CA  PHE A 645      42.440  35.340  58.590  1.00  0.00           C
ATOM    938  HA  PHE A 645      42.550  34.340  58.210  1.00  0.00           H
ATOM    939  CB  PHE A 645      42.090  35.370  60.080  1.00  0.00           C
ATOM    940  HB1 PHE A 645      42.010  36.400  60.490  1.00  0.00           H
ATOM    941  HB2 PHE A 645      42.960  34.940  60.610  1.00  0.00           H
ATOM    942  CG  PHE A 645      40.720  34.730  60.550  1.00  0.00           C
ATOM    943  CD1 PHE A 645      40.290  34.960  61.870  1.00  0.00           C
ATOM    944  HD1 PHE A 645      40.890  35.580  62.510  1.00  0.00           H
ATOM    945  CE1 PHE A 645      39.050  34.480  62.270  1.00  0.00           C
ATOM    946  HE1 PHE A 645      38.650  34.780  63.240  1.00  0.00           H
ATOM    947  CZ  PHE A 645      38.150  33.740  61.440  1.00  0.00           C
ATOM    948  HZ  PHE A 645      37.270  33.340  61.900  1.00  0.00           H
ATOM    949  CD2 PHE A 645      40.020  33.710  59.790  1.00  0.00           C
ATOM    950  HD2 PHE A 645      40.300  33.500  58.770  1.00  0.00           H
ATOM    951  CE2 PHE A 645      38.780  33.270  60.210  1.00  0.00           C
ATOM    952  HE2 PHE A 645      38.250  32.540  59.610  1.00  0.00           H
ATOM    953  C   PHE A 645      41.400  35.940  57.650  1.00  0.00           C
ATOM    954  O   PHE A 645      40.770  35.140  56.940  1.00  0.00           O
ATOM    955  N   GLY A 646      41.290  37.280  57.490  1.00  0.00           N
ATOM    956  HN  GLY A 646      41.710  37.860  58.180  1.00  0.00           H
ATOM    957  CA  GLY A 646      40.260  37.820  56.620  1.00  0.00           C
ATOM    958  HA1 GLY A 646      40.370  38.890  56.800  1.00  0.00           H
ATOM    959  HA2 GLY A 646      39.320  37.320  56.790  1.00  0.00           H
ATOM    960  C   GLY A 646      40.590  37.670  55.150  1.00  0.00           C
ATOM    961  O   GLY A 646      39.740  37.620  54.260  1.00  0.00           O
ATOM    962  N   ALA A 647      41.890  37.710  54.790  1.00  0.00           N
ATOM    963  HN  ALA A 647      42.530  37.690  55.560  1.00  0.00           H
ATOM    964  CA  ALA A 647      42.380  37.440  53.450  1.00  0.00           C
ATOM    965  HA  ALA A 647      41.900  38.100  52.740  1.00  0.00           H
ATOM    966  CB  ALA A 647      43.870  37.690  53.360  1.00  0.00           C
ATOM    967  HB1 ALA A 647      44.440  37.050  54.050  1.00  0.00           H
ATOM    968  HB2 ALA A 647      44.090  38.750  53.650  1.00  0.00           H
ATOM    969  HB3 ALA A 647      44.350  37.470  52.390  1.00  0.00           H
ATOM    970  C   ALA A 647      42.050  36.050  52.950  1.00  0.00           C
ATOM    971  O   ALA A 647      41.470  35.910  51.870  1.00  0.00           O
ATOM    972  N   SER A 648      42.420  35.050  53.720  1.00  0.00           N
ATOM    973  HN  SER A 648      42.810  35.270  54.610  1.00  0.00           H
ATOM    974  CA  SER A 648      42.200  33.570  53.440  1.00  0.00           C
ATOM    975  HA  SER A 648      42.580  33.390  52.440  1.00  0.00           H
ATOM    976  CB  SER A 648      42.890  32.590  54.360  1.00  0.00           C
ATOM    977  HB1 SER A 648      43.970  32.510  54.110  1.00  0.00           H
ATOM    978  HB2 SER A 648      42.410  31.600  54.180  1.00  0.00           H
ATOM    979  OG  SER A 648      42.720  32.960  55.690  1.00  0.00           O
ATOM    980  HG1 SER A 648      43.110  33.810  55.900  1.00  0.00           H
ATOM    981  C   SER A 648      40.740  33.250  53.420  1.00  0.00           C
ATOM    982  O   SER A 648      40.180  32.630  52.470  1.00  0.00           O
ATOM    983  N   LEU A 649      39.930  33.720  54.420  1.00  0.00           N
ATOM    984  HN  LEU A 649      40.370  34.100  55.240  1.00  0.00           H
ATOM    985  CA  LEU A 649      38.480  33.550  54.480  1.00  0.00           C
ATOM    986  HA  LEU A 649      38.310  32.480  54.430  1.00  0.00           H
ATOM    987  CB  LEU A 649      38.040  34.170  55.880  1.00  0.00           C
ATOM    988  HB1 LEU A 649      38.380  35.210  55.960  1.00  0.00           H
ATOM    989  HB2 LEU A 649      38.590  33.700  56.730  1.00  0.00           H
ATOM    990  CG  LEU A 649      36.520  34.220  56.270  1.00  0.00           C
ATOM    991  HG  LEU A 649      36.050  34.700  55.380  1.00  0.00           H
ATOM    992  CD1 LEU A 649      35.970  32.790  56.490  1.00  0.00           C
ATOM    993 HD11 LEU A 649      36.130  32.130  55.600  1.00  0.00           H
ATOM    994 HD12 LEU A 649      34.880  32.770  56.690  1.00  0.00           H
ATOM    995 HD13 LEU A 649      36.510  32.330  57.350  1.00  0.00           H
ATOM    996  CD2 LEU A 649      36.150  35.030  57.520  1.00  0.00           C
ATOM    997 HD21 LEU A 649      36.730  34.780  58.440  1.00  0.00           H
ATOM    998 HD22 LEU A 649      35.110  34.860  57.840  1.00  0.00           H
ATOM    999 HD23 LEU A 649      36.250  36.120  57.360  1.00  0.00           H
ATOM   1000  C   LEU A 649      37.690  34.190  53.320  1.00  0.00           C
ATOM   1001  O   LEU A 649      36.900  33.540  52.720  1.00  0.00           O
ATOM   1002  N   THR A 650      37.950  35.490  52.920  1.00  0.00           N
ATOM   1003  HN  THR A 650      38.580  36.090  53.410  1.00  0.00           H
ATOM   1004  CA  THR A 650      37.460  36.070  51.670  1.00  0.00           C
ATOM   1005  HA  THR A 650      36.380  36.150  51.750  1.00  0.00           H
ATOM   1006  CB  THR A 650      37.940  37.560  51.680  1.00  0.00           C
ATOM   1007  HB  THR A 650      39.040  37.690  51.630  1.00  0.00           H
ATOM   1008  OG1 THR A 650      37.440  38.200  52.840  1.00  0.00           O
ATOM   1009  HG1 THR A 650      38.130  38.140  53.510  1.00  0.00           H
ATOM   1010  CG2 THR A 650      37.230  38.350  50.530  1.00  0.00           C
ATOM   1011 HG21 THR A 650      36.130  38.210  50.500  1.00  0.00           H
ATOM   1012 HG22 THR A 650      37.630  38.110  49.520  1.00  0.00           H
ATOM   1013 HG23 THR A 650      37.410  39.450  50.650  1.00  0.00           H
ATOM   1014  C   THR A 650      37.830  35.340  50.410  1.00  0.00           C
ATOM   1015  O   THR A 650      37.010  35.110  49.530  1.00  0.00           O
ATOM   1016  N   GLY A 651      39.150  34.950  50.290  1.00  0.00           N
ATOM   1017  HN  GLY A 651      39.720  35.210  51.070  1.00  0.00           H
ATOM   1018  CA  GLY A 651      39.840  34.510  49.140  1.00  0.00           C
ATOM   1019  HA1 GLY A 651      40.880  34.410  49.390  1.00  0.00           H
ATOM   1020  HA2 GLY A 651      39.750  35.210  48.330  1.00  0.00           H
ATOM   1021  C   GLY A 651      39.470  33.170  48.700  1.00  0.00           C
ATOM   1022  O   GLY A 651      39.370  32.940  47.500  1.00  0.00           O
ATOM   1023  N   ILE A 652      39.240  32.280  49.660  1.00  0.00           N
ATOM   1024  HN  ILE A 652      39.330  32.630  50.580  1.00  0.00           H
ATOM   1025  CA  ILE A 652      38.750  30.990  49.490  1.00  0.00           C
ATOM   1026  HA  ILE A 652      39.470  30.570  48.810  1.00  0.00           H
ATOM   1027  CB  ILE A 652      38.710  30.170  50.780  1.00  0.00           C
ATOM   1028  HB  ILE A 652      38.380  30.820  51.620  1.00  0.00           H
ATOM   1029  CG2 ILE A 652      37.740  28.950  50.770  1.00  0.00           C
ATOM   1030 HG21 ILE A 652      37.970  28.200  49.980  1.00  0.00           H
ATOM   1031 HG22 ILE A 652      36.680  29.250  50.700  1.00  0.00           H
ATOM   1032 HG23 ILE A 652      37.860  28.400  51.720  1.00  0.00           H
ATOM   1033  CG1 ILE A 652      40.170  29.740  51.040  1.00  0.00           C
ATOM   1034 HG11 ILE A 652      40.840  30.630  51.010  1.00  0.00           H
ATOM   1035 HG12 ILE A 652      40.490  28.980  50.290  1.00  0.00           H
ATOM   1036  CD  ILE A 652      40.430  29.260  52.520  1.00  0.00           C
ATOM   1037  HD1 ILE A 652      40.090  28.210  52.660  1.00  0.00           H
ATOM   1038  HD2 ILE A 652      40.030  30.000  53.240  1.00  0.00           H
ATOM   1039  HD3 ILE A 652      41.530  29.170  52.730  1.00  0.00           H
ATOM   1040  C   ILE A 652      37.340  30.980  48.910  1.00  0.00           C
ATOM   1041  O   ILE A 652      37.080  30.160  48.040  1.00  0.00           O
ATOM   1042  N   ALA A 653      36.430  31.790  49.410  1.00  0.00           N
ATOM   1043  HN  ALA A 653      36.640  32.300  50.250  1.00  0.00           H
ATOM   1044  CA  ALA A 653      35.060  32.000  48.910  1.00  0.00           C
ATOM   1045  HA  ALA A 653      34.510  31.080  48.870  1.00  0.00           H
ATOM   1046  CB  ALA A 653      34.400  32.930  50.000  1.00  0.00           C
ATOM   1047  HB1 ALA A 653      34.880  33.930  49.970  1.00  0.00           H
ATOM   1048  HB2 ALA A 653      34.310  32.530  51.030  1.00  0.00           H
ATOM   1049  HB3 ALA A 653      33.350  33.130  49.680  1.00  0.00           H
ATOM   1050  C   ALA A 653      35.130  32.670  47.540  1.00  0.00           C
ATOM   1051  O   ALA A 653      34.610  32.160  46.520  1.00  0.00           O
ATOM   1052  N   TYR A 654      35.800  33.800  47.360  1.00  0.00           N
ATOM   1053  HN  TYR A 654      36.180  34.240  48.170  1.00  0.00           H
ATOM   1054  CA  TYR A 654      35.950  34.480  46.020  1.00  0.00           C
ATOM   1055  HA  TYR A 654      34.980  34.890  45.740  1.00  0.00           H
ATOM   1056  CB  TYR A 654      36.740  35.830  46.250  1.00  0.00           C
ATOM   1057  HB1 TYR A 654      37.730  35.540  46.690  1.00  0.00           H
ATOM   1058  HB2 TYR A 654      36.270  36.430  47.050  1.00  0.00           H
ATOM   1059  CG  TYR A 654      37.130  36.640  44.960  1.00  0.00           C
ATOM   1060  CD1 TYR A 654      36.330  37.700  44.660  1.00  0.00           C
ATOM   1061  HD1 TYR A 654      35.500  37.980  45.290  1.00  0.00           H
ATOM   1062  CE1 TYR A 654      36.670  38.550  43.620  1.00  0.00           C
ATOM   1063  HE1 TYR A 654      35.960  39.360  43.480  1.00  0.00           H
ATOM   1064  CZ  TYR A 654      37.870  38.460  42.980  1.00  0.00           C
ATOM   1065  OH  TYR A 654      38.240  39.420  41.960  1.00  0.00           O
ATOM   1066  HH  TYR A 654      39.020  39.050  41.520  1.00  0.00           H
ATOM   1067  CD2 TYR A 654      38.350  36.450  44.270  1.00  0.00           C
ATOM   1068  HD2 TYR A 654      39.030  35.660  44.570  1.00  0.00           H
ATOM   1069  CE2 TYR A 654      38.750  37.370  43.270  1.00  0.00           C
ATOM   1070  HE2 TYR A 654      39.690  37.310  42.740  1.00  0.00           H
ATOM   1071  C   TYR A 654      36.490  33.640  44.910  1.00  0.00           C
ATOM   1072  O   TYR A 654      36.040  33.680  43.750  1.00  0.00           O
ATOM   1073  N   SER A 655      37.470  32.740  45.240  1.00  0.00           N
ATOM   1074  HN  SER A 655      37.820  32.670  46.170  1.00  0.00           H
ATOM   1075  CA  SER A 655      38.140  31.970  44.260  1.00  0.00           C
ATOM   1076  HA  SER A 655      38.300  32.530  43.350  1.00  0.00           H
ATOM   1077  CB  SER A 655      39.610  31.640  44.480  1.00  0.00           C
ATOM   1078  HB1 SER A 655      40.060  32.620  44.730  1.00  0.00           H
ATOM   1079  HB2 SER A 655      40.090  31.040  43.680  1.00  0.00           H
ATOM   1080  OG  SER A 655      39.670  30.900  45.690  1.00  0.00           O
ATOM   1081  HG1 SER A 655      39.590  31.520  46.430  1.00  0.00           H
ATOM   1082  C   SER A 655      37.300  30.790  43.770  1.00  0.00           C
ATOM   1083  O   SER A 655      37.300  30.510  42.590  1.00  0.00           O
ATOM   1084  N   LEU A 656      36.570  30.070  44.740  1.00  0.00           N
ATOM   1085  HN  LEU A 656      36.640  30.550  45.610  1.00  0.00           H
ATOM   1086  CA  LEU A 656      35.740  28.910  44.520  1.00  0.00           C
ATOM   1087  HA  LEU A 656      36.390  28.290  43.920  1.00  0.00           H
ATOM   1088  CB  LEU A 656      35.310  28.370  45.940  1.00  0.00           C
ATOM   1089  HB1 LEU A 656      34.790  29.070  46.640  1.00  0.00           H
ATOM   1090  HB2 LEU A 656      36.270  28.230  46.480  1.00  0.00           H
ATOM   1091  CG  LEU A 656      34.410  27.120  46.000  1.00  0.00           C
ATOM   1092  HG  LEU A 656      33.440  27.370  45.530  1.00  0.00           H
ATOM   1093  CD1 LEU A 656      35.110  25.890  45.410  1.00  0.00           C
ATOM   1094 HD11 LEU A 656      34.520  24.960  45.490  1.00  0.00           H
ATOM   1095 HD12 LEU A 656      35.980  25.690  46.060  1.00  0.00           H
ATOM   1096 HD13 LEU A 656      35.400  25.950  44.340  1.00  0.00           H
ATOM   1097  CD2 LEU A 656      34.120  26.650  47.460  1.00  0.00           C
ATOM   1098 HD21 LEU A 656      33.540  27.430  48.010  1.00  0.00           H
ATOM   1099 HD22 LEU A 656      35.070  26.540  48.040  1.00  0.00           H
ATOM   1100 HD23 LEU A 656      33.630  25.660  47.500  1.00  0.00           H
ATOM   1101  C   LEU A 656      34.480  29.230  43.620  1.00  0.00           C
ATOM   1102  O   LEU A 656      34.180  28.390  42.770  1.00  0.00           O
ATOM   1103  N   PHE A 657      33.860  30.420  43.860  1.00  0.00           N
ATOM   1104  HN  PHE A 657      34.260  31.010  44.570  1.00  0.00           H
ATOM   1105  CA  PHE A 657      32.620  30.600  43.110  1.00  0.00           C
ATOM   1106  HA  PHE A 657      32.170  29.720  42.690  1.00  0.00           H
ATOM   1107  CB  PHE A 657      31.550  31.180  44.030  1.00  0.00           C
ATOM   1108  HB1 PHE A 657      30.610  31.260  43.450  1.00  0.00           H
ATOM   1109  HB2 PHE A 657      31.740  32.240  44.310  1.00  0.00           H
ATOM   1110  CG  PHE A 657      31.190  30.310  45.120  1.00  0.00           C
ATOM   1111  CD1 PHE A 657      30.700  29.060  44.770  1.00  0.00           C
ATOM   1112  HD1 PHE A 657      30.580  28.760  43.740  1.00  0.00           H
ATOM   1113  CE1 PHE A 657      30.530  28.040  45.730  1.00  0.00           C
ATOM   1114  HE1 PHE A 657      30.050  27.120  45.430  1.00  0.00           H
ATOM   1115  CZ  PHE A 657      30.740  28.340  47.020  1.00  0.00           C
ATOM   1116  HZ  PHE A 657      30.510  27.580  47.740  1.00  0.00           H
ATOM   1117  CD2 PHE A 657      31.490  30.620  46.450  1.00  0.00           C
ATOM   1118  HD2 PHE A 657      31.980  31.550  46.630  1.00  0.00           H
ATOM   1119  CE2 PHE A 657      31.210  29.630  47.480  1.00  0.00           C
ATOM   1120  HE2 PHE A 657      31.450  29.780  48.520  1.00  0.00           H
ATOM   1121  C   PHE A 657      32.740  31.610  42.010  1.00  0.00           C
ATOM   1122  O   PHE A 657      31.730  31.920  41.390  1.00  0.00           O
ATOM   1123  N   ALA A 658      33.990  31.950  41.660  1.00  0.00           N
ATOM   1124  HN  ALA A 658      34.740  31.600  42.220  1.00  0.00           H
ATOM   1125  CA  ALA A 658      34.590  32.810  40.730  1.00  0.00           C
ATOM   1126  HA  ALA A 658      34.930  33.650  41.320  1.00  0.00           H
ATOM   1127  CB  ALA A 658      35.910  32.280  40.110  1.00  0.00           C
ATOM   1128  HB1 ALA A 658      36.400  33.040  39.470  1.00  0.00           H
ATOM   1129  HB2 ALA A 658      35.740  31.270  39.680  1.00  0.00           H
ATOM   1130  HB3 ALA A 658      36.530  32.020  41.010  1.00  0.00           H
ATOM   1131  C   ALA A 658      33.780  33.460  39.600  1.00  0.00           C
ATOM   1132  O   ALA A 658      33.250  32.820  38.680  1.00  0.00           O
ATOM   1133  N   GLY A 659      33.670  34.780  39.510  1.00  0.00           N
ATOM   1134  HN  GLY A 659      33.970  35.220  40.360  1.00  0.00           H
ATOM   1135  CA  GLY A 659      33.110  35.510  38.450  1.00  0.00           C
ATOM   1136  HA1 GLY A 659      32.640  36.360  38.920  1.00  0.00           H
ATOM   1137  HA2 GLY A 659      32.390  34.880  37.950  1.00  0.00           H
ATOM   1138  C   GLY A 659      34.230  35.820  37.520  1.00  0.00           C
ATOM   1139  O   GLY A 659      34.010  35.830  36.270  1.00  0.00           O
ATOM   1140  N   GLN A 660      35.430  35.980  38.080  1.00  0.00           N
ATOM   1141  HN  GLN A 660      35.480  35.880  39.070  1.00  0.00           H
ATOM   1142  CA  GLN A 660      36.640  36.300  37.320  1.00  0.00           C
ATOM   1143  HA  GLN A 660      36.420  36.000  36.310  1.00  0.00           H
ATOM   1144  CB  GLN A 660      37.010  37.840  37.340  1.00  0.00           C
ATOM   1145  HB1 GLN A 660      37.940  37.980  36.730  1.00  0.00           H
ATOM   1146  HB2 GLN A 660      37.250  38.320  38.310  1.00  0.00           H
ATOM   1147  CG  GLN A 660      35.910  38.640  36.690  1.00  0.00           C
ATOM   1148  HG1 GLN A 660      36.120  39.710  36.920  1.00  0.00           H
ATOM   1149  HG2 GLN A 660      34.880  38.320  36.940  1.00  0.00           H
ATOM   1150  CD  GLN A 660      35.970  38.670  35.160  1.00  0.00           C
ATOM   1151  OE1 GLN A 660      36.630  37.870  34.530  1.00  0.00           O
ATOM   1152  NE2 GLN A 660      35.160  39.560  34.540  1.00  0.00           N
ATOM   1153 HE21 GLN A 660      35.260  39.510  33.550  1.00  0.00           H
ATOM   1154 HE22 GLN A 660      34.340  39.880  35.000  1.00  0.00           H
ATOM   1155  C   GLN A 660      37.810  35.500  37.960  1.00  0.00           C
ATOM   1156  O   GLN A 660      38.080  35.780  39.140  1.00  0.00           O
ATOM   1157  N   PRO A 661      38.450  34.430  37.420  1.00  0.00           N
ATOM   1158  CD  PRO A 661      38.100  33.880  36.050  1.00  0.00           C
ATOM   1159  HD1 PRO A 661      38.290  34.640  35.270  1.00  0.00           H
ATOM   1160  HD2 PRO A 661      37.040  33.570  35.920  1.00  0.00           H
ATOM   1161  CA  PRO A 661      39.160  33.490  38.260  1.00  0.00           C
ATOM   1162  HA  PRO A 661      38.660  33.330  39.210  1.00  0.00           H
ATOM   1163  CB  PRO A 661      39.320  32.250  37.380  1.00  0.00           C
ATOM   1164  HB1 PRO A 661      38.550  31.480  37.540  1.00  0.00           H
ATOM   1165  HB2 PRO A 661      40.310  31.740  37.440  1.00  0.00           H
ATOM   1166  CG  PRO A 661      39.010  32.650  35.870  1.00  0.00           C
ATOM   1167  HG1 PRO A 661      39.910  32.890  35.280  1.00  0.00           H
ATOM   1168  HG2 PRO A 661      38.420  31.790  35.500  1.00  0.00           H
ATOM   1169  C   PRO A 661      40.620  33.840  38.620  1.00  0.00           C
ATOM   1170  O   PRO A 661      41.180  33.420  39.640  1.00  0.00           O
ATOM   1171  N   LEU A 662      41.420  34.540  37.840  1.00  0.00           N
ATOM   1172  HN  LEU A 662      41.100  34.930  36.980  1.00  0.00           H
ATOM   1173  CA  LEU A 662      42.860  34.720  38.050  1.00  0.00           C
ATOM   1174  HA  LEU A 662      43.180  33.870  38.640  1.00  0.00           H
ATOM   1175  CB  LEU A 662      43.650  34.660  36.730  1.00  0.00           C
ATOM   1176  HB1 LEU A 662      44.720  34.800  36.980  1.00  0.00           H
ATOM   1177  HB2 LEU A 662      43.440  35.570  36.120  1.00  0.00           H
ATOM   1178  CG  LEU A 662      43.550  33.370  35.810  1.00  0.00           C
ATOM   1179  HG  LEU A 662      42.480  33.070  35.800  1.00  0.00           H
ATOM   1180  CD1 LEU A 662      44.070  33.590  34.420  1.00  0.00           C
ATOM   1181 HD11 LEU A 662      44.090  32.690  33.790  1.00  0.00           H
ATOM   1182 HD12 LEU A 662      45.130  33.920  34.370  1.00  0.00           H
ATOM   1183 HD13 LEU A 662      43.360  34.260  33.890  1.00  0.00           H
ATOM   1184  CD2 LEU A 662      44.460  32.270  36.440  1.00  0.00           C
ATOM   1185 HD21 LEU A 662      44.250  32.260  37.530  1.00  0.00           H
ATOM   1186 HD22 LEU A 662      45.550  32.440  36.380  1.00  0.00           H
ATOM   1187 HD23 LEU A 662      44.120  31.310  35.970  1.00  0.00           H
ATOM   1188  C   LEU A 662      43.150  35.950  38.930  1.00  0.00           C
ATOM   1189  O   LEU A 662      44.290  36.370  39.110  1.00  0.00           O
ATOM   1190  N   THR A 663      42.070  36.610  39.390  1.00  0.00           N
ATOM   1191  HN  THR A 663      41.160  36.490  39.000  1.00  0.00           H
ATOM   1192  CA  THR A 663      42.260  37.750  40.320  1.00  0.00           C
ATOM   1193  HA  THR A 663      43.100  38.300  39.930  1.00  0.00           H
ATOM   1194  CB  THR A 663      41.080  38.690  40.380  1.00  0.00           C
ATOM   1195  HB  THR A 663      41.200  39.430  41.200  1.00  0.00           H
ATOM   1196  OG1 THR A 663      39.810  37.950  40.430  1.00  0.00           O
ATOM   1197  HG1 THR A 663      39.640  37.490  39.600  1.00  0.00           H
ATOM   1198  CG2 THR A 663      41.070  39.480  39.010  1.00  0.00           C
ATOM   1199 HG21 THR A 663      42.030  40.020  38.910  1.00  0.00           H
ATOM   1200 HG22 THR A 663      40.250  40.240  38.950  1.00  0.00           H
ATOM   1201 HG23 THR A 663      40.900  38.760  38.180  1.00  0.00           H
ATOM   1202  C   THR A 663      42.720  37.370  41.680  1.00  0.00           C
ATOM   1203  O   THR A 663      42.280  36.400  42.320  1.00  0.00           O
ATOM   1204  N   ILE A 664      43.630  38.130  42.290  1.00  0.00           N
ATOM   1205  HN  ILE A 664      43.970  38.980  41.900  1.00  0.00           H
ATOM   1206  CA  ILE A 664      44.310  37.800  43.580  1.00  0.00           C
ATOM   1207  HA  ILE A 664      43.870  36.910  44.010  1.00  0.00           H
ATOM   1208  CB  ILE A 664      45.830  37.560  43.390  1.00  0.00           C
ATOM   1209  HB  ILE A 664      46.260  38.440  42.870  1.00  0.00           H
ATOM   1210  CG2 ILE A 664      46.570  37.260  44.720  1.00  0.00           C
ATOM   1211 HG21 ILE A 664      47.590  36.990  44.380  1.00  0.00           H
ATOM   1212 HG22 ILE A 664      46.220  36.370  45.290  1.00  0.00           H
ATOM   1213 HG23 ILE A 664      46.650  38.150  45.370  1.00  0.00           H
ATOM   1214  CG1 ILE A 664      46.020  36.310  42.490  1.00  0.00           C
ATOM   1215 HG11 ILE A 664      47.090  36.210  42.190  1.00  0.00           H
ATOM   1216 HG12 ILE A 664      45.510  36.470  41.510  1.00  0.00           H
ATOM   1217  CD  ILE A 664      45.550  34.910  42.980  1.00  0.00           C
ATOM   1218  HD1 ILE A 664      46.270  34.650  43.790  1.00  0.00           H
ATOM   1219  HD2 ILE A 664      45.660  34.130  42.210  1.00  0.00           H
ATOM   1220  HD3 ILE A 664      44.460  34.940  43.190  1.00  0.00           H
ATOM   1221  C   ILE A 664      43.980  38.960  44.480  1.00  0.00           C
ATOM   1222  O   ILE A 664      44.100  40.140  44.040  1.00  0.00           O
ATOM   1223  N   LEU A 665      43.620  38.720  45.760  1.00  0.00           N
ATOM   1224  HN  LEU A 665      43.580  37.760  46.020  1.00  0.00           H
ATOM   1225  CA  LEU A 665      43.400  39.760  46.800  1.00  0.00           C
ATOM   1226  HA  LEU A 665      42.860  40.580  46.360  1.00  0.00           H
ATOM   1227  CB  LEU A 665      42.700  39.140  48.070  1.00  0.00           C
ATOM   1228  HB1 LEU A 665      42.560  40.080  48.640  1.00  0.00           H
ATOM   1229  HB2 LEU A 665      43.380  38.440  48.590  1.00  0.00           H
ATOM   1230  CG  LEU A 665      41.430  38.470  47.790  1.00  0.00           C
ATOM   1231  HG  LEU A 665      41.650  37.670  47.040  1.00  0.00           H
ATOM   1232  CD1 LEU A 665      40.880  37.740  49.040  1.00  0.00           C
ATOM   1233 HD11 LEU A 665      41.590  36.970  49.430  1.00  0.00           H
ATOM   1234 HD12 LEU A 665      39.890  37.360  48.700  1.00  0.00           H
ATOM   1235 HD13 LEU A 665      40.710  38.340  49.950  1.00  0.00           H
ATOM   1236  CD2 LEU A 665      40.450  39.490  47.170  1.00  0.00           C
ATOM   1237 HD21 LEU A 665      40.380  40.340  47.890  1.00  0.00           H
ATOM   1238 HD22 LEU A 665      39.450  39.030  47.030  1.00  0.00           H
ATOM   1239 HD23 LEU A 665      40.840  39.980  46.250  1.00  0.00           H
ATOM   1240  C   LEU A 665      44.770  40.270  47.320  1.00  0.00           C
ATOM   1241  O   LEU A 665      45.800  39.550  47.350  1.00  0.00           O
ATOM   1242  N   GLY A 666      44.820  41.550  47.810  1.00  0.00           N
ATOM   1243  HN  GLY A 666      44.060  42.170  47.660  1.00  0.00           H
ATOM   1244  CA  GLY A 666      45.890  42.050  48.620  1.00  0.00           C
ATOM   1245  HA1 GLY A 666      46.700  42.300  47.940  1.00  0.00           H
ATOM   1246  HA2 GLY A 666      46.200  41.360  49.380  1.00  0.00           H
ATOM   1247  C   GLY A 666      45.550  43.350  49.360  1.00  0.00           C
ATOM   1248  O   GLY A 666      44.770  44.120  48.860  1.00  0.00           O
ATOM   1249  N   SER A 667      46.070  43.550  50.570  1.00  0.00           N
ATOM   1250  HN  SER A 667      46.680  42.970  51.100  1.00  0.00           H
ATOM   1251  CA  SER A 667      46.120  44.790  51.310  1.00  0.00           C
ATOM   1252  HA  SER A 667      45.160  44.900  51.800  1.00  0.00           H
ATOM   1253  CB  SER A 667      47.260  44.810  52.400  1.00  0.00           C
ATOM   1254  HB1 SER A 667      47.330  45.720  53.040  1.00  0.00           H
ATOM   1255  HB2 SER A 667      48.210  44.740  51.830  1.00  0.00           H
ATOM   1256  OG  SER A 667      47.030  43.580  53.080  1.00  0.00           O
ATOM   1257  HG1 SER A 667      47.040  43.730  54.030  1.00  0.00           H
ATOM   1258  C   SER A 667      46.220  46.080  50.510  1.00  0.00           C
ATOM   1259  O   SER A 667      46.860  46.080  49.490  1.00  0.00           O
ATOM   1260  N   THR A 668      45.470  47.080  50.960  1.00  0.00           N
ATOM   1261  HN  THR A 668      44.820  47.020  51.720  1.00  0.00           H
ATOM   1262  CA  THR A 668      45.280  48.320  50.160  1.00  0.00           C
ATOM   1263  HA  THR A 668      45.970  48.270  49.340  1.00  0.00           H
ATOM   1264  CB  THR A 668      43.820  48.500  49.540  1.00  0.00           C
ATOM   1265  HB  THR A 668      43.660  49.580  49.300  1.00  0.00           H
ATOM   1266  OG1 THR A 668      42.780  48.110  50.330  1.00  0.00           O
ATOM   1267  HG1 THR A 668      41.960  48.390  49.910  1.00  0.00           H
ATOM   1268  CG2 THR A 668      43.840  47.590  48.280  1.00  0.00           C
ATOM   1269 HG21 THR A 668      43.030  47.810  47.560  1.00  0.00           H
ATOM   1270 HG22 THR A 668      43.640  46.570  48.690  1.00  0.00           H
ATOM   1271 HG23 THR A 668      44.820  47.710  47.760  1.00  0.00           H
ATOM   1272  C   THR A 668      45.580  49.510  51.060  1.00  0.00           C
ATOM   1273  O   THR A 668      45.170  49.550  52.270  1.00  0.00           O
ATOM   1274  N   GLY A 669      46.220  50.510  50.460  1.00  0.00           N
ATOM   1275  HN  GLY A 669      46.400  50.450  49.480  1.00  0.00           H
ATOM   1276  CA  GLY A 669      46.640  51.730  51.100  1.00  0.00           C
ATOM   1277  HA1 GLY A 669      47.310  52.290  50.470  1.00  0.00           H
ATOM   1278  HA2 GLY A 669      47.200  51.540  52.010  1.00  0.00           H
ATOM   1279  C   GLY A 669      45.440  52.680  51.460  1.00  0.00           C
ATOM   1280  O   GLY A 669      45.470  52.950  52.640  1.00  0.00           O
ATOM   1281  N   PRO A 670      44.450  52.990  50.710  1.00  0.00           N
ATOM   1282  CD  PRO A 670      44.480  52.780  49.250  1.00  0.00           C
ATOM   1283  HD1 PRO A 670      44.120  51.750  49.050  1.00  0.00           H
ATOM   1284  HD2 PRO A 670      45.490  53.020  48.860  1.00  0.00           H
ATOM   1285  CA  PRO A 670      43.220  53.650  51.130  1.00  0.00           C
ATOM   1286  HA  PRO A 670      43.510  54.640  51.480  1.00  0.00           H
ATOM   1287  CB  PRO A 670      42.340  53.760  49.890  1.00  0.00           C
ATOM   1288  HB1 PRO A 670      41.740  54.670  49.710  1.00  0.00           H
ATOM   1289  HB2 PRO A 670      41.740  52.840  49.740  1.00  0.00           H
ATOM   1290  CG  PRO A 670      43.390  53.740  48.750  1.00  0.00           C
ATOM   1291  HG1 PRO A 670      42.860  53.430  47.830  1.00  0.00           H
ATOM   1292  HG2 PRO A 670      43.730  54.790  48.620  1.00  0.00           H
ATOM   1293  C   PRO A 670      42.550  53.110  52.310  1.00  0.00           C
ATOM   1294  O   PRO A 670      42.090  53.800  53.230  1.00  0.00           O
ATOM   1295  N   VAL A 671      42.350  51.760  52.260  1.00  0.00           N
ATOM   1296  HN  VAL A 671      42.580  51.190  51.460  1.00  0.00           H
ATOM   1297  CA  VAL A 671      41.610  51.110  53.350  1.00  0.00           C
ATOM   1298  HA  VAL A 671      40.730  51.680  53.640  1.00  0.00           H
ATOM   1299  CB  VAL A 671      41.080  49.810  52.930  1.00  0.00           C
ATOM   1300  HB  VAL A 671      41.880  49.170  52.510  1.00  0.00           H
ATOM   1301  CG1 VAL A 671      40.530  49.070  54.060  1.00  0.00           C
ATOM   1302 HG11 VAL A 671      39.660  49.670  54.420  1.00  0.00           H
ATOM   1303 HG12 VAL A 671      41.230  48.840  54.890  1.00  0.00           H
ATOM   1304 HG13 VAL A 671      40.160  48.080  53.730  1.00  0.00           H
ATOM   1305  CG2 VAL A 671      39.980  50.010  51.830  1.00  0.00           C
ATOM   1306 HG21 VAL A 671      39.530  49.010  51.680  1.00  0.00           H
ATOM   1307 HG22 VAL A 671      40.430  50.410  50.910  1.00  0.00           H
ATOM   1308 HG23 VAL A 671      39.210  50.750  52.150  1.00  0.00           H
ATOM   1309  C   VAL A 671      42.440  51.150  54.650  1.00  0.00           C
ATOM   1310  O   VAL A 671      41.960  51.380  55.710  1.00  0.00           O
ATOM   1311  N   LEU A 672      43.710  51.040  54.530  1.00  0.00           N
ATOM   1312  HN  LEU A 672      44.100  51.120  53.620  1.00  0.00           H
ATOM   1313  CA  LEU A 672      44.560  51.340  55.690  1.00  0.00           C
ATOM   1314  HA  LEU A 672      44.260  50.650  56.470  1.00  0.00           H
ATOM   1315  CB  LEU A 672      46.070  50.870  55.370  1.00  0.00           C
ATOM   1316  HB1 LEU A 672      46.240  50.970  54.280  1.00  0.00           H
ATOM   1317  HB2 LEU A 672      46.030  49.770  55.520  1.00  0.00           H
ATOM   1318  CG  LEU A 672      47.200  51.450  56.230  1.00  0.00           C
ATOM   1319  HG  LEU A 672      47.110  52.550  56.170  1.00  0.00           H
ATOM   1320  CD1 LEU A 672      47.210  50.880  57.670  1.00  0.00           C
ATOM   1321 HD11 LEU A 672      48.080  51.290  58.220  1.00  0.00           H
ATOM   1322 HD12 LEU A 672      47.310  49.770  57.650  1.00  0.00           H
ATOM   1323 HD13 LEU A 672      46.260  51.070  58.210  1.00  0.00           H
ATOM   1324  CD2 LEU A 672      48.460  51.100  55.540  1.00  0.00           C
ATOM   1325 HD21 LEU A 672      48.540  51.450  54.490  1.00  0.00           H
ATOM   1326 HD22 LEU A 672      48.700  50.020  55.560  1.00  0.00           H
ATOM   1327 HD23 LEU A 672      49.250  51.650  56.080  1.00  0.00           H
ATOM   1328  C   LEU A 672      44.520  52.740  56.240  1.00  0.00           C
ATOM   1329  O   LEU A 672      44.500  53.020  57.460  1.00  0.00           O
ATOM   1330  N   VAL A 673      44.560  53.740  55.350  1.00  0.00           N
ATOM   1331  HN  VAL A 673      44.820  53.530  54.410  1.00  0.00           H
ATOM   1332  CA  VAL A 673      44.570  55.180  55.710  1.00  0.00           C
ATOM   1333  HA  VAL A 673      45.320  55.300  56.480  1.00  0.00           H
ATOM   1334  CB  VAL A 673      44.880  56.090  54.580  1.00  0.00           C
ATOM   1335  HB  VAL A 673      44.400  55.840  53.620  1.00  0.00           H
ATOM   1336  CG1 VAL A 673      44.550  57.560  54.890  1.00  0.00           C
ATOM   1337 HG11 VAL A 673      45.020  58.120  54.050  1.00  0.00           H
ATOM   1338 HG12 VAL A 673      45.070  57.890  55.800  1.00  0.00           H
ATOM   1339 HG13 VAL A 673      43.460  57.740  54.770  1.00  0.00           H
ATOM   1340  CG2 VAL A 673      46.350  55.990  54.380  1.00  0.00           C
ATOM   1341 HG21 VAL A 673      46.660  56.530  53.470  1.00  0.00           H
ATOM   1342 HG22 VAL A 673      46.750  54.960  54.270  1.00  0.00           H
ATOM   1343 HG23 VAL A 673      46.810  56.430  55.290  1.00  0.00           H
ATOM   1344  C   VAL A 673      43.210  55.510  56.310  1.00  0.00           C
ATOM   1345  O   VAL A 673      43.110  56.220  57.300  1.00  0.00           O
ATOM   1346  N   PHE A 674      42.100  54.880  55.860  1.00  0.00           N
ATOM   1347  HN  PHE A 674      42.230  54.340  55.020  1.00  0.00           H
ATOM   1348  CA  PHE A 674      40.780  55.050  56.370  1.00  0.00           C
ATOM   1349  HA  PHE A 674      40.590  56.100  56.540  1.00  0.00           H
ATOM   1350  CB  PHE A 674      39.750  54.510  55.270  1.00  0.00           C
ATOM   1351  HB1 PHE A 674      39.870  53.410  55.110  1.00  0.00           H
ATOM   1352  HB2 PHE A 674      39.930  55.080  54.330  1.00  0.00           H
ATOM   1353  CG  PHE A 674      38.340  54.700  55.560  1.00  0.00           C
ATOM   1354  CD1 PHE A 674      37.620  53.750  56.220  1.00  0.00           C
ATOM   1355  HD1 PHE A 674      38.140  52.820  56.370  1.00  0.00           H
ATOM   1356  CE1 PHE A 674      36.340  54.080  56.800  1.00  0.00           C
ATOM   1357  HE1 PHE A 674      35.870  53.260  57.330  1.00  0.00           H
ATOM   1358  CZ  PHE A 674      35.820  55.310  56.650  1.00  0.00           C
ATOM   1359  HZ  PHE A 674      34.870  55.530  57.130  1.00  0.00           H
ATOM   1360  CD2 PHE A 674      37.690  55.940  55.240  1.00  0.00           C
ATOM   1361  HD2 PHE A 674      38.270  56.610  54.620  1.00  0.00           H
ATOM   1362  CE2 PHE A 674      36.470  56.290  55.880  1.00  0.00           C
ATOM   1363  HE2 PHE A 674      35.840  57.130  55.610  1.00  0.00           H
ATOM   1364  C   PHE A 674      40.470  54.380  57.730  1.00  0.00           C
ATOM   1365  O   PHE A 674      39.780  54.940  58.570  1.00  0.00           O
ATOM   1366  N   GLU A 675      41.180  53.300  58.030  1.00  0.00           N
ATOM   1367  HN  GLU A 675      41.820  53.000  57.330  1.00  0.00           H
ATOM   1368  CA  GLU A 675      41.260  52.560  59.320  1.00  0.00           C
ATOM   1369  HA  GLU A 675      40.220  52.360  59.540  1.00  0.00           H
ATOM   1370  CB  GLU A 675      42.070  51.220  59.220  1.00  0.00           C
ATOM   1371  HB1 GLU A 675      42.390  50.950  60.250  1.00  0.00           H
ATOM   1372  HB2 GLU A 675      42.970  51.390  58.590  1.00  0.00           H
ATOM   1373  CG  GLU A 675      41.270  50.140  58.470  1.00  0.00           C
ATOM   1374  HG1 GLU A 675      41.790  49.620  57.630  1.00  0.00           H
ATOM   1375  HG2 GLU A 675      40.380  50.660  58.030  1.00  0.00           H
ATOM   1376  CD  GLU A 675      40.550  49.110  59.400  1.00  0.00           C
ATOM   1377  OE1 GLU A 675      40.930  47.870  59.340  1.00  0.00           O
ATOM   1378  OE2 GLU A 675      39.610  49.540  60.180  1.00  0.00           O
ATOM   1379  C   GLU A 675      41.810  53.420  60.450  1.00  0.00           C
ATOM   1380  O   GLU A 675      41.160  53.610  61.470  1.00  0.00           O
ATOM   1381  N   LYS A 676      42.980  54.050  60.180  1.00  0.00           N
ATOM   1382  HN  LYS A 676      43.510  53.900  59.350  1.00  0.00           H
ATOM   1383  CA  LYS A 676      43.600  55.030  61.110  1.00  0.00           C
ATOM   1384  HA  LYS A 676      43.770  54.490  62.030  1.00  0.00           H
ATOM   1385  CB  LYS A 676      45.000  55.470  60.650  1.00  0.00           C
ATOM   1386  HB1 LYS A 676      45.380  56.190  61.400  1.00  0.00           H
ATOM   1387  HB2 LYS A 676      44.770  55.920  59.660  1.00  0.00           H
ATOM   1388  CG  LYS A 676      45.980  54.330  60.430  1.00  0.00           C
ATOM   1389  HG1 LYS A 676      45.430  53.500  59.930  1.00  0.00           H
ATOM   1390  HG2 LYS A 676      46.330  53.940  61.410  1.00  0.00           H
ATOM   1391  CD  LYS A 676      47.100  54.760  59.510  1.00  0.00           C
ATOM   1392  HD1 LYS A 676      47.440  55.760  59.820  1.00  0.00           H
ATOM   1393  HD2 LYS A 676      46.610  54.880  58.520  1.00  0.00           H
ATOM   1394  CE  LYS A 676      48.220  53.720  59.560  1.00  0.00           C
ATOM   1395  HE1 LYS A 676      48.640  53.480  58.560  1.00  0.00           H
ATOM   1396  HE2 LYS A 676      47.840  52.770  59.980  1.00  0.00           H
ATOM   1397  NZ  LYS A 676      49.240  54.280  60.420  1.00  0.00           N
ATOM   1398  HZ1 LYS A 676      49.960  53.600  60.740  1.00  0.00           H
ATOM   1399  HZ2 LYS A 676      48.910  54.710  61.310  1.00  0.00           H
ATOM   1400  HZ3 LYS A 676      49.820  54.990  59.920  1.00  0.00           H
ATOM   1401  C   LYS A 676      42.750  56.260  61.350  1.00  0.00           C
ATOM   1402  O   LYS A 676      42.530  56.690  62.480  1.00  0.00           O
ATOM   1403  N   ILE A 677      42.120  56.720  60.280  1.00  0.00           N
ATOM   1404  HN  ILE A 677      42.320  56.350  59.380  1.00  0.00           H
ATOM   1405  CA  ILE A 677      41.150  57.770  60.310  1.00  0.00           C
ATOM   1406  HA  ILE A 677      41.580  58.550  60.910  1.00  0.00           H
ATOM   1407  CB  ILE A 677      40.730  58.370  58.880  1.00  0.00           C
ATOM   1408  HB  ILE A 677      40.500  57.440  58.300  1.00  0.00           H
ATOM   1409  CG2 ILE A 677      39.460  59.170  59.020  1.00  0.00           C
ATOM   1410 HG21 ILE A 677      39.200  59.800  58.140  1.00  0.00           H
ATOM   1411 HG22 ILE A 677      39.460  59.800  59.930  1.00  0.00           H
ATOM   1412 HG23 ILE A 677      38.540  58.570  59.230  1.00  0.00           H
ATOM   1413  CG1 ILE A 677      41.730  59.290  58.240  1.00  0.00           C
ATOM   1414 HG11 ILE A 677      42.780  58.990  58.420  1.00  0.00           H
ATOM   1415 HG12 ILE A 677      41.690  60.280  58.750  1.00  0.00           H
ATOM   1416  CD  ILE A 677      41.580  59.300  56.720  1.00  0.00           C
ATOM   1417  HD1 ILE A 677      42.340  59.840  56.110  1.00  0.00           H
ATOM   1418  HD2 ILE A 677      40.550  59.530  56.370  1.00  0.00           H
ATOM   1419  HD3 ILE A 677      41.660  58.270  56.300  1.00  0.00           H
ATOM   1420  C   ILE A 677      39.910  57.340  61.170  1.00  0.00           C
ATOM   1421  O   ILE A 677      39.410  58.050  62.000  1.00  0.00           O
ATOM   1422  N   LEU A 678      39.390  56.070  61.090  1.00  0.00           N
ATOM   1423  HN  LEU A 678      39.690  55.450  60.380  1.00  0.00           H
ATOM   1424  CA  LEU A 678      38.240  55.700  61.880  1.00  0.00           C
ATOM   1425  HA  LEU A 678      37.460  56.430  61.740  1.00  0.00           H
ATOM   1426  CB  LEU A 678      37.730  54.360  61.350  1.00  0.00           C
ATOM   1427  HB1 LEU A 678      38.560  53.620  61.510  1.00  0.00           H
ATOM   1428  HB2 LEU A 678      37.570  54.480  60.260  1.00  0.00           H
ATOM   1429  CG  LEU A 678      36.450  53.670  61.850  1.00  0.00           C
ATOM   1430  HG  LEU A 678      36.690  53.470  62.920  1.00  0.00           H
ATOM   1431  CD1 LEU A 678      35.310  54.680  61.850  1.00  0.00           C
ATOM   1432 HD11 LEU A 678      35.080  55.000  60.820  1.00  0.00           H
ATOM   1433 HD12 LEU A 678      35.470  55.590  62.480  1.00  0.00           H
ATOM   1434 HD13 LEU A 678      34.410  54.300  62.370  1.00  0.00           H
ATOM   1435  CD2 LEU A 678      36.340  52.420  60.970  1.00  0.00           C
ATOM   1436 HD21 LEU A 678      37.290  51.870  60.820  1.00  0.00           H
ATOM   1437 HD22 LEU A 678      35.820  52.720  60.040  1.00  0.00           H
ATOM   1438 HD23 LEU A 678      35.680  51.690  61.470  1.00  0.00           H
ATOM   1439  C   LEU A 678      38.630  55.510  63.360  1.00  0.00           C
ATOM   1440  O   LEU A 678      37.870  55.690  64.260  1.00  0.00           O
ATOM   1441  N   TYR A 679      39.850  55.040  63.630  1.00  0.00           N
ATOM   1442  HN  TYR A 679      40.540  55.110  62.910  1.00  0.00           H
ATOM   1443  CA  TYR A 679      40.290  54.820  64.980  1.00  0.00           C
ATOM   1444  HA  TYR A 679      39.560  54.140  65.370  1.00  0.00           H
ATOM   1445  CB  TYR A 679      41.620  54.000  65.030  1.00  0.00           C
ATOM   1446  HB1 TYR A 679      42.440  54.500  64.470  1.00  0.00           H
ATOM   1447  HB2 TYR A 679      41.370  53.050  64.520  1.00  0.00           H
ATOM   1448  CG  TYR A 679      42.240  53.800  66.410  1.00  0.00           C
ATOM   1449  CD1 TYR A 679      41.440  53.580  67.530  1.00  0.00           C
ATOM   1450  HD1 TYR A 679      40.370  53.550  67.560  1.00  0.00           H
ATOM   1451  CE1 TYR A 679      42.060  53.570  68.840  1.00  0.00           C
ATOM   1452  HE1 TYR A 679      41.500  53.250  69.710  1.00  0.00           H
ATOM   1453  CZ  TYR A 679      43.440  53.650  68.990  1.00  0.00           C
ATOM   1454  OH  TYR A 679      44.050  53.480  70.220  1.00  0.00           O
ATOM   1455  HH  TYR A 679      44.880  53.980  70.240  1.00  0.00           H
ATOM   1456  CD2 TYR A 679      43.610  53.910  66.580  1.00  0.00           C
ATOM   1457  HD2 TYR A 679      44.190  54.010  65.680  1.00  0.00           H
ATOM   1458  CE2 TYR A 679      44.190  53.910  67.840  1.00  0.00           C
ATOM   1459  HE2 TYR A 679      45.260  53.790  67.980  1.00  0.00           H
ATOM   1460  C   TYR A 679      40.400  56.110  65.730  1.00  0.00           C
ATOM   1461  O   TYR A 679      40.030  56.170  66.930  1.00  0.00           O
ATOM   1462  N   LYS A 680      40.920  57.180  65.070  1.00  0.00           N
ATOM   1463  HN  LYS A 680      41.050  57.150  64.090  1.00  0.00           H
ATOM   1464  CA  LYS A 680      40.910  58.490  65.670  1.00  0.00           C
ATOM   1465  HA  LYS A 680      41.330  58.520  66.670  1.00  0.00           H
ATOM   1466  CB  LYS A 680      41.820  59.390  64.830  1.00  0.00           C
ATOM   1467  HB1 LYS A 680      41.440  59.460  63.790  1.00  0.00           H
ATOM   1468  HB2 LYS A 680      42.880  59.080  64.670  1.00  0.00           H
ATOM   1469  CG  LYS A 680      41.890  60.860  65.340  1.00  0.00           C
ATOM   1470  HG1 LYS A 680      42.180  60.890  66.420  1.00  0.00           H
ATOM   1471  HG2 LYS A 680      40.820  61.150  65.210  1.00  0.00           H
ATOM   1472  CD  LYS A 680      42.780  61.630  64.400  1.00  0.00           C
ATOM   1473  HD1 LYS A 680      42.410  61.510  63.370  1.00  0.00           H
ATOM   1474  HD2 LYS A 680      43.720  61.050  64.440  1.00  0.00           H
ATOM   1475  CE  LYS A 680      42.990  63.020  64.910  1.00  0.00           C
ATOM   1476  HE1 LYS A 680      43.860  63.480  64.400  1.00  0.00           H
ATOM   1477  HE2 LYS A 680      43.360  62.980  65.950  1.00  0.00           H
ATOM   1478  NZ  LYS A 680      41.820  63.840  65.000  1.00  0.00           N
ATOM   1479  HZ1 LYS A 680      41.530  64.040  64.030  1.00  0.00           H
ATOM   1480  HZ2 LYS A 680      41.990  64.800  65.360  1.00  0.00           H
ATOM   1481  HZ3 LYS A 680      40.990  63.450  65.500  1.00  0.00           H
ATOM   1482  C   LYS A 680      39.500  59.100  65.660  1.00  0.00           C
ATOM   1483  O   LYS A 680      39.040  59.780  66.550  1.00  0.00           O
ATOM   1484  N   PHE A 681      38.690  58.780  64.610  1.00  0.00           N
ATOM   1485  HN  PHE A 681      39.000  58.180  63.870  1.00  0.00           H
ATOM   1486  CA  PHE A 681      37.300  59.340  64.560  1.00  0.00           C
ATOM   1487  HA  PHE A 681      37.250  60.410  64.670  1.00  0.00           H
ATOM   1488  CB  PHE A 681      36.710  59.170  63.170  1.00  0.00           C
ATOM   1489  HB1 PHE A 681      36.600  58.140  62.780  1.00  0.00           H
ATOM   1490  HB2 PHE A 681      37.350  59.740  62.460  1.00  0.00           H
ATOM   1491  CG  PHE A 681      35.350  59.730  63.020  1.00  0.00           C
ATOM   1492  CD1 PHE A 681      35.170  61.000  62.320  1.00  0.00           C
ATOM   1493  HD1 PHE A 681      36.090  61.500  62.090  1.00  0.00           H
ATOM   1494  CE1 PHE A 681      33.850  61.530  62.120  1.00  0.00           C
ATOM   1495  HE1 PHE A 681      33.720  62.540  61.780  1.00  0.00           H
ATOM   1496  CZ  PHE A 681      32.770  60.820  62.600  1.00  0.00           C
ATOM   1497  HZ  PHE A 681      31.760  61.210  62.440  1.00  0.00           H
ATOM   1498  CD2 PHE A 681      34.190  59.010  63.310  1.00  0.00           C
ATOM   1499  HD2 PHE A 681      34.300  58.050  63.790  1.00  0.00           H
ATOM   1500  CE2 PHE A 681      32.870  59.520  63.080  1.00  0.00           C
ATOM   1501  HE2 PHE A 681      31.990  59.020  63.420  1.00  0.00           H
ATOM   1502  C   PHE A 681      36.400  58.770  65.640  1.00  0.00           C
ATOM   1503  O   PHE A 681      35.700  59.540  66.240  1.00  0.00           O
ATOM   1504  N   CYS A 682      36.460  57.470  65.990  1.00  0.00           N
ATOM   1505  HN  CYS A 682      36.940  56.780  65.450  1.00  0.00           H
ATOM   1506  CA  CYS A 682      35.630  56.920  67.060  1.00  0.00           C
ATOM   1507  HA  CYS A 682      34.570  57.050  66.880  1.00  0.00           H
ATOM   1508  CB  CYS A 682      35.670  55.340  67.120  1.00  0.00           C
ATOM   1509  HB1 CYS A 682      35.110  55.020  68.030  1.00  0.00           H
ATOM   1510  HB2 CYS A 682      36.690  54.940  67.310  1.00  0.00           H
ATOM   1511  SG  CYS A 682      34.900  54.560  65.680  1.00  0.00           S
ATOM   1512  HG1 CYS A 682      36.020  54.520  64.990  1.00  0.00           H
ATOM   1513  C   CYS A 682      36.080  57.460  68.360  1.00  0.00           C
ATOM   1514  O   CYS A 682      35.330  57.790  69.310  1.00  0.00           O
ATOM   1515  N   ARG A 683      37.410  57.570  68.540  1.00  0.00           N
ATOM   1516  HN  ARG A 683      38.060  57.270  67.850  1.00  0.00           H
ATOM   1517  CA  ARG A 683      37.990  58.310  69.590  1.00  0.00           C
ATOM   1518  HA  ARG A 683      37.820  57.700  70.470  1.00  0.00           H
ATOM   1519  CB  ARG A 683      39.530  58.190  69.510  1.00  0.00           C
ATOM   1520  HB1 ARG A 683      40.000  59.060  70.010  1.00  0.00           H
ATOM   1521  HB2 ARG A 683      39.890  58.160  68.460  1.00  0.00           H
ATOM   1522  CG  ARG A 683      40.030  56.800  70.030  1.00  0.00           C
ATOM   1523  HG1 ARG A 683      41.140  56.850  69.960  1.00  0.00           H
ATOM   1524  HG2 ARG A 683      39.740  55.910  69.450  1.00  0.00           H
ATOM   1525  CD  ARG A 683      39.600  56.480  71.520  1.00  0.00           C
ATOM   1526  HD1 ARG A 683      38.530  56.210  71.560  1.00  0.00           H
ATOM   1527  HD2 ARG A 683      39.870  57.350  72.140  1.00  0.00           H
ATOM   1528  NE  ARG A 683      40.480  55.290  71.850  1.00  0.00           N
ATOM   1529  HE  ARG A 683      41.380  55.480  72.230  1.00  0.00           H
ATOM   1530  CZ  ARG A 683      40.170  53.960  71.840  1.00  0.00           C
ATOM   1531  NH1 ARG A 683      41.120  53.140  72.240  1.00  0.00           N
ATOM   1532 HH11 ARG A 683      40.800  52.210  72.450  1.00  0.00           H
ATOM   1533 HH12 ARG A 683      41.910  53.400  72.780  1.00  0.00           H
ATOM   1534  NH2 ARG A 683      38.960  53.520  71.640  1.00  0.00           N
ATOM   1535 HH21 ARG A 683      38.340  54.030  71.040  1.00  0.00           H
ATOM   1536 HH22 ARG A 683      38.860  52.550  71.440  1.00  0.00           H
ATOM   1537  C   ARG A 683      37.530  59.760  69.780  1.00  0.00           C
ATOM   1538  O   ARG A 683      36.940  60.140  70.810  1.00  0.00           O
ATOM   1539  N   ASP A 684      37.590  60.630  68.730  1.00  0.00           N
ATOM   1540  HN  ASP A 684      38.040  60.330  67.880  1.00  0.00           H
ATOM   1541  CA  ASP A 684      37.260  62.030  68.760  1.00  0.00           C
ATOM   1542  HA  ASP A 684      37.820  62.610  69.470  1.00  0.00           H
ATOM   1543  CB  ASP A 684      37.570  62.720  67.360  1.00  0.00           C
ATOM   1544  HB1 ASP A 684      37.090  63.730  67.380  1.00  0.00           H
ATOM   1545  HB2 ASP A 684      37.140  62.060  66.580  1.00  0.00           H
ATOM   1546  CG  ASP A 684      39.090  62.990  67.130  1.00  0.00           C
ATOM   1547  OD1 ASP A 684      39.790  62.980  68.150  1.00  0.00           O
ATOM   1548  OD2 ASP A 684      39.430  63.410  65.990  1.00  0.00           O
ATOM   1549  C   ASP A 684      35.710  62.210  69.140  1.00  0.00           C
ATOM   1550  O   ASP A 684      35.360  63.110  69.880  1.00  0.00           O
ATOM   1551  N   TYR A 685      34.840  61.290  68.710  1.00  0.00           N
ATOM   1552  HN  TYR A 685      35.240  60.600  68.120  1.00  0.00           H
ATOM   1553  CA  TYR A 685      33.370  61.390  69.000  1.00  0.00           C
ATOM   1554  HA  TYR A 685      33.250  62.380  69.380  1.00  0.00           H
ATOM   1555  CB  TYR A 685      32.590  61.120  67.640  1.00  0.00           C
ATOM   1556  HB1 TYR A 685      31.500  60.930  67.800  1.00  0.00           H
ATOM   1557  HB2 TYR A 685      32.970  60.260  67.060  1.00  0.00           H
ATOM   1558  CG  TYR A 685      32.670  62.340  66.800  1.00  0.00           C
ATOM   1559  CD1 TYR A 685      33.460  62.370  65.650  1.00  0.00           C
ATOM   1560  HD1 TYR A 685      33.950  61.480  65.270  1.00  0.00           H
ATOM   1561  CE1 TYR A 685      33.570  63.610  64.970  1.00  0.00           C
ATOM   1562  HE1 TYR A 685      34.240  63.700  64.130  1.00  0.00           H
ATOM   1563  CZ  TYR A 685      32.890  64.780  65.490  1.00  0.00           C
ATOM   1564  OH  TYR A 685      33.190  65.980  64.940  1.00  0.00           O
ATOM   1565  HH  TYR A 685      33.770  65.830  64.180  1.00  0.00           H
ATOM   1566  CD2 TYR A 685      31.920  63.460  67.210  1.00  0.00           C
ATOM   1567  HD2 TYR A 685      31.420  63.460  68.160  1.00  0.00           H
ATOM   1568  CE2 TYR A 685      32.080  64.740  66.600  1.00  0.00           C
ATOM   1569  HE2 TYR A 685      31.660  65.650  66.980  1.00  0.00           H
ATOM   1570  C   TYR A 685      32.850  60.610  70.170  1.00  0.00           C
ATOM   1571  O   TYR A 685      31.620  60.710  70.580  1.00  0.00           O
ATOM   1572  N   GLN A 686      33.670  59.860  70.890  1.00  0.00           N
ATOM   1573  HN  GLN A 686      34.610  59.920  70.600  1.00  0.00           H
ATOM   1574  CA  GLN A 686      33.280  59.060  72.050  1.00  0.00           C
ATOM   1575  HA  GLN A 686      34.260  58.740  72.360  1.00  0.00           H
ATOM   1576  CB  GLN A 686      32.670  59.800  73.330  1.00  0.00           C
ATOM   1577  HB1 GLN A 686      32.070  59.040  73.890  1.00  0.00           H
ATOM   1578  HB2 GLN A 686      31.900  60.510  72.970  1.00  0.00           H
ATOM   1579  CG  GLN A 686      33.590  60.420  74.430  1.00  0.00           C
ATOM   1580  HG1 GLN A 686      33.820  59.540  75.070  1.00  0.00           H
ATOM   1581  HG2 GLN A 686      33.100  61.250  74.990  1.00  0.00           H
ATOM   1582  CD  GLN A 686      34.960  60.910  73.990  1.00  0.00           C
ATOM   1583  OE1 GLN A 686      35.100  62.100  73.670  1.00  0.00           O
ATOM   1584  NE2 GLN A 686      35.990  60.010  74.050  1.00  0.00           N
ATOM   1585 HE21 GLN A 686      35.940  59.120  74.490  1.00  0.00           H
ATOM   1586 HE22 GLN A 686      36.890  60.320  73.710  1.00  0.00           H
ATOM   1587  C   GLN A 686      32.490  57.810  71.610  1.00  0.00           C
ATOM   1588  O   GLN A 686      31.890  57.120  72.390  1.00  0.00           O
ATOM   1589  N   LEU A 687      32.640  57.410  70.360  1.00  0.00           N
ATOM   1590  HN  LEU A 687      33.420  57.810  69.870  1.00  0.00           H
ATOM   1591  CA  LEU A 687      31.850  56.280  69.860  1.00  0.00           C
ATOM   1592  HA  LEU A 687      30.940  56.210  70.460  1.00  0.00           H
ATOM   1593  CB  LEU A 687      31.310  56.340  68.360  1.00  0.00           C
ATOM   1594  HB1 LEU A 687      30.460  55.640  68.250  1.00  0.00           H
ATOM   1595  HB2 LEU A 687      32.050  56.050  67.590  1.00  0.00           H
ATOM   1596  CG  LEU A 687      30.840  57.730  68.020  1.00  0.00           C
ATOM   1597  HG  LEU A 687      31.680  58.460  68.110  1.00  0.00           H
ATOM   1598  CD1 LEU A 687      30.320  57.740  66.630  1.00  0.00           C
ATOM   1599 HD11 LEU A 687      31.210  57.800  65.970  1.00  0.00           H
ATOM   1600 HD12 LEU A 687      29.750  58.650  66.370  1.00  0.00           H
ATOM   1601 HD13 LEU A 687      29.890  56.770  66.300  1.00  0.00           H
ATOM   1602  CD2 LEU A 687      29.900  58.320  69.070  1.00  0.00           C
ATOM   1603 HD21 LEU A 687      29.710  59.380  68.770  1.00  0.00           H
ATOM   1604 HD22 LEU A 687      30.320  58.430  70.090  1.00  0.00           H
ATOM   1605 HD23 LEU A 687      28.900  57.830  69.140  1.00  0.00           H
ATOM   1606  C   LEU A 687      32.660  55.020  70.080  1.00  0.00           C
ATOM   1607  O   LEU A 687      33.900  55.050  69.910  1.00  0.00           O
ATOM   1608  N   SER A 688      32.040  53.860  70.520  1.00  0.00           N
ATOM   1609  HN  SER A 688      31.050  53.790  70.670  1.00  0.00           H
ATOM   1610  CA  SER A 688      32.700  52.580  70.830  1.00  0.00           C
ATOM   1611  HA  SER A 688      33.470  52.880  71.510  1.00  0.00           H
ATOM   1612  CB  SER A 688      31.770  51.680  71.630  1.00  0.00           C
ATOM   1613  HB1 SER A 688      30.940  51.330  70.980  1.00  0.00           H
ATOM   1614  HB2 SER A 688      31.310  52.320  72.400  1.00  0.00           H
ATOM   1615  OG  SER A 688      32.520  50.680  72.290  1.00  0.00           O
ATOM   1616  HG1 SER A 688      32.630  51.060  73.170  1.00  0.00           H
ATOM   1617  C   SER A 688      33.340  51.830  69.610  1.00  0.00           C
ATOM   1618  O   SER A 688      32.610  51.290  68.780  1.00  0.00           O
ATOM   1619  N   TYR A 689      34.630  51.810  69.500  1.00  0.00           N
ATOM   1620  HN  TYR A 689      35.230  51.860  70.300  1.00  0.00           H
ATOM   1621  CA  TYR A 689      35.430  51.570  68.270  1.00  0.00           C
ATOM   1622  HA  TYR A 689      35.310  52.490  67.720  1.00  0.00           H
ATOM   1623  CB  TYR A 689      36.960  51.420  68.710  1.00  0.00           C
ATOM   1624  HB1 TYR A 689      36.950  50.780  69.600  1.00  0.00           H
ATOM   1625  HB2 TYR A 689      37.210  52.460  69.000  1.00  0.00           H
ATOM   1626  CG  TYR A 689      37.960  51.000  67.670  1.00  0.00           C
ATOM   1627  CD1 TYR A 689      38.580  49.750  67.820  1.00  0.00           C
ATOM   1628  HD1 TYR A 689      38.400  49.250  68.770  1.00  0.00           H
ATOM   1629  CE1 TYR A 689      39.400  49.270  66.850  1.00  0.00           C
ATOM   1630  HE1 TYR A 689      39.790  48.260  66.920  1.00  0.00           H
ATOM   1631  CZ  TYR A 689      39.690  49.950  65.670  1.00  0.00           C
ATOM   1632  OH  TYR A 689      40.550  49.390  64.710  1.00  0.00           O
ATOM   1633  HH  TYR A 689      40.330  49.790  63.860  1.00  0.00           H
ATOM   1634  CD2 TYR A 689      38.280  51.740  66.500  1.00  0.00           C
ATOM   1635  HD2 TYR A 689      37.790  52.690  66.460  1.00  0.00           H
ATOM   1636  CE2 TYR A 689      39.030  51.170  65.420  1.00  0.00           C
ATOM   1637  HE2 TYR A 689      39.410  51.810  64.650  1.00  0.00           H
ATOM   1638  C   TYR A 689      35.010  50.350  67.460  1.00  0.00           C
ATOM   1639  O   TYR A 689      34.500  50.520  66.320  1.00  0.00           O
ATOM   1640  N   LEU A 690      35.300  49.120  67.890  1.00  0.00           N
ATOM   1641  HN  LEU A 690      35.820  48.920  68.710  1.00  0.00           H
ATOM   1642  CA  LEU A 690      35.120  47.960  67.130  1.00  0.00           C
ATOM   1643  HA  LEU A 690      35.650  48.030  66.190  1.00  0.00           H
ATOM   1644  CB  LEU A 690      35.550  46.720  67.990  1.00  0.00           C
ATOM   1645  HB1 LEU A 690      34.960  45.830  67.650  1.00  0.00           H
ATOM   1646  HB2 LEU A 690      35.170  46.880  69.020  1.00  0.00           H
ATOM   1647  CG  LEU A 690      37.010  46.380  68.010  1.00  0.00           C
ATOM   1648  HG  LEU A 690      37.630  47.280  68.140  1.00  0.00           H
ATOM   1649  CD1 LEU A 690      37.270  45.440  69.160  1.00  0.00           C
ATOM   1650 HD11 LEU A 690      36.540  44.620  69.040  1.00  0.00           H
ATOM   1651 HD12 LEU A 690      37.030  45.980  70.100  1.00  0.00           H
ATOM   1652 HD13 LEU A 690      38.290  44.980  69.140  1.00  0.00           H
ATOM   1653  CD2 LEU A 690      37.370  45.570  66.790  1.00  0.00           C
ATOM   1654 HD21 LEU A 690      36.670  44.800  66.420  1.00  0.00           H
ATOM   1655 HD22 LEU A 690      38.320  45.000  66.910  1.00  0.00           H
ATOM   1656 HD23 LEU A 690      37.610  46.310  65.980  1.00  0.00           H
ATOM   1657  C   LEU A 690      33.660  47.760  66.680  1.00  0.00           C
ATOM   1658  O   LEU A 690      33.400  47.370  65.530  1.00  0.00           O
ATOM   1659  N   SER A 691      32.690  48.010  67.550  1.00  0.00           N
ATOM   1660  HN  SER A 691      32.890  48.290  68.480  1.00  0.00           H
ATOM   1661  CA  SER A 691      31.360  47.650  67.140  1.00  0.00           C
ATOM   1662  HA  SER A 691      31.350  46.700  66.630  1.00  0.00           H
ATOM   1663  CB  SER A 691      30.580  47.420  68.500  1.00  0.00           C
ATOM   1664  HB1 SER A 691      30.950  48.250  69.140  1.00  0.00           H
ATOM   1665  HB2 SER A 691      30.880  46.490  69.030  1.00  0.00           H
ATOM   1666  OG  SER A 691      29.170  47.450  68.440  1.00  0.00           O
ATOM   1667  HG1 SER A 691      28.960  46.850  67.720  1.00  0.00           H
ATOM   1668  C   SER A 691      30.840  48.740  66.160  1.00  0.00           C
ATOM   1669  O   SER A 691      30.040  48.370  65.310  1.00  0.00           O
ATOM   1670  N   LEU A 692      31.400  49.960  66.110  1.00  0.00           N
ATOM   1671  HN  LEU A 692      32.150  50.110  66.750  1.00  0.00           H
ATOM   1672  CA  LEU A 692      31.080  50.950  65.100  1.00  0.00           C
ATOM   1673  HA  LEU A 692      30.030  50.800  64.910  1.00  0.00           H
ATOM   1674  CB  LEU A 692      31.320  52.350  65.660  1.00  0.00           C
ATOM   1675  HB1 LEU A 692      32.420  52.460  65.730  1.00  0.00           H
ATOM   1676  HB2 LEU A 692      31.010  52.380  66.730  1.00  0.00           H
ATOM   1677  CG  LEU A 692      30.600  53.430  64.850  1.00  0.00           C
ATOM   1678  HG  LEU A 692      30.780  54.400  65.340  1.00  0.00           H
ATOM   1679  CD1 LEU A 692      31.210  53.780  63.420  1.00  0.00           C
ATOM   1680 HD11 LEU A 692      30.930  53.030  62.650  1.00  0.00           H
ATOM   1681 HD12 LEU A 692      32.320  53.890  63.450  1.00  0.00           H
ATOM   1682 HD13 LEU A 692      30.750  54.730  63.060  1.00  0.00           H
ATOM   1683  CD2 LEU A 692      29.150  53.090  64.650  1.00  0.00           C
ATOM   1684 HD21 LEU A 692      28.610  52.880  65.600  1.00  0.00           H
ATOM   1685 HD22 LEU A 692      29.060  52.260  63.910  1.00  0.00           H
ATOM   1686 HD23 LEU A 692      28.600  53.990  64.290  1.00  0.00           H
ATOM   1687  C   LEU A 692      31.800  50.660  63.790  1.00  0.00           C
ATOM   1688  O   LEU A 692      31.170  50.650  62.750  1.00  0.00           O
ATOM   1689  N   ARG A 693      33.080  50.310  63.820  1.00  0.00           N
ATOM   1690  HN  ARG A 693      33.520  50.500  64.690  1.00  0.00           H
ATOM   1691  CA  ARG A 693      33.810  49.650  62.810  1.00  0.00           C
ATOM   1692  HA  ARG A 693      33.860  50.440  62.070  1.00  0.00           H
ATOM   1693  CB  ARG A 693      35.210  49.320  63.200  1.00  0.00           C
ATOM   1694  HB1 ARG A 693      35.250  48.750  64.160  1.00  0.00           H
ATOM   1695  HB2 ARG A 693      35.700  50.300  63.390  1.00  0.00           H
ATOM   1696  CG  ARG A 693      36.100  48.540  62.180  1.00  0.00           C
ATOM   1697  HG1 ARG A 693      36.200  49.090  61.220  1.00  0.00           H
ATOM   1698  HG2 ARG A 693      35.560  47.580  62.010  1.00  0.00           H
ATOM   1699  CD  ARG A 693      37.550  48.320  62.680  1.00  0.00           C
ATOM   1700  HD1 ARG A 693      37.570  47.650  63.560  1.00  0.00           H
ATOM   1701  HD2 ARG A 693      37.930  49.330  62.950  1.00  0.00           H
ATOM   1702  NE  ARG A 693      38.280  47.790  61.490  1.00  0.00           N
ATOM   1703  HE  ARG A 693      38.760  48.370  60.830  1.00  0.00           H
ATOM   1704  CZ  ARG A 693      38.290  46.480  61.280  1.00  0.00           C
ATOM   1705  NH1 ARG A 693      37.720  45.560  62.010  1.00  0.00           N
ATOM   1706 HH11 ARG A 693      37.000  45.810  62.650  1.00  0.00           H
ATOM   1707 HH12 ARG A 693      38.130  44.650  61.980  1.00  0.00           H
ATOM   1708  NH2 ARG A 693      39.010  46.040  60.280  1.00  0.00           N
ATOM   1709 HH21 ARG A 693      38.960  45.070  60.040  1.00  0.00           H
ATOM   1710 HH22 ARG A 693      39.720  46.660  59.940  1.00  0.00           H
ATOM   1711  C   ARG A 693      33.120  48.480  61.970  1.00  0.00           C
ATOM   1712  O   ARG A 693      33.100  48.350  60.730  1.00  0.00           O
ATOM   1713  N   THR A 694      32.460  47.640  62.750  1.00  0.00           N
ATOM   1714  HN  THR A 694      32.520  47.850  63.720  1.00  0.00           H
ATOM   1715  CA  THR A 694      31.760  46.480  62.350  1.00  0.00           C
ATOM   1716  HA  THR A 694      32.340  46.040  61.560  1.00  0.00           H
ATOM   1717  CB  THR A 694      31.640  45.420  63.490  1.00  0.00           C
ATOM   1718  HB  THR A 694      31.510  46.060  64.390  1.00  0.00           H
ATOM   1719  OG1 THR A 694      32.840  44.630  63.690  1.00  0.00           O
ATOM   1720  HG1 THR A 694      32.780  43.830  63.150  1.00  0.00           H
ATOM   1721  CG2 THR A 694      30.440  44.430  63.370  1.00  0.00           C
ATOM   1722 HG21 THR A 694      30.560  43.790  64.270  1.00  0.00           H
ATOM   1723 HG22 THR A 694      30.510  43.830  62.440  1.00  0.00           H
ATOM   1724 HG23 THR A 694      29.490  45.010  63.350  1.00  0.00           H
ATOM   1725  C   THR A 694      30.410  46.810  61.800  1.00  0.00           C
ATOM   1726  O   THR A 694      29.880  46.270  60.810  1.00  0.00           O
ATOM   1727  N   SER A 695      29.710  47.840  62.320  1.00  0.00           N
ATOM   1728  HN  SER A 695      29.810  48.070  63.280  1.00  0.00           H
ATOM   1729  CA  SER A 695      28.640  48.520  61.680  1.00  0.00           C
ATOM   1730  HA  SER A 695      27.820  47.850  61.480  1.00  0.00           H
ATOM   1731  CB  SER A 695      28.160  49.630  62.600  1.00  0.00           C
ATOM   1732  HB1 SER A 695      28.920  50.350  62.990  1.00  0.00           H
ATOM   1733  HB2 SER A 695      27.930  49.130  63.560  1.00  0.00           H
ATOM   1734  OG  SER A 695      27.030  50.320  62.300  1.00  0.00           O
ATOM   1735  HG1 SER A 695      26.680  50.580  63.150  1.00  0.00           H
ATOM   1736  C   SER A 695      29.030  49.130  60.350  1.00  0.00           C
ATOM   1737  O   SER A 695      28.370  48.890  59.280  1.00  0.00           O
ATOM   1738  N   ILE A 696      30.150  49.860  60.320  1.00  0.00           N
ATOM   1739  HN  ILE A 696      30.630  50.150  61.150  1.00  0.00           H
ATOM   1740  CA  ILE A 696      30.690  50.400  59.040  1.00  0.00           C
ATOM   1741  HA  ILE A 696      29.950  51.090  58.660  1.00  0.00           H
ATOM   1742  CB  ILE A 696      32.000  51.250  59.210  1.00  0.00           C
ATOM   1743  HB  ILE A 696      32.580  50.780  60.040  1.00  0.00           H
ATOM   1744  CG2 ILE A 696      32.880  51.310  57.940  1.00  0.00           C
ATOM   1745 HG21 ILE A 696      33.210  50.290  57.650  1.00  0.00           H
ATOM   1746 HG22 ILE A 696      33.840  51.840  58.090  1.00  0.00           H
ATOM   1747 HG23 ILE A 696      32.420  51.770  57.040  1.00  0.00           H
ATOM   1748  CG1 ILE A 696      31.590  52.680  59.610  1.00  0.00           C
ATOM   1749 HG11 ILE A 696      30.830  52.700  60.430  1.00  0.00           H
ATOM   1750 HG12 ILE A 696      31.080  53.170  58.740  1.00  0.00           H
ATOM   1751  CD  ILE A 696      32.790  53.480  60.020  1.00  0.00           C
ATOM   1752  HD1 ILE A 696      33.350  52.880  60.770  1.00  0.00           H
ATOM   1753  HD2 ILE A 696      32.580  54.510  60.370  1.00  0.00           H
ATOM   1754  HD3 ILE A 696      33.550  53.610  59.230  1.00  0.00           H
ATOM   1755  C   ILE A 696      30.890  49.300  57.970  1.00  0.00           C
ATOM   1756  O   ILE A 696      30.490  49.390  56.800  1.00  0.00           O
ATOM   1757  N   GLY A 697      31.540  48.210  58.410  1.00  0.00           N
ATOM   1758  HN  GLY A 697      31.850  48.170  59.350  1.00  0.00           H
ATOM   1759  CA  GLY A 697      31.710  46.920  57.580  1.00  0.00           C
ATOM   1760  HA1 GLY A 697      32.280  46.330  58.280  1.00  0.00           H
ATOM   1761  HA2 GLY A 697      32.320  47.190  56.730  1.00  0.00           H
ATOM   1762  C   GLY A 697      30.430  46.260  57.210  1.00  0.00           C
ATOM   1763  O   GLY A 697      30.240  45.790  56.120  1.00  0.00           O
ATOM   1764  N   LEU A 698      29.360  46.190  58.100  1.00  0.00           N
ATOM   1765  HN  LEU A 698      29.450  46.440  59.060  1.00  0.00           H
ATOM   1766  CA  LEU A 698      28.050  45.730  57.680  1.00  0.00           C
ATOM   1767  HA  LEU A 698      28.170  44.840  57.090  1.00  0.00           H
ATOM   1768  CB  LEU A 698      27.160  45.350  58.870  1.00  0.00           C
ATOM   1769  HB1 LEU A 698      26.090  45.300  58.580  1.00  0.00           H
ATOM   1770  HB2 LEU A 698      27.220  46.140  59.650  1.00  0.00           H
ATOM   1771  CG  LEU A 698      27.580  44.060  59.530  1.00  0.00           C
ATOM   1772  HG  LEU A 698      28.690  43.940  59.570  1.00  0.00           H
ATOM   1773  CD1 LEU A 698      27.090  43.970  61.020  1.00  0.00           C
ATOM   1774 HD11 LEU A 698      27.270  43.000  61.530  1.00  0.00           H
ATOM   1775 HD12 LEU A 698      25.990  43.990  61.010  1.00  0.00           H
ATOM   1776 HD13 LEU A 698      27.430  44.880  61.540  1.00  0.00           H
ATOM   1777  CD2 LEU A 698      27.210  42.810  58.780  1.00  0.00           C
ATOM   1778 HD21 LEU A 698      27.730  42.600  57.820  1.00  0.00           H
ATOM   1779 HD22 LEU A 698      26.150  42.750  58.470  1.00  0.00           H
ATOM   1780 HD23 LEU A 698      27.370  41.920  59.420  1.00  0.00           H
ATOM   1781  C   LEU A 698      27.360  46.700  56.700  1.00  0.00           C
ATOM   1782  O   LEU A 698      26.770  46.190  55.720  1.00  0.00           O
ATOM   1783  N   TRP A 699      27.470  48.050  56.890  1.00  0.00           N
ATOM   1784  HN  TRP A 699      27.800  48.360  57.780  1.00  0.00           H
ATOM   1785  CA  TRP A 699      26.870  48.980  55.920  1.00  0.00           C
ATOM   1786  HA  TRP A 699      25.880  48.570  55.850  1.00  0.00           H
ATOM   1787  CB  TRP A 699      27.000  50.460  56.480  1.00  0.00           C
ATOM   1788  HB1 TRP A 699      26.980  51.190  55.630  1.00  0.00           H
ATOM   1789  HB2 TRP A 699      27.950  50.670  57.020  1.00  0.00           H
ATOM   1790  CG  TRP A 699      25.920  50.830  57.380  1.00  0.00           C
ATOM   1791  CD1 TRP A 699      25.990  51.260  58.700  1.00  0.00           C
ATOM   1792  HD1 TRP A 699      26.900  51.250  59.280  1.00  0.00           H
ATOM   1793  NE1 TRP A 699      24.790  51.500  59.210  1.00  0.00           N
ATOM   1794  HE1 TRP A 699      24.660  51.450  60.170  1.00  0.00           H
ATOM   1795  CE2 TRP A 699      23.800  51.150  58.240  1.00  0.00           C
ATOM   1796  CD2 TRP A 699      24.570  50.840  57.040  1.00  0.00           C
ATOM   1797  CE3 TRP A 699      23.820  50.700  55.850  1.00  0.00           C
ATOM   1798  HE3 TRP A 699      24.440  50.460  55.000  1.00  0.00           H
ATOM   1799  CZ3 TRP A 699      22.430  50.620  55.930  1.00  0.00           C
ATOM   1800  HZ3 TRP A 699      21.870  50.600  55.000  1.00  0.00           H
ATOM   1801  CZ2 TRP A 699      22.450  51.110  58.290  1.00  0.00           C
ATOM   1802  HZ2 TRP A 699      21.930  51.260  59.220  1.00  0.00           H
ATOM   1803  CH2 TRP A 699      21.760  50.930  57.110  1.00  0.00           C
ATOM   1804  HH2 TRP A 699      20.690  50.950  57.000  1.00  0.00           H
ATOM   1805  C   TRP A 699      27.670  48.950  54.620  1.00  0.00           C
ATOM   1806  O   TRP A 699      27.070  48.880  53.580  1.00  0.00           O
ATOM   1807  N   THR A 700      28.970  48.880  54.660  1.00  0.00           N
ATOM   1808  HN  THR A 700      29.480  48.910  55.520  1.00  0.00           H
ATOM   1809  CA  THR A 700      29.780  48.700  53.500  1.00  0.00           C
ATOM   1810  HA  THR A 700      29.430  49.450  52.810  1.00  0.00           H
ATOM   1811  CB  THR A 700      31.300  48.880  53.590  1.00  0.00           C
ATOM   1812  HB  THR A 700      31.790  48.180  54.300  1.00  0.00           H
ATOM   1813  OG1 THR A 700      31.640  50.150  54.240  1.00  0.00           O
ATOM   1814  HG1 THR A 700      31.270  50.130  55.130  1.00  0.00           H
ATOM   1815  CG2 THR A 700      32.000  48.790  52.210  1.00  0.00           C
ATOM   1816 HG21 THR A 700      32.990  49.300  52.280  1.00  0.00           H
ATOM   1817 HG22 THR A 700      31.360  49.290  51.450  1.00  0.00           H
ATOM   1818 HG23 THR A 700      32.200  47.780  51.790  1.00  0.00           H
ATOM   1819  C   THR A 700      29.450  47.430  52.790  1.00  0.00           C
ATOM   1820  O   THR A 700      29.500  47.380  51.550  1.00  0.00           O
ATOM   1821  N   SER A 701      29.180  46.240  53.430  1.00  0.00           N
ATOM   1822  HN  SER A 701      29.310  46.270  54.420  1.00  0.00           H
ATOM   1823  CA  SER A 701      28.760  45.000  52.920  1.00  0.00           C
ATOM   1824  HA  SER A 701      29.420  44.780  52.090  1.00  0.00           H
ATOM   1825  CB  SER A 701      28.870  43.860  53.890  1.00  0.00           C
ATOM   1826  HB1 SER A 701      28.310  44.090  54.820  1.00  0.00           H
ATOM   1827  HB2 SER A 701      29.930  43.810  54.210  1.00  0.00           H
ATOM   1828  OG  SER A 701      28.510  42.620  53.300  1.00  0.00           O
ATOM   1829  HG1 SER A 701      29.070  42.510  52.520  1.00  0.00           H
ATOM   1830  C   SER A 701      27.380  45.080  52.290  1.00  0.00           C
ATOM   1831  O   SER A 701      27.240  44.570  51.190  1.00  0.00           O
ATOM   1832  N   PHE A 702      26.390  45.770  52.820  1.00  0.00           N
ATOM   1833  HN  PHE A 702      26.440  46.180  53.720  1.00  0.00           H
ATOM   1834  CA  PHE A 702      25.150  46.050  52.180  1.00  0.00           C
ATOM   1835  HA  PHE A 702      24.780  45.080  51.880  1.00  0.00           H
ATOM   1836  CB  PHE A 702      24.190  46.560  53.310  1.00  0.00           C
ATOM   1837  HB1 PHE A 702      24.670  47.470  53.750  1.00  0.00           H
ATOM   1838  HB2 PHE A 702      24.100  45.790  54.110  1.00  0.00           H
ATOM   1839  CG  PHE A 702      22.810  46.920  52.740  1.00  0.00           C
ATOM   1840  CD1 PHE A 702      22.170  46.070  51.830  1.00  0.00           C
ATOM   1841  HD1 PHE A 702      22.670  45.150  51.640  1.00  0.00           H
ATOM   1842  CE1 PHE A 702      20.980  46.520  51.150  1.00  0.00           C
ATOM   1843  HE1 PHE A 702      20.480  45.870  50.450  1.00  0.00           H
ATOM   1844  CZ  PHE A 702      20.410  47.760  51.400  1.00  0.00           C
ATOM   1845  HZ  PHE A 702      19.460  48.100  51.020  1.00  0.00           H
ATOM   1846  CD2 PHE A 702      22.250  48.230  52.900  1.00  0.00           C
ATOM   1847  HD2 PHE A 702      22.770  48.900  53.560  1.00  0.00           H
ATOM   1848  CE2 PHE A 702      21.010  48.520  52.370  1.00  0.00           C
ATOM   1849  HE2 PHE A 702      20.630  49.510  52.550  1.00  0.00           H
ATOM   1850  C   PHE A 702      25.250  46.880  50.920  1.00  0.00           C
ATOM   1851  O   PHE A 702      24.580  46.470  49.940  1.00  0.00           O
ATOM   1852  N   LEU A 703      25.980  47.920  50.950  1.00  0.00           N
ATOM   1853  HN  LEU A 703      26.580  48.130  51.720  1.00  0.00           H
ATOM   1854  CA  LEU A 703      26.030  48.810  49.810  1.00  0.00           C
ATOM   1855  HA  LEU A 703      25.010  49.060  49.540  1.00  0.00           H
ATOM   1856  CB  LEU A 703      26.830  50.100  50.320  1.00  0.00           C
ATOM   1857  HB1 LEU A 703      27.220  50.740  49.490  1.00  0.00           H
ATOM   1858  HB2 LEU A 703      27.700  49.640  50.840  1.00  0.00           H
ATOM   1859  CG  LEU A 703      26.080  51.060  51.230  1.00  0.00           C
ATOM   1860  HG  LEU A 703      25.790  50.440  52.120  1.00  0.00           H
ATOM   1861  CD1 LEU A 703      26.950  52.190  51.820  1.00  0.00           C
ATOM   1862 HD11 LEU A 703      27.340  52.840  51.020  1.00  0.00           H
ATOM   1863 HD12 LEU A 703      27.850  51.750  52.300  1.00  0.00           H
ATOM   1864 HD13 LEU A 703      26.370  52.870  52.480  1.00  0.00           H
ATOM   1865  CD2 LEU A 703      24.780  51.630  50.660  1.00  0.00           C
ATOM   1866 HD21 LEU A 703      24.160  50.820  50.190  1.00  0.00           H
ATOM   1867 HD22 LEU A 703      24.970  52.370  49.860  1.00  0.00           H
ATOM   1868 HD23 LEU A 703      24.200  52.070  51.500  1.00  0.00           H
ATOM   1869  C   LEU A 703      26.600  48.220  48.530  1.00  0.00           C
ATOM   1870  O   LEU A 703      26.020  48.440  47.440  1.00  0.00           O
ATOM   1871  N   CYS A 704      27.640  47.400  48.660  1.00  0.00           N
ATOM   1872  HN  CYS A 704      28.050  47.250  49.560  1.00  0.00           H
ATOM   1873  CA  CYS A 704      28.160  46.490  47.660  1.00  0.00           C
ATOM   1874  HA  CYS A 704      28.580  47.020  46.830  1.00  0.00           H
ATOM   1875  CB  CYS A 704      29.370  45.680  48.340  1.00  0.00           C
ATOM   1876  HB1 CYS A 704      29.730  44.860  47.680  1.00  0.00           H
ATOM   1877  HB2 CYS A 704      28.920  45.160  49.230  1.00  0.00           H
ATOM   1878  SG  CYS A 704      30.710  46.820  48.760  1.00  0.00           S
ATOM   1879  HG1 CYS A 704      29.960  47.460  49.650  1.00  0.00           H
ATOM   1880  C   CYS A 704      27.110  45.530  47.090  1.00  0.00           C
ATOM   1881  O   CYS A 704      27.030  45.360  45.850  1.00  0.00           O
ATOM   1882  N   ILE A 705      26.150  44.960  47.920  1.00  0.00           N
ATOM   1883  HN  ILE A 705      26.200  44.920  48.910  1.00  0.00           H
ATOM   1884  CA  ILE A 705      25.070  44.240  47.280  1.00  0.00           C
ATOM   1885  HA  ILE A 705      25.560  43.440  46.710  1.00  0.00           H
ATOM   1886  CB  ILE A 705      24.340  43.440  48.360  1.00  0.00           C
ATOM   1887  HB  ILE A 705      23.720  44.160  48.930  1.00  0.00           H
ATOM   1888  CG2 ILE A 705      23.390  42.480  47.590  1.00  0.00           C
ATOM   1889 HG21 ILE A 705      22.560  43.030  47.110  1.00  0.00           H
ATOM   1890 HG22 ILE A 705      22.900  41.800  48.320  1.00  0.00           H
ATOM   1891 HG23 ILE A 705      23.920  41.820  46.870  1.00  0.00           H
ATOM   1892  CG1 ILE A 705      25.180  42.670  49.400  1.00  0.00           C
ATOM   1893 HG11 ILE A 705      24.460  41.930  49.800  1.00  0.00           H
ATOM   1894 HG12 ILE A 705      25.520  43.280  50.280  1.00  0.00           H
ATOM   1895  CD  ILE A 705      26.300  41.780  48.870  1.00  0.00           C
ATOM   1896  HD1 ILE A 705      26.730  41.250  49.750  1.00  0.00           H
ATOM   1897  HD2 ILE A 705      27.120  42.440  48.500  1.00  0.00           H
ATOM   1898  HD3 ILE A 705      25.950  41.090  48.090  1.00  0.00           H
ATOM   1899  C   ILE A 705      24.190  45.000  46.360  1.00  0.00           C
ATOM   1900  O   ILE A 705      23.800  44.530  45.290  1.00  0.00           O
ATOM   1901  N   VAL A 706      23.790  46.200  46.810  1.00  0.00           N
ATOM   1902  HN  VAL A 706      24.080  46.520  47.720  1.00  0.00           H
ATOM   1903  CA  VAL A 706      22.920  47.050  46.000  1.00  0.00           C
ATOM   1904  HA  VAL A 706      22.160  46.300  45.870  1.00  0.00           H
ATOM   1905  CB  VAL A 706      22.560  48.260  46.800  1.00  0.00           C
ATOM   1906  HB  VAL A 706      23.470  48.900  46.900  1.00  0.00           H
ATOM   1907  CG1 VAL A 706      21.430  48.930  46.020  1.00  0.00           C
ATOM   1908 HG11 VAL A 706      20.710  48.090  45.880  1.00  0.00           H
ATOM   1909 HG12 VAL A 706      21.720  49.420  45.060  1.00  0.00           H
ATOM   1910 HG13 VAL A 706      20.970  49.560  46.820  1.00  0.00           H
ATOM   1911  CG2 VAL A 706      22.040  47.900  48.170  1.00  0.00           C
ATOM   1912 HG21 VAL A 706      21.150  47.240  48.150  1.00  0.00           H
ATOM   1913 HG22 VAL A 706      21.700  48.750  48.790  1.00  0.00           H
ATOM   1914 HG23 VAL A 706      22.830  47.410  48.770  1.00  0.00           H
ATOM   1915  C   VAL A 706      23.620  47.440  44.650  1.00  0.00           C
ATOM   1916  O   VAL A 706      22.990  47.620  43.630  1.00  0.00           O
ATOM   1917  N   LEU A 707      24.970  47.630  44.630  1.00  0.00           N
ATOM   1918  HN  LEU A 707      25.540  47.700  45.450  1.00  0.00           H
ATOM   1919  CA  LEU A 707      25.750  47.840  43.410  1.00  0.00           C
ATOM   1920  HA  LEU A 707      25.360  48.680  42.840  1.00  0.00           H
ATOM   1921  CB  LEU A 707      27.260  48.010  43.710  1.00  0.00           C
ATOM   1922  HB1 LEU A 707      27.860  48.080  42.780  1.00  0.00           H
ATOM   1923  HB2 LEU A 707      27.640  47.130  44.290  1.00  0.00           H
ATOM   1924  CG  LEU A 707      27.780  49.280  44.390  1.00  0.00           C
ATOM   1925  HG  LEU A 707      27.280  49.370  45.380  1.00  0.00           H
ATOM   1926  CD1 LEU A 707      29.380  49.220  44.750  1.00  0.00           C
ATOM   1927 HD11 LEU A 707      29.890  50.190  44.890  1.00  0.00           H
ATOM   1928 HD12 LEU A 707      29.870  48.670  43.920  1.00  0.00           H
ATOM   1929 HD13 LEU A 707      29.570  48.490  45.570  1.00  0.00           H
ATOM   1930  CD2 LEU A 707      27.500  50.490  43.500  1.00  0.00           C
ATOM   1931 HD21 LEU A 707      26.440  50.570  43.210  1.00  0.00           H
ATOM   1932 HD22 LEU A 707      28.180  50.480  42.610  1.00  0.00           H
ATOM   1933 HD23 LEU A 707      27.720  51.420  44.050  1.00  0.00           H
ATOM   1934  C   LEU A 707      25.700  46.600  42.420  1.00  0.00           C
ATOM   1935  O   LEU A 707      25.360  46.740  41.250  1.00  0.00           O
ATOM   1936  N   VAL A 708      25.880  45.390  43.000  1.00  0.00           N
ATOM   1937  HN  VAL A 708      26.210  45.420  43.940  1.00  0.00           H
ATOM   1938  CA  VAL A 708      25.560  44.130  42.360  1.00  0.00           C
ATOM   1939  HA  VAL A 708      26.160  44.250  41.460  1.00  0.00           H
ATOM   1940  CB  VAL A 708      25.880  42.930  43.310  1.00  0.00           C
ATOM   1941  HB  VAL A 708      25.350  43.020  44.280  1.00  0.00           H
ATOM   1942  CG1 VAL A 708      25.500  41.550  42.630  1.00  0.00           C
ATOM   1943 HG11 VAL A 708      25.920  41.530  41.610  1.00  0.00           H
ATOM   1944 HG12 VAL A 708      24.400  41.450  42.680  1.00  0.00           H
ATOM   1945 HG13 VAL A 708      25.910  40.760  43.300  1.00  0.00           H
ATOM   1946  CG2 VAL A 708      27.370  43.050  43.520  1.00  0.00           C
ATOM   1947 HG21 VAL A 708      27.820  42.070  43.790  1.00  0.00           H
ATOM   1948 HG22 VAL A 708      27.680  43.840  44.240  1.00  0.00           H
ATOM   1949 HG23 VAL A 708      27.910  43.170  42.560  1.00  0.00           H
ATOM   1950  C   VAL A 708      24.090  44.010  41.820  1.00  0.00           C
ATOM   1951  O   VAL A 708      23.810  43.400  40.770  1.00  0.00           O
ATOM   1952  N   ALA A 709      23.110  44.550  42.530  1.00  0.00           N
ATOM   1953  HN  ALA A 709      23.360  45.010  43.380  1.00  0.00           H
ATOM   1954  CA  ALA A 709      21.710  44.450  42.170  1.00  0.00           C
ATOM   1955  HA  ALA A 709      21.670  43.440  41.760  1.00  0.00           H
ATOM   1956  CB  ALA A 709      20.790  44.570  43.440  1.00  0.00           C
ATOM   1957  HB1 ALA A 709      20.860  43.670  44.080  1.00  0.00           H
ATOM   1958  HB2 ALA A 709      19.690  44.690  43.270  1.00  0.00           H
ATOM   1959  HB3 ALA A 709      21.050  45.510  43.980  1.00  0.00           H
ATOM   1960  C   ALA A 709      21.230  45.490  41.180  1.00  0.00           C
ATOM   1961  O   ALA A 709      20.190  45.460  40.540  1.00  0.00           O
ATOM   1962  N   THR A 710      22.140  46.440  40.890  1.00  0.00           N
ATOM   1963  HN  THR A 710      23.020  46.470  41.390  1.00  0.00           H
ATOM   1964  CA  THR A 710      21.850  47.500  40.010  1.00  0.00           C
ATOM   1965  HA  THR A 710      20.820  47.360  39.710  1.00  0.00           H
ATOM   1966  CB  THR A 710      22.110  48.930  40.550  1.00  0.00           C
ATOM   1967  HB  THR A 710      22.100  49.780  39.840  1.00  0.00           H
ATOM   1968  OG1 THR A 710      23.280  49.000  41.350  1.00  0.00           O
ATOM   1969  HG1 THR A 710      23.040  48.570  42.180  1.00  0.00           H
ATOM   1970  CG2 THR A 710      21.050  49.340  41.540  1.00  0.00           C
ATOM   1971 HG21 THR A 710      20.060  49.220  41.070  1.00  0.00           H
ATOM   1972 HG22 THR A 710      21.430  50.350  41.820  1.00  0.00           H
ATOM   1973 HG23 THR A 710      21.140  48.600  42.370  1.00  0.00           H
ATOM   1974  C   THR A 710      22.630  47.360  38.650  1.00  0.00           C
ATOM   1975  O   THR A 710      22.530  48.190  37.760  1.00  0.00           O
ATOM   1976  N   ASP A 711      23.460  46.310  38.460  1.00  0.00           N
ATOM   1977  HN  ASP A 711      23.560  45.710  39.250  1.00  0.00           H
ATOM   1978  CA  ASP A 711      24.370  46.180  37.330  1.00  0.00           C
ATOM   1979  HA  ASP A 711      24.960  45.300  37.560  1.00  0.00           H
ATOM   1980  CB  ASP A 711      23.700  45.840  36.010  1.00  0.00           C
ATOM   1981  HB1 ASP A 711      24.510  45.790  35.260  1.00  0.00           H
ATOM   1982  HB2 ASP A 711      22.980  46.630  35.710  1.00  0.00           H
ATOM   1983  CG  ASP A 711      23.000  44.470  36.030  1.00  0.00           C
ATOM   1984  OD1 ASP A 711      22.200  44.320  35.090  1.00  0.00           O
ATOM   1985  OD2 ASP A 711      23.370  43.570  36.800  1.00  0.00           O
ATOM   1986  C   ASP A 711      25.460  47.280  37.210  1.00  0.00           C
ATOM   1987  O   ASP A 711      26.060  47.590  36.200  1.00  0.00           O
ATOM   1988  N   ALA A 712      25.760  47.900  38.400  1.00  0.00           N
ATOM   1989  HN  ALA A 712      25.150  47.910  39.190  1.00  0.00           H
ATOM   1990  CA  ALA A 712      26.750  48.920  38.470  1.00  0.00           C
ATOM   1991  HA  ALA A 712      26.460  49.770  37.870  1.00  0.00           H
ATOM   1992  CB  ALA A 712      26.710  49.470  39.940  1.00  0.00           C
ATOM   1993  HB1 ALA A 712      26.970  48.690  40.690  1.00  0.00           H
ATOM   1994  HB2 ALA A 712      25.690  49.730  40.310  1.00  0.00           H
ATOM   1995  HB3 ALA A 712      27.380  50.330  40.120  1.00  0.00           H
ATOM   1996  C   ALA A 712      28.210  48.790  38.140  1.00  0.00           C
ATOM   1997  O   ALA A 712      28.870  47.970  38.770  1.00  0.00           O
ATOM   1998  N   SER A 713      28.820  49.600  37.220  1.00  0.00           N
ATOM   1999  HN  SER A 713      28.390  50.440  36.880  1.00  0.00           H
ATOM   2000  CA  SER A 713      30.090  49.310  36.630  1.00  0.00           C
ATOM   2001  HA  SER A 713      30.730  49.120  37.470  1.00  0.00           H
ATOM   2002  CB  SER A 713      30.040  48.010  35.720  1.00  0.00           C
ATOM   2003  HB1 SER A 713      29.760  47.140  36.350  1.00  0.00           H
ATOM   2004  HB2 SER A 713      31.070  47.840  35.350  1.00  0.00           H
ATOM   2005  OG  SER A 713      29.280  48.000  34.520  1.00  0.00           O
ATOM   2006  HG1 SER A 713      28.470  48.490  34.690  1.00  0.00           H
ATOM   2007  C   SER A 713      30.740  50.420  35.880  1.00  0.00           C
ATOM   2008  O   SER A 713      31.840  50.890  36.180  1.00  0.00           O
ATOM   2009  N   SER A 714      30.010  50.890  34.810  1.00  0.00           N
ATOM   2010  HN  SER A 714      29.060  50.630  34.670  1.00  0.00           H
ATOM   2011  CA  SER A 714      30.620  51.760  33.790  1.00  0.00           C
ATOM   2012  HA  SER A 714      31.550  51.290  33.500  1.00  0.00           H
ATOM   2013  CB  SER A 714      29.800  52.030  32.520  1.00  0.00           C
ATOM   2014  HB1 SER A 714      30.400  52.670  31.840  1.00  0.00           H
ATOM   2015  HB2 SER A 714      28.760  52.410  32.650  1.00  0.00           H
ATOM   2016  OG  SER A 714      29.620  50.780  31.840  1.00  0.00           O
ATOM   2017  HG1 SER A 714      30.460  50.370  31.630  1.00  0.00           H
ATOM   2018  C   SER A 714      31.060  53.190  34.330  1.00  0.00           C
ATOM   2019  O   SER A 714      32.030  53.810  33.770  1.00  0.00           O
ATOM   2020  N   LEU A 715      30.340  53.750  35.310  1.00  0.00           N
ATOM   2021  HN  LEU A 715      29.480  53.270  35.510  1.00  0.00           H
ATOM   2022  CA  LEU A 715      30.540  55.090  35.970  1.00  0.00           C
ATOM   2023  HA  LEU A 715      30.430  55.910  35.290  1.00  0.00           H
ATOM   2024  CB  LEU A 715      29.460  55.360  37.100  1.00  0.00           C
ATOM   2025  HB1 LEU A 715      29.870  56.100  37.810  1.00  0.00           H
ATOM   2026  HB2 LEU A 715      29.290  54.390  37.610  1.00  0.00           H
ATOM   2027  CG  LEU A 715      28.080  55.860  36.480  1.00  0.00           C
ATOM   2028  HG  LEU A 715      27.810  55.160  35.660  1.00  0.00           H
ATOM   2029  CD1 LEU A 715      27.060  55.780  37.620  1.00  0.00           C
ATOM   2030 HD11 LEU A 715      26.070  56.180  37.320  1.00  0.00           H
ATOM   2031 HD12 LEU A 715      27.480  56.260  38.530  1.00  0.00           H
ATOM   2032 HD13 LEU A 715      26.890  54.700  37.820  1.00  0.00           H
ATOM   2033  CD2 LEU A 715      28.090  57.290  35.940  1.00  0.00           C
ATOM   2034 HD21 LEU A 715      28.900  57.850  36.470  1.00  0.00           H
ATOM   2035 HD22 LEU A 715      27.130  57.810  36.140  1.00  0.00           H
ATOM   2036 HD23 LEU A 715      28.350  57.350  34.860  1.00  0.00           H
ATOM   2037  C   LEU A 715      31.920  55.290  36.520  1.00  0.00           C
ATOM   2038  O   LEU A 715      32.630  56.310  36.270  1.00  0.00           O
ATOM   2039  N   VAL A 716      32.580  54.290  37.180  1.00  0.00           N
ATOM   2040  HN  VAL A 716      32.140  53.390  37.190  1.00  0.00           H
ATOM   2041  CA  VAL A 716      33.860  54.500  37.790  1.00  0.00           C
ATOM   2042  HA  VAL A 716      34.010  55.540  38.030  1.00  0.00           H
ATOM   2043  CB  VAL A 716      34.030  53.660  39.050  1.00  0.00           C
ATOM   2044  HB  VAL A 716      35.050  53.920  39.420  1.00  0.00           H
ATOM   2045  CG1 VAL A 716      33.070  54.180  40.190  1.00  0.00           C
ATOM   2046 HG11 VAL A 716      33.290  53.570  41.090  1.00  0.00           H
ATOM   2047 HG12 VAL A 716      32.000  54.190  39.890  1.00  0.00           H
ATOM   2048 HG13 VAL A 716      33.330  55.250  40.370  1.00  0.00           H
ATOM   2049  CG2 VAL A 716      33.850  52.110  38.910  1.00  0.00           C
ATOM   2050 HG21 VAL A 716      34.350  51.710  38.000  1.00  0.00           H
ATOM   2051 HG22 VAL A 716      32.750  51.940  38.930  1.00  0.00           H
ATOM   2052 HG23 VAL A 716      34.340  51.590  39.750  1.00  0.00           H
ATOM   2053  C   VAL A 716      34.970  54.140  36.770  1.00  0.00           C
ATOM   2054  O   VAL A 716      36.150  54.250  36.990  1.00  0.00           O
ATOM   2055  N   CYS A 717      34.530  53.870  35.510  1.00  0.00           N
ATOM   2056  HN  CYS A 717      33.590  53.900  35.190  1.00  0.00           H
ATOM   2057  CA  CYS A 717      35.430  53.530  34.400  1.00  0.00           C
ATOM   2058  HA  CYS A 717      36.400  53.340  34.810  1.00  0.00           H
ATOM   2059  CB  CYS A 717      34.880  52.370  33.540  1.00  0.00           C
ATOM   2060  HB1 CYS A 717      35.740  52.170  32.860  1.00  0.00           H
ATOM   2061  HB2 CYS A 717      34.050  52.690  32.880  1.00  0.00           H
ATOM   2062  SG  CYS A 717      34.570  50.870  34.590  1.00  0.00           S
ATOM   2063  HG1 CYS A 717      33.400  51.240  35.100  1.00  0.00           H
ATOM   2064  C   CYS A 717      35.640  54.840  33.590  1.00  0.00           C
ATOM   2065  O   CYS A 717      36.480  55.000  32.730  1.00  0.00           O
ATOM   2066  N   TYR A 718      34.760  55.790  33.920  1.00  0.00           N
ATOM   2067  HN  TYR A 718      34.080  55.730  34.650  1.00  0.00           H
ATOM   2068  CA  TYR A 718      34.850  57.150  33.350  1.00  0.00           C
ATOM   2069  HA  TYR A 718      35.280  57.160  32.360  1.00  0.00           H
ATOM   2070  CB  TYR A 718      33.470  57.900  33.590  1.00  0.00           C
ATOM   2071  HB1 TYR A 718      33.710  58.930  33.260  1.00  0.00           H
ATOM   2072  HB2 TYR A 718      33.130  57.870  34.650  1.00  0.00           H
ATOM   2073  CG  TYR A 718      32.300  57.210  32.910  1.00  0.00           C
ATOM   2074  CD1 TYR A 718      32.450  56.330  31.880  1.00  0.00           C
ATOM   2075  HD1 TYR A 718      33.370  55.880  31.560  1.00  0.00           H
ATOM   2076  CE1 TYR A 718      31.380  55.770  31.250  1.00  0.00           C
ATOM   2077  HE1 TYR A 718      31.610  55.020  30.490  1.00  0.00           H
ATOM   2078  CZ  TYR A 718      30.050  56.110  31.580  1.00  0.00           C
ATOM   2079  OH  TYR A 718      28.840  55.780  30.890  1.00  0.00           O
ATOM   2080  HH  TYR A 718      28.140  55.860  31.550  1.00  0.00           H
ATOM   2081  CD2 TYR A 718      30.960  57.680  33.190  1.00  0.00           C
ATOM   2082  HD2 TYR A 718      30.740  58.330  34.020  1.00  0.00           H
ATOM   2083  CE2 TYR A 718      29.840  57.100  32.560  1.00  0.00           C
ATOM   2084  HE2 TYR A 718      28.840  57.470  32.760  1.00  0.00           H
ATOM   2085  C   TYR A 718      35.940  57.840  34.190  1.00  0.00           C
ATOM   2086  O   TYR A 718      36.250  59.010  33.960  1.00  0.00           O
ATOM   2087  N   ILE A 719      36.570  57.170  35.250  1.00  0.00           N
ATOM   2088  HN  ILE A 719      36.190  56.330  35.620  1.00  0.00           H
ATOM   2089  CA  ILE A 719      37.610  57.770  36.090  1.00  0.00           C
ATOM   2090  HA  ILE A 719      37.410  58.820  36.190  1.00  0.00           H
ATOM   2091  CB  ILE A 719      37.520  57.230  37.530  1.00  0.00           C
ATOM   2092  HB  ILE A 719      37.620  56.130  37.620  1.00  0.00           H
ATOM   2093  CG2 ILE A 719      38.600  57.860  38.470  1.00  0.00           C
ATOM   2094 HG21 ILE A 719      38.510  58.950  38.240  1.00  0.00           H
ATOM   2095 HG22 ILE A 719      39.600  57.470  38.190  1.00  0.00           H
ATOM   2096 HG23 ILE A 719      38.400  57.680  39.560  1.00  0.00           H
ATOM   2097  CG1 ILE A 719      36.020  57.590  38.020  1.00  0.00           C
ATOM   2098 HG11 ILE A 719      35.260  57.230  37.300  1.00  0.00           H
ATOM   2099 HG12 ILE A 719      35.840  58.680  38.130  1.00  0.00           H
ATOM   2100  CD  ILE A 719      35.830  57.020  39.430  1.00  0.00           C
ATOM   2101  HD1 ILE A 719      35.880  55.900  39.360  1.00  0.00           H
ATOM   2102  HD2 ILE A 719      34.850  57.240  39.900  1.00  0.00           H
ATOM   2103  HD3 ILE A 719      36.520  57.380  40.230  1.00  0.00           H
ATOM   2104  C   ILE A 719      38.960  57.460  35.310  1.00  0.00           C
ATOM   2105  O   ILE A 719      39.340  56.300  35.020  1.00  0.00           O
ATOM   2106  N   THR A 720      39.740  58.510  34.940  1.00  0.00           N
ATOM   2107  HN  THR A 720      39.490  59.400  35.350  1.00  0.00           H
ATOM   2108  CA  THR A 720      40.890  58.420  34.050  1.00  0.00           C
ATOM   2109  HA  THR A 720      40.960  57.400  33.700  1.00  0.00           H
ATOM   2110  CB  THR A 720      40.910  59.300  32.800  1.00  0.00           C
ATOM   2111  HB  THR A 720      41.860  59.130  32.260  1.00  0.00           H
ATOM   2112  OG1 THR A 720      40.770  60.690  33.080  1.00  0.00           O
ATOM   2113  HG1 THR A 720      41.460  61.110  32.560  1.00  0.00           H
ATOM   2114  CG2 THR A 720      39.750  58.990  31.890  1.00  0.00           C
ATOM   2115 HG21 THR A 720      39.940  57.980  31.480  1.00  0.00           H
ATOM   2116 HG22 THR A 720      39.700  59.730  31.070  1.00  0.00           H
ATOM   2117 HG23 THR A 720      38.810  59.140  32.480  1.00  0.00           H
ATOM   2118  C   THR A 720      42.210  58.460  34.860  1.00  0.00           C
ATOM   2119  O   THR A 720      42.240  58.560  36.110  1.00  0.00           O
ATOM   2120  N   ARG A 721      43.350  58.190  34.200  1.00  0.00           N
ATOM   2121  HN  ARG A 721      43.440  57.890  33.250  1.00  0.00           H
ATOM   2122  CA  ARG A 721      44.750  58.410  34.760  1.00  0.00           C
ATOM   2123  HA  ARG A 721      44.990  57.550  35.370  1.00  0.00           H
ATOM   2124  CB  ARG A 721      45.770  58.500  33.610  1.00  0.00           C
ATOM   2125  HB1 ARG A 721      45.710  59.490  33.090  1.00  0.00           H
ATOM   2126  HB2 ARG A 721      45.550  57.700  32.880  1.00  0.00           H
ATOM   2127  CG  ARG A 721      47.290  58.410  34.000  1.00  0.00           C
ATOM   2128  HG1 ARG A 721      47.650  57.500  34.520  1.00  0.00           H
ATOM   2129  HG2 ARG A 721      47.460  59.300  34.640  1.00  0.00           H
ATOM   2130  CD  ARG A 721      48.220  58.540  32.780  1.00  0.00           C
ATOM   2131  HD1 ARG A 721      48.140  59.410  32.100  1.00  0.00           H
ATOM   2132  HD2 ARG A 721      48.000  57.770  32.010  1.00  0.00           H
ATOM   2133  NE  ARG A 721      49.650  58.420  33.170  1.00  0.00           N
ATOM   2134  HE  ARG A 721      50.080  58.850  33.970  1.00  0.00           H
ATOM   2135  CZ  ARG A 721      50.490  57.420  32.810  1.00  0.00           C
ATOM   2136  NH1 ARG A 721      50.420  56.730  31.730  1.00  0.00           N
ATOM   2137 HH11 ARG A 721      49.640  56.860  31.120  1.00  0.00           H
ATOM   2138 HH12 ARG A 721      50.860  55.830  31.710  1.00  0.00           H
ATOM   2139  NH2 ARG A 721      51.370  57.090  33.730  1.00  0.00           N
ATOM   2140 HH21 ARG A 721      51.270  57.460  34.660  1.00  0.00           H
ATOM   2141 HH22 ARG A 721      52.000  56.340  33.570  1.00  0.00           H
ATOM   2142  C   ARG A 721      44.930  59.620  35.670  1.00  0.00           C
ATOM   2143  O   ARG A 721      45.390  59.530  36.770  1.00  0.00           O
ATOM   2144  N   PHE A 722      44.600  60.790  35.120  1.00  0.00           N
ATOM   2145  HN  PHE A 722      44.400  60.930  34.150  1.00  0.00           H
ATOM   2146  CA  PHE A 722      44.630  62.030  35.920  1.00  0.00           C
ATOM   2147  HA  PHE A 722      45.690  62.250  35.850  1.00  0.00           H
ATOM   2148  CB  PHE A 722      43.890  63.160  35.030  1.00  0.00           C
ATOM   2149  HB1 PHE A 722      42.890  62.730  34.850  1.00  0.00           H
ATOM   2150  HB2 PHE A 722      44.500  63.180  34.100  1.00  0.00           H
ATOM   2151  CG  PHE A 722      43.700  64.520  35.720  1.00  0.00           C
ATOM   2152  CD1 PHE A 722      42.510  65.040  36.250  1.00  0.00           C
ATOM   2153  HD1 PHE A 722      41.550  64.570  36.080  1.00  0.00           H
ATOM   2154  CE1 PHE A 722      42.430  66.350  36.800  1.00  0.00           C
ATOM   2155  HE1 PHE A 722      41.530  66.660  37.300  1.00  0.00           H
ATOM   2156  CZ  PHE A 722      43.610  67.110  36.780  1.00  0.00           C
ATOM   2157  HZ  PHE A 722      43.610  68.140  37.130  1.00  0.00           H
ATOM   2158  CD2 PHE A 722      44.890  65.300  35.840  1.00  0.00           C
ATOM   2159  HD2 PHE A 722      45.790  64.820  35.480  1.00  0.00           H
ATOM   2160  CE2 PHE A 722      44.770  66.630  36.240  1.00  0.00           C
ATOM   2161  HE2 PHE A 722      45.690  67.170  36.370  1.00  0.00           H
ATOM   2162  C   PHE A 722      44.310  62.050  37.410  1.00  0.00           C
ATOM   2163  O   PHE A 722      45.160  62.260  38.270  1.00  0.00           O
ATOM   2164  N   THR A 723      43.020  61.690  37.720  1.00  0.00           N
ATOM   2165  HN  THR A 723      42.490  61.460  36.900  1.00  0.00           H
ATOM   2166  CA  THR A 723      42.390  61.390  39.070  1.00  0.00           C
ATOM   2167  HA  THR A 723      42.540  62.270  39.680  1.00  0.00           H
ATOM   2168  CB  THR A 723      40.920  60.830  38.910  1.00  0.00           C
ATOM   2169  HB  THR A 723      41.050  59.980  38.210  1.00  0.00           H
ATOM   2170  OG1 THR A 723      40.040  61.800  38.320  1.00  0.00           O
ATOM   2171  HG1 THR A 723      40.260  61.910  37.390  1.00  0.00           H
ATOM   2172  CG2 THR A 723      40.280  60.390  40.240  1.00  0.00           C
ATOM   2173 HG21 THR A 723      40.720  59.440  40.600  1.00  0.00           H
ATOM   2174 HG22 THR A 723      39.180  60.230  40.200  1.00  0.00           H
ATOM   2175 HG23 THR A 723      40.500  61.170  41.010  1.00  0.00           H
ATOM   2176  C   THR A 723      43.120  60.230  39.820  1.00  0.00           C
ATOM   2177  O   THR A 723      43.410  60.350  40.970  1.00  0.00           O
ATOM   2178  N   GLU A 724      43.530  59.130  39.080  1.00  0.00           N
ATOM   2179  HN  GLU A 724      43.390  58.870  38.120  1.00  0.00           H
ATOM   2180  CA  GLU A 724      44.250  58.120  39.720  1.00  0.00           C
ATOM   2181  HA  GLU A 724      43.680  57.940  40.630  1.00  0.00           H
ATOM   2182  CB  GLU A 724      44.410  56.810  38.880  1.00  0.00           C
ATOM   2183  HB1 GLU A 724      44.780  57.100  37.860  1.00  0.00           H
ATOM   2184  HB2 GLU A 724      43.370  56.400  38.890  1.00  0.00           H
ATOM   2185  CG  GLU A 724      45.470  55.720  39.290  1.00  0.00           C
ATOM   2186  HG1 GLU A 724      45.260  55.540  40.370  1.00  0.00           H
ATOM   2187  HG2 GLU A 724      46.530  56.040  39.260  1.00  0.00           H
ATOM   2188  CD  GLU A 724      45.390  54.390  38.590  1.00  0.00           C
ATOM   2189  OE1 GLU A 724      45.330  53.370  39.280  1.00  0.00           O
ATOM   2190  OE2 GLU A 724      45.420  54.300  37.320  1.00  0.00           O
ATOM   2191  C   GLU A 724      45.600  58.530  40.200  1.00  0.00           C
ATOM   2192  O   GLU A 724      45.920  58.180  41.320  1.00  0.00           O
ATOM   2193  N   GLU A 725      46.370  59.200  39.360  1.00  0.00           N
ATOM   2194  HN  GLU A 725      45.970  59.380  38.470  1.00  0.00           H
ATOM   2195  CA  GLU A 725      47.680  59.680  39.710  1.00  0.00           C
ATOM   2196  HA  GLU A 725      48.180  58.810  40.110  1.00  0.00           H
ATOM   2197  CB  GLU A 725      48.510  60.120  38.410  1.00  0.00           C
ATOM   2198  HB1 GLU A 725      49.480  60.560  38.740  1.00  0.00           H
ATOM   2199  HB2 GLU A 725      47.950  60.860  37.800  1.00  0.00           H
ATOM   2200  CG  GLU A 725      48.990  58.890  37.460  1.00  0.00           C
ATOM   2201  HG1 GLU A 725      48.080  58.530  36.960  1.00  0.00           H
ATOM   2202  HG2 GLU A 725      49.390  58.080  38.110  1.00  0.00           H
ATOM   2203  CD  GLU A 725      49.970  59.350  36.420  1.00  0.00           C
ATOM   2204  OE1 GLU A 725      50.760  58.480  35.990  1.00  0.00           O
ATOM   2205  OE2 GLU A 725      49.910  60.520  36.030  1.00  0.00           O
ATOM   2206  C   GLU A 725      47.610  60.740  40.800  1.00  0.00           C
ATOM   2207  O   GLU A 725      48.320  60.640  41.790  1.00  0.00           O
ATOM   2208  N   ALA A 726      46.760  61.770  40.680  1.00  0.00           N
ATOM   2209  HN  ALA A 726      46.160  61.800  39.880  1.00  0.00           H
ATOM   2210  CA  ALA A 726      46.600  62.840  41.580  1.00  0.00           C
ATOM   2211  HA  ALA A 726      47.520  63.400  41.640  1.00  0.00           H
ATOM   2212  CB  ALA A 726      45.570  63.890  41.130  1.00  0.00           C
ATOM   2213  HB1 ALA A 726      45.840  64.140  40.080  1.00  0.00           H
ATOM   2214  HB2 ALA A 726      45.460  64.780  41.760  1.00  0.00           H
ATOM   2215  HB3 ALA A 726      44.530  63.510  41.080  1.00  0.00           H
ATOM   2216  C   ALA A 726      46.330  62.310  43.000  1.00  0.00           C
ATOM   2217  O   ALA A 726      46.950  62.730  43.940  1.00  0.00           O
ATOM   2218  N   PHE A 727      45.450  61.310  43.130  1.00  0.00           N
ATOM   2219  HN  PHE A 727      44.970  60.910  42.350  1.00  0.00           H
ATOM   2220  CA  PHE A 727      45.240  60.640  44.350  1.00  0.00           C
ATOM   2221  HA  PHE A 727      44.970  61.420  45.060  1.00  0.00           H
ATOM   2222  CB  PHE A 727      43.980  59.710  44.310  1.00  0.00           C
ATOM   2223  HB1 PHE A 727      44.210  58.980  43.510  1.00  0.00           H
ATOM   2224  HB2 PHE A 727      43.180  60.370  43.910  1.00  0.00           H
ATOM   2225  CG  PHE A 727      43.480  59.030  45.530  1.00  0.00           C
ATOM   2226  CD1 PHE A 727      43.720  59.520  46.790  1.00  0.00           C
ATOM   2227  HD1 PHE A 727      44.470  60.290  46.920  1.00  0.00           H
ATOM   2228  CE1 PHE A 727      43.160  58.940  47.880  1.00  0.00           C
ATOM   2229  HE1 PHE A 727      43.440  59.190  48.900  1.00  0.00           H
ATOM   2230  CZ  PHE A 727      42.240  57.880  47.700  1.00  0.00           C
ATOM   2231  HZ  PHE A 727      41.710  57.640  48.620  1.00  0.00           H
ATOM   2232  CD2 PHE A 727      42.520  58.010  45.310  1.00  0.00           C
ATOM   2233  HD2 PHE A 727      42.220  57.620  44.350  1.00  0.00           H
ATOM   2234  CE2 PHE A 727      41.910  57.390  46.470  1.00  0.00           C
ATOM   2235  HE2 PHE A 727      41.230  56.580  46.240  1.00  0.00           H
ATOM   2236  C   PHE A 727      46.400  59.830  44.860  1.00  0.00           C
ATOM   2237  O   PHE A 727      46.820  59.840  46.010  1.00  0.00           O
ATOM   2238  N   ALA A 728      47.030  59.100  44.000  1.00  0.00           N
ATOM   2239  HN  ALA A 728      46.820  58.920  43.040  1.00  0.00           H
ATOM   2240  CA  ALA A 728      48.130  58.240  44.370  1.00  0.00           C
ATOM   2241  HA  ALA A 728      47.830  57.680  45.250  1.00  0.00           H
ATOM   2242  CB  ALA A 728      48.410  57.130  43.330  1.00  0.00           C
ATOM   2243  HB1 ALA A 728      47.420  56.690  43.080  1.00  0.00           H
ATOM   2244  HB2 ALA A 728      49.030  56.330  43.790  1.00  0.00           H
ATOM   2245  HB3 ALA A 728      48.850  57.550  42.410  1.00  0.00           H
ATOM   2246  C   ALA A 728      49.370  58.910  44.780  1.00  0.00           C
ATOM   2247  O   ALA A 728      50.140  58.450  45.670  1.00  0.00           O
ATOM   2248  N   ALA A 729      49.590  60.150  44.300  1.00  0.00           N
ATOM   2249  HN  ALA A 729      49.030  60.360  43.510  1.00  0.00           H
ATOM   2250  CA  ALA A 729      50.610  61.120  44.750  1.00  0.00           C
ATOM   2251  HA  ALA A 729      51.600  60.730  44.530  1.00  0.00           H
ATOM   2252  CB  ALA A 729      50.590  62.500  44.050  1.00  0.00           C
ATOM   2253  HB1 ALA A 729      50.740  62.480  42.950  1.00  0.00           H
ATOM   2254  HB2 ALA A 729      51.430  63.150  44.370  1.00  0.00           H
ATOM   2255  HB3 ALA A 729      49.650  63.050  44.220  1.00  0.00           H
ATOM   2256  C   ALA A 729      50.510  61.430  46.240  1.00  0.00           C
ATOM   2257  O   ALA A 729      51.500  61.500  46.980  1.00  0.00           O
ATOM   2258  N   LEU A 730      49.260  61.570  46.690  1.00  0.00           N
ATOM   2259  HN  LEU A 730      48.540  61.410  46.020  1.00  0.00           H
ATOM   2260  CA  LEU A 730      49.000  61.910  48.110  1.00  0.00           C
ATOM   2261  HA  LEU A 730      49.660  62.700  48.450  1.00  0.00           H
ATOM   2262  CB  LEU A 730      47.470  62.290  48.330  1.00  0.00           C
ATOM   2263  HB1 LEU A 730      46.880  61.520  47.810  1.00  0.00           H
ATOM   2264  HB2 LEU A 730      47.160  63.240  47.840  1.00  0.00           H
ATOM   2265  CG  LEU A 730      46.970  62.390  49.830  1.00  0.00           C
ATOM   2266  HG  LEU A 730      47.300  61.390  50.180  1.00  0.00           H
ATOM   2267  CD1 LEU A 730      47.680  63.440  50.690  1.00  0.00           C
ATOM   2268 HD11 LEU A 730      47.330  64.500  50.600  1.00  0.00           H
ATOM   2269 HD12 LEU A 730      48.750  63.540  50.410  1.00  0.00           H
ATOM   2270 HD13 LEU A 730      47.540  63.170  51.750  1.00  0.00           H
ATOM   2271  CD2 LEU A 730      45.520  62.480  49.820  1.00  0.00           C
ATOM   2272 HD21 LEU A 730      45.220  63.430  49.330  1.00  0.00           H
ATOM   2273 HD22 LEU A 730      45.130  62.590  50.850  1.00  0.00           H
ATOM   2274 HD23 LEU A 730      44.910  61.630  49.430  1.00  0.00           H
ATOM   2275  C   LEU A 730      49.320  60.690  48.990  1.00  0.00           C
ATOM   2276  O   LEU A 730      49.800  60.870  50.120  1.00  0.00           O
ATOM   2277  N   ILE A 731      48.930  59.460  48.560  1.00  0.00           N
ATOM   2278  HN  ILE A 731      48.310  59.520  47.770  1.00  0.00           H
ATOM   2279  CA  ILE A 731      49.200  58.220  49.280  1.00  0.00           C
ATOM   2280  HA  ILE A 731      48.920  58.380  50.310  1.00  0.00           H
ATOM   2281  CB  ILE A 731      48.540  56.980  48.680  1.00  0.00           C
ATOM   2282  HB  ILE A 731      48.730  56.830  47.600  1.00  0.00           H
ATOM   2283  CG2 ILE A 731      48.850  55.710  49.470  1.00  0.00           C
ATOM   2284 HG21 ILE A 731      49.930  55.420  49.460  1.00  0.00           H
ATOM   2285 HG22 ILE A 731      48.230  54.910  49.070  1.00  0.00           H
ATOM   2286 HG23 ILE A 731      48.620  55.830  50.540  1.00  0.00           H
ATOM   2287  CG1 ILE A 731      46.950  57.110  48.710  1.00  0.00           C
ATOM   2288 HG11 ILE A 731      46.660  58.130  48.370  1.00  0.00           H
ATOM   2289 HG12 ILE A 731      46.600  57.060  49.760  1.00  0.00           H
ATOM   2290  CD  ILE A 731      46.140  56.100  47.880  1.00  0.00           C
ATOM   2291  HD1 ILE A 731      45.960  55.220  48.530  1.00  0.00           H
ATOM   2292  HD2 ILE A 731      46.750  55.800  47.000  1.00  0.00           H
ATOM   2293  HD3 ILE A 731      45.110  56.420  47.580  1.00  0.00           H
ATOM   2294  C   ILE A 731      50.680  57.930  49.400  1.00  0.00           C
ATOM   2295  O   ILE A 731      51.160  57.570  50.440  1.00  0.00           O
ATOM   2296  N   CYS A 732      51.430  58.110  48.320  1.00  0.00           N
ATOM   2297  HN  CYS A 732      51.060  58.230  47.400  1.00  0.00           H
ATOM   2298  CA  CYS A 732      52.860  58.100  48.320  1.00  0.00           C
ATOM   2299  HA  CYS A 732      53.070  57.130  48.750  1.00  0.00           H
ATOM   2300  CB  CYS A 732      53.420  58.260  46.880  1.00  0.00           C
ATOM   2301  HB1 CYS A 732      54.500  58.550  46.930  1.00  0.00           H
ATOM   2302  HB2 CYS A 732      52.910  59.190  46.580  1.00  0.00           H
ATOM   2303  SG  CYS A 732      52.930  56.890  45.730  1.00  0.00           S
ATOM   2304  HG1 CYS A 732      51.700  57.340  45.610  1.00  0.00           H
ATOM   2305  C   CYS A 732      53.530  59.110  49.310  1.00  0.00           C
ATOM   2306  O   CYS A 732      54.390  58.740  50.080  1.00  0.00           O
ATOM   2307  N   ILE A 733      53.020  60.330  49.470  1.00  0.00           N
ATOM   2308  HN  ILE A 733      52.440  60.700  48.750  1.00  0.00           H
ATOM   2309  CA  ILE A 733      53.430  61.230  50.500  1.00  0.00           C
ATOM   2310  HA  ILE A 733      54.510  61.200  50.450  1.00  0.00           H
ATOM   2311  CB  ILE A 733      52.790  62.610  50.240  1.00  0.00           C
ATOM   2312  HB  ILE A 733      51.730  62.520  49.910  1.00  0.00           H
ATOM   2313  CG2 ILE A 733      53.090  63.510  51.460  1.00  0.00           C
ATOM   2314 HG21 ILE A 733      54.190  63.680  51.560  1.00  0.00           H
ATOM   2315 HG22 ILE A 733      52.660  63.170  52.430  1.00  0.00           H
ATOM   2316 HG23 ILE A 733      52.790  64.540  51.190  1.00  0.00           H
ATOM   2317  CG1 ILE A 733      53.540  63.160  48.910  1.00  0.00           C
ATOM   2318 HG11 ILE A 733      53.560  62.400  48.100  1.00  0.00           H
ATOM   2319 HG12 ILE A 733      54.600  63.270  49.240  1.00  0.00           H
ATOM   2320  CD  ILE A 733      53.130  64.520  48.450  1.00  0.00           C
ATOM   2321  HD1 ILE A 733      53.600  65.320  49.070  1.00  0.00           H
ATOM   2322  HD2 ILE A 733      52.020  64.570  48.550  1.00  0.00           H
ATOM   2323  HD3 ILE A 733      53.400  64.780  47.410  1.00  0.00           H
ATOM   2324  C   ILE A 733      53.030  60.620  51.870  1.00  0.00           C
ATOM   2325  O   ILE A 733      53.800  60.680  52.810  1.00  0.00           O
ATOM   2326  N   ILE A 734      51.760  60.080  52.040  1.00  0.00           N
ATOM   2327  HN  ILE A 734      51.110  60.110  51.290  1.00  0.00           H
ATOM   2328  CA  ILE A 734      51.280  59.570  53.290  1.00  0.00           C
ATOM   2329  HA  ILE A 734      51.410  60.390  53.990  1.00  0.00           H
ATOM   2330  CB  ILE A 734      49.720  59.170  53.160  1.00  0.00           C
ATOM   2331  HB  ILE A 734      49.580  58.660  52.170  1.00  0.00           H
ATOM   2332  CG2 ILE A 734      49.440  58.200  54.290  1.00  0.00           C
ATOM   2333 HG21 ILE A 734      49.730  58.670  55.250  1.00  0.00           H
ATOM   2334 HG22 ILE A 734      50.120  57.320  54.210  1.00  0.00           H
ATOM   2335 HG23 ILE A 734      48.360  57.940  54.300  1.00  0.00           H
ATOM   2336  CG1 ILE A 734      48.890  60.470  53.150  1.00  0.00           C
ATOM   2337 HG11 ILE A 734      49.440  61.140  52.450  1.00  0.00           H
ATOM   2338 HG12 ILE A 734      48.860  60.830  54.190  1.00  0.00           H
ATOM   2339  CD  ILE A 734      47.350  60.220  52.710  1.00  0.00           C
ATOM   2340  HD1 ILE A 734      47.320  59.460  51.900  1.00  0.00           H
ATOM   2341  HD2 ILE A 734      46.880  61.170  52.390  1.00  0.00           H
ATOM   2342  HD3 ILE A 734      46.820  59.830  53.600  1.00  0.00           H
ATOM   2343  C   ILE A 734      52.170  58.440  53.760  1.00  0.00           C
ATOM   2344  O   ILE A 734      52.670  58.460  54.870  1.00  0.00           O
ATOM   2345  N   PHE A 735      52.500  57.440  52.910  1.00  0.00           N
ATOM   2346  HN  PHE A 735      52.050  57.530  52.030  1.00  0.00           H
ATOM   2347  CA  PHE A 735      53.400  56.350  53.280  1.00  0.00           C
ATOM   2348  HA  PHE A 735      53.050  55.820  54.160  1.00  0.00           H
ATOM   2349  CB  PHE A 735      53.670  55.370  52.050  1.00  0.00           C
ATOM   2350  HB1 PHE A 735      54.530  54.770  52.420  1.00  0.00           H
ATOM   2351  HB2 PHE A 735      53.900  55.890  51.110  1.00  0.00           H
ATOM   2352  CG  PHE A 735      52.560  54.390  51.780  1.00  0.00           C
ATOM   2353  CD1 PHE A 735      51.180  54.570  52.020  1.00  0.00           C
ATOM   2354  HD1 PHE A 735      50.890  55.510  52.460  1.00  0.00           H
ATOM   2355  CE1 PHE A 735      50.200  53.630  51.810  1.00  0.00           C
ATOM   2356  HE1 PHE A 735      49.150  53.770  52.050  1.00  0.00           H
ATOM   2357  CZ  PHE A 735      50.580  52.370  51.280  1.00  0.00           C
ATOM   2358  HZ  PHE A 735      49.810  51.620  51.290  1.00  0.00           H
ATOM   2359  CD2 PHE A 735      52.930  53.030  51.260  1.00  0.00           C
ATOM   2360  HD2 PHE A 735      53.950  52.770  51.050  1.00  0.00           H
ATOM   2361  CE2 PHE A 735      51.920  52.030  51.040  1.00  0.00           C
ATOM   2362  HE2 PHE A 735      52.100  51.130  50.460  1.00  0.00           H
ATOM   2363  C   PHE A 735      54.820  56.820  53.770  1.00  0.00           C
ATOM   2364  O   PHE A 735      55.370  56.340  54.760  1.00  0.00           O
ATOM   2365  N   ILE A 736      55.450  57.700  52.940  1.00  0.00           N
ATOM   2366  HN  ILE A 736      54.950  58.000  52.130  1.00  0.00           H
ATOM   2367  CA  ILE A 736      56.720  58.250  53.230  1.00  0.00           C
ATOM   2368  HA  ILE A 736      57.250  57.370  53.570  1.00  0.00           H
ATOM   2369  CB  ILE A 736      57.430  58.840  52.010  1.00  0.00           C
ATOM   2370  HB  ILE A 736      56.760  59.660  51.650  1.00  0.00           H
ATOM   2371  CG2 ILE A 736      58.870  59.370  52.420  1.00  0.00           C
ATOM   2372 HG21 ILE A 736      59.460  59.740  51.550  1.00  0.00           H
ATOM   2373 HG22 ILE A 736      59.460  58.510  52.810  1.00  0.00           H
ATOM   2374 HG23 ILE A 736      58.870  60.190  53.170  1.00  0.00           H
ATOM   2375  CG1 ILE A 736      57.470  57.890  50.840  1.00  0.00           C
ATOM   2376 HG11 ILE A 736      56.480  57.450  50.570  1.00  0.00           H
ATOM   2377 HG12 ILE A 736      58.130  57.040  51.100  1.00  0.00           H
ATOM   2378  CD  ILE A 736      57.950  58.430  49.450  1.00  0.00           C
ATOM   2379  HD1 ILE A 736      57.760  57.720  48.620  1.00  0.00           H
ATOM   2380  HD2 ILE A 736      59.010  58.720  49.600  1.00  0.00           H
ATOM   2381  HD3 ILE A 736      57.460  59.330  49.040  1.00  0.00           H
ATOM   2382  C   ILE A 736      56.700  59.130  54.480  1.00  0.00           C
ATOM   2383  O   ILE A 736      57.690  59.110  55.180  1.00  0.00           O
ATOM   2384  N   TYR A 737      55.660  59.990  54.730  1.00  0.00           N
ATOM   2385  HN  TYR A 737      54.900  60.140  54.100  1.00  0.00           H
ATOM   2386  CA  TYR A 737      55.690  60.770  55.990  1.00  0.00           C
ATOM   2387  HA  TYR A 737      56.670  61.210  55.980  1.00  0.00           H
ATOM   2388  CB  TYR A 737      54.620  61.880  55.880  1.00  0.00           C
ATOM   2389  HB1 TYR A 737      53.630  61.370  56.010  1.00  0.00           H
ATOM   2390  HB2 TYR A 737      54.580  62.450  54.930  1.00  0.00           H
ATOM   2391  CG  TYR A 737      54.630  62.970  56.990  1.00  0.00           C
ATOM   2392  CD1 TYR A 737      55.790  63.240  57.710  1.00  0.00           C
ATOM   2393  HD1 TYR A 737      56.680  62.880  57.230  1.00  0.00           H
ATOM   2394  CE1 TYR A 737      55.820  64.100  58.820  1.00  0.00           C
ATOM   2395  HE1 TYR A 737      56.750  64.320  59.320  1.00  0.00           H
ATOM   2396  CZ  TYR A 737      54.660  64.820  59.100  1.00  0.00           C
ATOM   2397  OH  TYR A 737      54.660  65.520  60.270  1.00  0.00           O
ATOM   2398  HH  TYR A 737      55.450  65.300  60.740  1.00  0.00           H
ATOM   2399  CD2 TYR A 737      53.470  63.660  57.320  1.00  0.00           C
ATOM   2400  HD2 TYR A 737      52.640  63.480  56.640  1.00  0.00           H
ATOM   2401  CE2 TYR A 737      53.530  64.570  58.390  1.00  0.00           C
ATOM   2402  HE2 TYR A 737      52.560  64.960  58.650  1.00  0.00           H
ATOM   2403  C   TYR A 737      55.510  59.850  57.200  1.00  0.00           C
ATOM   2404  O   TYR A 737      56.140  60.000  58.210  1.00  0.00           O
ATOM   2405  N   GLU A 738      54.700  58.820  57.050  1.00  0.00           N
ATOM   2406  HN  GLU A 738      54.160  58.670  56.220  1.00  0.00           H
ATOM   2407  CA  GLU A 738      54.600  57.810  58.080  1.00  0.00           C
ATOM   2408  HA  GLU A 738      54.400  58.310  59.000  1.00  0.00           H
ATOM   2409  CB  GLU A 738      53.450  56.800  57.780  1.00  0.00           C
ATOM   2410  HB1 GLU A 738      53.660  55.980  58.500  1.00  0.00           H
ATOM   2411  HB2 GLU A 738      53.660  56.440  56.750  1.00  0.00           H
ATOM   2412  CG  GLU A 738      51.970  57.340  57.780  1.00  0.00           C
ATOM   2413  HG1 GLU A 738      51.640  57.260  56.720  1.00  0.00           H
ATOM   2414  HG2 GLU A 738      51.940  58.420  58.040  1.00  0.00           H
ATOM   2415  CD  GLU A 738      51.050  56.490  58.620  1.00  0.00           C
ATOM   2416  OE1 GLU A 738      51.050  56.700  59.850  1.00  0.00           O
ATOM   2417  OE2 GLU A 738      50.270  55.700  58.090  1.00  0.00           O
ATOM   2418  C   GLU A 738      55.930  57.090  58.270  1.00  0.00           C
ATOM   2419  O   GLU A 738      56.280  56.820  59.410  1.00  0.00           O
ATOM   2420  N   ALA A 739      56.630  56.650  57.150  1.00  0.00           N
ATOM   2421  HN  ALA A 739      56.160  56.680  56.270  1.00  0.00           H
ATOM   2422  CA  ALA A 739      57.920  55.990  57.250  1.00  0.00           C
ATOM   2423  HA  ALA A 739      57.760  55.160  57.920  1.00  0.00           H
ATOM   2424  CB  ALA A 739      58.490  55.660  55.890  1.00  0.00           C
ATOM   2425  HB1 ALA A 739      58.510  56.670  55.430  1.00  0.00           H
ATOM   2426  HB2 ALA A 739      57.830  54.940  55.370  1.00  0.00           H
ATOM   2427  HB3 ALA A 739      59.470  55.140  56.000  1.00  0.00           H
ATOM   2428  C   ALA A 739      58.960  56.920  57.960  1.00  0.00           C
ATOM   2429  O   ALA A 739      59.750  56.500  58.860  1.00  0.00           O
ATOM   2430  N   LEU A 740      58.970  58.210  57.560  1.00  0.00           N
ATOM   2431  HN  LEU A 740      58.470  58.580  56.780  1.00  0.00           H
ATOM   2432  CA  LEU A 740      59.920  59.100  58.280  1.00  0.00           C
ATOM   2433  HA  LEU A 740      60.910  58.680  58.290  1.00  0.00           H
ATOM   2434  CB  LEU A 740      60.180  60.470  57.610  1.00  0.00           C
ATOM   2435  HB1 LEU A 740      61.020  60.890  58.210  1.00  0.00           H
ATOM   2436  HB2 LEU A 740      59.270  61.100  57.560  1.00  0.00           H
ATOM   2437  CG  LEU A 740      60.770  60.370  56.160  1.00  0.00           C
ATOM   2438  HG  LEU A 740      59.880  60.130  55.550  1.00  0.00           H
ATOM   2439  CD1 LEU A 740      61.420  61.720  55.740  1.00  0.00           C
ATOM   2440 HD11 LEU A 740      61.800  61.550  54.710  1.00  0.00           H
ATOM   2441 HD12 LEU A 740      62.250  62.050  56.420  1.00  0.00           H
ATOM   2442 HD13 LEU A 740      60.750  62.600  55.760  1.00  0.00           H
ATOM   2443  CD2 LEU A 740      61.840  59.250  55.950  1.00  0.00           C
ATOM   2444 HD21 LEU A 740      62.710  59.270  56.650  1.00  0.00           H
ATOM   2445 HD22 LEU A 740      62.310  59.320  54.950  1.00  0.00           H
ATOM   2446 HD23 LEU A 740      61.360  58.250  56.030  1.00  0.00           H
ATOM   2447  C   LEU A 740      59.560  59.380  59.710  1.00  0.00           C
ATOM   2448  O   LEU A 740      60.520  59.620  60.490  1.00  0.00           O
ATOM   2449  N   GLU A 741      58.300  59.430  60.090  1.00  0.00           N
ATOM   2450  HN  GLU A 741      57.570  59.390  59.400  1.00  0.00           H
ATOM   2451  CA  GLU A 741      57.850  59.460  61.400  1.00  0.00           C
ATOM   2452  HA  GLU A 741      58.400  60.320  61.730  1.00  0.00           H
ATOM   2453  CB  GLU A 741      56.340  59.580  61.370  1.00  0.00           C
ATOM   2454  HB1 GLU A 741      55.910  58.650  60.960  1.00  0.00           H
ATOM   2455  HB2 GLU A 741      56.060  60.440  60.720  1.00  0.00           H
ATOM   2456  CG  GLU A 741      55.670  59.830  62.710  1.00  0.00           C
ATOM   2457  HG1 GLU A 741      55.780  60.880  63.060  1.00  0.00           H
ATOM   2458  HG2 GLU A 741      56.110  59.130  63.450  1.00  0.00           H
ATOM   2459  CD  GLU A 741      54.160  59.440  62.580  1.00  0.00           C
ATOM   2460  OE1 GLU A 741      53.690  58.590  63.370  1.00  0.00           O
ATOM   2461  OE2 GLU A 741      53.500  60.040  61.720  1.00  0.00           O
ATOM   2462  C   GLU A 741      58.190  58.250  62.230  1.00  0.00           C
ATOM   2463  O   GLU A 741      58.570  58.280  63.370  1.00  0.00           O
ATOM   2464  N   LYS A 742      58.040  57.020  61.680  1.00  0.00           N
ATOM   2465  HN  LYS A 742      57.580  56.830  60.830  1.00  0.00           H
ATOM   2466  CA  LYS A 742      58.530  55.830  62.350  1.00  0.00           C
ATOM   2467  HA  LYS A 742      58.230  55.980  63.380  1.00  0.00           H
ATOM   2468  CB  LYS A 742      57.730  54.570  61.880  1.00  0.00           C
ATOM   2469  HB1 LYS A 742      58.210  53.690  62.360  1.00  0.00           H
ATOM   2470  HB2 LYS A 742      57.870  54.650  60.780  1.00  0.00           H
ATOM   2471  CG  LYS A 742      56.230  54.540  62.230  1.00  0.00           C
ATOM   2472  HG1 LYS A 742      55.900  53.530  61.920  1.00  0.00           H
ATOM   2473  HG2 LYS A 742      55.760  55.350  61.630  1.00  0.00           H
ATOM   2474  CD  LYS A 742      55.980  54.620  63.740  1.00  0.00           C
ATOM   2475  HD1 LYS A 742      55.020  55.170  63.890  1.00  0.00           H
ATOM   2476  HD2 LYS A 742      56.520  55.360  64.370  1.00  0.00           H
ATOM   2477  CE  LYS A 742      55.920  53.260  64.480  1.00  0.00           C
ATOM   2478  HE1 LYS A 742      56.950  52.830  64.430  1.00  0.00           H
ATOM   2479  HE2 LYS A 742      55.100  52.630  64.090  1.00  0.00           H
ATOM   2480  NZ  LYS A 742      55.480  53.340  65.940  1.00  0.00           N
ATOM   2481  HZ1 LYS A 742      56.250  53.670  66.550  1.00  0.00           H
ATOM   2482  HZ2 LYS A 742      55.190  52.440  66.370  1.00  0.00           H
ATOM   2483  HZ3 LYS A 742      54.680  54.000  66.060  1.00  0.00           H
ATOM   2484  C   LYS A 742      60.000  55.600  62.450  1.00  0.00           C
ATOM   2485  O   LYS A 742      60.420  54.890  63.300  1.00  0.00           O
ATOM   2486  N   LEU A 743      60.800  56.210  61.450  1.00  0.00           N
ATOM   2487  HN  LEU A 743      60.300  56.660  60.720  1.00  0.00           H
ATOM   2488  CA  LEU A 743      62.160  56.390  61.630  1.00  0.00           C
ATOM   2489  HA  LEU A 743      62.580  55.430  61.910  1.00  0.00           H
ATOM   2490  CB  LEU A 743      62.850  56.940  60.340  1.00  0.00           C
ATOM   2491  HB1 LEU A 743      62.300  57.740  59.790  1.00  0.00           H
ATOM   2492  HB2 LEU A 743      62.690  56.120  59.610  1.00  0.00           H
ATOM   2493  CG  LEU A 743      64.340  57.290  60.380  1.00  0.00           C
ATOM   2494  HG  LEU A 743      64.630  57.840  61.310  1.00  0.00           H
ATOM   2495  CD1 LEU A 743      65.200  56.020  60.390  1.00  0.00           C
ATOM   2496 HD11 LEU A 743      65.020  55.550  61.390  1.00  0.00           H
ATOM   2497 HD12 LEU A 743      66.270  56.270  60.270  1.00  0.00           H
ATOM   2498 HD13 LEU A 743      64.930  55.320  59.580  1.00  0.00           H
ATOM   2499  CD2 LEU A 743      64.790  58.180  59.140  1.00  0.00           C
ATOM   2500 HD21 LEU A 743      65.890  58.380  59.170  1.00  0.00           H
ATOM   2501 HD22 LEU A 743      64.400  59.210  59.320  1.00  0.00           H
ATOM   2502 HD23 LEU A 743      64.430  57.790  58.170  1.00  0.00           H
ATOM   2503  C   LEU A 743      62.380  57.370  62.740  1.00  0.00           C
ATOM   2504  O   LEU A 743      63.230  57.120  63.600  1.00  0.00           O
ATOM   2505  N   PHE A 744      61.630  58.480  62.840  1.00  0.00           N
ATOM   2506  HN  PHE A 744      61.090  58.810  62.070  1.00  0.00           H
ATOM   2507  CA  PHE A 744      61.690  59.370  64.010  1.00  0.00           C
ATOM   2508  HA  PHE A 744      62.750  59.600  64.030  1.00  0.00           H
ATOM   2509  CB  PHE A 744      60.840  60.640  63.760  1.00  0.00           C
ATOM   2510  HB1 PHE A 744      59.750  60.400  63.830  1.00  0.00           H
ATOM   2511  HB2 PHE A 744      60.880  60.850  62.670  1.00  0.00           H
ATOM   2512  CG  PHE A 744      61.140  61.870  64.590  1.00  0.00           C
ATOM   2513  CD1 PHE A 744      60.310  62.390  65.540  1.00  0.00           C
ATOM   2514  HD1 PHE A 744      59.400  61.860  65.770  1.00  0.00           H
ATOM   2515  CE1 PHE A 744      60.580  63.620  66.180  1.00  0.00           C
ATOM   2516  HE1 PHE A 744      59.950  64.050  66.940  1.00  0.00           H
ATOM   2517  CZ  PHE A 744      61.840  64.290  65.870  1.00  0.00           C
ATOM   2518  HZ  PHE A 744      62.160  65.200  66.360  1.00  0.00           H
ATOM   2519  CD2 PHE A 744      62.330  62.550  64.270  1.00  0.00           C
ATOM   2520  HD2 PHE A 744      63.040  62.070  63.620  1.00  0.00           H
ATOM   2521  CE2 PHE A 744      62.650  63.780  64.890  1.00  0.00           C
ATOM   2522  HE2 PHE A 744      63.620  64.180  64.610  1.00  0.00           H
ATOM   2523  C   PHE A 744      61.360  58.840  65.420  1.00  0.00           C
ATOM   2524  O   PHE A 744      61.910  59.260  66.430  1.00  0.00           O
ATOM   2525  N   ASP A 745      60.340  58.000  65.540  1.00  0.00           N
ATOM   2526  HN  ASP A 745      59.780  57.750  64.750  1.00  0.00           H
ATOM   2527  CA  ASP A 745      59.910  57.270  66.760  1.00  0.00           C
ATOM   2528  HA  ASP A 745      59.440  57.920  67.490  1.00  0.00           H
ATOM   2529  CB  ASP A 745      58.730  56.310  66.380  1.00  0.00           C
ATOM   2530  HB1 ASP A 745      59.070  55.710  65.510  1.00  0.00           H
ATOM   2531  HB2 ASP A 745      57.870  56.950  66.110  1.00  0.00           H
ATOM   2532  CG  ASP A 745      58.100  55.450  67.440  1.00  0.00           C
ATOM   2533  OD1 ASP A 745      57.670  54.290  67.100  1.00  0.00           O
ATOM   2534  OD2 ASP A 745      58.000  55.870  68.630  1.00  0.00           O
ATOM   2535  C   ASP A 745      60.930  56.410  67.470  1.00  0.00           C
ATOM   2536  O   ASP A 745      61.100  56.500  68.690  1.00  0.00           O
ATOM   2537  N   LEU A 746      61.670  55.520  66.740  1.00  0.00           N
ATOM   2538  HN  LEU A 746      61.330  55.370  65.810  1.00  0.00           H
ATOM   2539  CA  LEU A 746      62.860  54.860  67.190  1.00  0.00           C
ATOM   2540  HA  LEU A 746      62.670  54.170  68.010  1.00  0.00           H
ATOM   2541  CB  LEU A 746      63.380  54.060  65.920  1.00  0.00           C
ATOM   2542  HB1 LEU A 746      64.260  53.480  66.260  1.00  0.00           H
ATOM   2543  HB2 LEU A 746      63.870  54.830  65.290  1.00  0.00           H
ATOM   2544  CG  LEU A 746      62.520  53.000  65.140  1.00  0.00           C
ATOM   2545  HG  LEU A 746      61.510  53.460  65.070  1.00  0.00           H
ATOM   2546  CD1 LEU A 746      63.070  52.710  63.750  1.00  0.00           C
ATOM   2547 HD11 LEU A 746      64.140  52.490  63.950  1.00  0.00           H
ATOM   2548 HD12 LEU A 746      62.940  53.520  63.010  1.00  0.00           H
ATOM   2549 HD13 LEU A 746      62.570  51.860  63.250  1.00  0.00           H
ATOM   2550  CD2 LEU A 746      62.510  51.770  65.930  1.00  0.00           C
ATOM   2551 HD21 LEU A 746      63.540  51.390  66.090  1.00  0.00           H
ATOM   2552 HD22 LEU A 746      61.910  51.090  65.270  1.00  0.00           H
ATOM   2553 HD23 LEU A 746      62.070  51.760  66.950  1.00  0.00           H
ATOM   2554  C   LEU A 746      63.970  55.810  67.740  1.00  0.00           C
ATOM   2555  O   LEU A 746      64.670  55.590  68.760  1.00  0.00           O
ATOM   2556  N   GLY A 747      64.180  56.900  67.030  1.00  0.00           N
ATOM   2557  HN  GLY A 747      63.500  56.890  66.300  1.00  0.00           H
ATOM   2558  CA  GLY A 747      65.270  57.850  67.160  1.00  0.00           C
ATOM   2559  HA1 GLY A 747      64.900  58.670  66.580  1.00  0.00           H
ATOM   2560  HA2 GLY A 747      66.240  57.530  66.800  1.00  0.00           H
ATOM   2561  C   GLY A 747      65.340  58.520  68.510  1.00  0.00           C
ATOM   2562  O   GLY A 747      66.380  58.980  68.940  1.00  0.00           O
ATOM   2563  N   GLU A 748      64.270  58.680  69.310  1.00  0.00           N
ATOM   2564  HN  GLU A 748      63.370  58.460  68.940  1.00  0.00           H
ATOM   2565  CA  GLU A 748      64.250  59.440  70.550  1.00  0.00           C
ATOM   2566  HA  GLU A 748      65.070  60.150  70.660  1.00  0.00           H
ATOM   2567  CB  GLU A 748      62.970  60.340  70.670  1.00  0.00           C
ATOM   2568  HB1 GLU A 748      62.970  61.080  69.850  1.00  0.00           H
ATOM   2569  HB2 GLU A 748      63.140  60.870  71.640  1.00  0.00           H
ATOM   2570  CG  GLU A 748      61.670  59.530  70.640  1.00  0.00           C
ATOM   2571  HG1 GLU A 748      61.650  58.610  71.270  1.00  0.00           H
ATOM   2572  HG2 GLU A 748      61.320  59.180  69.640  1.00  0.00           H
ATOM   2573  CD  GLU A 748      60.580  60.430  71.160  1.00  0.00           C
ATOM   2574  OE1 GLU A 748      59.540  60.610  70.440  1.00  0.00           O
ATOM   2575  OE2 GLU A 748      60.860  61.030  72.200  1.00  0.00           O
ATOM   2576  C   GLU A 748      64.240  58.460  71.710  1.00  0.00           C
ATOM   2577  O   GLU A 748      64.420  58.790  72.920  1.00  0.00           O
ATOM   2578  N   THR A 749      64.300  57.140  71.270  1.00  0.00           N
ATOM   2579  HN  THR A 749      64.340  56.900  70.310  1.00  0.00           H
ATOM   2580  CA  THR A 749      63.940  56.030  72.180  1.00  0.00           C
ATOM   2581  HA  THR A 749      63.390  56.370  73.040  1.00  0.00           H
ATOM   2582  CB  THR A 749      62.930  55.120  71.520  1.00  0.00           C
ATOM   2583  HB  THR A 749      63.350  54.640  70.610  1.00  0.00           H
ATOM   2584  OG1 THR A 749      61.720  55.910  71.460  1.00  0.00           O
ATOM   2585  HG1 THR A 749      61.670  56.150  70.530  1.00  0.00           H
ATOM   2586  CG2 THR A 749      62.610  53.960  72.440  1.00  0.00           C
ATOM   2587 HG21 THR A 749      62.230  54.280  73.440  1.00  0.00           H
ATOM   2588 HG22 THR A 749      63.490  53.320  72.640  1.00  0.00           H
ATOM   2589 HG23 THR A 749      61.740  53.410  72.000  1.00  0.00           H
ATOM   2590  C   THR A 749      65.140  55.210  72.550  1.00  0.00           C
ATOM   2591  O   THR A 749      65.350  54.940  73.680  1.00  0.00           O
ATOM   2592  N   TYR A 750      66.000  54.790  71.560  1.00  0.00           N
ATOM   2593  HN  TYR A 750      65.860  55.040  70.610  1.00  0.00           H
ATOM   2594  CA  TYR A 750      67.130  53.860  71.820  1.00  0.00           C
ATOM   2595  HA  TYR A 750      67.140  53.580  72.860  1.00  0.00           H
ATOM   2596  CB  TYR A 750      67.070  52.710  70.760  1.00  0.00           C
ATOM   2597  HB1 TYR A 750      67.870  51.970  71.000  1.00  0.00           H
ATOM   2598  HB2 TYR A 750      67.180  53.070  69.720  1.00  0.00           H
ATOM   2599  CG  TYR A 750      65.700  52.130  70.810  1.00  0.00           C
ATOM   2600  CD1 TYR A 750      64.830  52.310  69.710  1.00  0.00           C
ATOM   2601  HD1 TYR A 750      65.120  52.830  68.820  1.00  0.00           H
ATOM   2602  CE1 TYR A 750      63.630  51.590  69.710  1.00  0.00           C
ATOM   2603  HE1 TYR A 750      63.020  51.580  68.820  1.00  0.00           H
ATOM   2604  CZ  TYR A 750      63.180  50.970  70.890  1.00  0.00           C
ATOM   2605  OH  TYR A 750      61.910  50.290  70.810  1.00  0.00           O
ATOM   2606  HH  TYR A 750      61.390  50.730  70.130  1.00  0.00           H
ATOM   2607  CD2 TYR A 750      65.350  51.340  71.890  1.00  0.00           C
ATOM   2608  HD2 TYR A 750      66.060  51.160  72.680  1.00  0.00           H
ATOM   2609  CE2 TYR A 750      64.020  50.880  72.000  1.00  0.00           C
ATOM   2610  HE2 TYR A 750      63.700  50.320  72.870  1.00  0.00           H
ATOM   2611  C   TYR A 750      68.480  54.670  71.840  1.00  0.00           C
ATOM   2612  O   TYR A 750      68.650  55.630  71.160  1.00  0.00           O
ATOM   2613  N   ALA A 751      69.400  54.280  72.710  1.00  0.00           N
ATOM   2614  HN  ALA A 751      69.160  53.480  73.250  1.00  0.00           H
ATOM   2615  CA  ALA A 751      70.710  54.750  72.680  1.00  0.00           C
ATOM   2616  HA  ALA A 751      70.540  55.810  72.810  1.00  0.00           H
ATOM   2617  CB  ALA A 751      71.430  54.190  73.990  1.00  0.00           C
ATOM   2618  HB1 ALA A 751      71.010  54.690  74.890  1.00  0.00           H
ATOM   2619  HB2 ALA A 751      72.510  54.450  73.940  1.00  0.00           H
ATOM   2620  HB3 ALA A 751      71.330  53.090  74.070  1.00  0.00           H
ATOM   2621  C   ALA A 751      71.590  54.530  71.470  1.00  0.00           C
ATOM   2622  O   ALA A 751      71.560  53.530  70.780  1.00  0.00           O
ATOM   2623  N   PHE A 752      72.310  55.600  71.160  1.00  0.00           N
ATOM   2624  HN  PHE A 752      72.060  56.330  71.790  1.00  0.00           H
ATOM   2625  CA  PHE A 752      73.110  55.710  69.940  1.00  0.00           C
ATOM   2626  HA  PHE A 752      72.910  54.820  69.370  1.00  0.00           H
ATOM   2627  CB  PHE A 752      72.770  57.030  69.110  1.00  0.00           C
ATOM   2628  HB1 PHE A 752      73.150  57.900  69.690  1.00  0.00           H
ATOM   2629  HB2 PHE A 752      71.660  57.080  68.980  1.00  0.00           H
ATOM   2630  CG  PHE A 752      73.530  57.140  67.740  1.00  0.00           C
ATOM   2631  CD1 PHE A 752      73.140  56.380  66.660  1.00  0.00           C
ATOM   2632  HD1 PHE A 752      72.380  55.610  66.700  1.00  0.00           H
ATOM   2633  CE1 PHE A 752      73.900  56.500  65.460  1.00  0.00           C
ATOM   2634  HE1 PHE A 752      73.660  55.920  64.590  1.00  0.00           H
ATOM   2635  CZ  PHE A 752      74.930  57.420  65.360  1.00  0.00           C
ATOM   2636  HZ  PHE A 752      75.340  57.570  64.360  1.00  0.00           H
ATOM   2637  CD2 PHE A 752      74.570  58.010  67.670  1.00  0.00           C
ATOM   2638  HD2 PHE A 752      74.840  58.690  68.480  1.00  0.00           H
ATOM   2639  CE2 PHE A 752      75.370  58.090  66.480  1.00  0.00           C
ATOM   2640  HE2 PHE A 752      76.240  58.720  66.420  1.00  0.00           H
ATOM   2641  C   PHE A 752      74.580  55.740  70.450  1.00  0.00           C
ATOM   2642  O   PHE A 752      74.790  56.430  71.490  1.00  0.00           O
ATOM   2643  N   PRO A 822      75.560  55.020  69.880  1.00  0.00           N
ATOM   2644  CD  PRO A 822      76.950  55.270  70.210  1.00  0.00           C
ATOM   2645  HD1 PRO A 822      77.060  55.220  71.310  1.00  0.00           H
ATOM   2646  HD2 PRO A 822      77.310  56.250  69.820  1.00  0.00           H
ATOM   2647  CA  PRO A 822      75.420  54.120  68.750  1.00  0.00           C
ATOM   2648  HA  PRO A 822      74.780  54.610  68.040  1.00  0.00           H
ATOM   2649  CB  PRO A 822      76.910  54.020  68.210  1.00  0.00           C
ATOM   2650  HB1 PRO A 822      77.060  54.890  67.540  1.00  0.00           H
ATOM   2651  HB2 PRO A 822      77.110  53.080  67.630  1.00  0.00           H
ATOM   2652  CG  PRO A 822      77.740  54.130  69.410  1.00  0.00           C
ATOM   2653  HG1 PRO A 822      77.800  53.250  70.090  1.00  0.00           H
ATOM   2654  HG2 PRO A 822      78.800  54.470  69.330  1.00  0.00           H
ATOM   2655  C   PRO A 822      74.820  52.850  69.160  1.00  0.00           C
ATOM   2656  O   PRO A 822      73.970  52.380  68.400  1.00  0.00           O
ATOM   2657  N   ASP A 823      75.210  52.320  70.330  1.00  0.00           N
ATOM   2658  HN  ASP A 823      75.840  52.870  70.880  1.00  0.00           H
ATOM   2659  CA  ASP A 823      74.770  51.150  71.020  1.00  0.00           C
ATOM   2660  HA  ASP A 823      75.580  50.420  71.050  1.00  0.00           H
ATOM   2661  CB  ASP A 823      74.370  51.720  72.430  1.00  0.00           C
ATOM   2662  HB1 ASP A 823      73.810  50.950  73.010  1.00  0.00           H
ATOM   2663  HB2 ASP A 823      73.630  52.550  72.320  1.00  0.00           H
ATOM   2664  CG  ASP A 823      75.570  52.210  73.250  1.00  0.00           C
ATOM   2665  OD1 ASP A 823      76.710  51.930  72.900  1.00  0.00           O
ATOM   2666  OD2 ASP A 823      75.310  52.650  74.360  1.00  0.00           O
ATOM   2667  C   ASP A 823      73.600  50.330  70.520  1.00  0.00           C
ATOM   2668  O   ASP A 823      73.850  49.180  70.060  1.00  0.00           O
ATOM   2669  N   VAL A 824      72.400  50.910  70.600  1.00  0.00           N
ATOM   2670  HN  VAL A 824      72.340  51.910  70.760  1.00  0.00           H
ATOM   2671  CA  VAL A 824      71.240  50.190  70.110  1.00  0.00           C
ATOM   2672  HA  VAL A 824      71.490  49.140  69.960  1.00  0.00           H
ATOM   2673  CB  VAL A 824      70.130  50.130  71.170  1.00  0.00           C
ATOM   2674  HB  VAL A 824      70.040  51.100  71.710  1.00  0.00           H
ATOM   2675  CG1 VAL A 824      68.830  49.550  70.680  1.00  0.00           C
ATOM   2676 HG11 VAL A 824      68.180  49.310  71.560  1.00  0.00           H
ATOM   2677 HG12 VAL A 824      69.070  48.530  70.310  1.00  0.00           H
ATOM   2678 HG13 VAL A 824      68.350  50.150  69.870  1.00  0.00           H
ATOM   2679  CG2 VAL A 824      70.640  49.210  72.290  1.00  0.00           C
ATOM   2680 HG21 VAL A 824      69.860  49.020  73.040  1.00  0.00           H
ATOM   2681 HG22 VAL A 824      71.590  49.540  72.750  1.00  0.00           H
ATOM   2682 HG23 VAL A 824      70.980  48.220  71.900  1.00  0.00           H
ATOM   2683  C   VAL A 824      70.770  50.750  68.770  1.00  0.00           C
ATOM   2684  O   VAL A 824      70.860  50.040  67.810  1.00  0.00           O
ATOM   2685  N   LEU A 825      70.460  52.040  68.710  1.00  0.00           N
ATOM   2686  HN  LEU A 825      70.730  52.660  69.440  1.00  0.00           H
ATOM   2687  CA  LEU A 825      69.780  52.730  67.650  1.00  0.00           C
ATOM   2688  HA  LEU A 825      68.790  52.310  67.500  1.00  0.00           H
ATOM   2689  CB  LEU A 825      69.640  54.220  67.950  1.00  0.00           C
ATOM   2690  HB1 LEU A 825      70.690  54.460  68.190  1.00  0.00           H
ATOM   2691  HB2 LEU A 825      68.930  54.310  68.800  1.00  0.00           H
ATOM   2692  CG  LEU A 825      68.920  55.080  66.890  1.00  0.00           C
ATOM   2693  HG  LEU A 825      69.430  54.910  65.920  1.00  0.00           H
ATOM   2694  CD1 LEU A 825      67.450  54.660  66.670  1.00  0.00           C
ATOM   2695 HD11 LEU A 825      67.290  53.620  66.330  1.00  0.00           H
ATOM   2696 HD12 LEU A 825      67.110  55.290  65.810  1.00  0.00           H
ATOM   2697 HD13 LEU A 825      66.730  54.820  67.510  1.00  0.00           H
ATOM   2698  CD2 LEU A 825      69.030  56.520  67.360  1.00  0.00           C
ATOM   2699 HD21 LEU A 825      68.690  56.640  68.410  1.00  0.00           H
ATOM   2700 HD22 LEU A 825      68.560  57.260  66.680  1.00  0.00           H
ATOM   2701 HD23 LEU A 825      70.100  56.850  67.390  1.00  0.00           H
ATOM   2702  C   LEU A 825      70.480  52.480  66.290  1.00  0.00           C
ATOM   2703  O   LEU A 825      69.780  52.170  65.340  1.00  0.00           O
ATOM   2704  N   PHE A 826      71.830  52.520  66.230  1.00  0.00           N
ATOM   2705  HN  PHE A 826      72.400  52.560  67.050  1.00  0.00           H
ATOM   2706  CA  PHE A 826      72.520  52.330  64.980  1.00  0.00           C
ATOM   2707  HA  PHE A 826      72.270  53.080  64.250  1.00  0.00           H
ATOM   2708  CB  PHE A 826      74.080  52.290  65.130  1.00  0.00           C
ATOM   2709  HB1 PHE A 826      74.130  51.410  65.810  1.00  0.00           H
ATOM   2710  HB2 PHE A 826      74.470  53.170  65.670  1.00  0.00           H
ATOM   2711  CG  PHE A 826      74.930  52.090  63.930  1.00  0.00           C
ATOM   2712  CD1 PHE A 826      74.920  53.150  62.940  1.00  0.00           C
ATOM   2713  HD1 PHE A 826      74.270  54.000  63.060  1.00  0.00           H
ATOM   2714  CE1 PHE A 826      75.570  52.940  61.700  1.00  0.00           C
ATOM   2715  HE1 PHE A 826      75.440  53.720  60.960  1.00  0.00           H
ATOM   2716  CZ  PHE A 826      76.170  51.710  61.430  1.00  0.00           C
ATOM   2717  HZ  PHE A 826      76.590  51.530  60.450  1.00  0.00           H
ATOM   2718  CD2 PHE A 826      75.650  50.910  63.700  1.00  0.00           C
ATOM   2719  HD2 PHE A 826      75.680  50.100  64.420  1.00  0.00           H
ATOM   2720  CE2 PHE A 826      76.340  50.760  62.500  1.00  0.00           C
ATOM   2721  HE2 PHE A 826      76.720  49.780  62.250  1.00  0.00           H
ATOM   2722  C   PHE A 826      72.110  51.080  64.190  1.00  0.00           C
ATOM   2723  O   PHE A 826      71.860  51.160  62.960  1.00  0.00           O
ATOM   2724  N   TRP A 827      72.010  49.930  64.810  1.00  0.00           N
ATOM   2725  HN  TRP A 827      72.150  49.850  65.800  1.00  0.00           H
ATOM   2726  CA  TRP A 827      71.610  48.620  64.240  1.00  0.00           C
ATOM   2727  HA  TRP A 827      72.290  48.410  63.430  1.00  0.00           H
ATOM   2728  CB  TRP A 827      71.870  47.490  65.150  1.00  0.00           C
ATOM   2729  HB1 TRP A 827      71.630  46.550  64.620  1.00  0.00           H
ATOM   2730  HB2 TRP A 827      71.330  47.570  66.120  1.00  0.00           H
ATOM   2731  CG  TRP A 827      73.300  47.350  65.570  1.00  0.00           C
ATOM   2732  CD1 TRP A 827      73.790  47.410  66.870  1.00  0.00           C
ATOM   2733  HD1 TRP A 827      73.280  47.490  67.820  1.00  0.00           H
ATOM   2734  NE1 TRP A 827      75.180  47.440  66.790  1.00  0.00           N
ATOM   2735  HE1 TRP A 827      75.730  47.170  67.550  1.00  0.00           H
ATOM   2736  CE2 TRP A 827      75.560  47.260  65.530  1.00  0.00           C
ATOM   2737  CD2 TRP A 827      74.390  47.140  64.690  1.00  0.00           C
ATOM   2738  CE3 TRP A 827      74.480  46.970  63.330  1.00  0.00           C
ATOM   2739  HE3 TRP A 827      73.670  46.870  62.630  1.00  0.00           H
ATOM   2740  CZ3 TRP A 827      75.780  47.000  62.800  1.00  0.00           C
ATOM   2741  HZ3 TRP A 827      75.850  46.950  61.730  1.00  0.00           H
ATOM   2742  CZ2 TRP A 827      76.820  47.180  64.950  1.00  0.00           C
ATOM   2743  HZ2 TRP A 827      77.700  47.230  65.570  1.00  0.00           H
ATOM   2744  CH2 TRP A 827      76.880  47.100  63.540  1.00  0.00           C
ATOM   2745  HH2 TRP A 827      77.870  47.030  63.110  1.00  0.00           H
ATOM   2746  C   TRP A 827      70.250  48.650  63.600  1.00  0.00           C
ATOM   2747  O   TRP A 827      70.130  48.140  62.500  1.00  0.00           O
ATOM   2748  N   CYS A 828      69.310  49.330  64.280  1.00  0.00           N
ATOM   2749  HN  CYS A 828      69.520  49.720  65.170  1.00  0.00           H
ATOM   2750  CA  CYS A 828      67.940  49.590  63.820  1.00  0.00           C
ATOM   2751  HA  CYS A 828      67.470  48.660  63.560  1.00  0.00           H
ATOM   2752  CB  CYS A 828      67.120  50.420  64.840  1.00  0.00           C
ATOM   2753  HB1 CYS A 828      66.050  50.300  64.530  1.00  0.00           H
ATOM   2754  HB2 CYS A 828      67.490  51.460  64.900  1.00  0.00           H
ATOM   2755  SG  CYS A 828      67.220  49.750  66.560  1.00  0.00           S
ATOM   2756  HG1 CYS A 828      68.480  50.140  66.700  1.00  0.00           H
ATOM   2757  C   CYS A 828      67.920  50.340  62.490  1.00  0.00           C
ATOM   2758  O   CYS A 828      67.340  49.800  61.490  1.00  0.00           O
ATOM   2759  N   VAL A 829      68.600  51.530  62.490  1.00  0.00           N
ATOM   2760  HN  VAL A 829      69.090  51.670  63.350  1.00  0.00           H
ATOM   2761  CA  VAL A 829      68.800  52.430  61.320  1.00  0.00           C
ATOM   2762  HA  VAL A 829      67.810  52.830  61.110  1.00  0.00           H
ATOM   2763  CB  VAL A 829      69.580  53.650  61.770  1.00  0.00           C
ATOM   2764  HB  VAL A 829      70.470  53.320  62.350  1.00  0.00           H
ATOM   2765  CG1 VAL A 829      70.030  54.400  60.520  1.00  0.00           C
ATOM   2766 HG11 VAL A 829      69.200  54.630  59.820  1.00  0.00           H
ATOM   2767 HG12 VAL A 829      70.860  53.840  60.050  1.00  0.00           H
ATOM   2768 HG13 VAL A 829      70.310  55.420  60.880  1.00  0.00           H
ATOM   2769  CG2 VAL A 829      68.710  54.560  62.530  1.00  0.00           C
ATOM   2770 HG21 VAL A 829      68.400  54.160  63.510  1.00  0.00           H
ATOM   2771 HG22 VAL A 829      67.800  54.710  61.910  1.00  0.00           H
ATOM   2772 HG23 VAL A 829      69.280  55.500  62.690  1.00  0.00           H
ATOM   2773  C   VAL A 829      69.350  51.720  60.040  1.00  0.00           C
ATOM   2774  O   VAL A 829      68.860  51.870  58.900  1.00  0.00           O
ATOM   2775  N   ILE A 830      70.330  50.940  60.270  1.00  0.00           N
ATOM   2776  HN  ILE A 830      70.670  50.850  61.200  1.00  0.00           H
ATOM   2777  CA  ILE A 830      71.020  50.160  59.300  1.00  0.00           C
ATOM   2778  HA  ILE A 830      71.160  50.800  58.440  1.00  0.00           H
ATOM   2779  CB  ILE A 830      72.210  49.620  60.000  1.00  0.00           C
ATOM   2780  HB  ILE A 830      72.050  49.380  61.070  1.00  0.00           H
ATOM   2781  CG2 ILE A 830      72.670  48.290  59.330  1.00  0.00           C
ATOM   2782 HG21 ILE A 830      72.070  47.410  59.610  1.00  0.00           H
ATOM   2783 HG22 ILE A 830      73.690  48.200  59.760  1.00  0.00           H
ATOM   2784 HG23 ILE A 830      72.750  48.270  58.220  1.00  0.00           H
ATOM   2785  CG1 ILE A 830      73.460  50.540  59.930  1.00  0.00           C
ATOM   2786 HG11 ILE A 830      74.360  50.000  60.310  1.00  0.00           H
ATOM   2787 HG12 ILE A 830      73.200  51.390  60.610  1.00  0.00           H
ATOM   2788  CD  ILE A 830      73.820  51.130  58.570  1.00  0.00           C
ATOM   2789  HD1 ILE A 830      73.070  51.880  58.250  1.00  0.00           H
ATOM   2790  HD2 ILE A 830      73.810  50.350  57.780  1.00  0.00           H
ATOM   2791  HD3 ILE A 830      74.800  51.670  58.660  1.00  0.00           H
ATOM   2792  C   ILE A 830      70.140  49.070  58.710  1.00  0.00           C
ATOM   2793  O   ILE A 830      70.100  48.920  57.500  1.00  0.00           O
ATOM   2794  N   LEU A 831      69.380  48.340  59.570  1.00  0.00           N
ATOM   2795  HN  LEU A 831      69.500  48.420  60.550  1.00  0.00           H
ATOM   2796  CA  LEU A 831      68.410  47.310  58.980  1.00  0.00           C
ATOM   2797  HA  LEU A 831      68.830  46.570  58.340  1.00  0.00           H
ATOM   2798  CB  LEU A 831      67.780  46.640  60.260  1.00  0.00           C
ATOM   2799  HB1 LEU A 831      67.270  47.290  61.010  1.00  0.00           H
ATOM   2800  HB2 LEU A 831      68.670  46.200  60.770  1.00  0.00           H
ATOM   2801  CG  LEU A 831      66.750  45.520  59.980  1.00  0.00           C
ATOM   2802  HG  LEU A 831      65.910  46.060  59.490  1.00  0.00           H
ATOM   2803  CD1 LEU A 831      67.450  44.620  59.020  1.00  0.00           C
ATOM   2804 HD11 LEU A 831      66.780  43.730  58.960  1.00  0.00           H
ATOM   2805 HD12 LEU A 831      68.390  44.210  59.440  1.00  0.00           H
ATOM   2806 HD13 LEU A 831      67.550  45.000  57.990  1.00  0.00           H
ATOM   2807  CD2 LEU A 831      66.190  44.830  61.220  1.00  0.00           C
ATOM   2808 HD21 LEU A 831      65.740  45.540  61.940  1.00  0.00           H
ATOM   2809 HD22 LEU A 831      67.050  44.350  61.720  1.00  0.00           H
ATOM   2810 HD23 LEU A 831      65.470  44.030  60.930  1.00  0.00           H
ATOM   2811  C   LEU A 831      67.330  47.980  58.190  1.00  0.00           C
ATOM   2812  O   LEU A 831      67.030  47.520  57.050  1.00  0.00           O
ATOM   2813  N   PHE A 832      66.780  49.100  58.650  1.00  0.00           N
ATOM   2814  HN  PHE A 832      67.090  49.390  59.560  1.00  0.00           H
ATOM   2815  CA  PHE A 832      65.710  49.920  58.020  1.00  0.00           C
ATOM   2816  HA  PHE A 832      64.760  49.410  57.960  1.00  0.00           H
ATOM   2817  CB  PHE A 832      65.470  51.230  58.840  1.00  0.00           C
ATOM   2818  HB1 PHE A 832      66.210  52.030  58.650  1.00  0.00           H
ATOM   2819  HB2 PHE A 832      65.520  50.870  59.890  1.00  0.00           H
ATOM   2820  CG  PHE A 832      64.150  51.900  58.660  1.00  0.00           C
ATOM   2821  CD1 PHE A 832      63.400  52.040  57.460  1.00  0.00           C
ATOM   2822  HD1 PHE A 832      63.740  51.600  56.540  1.00  0.00           H
ATOM   2823  CE1 PHE A 832      62.230  52.740  57.500  1.00  0.00           C
ATOM   2824  HE1 PHE A 832      61.710  52.810  56.560  1.00  0.00           H
ATOM   2825  CZ  PHE A 832      61.800  53.420  58.600  1.00  0.00           C
ATOM   2826  HZ  PHE A 832      61.000  54.140  58.630  1.00  0.00           H
ATOM   2827  CD2 PHE A 832      63.710  52.470  59.790  1.00  0.00           C
ATOM   2828  HD2 PHE A 832      64.320  52.560  60.680  1.00  0.00           H
ATOM   2829  CE2 PHE A 832      62.550  53.320  59.770  1.00  0.00           C
ATOM   2830  HE2 PHE A 832      62.450  53.830  60.710  1.00  0.00           H
ATOM   2831  C   PHE A 832      66.080  50.330  56.530  1.00  0.00           C
ATOM   2832  O   PHE A 832      65.360  50.030  55.580  1.00  0.00           O
ATOM   2833  N   PHE A 833      67.300  50.930  56.400  1.00  0.00           N
ATOM   2834  HN  PHE A 833      67.850  51.190  57.180  1.00  0.00           H
ATOM   2835  CA  PHE A 833      67.800  51.440  55.170  1.00  0.00           C
ATOM   2836  HA  PHE A 833      66.920  51.830  54.680  1.00  0.00           H
ATOM   2837  CB  PHE A 833      68.640  52.730  55.400  1.00  0.00           C
ATOM   2838  HB1 PHE A 833      69.310  53.050  54.560  1.00  0.00           H
ATOM   2839  HB2 PHE A 833      69.290  52.650  56.290  1.00  0.00           H
ATOM   2840  CG  PHE A 833      67.690  53.900  55.550  1.00  0.00           C
ATOM   2841  CD1 PHE A 833      67.420  54.470  56.890  1.00  0.00           C
ATOM   2842  HD1 PHE A 833      67.930  54.040  57.740  1.00  0.00           H
ATOM   2843  CE1 PHE A 833      66.740  55.680  56.950  1.00  0.00           C
ATOM   2844  HE1 PHE A 833      66.620  56.240  57.870  1.00  0.00           H
ATOM   2845  CZ  PHE A 833      66.220  56.260  55.830  1.00  0.00           C
ATOM   2846  HZ  PHE A 833      65.530  57.090  55.890  1.00  0.00           H
ATOM   2847  CD2 PHE A 833      67.140  54.560  54.430  1.00  0.00           C
ATOM   2848  HD2 PHE A 833      67.270  53.970  53.530  1.00  0.00           H
ATOM   2849  CE2 PHE A 833      66.310  55.740  54.550  1.00  0.00           C
ATOM   2850  HE2 PHE A 833      65.810  56.210  53.720  1.00  0.00           H
ATOM   2851  C   PHE A 833      68.530  50.400  54.370  1.00  0.00           C
ATOM   2852  O   PHE A 833      68.620  50.540  53.200  1.00  0.00           O
ATOM   2853  N   THR A 834      69.090  49.280  54.850  1.00  0.00           N
ATOM   2854  HN  THR A 834      69.300  49.200  55.830  1.00  0.00           H
ATOM   2855  CA  THR A 834      69.470  48.170  54.070  1.00  0.00           C
ATOM   2856  HA  THR A 834      69.880  48.580  53.160  1.00  0.00           H
ATOM   2857  CB  THR A 834      70.470  47.230  54.730  1.00  0.00           C
ATOM   2858  HB  THR A 834      70.830  46.380  54.100  1.00  0.00           H
ATOM   2859  OG1 THR A 834      70.140  46.720  55.960  1.00  0.00           O
ATOM   2860  HG1 THR A 834      70.000  47.480  56.540  1.00  0.00           H
ATOM   2861  CG2 THR A 834      71.800  47.970  54.870  1.00  0.00           C
ATOM   2862 HG21 THR A 834      72.100  48.450  53.910  1.00  0.00           H
ATOM   2863 HG22 THR A 834      72.660  47.330  55.190  1.00  0.00           H
ATOM   2864 HG23 THR A 834      71.790  48.790  55.610  1.00  0.00           H
ATOM   2865  C   THR A 834      68.330  47.370  53.530  1.00  0.00           C
ATOM   2866  O   THR A 834      68.310  46.960  52.390  1.00  0.00           O
ATOM   2867  N   THR A 835      67.200  47.200  54.350  1.00  0.00           N
ATOM   2868  HN  THR A 835      67.140  47.550  55.270  1.00  0.00           H
ATOM   2869  CA  THR A 835      66.030  46.500  53.810  1.00  0.00           C
ATOM   2870  HA  THR A 835      66.300  45.590  53.290  1.00  0.00           H
ATOM   2871  CB  THR A 835      65.010  46.160  54.890  1.00  0.00           C
ATOM   2872  HB  THR A 835      64.990  47.060  55.560  1.00  0.00           H
ATOM   2873  OG1 THR A 835      65.620  45.150  55.690  1.00  0.00           O
ATOM   2874  HG1 THR A 835      66.230  45.700  56.200  1.00  0.00           H
ATOM   2875  CG2 THR A 835      63.620  45.670  54.390  1.00  0.00           C
ATOM   2876 HG21 THR A 835      63.650  44.720  53.820  1.00  0.00           H
ATOM   2877 HG22 THR A 835      63.250  46.390  53.630  1.00  0.00           H
ATOM   2878 HG23 THR A 835      62.950  45.500  55.260  1.00  0.00           H
ATOM   2879  C   THR A 835      65.460  47.280  52.670  1.00  0.00           C
ATOM   2880  O   THR A 835      65.150  46.820  51.560  1.00  0.00           O
ATOM   2881  N   PHE A 836      65.370  48.620  52.860  1.00  0.00           N
ATOM   2882  HN  PHE A 836      65.640  49.150  53.650  1.00  0.00           H
ATOM   2883  CA  PHE A 836      65.190  49.530  51.750  1.00  0.00           C
ATOM   2884  HA  PHE A 836      64.170  49.330  51.430  1.00  0.00           H
ATOM   2885  CB  PHE A 836      65.320  50.930  52.360  1.00  0.00           C
ATOM   2886  HB1 PHE A 836      66.380  51.050  52.660  1.00  0.00           H
ATOM   2887  HB2 PHE A 836      64.760  51.100  53.310  1.00  0.00           H
ATOM   2888  CG  PHE A 836      64.950  52.070  51.450  1.00  0.00           C
ATOM   2889  CD1 PHE A 836      66.080  52.910  51.040  1.00  0.00           C
ATOM   2890  HD1 PHE A 836      67.050  52.750  51.500  1.00  0.00           H
ATOM   2891  CE1 PHE A 836      65.820  53.870  50.030  1.00  0.00           C
ATOM   2892  HE1 PHE A 836      66.590  54.460  49.560  1.00  0.00           H
ATOM   2893  CZ  PHE A 836      64.590  53.970  49.480  1.00  0.00           C
ATOM   2894  HZ  PHE A 836      64.460  54.730  48.740  1.00  0.00           H
ATOM   2895  CD2 PHE A 836      63.720  52.210  50.890  1.00  0.00           C
ATOM   2896  HD2 PHE A 836      62.950  51.520  51.170  1.00  0.00           H
ATOM   2897  CE2 PHE A 836      63.510  53.250  49.980  1.00  0.00           C
ATOM   2898  HE2 PHE A 836      62.520  53.400  49.560  1.00  0.00           H
ATOM   2899  C   PHE A 836      66.030  49.350  50.500  1.00  0.00           C
ATOM   2900  O   PHE A 836      65.560  49.310  49.390  1.00  0.00           O
ATOM   2901  N   PHE A 837      67.360  49.370  50.710  1.00  0.00           N
ATOM   2902  HN  PHE A 837      67.770  49.470  51.610  1.00  0.00           H
ATOM   2903  CA  PHE A 837      68.320  49.220  49.670  1.00  0.00           C
ATOM   2904  HA  PHE A 837      67.970  49.850  48.880  1.00  0.00           H
ATOM   2905  CB  PHE A 837      69.670  49.840  50.120  1.00  0.00           C
ATOM   2906  HB1 PHE A 837      69.900  49.380  51.110  1.00  0.00           H
ATOM   2907  HB2 PHE A 837      69.550  50.930  50.330  1.00  0.00           H
ATOM   2908  CG  PHE A 837      70.810  49.600  49.190  1.00  0.00           C
ATOM   2909  CD1 PHE A 837      72.100  49.380  49.680  1.00  0.00           C
ATOM   2910  HD1 PHE A 837      72.210  49.370  50.750  1.00  0.00           H
ATOM   2911  CE1 PHE A 837      73.140  49.160  48.750  1.00  0.00           C
ATOM   2912  HE1 PHE A 837      74.170  49.050  49.050  1.00  0.00           H
ATOM   2913  CZ  PHE A 837      72.940  49.080  47.440  1.00  0.00           C
ATOM   2914  HZ  PHE A 837      73.760  48.760  46.840  1.00  0.00           H
ATOM   2915  CD2 PHE A 837      70.610  49.590  47.790  1.00  0.00           C
ATOM   2916  HD2 PHE A 837      69.620  49.820  47.410  1.00  0.00           H
ATOM   2917  CE2 PHE A 837      71.620  49.340  46.930  1.00  0.00           C
ATOM   2918  HE2 PHE A 837      71.500  49.150  45.870  1.00  0.00           H
ATOM   2919  C   PHE A 837      68.290  47.870  48.940  1.00  0.00           C
ATOM   2920  O   PHE A 837      68.160  47.750  47.740  1.00  0.00           O
ATOM   2921  N   LEU A 838      68.270  46.750  49.690  1.00  0.00           N
ATOM   2922  HN  LEU A 838      68.450  46.910  50.660  1.00  0.00           H
ATOM   2923  CA  LEU A 838      68.210  45.390  49.150  1.00  0.00           C
ATOM   2924  HA  LEU A 838      69.140  45.230  48.620  1.00  0.00           H
ATOM   2925  CB  LEU A 838      68.230  44.420  50.280  1.00  0.00           C
ATOM   2926  HB1 LEU A 838      67.420  44.590  51.020  1.00  0.00           H
ATOM   2927  HB2 LEU A 838      69.140  44.550  50.920  1.00  0.00           H
ATOM   2928  CG  LEU A 838      68.210  42.980  49.890  1.00  0.00           C
ATOM   2929  HG  LEU A 838      67.290  42.670  49.340  1.00  0.00           H
ATOM   2930  CD1 LEU A 838      69.460  42.630  49.160  1.00  0.00           C
ATOM   2931 HD11 LEU A 838      69.680  43.340  48.320  1.00  0.00           H
ATOM   2932 HD12 LEU A 838      69.300  41.610  48.750  1.00  0.00           H
ATOM   2933 HD13 LEU A 838      70.330  42.700  49.840  1.00  0.00           H
ATOM   2934  CD2 LEU A 838      68.270  42.180  51.190  1.00  0.00           C
ATOM   2935 HD21 LEU A 838      67.220  42.070  51.500  1.00  0.00           H
ATOM   2936 HD22 LEU A 838      68.860  42.780  51.920  1.00  0.00           H
ATOM   2937 HD23 LEU A 838      68.650  41.150  50.980  1.00  0.00           H
ATOM   2938  C   LEU A 838      66.960  45.160  48.180  1.00  0.00           C
ATOM   2939  O   LEU A 838      67.070  44.610  47.090  1.00  0.00           O
ATOM   2940  N   SER A 839      65.810  45.550  48.710  1.00  0.00           N
ATOM   2941  HN  SER A 839      65.800  46.050  49.570  1.00  0.00           H
ATOM   2942  CA  SER A 839      64.550  45.370  48.020  1.00  0.00           C
ATOM   2943  HA  SER A 839      64.510  44.330  47.770  1.00  0.00           H
ATOM   2944  CB  SER A 839      63.270  45.810  48.840  1.00  0.00           C
ATOM   2945  HB1 SER A 839      63.050  45.000  49.580  1.00  0.00           H
ATOM   2946  HB2 SER A 839      62.340  45.760  48.240  1.00  0.00           H
ATOM   2947  OG  SER A 839      63.370  47.090  49.430  1.00  0.00           O
ATOM   2948  HG1 SER A 839      63.930  46.950  50.200  1.00  0.00           H
ATOM   2949  C   SER A 839      64.510  46.210  46.780  1.00  0.00           C
ATOM   2950  O   SER A 839      64.140  45.720  45.710  1.00  0.00           O
ATOM   2951  N   SER A 840      64.890  47.440  46.810  1.00  0.00           N
ATOM   2952  HN  SER A 840      65.170  47.680  47.740  1.00  0.00           H
ATOM   2953  CA  SER A 840      65.160  48.230  45.600  1.00  0.00           C
ATOM   2954  HA  SER A 840      64.270  48.100  44.990  1.00  0.00           H
ATOM   2955  CB  SER A 840      65.360  49.750  45.790  1.00  0.00           C
ATOM   2956  HB1 SER A 840      64.420  50.310  45.890  1.00  0.00           H
ATOM   2957  HB2 SER A 840      65.910  50.150  44.910  1.00  0.00           H
ATOM   2958  OG  SER A 840      66.020  50.100  47.010  1.00  0.00           O
ATOM   2959  HG1 SER A 840      65.530  49.700  47.750  1.00  0.00           H
ATOM   2960  C   SER A 840      66.160  47.700  44.620  1.00  0.00           C
ATOM   2961  O   SER A 840      65.990  47.700  43.420  1.00  0.00           O
ATOM   2962  N   PHE A 841      67.360  47.180  45.080  1.00  0.00           N
ATOM   2963  HN  PHE A 841      67.410  47.290  46.070  1.00  0.00           H
ATOM   2964  CA  PHE A 841      68.470  46.530  44.390  1.00  0.00           C
ATOM   2965  HA  PHE A 841      68.820  47.180  43.610  1.00  0.00           H
ATOM   2966  CB  PHE A 841      69.820  46.360  45.280  1.00  0.00           C
ATOM   2967  HB1 PHE A 841      69.570  45.800  46.190  1.00  0.00           H
ATOM   2968  HB2 PHE A 841      70.150  47.370  45.590  1.00  0.00           H
ATOM   2969  CG  PHE A 841      70.880  45.610  44.510  1.00  0.00           C
ATOM   2970  CD1 PHE A 841      72.060  46.290  44.050  1.00  0.00           C
ATOM   2971  HD1 PHE A 841      72.050  47.380  44.050  1.00  0.00           H
ATOM   2972  CE1 PHE A 841      73.140  45.560  43.490  1.00  0.00           C
ATOM   2973  HE1 PHE A 841      74.080  45.920  43.100  1.00  0.00           H
ATOM   2974  CZ  PHE A 841      72.950  44.170  43.260  1.00  0.00           C
ATOM   2975  HZ  PHE A 841      73.750  43.560  42.860  1.00  0.00           H
ATOM   2976  CD2 PHE A 841      70.860  44.220  44.410  1.00  0.00           C
ATOM   2977  HD2 PHE A 841      69.990  43.710  44.800  1.00  0.00           H
ATOM   2978  CE2 PHE A 841      71.840  43.490  43.800  1.00  0.00           C
ATOM   2979  HE2 PHE A 841      71.750  42.410  43.780  1.00  0.00           H
ATOM   2980  C   PHE A 841      68.080  45.240  43.700  1.00  0.00           C
ATOM   2981  O   PHE A 841      68.370  44.960  42.540  1.00  0.00           O
ATOM   2982  N   LEU A 842      67.260  44.450  44.420  1.00  0.00           N
ATOM   2983  HN  LEU A 842      66.920  44.690  45.320  1.00  0.00           H
ATOM   2984  CA  LEU A 842      66.610  43.250  43.880  1.00  0.00           C
ATOM   2985  HA  LEU A 842      67.400  42.740  43.350  1.00  0.00           H
ATOM   2986  CB  LEU A 842      66.150  42.230  45.000  1.00  0.00           C
ATOM   2987  HB1 LEU A 842      65.750  41.400  44.390  1.00  0.00           H
ATOM   2988  HB2 LEU A 842      65.320  42.780  45.500  1.00  0.00           H
ATOM   2989  CG  LEU A 842      67.230  41.730  45.970  1.00  0.00           C
ATOM   2990  HG  LEU A 842      67.910  42.480  46.410  1.00  0.00           H
ATOM   2991  CD1 LEU A 842      66.600  41.010  47.140  1.00  0.00           C
ATOM   2992 HD11 LEU A 842      65.680  40.440  46.900  1.00  0.00           H
ATOM   2993 HD12 LEU A 842      66.280  41.790  47.870  1.00  0.00           H
ATOM   2994 HD13 LEU A 842      67.310  40.290  47.580  1.00  0.00           H
ATOM   2995  CD2 LEU A 842      68.030  40.700  45.230  1.00  0.00           C
ATOM   2996 HD21 LEU A 842      68.710  40.080  45.850  1.00  0.00           H
ATOM   2997 HD22 LEU A 842      68.600  41.200  44.410  1.00  0.00           H
ATOM   2998 HD23 LEU A 842      67.350  39.920  44.830  1.00  0.00           H
ATOM   2999  C   LEU A 842      65.420  43.420  42.890  1.00  0.00           C
ATOM   3000  O   LEU A 842      65.330  42.630  41.970  1.00  0.00           O
ATOM   3001  N   LYS A 843      64.610  44.490  43.060  1.00  0.00           N
ATOM   3002  HN  LYS A 843      64.610  45.030  43.900  1.00  0.00           H
ATOM   3003  CA  LYS A 843      63.650  44.780  42.030  1.00  0.00           C
ATOM   3004  HA  LYS A 843      63.120  43.860  41.840  1.00  0.00           H
ATOM   3005  CB  LYS A 843      62.700  45.880  42.490  1.00  0.00           C
ATOM   3006  HB1 LYS A 843      63.240  46.820  42.740  1.00  0.00           H
ATOM   3007  HB2 LYS A 843      62.390  45.710  43.550  1.00  0.00           H
ATOM   3008  CG  LYS A 843      61.540  46.250  41.490  1.00  0.00           C
ATOM   3009  HG1 LYS A 843      62.070  46.740  40.650  1.00  0.00           H
ATOM   3010  HG2 LYS A 843      60.860  47.020  41.930  1.00  0.00           H
ATOM   3011  CD  LYS A 843      60.680  45.040  41.060  1.00  0.00           C
ATOM   3012  HD1 LYS A 843      61.330  44.380  40.430  1.00  0.00           H
ATOM   3013  HD2 LYS A 843      59.930  45.460  40.370  1.00  0.00           H
ATOM   3014  CE  LYS A 843      60.040  44.270  42.140  1.00  0.00           C
ATOM   3015  HE1 LYS A 843      59.470  44.890  42.850  1.00  0.00           H
ATOM   3016  HE2 LYS A 843      60.790  43.760  42.780  1.00  0.00           H
ATOM   3017  NZ  LYS A 843      59.130  43.150  41.670  1.00  0.00           N
ATOM   3018  HZ1 LYS A 843      59.620  42.700  40.880  1.00  0.00           H
ATOM   3019  HZ2 LYS A 843      58.300  43.530  41.180  1.00  0.00           H
ATOM   3020  HZ3 LYS A 843      58.950  42.480  42.440  1.00  0.00           H
ATOM   3021  C   LYS A 843      64.320  45.210  40.640  1.00  0.00           C
ATOM   3022  O   LYS A 843      63.810  44.980  39.600  1.00  0.00           O
ATOM   3023  N   GLN A 844      65.530  45.860  40.690  1.00  0.00           N
ATOM   3024  HN  GLN A 844      66.050  46.020  41.520  1.00  0.00           H
ATOM   3025  CA  GLN A 844      66.320  46.090  39.460  1.00  0.00           C
ATOM   3026  HA  GLN A 844      65.690  46.270  38.600  1.00  0.00           H
ATOM   3027  CB  GLN A 844      67.150  47.350  39.670  1.00  0.00           C
ATOM   3028  HB1 GLN A 844      67.970  47.460  38.920  1.00  0.00           H
ATOM   3029  HB2 GLN A 844      67.670  47.260  40.640  1.00  0.00           H
ATOM   3030  CG  GLN A 844      66.300  48.610  39.620  1.00  0.00           C
ATOM   3031  HG1 GLN A 844      66.930  49.520  39.710  1.00  0.00           H
ATOM   3032  HG2 GLN A 844      65.440  48.690  40.320  1.00  0.00           H
ATOM   3033  CD  GLN A 844      65.610  48.820  38.270  1.00  0.00           C
ATOM   3034  OE1 GLN A 844      64.390  48.670  38.120  1.00  0.00           O
ATOM   3035  NE2 GLN A 844      66.390  49.120  37.260  1.00  0.00           N
ATOM   3036 HE21 GLN A 844      65.950  49.480  36.440  1.00  0.00           H
ATOM   3037 HE22 GLN A 844      67.380  49.090  37.400  1.00  0.00           H
ATOM   3038  C   GLN A 844      67.310  45.000  39.120  1.00  0.00           C
ATOM   3039  O   GLN A 844      68.150  45.160  38.200  1.00  0.00           O
ATOM   3040  N   PHE A 845      67.280  43.840  39.830  1.00  0.00           N
ATOM   3041  HN  PHE A 845      66.530  43.670  40.460  1.00  0.00           H
ATOM   3042  CA  PHE A 845      68.260  42.780  39.580  1.00  0.00           C
ATOM   3043  HA  PHE A 845      69.230  43.160  39.890  1.00  0.00           H
ATOM   3044  CB  PHE A 845      68.040  41.440  40.500  1.00  0.00           C
ATOM   3045  HB1 PHE A 845      67.100  40.920  40.220  1.00  0.00           H
ATOM   3046  HB2 PHE A 845      67.920  41.760  41.560  1.00  0.00           H
ATOM   3047  CG  PHE A 845      69.230  40.530  40.430  1.00  0.00           C
ATOM   3048  CD1 PHE A 845      69.240  39.300  39.770  1.00  0.00           C
ATOM   3049  HD1 PHE A 845      68.250  39.080  39.400  1.00  0.00           H
ATOM   3050  CE1 PHE A 845      70.360  38.480  39.690  1.00  0.00           C
ATOM   3051  HE1 PHE A 845      70.240  37.580  39.110  1.00  0.00           H
ATOM   3052  CZ  PHE A 845      71.500  38.900  40.350  1.00  0.00           C
ATOM   3053  HZ  PHE A 845      72.350  38.250  40.300  1.00  0.00           H
ATOM   3054  CD2 PHE A 845      70.420  41.000  40.970  1.00  0.00           C
ATOM   3055  HD2 PHE A 845      70.350  41.970  41.440  1.00  0.00           H
ATOM   3056  CE2 PHE A 845      71.550  40.150  41.000  1.00  0.00           C
ATOM   3057  HE2 PHE A 845      72.480  40.450  41.470  1.00  0.00           H
ATOM   3058  C   PHE A 845      68.390  42.340  38.100  1.00  0.00           C
ATOM   3059  O   PHE A 845      69.510  42.070  37.610  1.00  0.00           O
ATOM   3060  N   LYS A 846      67.260  42.170  37.430  1.00  0.00           N
ATOM   3061  HN  LYS A 846      66.400  42.110  37.900  1.00  0.00           H
ATOM   3062  CA  LYS A 846      67.300  41.830  36.020  1.00  0.00           C
ATOM   3063  HA  LYS A 846      67.880  40.920  35.970  1.00  0.00           H
ATOM   3064  CB  LYS A 846      65.850  41.460  35.650  1.00  0.00           C
ATOM   3065  HB1 LYS A 846      65.440  40.770  36.420  1.00  0.00           H
ATOM   3066  HB2 LYS A 846      65.930  40.980  34.650  1.00  0.00           H
ATOM   3067  CG  LYS A 846      65.010  42.870  35.600  1.00  0.00           C
ATOM   3068  HG1 LYS A 846      65.330  43.490  34.740  1.00  0.00           H
ATOM   3069  HG2 LYS A 846      65.130  43.320  36.610  1.00  0.00           H
ATOM   3070  CD  LYS A 846      63.510  42.520  35.530  1.00  0.00           C
ATOM   3071  HD1 LYS A 846      62.990  43.480  35.760  1.00  0.00           H
ATOM   3072  HD2 LYS A 846      63.320  41.730  36.290  1.00  0.00           H
ATOM   3073  CE  LYS A 846      62.930  41.770  34.320  1.00  0.00           C
ATOM   3074  HE1 LYS A 846      61.870  41.460  34.430  1.00  0.00           H
ATOM   3075  HE2 LYS A 846      63.600  40.930  34.040  1.00  0.00           H
ATOM   3076  NZ  LYS A 846      63.040  42.670  33.090  1.00  0.00           N
ATOM   3077  HZ1 LYS A 846      63.970  42.620  32.610  1.00  0.00           H
ATOM   3078  HZ2 LYS A 846      62.730  43.660  33.160  1.00  0.00           H
ATOM   3079  HZ3 LYS A 846      62.330  42.200  32.500  1.00  0.00           H
ATOM   3080  C   LYS A 846      67.930  42.850  35.130  1.00  0.00           C
ATOM   3081  O   LYS A 846      68.130  42.570  33.900  1.00  0.00           O
ATOM   3082  N   THR A 847      68.270  44.110  35.630  1.00  0.00           N
ATOM   3083  HN  THR A 847      68.060  44.350  36.570  1.00  0.00           H
ATOM   3084  CA  THR A 847      69.120  45.030  34.820  1.00  0.00           C
ATOM   3085  HA  THR A 847      68.680  44.960  33.830  1.00  0.00           H
ATOM   3086  CB  THR A 847      68.940  46.510  35.240  1.00  0.00           C
ATOM   3087  HB  THR A 847      69.430  47.090  34.420  1.00  0.00           H
ATOM   3088  OG1 THR A 847      69.450  46.850  36.540  1.00  0.00           O
ATOM   3089  HG1 THR A 847      69.010  46.250  37.140  1.00  0.00           H
ATOM   3090  CG2 THR A 847      67.420  46.840  35.210  1.00  0.00           C
ATOM   3091 HG21 THR A 847      66.930  46.410  34.320  1.00  0.00           H
ATOM   3092 HG22 THR A 847      67.220  47.940  35.190  1.00  0.00           H
ATOM   3093 HG23 THR A 847      66.850  46.290  36.000  1.00  0.00           H
ATOM   3094  C   THR A 847      70.600  44.720  34.800  1.00  0.00           C
ATOM   3095  O   THR A 847      71.370  45.270  33.990  1.00  0.00           O
ATOM   3096  N   LYS A 848      71.130  43.900  35.700  1.00  0.00           N
ATOM   3097  HN  LYS A 848      70.590  43.400  36.380  1.00  0.00           H
ATOM   3098  CA  LYS A 848      72.560  43.540  35.680  1.00  0.00           C
ATOM   3099  HA  LYS A 848      73.150  44.360  35.290  1.00  0.00           H
ATOM   3100  CB  LYS A 848      73.050  43.230  37.150  1.00  0.00           C
ATOM   3101  HB1 LYS A 848      74.130  42.960  37.220  1.00  0.00           H
ATOM   3102  HB2 LYS A 848      72.520  42.300  37.460  1.00  0.00           H
ATOM   3103  CG  LYS A 848      72.640  44.380  38.190  1.00  0.00           C
ATOM   3104  HG1 LYS A 848      73.150  44.190  39.160  1.00  0.00           H
ATOM   3105  HG2 LYS A 848      71.580  44.240  38.480  1.00  0.00           H
ATOM   3106  CD  LYS A 848      72.940  45.800  37.790  1.00  0.00           C
ATOM   3107  HD1 LYS A 848      72.510  46.140  36.820  1.00  0.00           H
ATOM   3108  HD2 LYS A 848      74.030  45.960  37.680  1.00  0.00           H
ATOM   3109  CE  LYS A 848      72.490  46.860  38.780  1.00  0.00           C
ATOM   3110  HE1 LYS A 848      71.380  46.850  38.780  1.00  0.00           H
ATOM   3111  HE2 LYS A 848      72.880  47.850  38.450  1.00  0.00           H
ATOM   3112  NZ  LYS A 848      72.920  46.530  40.160  1.00  0.00           N
ATOM   3113  HZ1 LYS A 848      72.850  47.380  40.740  1.00  0.00           H
ATOM   3114  HZ2 LYS A 848      73.810  45.990  40.190  1.00  0.00           H
ATOM   3115  HZ3 LYS A 848      72.180  45.870  40.480  1.00  0.00           H
ATOM   3116  C   LYS A 848      72.800  42.320  34.840  1.00  0.00           C
ATOM   3117  O   LYS A 848      71.930  41.680  34.310  1.00  0.00           O
ATOM   3118  N   ARG A 849      74.130  41.970  34.630  1.00  0.00           N
ATOM   3119  HN  ARG A 849      74.830  42.550  35.040  1.00  0.00           H
ATOM   3120  CA  ARG A 849      74.530  40.950  33.620  1.00  0.00           C
ATOM   3121  HA  ARG A 849      73.900  41.000  32.740  1.00  0.00           H
ATOM   3122  CB  ARG A 849      75.940  41.140  33.000  1.00  0.00           C
ATOM   3123  HB1 ARG A 849      75.910  42.160  32.570  1.00  0.00           H
ATOM   3124  HB2 ARG A 849      75.950  40.380  32.200  1.00  0.00           H
ATOM   3125  CG  ARG A 849      77.160  41.230  33.950  1.00  0.00           C
ATOM   3126  HG1 ARG A 849      76.930  41.570  34.970  1.00  0.00           H
ATOM   3127  HG2 ARG A 849      77.820  42.070  33.630  1.00  0.00           H
ATOM   3128  CD  ARG A 849      78.000  39.980  34.130  1.00  0.00           C
ATOM   3129  HD1 ARG A 849      78.310  39.530  33.160  1.00  0.00           H
ATOM   3130  HD2 ARG A 849      77.450  39.190  34.680  1.00  0.00           H
ATOM   3131  NE  ARG A 849      79.260  40.250  34.950  1.00  0.00           N
ATOM   3132  HE  ARG A 849      79.520  41.190  35.180  1.00  0.00           H
ATOM   3133  CZ  ARG A 849      80.120  39.330  35.220  1.00  0.00           C
ATOM   3134  NH1 ARG A 849      81.290  39.570  35.760  1.00  0.00           N
ATOM   3135 HH11 ARG A 849      81.570  40.520  35.860  1.00  0.00           H
ATOM   3136 HH12 ARG A 849      82.040  38.950  35.560  1.00  0.00           H
ATOM   3137  NH2 ARG A 849      79.820  38.080  34.860  1.00  0.00           N
ATOM   3138 HH21 ARG A 849      78.910  38.010  34.450  1.00  0.00           H
ATOM   3139 HH22 ARG A 849      80.430  37.300  34.930  1.00  0.00           H
ATOM   3140  C   ARG A 849      74.380  39.430  34.140  1.00  0.00           C
ATOM   3141  O   ARG A 849      74.410  38.470  33.400  1.00  0.00           O
ATOM   3142  N   TYR A 850      74.170  39.230  35.450  1.00  0.00           N
ATOM   3143  HN  TYR A 850      74.040  39.940  36.130  1.00  0.00           H
ATOM   3144  CA  TYR A 850      74.370  37.970  36.060  1.00  0.00           C
ATOM   3145  HA  TYR A 850      75.310  37.570  35.700  1.00  0.00           H
ATOM   3146  CB  TYR A 850      74.430  38.160  37.600  1.00  0.00           C
ATOM   3147  HB1 TYR A 850      75.000  37.330  38.060  1.00  0.00           H
ATOM   3148  HB2 TYR A 850      73.450  38.370  38.070  1.00  0.00           H
ATOM   3149  CG  TYR A 850      75.130  39.450  37.910  1.00  0.00           C
ATOM   3150  CD1 TYR A 850      76.390  39.790  37.370  1.00  0.00           C
ATOM   3151  HD1 TYR A 850      76.950  39.040  36.820  1.00  0.00           H
ATOM   3152  CE1 TYR A 850      76.940  41.070  37.590  1.00  0.00           C
ATOM   3153  HE1 TYR A 850      77.800  41.320  36.980  1.00  0.00           H
ATOM   3154  CZ  TYR A 850      76.230  41.980  38.380  1.00  0.00           C
ATOM   3155  OH  TYR A 850      76.710  43.250  38.650  1.00  0.00           O
ATOM   3156  HH  TYR A 850      77.110  43.590  37.840  1.00  0.00           H
ATOM   3157  CD2 TYR A 850      74.580  40.340  38.850  1.00  0.00           C
ATOM   3158  HD2 TYR A 850      73.560  40.130  39.160  1.00  0.00           H
ATOM   3159  CE2 TYR A 850      75.110  41.550  39.090  1.00  0.00           C
ATOM   3160  HE2 TYR A 850      74.530  42.210  39.740  1.00  0.00           H
ATOM   3161  C   TYR A 850      73.180  37.030  35.780  1.00  0.00           C
ATOM   3162  O   TYR A 850      72.030  37.430  36.000  1.00  0.00           O
ATOM   3163  N   PHE A 851      73.490  35.850  35.240  1.00  0.00           N
ATOM   3164  HN  PHE A 851      74.420  35.640  34.950  1.00  0.00           H
ATOM   3165  CA  PHE A 851      72.550  34.760  35.050  1.00  0.00           C
ATOM   3166  HA  PHE A 851      73.120  33.870  34.810  1.00  0.00           H
ATOM   3167  CB  PHE A 851      71.790  34.340  36.370  1.00  0.00           C
ATOM   3168  HB1 PHE A 851      71.500  33.280  36.290  1.00  0.00           H
ATOM   3169  HB2 PHE A 851      70.870  34.970  36.470  1.00  0.00           H
ATOM   3170  CG  PHE A 851      72.570  34.340  37.650  1.00  0.00           C
ATOM   3171  CD1 PHE A 851      72.050  34.990  38.850  1.00  0.00           C
ATOM   3172  HD1 PHE A 851      71.170  35.620  38.880  1.00  0.00           H
ATOM   3173  CE1 PHE A 851      72.990  34.970  39.980  1.00  0.00           C
ATOM   3174  HE1 PHE A 851      72.610  35.480  40.850  1.00  0.00           H
ATOM   3175  CZ  PHE A 851      74.100  34.090  40.070  1.00  0.00           C
ATOM   3176  HZ  PHE A 851      74.750  34.030  40.930  1.00  0.00           H
ATOM   3177  CD2 PHE A 851      73.760  33.530  37.730  1.00  0.00           C
ATOM   3178  HD2 PHE A 851      74.160  33.050  36.850  1.00  0.00           H
ATOM   3179  CE2 PHE A 851      74.500  33.480  38.840  1.00  0.00           C
ATOM   3180  HE2 PHE A 851      75.310  32.750  38.930  1.00  0.00           H
ATOM   3181  C   PHE A 851      71.560  34.880  33.870  1.00  0.00           C
ATOM   3182  O   PHE A 851      71.280  35.970  33.420  1.00  0.00           O
ATOM   3183  N   PRO A 852      71.110  33.790  33.260  1.00  0.00           N
ATOM   3184  CD  PRO A 852      71.470  32.390  33.580  1.00  0.00           C
ATOM   3185  HD1 PRO A 852      70.950  32.120  34.510  1.00  0.00           H
ATOM   3186  HD2 PRO A 852      72.580  32.320  33.490  1.00  0.00           H
ATOM   3187  CA  PRO A 852      70.110  33.830  32.190  1.00  0.00           C
ATOM   3188  HA  PRO A 852      70.550  34.340  31.330  1.00  0.00           H
ATOM   3189  CB  PRO A 852      69.610  32.320  31.970  1.00  0.00           C
ATOM   3190  HB1 PRO A 852      69.470  32.180  30.880  1.00  0.00           H
ATOM   3191  HB2 PRO A 852      68.730  32.100  32.610  1.00  0.00           H
ATOM   3192  CG  PRO A 852      70.760  31.510  32.480  1.00  0.00           C
ATOM   3193  HG1 PRO A 852      70.460  30.570  32.960  1.00  0.00           H
ATOM   3194  HG2 PRO A 852      71.410  31.180  31.650  1.00  0.00           H
ATOM   3195  C   PRO A 852      68.950  34.820  32.510  1.00  0.00           C
ATOM   3196  O   PRO A 852      68.640  35.120  33.670  1.00  0.00           O
ATOM   3197  N   THR A 853      68.350  35.440  31.510  1.00  0.00           N
ATOM   3198  HN  THR A 853      68.560  35.200  30.580  1.00  0.00           H
ATOM   3199  CA  THR A 853      67.320  36.530  31.600  1.00  0.00           C
ATOM   3200  HA  THR A 853      67.750  37.430  32.030  1.00  0.00           H
ATOM   3201  CB  THR A 853      66.810  36.960  30.210  1.00  0.00           C
ATOM   3202  HB  THR A 853      66.030  36.270  29.810  1.00  0.00           H
ATOM   3203  OG1 THR A 853      67.940  37.130  29.370  1.00  0.00           O
ATOM   3204  HG1 THR A 853      68.470  36.340  29.280  1.00  0.00           H
ATOM   3205  CG2 THR A 853      66.270  38.390  30.190  1.00  0.00           C
ATOM   3206 HG21 THR A 853      65.960  38.680  29.160  1.00  0.00           H
ATOM   3207 HG22 THR A 853      67.110  39.050  30.510  1.00  0.00           H
ATOM   3208 HG23 THR A 853      65.330  38.430  30.790  1.00  0.00           H
ATOM   3209  C   THR A 853      66.100  36.110  32.410  1.00  0.00           C
ATOM   3210  O   THR A 853      65.640  36.950  33.220  1.00  0.00           O
ATOM   3211  N   LYS A 854      65.550  34.870  32.210  1.00  0.00           N
ATOM   3212  HN  LYS A 854      66.030  34.370  31.490  1.00  0.00           H
ATOM   3213  CA  LYS A 854      64.630  34.300  33.110  1.00  0.00           C
ATOM   3214  HA  LYS A 854      63.720  34.880  33.120  1.00  0.00           H
ATOM   3215  CB  LYS A 854      64.300  32.840  32.760  1.00  0.00           C
ATOM   3216  HB1 LYS A 854      63.700  32.260  33.500  1.00  0.00           H
ATOM   3217  HB2 LYS A 854      65.260  32.280  32.590  1.00  0.00           H
ATOM   3218  CG  LYS A 854      63.460  32.600  31.450  1.00  0.00           C
ATOM   3219  HG1 LYS A 854      63.600  31.530  31.170  1.00  0.00           H
ATOM   3220  HG2 LYS A 854      63.810  33.210  30.580  1.00  0.00           H
ATOM   3221  CD  LYS A 854      61.920  32.920  31.550  1.00  0.00           C
ATOM   3222  HD1 LYS A 854      61.780  33.960  31.210  1.00  0.00           H
ATOM   3223  HD2 LYS A 854      61.740  32.730  32.630  1.00  0.00           H
ATOM   3224  CE  LYS A 854      61.070  32.020  30.680  1.00  0.00           C
ATOM   3225  HE1 LYS A 854      61.480  30.990  30.730  1.00  0.00           H
ATOM   3226  HE2 LYS A 854      61.100  32.400  29.640  1.00  0.00           H
ATOM   3227  NZ  LYS A 854      59.630  31.870  30.970  1.00  0.00           N
ATOM   3228  HZ1 LYS A 854      59.120  32.770  30.930  1.00  0.00           H
ATOM   3229  HZ2 LYS A 854      59.680  31.540  31.950  1.00  0.00           H
ATOM   3230  HZ3 LYS A 854      59.100  31.250  30.320  1.00  0.00           H
ATOM   3231  C   LYS A 854      64.980  34.290  34.610  1.00  0.00           C
ATOM   3232  O   LYS A 854      64.150  34.670  35.360  1.00  0.00           O
ATOM   3233  N   VAL A 855      66.220  33.810  34.960  1.00  0.00           N
ATOM   3234  HN  VAL A 855      66.860  33.610  34.220  1.00  0.00           H
ATOM   3235  CA  VAL A 855      66.700  33.630  36.280  1.00  0.00           C
ATOM   3236  HA  VAL A 855      66.040  32.960  36.820  1.00  0.00           H
ATOM   3237  CB  VAL A 855      68.090  32.970  36.280  1.00  0.00           C
ATOM   3238  HB  VAL A 855      68.850  33.430  35.600  1.00  0.00           H
ATOM   3239  CG1 VAL A 855      68.700  32.990  37.760  1.00  0.00           C
ATOM   3240 HG11 VAL A 855      68.000  32.510  38.480  1.00  0.00           H
ATOM   3241 HG12 VAL A 855      69.020  34.000  38.070  1.00  0.00           H
ATOM   3242 HG13 VAL A 855      69.560  32.300  37.640  1.00  0.00           H
ATOM   3243  CG2 VAL A 855      68.050  31.530  35.830  1.00  0.00           C
ATOM   3244 HG21 VAL A 855      67.750  30.990  36.750  1.00  0.00           H
ATOM   3245 HG22 VAL A 855      69.050  31.160  35.540  1.00  0.00           H
ATOM   3246 HG23 VAL A 855      67.330  31.430  34.980  1.00  0.00           H
ATOM   3247  C   VAL A 855      66.630  34.950  37.000  1.00  0.00           C
ATOM   3248  O   VAL A 855      66.120  35.120  38.080  1.00  0.00           O
ATOM   3249  N   ARG A 856      67.270  35.980  36.380  1.00  0.00           N
ATOM   3250  HN  ARG A 856      67.890  35.780  35.620  1.00  0.00           H
ATOM   3251  CA  ARG A 856      67.410  37.270  36.970  1.00  0.00           C
ATOM   3252  HA  ARG A 856      67.510  37.110  38.030  1.00  0.00           H
ATOM   3253  CB  ARG A 856      68.440  38.090  36.160  1.00  0.00           C
ATOM   3254  HB1 ARG A 856      69.420  37.610  36.360  1.00  0.00           H
ATOM   3255  HB2 ARG A 856      68.640  39.130  36.530  1.00  0.00           H
ATOM   3256  CG  ARG A 856      68.340  38.400  34.650  1.00  0.00           C
ATOM   3257  HG1 ARG A 856      67.510  39.110  34.480  1.00  0.00           H
ATOM   3258  HG2 ARG A 856      68.000  37.640  33.910  1.00  0.00           H
ATOM   3259  CD  ARG A 856      69.590  39.060  34.050  1.00  0.00           C
ATOM   3260  HD1 ARG A 856      70.430  38.330  34.140  1.00  0.00           H
ATOM   3261  HD2 ARG A 856      69.860  39.960  34.630  1.00  0.00           H
ATOM   3262  NE  ARG A 856      69.380  39.460  32.660  1.00  0.00           N
ATOM   3263  HE  ARG A 856      69.010  40.380  32.490  1.00  0.00           H
ATOM   3264  CZ  ARG A 856      70.170  39.020  31.660  1.00  0.00           C
ATOM   3265  NH1 ARG A 856      70.930  37.980  31.670  1.00  0.00           N
ATOM   3266 HH11 ARG A 856      71.150  37.520  32.520  1.00  0.00           H
ATOM   3267 HH12 ARG A 856      71.330  37.620  30.830  1.00  0.00           H
ATOM   3268  NH2 ARG A 856      69.990  39.620  30.520  1.00  0.00           N
ATOM   3269 HH21 ARG A 856      70.450  39.270  29.700  1.00  0.00           H
ATOM   3270 HH22 ARG A 856      69.340  40.380  30.440  1.00  0.00           H
ATOM   3271  C   ARG A 856      66.040  37.970  37.020  1.00  0.00           C
ATOM   3272  O   ARG A 856      65.740  38.650  37.970  1.00  0.00           O
ATOM   3273  N   SER A 857      65.150  37.770  36.000  1.00  0.00           N
ATOM   3274  HN  SER A 857      65.540  37.440  35.140  1.00  0.00           H
ATOM   3275  CA  SER A 857      63.720  38.220  36.050  1.00  0.00           C
ATOM   3276  HA  SER A 857      63.800  39.280  36.210  1.00  0.00           H
ATOM   3277  CB  SER A 857      63.020  37.760  34.810  1.00  0.00           C
ATOM   3278  HB1 SER A 857      61.960  38.070  34.870  1.00  0.00           H
ATOM   3279  HB2 SER A 857      62.930  36.710  34.460  1.00  0.00           H
ATOM   3280  OG  SER A 857      63.580  38.410  33.650  1.00  0.00           O
ATOM   3281  HG1 SER A 857      64.380  37.910  33.480  1.00  0.00           H
ATOM   3282  C   SER A 857      62.950  37.620  37.250  1.00  0.00           C
ATOM   3283  O   SER A 857      62.110  38.320  37.830  1.00  0.00           O
ATOM   3284  N   THR A 858      63.140  36.340  37.540  1.00  0.00           N
ATOM   3285  HN  THR A 858      63.790  35.780  37.030  1.00  0.00           H
ATOM   3286  CA  THR A 858      62.500  35.650  38.680  1.00  0.00           C
ATOM   3287  HA  THR A 858      61.480  35.980  38.600  1.00  0.00           H
ATOM   3288  CB  THR A 858      62.590  34.100  38.470  1.00  0.00           C
ATOM   3289  HB  THR A 858      63.660  33.800  38.460  1.00  0.00           H
ATOM   3290  OG1 THR A 858      62.040  33.810  37.140  1.00  0.00           O
ATOM   3291  HG1 THR A 858      62.580  34.060  36.400  1.00  0.00           H
ATOM   3292  CG2 THR A 858      61.700  33.340  39.420  1.00  0.00           C
ATOM   3293 HG21 THR A 858      61.960  33.780  40.400  1.00  0.00           H
ATOM   3294 HG22 THR A 858      61.960  32.270  39.510  1.00  0.00           H
ATOM   3295 HG23 THR A 858      60.630  33.510  39.200  1.00  0.00           H
ATOM   3296  C   THR A 858      62.990  36.170  39.980  1.00  0.00           C
ATOM   3297  O   THR A 858      62.230  36.450  40.900  1.00  0.00           O
ATOM   3298  N   ILE A 859      64.310  36.410  40.140  1.00  0.00           N
ATOM   3299  HN  ILE A 859      64.940  36.080  39.440  1.00  0.00           H
ATOM   3300  CA  ILE A 859      64.930  37.120  41.290  1.00  0.00           C
ATOM   3301  HA  ILE A 859      64.630  36.570  42.180  1.00  0.00           H
ATOM   3302  CB  ILE A 859      66.410  37.300  41.250  1.00  0.00           C
ATOM   3303  HB  ILE A 859      66.540  37.680  40.220  1.00  0.00           H
ATOM   3304  CG2 ILE A 859      66.950  38.220  42.420  1.00  0.00           C
ATOM   3305 HG21 ILE A 859      66.550  37.910  43.410  1.00  0.00           H
ATOM   3306 HG22 ILE A 859      66.580  39.250  42.230  1.00  0.00           H
ATOM   3307 HG23 ILE A 859      68.050  38.280  42.490  1.00  0.00           H
ATOM   3308  CG1 ILE A 859      67.000  35.880  41.450  1.00  0.00           C
ATOM   3309 HG11 ILE A 859      66.260  35.120  41.130  1.00  0.00           H
ATOM   3310 HG12 ILE A 859      67.400  35.620  42.460  1.00  0.00           H
ATOM   3311  CD  ILE A 859      68.230  35.640  40.560  1.00  0.00           C
ATOM   3312  HD1 ILE A 859      67.980  35.770  39.480  1.00  0.00           H
ATOM   3313  HD2 ILE A 859      68.440  34.550  40.620  1.00  0.00           H
ATOM   3314  HD3 ILE A 859      69.070  36.330  40.790  1.00  0.00           H
ATOM   3315  C   ILE A 859      64.250  38.520  41.470  1.00  0.00           C
ATOM   3316  O   ILE A 859      63.930  38.980  42.600  1.00  0.00           O
ATOM   3317  N   SER A 860      63.940  39.190  40.380  1.00  0.00           N
ATOM   3318  HN  SER A 860      64.120  38.730  39.510  1.00  0.00           H
ATOM   3319  CA  SER A 860      63.260  40.500  40.470  1.00  0.00           C
ATOM   3320  HA  SER A 860      63.820  41.000  41.250  1.00  0.00           H
ATOM   3321  CB  SER A 860      63.220  41.290  39.120  1.00  0.00           C
ATOM   3322  HB1 SER A 860      62.310  41.910  38.930  1.00  0.00           H
ATOM   3323  HB2 SER A 860      63.340  40.470  38.390  1.00  0.00           H
ATOM   3324  OG  SER A 860      64.310  42.170  38.900  1.00  0.00           O
ATOM   3325  HG1 SER A 860      64.260  42.890  39.540  1.00  0.00           H
ATOM   3326  C   SER A 860      61.750  40.510  40.970  1.00  0.00           C
ATOM   3327  O   SER A 860      61.440  41.270  41.900  1.00  0.00           O
ATOM   3328  N   ASP A 861      60.980  39.520  40.500  1.00  0.00           N
ATOM   3329  HN  ASP A 861      61.370  38.940  39.790  1.00  0.00           H
ATOM   3330  CA  ASP A 861      59.590  39.320  40.940  1.00  0.00           C
ATOM   3331  HA  ASP A 861      59.040  40.250  41.010  1.00  0.00           H
ATOM   3332  CB  ASP A 861      58.910  38.170  40.230  1.00  0.00           C
ATOM   3333  HB1 ASP A 861      58.060  37.660  40.750  1.00  0.00           H
ATOM   3334  HB2 ASP A 861      59.650  37.370  40.080  1.00  0.00           H
ATOM   3335  CG  ASP A 861      58.430  38.690  38.930  1.00  0.00           C
ATOM   3336  OD1 ASP A 861      58.290  39.950  38.750  1.00  0.00           O
ATOM   3337  OD2 ASP A 861      58.190  37.850  38.040  1.00  0.00           O
ATOM   3338  C   ASP A 861      59.540  38.750  42.380  1.00  0.00           C
ATOM   3339  O   ASP A 861      58.570  39.030  43.150  1.00  0.00           O
ATOM   3340  N   PHE A 862      60.570  37.980  42.860  1.00  0.00           N
ATOM   3341  HN  PHE A 862      61.320  37.700  42.260  1.00  0.00           H
ATOM   3342  CA  PHE A 862      60.590  37.420  44.180  1.00  0.00           C
ATOM   3343  HA  PHE A 862      59.550  37.470  44.460  1.00  0.00           H
ATOM   3344  CB  PHE A 862      61.110  35.970  44.090  1.00  0.00           C
ATOM   3345  HB1 PHE A 862      62.160  36.030  43.730  1.00  0.00           H
ATOM   3346  HB2 PHE A 862      60.590  35.250  43.430  1.00  0.00           H
ATOM   3347  CG  PHE A 862      61.230  35.180  45.400  1.00  0.00           C
ATOM   3348  CD1 PHE A 862      59.980  34.720  45.960  1.00  0.00           C
ATOM   3349  HD1 PHE A 862      59.050  34.950  45.460  1.00  0.00           H
ATOM   3350  CE1 PHE A 862      59.950  33.940  47.120  1.00  0.00           C
ATOM   3351  HE1 PHE A 862      59.000  33.600  47.490  1.00  0.00           H
ATOM   3352  CZ  PHE A 862      61.180  33.520  47.700  1.00  0.00           C
ATOM   3353  HZ  PHE A 862      61.170  32.920  48.590  1.00  0.00           H
ATOM   3354  CD2 PHE A 862      62.440  34.740  46.010  1.00  0.00           C
ATOM   3355  HD2 PHE A 862      63.320  35.140  45.520  1.00  0.00           H
ATOM   3356  CE2 PHE A 862      62.410  33.940  47.150  1.00  0.00           C
ATOM   3357  HE2 PHE A 862      63.290  33.700  47.720  1.00  0.00           H
ATOM   3358  C   PHE A 862      61.290  38.310  45.290  1.00  0.00           C
ATOM   3359  O   PHE A 862      61.260  37.990  46.480  1.00  0.00           O
ATOM   3360  N   ALA A 863      61.730  39.510  44.800  1.00  0.00           N
ATOM   3361  HN  ALA A 863      61.560  39.690  43.830  1.00  0.00           H
ATOM   3362  CA  ALA A 863      62.520  40.500  45.510  1.00  0.00           C
ATOM   3363  HA  ALA A 863      63.520  40.070  45.560  1.00  0.00           H
ATOM   3364  CB  ALA A 863      62.690  41.740  44.610  1.00  0.00           C
ATOM   3365  HB1 ALA A 863      63.400  41.600  43.760  1.00  0.00           H
ATOM   3366  HB2 ALA A 863      62.880  42.650  45.230  1.00  0.00           H
ATOM   3367  HB3 ALA A 863      61.680  41.920  44.200  1.00  0.00           H
ATOM   3368  C   ALA A 863      62.010  40.790  46.980  1.00  0.00           C
ATOM   3369  O   ALA A 863      62.830  40.770  47.860  1.00  0.00           O
ATOM   3370  N   VAL A 864      60.720  41.210  47.310  1.00  0.00           N
ATOM   3371  HN  VAL A 864      60.160  41.260  46.480  1.00  0.00           H
ATOM   3372  CA  VAL A 864      60.330  41.660  48.630  1.00  0.00           C
ATOM   3373  HA  VAL A 864      61.040  42.410  48.920  1.00  0.00           H
ATOM   3374  CB  VAL A 864      58.940  42.220  48.670  1.00  0.00           C
ATOM   3375  HB  VAL A 864      58.180  41.420  48.520  1.00  0.00           H
ATOM   3376  CG1 VAL A 864      58.730  42.920  49.980  1.00  0.00           C
ATOM   3377 HG11 VAL A 864      57.820  43.550  50.040  1.00  0.00           H
ATOM   3378 HG12 VAL A 864      59.600  43.540  50.290  1.00  0.00           H
ATOM   3379 HG13 VAL A 864      58.710  42.190  50.820  1.00  0.00           H
ATOM   3380  CG2 VAL A 864      58.850  43.250  47.530  1.00  0.00           C
ATOM   3381 HG21 VAL A 864      59.530  44.110  47.720  1.00  0.00           H
ATOM   3382 HG22 VAL A 864      57.890  43.790  47.610  1.00  0.00           H
ATOM   3383 HG23 VAL A 864      59.030  42.870  46.510  1.00  0.00           H
ATOM   3384  C   VAL A 864      60.280  40.490  49.600  1.00  0.00           C
ATOM   3385  O   VAL A 864      60.920  40.550  50.690  1.00  0.00           O
ATOM   3386  N   PHE A 865      59.590  39.310  49.360  1.00  0.00           N
ATOM   3387  HN  PHE A 865      58.980  39.140  48.600  1.00  0.00           H
ATOM   3388  CA  PHE A 865      59.680  38.200  50.200  1.00  0.00           C
ATOM   3389  HA  PHE A 865      59.260  38.490  51.150  1.00  0.00           H
ATOM   3390  CB  PHE A 865      58.700  37.030  49.710  1.00  0.00           C
ATOM   3391  HB1 PHE A 865      59.100  36.850  48.690  1.00  0.00           H
ATOM   3392  HB2 PHE A 865      57.670  37.430  49.580  1.00  0.00           H
ATOM   3393  CG  PHE A 865      58.680  35.710  50.520  1.00  0.00           C
ATOM   3394  CD1 PHE A 865      59.810  34.890  50.700  1.00  0.00           C
ATOM   3395  HD1 PHE A 865      60.760  35.060  50.220  1.00  0.00           H
ATOM   3396  CE1 PHE A 865      59.700  33.780  51.520  1.00  0.00           C
ATOM   3397  HE1 PHE A 865      60.540  33.100  51.460  1.00  0.00           H
ATOM   3398  CZ  PHE A 865      58.510  33.370  52.200  1.00  0.00           C
ATOM   3399  HZ  PHE A 865      58.390  32.450  52.750  1.00  0.00           H
ATOM   3400  CD2 PHE A 865      57.560  35.400  51.290  1.00  0.00           C
ATOM   3401  HD2 PHE A 865      56.730  36.090  51.200  1.00  0.00           H
ATOM   3402  CE2 PHE A 865      57.420  34.270  52.110  1.00  0.00           C
ATOM   3403  HE2 PHE A 865      56.460  34.060  52.570  1.00  0.00           H
ATOM   3404  C   PHE A 865      61.150  37.710  50.400  1.00  0.00           C
ATOM   3405  O   PHE A 865      61.540  37.410  51.570  1.00  0.00           O
ATOM   3406  N   LEU A 866      62.010  37.680  49.320  1.00  0.00           N
ATOM   3407  HN  LEU A 866      61.610  37.760  48.410  1.00  0.00           H
ATOM   3408  CA  LEU A 866      63.500  37.360  49.390  1.00  0.00           C
ATOM   3409  HA  LEU A 866      63.660  36.350  49.760  1.00  0.00           H
ATOM   3410  CB  LEU A 866      64.110  37.480  48.020  1.00  0.00           C
ATOM   3411  HB1 LEU A 866      63.910  38.490  47.610  1.00  0.00           H
ATOM   3412  HB2 LEU A 866      63.670  36.690  47.380  1.00  0.00           H
ATOM   3413  CG  LEU A 866      65.650  37.370  47.790  1.00  0.00           C
ATOM   3414  HG  LEU A 866      66.130  38.120  48.450  1.00  0.00           H
ATOM   3415  CD1 LEU A 866      66.100  35.980  48.180  1.00  0.00           C
ATOM   3416 HD11 LEU A 866      67.210  35.890  48.270  1.00  0.00           H
ATOM   3417 HD12 LEU A 866      65.800  35.340  47.320  1.00  0.00           H
ATOM   3418 HD13 LEU A 866      65.520  35.640  49.050  1.00  0.00           H
ATOM   3419  CD2 LEU A 866      65.990  37.690  46.400  1.00  0.00           C
ATOM   3420 HD21 LEU A 866      67.040  37.940  46.110  1.00  0.00           H
ATOM   3421 HD22 LEU A 866      65.400  38.590  46.150  1.00  0.00           H
ATOM   3422 HD23 LEU A 866      65.690  36.900  45.680  1.00  0.00           H
ATOM   3423  C   LEU A 866      64.240  38.290  50.280  1.00  0.00           C
ATOM   3424  O   LEU A 866      64.910  37.840  51.220  1.00  0.00           O
ATOM   3425  N   THR A 867      63.920  39.630  50.140  1.00  0.00           N
ATOM   3426  HN  THR A 867      63.370  39.820  49.340  1.00  0.00           H
ATOM   3427  CA  THR A 867      64.430  40.680  51.030  1.00  0.00           C
ATOM   3428  HA  THR A 867      65.500  40.770  50.940  1.00  0.00           H
ATOM   3429  CB  THR A 867      63.880  42.080  50.740  1.00  0.00           C
ATOM   3430  HB  THR A 867      62.770  42.030  50.720  1.00  0.00           H
ATOM   3431  OG1 THR A 867      64.360  42.410  49.450  1.00  0.00           O
ATOM   3432  HG1 THR A 867      63.910  41.900  48.770  1.00  0.00           H
ATOM   3433  CG2 THR A 867      64.450  43.240  51.590  1.00  0.00           C
ATOM   3434 HG21 THR A 867      63.940  44.210  51.450  1.00  0.00           H
ATOM   3435 HG22 THR A 867      65.510  43.380  51.280  1.00  0.00           H
ATOM   3436 HG23 THR A 867      64.480  42.950  52.670  1.00  0.00           H
ATOM   3437  C   THR A 867      64.300  40.410  52.550  1.00  0.00           C
ATOM   3438  O   THR A 867      65.260  40.530  53.300  1.00  0.00           O
ATOM   3439  N   ILE A 868      63.070  40.010  52.960  1.00  0.00           N
ATOM   3440  HN  ILE A 868      62.340  40.020  52.300  1.00  0.00           H
ATOM   3441  CA  ILE A 868      62.730  39.600  54.290  1.00  0.00           C
ATOM   3442  HA  ILE A 868      63.230  40.300  54.940  1.00  0.00           H
ATOM   3443  CB  ILE A 868      61.210  39.540  54.470  1.00  0.00           C
ATOM   3444  HB  ILE A 868      60.750  38.700  53.910  1.00  0.00           H
ATOM   3445  CG2 ILE A 868      61.050  39.340  56.020  1.00  0.00           C
ATOM   3446 HG21 ILE A 868      61.650  40.160  56.480  1.00  0.00           H
ATOM   3447 HG22 ILE A 868      61.440  38.340  56.310  1.00  0.00           H
ATOM   3448 HG23 ILE A 868      59.970  39.340  56.260  1.00  0.00           H
ATOM   3449  CG1 ILE A 868      60.670  40.890  54.070  1.00  0.00           C
ATOM   3450 HG11 ILE A 868      60.990  41.100  53.030  1.00  0.00           H
ATOM   3451 HG12 ILE A 868      60.920  41.750  54.740  1.00  0.00           H
ATOM   3452  CD  ILE A 868      59.130  40.880  54.000  1.00  0.00           C
ATOM   3453  HD1 ILE A 868      58.680  41.890  54.010  1.00  0.00           H
ATOM   3454  HD2 ILE A 868      58.740  40.350  54.890  1.00  0.00           H
ATOM   3455  HD3 ILE A 868      58.750  40.370  53.080  1.00  0.00           H
ATOM   3456  C   ILE A 868      63.490  38.420  54.760  1.00  0.00           C
ATOM   3457  O   ILE A 868      64.090  38.440  55.820  1.00  0.00           O
ATOM   3458  N   VAL A 869      63.550  37.270  54.010  1.00  0.00           N
ATOM   3459  HN  VAL A 869      62.920  37.140  53.250  1.00  0.00           H
ATOM   3460  CA  VAL A 869      64.250  36.040  54.290  1.00  0.00           C
ATOM   3461  HA  VAL A 869      63.890  35.680  55.250  1.00  0.00           H
ATOM   3462  CB  VAL A 869      64.000  34.880  53.330  1.00  0.00           C
ATOM   3463  HB  VAL A 869      63.960  35.370  52.330  1.00  0.00           H
ATOM   3464  CG1 VAL A 869      65.000  33.740  53.410  1.00  0.00           C
ATOM   3465 HG11 VAL A 869      65.350  33.580  54.450  1.00  0.00           H
ATOM   3466 HG12 VAL A 869      65.800  34.010  52.700  1.00  0.00           H
ATOM   3467 HG13 VAL A 869      64.530  32.800  53.040  1.00  0.00           H
ATOM   3468  CG2 VAL A 869      62.620  34.270  53.510  1.00  0.00           C
ATOM   3469 HG21 VAL A 869      62.350  33.400  52.870  1.00  0.00           H
ATOM   3470 HG22 VAL A 869      61.820  35.050  53.400  1.00  0.00           H
ATOM   3471 HG23 VAL A 869      62.670  33.880  54.550  1.00  0.00           H
ATOM   3472  C   VAL A 869      65.800  36.260  54.510  1.00  0.00           C
ATOM   3473  O   VAL A 869      66.230  35.610  55.450  1.00  0.00           O
ATOM   3474  N   ILE A 870      66.530  37.190  53.760  1.00  0.00           N
ATOM   3475  HN  ILE A 870      66.130  37.540  52.910  1.00  0.00           H
ATOM   3476  CA  ILE A 870      67.890  37.450  53.980  1.00  0.00           C
ATOM   3477  HA  ILE A 870      68.390  36.490  53.980  1.00  0.00           H
ATOM   3478  CB  ILE A 870      68.480  38.300  52.850  1.00  0.00           C
ATOM   3479  HB  ILE A 870      67.890  39.200  52.550  1.00  0.00           H
ATOM   3480  CG2 ILE A 870      69.870  38.740  53.320  1.00  0.00           C
ATOM   3481 HG21 ILE A 870      70.460  37.830  53.490  1.00  0.00           H
ATOM   3482 HG22 ILE A 870      69.850  39.400  54.220  1.00  0.00           H
ATOM   3483 HG23 ILE A 870      70.560  39.230  52.600  1.00  0.00           H
ATOM   3484  CG1 ILE A 870      68.460  37.430  51.570  1.00  0.00           C
ATOM   3485 HG11 ILE A 870      67.430  37.080  51.370  1.00  0.00           H
ATOM   3486 HG12 ILE A 870      69.130  36.560  51.720  1.00  0.00           H
ATOM   3487  CD  ILE A 870      68.770  38.270  50.380  1.00  0.00           C
ATOM   3488  HD1 ILE A 870      67.820  38.750  50.080  1.00  0.00           H
ATOM   3489  HD2 ILE A 870      69.020  37.710  49.440  1.00  0.00           H
ATOM   3490  HD3 ILE A 870      69.610  38.910  50.690  1.00  0.00           H
ATOM   3491  C   ILE A 870      68.080  37.960  55.400  1.00  0.00           C
ATOM   3492  O   ILE A 870      68.890  37.420  56.160  1.00  0.00           O
ATOM   3493  N   MET A 871      67.370  38.990  55.760  1.00  0.00           N
ATOM   3494  HN  MET A 871      66.840  39.470  55.070  1.00  0.00           H
ATOM   3495  CA  MET A 871      67.530  39.740  57.010  1.00  0.00           C
ATOM   3496  HA  MET A 871      68.600  39.860  57.040  1.00  0.00           H
ATOM   3497  CB  MET A 871      66.840  41.110  56.940  1.00  0.00           C
ATOM   3498  HB1 MET A 871      66.990  41.580  57.950  1.00  0.00           H
ATOM   3499  HB2 MET A 871      65.740  41.030  56.850  1.00  0.00           H
ATOM   3500  CG  MET A 871      67.610  42.130  55.920  1.00  0.00           C
ATOM   3501  HG1 MET A 871      66.970  43.020  55.950  1.00  0.00           H
ATOM   3502  HG2 MET A 871      67.520  41.700  54.900  1.00  0.00           H
ATOM   3503  SD  MET A 871      69.310  42.420  56.540  1.00  0.00           S
ATOM   3504  CE  MET A 871      69.970  43.590  55.360  1.00  0.00           C
ATOM   3505  HE1 MET A 871      70.050  43.190  54.320  1.00  0.00           H
ATOM   3506  HE2 MET A 871      70.980  43.880  55.710  1.00  0.00           H
ATOM   3507  HE3 MET A 871      69.360  44.500  55.450  1.00  0.00           H
ATOM   3508  C   MET A 871      67.160  38.950  58.270  1.00  0.00           C
ATOM   3509  O   MET A 871      67.930  39.000  59.180  1.00  0.00           O
ATOM   3510  N   VAL A 872      66.050  38.290  58.280  1.00  0.00           N
ATOM   3511  HN  VAL A 872      65.380  38.420  57.540  1.00  0.00           H
ATOM   3512  CA  VAL A 872      65.730  37.340  59.320  1.00  0.00           C
ATOM   3513  HA  VAL A 872      65.770  37.870  60.270  1.00  0.00           H
ATOM   3514  CB  VAL A 872      64.210  36.890  59.210  1.00  0.00           C
ATOM   3515  HB  VAL A 872      64.020  36.240  60.090  1.00  0.00           H
ATOM   3516  CG1 VAL A 872      63.220  38.110  59.070  1.00  0.00           C
ATOM   3517 HG11 VAL A 872      63.290  38.760  59.980  1.00  0.00           H
ATOM   3518 HG12 VAL A 872      62.210  37.670  59.050  1.00  0.00           H
ATOM   3519 HG13 VAL A 872      63.280  38.730  58.160  1.00  0.00           H
ATOM   3520  CG2 VAL A 872      63.960  36.010  57.990  1.00  0.00           C
ATOM   3521 HG21 VAL A 872      64.620  35.110  57.980  1.00  0.00           H
ATOM   3522 HG22 VAL A 872      64.160  36.580  57.060  1.00  0.00           H
ATOM   3523 HG23 VAL A 872      62.900  35.690  57.870  1.00  0.00           H
ATOM   3524  C   VAL A 872      66.690  36.240  59.500  1.00  0.00           C
ATOM   3525  O   VAL A 872      66.840  35.730  60.630  1.00  0.00           O
ATOM   3526  N   THR A 873      67.320  35.710  58.440  1.00  0.00           N
ATOM   3527  HN  THR A 873      67.080  35.950  57.500  1.00  0.00           H
ATOM   3528  CA  THR A 873      68.390  34.650  58.520  1.00  0.00           C
ATOM   3529  HA  THR A 873      68.080  33.870  59.190  1.00  0.00           H
ATOM   3530  CB  THR A 873      68.750  34.120  57.150  1.00  0.00           C
ATOM   3531  HB  THR A 873      69.110  35.030  56.610  1.00  0.00           H
ATOM   3532  OG1 THR A 873      67.620  33.560  56.490  1.00  0.00           O
ATOM   3533  HG1 THR A 873      67.050  34.300  56.300  1.00  0.00           H
ATOM   3534  CG2 THR A 873      69.890  33.070  57.050  1.00  0.00           C
ATOM   3535 HG21 THR A 873      70.040  32.830  55.970  1.00  0.00           H
ATOM   3536 HG22 THR A 873      69.730  32.120  57.610  1.00  0.00           H
ATOM   3537 HG23 THR A 873      70.840  33.480  57.440  1.00  0.00           H
ATOM   3538  C   THR A 873      69.640  35.110  59.160  1.00  0.00           C
ATOM   3539  O   THR A 873      70.300  34.410  59.860  1.00  0.00           O
ATOM   3540  N   ILE A 874      70.010  36.350  58.860  1.00  0.00           N
ATOM   3541  HN  ILE A 874      69.430  36.920  58.290  1.00  0.00           H
ATOM   3542  CA  ILE A 874      71.030  37.120  59.510  1.00  0.00           C
ATOM   3543  HA  ILE A 874      71.910  36.510  59.670  1.00  0.00           H
ATOM   3544  CB  ILE A 874      71.570  38.350  58.750  1.00  0.00           C
ATOM   3545  HB  ILE A 874      70.800  39.140  58.720  1.00  0.00           H
ATOM   3546  CG2 ILE A 874      72.750  39.040  59.390  1.00  0.00           C
ATOM   3547 HG21 ILE A 874      73.540  38.260  59.420  1.00  0.00           H
ATOM   3548 HG22 ILE A 874      72.490  39.360  60.420  1.00  0.00           H
ATOM   3549 HG23 ILE A 874      73.080  39.950  58.840  1.00  0.00           H
ATOM   3550  CG1 ILE A 874      72.130  37.880  57.320  1.00  0.00           C
ATOM   3551 HG11 ILE A 874      71.670  36.950  56.930  1.00  0.00           H
ATOM   3552 HG12 ILE A 874      73.190  37.610  57.470  1.00  0.00           H
ATOM   3553  CD  ILE A 874      72.280  38.970  56.210  1.00  0.00           C
ATOM   3554  HD1 ILE A 874      72.570  38.570  55.220  1.00  0.00           H
ATOM   3555  HD2 ILE A 874      73.030  39.670  56.640  1.00  0.00           H
ATOM   3556  HD3 ILE A 874      71.290  39.500  56.170  1.00  0.00           H
ATOM   3557  C   ILE A 874      70.560  37.470  60.920  1.00  0.00           C
ATOM   3558  O   ILE A 874      71.450  37.270  61.740  1.00  0.00           O
ATOM   3559  N   ASP A 875      69.350  37.930  61.250  1.00  0.00           N
ATOM   3560  HN  ASP A 875      68.700  38.280  60.580  1.00  0.00           H
ATOM   3561  CA  ASP A 875      68.850  38.170  62.680  1.00  0.00           C
ATOM   3562  HA  ASP A 875      69.600  38.820  63.100  1.00  0.00           H
ATOM   3563  CB  ASP A 875      67.520  38.900  62.550  1.00  0.00           C
ATOM   3564  HB1 ASP A 875      66.720  38.310  62.060  1.00  0.00           H
ATOM   3565  HB2 ASP A 875      67.770  39.850  62.030  1.00  0.00           H
ATOM   3566  CG  ASP A 875      67.190  39.390  63.910  1.00  0.00           C
ATOM   3567  OD1 ASP A 875      65.960  39.480  64.250  1.00  0.00           O
ATOM   3568  OD2 ASP A 875      68.100  39.850  64.660  1.00  0.00           O
ATOM   3569  C   ASP A 875      68.830  36.880  63.510  1.00  0.00           C
ATOM   3570  O   ASP A 875      69.150  36.860  64.720  1.00  0.00           O
ATOM   3571  N   TYR A 876      68.450  35.730  62.860  1.00  0.00           N
ATOM   3572  HN  TYR A 876      68.150  35.870  61.920  1.00  0.00           H
ATOM   3573  CA  TYR A 876      68.470  34.340  63.360  1.00  0.00           C
ATOM   3574  HA  TYR A 876      67.960  34.490  64.310  1.00  0.00           H
ATOM   3575  CB  TYR A 876      67.840  33.450  62.210  1.00  0.00           C
ATOM   3576  HB1 TYR A 876      68.260  33.660  61.200  1.00  0.00           H
ATOM   3577  HB2 TYR A 876      66.760  33.690  62.130  1.00  0.00           H
ATOM   3578  CG  TYR A 876      67.890  31.980  62.520  1.00  0.00           C
ATOM   3579  CD1 TYR A 876      68.750  31.050  61.820  1.00  0.00           C
ATOM   3580  HD1 TYR A 876      69.320  31.430  60.990  1.00  0.00           H
ATOM   3581  CE1 TYR A 876      68.820  29.710  62.170  1.00  0.00           C
ATOM   3582  HE1 TYR A 876      69.500  29.010  61.720  1.00  0.00           H
ATOM   3583  CZ  TYR A 876      67.990  29.250  63.190  1.00  0.00           C
ATOM   3584  OH  TYR A 876      67.840  27.890  63.510  1.00  0.00           O
ATOM   3585  HH  TYR A 876      68.030  27.900  64.450  1.00  0.00           H
ATOM   3586  CD2 TYR A 876      67.180  31.490  63.610  1.00  0.00           C
ATOM   3587  HD2 TYR A 876      66.730  32.230  64.260  1.00  0.00           H
ATOM   3588  CE2 TYR A 876      67.170  30.110  63.900  1.00  0.00           C
ATOM   3589  HE2 TYR A 876      66.640  29.790  64.780  1.00  0.00           H
ATOM   3590  C   TYR A 876      69.870  33.780  63.770  1.00  0.00           C
ATOM   3591  O   TYR A 876      70.080  33.190  64.860  1.00  0.00           O
ATOM   3592  N   LEU A 877      70.820  34.000  62.900  1.00  0.00           N
ATOM   3593  HN  LEU A 877      70.540  34.480  62.080  1.00  0.00           H
ATOM   3594  CA  LEU A 877      72.090  33.460  62.940  1.00  0.00           C
ATOM   3595  HA  LEU A 877      72.080  32.580  63.550  1.00  0.00           H
ATOM   3596  CB  LEU A 877      72.470  33.160  61.480  1.00  0.00           C
ATOM   3597  HB1 LEU A 877      72.610  34.090  60.890  1.00  0.00           H
ATOM   3598  HB2 LEU A 877      71.590  32.570  61.140  1.00  0.00           H
ATOM   3599  CG  LEU A 877      73.690  32.330  61.260  1.00  0.00           C
ATOM   3600  HG  LEU A 877      74.560  32.930  61.600  1.00  0.00           H
ATOM   3601  CD1 LEU A 877      73.670  31.020  62.100  1.00  0.00           C
ATOM   3602 HD11 LEU A 877      74.540  30.370  61.870  1.00  0.00           H
ATOM   3603 HD12 LEU A 877      72.680  30.530  62.000  1.00  0.00           H
ATOM   3604 HD13 LEU A 877      73.870  31.250  63.160  1.00  0.00           H
ATOM   3605  CD2 LEU A 877      73.960  32.160  59.750  1.00  0.00           C
ATOM   3606 HD21 LEU A 877      74.650  31.290  59.650  1.00  0.00           H
ATOM   3607 HD22 LEU A 877      74.290  33.010  59.110  1.00  0.00           H
ATOM   3608 HD23 LEU A 877      73.000  31.950  59.240  1.00  0.00           H
ATOM   3609  C   LEU A 877      73.050  34.450  63.600  1.00  0.00           C
ATOM   3610  O   LEU A 877      74.090  34.020  64.120  1.00  0.00           O
ATOM   3611  N   VAL A 878      72.790  35.790  63.620  1.00  0.00           N
ATOM   3612  HN  VAL A 878      72.020  36.130  63.110  1.00  0.00           H
ATOM   3613  CA  VAL A 878      73.780  36.720  64.230  1.00  0.00           C
ATOM   3614  HA  VAL A 878      74.550  36.170  64.750  1.00  0.00           H
ATOM   3615  CB  VAL A 878      74.320  37.760  63.120  1.00  0.00           C
ATOM   3616  HB  VAL A 878      73.500  38.350  62.660  1.00  0.00           H
ATOM   3617  CG1 VAL A 878      75.130  38.830  63.850  1.00  0.00           C
ATOM   3618 HG11 VAL A 878      75.990  38.310  64.320  1.00  0.00           H
ATOM   3619 HG12 VAL A 878      74.570  39.330  64.680  1.00  0.00           H
ATOM   3620 HG13 VAL A 878      75.620  39.520  63.140  1.00  0.00           H
ATOM   3621  CG2 VAL A 878      75.170  37.130  61.970  1.00  0.00           C
ATOM   3622 HG21 VAL A 878      75.210  37.810  61.090  1.00  0.00           H
ATOM   3623 HG22 VAL A 878      74.840  36.160  61.540  1.00  0.00           H
ATOM   3624 HG23 VAL A 878      76.210  36.890  62.300  1.00  0.00           H
ATOM   3625  C   VAL A 878      73.070  37.450  65.360  1.00  0.00           C
ATOM   3626  O   VAL A 878      73.580  37.470  66.530  1.00  0.00           O
ATOM   3627  N   GLY A 879      71.950  38.110  65.040  1.00  0.00           N
ATOM   3628  HN  GLY A 879      71.490  37.950  64.160  1.00  0.00           H
ATOM   3629  CA  GLY A 879      71.180  38.950  65.880  1.00  0.00           C
ATOM   3630  HA1 GLY A 879      71.480  38.920  66.920  1.00  0.00           H
ATOM   3631  HA2 GLY A 879      70.150  38.760  65.630  1.00  0.00           H
ATOM   3632  C   GLY A 879      71.490  40.390  65.690  1.00  0.00           C
ATOM   3633  O   GLY A 879      72.570  40.860  66.000  1.00  0.00           O
ATOM   3634  N   VAL A 880      70.460  41.130  65.230  1.00  0.00           N
ATOM   3635  HN  VAL A 880      69.580  40.700  65.050  1.00  0.00           H
ATOM   3636  CA  VAL A 880      70.550  42.570  64.820  1.00  0.00           C
ATOM   3637  HA  VAL A 880      71.540  42.990  64.910  1.00  0.00           H
ATOM   3638  CB  VAL A 880      69.950  42.750  63.370  1.00  0.00           C
ATOM   3639  HB  VAL A 880      68.880  42.440  63.390  1.00  0.00           H
ATOM   3640  CG1 VAL A 880      70.000  44.230  63.010  1.00  0.00           C
ATOM   3641 HG11 VAL A 880      71.070  44.550  63.040  1.00  0.00           H
ATOM   3642 HG12 VAL A 880      69.540  44.930  63.730  1.00  0.00           H
ATOM   3643 HG13 VAL A 880      69.750  44.610  61.990  1.00  0.00           H
ATOM   3644  CG2 VAL A 880      70.630  41.960  62.260  1.00  0.00           C
ATOM   3645 HG21 VAL A 880      71.710  42.200  62.210  1.00  0.00           H
ATOM   3646 HG22 VAL A 880      70.130  42.070  61.270  1.00  0.00           H
ATOM   3647 HG23 VAL A 880      70.730  40.870  62.430  1.00  0.00           H
ATOM   3648  C   VAL A 880      69.620  43.280  65.750  1.00  0.00           C
ATOM   3649  O   VAL A 880      68.440  42.910  65.820  1.00  0.00           O
ATOM   3650  N   PRO A 881      70.120  44.220  66.640  1.00  0.00           N
ATOM   3651  CD  PRO A 881      71.490  44.200  67.150  1.00  0.00           C
ATOM   3652  HD1 PRO A 881      72.170  44.600  66.370  1.00  0.00           H
ATOM   3653  HD2 PRO A 881      71.620  43.100  67.300  1.00  0.00           H
ATOM   3654  CA  PRO A 881      69.190  44.810  67.590  1.00  0.00           C
ATOM   3655  HA  PRO A 881      68.950  43.990  68.250  1.00  0.00           H
ATOM   3656  CB  PRO A 881      70.170  45.690  68.420  1.00  0.00           C
ATOM   3657  HB1 PRO A 881      69.700  45.940  69.400  1.00  0.00           H
ATOM   3658  HB2 PRO A 881      70.550  46.560  67.840  1.00  0.00           H
ATOM   3659  CG  PRO A 881      71.390  44.840  68.520  1.00  0.00           C
ATOM   3660  HG1 PRO A 881      72.380  45.200  68.880  1.00  0.00           H
ATOM   3661  HG2 PRO A 881      71.170  44.030  69.240  1.00  0.00           H
ATOM   3662  C   PRO A 881      68.000  45.590  67.050  1.00  0.00           C
ATOM   3663  O   PRO A 881      68.270  46.620  66.470  1.00  0.00           O
ATOM   3664  N   SER A 882      66.740  45.180  67.330  1.00  0.00           N
ATOM   3665  HN  SER A 882      66.610  44.280  67.730  1.00  0.00           H
ATOM   3666  CA  SER A 882      65.550  45.950  67.000  1.00  0.00           C
ATOM   3667  HA  SER A 882      65.710  46.980  67.280  1.00  0.00           H
ATOM   3668  CB  SER A 882      65.270  45.820  65.470  1.00  0.00           C
ATOM   3669  HB1 SER A 882      64.210  45.940  65.170  1.00  0.00           H
ATOM   3670  HB2 SER A 882      65.520  44.780  65.150  1.00  0.00           H
ATOM   3671  OG  SER A 882      66.130  46.730  64.910  1.00  0.00           O
ATOM   3672  HG1 SER A 882      66.910  46.770  65.460  1.00  0.00           H
ATOM   3673  C   SER A 882      64.290  45.600  67.800  1.00  0.00           C
ATOM   3674  O   SER A 882      64.240  44.500  68.410  1.00  0.00           O
ATOM   3675  N   PRO A 883      63.320  46.490  67.970  1.00  0.00           N
ATOM   3676  CD  PRO A 883      63.400  47.910  67.490  1.00  0.00           C
ATOM   3677  HD1 PRO A 883      64.010  48.010  66.570  1.00  0.00           H
ATOM   3678  HD2 PRO A 883      63.890  48.530  68.270  1.00  0.00           H
ATOM   3679  CA  PRO A 883      61.910  46.030  68.260  1.00  0.00           C
ATOM   3680  HA  PRO A 883      61.890  45.600  69.250  1.00  0.00           H
ATOM   3681  CB  PRO A 883      61.070  47.270  68.030  1.00  0.00           C
ATOM   3682  HB1 PRO A 883      60.710  47.710  68.980  1.00  0.00           H
ATOM   3683  HB2 PRO A 883      60.100  47.080  67.500  1.00  0.00           H
ATOM   3684  CG  PRO A 883      61.890  48.230  67.200  1.00  0.00           C
ATOM   3685  HG1 PRO A 883      61.630  48.030  66.140  1.00  0.00           H
ATOM   3686  HG2 PRO A 883      61.610  49.260  67.540  1.00  0.00           H
ATOM   3687  C   PRO A 883      61.400  44.920  67.330  1.00  0.00           C
ATOM   3688  O   PRO A 883      61.780  44.980  66.130  1.00  0.00           O
ATOM   3689  N   LYS A 884      60.570  44.070  67.920  1.00  0.00           N
ATOM   3690  HN  LYS A 884      60.350  44.050  68.890  1.00  0.00           H
ATOM   3691  CA  LYS A 884      59.970  42.970  67.190  1.00  0.00           C
ATOM   3692  HA  LYS A 884      60.250  43.060  66.150  1.00  0.00           H
ATOM   3693  CB  LYS A 884      60.690  41.660  67.560  1.00  0.00           C
ATOM   3694  HB1 LYS A 884      60.200  40.820  67.030  1.00  0.00           H
ATOM   3695  HB2 LYS A 884      60.610  41.450  68.650  1.00  0.00           H
ATOM   3696  CG  LYS A 884      62.190  41.630  67.170  1.00  0.00           C
ATOM   3697  HG1 LYS A 884      62.670  42.600  67.400  1.00  0.00           H
ATOM   3698  HG2 LYS A 884      62.470  41.530  66.100  1.00  0.00           H
ATOM   3699  CD  LYS A 884      62.960  40.490  67.830  1.00  0.00           C
ATOM   3700  HD1 LYS A 884      62.250  39.630  67.850  1.00  0.00           H
ATOM   3701  HD2 LYS A 884      63.130  40.740  68.900  1.00  0.00           H
ATOM   3702  CE  LYS A 884      64.300  40.390  67.120  1.00  0.00           C
ATOM   3703  HE1 LYS A 884      65.170  40.300  67.800  1.00  0.00           H
ATOM   3704  HE2 LYS A 884      64.620  41.220  66.470  1.00  0.00           H
ATOM   3705  NZ  LYS A 884      64.310  39.220  66.220  1.00  0.00           N
ATOM   3706  HZ1 LYS A 884      64.390  38.370  66.830  1.00  0.00           H
ATOM   3707  HZ2 LYS A 884      64.990  39.370  65.470  1.00  0.00           H
ATOM   3708  HZ3 LYS A 884      63.380  39.110  65.750  1.00  0.00           H
ATOM   3709  C   LYS A 884      58.440  42.800  67.220  1.00  0.00           C
ATOM   3710  O   LYS A 884      57.840  43.300  68.150  1.00  0.00           O
ATOM   3711  N   LEU A 885      57.840  41.950  66.340  1.00  0.00           N
ATOM   3712  HN  LEU A 885      58.440  41.440  65.740  1.00  0.00           H
ATOM   3713  CA  LEU A 885      56.470  41.810  66.190  1.00  0.00           C
ATOM   3714  HA  LEU A 885      56.030  42.800  66.120  1.00  0.00           H
ATOM   3715  CB  LEU A 885      56.070  41.100  64.830  1.00  0.00           C
ATOM   3716  HB1 LEU A 885      56.400  40.050  65.020  1.00  0.00           H
ATOM   3717  HB2 LEU A 885      56.730  41.640  64.140  1.00  0.00           H
ATOM   3718  CG  LEU A 885      54.600  41.050  64.620  1.00  0.00           C
ATOM   3719  HG  LEU A 885      54.020  40.720  65.510  1.00  0.00           H
ATOM   3720  CD1 LEU A 885      54.110  42.430  64.210  1.00  0.00           C
ATOM   3721 HD11 LEU A 885      53.050  42.490  63.860  1.00  0.00           H
ATOM   3722 HD12 LEU A 885      54.740  42.780  63.360  1.00  0.00           H
ATOM   3723 HD13 LEU A 885      54.290  43.200  64.990  1.00  0.00           H
ATOM   3724  CD2 LEU A 885      54.370  40.080  63.530  1.00  0.00           C
ATOM   3725 HD21 LEU A 885      54.300  39.030  63.890  1.00  0.00           H
ATOM   3726 HD22 LEU A 885      55.140  40.230  62.750  1.00  0.00           H
ATOM   3727 HD23 LEU A 885      53.410  40.300  63.010  1.00  0.00           H
ATOM   3728  C   LEU A 885      55.790  41.110  67.460  1.00  0.00           C
ATOM   3729  O   LEU A 885      56.400  40.200  68.050  1.00  0.00           O
ATOM   3730  N   HSD A 886      54.570  41.550  67.880  1.00  0.00           N
ATOM   3731  HN  HSD A 886      54.160  42.360  67.460  1.00  0.00           H
ATOM   3732  CA  HSD A 886      53.870  40.860  69.000  1.00  0.00           C
ATOM   3733  HA  HSD A 886      54.350  39.990  69.420  1.00  0.00           H
ATOM   3734  CB  HSD A 886      53.760  41.860  70.210  1.00  0.00           C
ATOM   3735  HB1 HSD A 886      53.190  41.360  71.020  1.00  0.00           H
ATOM   3736  HB2 HSD A 886      53.360  42.830  69.890  1.00  0.00           H
ATOM   3737  ND1 HSD A 886      55.770  43.300  70.680  1.00  0.00           N
ATOM   3738  HD1 HSD A 886      55.450  44.180  70.320  1.00  0.00           H
ATOM   3739  CG  HSD A 886      55.090  42.090  70.740  1.00  0.00           C
ATOM   3740  CE1 HSD A 886      56.870  43.130  71.440  1.00  0.00           C
ATOM   3741  HE1 HSD A 886      57.610  43.920  71.620  1.00  0.00           H
ATOM   3742  NE2 HSD A 886      56.850  41.980  72.060  1.00  0.00           N
ATOM   3743  CD2 HSD A 886      55.810  41.260  71.590  1.00  0.00           C
ATOM   3744  HD2 HSD A 886      55.600  40.310  72.050  1.00  0.00           H
ATOM   3745  C   HSD A 886      52.500  40.460  68.500  1.00  0.00           C
ATOM   3746  O   HSD A 886      51.630  41.330  68.250  1.00  0.00           O
ATOM   3747  N   VAL A 887      52.310  39.160  68.400  1.00  0.00           N
ATOM   3748  HN  VAL A 887      53.080  38.560  68.620  1.00  0.00           H
ATOM   3749  CA  VAL A 887      51.100  38.560  67.880  1.00  0.00           C
ATOM   3750  HA  VAL A 887      50.430  39.370  67.640  1.00  0.00           H
ATOM   3751  CB  VAL A 887      51.350  38.020  66.410  1.00  0.00           C
ATOM   3752  HB  VAL A 887      50.590  37.230  66.230  1.00  0.00           H
ATOM   3753  CG1 VAL A 887      51.330  39.110  65.250  1.00  0.00           C
ATOM   3754 HG11 VAL A 887      50.310  39.500  65.050  1.00  0.00           H
ATOM   3755 HG12 VAL A 887      51.840  38.690  64.360  1.00  0.00           H
ATOM   3756 HG13 VAL A 887      51.980  39.970  65.550  1.00  0.00           H
ATOM   3757  CG2 VAL A 887      52.750  37.330  66.430  1.00  0.00           C
ATOM   3758 HG21 VAL A 887      53.600  38.030  66.330  1.00  0.00           H
ATOM   3759 HG22 VAL A 887      52.810  36.540  65.650  1.00  0.00           H
ATOM   3760 HG23 VAL A 887      52.900  36.830  67.410  1.00  0.00           H
ATOM   3761  C   VAL A 887      50.430  37.690  68.930  1.00  0.00           C
ATOM   3762  O   VAL A 887      51.060  37.240  69.860  1.00  0.00           O
ATOM   3763  N   PRO A 888      49.100  37.460  68.860  1.00  0.00           N
ATOM   3764  CD  PRO A 888      48.130  38.200  68.000  1.00  0.00           C
ATOM   3765  HD1 PRO A 888      48.010  37.670  67.040  1.00  0.00           H
ATOM   3766  HD2 PRO A 888      48.270  39.300  67.920  1.00  0.00           H
ATOM   3767  CA  PRO A 888      48.440  36.270  69.530  1.00  0.00           C
ATOM   3768  HA  PRO A 888      48.730  36.260  70.570  1.00  0.00           H
ATOM   3769  CB  PRO A 888      46.920  36.510  69.190  1.00  0.00           C
ATOM   3770  HB1 PRO A 888      46.270  36.320  70.070  1.00  0.00           H
ATOM   3771  HB2 PRO A 888      46.660  35.840  68.340  1.00  0.00           H
ATOM   3772  CG  PRO A 888      46.870  38.000  68.760  1.00  0.00           C
ATOM   3773  HG1 PRO A 888      45.960  38.290  68.180  1.00  0.00           H
ATOM   3774  HG2 PRO A 888      46.890  38.550  69.720  1.00  0.00           H
ATOM   3775  C   PRO A 888      48.950  34.910  69.140  1.00  0.00           C
ATOM   3776  O   PRO A 888      49.380  34.580  68.020  1.00  0.00           O
ATOM   3777  N   GLU A 889      48.780  34.040  70.140  1.00  0.00           N
ATOM   3778  HN  GLU A 889      48.130  34.170  70.890  1.00  0.00           H
ATOM   3779  CA  GLU A 889      49.130  32.630  69.890  1.00  0.00           C
ATOM   3780  HA  GLU A 889      49.340  32.450  68.850  1.00  0.00           H
ATOM   3781  CB  GLU A 889      50.450  32.150  70.610  1.00  0.00           C
ATOM   3782  HB1 GLU A 889      50.690  31.150  70.170  1.00  0.00           H
ATOM   3783  HB2 GLU A 889      50.170  31.980  71.670  1.00  0.00           H
ATOM   3784  CG  GLU A 889      51.660  33.020  70.430  1.00  0.00           C
ATOM   3785  HG1 GLU A 889      51.470  34.090  70.690  1.00  0.00           H
ATOM   3786  HG2 GLU A 889      51.950  33.020  69.360  1.00  0.00           H
ATOM   3787  CD  GLU A 889      52.810  32.430  71.250  1.00  0.00           C
ATOM   3788  OE1 GLU A 889      53.270  31.280  71.120  1.00  0.00           O
ATOM   3789  OE2 GLU A 889      53.340  33.290  72.020  1.00  0.00           O
ATOM   3790  C   GLU A 889      47.970  31.730  70.250  1.00  0.00           C
ATOM   3791  O   GLU A 889      47.300  31.910  71.240  1.00  0.00           O
ATOM   3792  N   LYS A 890      47.710  30.730  69.380  1.00  0.00           N
ATOM   3793  HN  LYS A 890      48.320  30.590  68.600  1.00  0.00           H
ATOM   3794  CA  LYS A 890      46.810  29.620  69.540  1.00  0.00           C
ATOM   3795  HA  LYS A 890      47.030  28.930  68.750  1.00  0.00           H
ATOM   3796  CB  LYS A 890      47.000  28.800  70.800  1.00  0.00           C
ATOM   3797  HB1 LYS A 890      46.240  28.000  70.760  1.00  0.00           H
ATOM   3798  HB2 LYS A 890      46.790  29.350  71.740  1.00  0.00           H
ATOM   3799  CG  LYS A 890      48.450  28.300  70.930  1.00  0.00           C
ATOM   3800  HG1 LYS A 890      49.020  29.260  71.060  1.00  0.00           H
ATOM   3801  HG2 LYS A 890      48.860  27.750  70.060  1.00  0.00           H
ATOM   3802  CD  LYS A 890      48.780  27.510  72.210  1.00  0.00           C
ATOM   3803  HD1 LYS A 890      48.600  28.180  73.070  1.00  0.00           H
ATOM   3804  HD2 LYS A 890      49.880  27.450  72.270  1.00  0.00           H
ATOM   3805  CE  LYS A 890      48.050  26.140  72.220  1.00  0.00           C
ATOM   3806  HE1 LYS A 890      46.980  26.310  72.480  1.00  0.00           H
ATOM   3807  HE2 LYS A 890      48.530  25.580  73.060  1.00  0.00           H
ATOM   3808  NZ  LYS A 890      48.290  25.230  71.060  1.00  0.00           N
ATOM   3809  HZ1 LYS A 890      49.190  25.490  70.600  1.00  0.00           H
ATOM   3810  HZ2 LYS A 890      47.470  25.280  70.420  1.00  0.00           H
ATOM   3811  HZ3 LYS A 890      48.310  24.240  71.380  1.00  0.00           H
ATOM   3812  C   LYS A 890      45.400  29.900  69.190  1.00  0.00           C
ATOM   3813  O   LYS A 890      44.390  29.190  69.490  1.00  0.00           O
ATOM   3814  N   PHE A 891      45.250  30.990  68.360  1.00  0.00           N
ATOM   3815  HN  PHE A 891      46.130  31.410  68.160  1.00  0.00           H
ATOM   3816  CA  PHE A 891      44.120  31.370  67.600  1.00  0.00           C
ATOM   3817  HA  PHE A 891      44.610  32.040  66.910  1.00  0.00           H
ATOM   3818  CB  PHE A 891      43.520  30.210  66.740  1.00  0.00           C
ATOM   3819  HB1 PHE A 891      43.090  29.520  67.500  1.00  0.00           H
ATOM   3820  HB2 PHE A 891      44.290  29.750  66.090  1.00  0.00           H
ATOM   3821  CG  PHE A 891      42.410  30.650  65.810  1.00  0.00           C
ATOM   3822  CD1 PHE A 891      42.660  31.240  64.610  1.00  0.00           C
ATOM   3823  HD1 PHE A 891      43.650  31.640  64.410  1.00  0.00           H
ATOM   3824  CE1 PHE A 891      41.610  31.700  63.860  1.00  0.00           C
ATOM   3825  HE1 PHE A 891      41.740  32.250  62.940  1.00  0.00           H
ATOM   3826  CZ  PHE A 891      40.250  31.410  64.250  1.00  0.00           C
ATOM   3827  HZ  PHE A 891      39.510  31.840  63.580  1.00  0.00           H
ATOM   3828  CD2 PHE A 891      41.110  30.340  66.220  1.00  0.00           C
ATOM   3829  HD2 PHE A 891      41.000  29.770  67.130  1.00  0.00           H
ATOM   3830  CE2 PHE A 891      40.010  30.660  65.430  1.00  0.00           C
ATOM   3831  HE2 PHE A 891      38.990  30.420  65.670  1.00  0.00           H
ATOM   3832  C   PHE A 891      43.080  32.220  68.340  1.00  0.00           C
ATOM   3833  O   PHE A 891      42.010  31.850  68.810  1.00  0.00           O
ATOM   3834  N   GLU A 892      43.470  33.470  68.700  1.00  0.00           N
ATOM   3835  HN  GLU A 892      44.340  33.820  68.370  1.00  0.00           H
ATOM   3836  CA  GLU A 892      42.890  34.400  69.690  1.00  0.00           C
ATOM   3837  HA  GLU A 892      42.020  33.940  70.100  1.00  0.00           H
ATOM   3838  CB  GLU A 892      43.880  34.440  70.840  1.00  0.00           C
ATOM   3839  HB1 GLU A 892      44.800  34.980  70.520  1.00  0.00           H
ATOM   3840  HB2 GLU A 892      44.180  33.380  71.030  1.00  0.00           H
ATOM   3841  CG  GLU A 892      43.260  35.030  72.140  1.00  0.00           C
ATOM   3842  HG1 GLU A 892      42.460  34.330  72.470  1.00  0.00           H
ATOM   3843  HG2 GLU A 892      42.720  36.020  72.110  1.00  0.00           H
ATOM   3844  CD  GLU A 892      44.260  34.800  73.310  1.00  0.00           C
ATOM   3845  OE1 GLU A 892      45.120  35.680  73.580  1.00  0.00           O
ATOM   3846  OE2 GLU A 892      44.320  33.640  73.740  1.00  0.00           O
ATOM   3847  C   GLU A 892      42.750  35.800  69.050  1.00  0.00           C
ATOM   3848  O   GLU A 892      43.620  36.230  68.330  1.00  0.00           O
ATOM   3849  N   PRO A 893      41.770  36.620  69.410  1.00  0.00           N
ATOM   3850  CD  PRO A 893      40.520  36.170  70.040  1.00  0.00           C
ATOM   3851  HD1 PRO A 893      40.700  35.870  71.090  1.00  0.00           H
ATOM   3852  HD2 PRO A 893      40.110  35.380  69.380  1.00  0.00           H
ATOM   3853  CA  PRO A 893      41.860  38.030  69.250  1.00  0.00           C
ATOM   3854  HA  PRO A 893      41.680  38.280  68.220  1.00  0.00           H
ATOM   3855  CB  PRO A 893      40.630  38.550  70.010  1.00  0.00           C
ATOM   3856  HB1 PRO A 893      40.050  39.360  69.520  1.00  0.00           H
ATOM   3857  HB2 PRO A 893      40.780  38.770  71.090  1.00  0.00           H
ATOM   3858  CG  PRO A 893      39.650  37.350  70.000  1.00  0.00           C
ATOM   3859  HG1 PRO A 893      38.960  37.320  70.870  1.00  0.00           H
ATOM   3860  HG2 PRO A 893      39.110  37.360  69.030  1.00  0.00           H
ATOM   3861  C   PRO A 893      43.140  38.720  69.720  1.00  0.00           C
ATOM   3862  O   PRO A 893      43.740  38.330  70.760  1.00  0.00           O
ATOM   3863  N   THR A 894      43.590  39.750  69.040  1.00  0.00           N
ATOM   3864  HN  THR A 894      43.240  39.920  68.130  1.00  0.00           H
ATOM   3865  CA  THR A 894      44.700  40.510  69.520  1.00  0.00           C
ATOM   3866  HA  THR A 894      45.320  39.790  70.020  1.00  0.00           H
ATOM   3867  CB  THR A 894      45.380  41.590  68.590  1.00  0.00           C
ATOM   3868  HB  THR A 894      44.690  42.420  68.330  1.00  0.00           H
ATOM   3869  OG1 THR A 894      45.880  41.040  67.380  1.00  0.00           O
ATOM   3870  HG1 THR A 894      45.130  40.900  66.800  1.00  0.00           H
ATOM   3871  CG2 THR A 894      46.620  42.220  69.320  1.00  0.00           C
ATOM   3872 HG21 THR A 894      46.320  42.780  70.230  1.00  0.00           H
ATOM   3873 HG22 THR A 894      47.140  43.000  68.710  1.00  0.00           H
ATOM   3874 HG23 THR A 894      47.340  41.410  69.590  1.00  0.00           H
ATOM   3875  C   THR A 894      44.190  41.340  70.720  1.00  0.00           C
ATOM   3876  O   THR A 894      44.780  41.360  71.790  1.00  0.00           O
ATOM   3877  N   HSD A 895      42.990  41.960  70.660  1.00  0.00           N
ATOM   3878  HN  HSD A 895      42.310  41.740  69.950  1.00  0.00           H
ATOM   3879  CA  HSD A 895      42.380  42.680  71.800  1.00  0.00           C
ATOM   3880  HA  HSD A 895      43.100  43.460  72.030  1.00  0.00           H
ATOM   3881  CB  HSD A 895      40.970  43.450  71.420  1.00  0.00           C
ATOM   3882  HB1 HSD A 895      40.340  42.710  70.890  1.00  0.00           H
ATOM   3883  HB2 HSD A 895      41.260  44.270  70.730  1.00  0.00           H
ATOM   3884  ND1 HSD A 895      40.300  45.140  73.310  1.00  0.00           N
ATOM   3885  HD1 HSD A 895      41.130  45.690  73.320  1.00  0.00           H
ATOM   3886  CG  HSD A 895      40.150  43.950  72.570  1.00  0.00           C
ATOM   3887  CE1 HSD A 895      39.180  45.290  74.080  1.00  0.00           C
ATOM   3888  HE1 HSD A 895      39.030  46.130  74.770  1.00  0.00           H
ATOM   3889  NE2 HSD A 895      38.290  44.310  73.840  1.00  0.00           N
ATOM   3890  CD2 HSD A 895      38.900  43.530  72.870  1.00  0.00           C
ATOM   3891  HD2 HSD A 895      38.360  42.650  72.540  1.00  0.00           H
ATOM   3892  C   HSD A 895      42.160  41.830  73.010  1.00  0.00           C
ATOM   3893  O   HSD A 895      41.340  40.920  73.020  1.00  0.00           O
ATOM   3894  N   PRO A 896      42.760  42.140  74.180  1.00  0.00           N
ATOM   3895  CD  PRO A 896      43.400  43.420  74.540  1.00  0.00           C
ATOM   3896  HD1 PRO A 896      42.610  44.210  74.630  1.00  0.00           H
ATOM   3897  HD2 PRO A 896      44.120  43.740  73.790  1.00  0.00           H
ATOM   3898  CA  PRO A 896      43.010  41.110  75.110  1.00  0.00           C
ATOM   3899  HA  PRO A 896      43.250  40.200  74.580  1.00  0.00           H
ATOM   3900  CB  PRO A 896      44.260  41.680  75.900  1.00  0.00           C
ATOM   3901  HB1 PRO A 896      45.200  41.610  75.310  1.00  0.00           H
ATOM   3902  HB2 PRO A 896      44.440  41.230  76.890  1.00  0.00           H
ATOM   3903  CG  PRO A 896      43.910  43.210  75.900  1.00  0.00           C
ATOM   3904  HG1 PRO A 896      43.320  43.560  76.770  1.00  0.00           H
ATOM   3905  HG2 PRO A 896      44.930  43.590  76.120  1.00  0.00           H
ATOM   3906  C   PRO A 896      41.850  40.760  76.080  1.00  0.00           C
ATOM   3907  O   PRO A 896      42.000  39.920  76.950  1.00  0.00           O
ATOM   3908  N   GLU A 897      40.680  41.450  75.980  1.00  0.00           N
ATOM   3909  HN  GLU A 897      40.510  42.140  75.280  1.00  0.00           H
ATOM   3910  CA  GLU A 897      39.570  41.330  76.920  1.00  0.00           C
ATOM   3911  HA  GLU A 897      39.810  40.850  77.850  1.00  0.00           H
ATOM   3912  CB  GLU A 897      39.240  42.770  77.270  1.00  0.00           C
ATOM   3913  HB1 GLU A 897      38.330  42.820  77.910  1.00  0.00           H
ATOM   3914  HB2 GLU A 897      39.030  43.280  76.310  1.00  0.00           H
ATOM   3915  CG  GLU A 897      40.340  43.510  78.070  1.00  0.00           C
ATOM   3916  HG1 GLU A 897      41.100  43.950  77.380  1.00  0.00           H
ATOM   3917  HG2 GLU A 897      40.960  42.830  78.710  1.00  0.00           H
ATOM   3918  CD  GLU A 897      39.800  44.720  78.950  1.00  0.00           C
ATOM   3919  OE1 GLU A 897      39.550  45.800  78.340  1.00  0.00           O
ATOM   3920  OE2 GLU A 897      39.590  44.590  80.160  1.00  0.00           O
ATOM   3921  C   GLU A 897      38.340  40.440  76.430  1.00  0.00           C
ATOM   3922  O   GLU A 897      37.460  40.070  77.230  1.00  0.00           O
ATOM   3923  N   ARG A 898      38.280  40.220  75.100  1.00  0.00           N
ATOM   3924  HN  ARG A 898      39.040  40.390  74.490  1.00  0.00           H
ATOM   3925  CA  ARG A 898      36.990  39.800  74.550  1.00  0.00           C
ATOM   3926  HA  ARG A 898      36.400  39.270  75.280  1.00  0.00           H
ATOM   3927  CB  ARG A 898      36.090  40.950  74.150  1.00  0.00           C
ATOM   3928  HB1 ARG A 898      35.130  40.520  73.800  1.00  0.00           H
ATOM   3929  HB2 ARG A 898      36.460  41.360  73.190  1.00  0.00           H
ATOM   3930  CG  ARG A 898      35.610  41.980  75.240  1.00  0.00           C
ATOM   3931  HG1 ARG A 898      36.420  42.740  75.300  1.00  0.00           H
ATOM   3932  HG2 ARG A 898      35.610  41.500  76.250  1.00  0.00           H
ATOM   3933  CD  ARG A 898      34.380  42.590  74.710  1.00  0.00           C
ATOM   3934  HD1 ARG A 898      33.570  41.830  74.700  1.00  0.00           H
ATOM   3935  HD2 ARG A 898      34.470  42.840  73.630  1.00  0.00           H
ATOM   3936  NE  ARG A 898      33.850  43.700  75.530  1.00  0.00           N
ATOM   3937  HE  ARG A 898      34.310  43.860  76.400  1.00  0.00           H
ATOM   3938  CZ  ARG A 898      32.910  44.560  75.150  1.00  0.00           C
ATOM   3939  NH1 ARG A 898      32.210  44.430  74.080  1.00  0.00           N
ATOM   3940 HH11 ARG A 898      31.670  45.230  73.820  1.00  0.00           H
ATOM   3941 HH12 ARG A 898      32.320  43.670  73.430  1.00  0.00           H
ATOM   3942  NH2 ARG A 898      32.710  45.620  75.900  1.00  0.00           N
ATOM   3943 HH21 ARG A 898      32.250  46.380  75.440  1.00  0.00           H
ATOM   3944 HH22 ARG A 898      33.420  45.730  76.600  1.00  0.00           H
ATOM   3945  C   ARG A 898      37.240  38.810  73.410  1.00  0.00           C
ATOM   3946  O   ARG A 898      38.320  38.830  72.770  1.00  0.00           O
ATOM   3947  N   GLY A 899      36.280  37.880  73.160  1.00  0.00           N
ATOM   3948  HN  GLY A 899      35.430  37.940  73.680  1.00  0.00           H
ATOM   3949  CA  GLY A 899      36.330  36.860  72.090  1.00  0.00           C
ATOM   3950  HA1 GLY A 899      35.520  36.140  72.170  1.00  0.00           H
ATOM   3951  HA2 GLY A 899      37.320  36.420  72.050  1.00  0.00           H
ATOM   3952  C   GLY A 899      36.160  37.470  70.740  1.00  0.00           C
ATOM   3953  O   GLY A 899      36.170  38.690  70.520  1.00  0.00           O
ATOM   3954  N   TRP A 900      36.070  36.690  69.690  1.00  0.00           N
ATOM   3955  HN  TRP A 900      36.140  35.700  69.790  1.00  0.00           H
ATOM   3956  CA  TRP A 900      36.020  37.220  68.350  1.00  0.00           C
ATOM   3957  HA  TRP A 900      36.870  37.880  68.230  1.00  0.00           H
ATOM   3958  CB  TRP A 900      36.090  36.070  67.340  1.00  0.00           C
ATOM   3959  HB1 TRP A 900      35.850  36.480  66.340  1.00  0.00           H
ATOM   3960  HB2 TRP A 900      35.360  35.300  67.650  1.00  0.00           H
ATOM   3961  CG  TRP A 900      37.410  35.430  67.140  1.00  0.00           C
ATOM   3962  CD1 TRP A 900      37.690  34.200  67.690  1.00  0.00           C
ATOM   3963  HD1 TRP A 900      36.990  33.540  68.200  1.00  0.00           H
ATOM   3964  NE1 TRP A 900      38.960  33.820  67.420  1.00  0.00           N
ATOM   3965  HE1 TRP A 900      39.380  32.960  67.580  1.00  0.00           H
ATOM   3966  CE2 TRP A 900      39.560  34.810  66.620  1.00  0.00           C
ATOM   3967  CD2 TRP A 900      38.610  35.850  66.410  1.00  0.00           C
ATOM   3968  CE3 TRP A 900      38.940  36.960  65.660  1.00  0.00           C
ATOM   3969  HE3 TRP A 900      38.330  37.810  65.370  1.00  0.00           H
ATOM   3970  CZ3 TRP A 900      40.230  36.970  65.020  1.00  0.00           C
ATOM   3971  HZ3 TRP A 900      40.510  37.730  64.310  1.00  0.00           H
ATOM   3972  CZ2 TRP A 900      40.790  34.860  66.070  1.00  0.00           C
ATOM   3973  HZ2 TRP A 900      41.470  34.040  66.160  1.00  0.00           H
ATOM   3974  CH2 TRP A 900      41.190  35.980  65.330  1.00  0.00           C
ATOM   3975  HH2 TRP A 900      42.180  36.120  64.920  1.00  0.00           H
ATOM   3976  C   TRP A 900      34.840  38.050  67.970  1.00  0.00           C
ATOM   3977  O   TRP A 900      34.990  39.190  67.410  1.00  0.00           O
ATOM   3978  N   ILE A 901      33.620  37.520  68.220  1.00  0.00           N
ATOM   3979  HN  ILE A 901      33.540  36.780  68.890  1.00  0.00           H
ATOM   3980  CA  ILE A 901      32.380  38.090  67.670  1.00  0.00           C
ATOM   3981  HA  ILE A 901      32.340  38.060  66.590  1.00  0.00           H
ATOM   3982  CB  ILE A 901      31.160  37.200  68.020  1.00  0.00           C
ATOM   3983  HB  ILE A 901      31.090  37.050  69.130  1.00  0.00           H
ATOM   3984  CG2 ILE A 901      29.880  37.890  67.670  1.00  0.00           C
ATOM   3985 HG21 ILE A 901      29.770  38.100  66.590  1.00  0.00           H
ATOM   3986 HG22 ILE A 901      29.700  38.800  68.290  1.00  0.00           H
ATOM   3987 HG23 ILE A 901      28.970  37.290  67.790  1.00  0.00           H
ATOM   3988  CG1 ILE A 901      31.160  35.800  67.360  1.00  0.00           C
ATOM   3989 HG11 ILE A 901      30.390  35.130  67.790  1.00  0.00           H
ATOM   3990 HG12 ILE A 901      32.120  35.310  67.660  1.00  0.00           H
ATOM   3991  CD  ILE A 901      30.920  35.870  65.850  1.00  0.00           C
ATOM   3992  HD1 ILE A 901      30.730  34.860  65.450  1.00  0.00           H
ATOM   3993  HD2 ILE A 901      31.820  36.260  65.310  1.00  0.00           H
ATOM   3994  HD3 ILE A 901      30.010  36.450  65.570  1.00  0.00           H
ATOM   3995  C   ILE A 901      32.170  39.550  68.030  1.00  0.00           C
ATOM   3996  O   ILE A 901      32.080  39.930  69.200  1.00  0.00           O
ATOM   3997  N   ILE A 902      31.890  40.440  67.020  1.00  0.00           N
ATOM   3998  HN  ILE A 902      31.940  40.100  66.080  1.00  0.00           H
ATOM   3999  CA  ILE A 902      31.530  41.830  67.180  1.00  0.00           C
ATOM   4000  HA  ILE A 902      31.580  42.150  68.220  1.00  0.00           H
ATOM   4001  CB  ILE A 902      32.430  42.740  66.490  1.00  0.00           C
ATOM   4002  HB  ILE A 902      32.210  42.590  65.410  1.00  0.00           H
ATOM   4003  CG2 ILE A 902      31.950  44.150  66.850  1.00  0.00           C
ATOM   4004 HG21 ILE A 902      30.930  44.430  66.500  1.00  0.00           H
ATOM   4005 HG22 ILE A 902      32.550  44.930  66.310  1.00  0.00           H
ATOM   4006 HG23 ILE A 902      31.980  44.410  67.930  1.00  0.00           H
ATOM   4007  CG1 ILE A 902      33.980  42.410  66.630  1.00  0.00           C
ATOM   4008 HG11 ILE A 902      34.410  43.150  65.920  1.00  0.00           H
ATOM   4009 HG12 ILE A 902      34.180  41.390  66.260  1.00  0.00           H
ATOM   4010  CD  ILE A 902      34.450  42.590  68.040  1.00  0.00           C
ATOM   4011  HD1 ILE A 902      35.550  42.420  68.060  1.00  0.00           H
ATOM   4012  HD2 ILE A 902      33.950  41.780  68.600  1.00  0.00           H
ATOM   4013  HD3 ILE A 902      34.230  43.580  68.500  1.00  0.00           H
ATOM   4014  C   ILE A 902      30.020  41.900  66.730  1.00  0.00           C
ATOM   4015  O   ILE A 902      29.580  41.440  65.620  1.00  0.00           O
ATOM   4016  N   SER A 903      29.140  42.520  67.570  1.00  0.00           N
ATOM   4017  HN  SER A 903      29.460  42.960  68.420  1.00  0.00           H
ATOM   4018  CA  SER A 903      27.830  42.970  67.250  1.00  0.00           C
ATOM   4019  HA  SER A 903      27.420  42.380  66.440  1.00  0.00           H
ATOM   4020  CB  SER A 903      26.850  42.700  68.420  1.00  0.00           C
ATOM   4021  HB1 SER A 903      27.130  43.180  69.370  1.00  0.00           H
ATOM   4022  HB2 SER A 903      26.840  41.600  68.520  1.00  0.00           H
ATOM   4023  OG  SER A 903      25.530  43.270  68.230  1.00  0.00           O
ATOM   4024  HG1 SER A 903      25.080  43.110  69.060  1.00  0.00           H
ATOM   4025  C   SER A 903      27.910  44.430  66.820  1.00  0.00           C
ATOM   4026  O   SER A 903      28.580  45.130  67.490  1.00  0.00           O
ATOM   4027  N   PRO A 904      27.230  44.880  65.780  1.00  0.00           N
ATOM   4028  CD  PRO A 904      26.260  44.090  64.930  1.00  0.00           C
ATOM   4029  HD1 PRO A 904      25.480  43.580  65.520  1.00  0.00           H
ATOM   4030  HD2 PRO A 904      26.840  43.310  64.380  1.00  0.00           H
ATOM   4031  CA  PRO A 904      27.370  46.310  65.350  1.00  0.00           C
ATOM   4032  HA  PRO A 904      28.410  46.520  65.180  1.00  0.00           H
ATOM   4033  CB  PRO A 904      26.420  46.370  64.110  1.00  0.00           C
ATOM   4034  HB1 PRO A 904      27.160  46.210  63.300  1.00  0.00           H
ATOM   4035  HB2 PRO A 904      25.970  47.340  63.860  1.00  0.00           H
ATOM   4036  CG  PRO A 904      25.500  45.150  64.130  1.00  0.00           C
ATOM   4037  HG1 PRO A 904      24.640  45.510  64.750  1.00  0.00           H
ATOM   4038  HG2 PRO A 904      25.100  44.830  63.130  1.00  0.00           H
ATOM   4039  C   PRO A 904      26.800  47.330  66.340  1.00  0.00           C
ATOM   4040  O   PRO A 904      27.020  48.500  66.310  1.00  0.00           O
ATOM   4041  N   LEU A 905      25.880  46.770  67.120  1.00  0.00           N
ATOM   4042  HN  LEU A 905      25.640  45.820  66.930  1.00  0.00           H
ATOM   4043  CA  LEU A 905      25.090  47.450  68.170  1.00  0.00           C
ATOM   4044  HA  LEU A 905      25.240  48.530  68.170  1.00  0.00           H
ATOM   4045  CB  LEU A 905      23.570  47.230  67.940  1.00  0.00           C
ATOM   4046  HB1 LEU A 905      22.930  47.690  68.720  1.00  0.00           H
ATOM   4047  HB2 LEU A 905      23.390  46.120  67.930  1.00  0.00           H
ATOM   4048  CG  LEU A 905      23.070  47.710  66.500  1.00  0.00           C
ATOM   4049  HG  LEU A 905      23.700  47.140  65.780  1.00  0.00           H
ATOM   4050  CD1 LEU A 905      21.630  47.300  66.280  1.00  0.00           C
ATOM   4051 HD11 LEU A 905      21.410  46.220  66.450  1.00  0.00           H
ATOM   4052 HD12 LEU A 905      21.300  47.570  65.260  1.00  0.00           H
ATOM   4053 HD13 LEU A 905      20.950  47.850  66.950  1.00  0.00           H
ATOM   4054  CD2 LEU A 905      23.280  49.210  66.230  1.00  0.00           C
ATOM   4055 HD21 LEU A 905      22.790  49.370  65.240  1.00  0.00           H
ATOM   4056 HD22 LEU A 905      24.360  49.410  66.130  1.00  0.00           H
ATOM   4057 HD23 LEU A 905      22.850  49.950  66.950  1.00  0.00           H
ATOM   4058  C   LEU A 905      25.390  46.970  69.570  1.00  0.00           C
ATOM   4059  O   LEU A 905      24.800  47.400  70.580  1.00  0.00           O
ATOM   4060  N   GLY A 906      26.450  46.150  69.670  1.00  0.00           N
ATOM   4061  HN  GLY A 906      26.840  45.820  68.820  1.00  0.00           H
ATOM   4062  CA  GLY A 906      26.870  45.560  70.910  1.00  0.00           C
ATOM   4063  HA1 GLY A 906      27.560  44.740  70.740  1.00  0.00           H
ATOM   4064  HA2 GLY A 906      25.990  45.100  71.340  1.00  0.00           H
ATOM   4065  C   GLY A 906      27.460  46.440  71.940  1.00  0.00           C
ATOM   4066  O   GLY A 906      27.330  46.200  73.120  1.00  0.00           O
ATOM   4067  N   ASP A 907      28.150  47.520  71.500  1.00  0.00           N
ATOM   4068  HN  ASP A 907      28.400  47.640  70.540  1.00  0.00           H
ATOM   4069  CA  ASP A 907      28.590  48.600  72.330  1.00  0.00           C
ATOM   4070  HA  ASP A 907      28.190  48.500  73.330  1.00  0.00           H
ATOM   4071  CB  ASP A 907      30.170  48.500  72.480  1.00  0.00           C
ATOM   4072  HB1 ASP A 907      30.470  49.400  73.050  1.00  0.00           H
ATOM   4073  HB2 ASP A 907      30.730  48.630  71.530  1.00  0.00           H
ATOM   4074  CG  ASP A 907      30.690  47.300  73.310  1.00  0.00           C
ATOM   4075  OD1 ASP A 907      31.730  46.810  72.850  1.00  0.00           O
ATOM   4076  OD2 ASP A 907      30.170  47.040  74.440  1.00  0.00           O
ATOM   4077  C   ASP A 907      28.190  49.880  71.790  1.00  0.00           C
ATOM   4078  O   ASP A 907      28.760  50.920  72.160  1.00  0.00           O
ATOM   4079  N   ASN A 908      27.000  49.950  71.100  1.00  0.00           N
ATOM   4080  HN  ASN A 908      26.440  49.130  71.110  1.00  0.00           H
ATOM   4081  CA  ASN A 908      26.610  51.150  70.390  1.00  0.00           C
ATOM   4082  HA  ASN A 908      26.990  51.980  70.990  1.00  0.00           H
ATOM   4083  CB  ASN A 908      27.280  51.120  68.980  1.00  0.00           C
ATOM   4084  HB1 ASN A 908      26.770  52.000  68.530  1.00  0.00           H
ATOM   4085  HB2 ASN A 908      27.050  50.260  68.320  1.00  0.00           H
ATOM   4086  CG  ASN A 908      28.740  51.410  69.050  1.00  0.00           C
ATOM   4087  OD1 ASN A 908      29.070  52.550  69.250  1.00  0.00           O
ATOM   4088  ND2 ASN A 908      29.620  50.400  68.880  1.00  0.00           N
ATOM   4089 HD21 ASN A 908      30.610  50.600  68.880  1.00  0.00           H
ATOM   4090 HD22 ASN A 908      29.270  49.470  68.770  1.00  0.00           H
ATOM   4091  C   ASN A 908      25.060  51.170  70.540  1.00  0.00           C
ATOM   4092  O   ASN A 908      24.440  50.200  70.250  1.00  0.00           O
ATOM   4093  N   PRO A 909      24.420  52.320  70.880  1.00  0.00           N
ATOM   4094  CD  PRO A 909      25.010  53.200  71.890  1.00  0.00           C
ATOM   4095  HD1 PRO A 909      25.770  53.820  71.370  1.00  0.00           H
ATOM   4096  HD2 PRO A 909      25.460  52.680  72.760  1.00  0.00           H
ATOM   4097  CA  PRO A 909      23.030  52.560  70.670  1.00  0.00           C
ATOM   4098  HA  PRO A 909      22.510  51.830  71.280  1.00  0.00           H
ATOM   4099  CB  PRO A 909      22.820  53.980  71.120  1.00  0.00           C
ATOM   4100  HB1 PRO A 909      21.730  54.130  71.340  1.00  0.00           H
ATOM   4101  HB2 PRO A 909      23.220  54.740  70.440  1.00  0.00           H
ATOM   4102  CG  PRO A 909      23.780  54.060  72.360  1.00  0.00           C
ATOM   4103  HG1 PRO A 909      24.020  55.110  72.640  1.00  0.00           H
ATOM   4104  HG2 PRO A 909      23.320  53.650  73.290  1.00  0.00           H
ATOM   4105  C   PRO A 909      22.670  52.460  69.180  1.00  0.00           C
ATOM   4106  O   PRO A 909      23.510  52.520  68.290  1.00  0.00           O
ATOM   4107  N   TRP A 910      21.390  52.190  69.000  1.00  0.00           N
ATOM   4108  HN  TRP A 910      20.780  52.060  69.770  1.00  0.00           H
ATOM   4109  CA  TRP A 910      20.630  52.160  67.750  1.00  0.00           C
ATOM   4110  HA  TRP A 910      20.980  51.350  67.130  1.00  0.00           H
ATOM   4111  CB  TRP A 910      19.140  51.910  68.050  1.00  0.00           C
ATOM   4112  HB1 TRP A 910      18.440  52.130  67.220  1.00  0.00           H
ATOM   4113  HB2 TRP A 910      18.950  52.470  68.980  1.00  0.00           H
ATOM   4114  CG  TRP A 910      18.900  50.390  68.270  1.00  0.00           C
ATOM   4115  CD1 TRP A 910      18.810  49.640  69.390  1.00  0.00           C
ATOM   4116  HD1 TRP A 910      18.770  50.080  70.380  1.00  0.00           H
ATOM   4117  NE1 TRP A 910      18.500  48.350  69.050  1.00  0.00           N
ATOM   4118  HE1 TRP A 910      18.300  47.590  69.640  1.00  0.00           H
ATOM   4119  CE2 TRP A 910      18.490  48.220  67.650  1.00  0.00           C
ATOM   4120  CD2 TRP A 910      18.690  49.560  67.210  1.00  0.00           C
ATOM   4121  CE3 TRP A 910      18.390  49.860  65.920  1.00  0.00           C
ATOM   4122  HE3 TRP A 910      18.470  50.870  65.550  1.00  0.00           H
ATOM   4123  CZ3 TRP A 910      18.220  48.790  64.980  1.00  0.00           C
ATOM   4124  HZ3 TRP A 910      18.090  49.100  63.960  1.00  0.00           H
ATOM   4125  CZ2 TRP A 910      18.220  47.200  66.830  1.00  0.00           C
ATOM   4126  HZ2 TRP A 910      18.220  46.180  67.170  1.00  0.00           H
ATOM   4127  CH2 TRP A 910      18.270  47.480  65.490  1.00  0.00           C
ATOM   4128  HH2 TRP A 910      18.330  46.640  64.800  1.00  0.00           H
ATOM   4129  C   TRP A 910      20.700  53.380  66.810  1.00  0.00           C
ATOM   4130  O   TRP A 910      20.750  53.180  65.560  1.00  0.00           O
ATOM   4131  N   TRP A 911      20.860  54.610  67.390  1.00  0.00           N
ATOM   4132  HN  TRP A 911      20.710  54.570  68.380  1.00  0.00           H
ATOM   4133  CA  TRP A 911      21.130  55.850  66.670  1.00  0.00           C
ATOM   4134  HA  TRP A 911      20.370  55.960  65.920  1.00  0.00           H
ATOM   4135  CB  TRP A 911      21.080  57.170  67.530  1.00  0.00           C
ATOM   4136  HB1 TRP A 911      20.050  57.230  67.930  1.00  0.00           H
ATOM   4137  HB2 TRP A 911      21.250  58.060  66.900  1.00  0.00           H
ATOM   4138  CG  TRP A 911      22.050  57.250  68.680  1.00  0.00           C
ATOM   4139  CD1 TRP A 911      21.850  56.980  70.020  1.00  0.00           C
ATOM   4140  HD1 TRP A 911      20.910  56.640  70.430  1.00  0.00           H
ATOM   4141  NE1 TRP A 911      22.930  57.420  70.730  1.00  0.00           N
ATOM   4142  HE1 TRP A 911      23.020  57.370  71.700  1.00  0.00           H
ATOM   4143  CE2 TRP A 911      23.930  57.850  69.880  1.00  0.00           C
ATOM   4144  CD2 TRP A 911      23.440  57.800  68.550  1.00  0.00           C
ATOM   4145  CE3 TRP A 911      24.170  58.380  67.550  1.00  0.00           C
ATOM   4146  HE3 TRP A 911      23.900  58.450  66.500  1.00  0.00           H
ATOM   4147  CZ3 TRP A 911      25.410  58.950  67.860  1.00  0.00           C
ATOM   4148  HZ3 TRP A 911      25.990  59.410  67.070  1.00  0.00           H
ATOM   4149  CZ2 TRP A 911      25.110  58.450  70.210  1.00  0.00           C
ATOM   4150  HZ2 TRP A 911      25.440  58.630  71.220  1.00  0.00           H
ATOM   4151  CH2 TRP A 911      25.830  59.040  69.170  1.00  0.00           C
ATOM   4152  HH2 TRP A 911      26.800  59.440  69.450  1.00  0.00           H
ATOM   4153  C   TRP A 911      22.420  55.910  65.890  1.00  0.00           C
ATOM   4154  O   TRP A 911      22.580  56.560  64.830  1.00  0.00           O
ATOM   4155  N   THR A 912      23.390  55.050  66.240  1.00  0.00           N
ATOM   4156  HN  THR A 912      23.040  54.490  66.990  1.00  0.00           H
ATOM   4157  CA  THR A 912      24.740  54.990  65.760  1.00  0.00           C
ATOM   4158  HA  THR A 912      25.140  55.990  65.770  1.00  0.00           H
ATOM   4159  CB  THR A 912      25.760  54.220  66.590  1.00  0.00           C
ATOM   4160  HB  THR A 912      26.700  54.270  66.000  1.00  0.00           H
ATOM   4161  OG1 THR A 912      25.570  52.850  66.630  1.00  0.00           O
ATOM   4162  HG1 THR A 912      24.860  52.610  67.220  1.00  0.00           H
ATOM   4163  CG2 THR A 912      25.880  54.740  68.020  1.00  0.00           C
ATOM   4164 HG21 THR A 912      26.880  54.490  68.430  1.00  0.00           H
ATOM   4165 HG22 THR A 912      25.060  54.320  68.620  1.00  0.00           H
ATOM   4166 HG23 THR A 912      25.830  55.850  68.110  1.00  0.00           H
ATOM   4167  C   THR A 912      24.870  54.570  64.350  1.00  0.00           C
ATOM   4168  O   THR A 912      25.730  55.040  63.620  1.00  0.00           O
ATOM   4169  N   LEU A 913      23.920  53.750  63.890  1.00  0.00           N
ATOM   4170  HN  LEU A 913      23.410  53.250  64.590  1.00  0.00           H
ATOM   4171  CA  LEU A 913      23.660  53.320  62.580  1.00  0.00           C
ATOM   4172  HA  LEU A 913      24.450  52.740  62.120  1.00  0.00           H
ATOM   4173  CB  LEU A 913      22.310  52.530  62.540  1.00  0.00           C
ATOM   4174  HB1 LEU A 913      21.970  52.290  61.500  1.00  0.00           H
ATOM   4175  HB2 LEU A 913      21.530  53.150  63.030  1.00  0.00           H
ATOM   4176  CG  LEU A 913      22.260  51.200  63.370  1.00  0.00           C
ATOM   4177  HG  LEU A 913      22.440  51.470  64.430  1.00  0.00           H
ATOM   4178  CD1 LEU A 913      20.830  50.620  63.420  1.00  0.00           C
ATOM   4179 HD11 LEU A 913      20.250  51.350  64.040  1.00  0.00           H
ATOM   4180 HD12 LEU A 913      20.900  49.610  63.850  1.00  0.00           H
ATOM   4181 HD13 LEU A 913      20.520  50.490  62.360  1.00  0.00           H
ATOM   4182  CD2 LEU A 913      23.360  50.270  62.810  1.00  0.00           C
ATOM   4183 HD21 LEU A 913      23.290  50.090  61.720  1.00  0.00           H
ATOM   4184 HD22 LEU A 913      23.240  49.280  63.310  1.00  0.00           H
ATOM   4185 HD23 LEU A 913      24.370  50.620  63.110  1.00  0.00           H
ATOM   4186  C   LEU A 913      23.550  54.430  61.580  1.00  0.00           C
ATOM   4187  O   LEU A 913      24.020  54.390  60.430  1.00  0.00           O
ATOM   4188  N   LEU A 914      22.830  55.530  61.900  1.00  0.00           N
ATOM   4189  HN  LEU A 914      22.460  55.600  62.820  1.00  0.00           H
ATOM   4190  CA  LEU A 914      22.650  56.670  61.060  1.00  0.00           C
ATOM   4191  HA  LEU A 914      22.160  56.410  60.120  1.00  0.00           H
ATOM   4192  CB  LEU A 914      21.740  57.770  61.680  1.00  0.00           C
ATOM   4193  HB1 LEU A 914      21.700  58.740  61.150  1.00  0.00           H
ATOM   4194  HB2 LEU A 914      22.150  57.920  62.710  1.00  0.00           H
ATOM   4195  CG  LEU A 914      20.230  57.400  61.910  1.00  0.00           C
ATOM   4196  HG  LEU A 914      20.280  56.300  62.050  1.00  0.00           H
ATOM   4197  CD1 LEU A 914      19.650  57.880  63.270  1.00  0.00           C
ATOM   4198 HD11 LEU A 914      18.720  57.410  63.670  1.00  0.00           H
ATOM   4199 HD12 LEU A 914      19.560  58.980  63.110  1.00  0.00           H
ATOM   4200 HD13 LEU A 914      20.410  57.810  64.070  1.00  0.00           H
ATOM   4201  CD2 LEU A 914      19.340  57.710  60.680  1.00  0.00           C
ATOM   4202 HD21 LEU A 914      19.840  57.270  59.790  1.00  0.00           H
ATOM   4203 HD22 LEU A 914      19.390  58.820  60.630  1.00  0.00           H
ATOM   4204 HD23 LEU A 914      18.340  57.240  60.810  1.00  0.00           H
ATOM   4205  C   LEU A 914      23.960  57.280  60.700  1.00  0.00           C
ATOM   4206  O   LEU A 914      24.170  57.700  59.540  1.00  0.00           O
ATOM   4207  N   ILE A 915      24.830  57.460  61.740  1.00  0.00           N
ATOM   4208  HN  ILE A 915      24.640  56.880  62.530  1.00  0.00           H
ATOM   4209  CA  ILE A 915      26.120  58.100  61.660  1.00  0.00           C
ATOM   4210  HA  ILE A 915      26.000  58.970  61.040  1.00  0.00           H
ATOM   4211  CB  ILE A 915      26.660  58.410  62.990  1.00  0.00           C
ATOM   4212  HB  ILE A 915      26.850  57.450  63.520  1.00  0.00           H
ATOM   4213  CG2 ILE A 915      28.060  59.040  62.820  1.00  0.00           C
ATOM   4214 HG21 ILE A 915      28.590  59.190  63.770  1.00  0.00           H
ATOM   4215 HG22 ILE A 915      27.940  60.070  62.400  1.00  0.00           H
ATOM   4216 HG23 ILE A 915      28.780  58.510  62.160  1.00  0.00           H
ATOM   4217  CG1 ILE A 915      25.730  59.270  63.870  1.00  0.00           C
ATOM   4218 HG11 ILE A 915      26.290  59.580  64.780  1.00  0.00           H
ATOM   4219 HG12 ILE A 915      24.870  58.630  64.180  1.00  0.00           H
ATOM   4220  CD  ILE A 915      25.200  60.590  63.250  1.00  0.00           C
ATOM   4221  HD1 ILE A 915      26.030  61.320  63.170  1.00  0.00           H
ATOM   4222  HD2 ILE A 915      24.470  61.050  63.950  1.00  0.00           H
ATOM   4223  HD3 ILE A 915      24.580  60.500  62.330  1.00  0.00           H
ATOM   4224  C   ILE A 915      27.030  57.160  60.860  1.00  0.00           C
ATOM   4225  O   ILE A 915      27.730  57.660  59.930  1.00  0.00           O
ATOM   4226  N   ALA A 916      26.980  55.840  61.120  1.00  0.00           N
ATOM   4227  HN  ALA A 916      26.420  55.530  61.890  1.00  0.00           H
ATOM   4228  CA  ALA A 916      27.820  54.810  60.500  1.00  0.00           C
ATOM   4229  HA  ALA A 916      28.830  55.210  60.590  1.00  0.00           H
ATOM   4230  CB  ALA A 916      27.600  53.520  61.240  1.00  0.00           C
ATOM   4231  HB1 ALA A 916      28.200  52.660  60.840  1.00  0.00           H
ATOM   4232  HB2 ALA A 916      26.560  53.290  61.540  1.00  0.00           H
ATOM   4233  HB3 ALA A 916      28.010  53.790  62.230  1.00  0.00           H
ATOM   4234  C   ALA A 916      27.500  54.650  59.030  1.00  0.00           C
ATOM   4235  O   ALA A 916      28.380  54.260  58.270  1.00  0.00           O
ATOM   4236  N   ALA A 917      26.280  54.980  58.500  1.00  0.00           N
ATOM   4237  HN  ALA A 917      25.550  55.120  59.160  1.00  0.00           H
ATOM   4238  CA  ALA A 917      25.990  54.770  57.090  1.00  0.00           C
ATOM   4239  HA  ALA A 917      26.040  53.720  56.860  1.00  0.00           H
ATOM   4240  CB  ALA A 917      24.520  55.160  56.780  1.00  0.00           C
ATOM   4241  HB1 ALA A 917      24.360  56.240  57.010  1.00  0.00           H
ATOM   4242  HB2 ALA A 917      23.940  54.550  57.510  1.00  0.00           H
ATOM   4243  HB3 ALA A 917      24.260  54.950  55.720  1.00  0.00           H
ATOM   4244  C   ALA A 917      26.900  55.480  56.220  1.00  0.00           C
ATOM   4245  O   ALA A 917      27.270  54.960  55.170  1.00  0.00           O
ATOM   4246  N   ILE A 918      27.140  56.780  56.500  1.00  0.00           N
ATOM   4247  HN  ILE A 918      26.860  57.160  57.370  1.00  0.00           H
ATOM   4248  CA  ILE A 918      27.830  57.710  55.620  1.00  0.00           C
ATOM   4249  HA  ILE A 918      27.380  57.510  54.660  1.00  0.00           H
ATOM   4250  CB  ILE A 918      27.510  59.210  55.960  1.00  0.00           C
ATOM   4251  HB  ILE A 918      27.770  59.570  56.970  1.00  0.00           H
ATOM   4252  CG2 ILE A 918      28.380  60.080  54.860  1.00  0.00           C
ATOM   4253 HG21 ILE A 918      28.060  59.870  53.820  1.00  0.00           H
ATOM   4254 HG22 ILE A 918      29.460  59.900  55.010  1.00  0.00           H
ATOM   4255 HG23 ILE A 918      28.290  61.170  55.040  1.00  0.00           H
ATOM   4256  CG1 ILE A 918      26.030  59.480  55.690  1.00  0.00           C
ATOM   4257 HG11 ILE A 918      25.900  60.530  56.030  1.00  0.00           H
ATOM   4258 HG12 ILE A 918      25.390  58.870  56.360  1.00  0.00           H
ATOM   4259  CD  ILE A 918      25.560  59.410  54.280  1.00  0.00           C
ATOM   4260  HD1 ILE A 918      25.630  58.370  53.870  1.00  0.00           H
ATOM   4261  HD2 ILE A 918      25.900  60.190  53.580  1.00  0.00           H
ATOM   4262  HD3 ILE A 918      24.450  59.480  54.220  1.00  0.00           H
ATOM   4263  C   ILE A 918      29.330  57.380  55.430  1.00  0.00           C
ATOM   4264  O   ILE A 918      29.850  57.360  54.290  1.00  0.00           O
ATOM   4265  N   PRO A 919      30.170  57.110  56.470  1.00  0.00           N
ATOM   4266  CD  PRO A 919      29.860  57.330  57.890  1.00  0.00           C
ATOM   4267  HD1 PRO A 919      29.180  56.580  58.340  1.00  0.00           H
ATOM   4268  HD2 PRO A 919      29.410  58.350  57.900  1.00  0.00           H
ATOM   4269  CA  PRO A 919      31.500  56.630  56.320  1.00  0.00           C
ATOM   4270  HA  PRO A 919      32.110  57.290  55.720  1.00  0.00           H
ATOM   4271  CB  PRO A 919      31.930  56.350  57.720  1.00  0.00           C
ATOM   4272  HB1 PRO A 919      33.020  56.420  57.900  1.00  0.00           H
ATOM   4273  HB2 PRO A 919      31.600  55.370  58.110  1.00  0.00           H
ATOM   4274  CG  PRO A 919      31.220  57.400  58.520  1.00  0.00           C
ATOM   4275  HG1 PRO A 919      31.040  57.120  59.590  1.00  0.00           H
ATOM   4276  HG2 PRO A 919      31.600  58.430  58.430  1.00  0.00           H
ATOM   4277  C   PRO A 919      31.610  55.310  55.710  1.00  0.00           C
ATOM   4278  O   PRO A 919      32.580  54.980  55.040  1.00  0.00           O
ATOM   4279  N   ALA A 920      30.640  54.390  55.810  1.00  0.00           N
ATOM   4280  HN  ALA A 920      29.890  54.670  56.400  1.00  0.00           H
ATOM   4281  CA  ALA A 920      30.600  53.210  54.970  1.00  0.00           C
ATOM   4282  HA  ALA A 920      31.480  52.600  55.030  1.00  0.00           H
ATOM   4283  CB  ALA A 920      29.370  52.500  55.450  1.00  0.00           C
ATOM   4284  HB1 ALA A 920      28.490  53.180  55.520  1.00  0.00           H
ATOM   4285  HB2 ALA A 920      29.390  51.930  56.410  1.00  0.00           H
ATOM   4286  HB3 ALA A 920      29.170  51.720  54.690  1.00  0.00           H
ATOM   4287  C   ALA A 920      30.340  53.500  53.530  1.00  0.00           C
ATOM   4288  O   ALA A 920      30.840  52.720  52.730  1.00  0.00           O
ATOM   4289  N   LEU A 921      29.500  54.530  53.080  1.00  0.00           N
ATOM   4290  HN  LEU A 921      28.750  54.830  53.670  1.00  0.00           H
ATOM   4291  CA  LEU A 921      29.330  54.930  51.710  1.00  0.00           C
ATOM   4292  HA  LEU A 921      29.090  54.050  51.130  1.00  0.00           H
ATOM   4293  CB  LEU A 921      28.060  55.810  51.680  1.00  0.00           C
ATOM   4294  HB1 LEU A 921      28.330  56.720  52.270  1.00  0.00           H
ATOM   4295  HB2 LEU A 921      27.290  55.390  52.370  1.00  0.00           H
ATOM   4296  CG  LEU A 921      27.500  56.390  50.400  1.00  0.00           C
ATOM   4297  HG  LEU A 921      28.220  57.040  49.900  1.00  0.00           H
ATOM   4298  CD1 LEU A 921      26.960  55.330  49.410  1.00  0.00           C
ATOM   4299 HD11 LEU A 921      26.860  55.650  48.350  1.00  0.00           H
ATOM   4300 HD12 LEU A 921      25.970  54.960  49.750  1.00  0.00           H
ATOM   4301 HD13 LEU A 921      27.700  54.500  49.400  1.00  0.00           H
ATOM   4302  CD2 LEU A 921      26.410  57.460  50.720  1.00  0.00           C
ATOM   4303 HD21 LEU A 921      26.850  58.330  51.250  1.00  0.00           H
ATOM   4304 HD22 LEU A 921      25.550  57.040  51.270  1.00  0.00           H
ATOM   4305 HD23 LEU A 921      26.080  57.940  49.770  1.00  0.00           H
ATOM   4306  C   LEU A 921      30.620  55.360  51.140  1.00  0.00           C
ATOM   4307  O   LEU A 921      31.050  54.990  50.050  1.00  0.00           O
ATOM   4308  N   LEU A 922      31.350  56.190  51.970  1.00  0.00           N
ATOM   4309  HN  LEU A 922      30.920  56.550  52.790  1.00  0.00           H
ATOM   4310  CA  LEU A 922      32.810  56.530  51.750  1.00  0.00           C
ATOM   4311  HA  LEU A 922      32.970  56.970  50.770  1.00  0.00           H
ATOM   4312  CB  LEU A 922      33.350  57.610  52.830  1.00  0.00           C
ATOM   4313  HB1 LEU A 922      34.440  57.730  52.660  1.00  0.00           H
ATOM   4314  HB2 LEU A 922      33.190  57.150  53.830  1.00  0.00           H
ATOM   4315  CG  LEU A 922      32.590  58.930  52.820  1.00  0.00           C
ATOM   4316  HG  LEU A 922      31.500  58.690  52.860  1.00  0.00           H
ATOM   4317  CD1 LEU A 922      32.980  59.850  53.910  1.00  0.00           C
ATOM   4318 HD11 LEU A 922      34.040  60.160  53.750  1.00  0.00           H
ATOM   4319 HD12 LEU A 922      32.940  59.450  54.950  1.00  0.00           H
ATOM   4320 HD13 LEU A 922      32.230  60.670  53.930  1.00  0.00           H
ATOM   4321  CD2 LEU A 922      32.880  59.700  51.500  1.00  0.00           C
ATOM   4322 HD21 LEU A 922      32.290  60.640  51.520  1.00  0.00           H
ATOM   4323 HD22 LEU A 922      32.620  59.110  50.600  1.00  0.00           H
ATOM   4324 HD23 LEU A 922      33.960  59.910  51.350  1.00  0.00           H
ATOM   4325  C   LEU A 922      33.760  55.320  51.740  1.00  0.00           C
ATOM   4326  O   LEU A 922      34.600  55.280  50.870  1.00  0.00           O
ATOM   4327  N   CYS A 923      33.640  54.330  52.600  1.00  0.00           N
ATOM   4328  HN  CYS A 923      33.090  54.460  53.420  1.00  0.00           H
ATOM   4329  CA  CYS A 923      34.380  53.100  52.540  1.00  0.00           C
ATOM   4330  HA  CYS A 923      35.430  53.310  52.380  1.00  0.00           H
ATOM   4331  CB  CYS A 923      34.340  52.320  53.840  1.00  0.00           C
ATOM   4332  HB1 CYS A 923      33.270  52.020  53.950  1.00  0.00           H
ATOM   4333  HB2 CYS A 923      34.590  52.920  54.740  1.00  0.00           H
ATOM   4334  SG  CYS A 923      35.410  50.860  53.990  1.00  0.00           S
ATOM   4335  HG1 CYS A 923      34.400  50.070  54.280  1.00  0.00           H
ATOM   4336  C   CYS A 923      34.080  52.170  51.410  1.00  0.00           C
ATOM   4337  O   CYS A 923      34.960  51.480  50.850  1.00  0.00           O
ATOM   4338  N   THR A 924      32.770  52.160  50.990  1.00  0.00           N
ATOM   4339  HN  THR A 924      32.090  52.460  51.650  1.00  0.00           H
ATOM   4340  CA  THR A 924      32.150  51.550  49.760  1.00  0.00           C
ATOM   4341  HA  THR A 924      32.330  50.490  49.800  1.00  0.00           H
ATOM   4342  CB  THR A 924      30.620  51.730  49.460  1.00  0.00           C
ATOM   4343  HB  THR A 924      30.300  52.770  49.210  1.00  0.00           H
ATOM   4344  OG1 THR A 924      29.920  51.340  50.580  1.00  0.00           O
ATOM   4345  HG1 THR A 924      30.470  51.600  51.310  1.00  0.00           H
ATOM   4346  CG2 THR A 924      30.260  50.820  48.290  1.00  0.00           C
ATOM   4347 HG21 THR A 924      30.710  51.040  47.300  1.00  0.00           H
ATOM   4348 HG22 THR A 924      29.180  50.870  48.050  1.00  0.00           H
ATOM   4349 HG23 THR A 924      30.470  49.770  48.600  1.00  0.00           H
ATOM   4350  C   THR A 924      32.910  51.870  48.430  1.00  0.00           C
ATOM   4351  O   THR A 924      33.230  50.980  47.680  1.00  0.00           O
ATOM   4352  N   ILE A 925      33.200  53.170  48.260  1.00  0.00           N
ATOM   4353  HN  ILE A 925      33.070  53.870  48.940  1.00  0.00           H
ATOM   4354  CA  ILE A 925      34.090  53.660  47.160  1.00  0.00           C
ATOM   4355  HA  ILE A 925      33.670  53.430  46.200  1.00  0.00           H
ATOM   4356  CB  ILE A 925      34.120  55.190  47.120  1.00  0.00           C
ATOM   4357  HB  ILE A 925      34.560  55.470  48.100  1.00  0.00           H
ATOM   4358  CG2 ILE A 925      35.040  55.730  46.020  1.00  0.00           C
ATOM   4359 HG21 ILE A 925      34.810  56.790  45.780  1.00  0.00           H
ATOM   4360 HG22 ILE A 925      34.730  55.260  45.050  1.00  0.00           H
ATOM   4361 HG23 ILE A 925      36.140  55.550  46.020  1.00  0.00           H
ATOM   4362  CG1 ILE A 925      32.700  55.810  47.010  1.00  0.00           C
ATOM   4363 HG11 ILE A 925      31.870  55.210  47.420  1.00  0.00           H
ATOM   4364 HG12 ILE A 925      32.410  55.810  45.940  1.00  0.00           H
ATOM   4365  CD  ILE A 925      32.610  57.120  47.630  1.00  0.00           C
ATOM   4366  HD1 ILE A 925      33.560  57.700  47.600  1.00  0.00           H
ATOM   4367  HD2 ILE A 925      32.430  57.240  48.730  1.00  0.00           H
ATOM   4368  HD3 ILE A 925      31.850  57.720  47.090  1.00  0.00           H
ATOM   4369  C   ILE A 925      35.440  53.060  47.230  1.00  0.00           C
ATOM   4370  O   ILE A 925      35.940  52.610  46.230  1.00  0.00           O
ATOM   4371  N   LEU A 926      36.020  52.990  48.440  1.00  0.00           N
ATOM   4372  HN  LEU A 926      35.590  53.320  49.280  1.00  0.00           H
ATOM   4373  CA  LEU A 926      37.370  52.390  48.600  1.00  0.00           C
ATOM   4374  HA  LEU A 926      38.020  52.890  47.890  1.00  0.00           H
ATOM   4375  CB  LEU A 926      37.910  52.600  50.020  1.00  0.00           C
ATOM   4376  HB1 LEU A 926      38.980  52.340  50.150  1.00  0.00           H
ATOM   4377  HB2 LEU A 926      37.360  51.880  50.660  1.00  0.00           H
ATOM   4378  CG  LEU A 926      37.810  53.930  50.650  1.00  0.00           C
ATOM   4379  HG  LEU A 926      36.730  54.180  50.660  1.00  0.00           H
ATOM   4380  CD1 LEU A 926      38.300  53.900  52.120  1.00  0.00           C
ATOM   4381 HD11 LEU A 926      37.900  53.070  52.730  1.00  0.00           H
ATOM   4382 HD12 LEU A 926      38.010  54.880  52.580  1.00  0.00           H
ATOM   4383 HD13 LEU A 926      39.400  53.860  52.200  1.00  0.00           H
ATOM   4384  CD2 LEU A 926      38.590  54.970  49.770  1.00  0.00           C
ATOM   4385 HD21 LEU A 926      38.250  54.980  48.720  1.00  0.00           H
ATOM   4386 HD22 LEU A 926      39.650  54.670  49.680  1.00  0.00           H
ATOM   4387 HD23 LEU A 926      38.380  56.000  50.130  1.00  0.00           H
ATOM   4388  C   LEU A 926      37.350  50.930  48.170  1.00  0.00           C
ATOM   4389  O   LEU A 926      38.330  50.480  47.580  1.00  0.00           O
ATOM   4390  N   ILE A 927      36.310  50.150  48.460  1.00  0.00           N
ATOM   4391  HN  ILE A 927      35.550  50.520  48.980  1.00  0.00           H
ATOM   4392  CA  ILE A 927      36.180  48.670  48.080  1.00  0.00           C
ATOM   4393  HA  ILE A 927      37.130  48.150  48.180  1.00  0.00           H
ATOM   4394  CB  ILE A 927      35.230  47.760  49.000  1.00  0.00           C
ATOM   4395  HB  ILE A 927      34.220  48.210  48.870  1.00  0.00           H
ATOM   4396  CG2 ILE A 927      35.050  46.320  48.510  1.00  0.00           C
ATOM   4397 HG21 ILE A 927      34.640  46.260  47.480  1.00  0.00           H
ATOM   4398 HG22 ILE A 927      34.260  45.970  49.190  1.00  0.00           H
ATOM   4399 HG23 ILE A 927      36.020  45.820  48.760  1.00  0.00           H
ATOM   4400  CG1 ILE A 927      35.570  47.890  50.470  1.00  0.00           C
ATOM   4401 HG11 ILE A 927      34.770  47.440  51.090  1.00  0.00           H
ATOM   4402 HG12 ILE A 927      35.530  48.940  50.830  1.00  0.00           H
ATOM   4403  CD  ILE A 927      36.930  47.220  50.800  1.00  0.00           C
ATOM   4404  HD1 ILE A 927      36.950  46.120  50.740  1.00  0.00           H
ATOM   4405  HD2 ILE A 927      37.320  47.480  51.810  1.00  0.00           H
ATOM   4406  HD3 ILE A 927      37.750  47.470  50.100  1.00  0.00           H
ATOM   4407  C   ILE A 927      35.890  48.590  46.540  1.00  0.00           C
ATOM   4408  O   ILE A 927      36.610  47.910  45.830  1.00  0.00           O
ATOM   4409  N   PHE A 928      34.920  49.390  46.020  1.00  0.00           N
ATOM   4410  HN  PHE A 928      34.300  49.850  46.650  1.00  0.00           H
ATOM   4411  CA  PHE A 928      34.400  49.340  44.720  1.00  0.00           C
ATOM   4412  HA  PHE A 928      34.130  48.310  44.500  1.00  0.00           H
ATOM   4413  CB  PHE A 928      33.200  50.370  44.660  1.00  0.00           C
ATOM   4414  HB1 PHE A 928      33.570  51.400  44.850  1.00  0.00           H
ATOM   4415  HB2 PHE A 928      32.440  50.020  45.380  1.00  0.00           H
ATOM   4416  CG  PHE A 928      32.320  50.420  43.350  1.00  0.00           C
ATOM   4417  CD1 PHE A 928      31.700  51.580  43.000  1.00  0.00           C
ATOM   4418  HD1 PHE A 928      31.780  52.460  43.620  1.00  0.00           H
ATOM   4419  CE1 PHE A 928      30.920  51.670  41.780  1.00  0.00           C
ATOM   4420  HE1 PHE A 928      30.570  52.580  41.330  1.00  0.00           H
ATOM   4421  CZ  PHE A 928      30.760  50.470  41.000  1.00  0.00           C
ATOM   4422  HZ  PHE A 928      30.080  50.400  40.160  1.00  0.00           H
ATOM   4423  CD2 PHE A 928      32.100  49.260  42.590  1.00  0.00           C
ATOM   4424  HD2 PHE A 928      32.460  48.320  42.980  1.00  0.00           H
ATOM   4425  CE2 PHE A 928      31.360  49.290  41.410  1.00  0.00           C
ATOM   4426  HE2 PHE A 928      31.150  48.410  40.810  1.00  0.00           H
ATOM   4427  C   PHE A 928      35.410  49.830  43.650  1.00  0.00           C
ATOM   4428  O   PHE A 928      35.600  49.220  42.590  1.00  0.00           O
ATOM   4429  N   MET A 929      36.110  50.910  43.950  1.00  0.00           N
ATOM   4430  HN  MET A 929      35.930  51.420  44.790  1.00  0.00           H
ATOM   4431  CA  MET A 929      37.120  51.480  43.070  1.00  0.00           C
ATOM   4432  HA  MET A 929      36.780  51.630  42.050  1.00  0.00           H
ATOM   4433  CB  MET A 929      37.700  52.800  43.670  1.00  0.00           C
ATOM   4434  HB1 MET A 929      38.700  52.980  43.220  1.00  0.00           H
ATOM   4435  HB2 MET A 929      37.920  52.820  44.760  1.00  0.00           H
ATOM   4436  CG  MET A 929      36.840  54.020  43.390  1.00  0.00           C
ATOM   4437  HG1 MET A 929      37.250  54.890  43.930  1.00  0.00           H
ATOM   4438  HG2 MET A 929      35.880  53.740  43.890  1.00  0.00           H
ATOM   4439  SD  MET A 929      36.560  54.430  41.620  1.00  0.00           S
ATOM   4440  CE  MET A 929      38.300  54.810  41.050  1.00  0.00           C
ATOM   4441  HE1 MET A 929      38.650  55.740  41.540  1.00  0.00           H
ATOM   4442  HE2 MET A 929      38.410  55.080  39.970  1.00  0.00           H
ATOM   4443  HE3 MET A 929      38.960  53.940  41.250  1.00  0.00           H
ATOM   4444  C   MET A 929      38.400  50.650  42.750  1.00  0.00           C
ATOM   4445  O   MET A 929      39.000  50.690  41.640  1.00  0.00           O
ATOM   4446  N   ASP A 930      38.910  49.910  43.740  1.00  0.00           N
ATOM   4447  HN  ASP A 930      38.420  50.040  44.600  1.00  0.00           H
ATOM   4448  CA  ASP A 930      39.990  48.970  43.560  1.00  0.00           C
ATOM   4449  HA  ASP A 930      40.680  49.480  42.900  1.00  0.00           H
ATOM   4450  CB  ASP A 930      40.850  48.580  44.830  1.00  0.00           C
ATOM   4451  HB1 ASP A 930      41.540  47.740  44.630  1.00  0.00           H
ATOM   4452  HB2 ASP A 930      40.060  48.340  45.580  1.00  0.00           H
ATOM   4453  CG  ASP A 930      41.610  49.780  45.190  1.00  0.00           C
ATOM   4454  OD1 ASP A 930      41.890  49.940  46.470  1.00  0.00           O
ATOM   4455  OD2 ASP A 930      42.070  50.590  44.330  1.00  0.00           O
ATOM   4456  C   ASP A 930      39.550  47.670  42.860  1.00  0.00           C
ATOM   4457  O   ASP A 930      40.240  47.230  41.920  1.00  0.00           O
ATOM   4458  N   GLN A 931      38.440  47.030  43.320  1.00  0.00           N
ATOM   4459  HN  GLN A 931      37.920  47.370  44.100  1.00  0.00           H
ATOM   4460  CA  GLN A 931      37.900  45.820  42.860  1.00  0.00           C
ATOM   4461  HA  GLN A 931      38.690  45.100  43.010  1.00  0.00           H
ATOM   4462  CB  GLN A 931      36.740  45.420  43.770  1.00  0.00           C
ATOM   4463  HB1 GLN A 931      36.030  46.280  43.760  1.00  0.00           H
ATOM   4464  HB2 GLN A 931      37.060  45.250  44.820  1.00  0.00           H
ATOM   4465  CG  GLN A 931      36.070  44.100  43.260  1.00  0.00           C
ATOM   4466  HG1 GLN A 931      35.640  44.200  42.240  1.00  0.00           H
ATOM   4467  HG2 GLN A 931      35.240  43.800  43.930  1.00  0.00           H
ATOM   4468  CD  GLN A 931      37.100  42.900  43.370  1.00  0.00           C
ATOM   4469  OE1 GLN A 931      38.170  42.990  44.010  1.00  0.00           O
ATOM   4470  NE2 GLN A 931      36.760  41.850  42.630  1.00  0.00           N
ATOM   4471 HE21 GLN A 931      37.350  41.050  42.580  1.00  0.00           H
ATOM   4472 HE22 GLN A 931      35.970  41.850  42.020  1.00  0.00           H
ATOM   4473  C   GLN A 931      37.440  45.940  41.440  1.00  0.00           C
ATOM   4474  O   GLN A 931      37.850  45.150  40.600  1.00  0.00           O
ATOM   4475  N   GLN A 932      36.770  47.020  41.150  1.00  0.00           N
ATOM   4476  HN  GLN A 932      36.530  47.680  41.850  1.00  0.00           H
ATOM   4477  CA  GLN A 932      36.200  47.320  39.770  1.00  0.00           C
ATOM   4478  HA  GLN A 932      35.780  46.370  39.460  1.00  0.00           H
ATOM   4479  CB  GLN A 932      35.150  48.430  39.900  1.00  0.00           C
ATOM   4480  HB1 GLN A 932      35.590  49.360  40.310  1.00  0.00           H
ATOM   4481  HB2 GLN A 932      34.360  48.200  40.660  1.00  0.00           H
ATOM   4482  CG  GLN A 932      34.450  48.770  38.570  1.00  0.00           C
ATOM   4483  HG1 GLN A 932      35.210  49.330  37.990  1.00  0.00           H
ATOM   4484  HG2 GLN A 932      33.560  49.390  38.840  1.00  0.00           H
ATOM   4485  CD  GLN A 932      33.930  47.610  37.750  1.00  0.00           C
ATOM   4486  OE1 GLN A 932      33.610  46.500  38.250  1.00  0.00           O
ATOM   4487  NE2 GLN A 932      33.730  47.960  36.440  1.00  0.00           N
ATOM   4488 HE21 GLN A 932      33.990  48.870  36.120  1.00  0.00           H
ATOM   4489 HE22 GLN A 932      33.170  47.360  35.870  1.00  0.00           H
ATOM   4490  C   GLN A 932      37.270  47.580  38.770  1.00  0.00           C
ATOM   4491  O   GLN A 932      37.280  47.020  37.750  1.00  0.00           O
ATOM   4492  N   ILE A 933      38.310  48.460  39.120  1.00  0.00           N
ATOM   4493  HN  ILE A 933      38.220  48.920  40.010  1.00  0.00           H
ATOM   4494  CA  ILE A 933      39.390  48.710  38.250  1.00  0.00           C
ATOM   4495  HA  ILE A 933      38.940  49.090  37.340  1.00  0.00           H
ATOM   4496  CB  ILE A 933      40.290  49.840  38.710  1.00  0.00           C
ATOM   4497  HB  ILE A 933      40.380  49.680  39.800  1.00  0.00           H
ATOM   4498  CG2 ILE A 933      41.700  49.940  38.130  1.00  0.00           C
ATOM   4499 HG21 ILE A 933      42.260  50.760  38.620  1.00  0.00           H
ATOM   4500 HG22 ILE A 933      41.750  49.960  37.020  1.00  0.00           H
ATOM   4501 HG23 ILE A 933      42.370  49.070  38.270  1.00  0.00           H
ATOM   4502  CG1 ILE A 933      39.680  51.300  38.460  1.00  0.00           C
ATOM   4503 HG11 ILE A 933      40.430  52.040  38.810  1.00  0.00           H
ATOM   4504 HG12 ILE A 933      38.850  51.470  39.170  1.00  0.00           H
ATOM   4505  CD  ILE A 933      39.130  51.680  37.070  1.00  0.00           C
ATOM   4506  HD1 ILE A 933      39.960  52.060  36.420  1.00  0.00           H
ATOM   4507  HD2 ILE A 933      38.370  52.480  37.170  1.00  0.00           H
ATOM   4508  HD3 ILE A 933      38.530  50.860  36.640  1.00  0.00           H
ATOM   4509  C   ILE A 933      40.250  47.490  37.960  1.00  0.00           C
ATOM   4510  O   ILE A 933      40.670  47.300  36.860  1.00  0.00           O
ATOM   4511  N   THR A 934      40.480  46.640  38.970  1.00  0.00           N
ATOM   4512  HN  THR A 934      40.090  47.000  39.810  1.00  0.00           H
ATOM   4513  CA  THR A 934      41.140  45.330  38.800  1.00  0.00           C
ATOM   4514  HA  THR A 934      42.060  45.540  38.270  1.00  0.00           H
ATOM   4515  CB  THR A 934      41.430  44.490  40.080  1.00  0.00           C
ATOM   4516  HB  THR A 934      40.470  44.460  40.660  1.00  0.00           H
ATOM   4517  OG1 THR A 934      42.440  44.940  41.000  1.00  0.00           O
ATOM   4518  HG1 THR A 934      42.130  44.650  41.850  1.00  0.00           H
ATOM   4519  CG2 THR A 934      41.800  43.040  39.750  1.00  0.00           C
ATOM   4520 HG21 THR A 934      42.180  42.420  40.590  1.00  0.00           H
ATOM   4521 HG22 THR A 934      42.680  43.050  39.070  1.00  0.00           H
ATOM   4522 HG23 THR A 934      40.890  42.530  39.410  1.00  0.00           H
ATOM   4523  C   THR A 934      40.460  44.420  37.860  1.00  0.00           C
ATOM   4524  O   THR A 934      41.020  43.920  36.860  1.00  0.00           O
ATOM   4525  N   ALA A 935      39.160  44.250  38.000  1.00  0.00           N
ATOM   4526  HN  ALA A 935      38.710  44.590  38.830  1.00  0.00           H
ATOM   4527  CA  ALA A 935      38.260  43.600  36.990  1.00  0.00           C
ATOM   4528  HA  ALA A 935      38.600  42.590  36.820  1.00  0.00           H
ATOM   4529  CB  ALA A 935      36.900  43.310  37.550  1.00  0.00           C
ATOM   4530  HB1 ALA A 935      37.010  43.080  38.630  1.00  0.00           H
ATOM   4531  HB2 ALA A 935      36.440  42.470  36.970  1.00  0.00           H
ATOM   4532  HB3 ALA A 935      36.190  44.160  37.490  1.00  0.00           H
ATOM   4533  C   ALA A 935      38.250  44.230  35.550  1.00  0.00           C
ATOM   4534  O   ALA A 935      38.390  43.620  34.550  1.00  0.00           O
ATOM   4535  N   VAL A 936      38.210  45.560  35.400  1.00  0.00           N
ATOM   4536  HN  VAL A 936      38.020  45.990  36.280  1.00  0.00           H
ATOM   4537  CA  VAL A 936      38.530  46.260  34.120  1.00  0.00           C
ATOM   4538  HA  VAL A 936      37.830  45.980  33.350  1.00  0.00           H
ATOM   4539  CB  VAL A 936      38.410  47.790  34.370  1.00  0.00           C
ATOM   4540  HB  VAL A 936      39.010  48.190  35.200  1.00  0.00           H
ATOM   4541  CG1 VAL A 936      38.930  48.620  33.060  1.00  0.00           C
ATOM   4542 HG11 VAL A 936      38.690  49.670  33.320  1.00  0.00           H
ATOM   4543 HG12 VAL A 936      38.380  48.300  32.140  1.00  0.00           H
ATOM   4544 HG13 VAL A 936      40.020  48.460  32.920  1.00  0.00           H
ATOM   4545  CG2 VAL A 936      36.960  48.160  34.620  1.00  0.00           C
ATOM   4546 HG21 VAL A 936      36.490  47.620  35.470  1.00  0.00           H
ATOM   4547 HG22 VAL A 936      36.380  47.930  33.700  1.00  0.00           H
ATOM   4548 HG23 VAL A 936      36.940  49.250  34.880  1.00  0.00           H
ATOM   4549  C   VAL A 936      39.940  45.880  33.620  1.00  0.00           C
ATOM   4550  O   VAL A 936      40.130  45.510  32.470  1.00  0.00           O
ATOM   4551  N   ILE A 937      41.010  45.810  34.490  1.00  0.00           N
ATOM   4552  HN  ILE A 937      40.840  46.190  35.400  1.00  0.00           H
ATOM   4553  CA  ILE A 937      42.340  45.530  34.060  1.00  0.00           C
ATOM   4554  HA  ILE A 937      42.510  46.130  33.180  1.00  0.00           H
ATOM   4555  CB  ILE A 937      43.370  45.990  35.200  1.00  0.00           C
ATOM   4556  HB  ILE A 937      43.140  45.630  36.230  1.00  0.00           H
ATOM   4557  CG2 ILE A 937      44.800  45.510  34.890  1.00  0.00           C
ATOM   4558 HG21 ILE A 937      45.130  45.770  33.870  1.00  0.00           H
ATOM   4559 HG22 ILE A 937      44.780  44.430  35.160  1.00  0.00           H
ATOM   4560 HG23 ILE A 937      45.530  45.990  35.580  1.00  0.00           H
ATOM   4561  CG1 ILE A 937      43.370  47.600  35.230  1.00  0.00           C
ATOM   4562 HG11 ILE A 937      42.300  47.890  35.340  1.00  0.00           H
ATOM   4563 HG12 ILE A 937      43.680  47.940  34.210  1.00  0.00           H
ATOM   4564  CD  ILE A 937      44.220  48.300  36.330  1.00  0.00           C
ATOM   4565  HD1 ILE A 937      43.760  47.860  37.240  1.00  0.00           H
ATOM   4566  HD2 ILE A 937      44.010  49.390  36.330  1.00  0.00           H
ATOM   4567  HD3 ILE A 937      45.250  47.960  36.120  1.00  0.00           H
ATOM   4568  C   ILE A 937      42.510  44.100  33.590  1.00  0.00           C
ATOM   4569  O   ILE A 937      43.070  43.770  32.550  1.00  0.00           O
ATOM   4570  N   ILE A 938      41.960  43.140  34.330  1.00  0.00           N
ATOM   4571  HN  ILE A 938      41.620  43.420  35.210  1.00  0.00           H
ATOM   4572  CA  ILE A 938      42.020  41.730  33.880  1.00  0.00           C
ATOM   4573  HA  ILE A 938      43.080  41.610  33.730  1.00  0.00           H
ATOM   4574  CB  ILE A 938      41.500  40.840  35.000  1.00  0.00           C
ATOM   4575  HB  ILE A 938      41.110  41.480  35.820  1.00  0.00           H
ATOM   4576  CG2 ILE A 938      40.250  40.060  34.630  1.00  0.00           C
ATOM   4577 HG21 ILE A 938      39.860  39.290  35.330  1.00  0.00           H
ATOM   4578 HG22 ILE A 938      40.380  39.570  33.650  1.00  0.00           H
ATOM   4579 HG23 ILE A 938      39.430  40.800  34.480  1.00  0.00           H
ATOM   4580  CG1 ILE A 938      42.740  40.060  35.460  1.00  0.00           C
ATOM   4581 HG11 ILE A 938      43.350  39.590  34.660  1.00  0.00           H
ATOM   4582 HG12 ILE A 938      42.370  39.270  36.160  1.00  0.00           H
ATOM   4583  CD  ILE A 938      43.690  40.920  36.350  1.00  0.00           C
ATOM   4584  HD1 ILE A 938      44.440  40.330  36.910  1.00  0.00           H
ATOM   4585  HD2 ILE A 938      43.170  41.490  37.150  1.00  0.00           H
ATOM   4586  HD3 ILE A 938      44.160  41.750  35.780  1.00  0.00           H
ATOM   4587  C   ILE A 938      41.160  41.570  32.580  1.00  0.00           C
ATOM   4588  O   ILE A 938      41.430  40.720  31.730  1.00  0.00           O
ATOM   4589  N   ASN A 939      40.110  42.440  32.330  1.00  0.00           N
ATOM   4590  HN  ASN A 939      39.970  43.210  32.930  1.00  0.00           H
ATOM   4591  CA  ASN A 939      39.290  42.300  31.150  1.00  0.00           C
ATOM   4592  HA  ASN A 939      39.100  41.340  30.710  1.00  0.00           H
ATOM   4593  CB  ASN A 939      37.770  42.590  31.430  1.00  0.00           C
ATOM   4594  HB1 ASN A 939      37.210  42.340  30.510  1.00  0.00           H
ATOM   4595  HB2 ASN A 939      37.640  43.660  31.720  1.00  0.00           H
ATOM   4596  CG  ASN A 939      37.210  41.680  32.490  1.00  0.00           C
ATOM   4597  OD1 ASN A 939      37.590  40.510  32.510  1.00  0.00           O
ATOM   4598  ND2 ASN A 939      36.350  42.180  33.400  1.00  0.00           N
ATOM   4599 HD21 ASN A 939      36.000  43.120  33.290  1.00  0.00           H
ATOM   4600 HD22 ASN A 939      35.920  41.660  34.150  1.00  0.00           H
ATOM   4601  C   ASN A 939      39.710  43.200  29.980  1.00  0.00           C
ATOM   4602  O   ASN A 939      39.020  43.520  29.080  1.00  0.00           O
ATOM   4603  N   ARG A 940      40.940  43.780  30.040  1.00  0.00           N
ATOM   4604  HN  ARG A 940      41.390  43.610  30.910  1.00  0.00           H
ATOM   4605  CA  ARG A 940      41.660  44.500  28.970  1.00  0.00           C
ATOM   4606  HA  ARG A 940      40.990  45.230  28.540  1.00  0.00           H
ATOM   4607  CB  ARG A 940      42.990  45.220  29.510  1.00  0.00           C
ATOM   4608  HB1 ARG A 940      43.590  45.600  28.670  1.00  0.00           H
ATOM   4609  HB2 ARG A 940      43.590  44.550  30.160  1.00  0.00           H
ATOM   4610  CG  ARG A 940      42.920  46.460  30.370  1.00  0.00           C
ATOM   4611  HG1 ARG A 940      43.920  46.750  30.750  1.00  0.00           H
ATOM   4612  HG2 ARG A 940      42.240  46.250  31.220  1.00  0.00           H
ATOM   4613  CD  ARG A 940      42.320  47.810  29.790  1.00  0.00           C
ATOM   4614  HD1 ARG A 940      42.220  48.510  30.650  1.00  0.00           H
ATOM   4615  HD2 ARG A 940      41.310  47.620  29.350  1.00  0.00           H
ATOM   4616  NE  ARG A 940      43.300  48.450  28.820  1.00  0.00           N
ATOM   4617  HE  ARG A 940      44.060  47.930  28.420  1.00  0.00           H
ATOM   4618  CZ  ARG A 940      43.030  49.630  28.190  1.00  0.00           C
ATOM   4619  NH1 ARG A 940      43.900  50.020  27.270  1.00  0.00           N
ATOM   4620 HH11 ARG A 940      44.550  49.340  26.950  1.00  0.00           H
ATOM   4621 HH12 ARG A 940      43.700  50.900  26.830  1.00  0.00           H
ATOM   4622  NH2 ARG A 940      42.090  50.530  28.420  1.00  0.00           N
ATOM   4623 HH21 ARG A 940      41.820  50.740  29.360  1.00  0.00           H
ATOM   4624 HH22 ARG A 940      42.160  51.360  27.850  1.00  0.00           H
ATOM   4625  C   ARG A 940      42.060  43.640  27.820  1.00  0.00           C
ATOM   4626  O   ARG A 940      42.520  42.530  27.950  1.00  0.00           O
ATOM   4627  N   LYS A 941      41.870  44.140  26.580  1.00  0.00           N
ATOM   4628  HN  LYS A 941      41.650  45.110  26.400  1.00  0.00           H
ATOM   4629  CA  LYS A 941      42.120  43.330  25.340  1.00  0.00           C
ATOM   4630  HA  LYS A 941      41.700  42.360  25.550  1.00  0.00           H
ATOM   4631  CB  LYS A 941      41.510  43.990  24.150  1.00  0.00           C
ATOM   4632  HB1 LYS A 941      41.310  43.210  23.390  1.00  0.00           H
ATOM   4633  HB2 LYS A 941      42.080  44.800  23.640  1.00  0.00           H
ATOM   4634  CG  LYS A 941      40.170  44.650  24.470  1.00  0.00           C
ATOM   4635  HG1 LYS A 941      39.690  45.110  23.570  1.00  0.00           H
ATOM   4636  HG2 LYS A 941      40.330  45.470  25.200  1.00  0.00           H
ATOM   4637  CD  LYS A 941      39.060  43.710  25.050  1.00  0.00           C
ATOM   4638  HD1 LYS A 941      39.610  42.950  25.640  1.00  0.00           H
ATOM   4639  HD2 LYS A 941      38.610  43.170  24.190  1.00  0.00           H
ATOM   4640  CE  LYS A 941      37.980  44.380  25.920  1.00  0.00           C
ATOM   4641  HE1 LYS A 941      37.280  45.010  25.330  1.00  0.00           H
ATOM   4642  HE2 LYS A 941      38.430  45.010  26.720  1.00  0.00           H
ATOM   4643  NZ  LYS A 941      37.180  43.440  26.500  1.00  0.00           N
ATOM   4644  HZ1 LYS A 941      36.490  43.900  27.130  1.00  0.00           H
ATOM   4645  HZ2 LYS A 941      37.710  42.720  27.030  1.00  0.00           H
ATOM   4646  HZ3 LYS A 941      36.580  42.880  25.860  1.00  0.00           H
ATOM   4647  C   LYS A 941      43.590  43.020  24.950  1.00  0.00           C
ATOM   4648  O   LYS A 941      43.950  42.220  24.070  1.00  0.00           O
ATOM   4649  N   GLU A 942      44.530  43.780  25.600  1.00  0.00           N
ATOM   4650  HN  GLU A 942      44.250  44.580  26.120  1.00  0.00           H
ATOM   4651  CA  GLU A 942      45.930  43.540  25.570  1.00  0.00           C
ATOM   4652  HA  GLU A 942      46.310  43.600  24.570  1.00  0.00           H
ATOM   4653  CB  GLU A 942      46.710  44.540  26.480  1.00  0.00           C
ATOM   4654  HB1 GLU A 942      47.760  44.180  26.450  1.00  0.00           H
ATOM   4655  HB2 GLU A 942      46.550  44.500  27.580  1.00  0.00           H
ATOM   4656  CG  GLU A 942      46.690  46.000  25.890  1.00  0.00           C
ATOM   4657  HG1 GLU A 942      46.650  45.900  24.780  1.00  0.00           H
ATOM   4658  HG2 GLU A 942      47.630  46.470  26.210  1.00  0.00           H
ATOM   4659  CD  GLU A 942      45.430  46.790  26.470  1.00  0.00           C
ATOM   4660  OE1 GLU A 942      45.730  47.590  27.410  1.00  0.00           O
ATOM   4661  OE2 GLU A 942      44.250  46.490  26.160  1.00  0.00           O
ATOM   4662  C   GLU A 942      46.250  42.110  26.090  1.00  0.00           C
ATOM   4663  O   GLU A 942      47.100  41.440  25.580  1.00  0.00           O
ATOM   4664  N   HSD A 943      45.580  41.660  27.210  1.00  0.00           N
ATOM   4665  HN  HSD A 943      45.010  42.360  27.650  1.00  0.00           H
ATOM   4666  CA  HSD A 943      45.650  40.360  27.830  1.00  0.00           C
ATOM   4667  HA  HSD A 943      46.680  40.060  27.730  1.00  0.00           H
ATOM   4668  CB  HSD A 943      45.230  40.360  29.280  1.00  0.00           C
ATOM   4669  HB1 HSD A 943      45.340  39.340  29.730  1.00  0.00           H
ATOM   4670  HB2 HSD A 943      44.170  40.680  29.360  1.00  0.00           H
ATOM   4671  ND1 HSD A 943      47.380  40.790  30.430  1.00  0.00           N
ATOM   4672  HD1 HSD A 943      47.520  39.800  30.380  1.00  0.00           H
ATOM   4673  CG  HSD A 943      46.140  41.230  30.130  1.00  0.00           C
ATOM   4674  CE1 HSD A 943      47.990  41.810  31.130  1.00  0.00           C
ATOM   4675  HE1 HSD A 943      49.020  41.830  31.500  1.00  0.00           H
ATOM   4676  NE2 HSD A 943      47.160  42.800  31.400  1.00  0.00           N
ATOM   4677  CD2 HSD A 943      45.940  42.450  30.830  1.00  0.00           C
ATOM   4678  HD2 HSD A 943      45.030  43.000  31.000  1.00  0.00           H
ATOM   4679  C   HSD A 943      44.880  39.280  27.070  1.00  0.00           C
ATOM   4680  O   HSD A 943      44.000  39.500  26.240  1.00  0.00           O
ATOM   4681  N   LYS A 944      45.340  38.040  27.190  1.00  0.00           N
ATOM   4682  HN  LYS A 944      46.020  37.790  27.870  1.00  0.00           H
ATOM   4683  CA  LYS A 944      44.970  36.930  26.320  1.00  0.00           C
ATOM   4684  HA  LYS A 944      44.440  37.310  25.450  1.00  0.00           H
ATOM   4685  CB  LYS A 944      46.180  36.140  25.800  1.00  0.00           C
ATOM   4686  HB1 LYS A 944      45.880  35.430  24.990  1.00  0.00           H
ATOM   4687  HB2 LYS A 944      46.460  35.470  26.640  1.00  0.00           H
ATOM   4688  CG  LYS A 944      47.310  37.010  25.330  1.00  0.00           C
ATOM   4689  HG1 LYS A 944      48.230  36.440  25.090  1.00  0.00           H
ATOM   4690  HG2 LYS A 944      47.600  37.830  26.020  1.00  0.00           H
ATOM   4691  CD  LYS A 944      47.070  37.750  23.990  1.00  0.00           C
ATOM   4692  HD1 LYS A 944      46.120  38.300  24.190  1.00  0.00           H
ATOM   4693  HD2 LYS A 944      46.830  37.030  23.170  1.00  0.00           H
ATOM   4694  CE  LYS A 944      48.300  38.500  23.580  1.00  0.00           C
ATOM   4695  HE1 LYS A 944      48.990  37.710  23.230  1.00  0.00           H
ATOM   4696  HE2 LYS A 944      48.690  39.080  24.450  1.00  0.00           H
ATOM   4697  NZ  LYS A 944      48.030  39.490  22.480  1.00  0.00           N
ATOM   4698  HZ1 LYS A 944      47.910  40.490  22.780  1.00  0.00           H
ATOM   4699  HZ2 LYS A 944      47.190  39.150  21.990  1.00  0.00           H
ATOM   4700  HZ3 LYS A 944      48.770  39.540  21.740  1.00  0.00           H
ATOM   4701  C   LYS A 944      43.870  35.980  26.920  1.00  0.00           C
ATOM   4702  O   LYS A 944      43.660  34.820  26.600  1.00  0.00           O
ATOM   4703  N   LEU A 945      43.150  36.490  27.920  1.00  0.00           N
ATOM   4704  HN  LEU A 945      43.400  37.420  28.150  1.00  0.00           H
ATOM   4705  CA  LEU A 945      42.230  35.870  28.820  1.00  0.00           C
ATOM   4706  HA  LEU A 945      42.490  34.870  29.100  1.00  0.00           H
ATOM   4707  CB  LEU A 945      42.110  36.770  30.090  1.00  0.00           C
ATOM   4708  HB1 LEU A 945      41.270  36.290  30.630  1.00  0.00           H
ATOM   4709  HB2 LEU A 945      41.780  37.800  29.860  1.00  0.00           H
ATOM   4710  CG  LEU A 945      43.180  36.700  31.090  1.00  0.00           C
ATOM   4711  HG  LEU A 945      44.060  37.220  30.660  1.00  0.00           H
ATOM   4712  CD1 LEU A 945      42.800  37.450  32.400  1.00  0.00           C
ATOM   4713 HD11 LEU A 945      42.910  38.530  32.150  1.00  0.00           H
ATOM   4714 HD12 LEU A 945      43.260  37.130  33.360  1.00  0.00           H
ATOM   4715 HD13 LEU A 945      41.770  37.120  32.620  1.00  0.00           H
ATOM   4716  CD2 LEU A 945      43.680  35.300  31.370  1.00  0.00           C
ATOM   4717 HD21 LEU A 945      42.820  34.660  31.670  1.00  0.00           H
ATOM   4718 HD22 LEU A 945      44.440  35.450  32.160  1.00  0.00           H
ATOM   4719 HD23 LEU A 945      44.160  34.770  30.530  1.00  0.00           H
ATOM   4720  C   LEU A 945      40.850  35.710  28.170  1.00  0.00           C
ATOM   4721  O   LEU A 945      40.280  36.730  27.610  1.00  0.00           O
ATOM   4722  N   LYS A 946      40.310  34.480  28.220  1.00  0.00           N
ATOM   4723  HN  LYS A 946      40.780  33.780  28.770  1.00  0.00           H
ATOM   4724  CA  LYS A 946      39.070  34.120  27.580  1.00  0.00           C
ATOM   4725  HA  LYS A 946      38.610  34.950  27.060  1.00  0.00           H
ATOM   4726  CB  LYS A 946      39.350  33.160  26.400  1.00  0.00           C
ATOM   4727  HB1 LYS A 946      38.460  32.770  25.850  1.00  0.00           H
ATOM   4728  HB2 LYS A 946      39.860  32.240  26.750  1.00  0.00           H
ATOM   4729  CG  LYS A 946      40.270  33.650  25.230  1.00  0.00           C
ATOM   4730  HG1 LYS A 946      41.240  34.010  25.670  1.00  0.00           H
ATOM   4731  HG2 LYS A 946      39.730  34.440  24.650  1.00  0.00           H
ATOM   4732  CD  LYS A 946      40.560  32.560  24.160  1.00  0.00           C
ATOM   4733  HD1 LYS A 946      41.000  33.110  23.290  1.00  0.00           H
ATOM   4734  HD2 LYS A 946      39.630  32.070  23.850  1.00  0.00           H
ATOM   4735  CE  LYS A 946      41.720  31.620  24.510  1.00  0.00           C
ATOM   4736  HE1 LYS A 946      41.510  31.000  25.410  1.00  0.00           H
ATOM   4737  HE2 LYS A 946      42.610  32.260  24.660  1.00  0.00           H
ATOM   4738  NZ  LYS A 946      41.950  30.690  23.380  1.00  0.00           N
ATOM   4739  HZ1 LYS A 946      42.060  31.270  22.530  1.00  0.00           H
ATOM   4740  HZ2 LYS A 946      41.110  30.070  23.290  1.00  0.00           H
ATOM   4741  HZ3 LYS A 946      42.790  30.090  23.500  1.00  0.00           H
ATOM   4742  C   LYS A 946      38.120  33.460  28.550  1.00  0.00           C
ATOM   4743  O   LYS A 946      37.070  32.990  28.160  1.00  0.00           O
ATOM   4744  N   LYS A 947      38.490  33.380  29.820  1.00  0.00           N
ATOM   4745  HN  LYS A 947      39.410  33.660  30.090  1.00  0.00           H
ATOM   4746  CA  LYS A 947      37.570  32.830  30.860  1.00  0.00           C
ATOM   4747  HA  LYS A 947      36.700  32.420  30.360  1.00  0.00           H
ATOM   4748  CB  LYS A 947      38.220  31.610  31.690  1.00  0.00           C
ATOM   4749  HB1 LYS A 947      37.550  31.170  32.450  1.00  0.00           H
ATOM   4750  HB2 LYS A 947      39.130  31.940  32.230  1.00  0.00           H
ATOM   4751  CG  LYS A 947      38.400  30.290  30.830  1.00  0.00           C
ATOM   4752  HG1 LYS A 947      38.890  29.450  31.360  1.00  0.00           H
ATOM   4753  HG2 LYS A 947      39.150  30.600  30.070  1.00  0.00           H
ATOM   4754  CD  LYS A 947      37.160  29.700  30.160  1.00  0.00           C
ATOM   4755  HD1 LYS A 947      36.750  30.480  29.470  1.00  0.00           H
ATOM   4756  HD2 LYS A 947      36.410  29.510  30.970  1.00  0.00           H
ATOM   4757  CE  LYS A 947      37.300  28.390  29.360  1.00  0.00           C
ATOM   4758  HE1 LYS A 947      36.290  28.050  29.060  1.00  0.00           H
ATOM   4759  HE2 LYS A 947      37.860  27.630  29.940  1.00  0.00           H
ATOM   4760  NZ  LYS A 947      38.050  28.590  28.110  1.00  0.00           N
ATOM   4761  HZ1 LYS A 947      39.000  28.970  28.340  1.00  0.00           H
ATOM   4762  HZ2 LYS A 947      37.640  29.150  27.320  1.00  0.00           H
ATOM   4763  HZ3 LYS A 947      38.230  27.630  27.750  1.00  0.00           H
ATOM   4764  C   LYS A 947      37.180  33.840  31.910  1.00  0.00           C
ATOM   4765  O   LYS A 947      37.800  34.890  31.940  1.00  0.00           O
ATOM   4766  N   GLY A 948      36.080  33.640  32.680  1.00  0.00           N
ATOM   4767  HN  GLY A 948      35.660  32.750  32.600  1.00  0.00           H
ATOM   4768  CA  GLY A 948      35.520  34.720  33.550  1.00  0.00           C
ATOM   4769  HA1 GLY A 948      36.360  35.350  33.820  1.00  0.00           H
ATOM   4770  HA2 GLY A 948      34.960  34.140  34.270  1.00  0.00           H
ATOM   4771  C   GLY A 948      34.620  35.590  32.780  1.00  0.00           C
ATOM   4772  O   GLY A 948      34.700  35.670  31.570  1.00  0.00           O
ATOM   4773  N   ALA A 949      33.750  36.380  33.430  1.00  0.00           N
ATOM   4774  HN  ALA A 949      33.610  36.310  34.410  1.00  0.00           H
ATOM   4775  CA  ALA A 949      32.790  37.230  32.770  1.00  0.00           C
ATOM   4776  HA  ALA A 949      33.320  37.880  32.100  1.00  0.00           H
ATOM   4777  CB  ALA A 949      31.730  36.380  31.960  1.00  0.00           C
ATOM   4778  HB1 ALA A 949      31.030  37.090  31.480  1.00  0.00           H
ATOM   4779  HB2 ALA A 949      31.100  35.680  32.540  1.00  0.00           H
ATOM   4780  HB3 ALA A 949      32.210  35.780  31.160  1.00  0.00           H
ATOM   4781  C   ALA A 949      32.240  38.200  33.590  1.00  0.00           C
ATOM   4782  O   ALA A 949      32.190  38.010  34.790  1.00  0.00           O
ATOM   4783  N   GLY A 950      31.720  39.370  33.000  1.00  0.00           N
ATOM   4784  HN  GLY A 950      31.840  39.470  32.020  1.00  0.00           H
ATOM   4785  CA  GLY A 950      30.920  40.400  33.720  1.00  0.00           C
ATOM   4786  HA1 GLY A 950      30.140  39.880  34.260  1.00  0.00           H
ATOM   4787  HA2 GLY A 950      30.610  41.120  32.980  1.00  0.00           H
ATOM   4788  C   GLY A 950      31.660  41.190  34.810  1.00  0.00           C
ATOM   4789  O   GLY A 950      32.840  40.930  35.060  1.00  0.00           O
ATOM   4790  N   TYR A 951      30.980  42.020  35.550  1.00  0.00           N
ATOM   4791  HN  TYR A 951      30.040  42.200  35.260  1.00  0.00           H
ATOM   4792  CA  TYR A 951      31.580  42.870  36.610  1.00  0.00           C
ATOM   4793  HA  TYR A 951      32.570  42.520  36.890  1.00  0.00           H
ATOM   4794  CB  TYR A 951      31.630  44.380  36.230  1.00  0.00           C
ATOM   4795  HB1 TYR A 951      31.700  45.100  37.080  1.00  0.00           H
ATOM   4796  HB2 TYR A 951      30.620  44.500  35.800  1.00  0.00           H
ATOM   4797  CG  TYR A 951      32.580  44.740  35.110  1.00  0.00           C
ATOM   4798  CD1 TYR A 951      33.960  44.730  35.290  1.00  0.00           C
ATOM   4799  HD1 TYR A 951      34.240  44.510  36.310  1.00  0.00           H
ATOM   4800  CE1 TYR A 951      34.890  44.820  34.270  1.00  0.00           C
ATOM   4801  HE1 TYR A 951      35.940  44.680  34.480  1.00  0.00           H
ATOM   4802  CZ  TYR A 951      34.410  45.080  32.990  1.00  0.00           C
ATOM   4803  OH  TYR A 951      35.370  45.220  31.940  1.00  0.00           O
ATOM   4804  HH  TYR A 951      34.970  45.740  31.240  1.00  0.00           H
ATOM   4805  CD2 TYR A 951      32.120  45.090  33.820  1.00  0.00           C
ATOM   4806  HD2 TYR A 951      31.050  45.050  33.740  1.00  0.00           H
ATOM   4807  CE2 TYR A 951      33.030  45.190  32.730  1.00  0.00           C
ATOM   4808  HE2 TYR A 951      32.550  45.390  31.780  1.00  0.00           H
ATOM   4809  C   TYR A 951      30.680  42.700  37.860  1.00  0.00           C
ATOM   4810  O   TYR A 951      30.880  43.370  38.880  1.00  0.00           O
ATOM   4811  N   HSD A 952      29.700  41.690  37.850  1.00  0.00           N
ATOM   4812  HN  HSD A 952      29.680  41.020  37.120  1.00  0.00           H
ATOM   4813  CA  HSD A 952      28.820  41.710  38.960  1.00  0.00           C
ATOM   4814  HA  HSD A 952      28.690  42.650  39.470  1.00  0.00           H
ATOM   4815  CB  HSD A 952      27.470  41.210  38.500  1.00  0.00           C
ATOM   4816  HB1 HSD A 952      26.700  41.360  39.300  1.00  0.00           H
ATOM   4817  HB2 HSD A 952      27.510  40.130  38.280  1.00  0.00           H
ATOM   4818  ND1 HSD A 952      26.900  43.350  37.280  1.00  0.00           N
ATOM   4819  HD1 HSD A 952      26.960  44.000  38.030  1.00  0.00           H
ATOM   4820  CG  HSD A 952      27.020  41.960  37.300  1.00  0.00           C
ATOM   4821  CE1 HSD A 952      26.720  43.680  35.970  1.00  0.00           C
ATOM   4822  HE1 HSD A 952      26.450  44.670  35.620  1.00  0.00           H
ATOM   4823  NE2 HSD A 952      26.750  42.650  35.160  1.00  0.00           N
ATOM   4824  CD2 HSD A 952      26.930  41.570  36.000  1.00  0.00           C
ATOM   4825  HD2 HSD A 952      26.950  40.570  35.570  1.00  0.00           H
ATOM   4826  C   HSD A 952      29.300  40.700  40.010  1.00  0.00           C
ATOM   4827  O   HSD A 952      29.410  41.010  41.180  1.00  0.00           O
ATOM   4828  N   LEU A 953      29.530  39.430  39.630  1.00  0.00           N
ATOM   4829  HN  LEU A 953      29.440  39.270  38.660  1.00  0.00           H
ATOM   4830  CA  LEU A 953      29.880  38.260  40.450  1.00  0.00           C
ATOM   4831  HA  LEU A 953      29.070  38.190  41.170  1.00  0.00           H
ATOM   4832  CB  LEU A 953      29.790  36.930  39.610  1.00  0.00           C
ATOM   4833  HB1 LEU A 953      30.290  37.060  38.620  1.00  0.00           H
ATOM   4834  HB2 LEU A 953      28.710  36.820  39.330  1.00  0.00           H
ATOM   4835  CG  LEU A 953      30.240  35.580  40.330  1.00  0.00           C
ATOM   4836  HG  LEU A 953      31.320  35.730  40.580  1.00  0.00           H
ATOM   4837  CD1 LEU A 953      29.530  35.420  41.720  1.00  0.00           C
ATOM   4838 HD11 LEU A 953      29.880  34.590  42.370  1.00  0.00           H
ATOM   4839 HD12 LEU A 953      28.430  35.370  41.570  1.00  0.00           H
ATOM   4840 HD13 LEU A 953      29.680  36.330  42.340  1.00  0.00           H
ATOM   4841  CD2 LEU A 953      30.050  34.270  39.530  1.00  0.00           C
ATOM   4842 HD21 LEU A 953      30.780  34.250  38.680  1.00  0.00           H
ATOM   4843 HD22 LEU A 953      28.960  34.290  39.270  1.00  0.00           H
ATOM   4844 HD23 LEU A 953      30.200  33.350  40.130  1.00  0.00           H
ATOM   4845  C   LEU A 953      31.200  38.420  41.250  1.00  0.00           C
ATOM   4846  O   LEU A 953      31.340  38.100  42.380  1.00  0.00           O
ATOM   4847  N   ASP A 954      32.230  38.990  40.670  1.00  0.00           N
ATOM   4848  HN  ASP A 954      32.220  39.140  39.690  1.00  0.00           H
ATOM   4849  CA  ASP A 954      33.480  39.380  41.370  1.00  0.00           C
ATOM   4850  HA  ASP A 954      33.740  38.450  41.850  1.00  0.00           H
ATOM   4851  CB  ASP A 954      34.620  39.720  40.440  1.00  0.00           C
ATOM   4852  HB1 ASP A 954      34.720  38.930  39.680  1.00  0.00           H
ATOM   4853  HB2 ASP A 954      35.610  39.890  40.930  1.00  0.00           H
ATOM   4854  CG  ASP A 954      34.440  41.030  39.660  1.00  0.00           C
ATOM   4855  OD1 ASP A 954      33.770  41.130  38.630  1.00  0.00           O
ATOM   4856  OD2 ASP A 954      35.040  42.110  40.220  1.00  0.00           O
ATOM   4857  HD2 ASP A 954      34.700  42.950  39.880  1.00  0.00           H
ATOM   4858  C   ASP A 954      33.220  40.520  42.380  1.00  0.00           C
ATOM   4859  O   ASP A 954      33.850  40.650  43.460  1.00  0.00           O
ATOM   4860  N   LEU A 955      32.250  41.420  42.080  1.00  0.00           N
ATOM   4861  HN  LEU A 955      31.770  41.440  41.220  1.00  0.00           H
ATOM   4862  CA  LEU A 955      31.850  42.320  43.140  1.00  0.00           C
ATOM   4863  HA  LEU A 955      32.770  42.810  43.400  1.00  0.00           H
ATOM   4864  CB  LEU A 955      31.100  43.490  42.570  1.00  0.00           C
ATOM   4865  HB1 LEU A 955      30.140  43.100  42.160  1.00  0.00           H
ATOM   4866  HB2 LEU A 955      31.650  43.920  41.700  1.00  0.00           H
ATOM   4867  CG  LEU A 955      30.790  44.700  43.530  1.00  0.00           C
ATOM   4868  HG  LEU A 955      30.200  44.250  44.350  1.00  0.00           H
ATOM   4869  CD1 LEU A 955      32.160  45.260  44.000  1.00  0.00           C
ATOM   4870 HD11 LEU A 955      32.700  45.550  43.060  1.00  0.00           H
ATOM   4871 HD12 LEU A 955      32.810  44.530  44.520  1.00  0.00           H
ATOM   4872 HD13 LEU A 955      32.060  46.120  44.690  1.00  0.00           H
ATOM   4873  CD2 LEU A 955      30.050  45.830  42.890  1.00  0.00           C
ATOM   4874 HD21 LEU A 955      30.660  46.300  42.100  1.00  0.00           H
ATOM   4875 HD22 LEU A 955      29.840  46.650  43.600  1.00  0.00           H
ATOM   4876 HD23 LEU A 955      29.110  45.530  42.370  1.00  0.00           H
ATOM   4877  C   LEU A 955      31.100  41.700  44.290  1.00  0.00           C
ATOM   4878  O   LEU A 955      31.430  41.850  45.500  1.00  0.00           O
ATOM   4879  N   LEU A 956      30.140  40.770  43.890  1.00  0.00           N
ATOM   4880  HN  LEU A 956      29.910  40.600  42.940  1.00  0.00           H
ATOM   4881  CA  LEU A 956      29.230  40.000  44.750  1.00  0.00           C
ATOM   4882  HA  LEU A 956      28.540  40.590  45.340  1.00  0.00           H
ATOM   4883  CB  LEU A 956      28.440  38.920  44.080  1.00  0.00           C
ATOM   4884  HB1 LEU A 956      29.180  38.250  43.610  1.00  0.00           H
ATOM   4885  HB2 LEU A 956      27.880  39.350  43.230  1.00  0.00           H
ATOM   4886  CG  LEU A 956      27.570  38.090  45.080  1.00  0.00           C
ATOM   4887  HG  LEU A 956      28.260  37.420  45.650  1.00  0.00           H
ATOM   4888  CD1 LEU A 956      26.570  38.930  45.860  1.00  0.00           C
ATOM   4889 HD11 LEU A 956      27.130  39.770  46.310  1.00  0.00           H
ATOM   4890 HD12 LEU A 956      25.880  38.390  46.540  1.00  0.00           H
ATOM   4891 HD13 LEU A 956      25.900  39.430  45.140  1.00  0.00           H
ATOM   4892  CD2 LEU A 956      26.790  37.030  44.250  1.00  0.00           C
ATOM   4893 HD21 LEU A 956      26.240  36.390  44.990  1.00  0.00           H
ATOM   4894 HD22 LEU A 956      27.510  36.480  43.610  1.00  0.00           H
ATOM   4895 HD23 LEU A 956      26.010  37.490  43.600  1.00  0.00           H
ATOM   4896  C   LEU A 956      29.950  39.280  45.910  1.00  0.00           C
ATOM   4897  O   LEU A 956      29.590  39.400  47.110  1.00  0.00           O
ATOM   4898  N   MET A 957      30.990  38.490  45.500  1.00  0.00           N
ATOM   4899  HN  MET A 957      31.180  38.400  44.520  1.00  0.00           H
ATOM   4900  CA  MET A 957      31.880  37.770  46.410  1.00  0.00           C
ATOM   4901  HA  MET A 957      31.310  37.170  47.100  1.00  0.00           H
ATOM   4902  CB  MET A 957      32.790  36.770  45.640  1.00  0.00           C
ATOM   4903  HB1 MET A 957      33.670  36.510  46.280  1.00  0.00           H
ATOM   4904  HB2 MET A 957      33.120  37.280  44.720  1.00  0.00           H
ATOM   4905  CG  MET A 957      31.980  35.570  45.150  1.00  0.00           C
ATOM   4906  HG1 MET A 957      32.650  34.900  44.550  1.00  0.00           H
ATOM   4907  HG2 MET A 957      31.320  35.990  44.360  1.00  0.00           H
ATOM   4908  SD  MET A 957      31.050  34.460  46.410  1.00  0.00           S
ATOM   4909  CE  MET A 957      29.610  34.230  45.360  1.00  0.00           C
ATOM   4910  HE1 MET A 957      28.810  33.570  45.740  1.00  0.00           H
ATOM   4911  HE2 MET A 957      29.890  33.800  44.370  1.00  0.00           H
ATOM   4912  HE3 MET A 957      29.180  35.250  45.280  1.00  0.00           H
ATOM   4913  C   MET A 957      32.730  38.560  47.380  1.00  0.00           C
ATOM   4914  O   MET A 957      32.820  38.170  48.530  1.00  0.00           O
ATOM   4915  N   VAL A 958      33.380  39.700  47.000  1.00  0.00           N
ATOM   4916  HN  VAL A 958      33.270  39.960  46.040  1.00  0.00           H
ATOM   4917  CA  VAL A 958      34.020  40.630  47.880  1.00  0.00           C
ATOM   4918  HA  VAL A 958      34.660  40.060  48.530  1.00  0.00           H
ATOM   4919  CB  VAL A 958      34.810  41.780  47.200  1.00  0.00           C
ATOM   4920  HB  VAL A 958      34.050  42.210  46.510  1.00  0.00           H
ATOM   4921  CG1 VAL A 958      35.540  42.730  48.160  1.00  0.00           C
ATOM   4922 HG11 VAL A 958      36.220  42.170  48.850  1.00  0.00           H
ATOM   4923 HG12 VAL A 958      34.830  43.310  48.810  1.00  0.00           H
ATOM   4924 HG13 VAL A 958      36.200  43.450  47.630  1.00  0.00           H
ATOM   4925  CG2 VAL A 958      35.890  41.030  46.440  1.00  0.00           C
ATOM   4926 HG21 VAL A 958      36.440  40.240  46.990  1.00  0.00           H
ATOM   4927 HG22 VAL A 958      36.650  41.720  46.000  1.00  0.00           H
ATOM   4928 HG23 VAL A 958      35.450  40.530  45.540  1.00  0.00           H
ATOM   4929  C   VAL A 958      32.990  41.220  48.870  1.00  0.00           C
ATOM   4930  O   VAL A 958      33.210  41.370  50.100  1.00  0.00           O
ATOM   4931  N   GLY A 959      31.750  41.480  48.410  1.00  0.00           N
ATOM   4932  HN  GLY A 959      31.540  41.090  47.510  1.00  0.00           H
ATOM   4933  CA  GLY A 959      30.760  42.220  49.130  1.00  0.00           C
ATOM   4934  HA1 GLY A 959      29.960  42.440  48.430  1.00  0.00           H
ATOM   4935  HA2 GLY A 959      31.160  43.190  49.410  1.00  0.00           H
ATOM   4936  C   GLY A 959      30.150  41.470  50.280  1.00  0.00           C
ATOM   4937  O   GLY A 959      30.030  42.030  51.390  1.00  0.00           O
ATOM   4938  N   VAL A 960      29.810  40.190  49.990  1.00  0.00           N
ATOM   4939  HN  VAL A 960      29.770  39.870  49.040  1.00  0.00           H
ATOM   4940  CA  VAL A 960      29.210  39.310  50.980  1.00  0.00           C
ATOM   4941  HA  VAL A 960      28.490  40.000  51.390  1.00  0.00           H
ATOM   4942  CB  VAL A 960      28.690  38.050  50.280  1.00  0.00           C
ATOM   4943  HB  VAL A 960      29.400  37.760  49.460  1.00  0.00           H
ATOM   4944  CG1 VAL A 960      28.590  36.860  51.180  1.00  0.00           C
ATOM   4945 HG11 VAL A 960      27.880  37.070  52.010  1.00  0.00           H
ATOM   4946 HG12 VAL A 960      29.560  36.540  51.610  1.00  0.00           H
ATOM   4947 HG13 VAL A 960      28.290  35.920  50.660  1.00  0.00           H
ATOM   4948  CG2 VAL A 960      27.410  38.340  49.500  1.00  0.00           C
ATOM   4949 HG21 VAL A 960      27.590  39.160  48.770  1.00  0.00           H
ATOM   4950 HG22 VAL A 960      26.590  38.550  50.230  1.00  0.00           H
ATOM   4951 HG23 VAL A 960      27.090  37.420  48.970  1.00  0.00           H
ATOM   4952  C   VAL A 960      30.220  39.000  52.060  1.00  0.00           C
ATOM   4953  O   VAL A 960      29.980  39.280  53.250  1.00  0.00           O
ATOM   4954  N   MET A 961      31.450  38.570  51.620  1.00  0.00           N
ATOM   4955  HN  MET A 961      31.600  38.520  50.640  1.00  0.00           H
ATOM   4956  CA  MET A 961      32.520  38.080  52.470  1.00  0.00           C
ATOM   4957  HA  MET A 961      32.050  37.370  53.130  1.00  0.00           H
ATOM   4958  CB  MET A 961      33.510  37.320  51.630  1.00  0.00           C
ATOM   4959  HB1 MET A 961      34.380  37.090  52.280  1.00  0.00           H
ATOM   4960  HB2 MET A 961      33.870  38.010  50.840  1.00  0.00           H
ATOM   4961  CG  MET A 961      33.110  35.990  51.010  1.00  0.00           C
ATOM   4962  HG1 MET A 961      34.010  35.530  50.540  1.00  0.00           H
ATOM   4963  HG2 MET A 961      32.430  36.240  50.180  1.00  0.00           H
ATOM   4964  SD  MET A 961      32.390  34.720  52.090  1.00  0.00           S
ATOM   4965  CE  MET A 961      33.650  34.420  53.300  1.00  0.00           C
ATOM   4966  HE1 MET A 961      33.670  33.380  53.670  1.00  0.00           H
ATOM   4967  HE2 MET A 961      33.630  35.210  54.090  1.00  0.00           H
ATOM   4968  HE3 MET A 961      34.610  34.670  52.820  1.00  0.00           H
ATOM   4969  C   MET A 961      33.110  39.150  53.420  1.00  0.00           C
ATOM   4970  O   MET A 961      33.650  38.860  54.450  1.00  0.00           O
ATOM   4971  N   LEU A 962      33.010  40.480  53.070  1.00  0.00           N
ATOM   4972  HN  LEU A 962      32.660  40.760  52.190  1.00  0.00           H
ATOM   4973  CA  LEU A 962      33.310  41.630  53.910  1.00  0.00           C
ATOM   4974  HA  LEU A 962      34.330  41.470  54.230  1.00  0.00           H
ATOM   4975  CB  LEU A 962      33.080  43.020  53.090  1.00  0.00           C
ATOM   4976  HB1 LEU A 962      32.000  43.200  52.930  1.00  0.00           H
ATOM   4977  HB2 LEU A 962      33.520  42.910  52.080  1.00  0.00           H
ATOM   4978  CG  LEU A 962      33.830  44.250  53.550  1.00  0.00           C
ATOM   4979  HG  LEU A 962      34.700  43.850  54.110  1.00  0.00           H
ATOM   4980  CD1 LEU A 962      34.310  45.190  52.460  1.00  0.00           C
ATOM   4981 HD11 LEU A 962      33.530  45.730  51.900  1.00  0.00           H
ATOM   4982 HD12 LEU A 962      34.910  44.620  51.710  1.00  0.00           H
ATOM   4983 HD13 LEU A 962      34.980  45.900  52.980  1.00  0.00           H
ATOM   4984  CD2 LEU A 962      32.920  45.120  54.550  1.00  0.00           C
ATOM   4985 HD21 LEU A 962      32.090  45.490  53.910  1.00  0.00           H
ATOM   4986 HD22 LEU A 962      33.510  45.910  55.040  1.00  0.00           H
ATOM   4987 HD23 LEU A 962      32.590  44.500  55.420  1.00  0.00           H
ATOM   4988  C   LEU A 962      32.480  41.620  55.170  1.00  0.00           C
ATOM   4989  O   LEU A 962      33.020  41.820  56.270  1.00  0.00           O
ATOM   4990  N   GLY A 963      31.190  41.410  55.040  1.00  0.00           N
ATOM   4991  HN  GLY A 963      30.840  41.350  54.110  1.00  0.00           H
ATOM   4992  CA  GLY A 963      30.250  41.280  56.140  1.00  0.00           C
ATOM   4993  HA1 GLY A 963      29.290  41.000  55.730  1.00  0.00           H
ATOM   4994  HA2 GLY A 963      30.140  42.150  56.780  1.00  0.00           H
ATOM   4995  C   GLY A 963      30.480  40.020  57.010  1.00  0.00           C
ATOM   4996  O   GLY A 963      30.310  40.060  58.200  1.00  0.00           O
ATOM   4997  N   VAL A 964      30.940  38.900  56.450  1.00  0.00           N
ATOM   4998  HN  VAL A 964      30.980  38.770  55.460  1.00  0.00           H
ATOM   4999  CA  VAL A 964      31.400  37.660  57.170  1.00  0.00           C
ATOM   5000  HA  VAL A 964      30.590  37.290  57.780  1.00  0.00           H
ATOM   5001  CB  VAL A 964      31.830  36.510  56.130  1.00  0.00           C
ATOM   5002  HB  VAL A 964      32.670  36.900  55.510  1.00  0.00           H
ATOM   5003  CG1 VAL A 964      32.140  35.220  56.990  1.00  0.00           C
ATOM   5004 HG11 VAL A 964      32.860  35.450  57.810  1.00  0.00           H
ATOM   5005 HG12 VAL A 964      32.660  34.470  56.360  1.00  0.00           H
ATOM   5006 HG13 VAL A 964      31.260  34.760  57.480  1.00  0.00           H
ATOM   5007  CG2 VAL A 964      30.600  36.180  55.250  1.00  0.00           C
ATOM   5008 HG21 VAL A 964      29.760  36.080  55.970  1.00  0.00           H
ATOM   5009 HG22 VAL A 964      30.750  35.180  54.770  1.00  0.00           H
ATOM   5010 HG23 VAL A 964      30.300  36.870  54.430  1.00  0.00           H
ATOM   5011  C   VAL A 964      32.640  38.050  58.020  1.00  0.00           C
ATOM   5012  O   VAL A 964      32.730  37.790  59.190  1.00  0.00           O
ATOM   5013  N   CYS A 965      33.680  38.680  57.420  1.00  0.00           N
ATOM   5014  HN  CYS A 965      33.680  39.010  56.480  1.00  0.00           H
ATOM   5015  CA  CYS A 965      34.900  39.120  58.150  1.00  0.00           C
ATOM   5016  HA  CYS A 965      35.360  38.260  58.590  1.00  0.00           H
ATOM   5017  CB  CYS A 965      35.870  39.640  57.030  1.00  0.00           C
ATOM   5018  HB1 CYS A 965      36.640  40.190  57.600  1.00  0.00           H
ATOM   5019  HB2 CYS A 965      35.370  40.310  56.310  1.00  0.00           H
ATOM   5020  SG  CYS A 965      36.660  38.480  55.960  1.00  0.00           S
ATOM   5021  HG1 CYS A 965      35.570  37.960  55.400  1.00  0.00           H
ATOM   5022  C   CYS A 965      34.670  40.270  59.240  1.00  0.00           C
ATOM   5023  O   CYS A 965      35.480  40.370  60.180  1.00  0.00           O
ATOM   5024  N   SER A 966      33.600  41.130  58.990  1.00  0.00           N
ATOM   5025  HN  SER A 966      33.180  40.990  58.110  1.00  0.00           H
ATOM   5026  CA  SER A 966      33.230  42.310  59.700  1.00  0.00           C
ATOM   5027  HA  SER A 966      34.100  42.950  59.580  1.00  0.00           H
ATOM   5028  CB  SER A 966      32.070  43.130  59.090  1.00  0.00           C
ATOM   5029  HB1 SER A 966      31.870  44.020  59.730  1.00  0.00           H
ATOM   5030  HB2 SER A 966      31.180  42.510  58.820  1.00  0.00           H
ATOM   5031  OG  SER A 966      32.580  43.730  57.930  1.00  0.00           O
ATOM   5032  HG1 SER A 966      32.710  43.040  57.270  1.00  0.00           H
ATOM   5033  C   SER A 966      32.910  42.000  61.120  1.00  0.00           C
ATOM   5034  O   SER A 966      33.330  42.630  62.100  1.00  0.00           O
ATOM   5035  N   VAL A 967      32.140  40.930  61.280  1.00  0.00           N
ATOM   5036  HN  VAL A 967      31.770  40.410  60.510  1.00  0.00           H
ATOM   5037  CA  VAL A 967      31.680  40.550  62.640  1.00  0.00           C
ATOM   5038  HA  VAL A 967      31.580  41.440  63.240  1.00  0.00           H
ATOM   5039  CB  VAL A 967      30.250  40.030  62.540  1.00  0.00           C
ATOM   5040  HB  VAL A 967      29.890  39.760  63.550  1.00  0.00           H
ATOM   5041  CG1 VAL A 967      29.410  41.180  62.190  1.00  0.00           C
ATOM   5042 HG11 VAL A 967      28.350  40.980  61.950  1.00  0.00           H
ATOM   5043 HG12 VAL A 967      29.670  41.760  61.270  1.00  0.00           H
ATOM   5044 HG13 VAL A 967      29.470  41.930  63.000  1.00  0.00           H
ATOM   5045  CG2 VAL A 967      30.060  38.680  61.680  1.00  0.00           C
ATOM   5046 HG21 VAL A 967      30.490  37.810  62.220  1.00  0.00           H
ATOM   5047 HG22 VAL A 967      30.570  38.830  60.700  1.00  0.00           H
ATOM   5048 HG23 VAL A 967      28.980  38.570  61.480  1.00  0.00           H
ATOM   5049  C   VAL A 967      32.590  39.590  63.290  1.00  0.00           C
ATOM   5050  O   VAL A 967      32.330  39.190  64.470  1.00  0.00           O
ATOM   5051  N   MET A 968      33.760  39.330  62.700  1.00  0.00           N
ATOM   5052  HN  MET A 968      33.840  39.500  61.720  1.00  0.00           H
ATOM   5053  CA  MET A 968      34.910  38.740  63.460  1.00  0.00           C
ATOM   5054  HA  MET A 968      34.600  38.430  64.450  1.00  0.00           H
ATOM   5055  CB  MET A 968      35.640  37.630  62.780  1.00  0.00           C
ATOM   5056  HB1 MET A 968      36.490  37.260  63.410  1.00  0.00           H
ATOM   5057  HB2 MET A 968      36.030  37.950  61.790  1.00  0.00           H
ATOM   5058  CG  MET A 968      34.750  36.390  62.470  1.00  0.00           C
ATOM   5059  HG1 MET A 968      35.380  35.700  61.880  1.00  0.00           H
ATOM   5060  HG2 MET A 968      33.930  36.730  61.800  1.00  0.00           H
[truncated: 6,873,249 more chars]
