# Supplementary material for: CryoEM and computational modeling structural insights into the pH regulator NBCn1
Source: Nat Commun. 2025 Nov 11;16:9932. doi: 10.1038/s41467-025-64868-z (PMC12606367; doi:10.1038/s41467-025-64868-z)
Supplement: Supplementary file 7 — Supplementary Data 5 [file 41467_2025_64868_MOESM7_ESM.zip › 100ns_z_restr_MD_NBCn1_2NaCO3/hNBCn1_IF/z-restr_hNBCn1_IF_2NaCO3_first_step_65.pdb]

REMARK    GENERATED BY TRJCONV
TITLE     Title t= 4100.00000 step= 2050000
REMARK    THIS IS A SIMULATION BOX
CRYST1   94.095   94.095  101.313  90.00  90.00  90.00 P 1           1
MODEL        1
ATOM      1  N   LEU A 585      24.260  39.820  39.430  1.00  0.00           N
ATOM      2  HT1 LEU A 585      23.620  39.220  38.880  1.00  0.00           H
ATOM      3  HT2 LEU A 585      25.000  40.090  38.750  1.00  0.00           H
ATOM      4  HT3 LEU A 585      23.630  40.590  39.740  1.00  0.00           H
ATOM      5  CA  LEU A 585      24.760  39.170  40.660  1.00  0.00           C
ATOM      6  HA  LEU A 585      25.640  39.720  40.960  1.00  0.00           H
ATOM      7  CB  LEU A 585      23.630  39.290  41.720  1.00  0.00           C
ATOM      8  HB1 LEU A 585      23.870  38.790  42.690  1.00  0.00           H
ATOM      9  HB2 LEU A 585      22.720  38.900  41.230  1.00  0.00           H
ATOM     10  CG  LEU A 585      23.240  40.650  42.220  1.00  0.00           C
ATOM     11  HG  LEU A 585      22.880  41.250  41.360  1.00  0.00           H
ATOM     12  CD1 LEU A 585      21.970  40.610  43.110  1.00  0.00           C
ATOM     13 HD11 LEU A 585      21.320  39.780  42.750  1.00  0.00           H
ATOM     14 HD12 LEU A 585      21.420  41.570  43.070  1.00  0.00           H
ATOM     15 HD13 LEU A 585      22.280  40.380  44.150  1.00  0.00           H
ATOM     16  CD2 LEU A 585      24.360  41.290  42.960  1.00  0.00           C
ATOM     17 HD21 LEU A 585      24.120  42.320  43.350  1.00  0.00           H
ATOM     18 HD22 LEU A 585      25.150  41.460  42.200  1.00  0.00           H
ATOM     19 HD23 LEU A 585      24.840  40.790  43.830  1.00  0.00           H
ATOM     20  C   LEU A 585      25.370  37.760  40.610  1.00  0.00           C
ATOM     21  O   LEU A 585      26.540  37.660  40.290  1.00  0.00           O
ATOM     22  N   ILE A 586      24.650  36.680  41.030  1.00  0.00           N
ATOM     23  HN  ILE A 586      23.730  36.670  41.420  1.00  0.00           H
ATOM     24  CA  ILE A 586      25.310  35.450  41.240  1.00  0.00           C
ATOM     25  HA  ILE A 586      26.370  35.510  41.030  1.00  0.00           H
ATOM     26  CB  ILE A 586      25.230  34.920  42.660  1.00  0.00           C
ATOM     27  HB  ILE A 586      25.620  33.880  42.680  1.00  0.00           H
ATOM     28  CG2 ILE A 586      26.090  35.950  43.600  1.00  0.00           C
ATOM     29 HG21 ILE A 586      25.610  36.950  43.680  1.00  0.00           H
ATOM     30 HG22 ILE A 586      27.100  36.070  43.160  1.00  0.00           H
ATOM     31 HG23 ILE A 586      26.130  35.480  44.610  1.00  0.00           H
ATOM     32  CG1 ILE A 586      23.770  34.860  43.130  1.00  0.00           C
ATOM     33 HG11 ILE A 586      23.120  34.340  42.400  1.00  0.00           H
ATOM     34 HG12 ILE A 586      23.440  35.910  43.180  1.00  0.00           H
ATOM     35  CD  ILE A 586      23.520  34.210  44.490  1.00  0.00           C
ATOM     36  HD1 ILE A 586      23.520  33.100  44.360  1.00  0.00           H
ATOM     37  HD2 ILE A 586      22.530  34.540  44.870  1.00  0.00           H
ATOM     38  HD3 ILE A 586      24.210  34.520  45.300  1.00  0.00           H
ATOM     39  C   ILE A 586      24.850  34.420  40.220  1.00  0.00           C
ATOM     40  O   ILE A 586      25.310  33.280  40.130  1.00  0.00           O
ATOM     41  N   LEU A 587      23.910  34.940  39.320  1.00  0.00           N
ATOM     42  HN  LEU A 587      23.610  35.880  39.350  1.00  0.00           H
ATOM     43  CA  LEU A 587      23.780  34.210  38.090  1.00  0.00           C
ATOM     44  HA  LEU A 587      23.390  33.220  38.280  1.00  0.00           H
ATOM     45  CB  LEU A 587      22.800  34.930  37.090  1.00  0.00           C
ATOM     46  HB1 LEU A 587      23.380  35.720  36.560  1.00  0.00           H
ATOM     47  HB2 LEU A 587      22.060  35.560  37.630  1.00  0.00           H
ATOM     48  CG  LEU A 587      22.140  34.080  36.020  1.00  0.00           C
ATOM     49  HG  LEU A 587      22.970  33.580  35.470  1.00  0.00           H
ATOM     50  CD1 LEU A 587      21.230  32.920  36.640  1.00  0.00           C
ATOM     51 HD11 LEU A 587      20.240  33.300  36.950  1.00  0.00           H
ATOM     52 HD12 LEU A 587      21.740  32.450  37.500  1.00  0.00           H
ATOM     53 HD13 LEU A 587      21.050  32.180  35.830  1.00  0.00           H
ATOM     54  CD2 LEU A 587      21.310  34.990  35.140  1.00  0.00           C
ATOM     55 HD21 LEU A 587      21.930  35.630  34.480  1.00  0.00           H
ATOM     56 HD22 LEU A 587      20.600  35.650  35.680  1.00  0.00           H
ATOM     57 HD23 LEU A 587      20.670  34.320  34.530  1.00  0.00           H
ATOM     58  C   LEU A 587      25.070  33.880  37.370  1.00  0.00           C
ATOM     59  O   LEU A 587      25.220  32.840  36.710  1.00  0.00           O
ATOM     60  N   ASP A 588      26.140  34.690  37.510  1.00  0.00           N
ATOM     61  HN  ASP A 588      26.070  35.590  37.900  1.00  0.00           H
ATOM     62  CA  ASP A 588      27.390  34.470  36.910  1.00  0.00           C
ATOM     63  HA  ASP A 588      27.050  34.220  35.910  1.00  0.00           H
ATOM     64  CB  ASP A 588      28.160  35.790  36.810  1.00  0.00           C
ATOM     65  HB1 ASP A 588      29.230  35.590  36.560  1.00  0.00           H
ATOM     66  HB2 ASP A 588      28.150  36.420  37.730  1.00  0.00           H
ATOM     67  CG  ASP A 588      27.630  36.740  35.780  1.00  0.00           C
ATOM     68  OD1 ASP A 588      27.080  36.270  34.770  1.00  0.00           O
ATOM     69  OD2 ASP A 588      27.630  37.970  35.970  1.00  0.00           O
ATOM     70  C   ASP A 588      28.180  33.220  37.420  1.00  0.00           C
ATOM     71  O   ASP A 588      29.110  32.660  36.850  1.00  0.00           O
ATOM     72  N   ILE A 589      27.870  32.780  38.650  1.00  0.00           N
ATOM     73  HN  ILE A 589      27.120  33.060  39.260  1.00  0.00           H
ATOM     74  CA  ILE A 589      28.350  31.540  39.280  1.00  0.00           C
ATOM     75  HA  ILE A 589      29.420  31.410  39.280  1.00  0.00           H
ATOM     76  CB  ILE A 589      27.960  31.400  40.780  1.00  0.00           C
ATOM     77  HB  ILE A 589      26.870  31.560  40.880  1.00  0.00           H
ATOM     78  CG2 ILE A 589      28.390  30.040  41.280  1.00  0.00           C
ATOM     79 HG21 ILE A 589      29.470  29.840  41.140  1.00  0.00           H
ATOM     80 HG22 ILE A 589      27.820  29.210  40.840  1.00  0.00           H
ATOM     81 HG23 ILE A 589      28.180  29.870  42.360  1.00  0.00           H
ATOM     82  CG1 ILE A 589      28.650  32.620  41.470  1.00  0.00           C
ATOM     83 HG11 ILE A 589      28.240  33.590  41.130  1.00  0.00           H
ATOM     84 HG12 ILE A 589      29.700  32.620  41.100  1.00  0.00           H
ATOM     85  CD  ILE A 589      28.780  32.550  42.990  1.00  0.00           C
ATOM     86  HD1 ILE A 589      29.550  31.850  43.410  1.00  0.00           H
ATOM     87  HD2 ILE A 589      27.830  32.430  43.560  1.00  0.00           H
ATOM     88  HD3 ILE A 589      29.100  33.580  43.270  1.00  0.00           H
ATOM     89  C   ILE A 589      28.010  30.300  38.500  1.00  0.00           C
ATOM     90  O   ILE A 589      28.820  29.410  38.310  1.00  0.00           O
ATOM     91  N   LYS A 590      26.750  30.170  38.110  1.00  0.00           N
ATOM     92  HN  LYS A 590      26.100  30.850  38.420  1.00  0.00           H
ATOM     93  CA  LYS A 590      26.360  28.960  37.330  1.00  0.00           C
ATOM     94  HA  LYS A 590      26.790  28.080  37.800  1.00  0.00           H
ATOM     95  CB  LYS A 590      24.830  28.660  37.450  1.00  0.00           C
ATOM     96  HB1 LYS A 590      24.620  28.250  38.460  1.00  0.00           H
ATOM     97  HB2 LYS A 590      24.660  27.860  36.710  1.00  0.00           H
ATOM     98  CG  LYS A 590      23.930  29.850  37.150  1.00  0.00           C
ATOM     99  HG1 LYS A 590      24.330  30.290  36.210  1.00  0.00           H
ATOM    100  HG2 LYS A 590      24.020  30.690  37.880  1.00  0.00           H
ATOM    101  CD  LYS A 590      22.470  29.410  37.030  1.00  0.00           C
ATOM    102  HD1 LYS A 590      22.280  28.740  36.170  1.00  0.00           H
ATOM    103  HD2 LYS A 590      21.920  30.360  36.880  1.00  0.00           H
ATOM    104  CE  LYS A 590      21.870  28.730  38.310  1.00  0.00           C
ATOM    105  HE1 LYS A 590      22.240  29.150  39.270  1.00  0.00           H
ATOM    106  HE2 LYS A 590      22.240  27.690  38.280  1.00  0.00           H
ATOM    107  NZ  LYS A 590      20.460  28.600  38.310  1.00  0.00           N
ATOM    108  HZ1 LYS A 590      20.140  28.240  39.230  1.00  0.00           H
ATOM    109  HZ2 LYS A 590      20.160  27.910  37.600  1.00  0.00           H
ATOM    110  HZ3 LYS A 590      19.930  29.480  38.120  1.00  0.00           H
ATOM    111  C   LYS A 590      26.980  28.970  35.930  1.00  0.00           C
ATOM    112  O   LYS A 590      27.470  27.910  35.490  1.00  0.00           O
ATOM    113  N   ARG A 591      27.070  30.170  35.240  1.00  0.00           N
ATOM    114  HN  ARG A 591      26.670  31.010  35.590  1.00  0.00           H
ATOM    115  CA  ARG A 591      27.650  30.180  33.990  1.00  0.00           C
ATOM    116  HA  ARG A 591      27.160  29.450  33.370  1.00  0.00           H
ATOM    117  CB  ARG A 591      27.510  31.680  33.380  1.00  0.00           C
ATOM    118  HB1 ARG A 591      27.910  31.770  32.350  1.00  0.00           H
ATOM    119  HB2 ARG A 591      28.130  32.400  33.960  1.00  0.00           H
ATOM    120  CG  ARG A 591      26.030  32.090  33.250  1.00  0.00           C
ATOM    121  HG1 ARG A 591      25.960  33.200  33.260  1.00  0.00           H
ATOM    122  HG2 ARG A 591      25.580  31.750  34.200  1.00  0.00           H
ATOM    123  CD  ARG A 591      25.310  31.490  31.980  1.00  0.00           C
ATOM    124  HD1 ARG A 591      25.570  30.410  32.030  1.00  0.00           H
ATOM    125  HD2 ARG A 591      25.790  31.860  31.050  1.00  0.00           H
ATOM    126  NE  ARG A 591      23.840  31.650  32.240  1.00  0.00           N
ATOM    127  HE  ARG A 591      23.380  31.220  33.020  1.00  0.00           H
ATOM    128  CZ  ARG A 591      22.960  32.080  31.310  1.00  0.00           C
ATOM    129  NH1 ARG A 591      23.320  32.550  30.130  1.00  0.00           N
ATOM    130 HH11 ARG A 591      24.250  32.870  29.980  1.00  0.00           H
ATOM    131 HH12 ARG A 591      22.630  33.070  29.630  1.00  0.00           H
ATOM    132  NH2 ARG A 591      21.670  32.180  31.660  1.00  0.00           N
ATOM    133 HH21 ARG A 591      21.030  32.430  30.930  1.00  0.00           H
ATOM    134 HH22 ARG A 591      21.330  31.730  32.480  1.00  0.00           H
ATOM    135  C   ARG A 591      29.110  29.720  33.850  1.00  0.00           C
ATOM    136  O   ARG A 591      29.500  29.080  32.880  1.00  0.00           O
ATOM    137  N   LYS A 592      29.970  30.070  34.810  1.00  0.00           N
ATOM    138  HN  LYS A 592      29.670  30.640  35.580  1.00  0.00           H
ATOM    139  CA  LYS A 592      31.380  29.640  34.720  1.00  0.00           C
ATOM    140  HA  LYS A 592      31.600  29.180  33.770  1.00  0.00           H
ATOM    141  CB  LYS A 592      32.350  30.820  35.020  1.00  0.00           C
ATOM    142  HB1 LYS A 592      33.400  30.480  34.900  1.00  0.00           H
ATOM    143  HB2 LYS A 592      32.240  31.220  36.050  1.00  0.00           H
ATOM    144  CG  LYS A 592      31.980  32.020  34.140  1.00  0.00           C
ATOM    145  HG1 LYS A 592      32.790  32.720  34.460  1.00  0.00           H
ATOM    146  HG2 LYS A 592      30.990  32.500  34.290  1.00  0.00           H
ATOM    147  CD  LYS A 592      32.010  31.800  32.630  1.00  0.00           C
ATOM    148  HD1 LYS A 592      31.210  31.080  32.350  1.00  0.00           H
ATOM    149  HD2 LYS A 592      33.040  31.420  32.520  1.00  0.00           H
ATOM    150  CE  LYS A 592      31.850  33.090  31.790  1.00  0.00           C
ATOM    151  HE1 LYS A 592      32.640  33.800  32.090  1.00  0.00           H
ATOM    152  HE2 LYS A 592      30.810  33.460  31.840  1.00  0.00           H
ATOM    153  NZ  LYS A 592      32.090  32.720  30.410  1.00  0.00           N
ATOM    154  HZ1 LYS A 592      33.100  32.760  30.180  1.00  0.00           H
ATOM    155  HZ2 LYS A 592      31.470  33.350  29.860  1.00  0.00           H
ATOM    156  HZ3 LYS A 592      31.810  31.720  30.230  1.00  0.00           H
ATOM    157  C   LYS A 592      31.620  28.500  35.720  1.00  0.00           C
ATOM    158  O   LYS A 592      32.760  28.120  35.970  1.00  0.00           O
ATOM    159  N   ALA A 593      30.550  27.790  36.150  1.00  0.00           N
ATOM    160  HN  ALA A 593      29.670  28.220  36.010  1.00  0.00           H
ATOM    161  CA  ALA A 593      30.620  26.560  36.950  1.00  0.00           C
ATOM    162  HA  ALA A 593      31.180  26.880  37.830  1.00  0.00           H
ATOM    163  CB  ALA A 593      29.270  26.210  37.590  1.00  0.00           C
ATOM    164  HB1 ALA A 593      29.620  25.460  38.340  1.00  0.00           H
ATOM    165  HB2 ALA A 593      28.570  25.720  36.880  1.00  0.00           H
ATOM    166  HB3 ALA A 593      28.780  26.980  38.210  1.00  0.00           H
ATOM    167  C   ALA A 593      31.240  25.340  36.310  1.00  0.00           C
ATOM    168  O   ALA A 593      32.000  24.670  37.000  1.00  0.00           O
ATOM    169  N   PRO A 594      30.990  25.040  34.990  1.00  0.00           N
ATOM    170  CD  PRO A 594      29.970  25.630  34.130  1.00  0.00           C
ATOM    171  HD1 PRO A 594      30.350  26.550  33.660  1.00  0.00           H
ATOM    172  HD2 PRO A 594      28.990  25.860  34.650  1.00  0.00           H
ATOM    173  CA  PRO A 594      31.460  23.790  34.310  1.00  0.00           C
ATOM    174  HA  PRO A 594      31.090  22.960  34.890  1.00  0.00           H
ATOM    175  CB  PRO A 594      30.880  23.830  32.890  1.00  0.00           C
ATOM    176  HB1 PRO A 594      30.580  22.860  32.430  1.00  0.00           H
ATOM    177  HB2 PRO A 594      31.510  24.370  32.150  1.00  0.00           H
ATOM    178  CG  PRO A 594      29.570  24.650  33.110  1.00  0.00           C
ATOM    179  HG1 PRO A 594      29.140  25.040  32.160  1.00  0.00           H
ATOM    180  HG2 PRO A 594      28.790  24.020  33.590  1.00  0.00           H
ATOM    181  C   PRO A 594      33.040  23.670  34.200  1.00  0.00           C
ATOM    182  O   PRO A 594      33.460  22.620  33.700  1.00  0.00           O
ATOM    183  N   PHE A 595      33.770  24.710  34.580  1.00  0.00           N
ATOM    184  HN  PHE A 595      33.330  25.540  34.920  1.00  0.00           H
ATOM    185  CA  PHE A 595      35.210  24.850  34.510  1.00  0.00           C
ATOM    186  HA  PHE A 595      35.530  24.210  33.710  1.00  0.00           H
ATOM    187  CB  PHE A 595      35.630  26.330  34.260  1.00  0.00           C
ATOM    188  HB1 PHE A 595      36.690  26.610  34.160  1.00  0.00           H
ATOM    189  HB2 PHE A 595      35.120  26.890  35.080  1.00  0.00           H
ATOM    190  CG  PHE A 595      35.170  26.730  32.880  1.00  0.00           C
ATOM    191  CD1 PHE A 595      34.450  27.930  32.780  1.00  0.00           C
ATOM    192  HD1 PHE A 595      34.180  28.590  33.590  1.00  0.00           H
ATOM    193  CE1 PHE A 595      33.850  28.330  31.590  1.00  0.00           C
ATOM    194  HE1 PHE A 595      33.300  29.260  31.600  1.00  0.00           H
ATOM    195  CZ  PHE A 595      34.120  27.620  30.380  1.00  0.00           C
ATOM    196  HZ  PHE A 595      33.650  27.840  29.440  1.00  0.00           H
ATOM    197  CD2 PHE A 595      35.350  25.990  31.710  1.00  0.00           C
ATOM    198  HD2 PHE A 595      35.930  25.070  31.700  1.00  0.00           H
ATOM    199  CE2 PHE A 595      34.870  26.440  30.430  1.00  0.00           C
ATOM    200  HE2 PHE A 595      34.940  25.760  29.590  1.00  0.00           H
ATOM    201  C   PHE A 595      35.880  24.090  35.740  1.00  0.00           C
ATOM    202  O   PHE A 595      37.000  23.610  35.610  1.00  0.00           O
ATOM    203  N   PHE A 596      35.060  23.780  36.800  1.00  0.00           N
ATOM    204  HN  PHE A 596      34.140  24.160  36.790  1.00  0.00           H
ATOM    205  CA  PHE A 596      35.440  23.120  38.100  1.00  0.00           C
ATOM    206  HA  PHE A 596      35.780  23.970  38.680  1.00  0.00           H
ATOM    207  CB  PHE A 596      34.080  22.570  38.680  1.00  0.00           C
ATOM    208  HB1 PHE A 596      33.590  21.920  37.930  1.00  0.00           H
ATOM    209  HB2 PHE A 596      33.460  23.490  38.740  1.00  0.00           H
ATOM    210  CG  PHE A 596      34.210  22.000  40.010  1.00  0.00           C
ATOM    211  CD1 PHE A 596      34.620  22.860  41.030  1.00  0.00           C
ATOM    212  HD1 PHE A 596      34.920  23.870  40.800  1.00  0.00           H
ATOM    213  CE1 PHE A 596      34.750  22.410  42.300  1.00  0.00           C
ATOM    214  HE1 PHE A 596      35.130  23.090  43.060  1.00  0.00           H
ATOM    215  CZ  PHE A 596      34.490  21.140  42.670  1.00  0.00           C
ATOM    216  HZ  PHE A 596      34.510  20.770  43.680  1.00  0.00           H
ATOM    217  CD2 PHE A 596      34.000  20.650  40.350  1.00  0.00           C
ATOM    218  HD2 PHE A 596      33.640  19.990  39.570  1.00  0.00           H
ATOM    219  CE2 PHE A 596      33.990  20.220  41.670  1.00  0.00           C
ATOM    220  HE2 PHE A 596      33.860  19.160  41.860  1.00  0.00           H
ATOM    221  C   PHE A 596      36.730  22.120  38.040  1.00  0.00           C
ATOM    222  O   PHE A 596      37.700  22.460  38.730  1.00  0.00           O
ATOM    223  N   LEU A 597      36.780  21.200  37.050  1.00  0.00           N
ATOM    224  HN  LEU A 597      36.000  20.880  36.520  1.00  0.00           H
ATOM    225  CA  LEU A 597      37.930  20.280  36.920  1.00  0.00           C
ATOM    226  HA  LEU A 597      38.670  20.480  37.670  1.00  0.00           H
ATOM    227  CB  LEU A 597      37.530  18.760  37.060  1.00  0.00           C
ATOM    228  HB1 LEU A 597      38.440  18.150  37.310  1.00  0.00           H
ATOM    229  HB2 LEU A 597      37.180  18.500  36.040  1.00  0.00           H
ATOM    230  CG  LEU A 597      36.660  18.360  38.250  1.00  0.00           C
ATOM    231  HG  LEU A 597      35.690  18.900  38.230  1.00  0.00           H
ATOM    232  CD1 LEU A 597      36.140  16.930  38.320  1.00  0.00           C
ATOM    233 HD11 LEU A 597      36.930  16.150  38.320  1.00  0.00           H
ATOM    234 HD12 LEU A 597      35.410  16.820  37.490  1.00  0.00           H
ATOM    235 HD13 LEU A 597      35.570  16.730  39.260  1.00  0.00           H
ATOM    236  CD2 LEU A 597      37.420  18.780  39.530  1.00  0.00           C
ATOM    237 HD21 LEU A 597      36.980  18.430  40.490  1.00  0.00           H
ATOM    238 HD22 LEU A 597      37.700  19.850  39.530  1.00  0.00           H
ATOM    239 HD23 LEU A 597      38.340  18.160  39.510  1.00  0.00           H
ATOM    240  C   LEU A 597      38.770  20.500  35.640  1.00  0.00           C
ATOM    241  O   LEU A 597      39.900  20.000  35.520  1.00  0.00           O
ATOM    242  N   SER A 598      38.380  21.410  34.760  1.00  0.00           N
ATOM    243  HN  SER A 598      37.530  21.890  34.980  1.00  0.00           H
ATOM    244  CA  SER A 598      39.270  21.870  33.700  1.00  0.00           C
ATOM    245  HA  SER A 598      39.670  20.960  33.300  1.00  0.00           H
ATOM    246  CB  SER A 598      38.520  22.700  32.640  1.00  0.00           C
ATOM    247  HB1 SER A 598      38.060  23.630  33.030  1.00  0.00           H
ATOM    248  HB2 SER A 598      37.690  22.120  32.150  1.00  0.00           H
ATOM    249  OG  SER A 598      39.350  23.040  31.490  1.00  0.00           O
ATOM    250  HG1 SER A 598      39.290  22.220  30.980  1.00  0.00           H
ATOM    251  C   SER A 598      40.370  22.870  34.210  1.00  0.00           C
ATOM    252  O   SER A 598      41.520  22.900  33.770  1.00  0.00           O
ATOM    253  N   ASP A 599      39.970  23.530  35.270  1.00  0.00           N
ATOM    254  HN  ASP A 599      39.000  23.630  35.490  1.00  0.00           H
ATOM    255  CA  ASP A 599      40.870  24.240  36.170  1.00  0.00           C
ATOM    256  HA  ASP A 599      41.530  24.890  35.630  1.00  0.00           H
ATOM    257  CB  ASP A 599      39.950  25.050  37.140  1.00  0.00           C
ATOM    258  HB1 ASP A 599      40.540  25.380  38.030  1.00  0.00           H
ATOM    259  HB2 ASP A 599      39.120  24.370  37.410  1.00  0.00           H
ATOM    260  CG  ASP A 599      39.480  26.330  36.540  1.00  0.00           C
ATOM    261  OD1 ASP A 599      39.610  26.490  35.290  1.00  0.00           O
ATOM    262  OD2 ASP A 599      39.020  27.190  37.320  1.00  0.00           O
ATOM    263  C   ASP A 599      41.900  23.370  36.920  1.00  0.00           C
ATOM    264  O   ASP A 599      43.080  23.620  36.950  1.00  0.00           O
ATOM    265  N   PHE A 600      41.460  22.220  37.460  1.00  0.00           N
ATOM    266  HN  PHE A 600      40.490  22.000  37.370  1.00  0.00           H
ATOM    267  CA  PHE A 600      42.270  21.130  38.140  1.00  0.00           C
ATOM    268  HA  PHE A 600      42.890  21.590  38.880  1.00  0.00           H
ATOM    269  CB  PHE A 600      41.380  20.040  38.850  1.00  0.00           C
ATOM    270  HB1 PHE A 600      41.020  19.520  37.940  1.00  0.00           H
ATOM    271  HB2 PHE A 600      40.480  20.470  39.350  1.00  0.00           H
ATOM    272  CG  PHE A 600      42.030  19.220  39.850  1.00  0.00           C
ATOM    273  CD1 PHE A 600      42.490  17.910  39.520  1.00  0.00           C
ATOM    274  HD1 PHE A 600      42.360  17.520  38.520  1.00  0.00           H
ATOM    275  CE1 PHE A 600      43.100  17.110  40.530  1.00  0.00           C
ATOM    276  HE1 PHE A 600      43.510  16.160  40.220  1.00  0.00           H
ATOM    277  CZ  PHE A 600      43.280  17.520  41.800  1.00  0.00           C
ATOM    278  HZ  PHE A 600      43.880  16.890  42.440  1.00  0.00           H
ATOM    279  CD2 PHE A 600      42.170  19.610  41.220  1.00  0.00           C
ATOM    280  HD2 PHE A 600      41.880  20.570  41.610  1.00  0.00           H
ATOM    281  CE2 PHE A 600      42.760  18.740  42.140  1.00  0.00           C
ATOM    282  HE2 PHE A 600      42.900  19.010  43.180  1.00  0.00           H
ATOM    283  C   PHE A 600      43.280  20.510  37.130  1.00  0.00           C
ATOM    284  O   PHE A 600      44.430  20.460  37.510  1.00  0.00           O
ATOM    285  N   LYS A 601      42.850  20.160  35.890  1.00  0.00           N
ATOM    286  HN  LYS A 601      41.880  20.240  35.680  1.00  0.00           H
ATOM    287  CA  LYS A 601      43.750  19.780  34.780  1.00  0.00           C
ATOM    288  HA  LYS A 601      44.300  18.880  34.990  1.00  0.00           H
ATOM    289  CB  LYS A 601      42.860  19.640  33.460  1.00  0.00           C
ATOM    290  HB1 LYS A 601      42.270  20.570  33.310  1.00  0.00           H
ATOM    291  HB2 LYS A 601      42.100  18.880  33.760  1.00  0.00           H
ATOM    292  CG  LYS A 601      43.390  19.160  32.140  1.00  0.00           C
ATOM    293  HG1 LYS A 601      42.630  18.520  31.640  1.00  0.00           H
ATOM    294  HG2 LYS A 601      44.310  18.550  32.130  1.00  0.00           H
ATOM    295  CD  LYS A 601      43.630  20.320  31.180  1.00  0.00           C
ATOM    296  HD1 LYS A 601      44.180  19.880  30.320  1.00  0.00           H
ATOM    297  HD2 LYS A 601      44.290  21.060  31.690  1.00  0.00           H
ATOM    298  CE  LYS A 601      42.510  21.080  30.500  1.00  0.00           C
ATOM    299  HE1 LYS A 601      41.720  21.240  31.260  1.00  0.00           H
ATOM    300  HE2 LYS A 601      42.030  20.450  29.710  1.00  0.00           H
ATOM    301  NZ  LYS A 601      42.970  22.390  29.870  1.00  0.00           N
ATOM    302  HZ1 LYS A 601      42.220  22.980  29.460  1.00  0.00           H
ATOM    303  HZ2 LYS A 601      43.560  22.070  29.080  1.00  0.00           H
ATOM    304  HZ3 LYS A 601      43.600  22.950  30.480  1.00  0.00           H
ATOM    305  C   LYS A 601      44.810  20.870  34.420  1.00  0.00           C
ATOM    306  O   LYS A 601      45.950  20.600  34.190  1.00  0.00           O
ATOM    307  N   ASP A 602      44.400  22.120  34.290  1.00  0.00           N
ATOM    308  HN  ASP A 602      43.450  22.300  34.540  1.00  0.00           H
ATOM    309  CA  ASP A 602      45.290  23.260  34.040  1.00  0.00           C
ATOM    310  HA  ASP A 602      45.950  22.930  33.260  1.00  0.00           H
ATOM    311  CB  ASP A 602      44.500  24.480  33.620  1.00  0.00           C
ATOM    312  HB1 ASP A 602      45.200  25.340  33.530  1.00  0.00           H
ATOM    313  HB2 ASP A 602      43.680  24.740  34.320  1.00  0.00           H
ATOM    314  CG  ASP A 602      43.960  24.360  32.200  1.00  0.00           C
ATOM    315  OD1 ASP A 602      44.710  23.860  31.310  1.00  0.00           O
ATOM    316  OD2 ASP A 602      42.840  24.910  31.900  1.00  0.00           O
ATOM    317  C   ASP A 602      46.170  23.460  35.240  1.00  0.00           C
ATOM    318  O   ASP A 602      47.340  23.820  35.140  1.00  0.00           O
ATOM    319  N   ALA A 603      45.690  23.160  36.480  1.00  0.00           N
ATOM    320  HN  ALA A 603      44.720  23.160  36.680  1.00  0.00           H
ATOM    321  CA  ALA A 603      46.570  23.410  37.580  1.00  0.00           C
ATOM    322  HA  ALA A 603      46.980  24.400  37.590  1.00  0.00           H
ATOM    323  CB  ALA A 603      45.680  23.410  38.810  1.00  0.00           C
ATOM    324  HB1 ALA A 603      46.190  23.440  39.790  1.00  0.00           H
ATOM    325  HB2 ALA A 603      44.980  22.540  38.860  1.00  0.00           H
ATOM    326  HB3 ALA A 603      44.990  24.290  38.720  1.00  0.00           H
ATOM    327  C   ALA A 603      47.590  22.360  37.930  1.00  0.00           C
ATOM    328  O   ALA A 603      48.540  22.580  38.680  1.00  0.00           O
ATOM    329  N   LEU A 604      47.410  21.130  37.350  1.00  0.00           N
ATOM    330  HN  LEU A 604      46.570  20.920  36.870  1.00  0.00           H
ATOM    331  CA  LEU A 604      48.370  20.040  37.330  1.00  0.00           C
ATOM    332  HA  LEU A 604      48.810  19.930  38.320  1.00  0.00           H
ATOM    333  CB  LEU A 604      47.530  18.720  37.160  1.00  0.00           C
ATOM    334  HB1 LEU A 604      47.080  18.750  36.140  1.00  0.00           H
ATOM    335  HB2 LEU A 604      46.810  18.760  38.000  1.00  0.00           H
ATOM    336  CG  LEU A 604      48.250  17.380  37.270  1.00  0.00           C
ATOM    337  HG  LEU A 604      49.010  17.270  36.460  1.00  0.00           H
ATOM    338  CD1 LEU A 604      49.090  17.260  38.610  1.00  0.00           C
ATOM    339 HD11 LEU A 604      48.470  17.460  39.530  1.00  0.00           H
ATOM    340 HD12 LEU A 604      49.940  17.970  38.710  1.00  0.00           H
ATOM    341 HD13 LEU A 604      49.450  16.220  38.720  1.00  0.00           H
ATOM    342  CD2 LEU A 604      47.240  16.290  37.070  1.00  0.00           C
ATOM    343 HD21 LEU A 604      46.670  16.340  36.120  1.00  0.00           H
ATOM    344 HD22 LEU A 604      46.490  16.180  37.890  1.00  0.00           H
ATOM    345 HD23 LEU A 604      47.640  15.270  37.070  1.00  0.00           H
ATOM    346  C   LEU A 604      49.450  20.280  36.240  1.00  0.00           C
ATOM    347  O   LEU A 604      50.480  19.620  36.130  1.00  0.00           O
ATOM    348  N   SER A 605      49.380  21.400  35.550  1.00  0.00           N
ATOM    349  HN  SER A 605      48.700  22.110  35.750  1.00  0.00           H
ATOM    350  CA  SER A 605      50.530  21.940  34.920  1.00  0.00           C
ATOM    351  HA  SER A 605      50.900  21.140  34.290  1.00  0.00           H
ATOM    352  CB  SER A 605      50.220  23.230  33.950  1.00  0.00           C
ATOM    353  HB1 SER A 605      49.630  23.850  34.660  1.00  0.00           H
ATOM    354  HB2 SER A 605      49.540  22.970  33.100  1.00  0.00           H
ATOM    355  OG  SER A 605      51.300  23.970  33.470  1.00  0.00           O
ATOM    356  HG1 SER A 605      51.690  23.400  32.800  1.00  0.00           H
ATOM    357  C   SER A 605      51.660  22.180  35.810  1.00  0.00           C
ATOM    358  O   SER A 605      51.500  22.870  36.850  1.00  0.00           O
ATOM    359  N   LEU A 606      52.900  21.860  35.470  1.00  0.00           N
ATOM    360  HN  LEU A 606      52.990  21.330  34.620  1.00  0.00           H
ATOM    361  CA  LEU A 606      54.120  22.190  36.210  1.00  0.00           C
ATOM    362  HA  LEU A 606      54.060  21.670  37.150  1.00  0.00           H
ATOM    363  CB  LEU A 606      55.360  21.670  35.420  1.00  0.00           C
ATOM    364  HB1 LEU A 606      55.440  22.300  34.500  1.00  0.00           H
ATOM    365  HB2 LEU A 606      55.210  20.620  35.080  1.00  0.00           H
ATOM    366  CG  LEU A 606      56.770  21.700  36.080  1.00  0.00           C
ATOM    367  HG  LEU A 606      56.830  22.710  36.540  1.00  0.00           H
ATOM    368  CD1 LEU A 606      56.910  20.690  37.250  1.00  0.00           C
ATOM    369 HD11 LEU A 606      56.720  19.640  36.930  1.00  0.00           H
ATOM    370 HD12 LEU A 606      56.290  20.930  38.140  1.00  0.00           H
ATOM    371 HD13 LEU A 606      57.960  20.680  37.620  1.00  0.00           H
ATOM    372  CD2 LEU A 606      57.810  21.290  35.010  1.00  0.00           C
ATOM    373 HD21 LEU A 606      57.810  22.050  34.210  1.00  0.00           H
ATOM    374 HD22 LEU A 606      57.560  20.280  34.620  1.00  0.00           H
ATOM    375 HD23 LEU A 606      58.810  21.200  35.500  1.00  0.00           H
ATOM    376  C   LEU A 606      54.280  23.690  36.450  1.00  0.00           C
ATOM    377  O   LEU A 606      54.600  24.120  37.560  1.00  0.00           O
ATOM    378  N   GLN A 607      54.040  24.430  35.330  1.00  0.00           N
ATOM    379  HN  GLN A 607      53.900  23.960  34.450  1.00  0.00           H
ATOM    380  CA  GLN A 607      53.980  25.890  35.350  1.00  0.00           C
ATOM    381  HA  GLN A 607      54.930  26.260  35.710  1.00  0.00           H
ATOM    382  CB  GLN A 607      53.940  26.430  33.920  1.00  0.00           C
ATOM    383  HB1 GLN A 607      53.280  25.760  33.330  1.00  0.00           H
ATOM    384  HB2 GLN A 607      54.950  26.330  33.500  1.00  0.00           H
ATOM    385  CG  GLN A 607      53.330  27.850  33.720  1.00  0.00           C
ATOM    386  HG1 GLN A 607      54.170  28.460  34.130  1.00  0.00           H
ATOM    387  HG2 GLN A 607      52.390  28.130  34.220  1.00  0.00           H
ATOM    388  CD  GLN A 607      53.350  28.300  32.240  1.00  0.00           C
ATOM    389  OE1 GLN A 607      53.250  27.560  31.280  1.00  0.00           O
ATOM    390  NE2 GLN A 607      53.530  29.650  32.060  1.00  0.00           N
ATOM    391 HE21 GLN A 607      53.490  30.090  31.160  1.00  0.00           H
ATOM    392 HE22 GLN A 607      53.760  30.240  32.830  1.00  0.00           H
ATOM    393  C   GLN A 607      53.000  26.430  36.340  1.00  0.00           C
ATOM    394  O   GLN A 607      53.280  27.340  37.150  1.00  0.00           O
ATOM    395  N   CYS A 608      51.790  25.840  36.520  1.00  0.00           N
ATOM    396  HN  CYS A 608      51.680  24.950  36.100  1.00  0.00           H
ATOM    397  CA  CYS A 608      50.730  26.290  37.420  1.00  0.00           C
ATOM    398  HA  CYS A 608      50.760  27.380  37.410  1.00  0.00           H
ATOM    399  CB  CYS A 608      49.360  25.720  36.970  1.00  0.00           C
ATOM    400  HB1 CYS A 608      48.670  25.990  37.800  1.00  0.00           H
ATOM    401  HB2 CYS A 608      49.280  24.620  36.830  1.00  0.00           H
ATOM    402  SG  CYS A 608      48.770  26.580  35.580  1.00  0.00           S
ATOM    403  HG1 CYS A 608      49.470  25.760  34.810  1.00  0.00           H
ATOM    404  C   CYS A 608      51.130  25.910  38.920  1.00  0.00           C
ATOM    405  O   CYS A 608      51.060  26.780  39.830  1.00  0.00           O
ATOM    406  N   LEU A 609      51.640  24.700  39.170  1.00  0.00           N
ATOM    407  HN  LEU A 609      51.570  23.900  38.580  1.00  0.00           H
ATOM    408  CA  LEU A 609      52.170  24.250  40.410  1.00  0.00           C
ATOM    409  HA  LEU A 609      51.330  24.300  41.100  1.00  0.00           H
ATOM    410  CB  LEU A 609      52.660  22.830  40.480  1.00  0.00           C
ATOM    411  HB1 LEU A 609      53.160  22.680  41.460  1.00  0.00           H
ATOM    412  HB2 LEU A 609      53.450  22.640  39.710  1.00  0.00           H
ATOM    413  CG  LEU A 609      51.480  21.840  40.210  1.00  0.00           C
ATOM    414  HG  LEU A 609      50.770  22.280  39.470  1.00  0.00           H
ATOM    415  CD1 LEU A 609      52.040  20.540  39.620  1.00  0.00           C
ATOM    416 HD11 LEU A 609      51.130  19.960  39.330  1.00  0.00           H
ATOM    417 HD12 LEU A 609      52.660  19.990  40.350  1.00  0.00           H
ATOM    418 HD13 LEU A 609      52.590  20.690  38.670  1.00  0.00           H
ATOM    419  CD2 LEU A 609      50.640  21.470  41.470  1.00  0.00           C
ATOM    420 HD21 LEU A 609      51.230  20.780  42.100  1.00  0.00           H
ATOM    421 HD22 LEU A 609      49.680  21.050  41.100  1.00  0.00           H
ATOM    422 HD23 LEU A 609      50.580  22.430  42.040  1.00  0.00           H
ATOM    423  C   LEU A 609      53.440  25.050  40.940  1.00  0.00           C
ATOM    424  O   LEU A 609      53.530  25.370  42.140  1.00  0.00           O
ATOM    425  N   ALA A 610      54.360  25.330  39.970  1.00  0.00           N
ATOM    426  HN  ALA A 610      54.490  24.880  39.090  1.00  0.00           H
ATOM    427  CA  ALA A 610      55.510  26.190  40.330  1.00  0.00           C
ATOM    428  HA  ALA A 610      55.950  25.810  41.240  1.00  0.00           H
ATOM    429  CB  ALA A 610      56.550  26.170  39.180  1.00  0.00           C
ATOM    430  HB1 ALA A 610      57.450  26.700  39.510  1.00  0.00           H
ATOM    431  HB2 ALA A 610      56.130  26.580  38.230  1.00  0.00           H
ATOM    432  HB3 ALA A 610      56.870  25.120  39.000  1.00  0.00           H
ATOM    433  C   ALA A 610      55.010  27.610  40.760  1.00  0.00           C
ATOM    434  O   ALA A 610      55.440  28.110  41.820  1.00  0.00           O
ATOM    435  N   SER A 611      54.000  28.140  40.050  1.00  0.00           N
ATOM    436  HN  SER A 611      53.670  27.720  39.200  1.00  0.00           H
ATOM    437  CA  SER A 611      53.370  29.420  40.400  1.00  0.00           C
ATOM    438  HA  SER A 611      54.190  30.120  40.350  1.00  0.00           H
ATOM    439  CB  SER A 611      52.190  29.880  39.490  1.00  0.00           C
ATOM    440  HB1 SER A 611      51.850  30.910  39.730  1.00  0.00           H
ATOM    441  HB2 SER A 611      51.350  29.150  39.460  1.00  0.00           H
ATOM    442  OG  SER A 611      52.540  29.870  38.130  1.00  0.00           O
ATOM    443  HG1 SER A 611      52.570  28.940  37.910  1.00  0.00           H
ATOM    444  C   SER A 611      52.760  29.400  41.780  1.00  0.00           C
ATOM    445  O   SER A 611      52.970  30.370  42.510  1.00  0.00           O
ATOM    446  N   ILE A 612      52.080  28.250  42.240  1.00  0.00           N
ATOM    447  HN  ILE A 612      51.890  27.490  41.620  1.00  0.00           H
ATOM    448  CA  ILE A 612      51.630  28.250  43.650  1.00  0.00           C
ATOM    449  HA  ILE A 612      50.930  29.060  43.800  1.00  0.00           H
ATOM    450  CB  ILE A 612      50.800  27.000  43.800  1.00  0.00           C
ATOM    451  HB  ILE A 612      51.420  26.160  43.460  1.00  0.00           H
ATOM    452  CG2 ILE A 612      50.450  26.870  45.380  1.00  0.00           C
ATOM    453 HG21 ILE A 612      51.300  26.470  45.980  1.00  0.00           H
ATOM    454 HG22 ILE A 612      49.590  26.190  45.590  1.00  0.00           H
ATOM    455 HG23 ILE A 612      50.090  27.830  45.810  1.00  0.00           H
ATOM    456  CG1 ILE A 612      49.490  26.960  42.950  1.00  0.00           C
ATOM    457 HG11 ILE A 612      49.700  27.470  41.980  1.00  0.00           H
ATOM    458 HG12 ILE A 612      48.670  27.540  43.410  1.00  0.00           H
ATOM    459  CD  ILE A 612      48.960  25.510  42.680  1.00  0.00           C
ATOM    460  HD1 ILE A 612      47.850  25.540  42.780  1.00  0.00           H
ATOM    461  HD2 ILE A 612      49.300  24.870  43.530  1.00  0.00           H
ATOM    462  HD3 ILE A 612      49.290  25.110  41.690  1.00  0.00           H
ATOM    463  C   ILE A 612      52.740  28.340  44.670  1.00  0.00           C
ATOM    464  O   ILE A 612      52.720  29.100  45.630  1.00  0.00           O
ATOM    465  N   LEU A 613      53.880  27.600  44.450  1.00  0.00           N
ATOM    466  HN  LEU A 613      54.050  27.040  43.640  1.00  0.00           H
ATOM    467  CA  LEU A 613      55.000  27.700  45.380  1.00  0.00           C
ATOM    468  HA  LEU A 613      54.740  27.400  46.380  1.00  0.00           H
ATOM    469  CB  LEU A 613      56.210  26.710  44.950  1.00  0.00           C
ATOM    470  HB1 LEU A 613      57.060  27.090  45.550  1.00  0.00           H
ATOM    471  HB2 LEU A 613      56.440  26.960  43.890  1.00  0.00           H
ATOM    472  CG  LEU A 613      56.140  25.230  45.080  1.00  0.00           C
ATOM    473  HG  LEU A 613      55.260  24.920  44.470  1.00  0.00           H
ATOM    474  CD1 LEU A 613      57.480  24.560  44.470  1.00  0.00           C
ATOM    475 HD11 LEU A 613      57.610  24.740  43.390  1.00  0.00           H
ATOM    476 HD12 LEU A 613      57.500  23.460  44.570  1.00  0.00           H
ATOM    477 HD13 LEU A 613      58.410  24.960  44.930  1.00  0.00           H
ATOM    478  CD2 LEU A 613      55.850  24.780  46.580  1.00  0.00           C
ATOM    479 HD21 LEU A 613      56.730  25.080  47.200  1.00  0.00           H
ATOM    480 HD22 LEU A 613      55.860  23.670  46.640  1.00  0.00           H
ATOM    481 HD23 LEU A 613      54.920  25.160  47.030  1.00  0.00           H
ATOM    482  C   LEU A 613      55.720  29.060  45.460  1.00  0.00           C
ATOM    483  O   LEU A 613      56.230  29.480  46.540  1.00  0.00           O
ATOM    484  N   PHE A 614      55.890  29.740  44.320  1.00  0.00           N
ATOM    485  HN  PHE A 614      55.470  29.480  43.460  1.00  0.00           H
ATOM    486  CA  PHE A 614      56.380  31.090  44.240  1.00  0.00           C
ATOM    487  HA  PHE A 614      57.220  31.200  44.900  1.00  0.00           H
ATOM    488  CB  PHE A 614      56.830  31.290  42.750  1.00  0.00           C
ATOM    489  HB1 PHE A 614      56.270  30.740  41.950  1.00  0.00           H
ATOM    490  HB2 PHE A 614      57.850  30.880  42.710  1.00  0.00           H
ATOM    491  CG  PHE A 614      56.960  32.730  42.360  1.00  0.00           C
ATOM    492  CD1 PHE A 614      58.000  33.510  42.870  1.00  0.00           C
ATOM    493  HD1 PHE A 614      58.780  33.050  43.460  1.00  0.00           H
ATOM    494  CE1 PHE A 614      58.140  34.830  42.540  1.00  0.00           C
ATOM    495  HE1 PHE A 614      58.970  35.400  42.920  1.00  0.00           H
ATOM    496  CZ  PHE A 614      57.450  35.400  41.510  1.00  0.00           C
ATOM    497  HZ  PHE A 614      57.770  36.260  40.930  1.00  0.00           H
ATOM    498  CD2 PHE A 614      56.040  33.420  41.490  1.00  0.00           C
ATOM    499  HD2 PHE A 614      55.190  32.860  41.140  1.00  0.00           H
ATOM    500  CE2 PHE A 614      56.390  34.630  40.910  1.00  0.00           C
ATOM    501  HE2 PHE A 614      55.770  35.030  40.120  1.00  0.00           H
ATOM    502  C   PHE A 614      55.470  32.150  44.760  1.00  0.00           C
ATOM    503  O   PHE A 614      55.890  32.910  45.670  1.00  0.00           O
ATOM    504  N   LEU A 615      54.200  32.160  44.420  1.00  0.00           N
ATOM    505  HN  LEU A 615      53.880  31.500  43.740  1.00  0.00           H
ATOM    506  CA  LEU A 615      53.280  33.110  44.960  1.00  0.00           C
ATOM    507  HA  LEU A 615      53.690  34.110  45.010  1.00  0.00           H
ATOM    508  CB  LEU A 615      52.000  33.070  44.050  1.00  0.00           C
ATOM    509  HB1 LEU A 615      51.190  33.650  44.530  1.00  0.00           H
ATOM    510  HB2 LEU A 615      51.710  32.000  44.040  1.00  0.00           H
ATOM    511  CG  LEU A 615      52.250  33.560  42.620  1.00  0.00           C
ATOM    512  HG  LEU A 615      53.060  32.970  42.140  1.00  0.00           H
ATOM    513  CD1 LEU A 615      51.140  33.270  41.690  1.00  0.00           C
ATOM    514 HD11 LEU A 615      50.880  32.200  41.630  1.00  0.00           H
ATOM    515 HD12 LEU A 615      51.290  33.730  40.680  1.00  0.00           H
ATOM    516 HD13 LEU A 615      50.320  33.880  42.120  1.00  0.00           H
ATOM    517  CD2 LEU A 615      52.640  35.030  42.410  1.00  0.00           C
ATOM    518 HD21 LEU A 615      53.550  35.370  42.940  1.00  0.00           H
ATOM    519 HD22 LEU A 615      51.760  35.670  42.630  1.00  0.00           H
ATOM    520 HD23 LEU A 615      52.870  35.200  41.340  1.00  0.00           H
ATOM    521  C   LEU A 615      52.820  32.900  46.410  1.00  0.00           C
ATOM    522  O   LEU A 615      52.530  33.860  47.100  1.00  0.00           O
ATOM    523  N   TYR A 616      52.780  31.690  47.020  1.00  0.00           N
ATOM    524  HN  TYR A 616      52.910  30.940  46.360  1.00  0.00           H
ATOM    525  CA  TYR A 616      52.670  31.490  48.470  1.00  0.00           C
ATOM    526  HA  TYR A 616      51.670  31.850  48.720  1.00  0.00           H
ATOM    527  CB  TYR A 616      52.900  30.010  48.800  1.00  0.00           C
ATOM    528  HB1 TYR A 616      53.740  29.550  48.230  1.00  0.00           H
ATOM    529  HB2 TYR A 616      52.020  29.400  48.490  1.00  0.00           H
ATOM    530  CG  TYR A 616      53.090  29.710  50.240  1.00  0.00           C
ATOM    531  CD1 TYR A 616      54.050  28.750  50.800  1.00  0.00           C
ATOM    532  HD1 TYR A 616      54.740  28.120  50.240  1.00  0.00           H
ATOM    533  CE1 TYR A 616      54.140  28.600  52.200  1.00  0.00           C
ATOM    534  HE1 TYR A 616      54.860  27.920  52.600  1.00  0.00           H
ATOM    535  CZ  TYR A 616      53.300  29.230  53.060  1.00  0.00           C
ATOM    536  OH  TYR A 616      53.490  29.210  54.460  1.00  0.00           O
ATOM    537  HH  TYR A 616      52.710  29.590  54.880  1.00  0.00           H
ATOM    538  CD2 TYR A 616      52.190  30.240  51.150  1.00  0.00           C
ATOM    539  HD2 TYR A 616      51.390  30.940  50.910  1.00  0.00           H
ATOM    540  CE2 TYR A 616      52.310  30.000  52.560  1.00  0.00           C
ATOM    541  HE2 TYR A 616      51.580  30.390  53.240  1.00  0.00           H
ATOM    542  C   TYR A 616      53.500  32.510  49.330  1.00  0.00           C
ATOM    543  O   TYR A 616      53.020  33.460  50.010  1.00  0.00           O
ATOM    544  N   CYS A 617      54.810  32.350  49.150  1.00  0.00           N
ATOM    545  HN  CYS A 617      55.150  31.650  48.550  1.00  0.00           H
ATOM    546  CA  CYS A 617      55.760  33.200  49.740  1.00  0.00           C
ATOM    547  HA  CYS A 617      55.650  33.250  50.810  1.00  0.00           H
ATOM    548  CB  CYS A 617      57.050  32.580  49.120  1.00  0.00           C
ATOM    549  HB1 CYS A 617      57.870  33.070  49.690  1.00  0.00           H
ATOM    550  HB2 CYS A 617      57.070  32.720  48.020  1.00  0.00           H
ATOM    551  SG  CYS A 617      57.180  30.800  49.200  1.00  0.00           S
ATOM    552  HG1 CYS A 617      57.030  30.430  47.940  1.00  0.00           H
ATOM    553  C   CYS A 617      55.650  34.690  49.260  1.00  0.00           C
ATOM    554  O   CYS A 617      55.780  35.590  50.050  1.00  0.00           O
ATOM    555  N   ALA A 618      55.290  34.940  47.960  1.00  0.00           N
ATOM    556  HN  ALA A 618      55.320  34.150  47.360  1.00  0.00           H
ATOM    557  CA  ALA A 618      55.020  36.320  47.470  1.00  0.00           C
ATOM    558  HA  ALA A 618      55.910  36.890  47.710  1.00  0.00           H
ATOM    559  CB  ALA A 618      54.810  36.390  45.940  1.00  0.00           C
ATOM    560  HB1 ALA A 618      53.830  35.980  45.640  1.00  0.00           H
ATOM    561  HB2 ALA A 618      55.530  35.720  45.390  1.00  0.00           H
ATOM    562  HB3 ALA A 618      54.780  37.440  45.570  1.00  0.00           H
ATOM    563  C   ALA A 618      53.880  37.000  48.100  1.00  0.00           C
ATOM    564  O   ALA A 618      53.900  38.170  48.570  1.00  0.00           O
ATOM    565  N   CYS A 619      52.730  36.310  48.360  1.00  0.00           N
ATOM    566  HN  CYS A 619      52.620  35.370  48.040  1.00  0.00           H
ATOM    567  CA  CYS A 619      51.500  36.910  48.790  1.00  0.00           C
ATOM    568  HA  CYS A 619      51.560  37.880  48.340  1.00  0.00           H
ATOM    569  CB  CYS A 619      50.290  36.070  48.240  1.00  0.00           C
ATOM    570  HB1 CYS A 619      49.400  36.600  48.650  1.00  0.00           H
ATOM    571  HB2 CYS A 619      50.360  35.030  48.630  1.00  0.00           H
ATOM    572  SG  CYS A 619      50.270  35.980  46.470  1.00  0.00           S
ATOM    573  HG1 CYS A 619      51.160  35.010  46.520  1.00  0.00           H
ATOM    574  C   CYS A 619      51.360  37.080  50.280  1.00  0.00           C
ATOM    575  O   CYS A 619      50.910  38.120  50.770  1.00  0.00           O
ATOM    576  N   MET A 620      51.990  36.210  50.990  1.00  0.00           N
ATOM    577  HN  MET A 620      52.380  35.420  50.490  1.00  0.00           H
ATOM    578  CA  MET A 620      52.250  36.240  52.430  1.00  0.00           C
ATOM    579  HA  MET A 620      51.310  36.080  52.950  1.00  0.00           H
ATOM    580  CB  MET A 620      53.100  34.950  52.840  1.00  0.00           C
ATOM    581  HB1 MET A 620      53.710  35.180  53.750  1.00  0.00           H
ATOM    582  HB2 MET A 620      53.830  34.880  52.010  1.00  0.00           H
ATOM    583  CG  MET A 620      52.310  33.660  53.080  1.00  0.00           C
ATOM    584  HG1 MET A 620      53.060  32.830  53.140  1.00  0.00           H
ATOM    585  HG2 MET A 620      51.630  33.490  52.220  1.00  0.00           H
ATOM    586  SD  MET A 620      51.350  33.730  54.580  1.00  0.00           S
ATOM    587  CE  MET A 620      52.450  34.110  55.880  1.00  0.00           C
ATOM    588  HE1 MET A 620      53.460  33.670  55.810  1.00  0.00           H
ATOM    589  HE2 MET A 620      52.070  33.810  56.880  1.00  0.00           H
ATOM    590  HE3 MET A 620      52.570  35.210  55.870  1.00  0.00           H
ATOM    591  C   MET A 620      52.910  37.460  52.960  1.00  0.00           C
ATOM    592  O   MET A 620      52.630  38.120  53.960  1.00  0.00           O
ATOM    593  N   SER A 621      53.990  37.840  52.250  1.00  0.00           N
ATOM    594  HN  SER A 621      54.200  37.300  51.440  1.00  0.00           H
ATOM    595  CA  SER A 621      54.910  38.960  52.690  1.00  0.00           C
ATOM    596  HA  SER A 621      55.210  38.830  53.720  1.00  0.00           H
ATOM    597  CB  SER A 621      56.250  38.900  51.930  1.00  0.00           C
ATOM    598  HB1 SER A 621      57.040  39.550  52.350  1.00  0.00           H
ATOM    599  HB2 SER A 621      56.100  39.100  50.840  1.00  0.00           H
ATOM    600  OG  SER A 621      56.780  37.620  52.130  1.00  0.00           O
ATOM    601  HG1 SER A 621      56.520  36.960  51.480  1.00  0.00           H
ATOM    602  C   SER A 621      54.210  40.280  52.790  1.00  0.00           C
ATOM    603  O   SER A 621      54.320  40.970  53.770  1.00  0.00           O
ATOM    604  N   PRO A 622      53.360  40.830  51.830  1.00  0.00           N
ATOM    605  CD  PRO A 622      53.450  40.530  50.420  1.00  0.00           C
ATOM    606  HD1 PRO A 622      52.890  39.630  50.110  1.00  0.00           H
ATOM    607  HD2 PRO A 622      54.520  40.440  50.140  1.00  0.00           H
ATOM    608  CA  PRO A 622      52.530  41.970  52.020  1.00  0.00           C
ATOM    609  HA  PRO A 622      53.260  42.760  52.180  1.00  0.00           H
ATOM    610  CB  PRO A 622      51.900  42.230  50.650  1.00  0.00           C
ATOM    611  HB1 PRO A 622      51.700  43.300  50.440  1.00  0.00           H
ATOM    612  HB2 PRO A 622      50.960  41.640  50.500  1.00  0.00           H
ATOM    613  CG  PRO A 622      53.030  41.820  49.690  1.00  0.00           C
ATOM    614  HG1 PRO A 622      52.610  41.690  48.670  1.00  0.00           H
ATOM    615  HG2 PRO A 622      53.690  42.710  49.650  1.00  0.00           H
ATOM    616  C   PRO A 622      51.490  41.950  53.140  1.00  0.00           C
ATOM    617  O   PRO A 622      51.400  42.920  53.890  1.00  0.00           O
ATOM    618  N   VAL A 623      50.850  40.770  53.300  1.00  0.00           N
ATOM    619  HN  VAL A 623      51.060  39.960  52.760  1.00  0.00           H
ATOM    620  CA  VAL A 623      49.790  40.590  54.330  1.00  0.00           C
ATOM    621  HA  VAL A 623      49.120  41.430  54.260  1.00  0.00           H
ATOM    622  CB  VAL A 623      49.060  39.320  54.070  1.00  0.00           C
ATOM    623  HB  VAL A 623      49.760  38.470  53.970  1.00  0.00           H
ATOM    624  CG1 VAL A 623      47.840  39.080  54.990  1.00  0.00           C
ATOM    625 HG11 VAL A 623      48.200  38.900  56.030  1.00  0.00           H
ATOM    626 HG12 VAL A 623      47.220  38.200  54.720  1.00  0.00           H
ATOM    627 HG13 VAL A 623      47.240  40.000  55.020  1.00  0.00           H
ATOM    628  CG2 VAL A 623      48.390  39.530  52.710  1.00  0.00           C
ATOM    629 HG21 VAL A 623      47.570  40.280  52.740  1.00  0.00           H
ATOM    630 HG22 VAL A 623      47.960  38.590  52.310  1.00  0.00           H
ATOM    631 HG23 VAL A 623      49.040  39.880  51.860  1.00  0.00           H
ATOM    632  C   VAL A 623      50.260  40.710  55.740  1.00  0.00           C
ATOM    633  O   VAL A 623      49.610  41.390  56.490  1.00  0.00           O
ATOM    634  N   ILE A 624      51.320  40.000  56.020  1.00  0.00           N
ATOM    635  HN  ILE A 624      51.730  39.310  55.430  1.00  0.00           H
ATOM    636  CA  ILE A 624      52.050  40.150  57.380  1.00  0.00           C
ATOM    637  HA  ILE A 624      51.340  40.010  58.170  1.00  0.00           H
ATOM    638  CB  ILE A 624      53.070  39.000  57.520  1.00  0.00           C
ATOM    639  HB  ILE A 624      53.710  38.980  56.610  1.00  0.00           H
ATOM    640  CG2 ILE A 624      54.160  39.290  58.630  1.00  0.00           C
ATOM    641 HG21 ILE A 624      54.900  38.450  58.600  1.00  0.00           H
ATOM    642 HG22 ILE A 624      53.670  39.220  59.620  1.00  0.00           H
ATOM    643 HG23 ILE A 624      54.670  40.250  58.440  1.00  0.00           H
ATOM    644  CG1 ILE A 624      52.430  37.590  57.640  1.00  0.00           C
ATOM    645 HG11 ILE A 624      53.250  36.840  57.760  1.00  0.00           H
ATOM    646 HG12 ILE A 624      51.970  37.360  56.660  1.00  0.00           H
ATOM    647  CD  ILE A 624      51.400  37.460  58.740  1.00  0.00           C
ATOM    648  HD1 ILE A 624      51.940  37.650  59.690  1.00  0.00           H
ATOM    649  HD2 ILE A 624      50.900  36.480  58.890  1.00  0.00           H
ATOM    650  HD3 ILE A 624      50.530  38.130  58.540  1.00  0.00           H
ATOM    651  C   ILE A 624      52.600  41.570  57.600  1.00  0.00           C
ATOM    652  O   ILE A 624      52.440  42.190  58.600  1.00  0.00           O
ATOM    653  N   THR A 625      53.170  42.220  56.600  1.00  0.00           N
ATOM    654  HN  THR A 625      53.380  41.760  55.740  1.00  0.00           H
ATOM    655  CA  THR A 625      53.630  43.640  56.680  1.00  0.00           C
ATOM    656  HA  THR A 625      54.360  43.690  57.490  1.00  0.00           H
ATOM    657  CB  THR A 625      54.410  44.040  55.400  1.00  0.00           C
ATOM    658  HB  THR A 625      53.750  44.120  54.520  1.00  0.00           H
ATOM    659  OG1 THR A 625      55.430  43.070  55.180  1.00  0.00           O
ATOM    660  HG1 THR A 625      55.030  42.450  54.540  1.00  0.00           H
ATOM    661  CG2 THR A 625      54.970  45.440  55.570  1.00  0.00           C
ATOM    662 HG21 THR A 625      54.240  46.270  55.580  1.00  0.00           H
ATOM    663 HG22 THR A 625      55.690  45.660  54.750  1.00  0.00           H
ATOM    664 HG23 THR A 625      55.470  45.640  56.550  1.00  0.00           H
ATOM    665  C   THR A 625      52.560  44.660  56.960  1.00  0.00           C
ATOM    666  O   THR A 625      52.630  45.400  57.890  1.00  0.00           O
ATOM    667  N   PHE A 626      51.460  44.510  56.220  1.00  0.00           N
ATOM    668  HN  PHE A 626      51.500  44.020  55.360  1.00  0.00           H
ATOM    669  CA  PHE A 626      50.230  45.280  56.450  1.00  0.00           C
ATOM    670  HA  PHE A 626      50.520  46.320  56.430  1.00  0.00           H
ATOM    671  CB  PHE A 626      49.250  44.860  55.290  1.00  0.00           C
ATOM    672  HB1 PHE A 626      49.240  43.750  55.230  1.00  0.00           H
ATOM    673  HB2 PHE A 626      49.750  45.130  54.330  1.00  0.00           H
ATOM    674  CG  PHE A 626      47.820  45.360  55.240  1.00  0.00           C
ATOM    675  CD1 PHE A 626      46.870  44.990  56.290  1.00  0.00           C
ATOM    676  HD1 PHE A 626      47.330  44.420  57.090  1.00  0.00           H
ATOM    677  CE1 PHE A 626      45.470  45.190  56.100  1.00  0.00           C
ATOM    678  HE1 PHE A 626      44.760  44.890  56.850  1.00  0.00           H
ATOM    679  CZ  PHE A 626      45.050  45.940  55.020  1.00  0.00           C
ATOM    680  HZ  PHE A 626      43.990  46.180  55.010  1.00  0.00           H
ATOM    681  CD2 PHE A 626      47.390  46.180  54.180  1.00  0.00           C
ATOM    682  HD2 PHE A 626      47.990  46.380  53.300  1.00  0.00           H
ATOM    683  CE2 PHE A 626      46.010  46.390  54.080  1.00  0.00           C
ATOM    684  HE2 PHE A 626      45.710  46.940  53.190  1.00  0.00           H
ATOM    685  C   PHE A 626      49.770  44.950  57.800  1.00  0.00           C
ATOM    686  O   PHE A 626      49.370  45.810  58.630  1.00  0.00           O
ATOM    687  N   GLY A 627      49.750  43.640  58.230  1.00  0.00           N
ATOM    688  HN  GLY A 627      49.870  42.980  57.500  1.00  0.00           H
ATOM    689  CA  GLY A 627      49.510  43.170  59.570  1.00  0.00           C
ATOM    690  HA1 GLY A 627      49.730  42.110  59.550  1.00  0.00           H
ATOM    691  HA2 GLY A 627      48.470  43.360  59.790  1.00  0.00           H
ATOM    692  C   GLY A 627      50.280  43.870  60.660  1.00  0.00           C
ATOM    693  O   GLY A 627      49.850  44.060  61.800  1.00  0.00           O
ATOM    694  N   GLY A 628      51.550  44.220  60.330  1.00  0.00           N
ATOM    695  HN  GLY A 628      51.950  43.840  59.500  1.00  0.00           H
ATOM    696  CA  GLY A 628      52.450  44.950  61.180  1.00  0.00           C
ATOM    697  HA1 GLY A 628      53.360  45.000  60.590  1.00  0.00           H
ATOM    698  HA2 GLY A 628      52.510  44.530  62.170  1.00  0.00           H
ATOM    699  C   GLY A 628      52.060  46.400  61.280  1.00  0.00           C
ATOM    700  O   GLY A 628      51.860  46.940  62.370  1.00  0.00           O
ATOM    701  N   LEU A 629      51.910  47.010  60.150  1.00  0.00           N
ATOM    702  HN  LEU A 629      52.000  46.540  59.280  1.00  0.00           H
ATOM    703  CA  LEU A 629      51.610  48.450  59.970  1.00  0.00           C
ATOM    704  HA  LEU A 629      52.240  48.890  60.720  1.00  0.00           H
ATOM    705  CB  LEU A 629      51.840  48.920  58.530  1.00  0.00           C
ATOM    706  HB1 LEU A 629      51.310  49.880  58.390  1.00  0.00           H
ATOM    707  HB2 LEU A 629      51.380  48.170  57.840  1.00  0.00           H
ATOM    708  CG  LEU A 629      53.250  49.310  58.150  1.00  0.00           C
ATOM    709  HG  LEU A 629      53.200  49.540  57.070  1.00  0.00           H
ATOM    710  CD1 LEU A 629      53.670  50.660  58.730  1.00  0.00           C
ATOM    711 HD11 LEU A 629      53.520  50.820  59.820  1.00  0.00           H
ATOM    712 HD12 LEU A 629      53.040  51.480  58.320  1.00  0.00           H
ATOM    713 HD13 LEU A 629      54.750  50.860  58.540  1.00  0.00           H
ATOM    714  CD2 LEU A 629      54.400  48.290  58.260  1.00  0.00           C
ATOM    715 HD21 LEU A 629      54.150  47.330  57.770  1.00  0.00           H
ATOM    716 HD22 LEU A 629      54.650  48.230  59.340  1.00  0.00           H
ATOM    717 HD23 LEU A 629      55.260  48.720  57.690  1.00  0.00           H
ATOM    718  C   LEU A 629      50.270  48.840  60.510  1.00  0.00           C
ATOM    719  O   LEU A 629      49.990  49.920  60.940  1.00  0.00           O
ATOM    720  N   LEU A 630      49.210  47.910  60.470  1.00  0.00           N
ATOM    721  HN  LEU A 630      49.370  47.010  60.060  1.00  0.00           H
ATOM    722  CA  LEU A 630      47.860  48.040  61.020  1.00  0.00           C
ATOM    723  HA  LEU A 630      47.470  48.990  60.690  1.00  0.00           H
ATOM    724  CB  LEU A 630      47.150  46.730  60.550  1.00  0.00           C
ATOM    725  HB1 LEU A 630      47.720  45.810  60.800  1.00  0.00           H
ATOM    726  HB2 LEU A 630      47.260  46.770  59.440  1.00  0.00           H
ATOM    727  CG  LEU A 630      45.690  46.600  60.960  1.00  0.00           C
ATOM    728  HG  LEU A 630      45.650  46.660  62.070  1.00  0.00           H
ATOM    729  CD1 LEU A 630      44.790  47.750  60.450  1.00  0.00           C
ATOM    730 HD11 LEU A 630      44.860  47.680  59.340  1.00  0.00           H
ATOM    731 HD12 LEU A 630      45.150  48.730  60.840  1.00  0.00           H
ATOM    732 HD13 LEU A 630      43.730  47.550  60.690  1.00  0.00           H
ATOM    733  CD2 LEU A 630      45.120  45.250  60.630  1.00  0.00           C
ATOM    734 HD21 LEU A 630      44.040  45.180  60.920  1.00  0.00           H
ATOM    735 HD22 LEU A 630      45.750  44.450  61.060  1.00  0.00           H
ATOM    736 HD23 LEU A 630      45.180  45.130  59.530  1.00  0.00           H
ATOM    737  C   LEU A 630      47.910  48.040  62.540  1.00  0.00           C
ATOM    738  O   LEU A 630      47.240  48.850  63.250  1.00  0.00           O
ATOM    739  N   GLY A 631      48.790  47.170  63.110  1.00  0.00           N
ATOM    740  HN  GLY A 631      49.330  46.460  62.640  1.00  0.00           H
ATOM    741  CA  GLY A 631      48.970  47.250  64.540  1.00  0.00           C
ATOM    742  HA1 GLY A 631      49.780  46.630  64.890  1.00  0.00           H
ATOM    743  HA2 GLY A 631      48.010  47.050  65.000  1.00  0.00           H
ATOM    744  C   GLY A 631      49.400  48.580  65.140  1.00  0.00           C
ATOM    745  O   GLY A 631      48.880  49.080  66.150  1.00  0.00           O
ATOM    746  N   GLU A 632      50.360  49.260  64.410  1.00  0.00           N
ATOM    747  HN  GLU A 632      50.750  48.870  63.580  1.00  0.00           H
ATOM    748  CA  GLU A 632      50.900  50.650  64.650  1.00  0.00           C
ATOM    749  HA  GLU A 632      51.170  50.740  65.680  1.00  0.00           H
ATOM    750  CB  GLU A 632      52.030  51.070  63.690  1.00  0.00           C
ATOM    751  HB1 GLU A 632      52.260  52.110  64.040  1.00  0.00           H
ATOM    752  HB2 GLU A 632      51.660  51.180  62.650  1.00  0.00           H
ATOM    753  CG  GLU A 632      53.350  50.240  63.640  1.00  0.00           C
ATOM    754  HG1 GLU A 632      54.100  50.880  63.120  1.00  0.00           H
ATOM    755  HG2 GLU A 632      53.260  49.290  63.060  1.00  0.00           H
ATOM    756  CD  GLU A 632      53.890  49.950  64.990  1.00  0.00           C
ATOM    757  OE1 GLU A 632      54.060  50.880  65.780  1.00  0.00           O
ATOM    758  OE2 GLU A 632      53.980  48.770  65.310  1.00  0.00           O
ATOM    759  C   GLU A 632      49.750  51.620  64.410  1.00  0.00           C
ATOM    760  O   GLU A 632      49.550  52.520  65.170  1.00  0.00           O
ATOM    761  N   ALA A 633      48.980  51.500  63.290  1.00  0.00           N
ATOM    762  HN  ALA A 633      49.170  50.750  62.660  1.00  0.00           H
ATOM    763  CA  ALA A 633      47.850  52.210  62.800  1.00  0.00           C
ATOM    764  HA  ALA A 633      48.180  53.240  62.710  1.00  0.00           H
ATOM    765  CB  ALA A 633      47.610  51.780  61.300  1.00  0.00           C
ATOM    766  HB1 ALA A 633      47.020  50.840  61.240  1.00  0.00           H
ATOM    767  HB2 ALA A 633      48.580  51.550  60.810  1.00  0.00           H
ATOM    768  HB3 ALA A 633      47.010  52.570  60.820  1.00  0.00           H
ATOM    769  C   ALA A 633      46.630  52.340  63.710  1.00  0.00           C
ATOM    770  O   ALA A 633      46.140  53.450  64.020  1.00  0.00           O
ATOM    771  N   THR A 634      46.270  51.220  64.360  1.00  0.00           N
ATOM    772  HN  THR A 634      46.700  50.320  64.250  1.00  0.00           H
ATOM    773  CA  THR A 634      45.140  51.190  65.340  1.00  0.00           C
ATOM    774  HA  THR A 634      44.550  52.070  65.150  1.00  0.00           H
ATOM    775  CB  THR A 634      44.190  49.970  65.220  1.00  0.00           C
ATOM    776  HB  THR A 634      43.380  50.070  65.970  1.00  0.00           H
ATOM    777  OG1 THR A 634      44.730  48.670  65.510  1.00  0.00           O
ATOM    778  HG1 THR A 634      45.150  48.390  64.680  1.00  0.00           H
ATOM    779  CG2 THR A 634      43.620  49.990  63.850  1.00  0.00           C
ATOM    780 HG21 THR A 634      43.140  50.950  63.590  1.00  0.00           H
ATOM    781 HG22 THR A 634      42.840  49.240  63.610  1.00  0.00           H
ATOM    782 HG23 THR A 634      44.370  49.730  63.080  1.00  0.00           H
ATOM    783  C   THR A 634      45.640  51.190  66.750  1.00  0.00           C
ATOM    784  O   THR A 634      44.880  51.120  67.710  1.00  0.00           O
ATOM    785  N   GLU A 635      46.990  51.230  66.960  1.00  0.00           N
ATOM    786  HN  GLU A 635      47.650  51.280  66.220  1.00  0.00           H
ATOM    787  CA  GLU A 635      47.690  51.080  68.170  1.00  0.00           C
ATOM    788  HA  GLU A 635      48.730  50.920  67.980  1.00  0.00           H
ATOM    789  CB  GLU A 635      47.550  52.290  69.160  1.00  0.00           C
ATOM    790  HB1 GLU A 635      47.890  51.970  70.160  1.00  0.00           H
ATOM    791  HB2 GLU A 635      46.450  52.500  69.190  1.00  0.00           H
ATOM    792  CG  GLU A 635      48.290  53.530  68.640  1.00  0.00           C
ATOM    793  HG1 GLU A 635      48.360  53.570  67.520  1.00  0.00           H
ATOM    794  HG2 GLU A 635      49.360  53.590  68.960  1.00  0.00           H
ATOM    795  CD  GLU A 635      47.790  54.950  69.020  1.00  0.00           C
ATOM    796  OE1 GLU A 635      48.310  55.920  68.570  1.00  0.00           O
ATOM    797  OE2 GLU A 635      46.790  55.050  69.840  1.00  0.00           O
ATOM    798  C   GLU A 635      47.260  49.780  68.960  1.00  0.00           C
ATOM    799  O   GLU A 635      46.830  49.780  70.140  1.00  0.00           O
ATOM    800  N   GLY A 636      47.250  48.680  68.170  1.00  0.00           N
ATOM    801  HN  GLY A 636      47.670  48.960  67.320  1.00  0.00           H
ATOM    802  CA  GLY A 636      47.060  47.270  68.530  1.00  0.00           C
ATOM    803  HA1 GLY A 636      47.550  47.090  69.470  1.00  0.00           H
ATOM    804  HA2 GLY A 636      47.580  46.690  67.790  1.00  0.00           H
ATOM    805  C   GLY A 636      45.720  46.740  68.650  1.00  0.00           C
ATOM    806  O   GLY A 636      45.600  45.710  69.300  1.00  0.00           O
ATOM    807  N   ARG A 637      44.660  47.410  68.140  1.00  0.00           N
ATOM    808  HN  ARG A 637      44.830  48.170  67.520  1.00  0.00           H
ATOM    809  CA  ARG A 637      43.420  46.810  68.090  1.00  0.00           C
ATOM    810  HA  ARG A 637      43.290  46.540  69.130  1.00  0.00           H
ATOM    811  CB  ARG A 637      42.260  47.800  67.980  1.00  0.00           C
ATOM    812  HB1 ARG A 637      41.310  47.260  67.790  1.00  0.00           H
ATOM    813  HB2 ARG A 637      42.490  48.490  67.130  1.00  0.00           H
ATOM    814  CG  ARG A 637      42.030  48.520  69.330  1.00  0.00           C
ATOM    815  HG1 ARG A 637      41.920  47.870  70.220  1.00  0.00           H
ATOM    816  HG2 ARG A 637      41.080  49.110  69.290  1.00  0.00           H
ATOM    817  CD  ARG A 637      43.040  49.620  69.630  1.00  0.00           C
ATOM    818  HD1 ARG A 637      43.050  50.140  68.660  1.00  0.00           H
ATOM    819  HD2 ARG A 637      43.970  49.050  69.850  1.00  0.00           H
ATOM    820  NE  ARG A 637      42.620  50.550  70.770  1.00  0.00           N
ATOM    821  HE  ARG A 637      41.660  50.490  71.040  1.00  0.00           H
ATOM    822  CZ  ARG A 637      43.370  50.980  71.790  1.00  0.00           C
ATOM    823  NH1 ARG A 637      42.760  51.340  72.840  1.00  0.00           N
ATOM    824 HH11 ARG A 637      41.760  51.440  72.830  1.00  0.00           H
ATOM    825 HH12 ARG A 637      43.200  51.790  73.610  1.00  0.00           H
ATOM    826  NH2 ARG A 637      44.640  51.160  71.560  1.00  0.00           N
ATOM    827 HH21 ARG A 637      45.000  50.840  70.690  1.00  0.00           H
ATOM    828 HH22 ARG A 637      45.160  51.660  72.270  1.00  0.00           H
ATOM    829  C   ARG A 637      43.270  45.540  67.250  1.00  0.00           C
ATOM    830  O   ARG A 637      42.700  44.500  67.650  1.00  0.00           O
ATOM    831  N   ILE A 638      43.800  45.610  66.050  1.00  0.00           N
ATOM    832  HN  ILE A 638      44.180  46.480  65.740  1.00  0.00           H
ATOM    833  CA  ILE A 638      43.870  44.570  65.050  1.00  0.00           C
ATOM    834  HA  ILE A 638      43.680  43.640  65.580  1.00  0.00           H
ATOM    835  CB  ILE A 638      42.890  44.820  63.840  1.00  0.00           C
ATOM    836  HB  ILE A 638      43.180  44.120  63.030  1.00  0.00           H
ATOM    837  CG2 ILE A 638      41.450  44.380  64.240  1.00  0.00           C
ATOM    838 HG21 ILE A 638      41.220  44.710  65.270  1.00  0.00           H
ATOM    839 HG22 ILE A 638      41.390  43.290  64.390  1.00  0.00           H
ATOM    840 HG23 ILE A 638      40.660  44.750  63.540  1.00  0.00           H
ATOM    841  CG1 ILE A 638      42.830  46.300  63.460  1.00  0.00           C
ATOM    842 HG11 ILE A 638      43.860  46.520  63.120  1.00  0.00           H
ATOM    843 HG12 ILE A 638      42.540  46.900  64.340  1.00  0.00           H
ATOM    844  CD  ILE A 638      41.710  46.620  62.440  1.00  0.00           C
ATOM    845  HD1 ILE A 638      41.860  47.640  62.020  1.00  0.00           H
ATOM    846  HD2 ILE A 638      40.760  46.640  63.030  1.00  0.00           H
ATOM    847  HD3 ILE A 638      41.540  45.840  61.680  1.00  0.00           H
ATOM    848  C   ILE A 638      45.310  44.710  64.500  1.00  0.00           C
ATOM    849  O   ILE A 638      45.950  45.740  64.490  1.00  0.00           O
ATOM    850  N   SER A 639      45.810  43.630  63.930  1.00  0.00           N
ATOM    851  HN  SER A 639      45.410  42.720  64.040  1.00  0.00           H
ATOM    852  CA  SER A 639      47.180  43.510  63.470  1.00  0.00           C
ATOM    853  HA  SER A 639      47.410  44.340  62.810  1.00  0.00           H
ATOM    854  CB  SER A 639      48.130  43.450  64.690  1.00  0.00           C
ATOM    855  HB1 SER A 639      47.950  42.470  65.180  1.00  0.00           H
ATOM    856  HB2 SER A 639      47.830  44.130  65.510  1.00  0.00           H
ATOM    857  OG  SER A 639      49.530  43.540  64.380  1.00  0.00           O
ATOM    858  HG1 SER A 639      49.510  43.760  63.450  1.00  0.00           H
ATOM    859  C   SER A 639      47.330  42.260  62.570  1.00  0.00           C
ATOM    860  O   SER A 639      46.600  42.010  61.640  1.00  0.00           O
ATOM    861  N   ALA A 640      48.380  41.430  62.790  1.00  0.00           N
ATOM    862  HN  ALA A 640      48.910  41.600  63.620  1.00  0.00           H
ATOM    863  CA  ALA A 640      48.790  40.390  61.820  1.00  0.00           C
ATOM    864  HA  ALA A 640      48.900  40.820  60.830  1.00  0.00           H
ATOM    865  CB  ALA A 640      50.220  39.930  62.180  1.00  0.00           C
ATOM    866  HB1 ALA A 640      50.740  39.320  61.420  1.00  0.00           H
ATOM    867  HB2 ALA A 640      50.110  39.610  63.240  1.00  0.00           H
ATOM    868  HB3 ALA A 640      50.850  40.850  62.220  1.00  0.00           H
ATOM    869  C   ALA A 640      47.820  39.220  61.680  1.00  0.00           C
ATOM    870  O   ALA A 640      47.490  38.700  60.560  1.00  0.00           O
ATOM    871  N   ILE A 641      47.320  38.660  62.850  1.00  0.00           N
ATOM    872  HN  ILE A 641      47.530  39.100  63.720  1.00  0.00           H
ATOM    873  CA  ILE A 641      46.550  37.440  62.910  1.00  0.00           C
ATOM    874  HA  ILE A 641      47.000  36.720  62.230  1.00  0.00           H
ATOM    875  CB  ILE A 641      46.760  36.690  64.250  1.00  0.00           C
ATOM    876  HB  ILE A 641      46.210  37.170  65.090  1.00  0.00           H
ATOM    877  CG2 ILE A 641      46.170  35.280  64.130  1.00  0.00           C
ATOM    878 HG21 ILE A 641      46.210  34.710  65.090  1.00  0.00           H
ATOM    879 HG22 ILE A 641      46.800  34.790  63.370  1.00  0.00           H
ATOM    880 HG23 ILE A 641      45.160  35.240  63.670  1.00  0.00           H
ATOM    881  CG1 ILE A 641      48.290  36.690  64.740  1.00  0.00           C
ATOM    882 HG11 ILE A 641      48.500  36.300  65.760  1.00  0.00           H
ATOM    883 HG12 ILE A 641      48.680  37.730  64.680  1.00  0.00           H
ATOM    884  CD  ILE A 641      49.240  35.970  63.780  1.00  0.00           C
ATOM    885  HD1 ILE A 641      50.260  35.740  64.160  1.00  0.00           H
ATOM    886  HD2 ILE A 641      49.420  36.590  62.880  1.00  0.00           H
ATOM    887  HD3 ILE A 641      48.940  34.960  63.440  1.00  0.00           H
ATOM    888  C   ILE A 641      45.180  37.630  62.360  1.00  0.00           C
ATOM    889  O   ILE A 641      44.630  36.740  61.700  1.00  0.00           O
ATOM    890  N   GLU A 642      44.520  38.860  62.520  1.00  0.00           N
ATOM    891  HN  GLU A 642      44.900  39.620  63.030  1.00  0.00           H
ATOM    892  CA  GLU A 642      43.310  39.080  61.880  1.00  0.00           C
ATOM    893  HA  GLU A 642      42.620  38.270  62.050  1.00  0.00           H
ATOM    894  CB  GLU A 642      42.650  40.270  62.530  1.00  0.00           C
ATOM    895  HB1 GLU A 642      41.610  40.270  62.130  1.00  0.00           H
ATOM    896  HB2 GLU A 642      43.160  41.220  62.250  1.00  0.00           H
ATOM    897  CG  GLU A 642      42.530  40.360  64.080  1.00  0.00           C
ATOM    898  HG1 GLU A 642      42.320  39.350  64.470  1.00  0.00           H
ATOM    899  HG2 GLU A 642      41.700  41.040  64.340  1.00  0.00           H
ATOM    900  CD  GLU A 642      43.780  40.950  64.790  1.00  0.00           C
ATOM    901  OE1 GLU A 642      43.690  41.150  66.070  1.00  0.00           O
ATOM    902  OE2 GLU A 642      44.810  41.220  64.110  1.00  0.00           O
ATOM    903  C   GLU A 642      43.400  39.390  60.420  1.00  0.00           C
ATOM    904  O   GLU A 642      42.550  39.050  59.640  1.00  0.00           O
ATOM    905  N   SER A 643      44.580  39.890  59.960  1.00  0.00           N
ATOM    906  HN  SER A 643      45.360  40.000  60.570  1.00  0.00           H
ATOM    907  CA  SER A 643      44.890  40.280  58.570  1.00  0.00           C
ATOM    908  HA  SER A 643      44.020  40.790  58.180  1.00  0.00           H
ATOM    909  CB  SER A 643      46.150  41.250  58.530  1.00  0.00           C
ATOM    910  HB1 SER A 643      46.540  41.390  57.500  1.00  0.00           H
ATOM    911  HB2 SER A 643      46.970  40.800  59.130  1.00  0.00           H
ATOM    912  OG  SER A 643      45.770  42.520  58.980  1.00  0.00           O
ATOM    913  HG1 SER A 643      45.730  42.500  59.930  1.00  0.00           H
ATOM    914  C   SER A 643      45.170  39.060  57.740  1.00  0.00           C
ATOM    915  O   SER A 643      44.670  38.900  56.630  1.00  0.00           O
ATOM    916  N   LEU A 644      45.880  38.130  58.330  1.00  0.00           N
ATOM    917  HN  LEU A 644      46.360  38.320  59.190  1.00  0.00           H
ATOM    918  CA  LEU A 644      46.060  36.920  57.620  1.00  0.00           C
ATOM    919  HA  LEU A 644      46.430  37.230  56.660  1.00  0.00           H
ATOM    920  CB  LEU A 644      47.110  36.080  58.360  1.00  0.00           C
ATOM    921  HB1 LEU A 644      46.870  35.680  59.370  1.00  0.00           H
ATOM    922  HB2 LEU A 644      47.970  36.760  58.560  1.00  0.00           H
ATOM    923  CG  LEU A 644      47.770  35.010  57.480  1.00  0.00           C
ATOM    924  HG  LEU A 644      47.000  34.220  57.360  1.00  0.00           H
ATOM    925  CD1 LEU A 644      48.210  35.550  56.160  1.00  0.00           C
ATOM    926 HD11 LEU A 644      48.960  34.890  55.660  1.00  0.00           H
ATOM    927 HD12 LEU A 644      48.620  36.570  56.310  1.00  0.00           H
ATOM    928 HD13 LEU A 644      47.260  35.630  55.590  1.00  0.00           H
ATOM    929  CD2 LEU A 644      48.880  34.280  58.160  1.00  0.00           C
ATOM    930 HD21 LEU A 644      48.750  33.190  57.960  1.00  0.00           H
ATOM    931 HD22 LEU A 644      48.950  34.430  59.260  1.00  0.00           H
ATOM    932 HD23 LEU A 644      49.840  34.540  57.670  1.00  0.00           H
ATOM    933  C   LEU A 644      44.750  36.110  57.370  1.00  0.00           C
ATOM    934  O   LEU A 644      44.570  35.550  56.210  1.00  0.00           O
ATOM    935  N   PHE A 645      43.830  36.040  58.390  1.00  0.00           N
ATOM    936  HN  PHE A 645      44.100  36.570  59.190  1.00  0.00           H
ATOM    937  CA  PHE A 645      42.590  35.240  58.410  1.00  0.00           C
ATOM    938  HA  PHE A 645      42.780  34.250  58.030  1.00  0.00           H
ATOM    939  CB  PHE A 645      42.100  35.260  59.880  1.00  0.00           C
ATOM    940  HB1 PHE A 645      41.980  36.290  60.280  1.00  0.00           H
ATOM    941  HB2 PHE A 645      42.870  34.820  60.540  1.00  0.00           H
ATOM    942  CG  PHE A 645      40.890  34.460  60.240  1.00  0.00           C
ATOM    943  CD1 PHE A 645      40.320  34.810  61.460  1.00  0.00           C
ATOM    944  HD1 PHE A 645      40.720  35.670  61.980  1.00  0.00           H
ATOM    945  CE1 PHE A 645      39.230  34.070  61.900  1.00  0.00           C
ATOM    946  HE1 PHE A 645      38.690  34.400  62.780  1.00  0.00           H
ATOM    947  CZ  PHE A 645      38.750  32.970  61.290  1.00  0.00           C
ATOM    948  HZ  PHE A 645      37.920  32.440  61.740  1.00  0.00           H
ATOM    949  CD2 PHE A 645      40.430  33.270  59.580  1.00  0.00           C
ATOM    950  HD2 PHE A 645      41.010  32.910  58.750  1.00  0.00           H
ATOM    951  CE2 PHE A 645      39.240  32.580  59.980  1.00  0.00           C
ATOM    952  HE2 PHE A 645      38.860  31.700  59.480  1.00  0.00           H
ATOM    953  C   PHE A 645      41.550  35.790  57.460  1.00  0.00           C
ATOM    954  O   PHE A 645      40.900  35.090  56.700  1.00  0.00           O
ATOM    955  N   GLY A 646      41.520  37.140  57.420  1.00  0.00           N
ATOM    956  HN  GLY A 646      42.000  37.710  58.090  1.00  0.00           H
ATOM    957  CA  GLY A 646      40.780  37.910  56.510  1.00  0.00           C
ATOM    958  HA1 GLY A 646      40.900  38.940  56.830  1.00  0.00           H
ATOM    959  HA2 GLY A 646      39.740  37.620  56.440  1.00  0.00           H
ATOM    960  C   GLY A 646      41.260  37.830  55.180  1.00  0.00           C
ATOM    961  O   GLY A 646      40.460  37.620  54.280  1.00  0.00           O
ATOM    962  N   ALA A 647      42.580  37.860  54.930  1.00  0.00           N
ATOM    963  HN  ALA A 647      43.160  38.080  55.710  1.00  0.00           H
ATOM    964  CA  ALA A 647      43.160  37.780  53.550  1.00  0.00           C
ATOM    965  HA  ALA A 647      42.590  38.520  53.020  1.00  0.00           H
ATOM    966  CB  ALA A 647      44.690  38.140  53.590  1.00  0.00           C
ATOM    967  HB1 ALA A 647      45.210  37.300  54.110  1.00  0.00           H
ATOM    968  HB2 ALA A 647      44.830  39.090  54.150  1.00  0.00           H
ATOM    969  HB3 ALA A 647      45.070  38.170  52.540  1.00  0.00           H
ATOM    970  C   ALA A 647      42.840  36.450  52.960  1.00  0.00           C
ATOM    971  O   ALA A 647      42.360  36.400  51.840  1.00  0.00           O
ATOM    972  N   SER A 648      43.150  35.390  53.780  1.00  0.00           N
ATOM    973  HN  SER A 648      43.410  35.520  54.740  1.00  0.00           H
ATOM    974  CA  SER A 648      42.920  33.990  53.330  1.00  0.00           C
ATOM    975  HA  SER A 648      43.310  33.950  52.320  1.00  0.00           H
ATOM    976  CB  SER A 648      43.470  32.870  54.290  1.00  0.00           C
ATOM    977  HB1 SER A 648      44.580  32.780  54.280  1.00  0.00           H
ATOM    978  HB2 SER A 648      43.190  31.820  54.040  1.00  0.00           H
ATOM    979  OG  SER A 648      43.190  33.130  55.660  1.00  0.00           O
ATOM    980  HG1 SER A 648      43.820  33.800  55.960  1.00  0.00           H
ATOM    981  C   SER A 648      41.530  33.640  53.090  1.00  0.00           C
ATOM    982  O   SER A 648      41.140  33.000  52.090  1.00  0.00           O
ATOM    983  N   LEU A 649      40.560  33.990  53.950  1.00  0.00           N
ATOM    984  HN  LEU A 649      40.820  34.350  54.840  1.00  0.00           H
ATOM    985  CA  LEU A 649      39.200  33.650  53.870  1.00  0.00           C
ATOM    986  HA  LEU A 649      39.190  32.590  53.680  1.00  0.00           H
ATOM    987  CB  LEU A 649      38.580  33.890  55.250  1.00  0.00           C
ATOM    988  HB1 LEU A 649      38.810  34.910  55.620  1.00  0.00           H
ATOM    989  HB2 LEU A 649      39.080  33.190  55.960  1.00  0.00           H
ATOM    990  CG  LEU A 649      37.060  33.670  55.470  1.00  0.00           C
ATOM    991  HG  LEU A 649      36.460  34.300  54.770  1.00  0.00           H
ATOM    992  CD1 LEU A 649      36.690  32.200  55.330  1.00  0.00           C
ATOM    993 HD11 LEU A 649      36.990  31.840  54.320  1.00  0.00           H
ATOM    994 HD12 LEU A 649      35.580  32.070  55.350  1.00  0.00           H
ATOM    995 HD13 LEU A 649      37.050  31.600  56.180  1.00  0.00           H
ATOM    996  CD2 LEU A 649      36.680  34.150  56.880  1.00  0.00           C
ATOM    997 HD21 LEU A 649      37.190  35.130  57.020  1.00  0.00           H
ATOM    998 HD22 LEU A 649      37.100  33.440  57.630  1.00  0.00           H
ATOM    999 HD23 LEU A 649      35.600  34.330  56.970  1.00  0.00           H
ATOM   1000  C   LEU A 649      38.420  34.410  52.830  1.00  0.00           C
ATOM   1001  O   LEU A 649      37.620  33.910  52.010  1.00  0.00           O
ATOM   1002  N   THR A 650      38.810  35.710  52.630  1.00  0.00           N
ATOM   1003  HN  THR A 650      39.460  36.090  53.290  1.00  0.00           H
ATOM   1004  CA  THR A 650      38.260  36.620  51.630  1.00  0.00           C
ATOM   1005  HA  THR A 650      37.180  36.560  51.680  1.00  0.00           H
ATOM   1006  CB  THR A 650      38.760  38.070  51.760  1.00  0.00           C
ATOM   1007  HB  THR A 650      39.840  38.140  51.500  1.00  0.00           H
ATOM   1008  OG1 THR A 650      38.320  38.630  52.980  1.00  0.00           O
ATOM   1009  HG1 THR A 650      38.940  38.240  53.600  1.00  0.00           H
ATOM   1010  CG2 THR A 650      38.040  38.990  50.710  1.00  0.00           C
ATOM   1011 HG21 THR A 650      38.370  40.060  50.730  1.00  0.00           H
ATOM   1012 HG22 THR A 650      36.950  39.030  50.900  1.00  0.00           H
ATOM   1013 HG23 THR A 650      38.270  38.600  49.690  1.00  0.00           H
ATOM   1014  C   THR A 650      38.690  36.110  50.280  1.00  0.00           C
ATOM   1015  O   THR A 650      37.800  35.970  49.430  1.00  0.00           O
ATOM   1016  N   GLY A 651      39.960  35.680  50.220  1.00  0.00           N
ATOM   1017  HN  GLY A 651      40.580  35.920  50.970  1.00  0.00           H
ATOM   1018  CA  GLY A 651      40.540  34.960  49.080  1.00  0.00           C
ATOM   1019  HA1 GLY A 651      41.560  34.730  49.380  1.00  0.00           H
ATOM   1020  HA2 GLY A 651      40.430  35.620  48.250  1.00  0.00           H
ATOM   1021  C   GLY A 651      39.870  33.750  48.610  1.00  0.00           C
ATOM   1022  O   GLY A 651      39.500  33.630  47.390  1.00  0.00           O
ATOM   1023  N   ILE A 652      39.570  32.760  49.490  1.00  0.00           N
ATOM   1024  HN  ILE A 652      39.850  32.890  50.430  1.00  0.00           H
ATOM   1025  CA  ILE A 652      38.880  31.550  49.140  1.00  0.00           C
ATOM   1026  HA  ILE A 652      39.370  31.080  48.300  1.00  0.00           H
ATOM   1027  CB  ILE A 652      38.890  30.560  50.230  1.00  0.00           C
ATOM   1028  HB  ILE A 652      38.500  30.930  51.190  1.00  0.00           H
ATOM   1029  CG2 ILE A 652      38.110  29.240  49.810  1.00  0.00           C
ATOM   1030 HG21 ILE A 652      38.470  28.390  50.420  1.00  0.00           H
ATOM   1031 HG22 ILE A 652      38.130  28.960  48.730  1.00  0.00           H
ATOM   1032 HG23 ILE A 652      37.040  29.350  50.100  1.00  0.00           H
ATOM   1033  CG1 ILE A 652      40.310  29.980  50.610  1.00  0.00           C
ATOM   1034 HG11 ILE A 652      41.000  30.860  50.620  1.00  0.00           H
ATOM   1035 HG12 ILE A 652      40.670  29.290  49.820  1.00  0.00           H
ATOM   1036  CD  ILE A 652      40.360  29.480  52.050  1.00  0.00           C
ATOM   1037  HD1 ILE A 652      39.650  28.630  52.220  1.00  0.00           H
ATOM   1038  HD2 ILE A 652      40.040  30.200  52.840  1.00  0.00           H
ATOM   1039  HD3 ILE A 652      41.360  29.080  52.320  1.00  0.00           H
ATOM   1040  C   ILE A 652      37.420  31.790  48.660  1.00  0.00           C
ATOM   1041  O   ILE A 652      36.970  31.240  47.700  1.00  0.00           O
ATOM   1042  N   ALA A 653      36.660  32.770  49.280  1.00  0.00           N
ATOM   1043  HN  ALA A 653      37.050  33.320  50.020  1.00  0.00           H
ATOM   1044  CA  ALA A 653      35.420  33.180  48.590  1.00  0.00           C
ATOM   1045  HA  ALA A 653      34.730  32.360  48.460  1.00  0.00           H
ATOM   1046  CB  ALA A 653      34.770  34.130  49.550  1.00  0.00           C
ATOM   1047  HB1 ALA A 653      33.740  34.420  49.250  1.00  0.00           H
ATOM   1048  HB2 ALA A 653      35.360  35.070  49.640  1.00  0.00           H
ATOM   1049  HB3 ALA A 653      34.800  33.710  50.570  1.00  0.00           H
ATOM   1050  C   ALA A 653      35.590  33.840  47.260  1.00  0.00           C
ATOM   1051  O   ALA A 653      35.050  33.410  46.230  1.00  0.00           O
ATOM   1052  N   TYR A 654      36.630  34.710  47.090  1.00  0.00           N
ATOM   1053  HN  TYR A 654      37.110  35.060  47.880  1.00  0.00           H
ATOM   1054  CA  TYR A 654      36.900  35.430  45.860  1.00  0.00           C
ATOM   1055  HA  TYR A 654      36.000  36.000  45.710  1.00  0.00           H
ATOM   1056  CB  TYR A 654      38.010  36.480  46.090  1.00  0.00           C
ATOM   1057  HB1 TYR A 654      38.960  35.920  46.240  1.00  0.00           H
ATOM   1058  HB2 TYR A 654      37.710  37.080  46.970  1.00  0.00           H
ATOM   1059  CG  TYR A 654      38.320  37.440  44.940  1.00  0.00           C
ATOM   1060  CD1 TYR A 654      39.310  37.060  44.020  1.00  0.00           C
ATOM   1061  HD1 TYR A 654      39.830  36.110  44.010  1.00  0.00           H
ATOM   1062  CE1 TYR A 654      39.640  38.030  43.020  1.00  0.00           C
ATOM   1063  HE1 TYR A 654      40.480  37.800  42.370  1.00  0.00           H
ATOM   1064  CZ  TYR A 654      38.960  39.290  42.980  1.00  0.00           C
ATOM   1065  OH  TYR A 654      39.360  40.390  42.160  1.00  0.00           O
ATOM   1066  HH  TYR A 654      40.140  40.160  41.660  1.00  0.00           H
ATOM   1067  CD2 TYR A 654      37.630  38.640  44.850  1.00  0.00           C
ATOM   1068  HD2 TYR A 654      36.840  38.990  45.510  1.00  0.00           H
ATOM   1069  CE2 TYR A 654      37.980  39.640  43.880  1.00  0.00           C
ATOM   1070  HE2 TYR A 654      37.550  40.620  43.940  1.00  0.00           H
ATOM   1071  C   TYR A 654      37.180  34.530  44.620  1.00  0.00           C
ATOM   1072  O   TYR A 654      36.880  34.800  43.470  1.00  0.00           O
ATOM   1073  N   SER A 655      38.000  33.430  44.900  1.00  0.00           N
ATOM   1074  HN  SER A 655      38.240  33.140  45.820  1.00  0.00           H
ATOM   1075  CA  SER A 655      38.710  32.660  43.900  1.00  0.00           C
ATOM   1076  HA  SER A 655      38.640  33.240  43.000  1.00  0.00           H
ATOM   1077  CB  SER A 655      40.190  32.490  44.210  1.00  0.00           C
ATOM   1078  HB1 SER A 655      40.640  33.510  44.250  1.00  0.00           H
ATOM   1079  HB2 SER A 655      40.670  31.970  43.360  1.00  0.00           H
ATOM   1080  OG  SER A 655      40.380  31.880  45.450  1.00  0.00           O
ATOM   1081  HG1 SER A 655      40.040  32.410  46.180  1.00  0.00           H
ATOM   1082  C   SER A 655      37.980  31.390  43.640  1.00  0.00           C
ATOM   1083  O   SER A 655      37.870  30.930  42.470  1.00  0.00           O
ATOM   1084  N   LEU A 656      37.350  30.760  44.600  1.00  0.00           N
ATOM   1085  HN  LEU A 656      37.210  31.120  45.520  1.00  0.00           H
ATOM   1086  CA  LEU A 656      36.640  29.480  44.430  1.00  0.00           C
ATOM   1087  HA  LEU A 656      37.260  28.790  43.880  1.00  0.00           H
ATOM   1088  CB  LEU A 656      36.240  29.080  45.830  1.00  0.00           C
ATOM   1089  HB1 LEU A 656      35.760  29.900  46.400  1.00  0.00           H
ATOM   1090  HB2 LEU A 656      37.200  28.910  46.360  1.00  0.00           H
ATOM   1091  CG  LEU A 656      35.390  27.910  45.930  1.00  0.00           C
ATOM   1092  HG  LEU A 656      34.440  28.000  45.370  1.00  0.00           H
ATOM   1093  CD1 LEU A 656      36.180  26.640  45.600  1.00  0.00           C
ATOM   1094 HD11 LEU A 656      37.210  26.570  45.990  1.00  0.00           H
ATOM   1095 HD12 LEU A 656      36.250  26.670  44.490  1.00  0.00           H
ATOM   1096 HD13 LEU A 656      35.590  25.710  45.800  1.00  0.00           H
ATOM   1097  CD2 LEU A 656      34.910  27.710  47.400  1.00  0.00           C
ATOM   1098 HD21 LEU A 656      35.760  27.690  48.130  1.00  0.00           H
ATOM   1099 HD22 LEU A 656      34.290  26.810  47.610  1.00  0.00           H
ATOM   1100 HD23 LEU A 656      34.310  28.560  47.760  1.00  0.00           H
ATOM   1101  C   LEU A 656      35.350  29.730  43.540  1.00  0.00           C
ATOM   1102  O   LEU A 656      35.070  28.950  42.640  1.00  0.00           O
ATOM   1103  N   PHE A 657      34.630  30.900  43.770  1.00  0.00           N
ATOM   1104  HN  PHE A 657      34.980  31.380  44.580  1.00  0.00           H
ATOM   1105  CA  PHE A 657      33.380  31.310  43.090  1.00  0.00           C
ATOM   1106  HA  PHE A 657      32.750  30.570  42.640  1.00  0.00           H
ATOM   1107  CB  PHE A 657      32.470  32.080  44.140  1.00  0.00           C
ATOM   1108  HB1 PHE A 657      31.730  32.700  43.600  1.00  0.00           H
ATOM   1109  HB2 PHE A 657      33.130  32.840  44.640  1.00  0.00           H
ATOM   1110  CG  PHE A 657      31.830  31.160  45.210  1.00  0.00           C
ATOM   1111  CD1 PHE A 657      31.310  29.910  44.850  1.00  0.00           C
ATOM   1112  HD1 PHE A 657      31.210  29.470  43.870  1.00  0.00           H
ATOM   1113  CE1 PHE A 657      30.860  29.080  45.930  1.00  0.00           C
ATOM   1114  HE1 PHE A 657      30.490  28.090  45.740  1.00  0.00           H
ATOM   1115  CZ  PHE A 657      30.860  29.540  47.270  1.00  0.00           C
ATOM   1116  HZ  PHE A 657      30.470  28.950  48.070  1.00  0.00           H
ATOM   1117  CD2 PHE A 657      31.950  31.570  46.550  1.00  0.00           C
ATOM   1118  HD2 PHE A 657      32.340  32.560  46.750  1.00  0.00           H
ATOM   1119  CE2 PHE A 657      31.490  30.750  47.590  1.00  0.00           C
ATOM   1120  HE2 PHE A 657      31.440  31.110  48.600  1.00  0.00           H
ATOM   1121  C   PHE A 657      33.870  32.200  41.900  1.00  0.00           C
ATOM   1122  O   PHE A 657      33.100  32.940  41.350  1.00  0.00           O
ATOM   1123  N   ALA A 658      35.190  32.200  41.560  1.00  0.00           N
ATOM   1124  HN  ALA A 658      35.740  31.640  42.180  1.00  0.00           H
ATOM   1125  CA  ALA A 658      35.900  32.800  40.490  1.00  0.00           C
ATOM   1126  HA  ALA A 658      36.910  32.980  40.820  1.00  0.00           H
ATOM   1127  CB  ALA A 658      36.050  31.870  39.300  1.00  0.00           C
ATOM   1128  HB1 ALA A 658      35.140  31.340  38.920  1.00  0.00           H
ATOM   1129  HB2 ALA A 658      36.710  31.060  39.640  1.00  0.00           H
ATOM   1130  HB3 ALA A 658      36.650  32.300  38.460  1.00  0.00           H
ATOM   1131  C   ALA A 658      35.370  34.200  40.070  1.00  0.00           C
ATOM   1132  O   ALA A 658      34.790  34.430  39.000  1.00  0.00           O
ATOM   1133  N   GLY A 659      35.590  35.230  40.890  1.00  0.00           N
ATOM   1134  HN  GLY A 659      36.060  35.030  41.740  1.00  0.00           H
ATOM   1135  CA  GLY A 659      35.260  36.640  40.530  1.00  0.00           C
ATOM   1136  HA1 GLY A 659      35.490  37.290  41.370  1.00  0.00           H
ATOM   1137  HA2 GLY A 659      34.240  36.640  40.180  1.00  0.00           H
ATOM   1138  C   GLY A 659      36.040  37.250  39.500  1.00  0.00           C
ATOM   1139  O   GLY A 659      35.520  37.840  38.550  1.00  0.00           O
ATOM   1140  N   GLN A 660      37.360  37.070  39.620  1.00  0.00           N
ATOM   1141  HN  GLN A 660      37.700  36.770  40.510  1.00  0.00           H
ATOM   1142  CA  GLN A 660      38.280  37.390  38.560  1.00  0.00           C
ATOM   1143  HA  GLN A 660      37.890  37.000  37.630  1.00  0.00           H
ATOM   1144  CB  GLN A 660      38.520  38.930  38.460  1.00  0.00           C
ATOM   1145  HB1 GLN A 660      38.590  39.290  39.510  1.00  0.00           H
ATOM   1146  HB2 GLN A 660      37.520  39.240  38.110  1.00  0.00           H
ATOM   1147  CG  GLN A 660      39.680  39.420  37.550  1.00  0.00           C
ATOM   1148  HG1 GLN A 660      40.560  39.280  38.210  1.00  0.00           H
ATOM   1149  HG2 GLN A 660      39.640  40.520  37.370  1.00  0.00           H
ATOM   1150  CD  GLN A 660      39.900  38.780  36.160  1.00  0.00           C
ATOM   1151  OE1 GLN A 660      40.520  37.720  35.960  1.00  0.00           O
ATOM   1152  NE2 GLN A 660      39.480  39.530  35.180  1.00  0.00           N
ATOM   1153 HE21 GLN A 660      39.770  39.390  34.230  1.00  0.00           H
ATOM   1154 HE22 GLN A 660      39.090  40.420  35.390  1.00  0.00           H
ATOM   1155  C   GLN A 660      39.560  36.490  38.950  1.00  0.00           C
ATOM   1156  O   GLN A 660      40.270  36.710  39.910  1.00  0.00           O
ATOM   1157  N   PRO A 661      39.920  35.530  38.060  1.00  0.00           N
ATOM   1158  CD  PRO A 661      39.000  34.980  36.980  1.00  0.00           C
ATOM   1159  HD1 PRO A 661      38.980  35.790  36.210  1.00  0.00           H
ATOM   1160  HD2 PRO A 661      37.970  34.760  37.340  1.00  0.00           H
ATOM   1161  CA  PRO A 661      40.800  34.470  38.490  1.00  0.00           C
ATOM   1162  HA  PRO A 661      40.630  34.260  39.530  1.00  0.00           H
ATOM   1163  CB  PRO A 661      40.230  33.280  37.730  1.00  0.00           C
ATOM   1164  HB1 PRO A 661      39.580  32.690  38.430  1.00  0.00           H
ATOM   1165  HB2 PRO A 661      41.090  32.650  37.420  1.00  0.00           H
ATOM   1166  CG  PRO A 661      39.570  33.700  36.450  1.00  0.00           C
ATOM   1167  HG1 PRO A 661      40.350  33.930  35.690  1.00  0.00           H
ATOM   1168  HG2 PRO A 661      38.840  32.920  36.160  1.00  0.00           H
ATOM   1169  C   PRO A 661      42.170  34.850  38.070  1.00  0.00           C
ATOM   1170  O   PRO A 661      43.130  34.220  38.430  1.00  0.00           O
ATOM   1171  N   LEU A 662      42.390  35.930  37.230  1.00  0.00           N
ATOM   1172  HN  LEU A 662      41.630  36.410  36.800  1.00  0.00           H
ATOM   1173  CA  LEU A 662      43.730  36.440  36.960  1.00  0.00           C
ATOM   1174  HA  LEU A 662      44.390  35.600  36.860  1.00  0.00           H
ATOM   1175  CB  LEU A 662      43.840  37.190  35.620  1.00  0.00           C
ATOM   1176  HB1 LEU A 662      44.740  37.830  35.640  1.00  0.00           H
ATOM   1177  HB2 LEU A 662      43.040  37.950  35.760  1.00  0.00           H
ATOM   1178  CG  LEU A 662      43.860  36.270  34.320  1.00  0.00           C
ATOM   1179  HG  LEU A 662      44.780  35.670  34.420  1.00  0.00           H
ATOM   1180  CD1 LEU A 662      42.620  35.350  34.220  1.00  0.00           C
ATOM   1181 HD11 LEU A 662      41.750  35.960  33.900  1.00  0.00           H
ATOM   1182 HD12 LEU A 662      42.460  34.890  35.220  1.00  0.00           H
ATOM   1183 HD13 LEU A 662      42.740  34.540  33.470  1.00  0.00           H
ATOM   1184  CD2 LEU A 662      43.940  37.260  33.100  1.00  0.00           C
ATOM   1185 HD21 LEU A 662      43.160  38.050  33.090  1.00  0.00           H
ATOM   1186 HD22 LEU A 662      43.950  36.750  32.120  1.00  0.00           H
ATOM   1187 HD23 LEU A 662      44.890  37.830  33.200  1.00  0.00           H
ATOM   1188  C   LEU A 662      44.200  37.230  38.200  1.00  0.00           C
ATOM   1189  O   LEU A 662      45.400  37.570  38.290  1.00  0.00           O
ATOM   1190  N   THR A 663      43.370  37.610  39.130  1.00  0.00           N
ATOM   1191  HN  THR A 663      42.420  37.330  39.080  1.00  0.00           H
ATOM   1192  CA  THR A 663      43.730  38.550  40.180  1.00  0.00           C
ATOM   1193  HA  THR A 663      44.670  38.980  39.860  1.00  0.00           H
ATOM   1194  CB  THR A 663      42.760  39.790  40.270  1.00  0.00           C
ATOM   1195  HB  THR A 663      43.050  40.350  41.190  1.00  0.00           H
ATOM   1196  OG1 THR A 663      41.500  39.340  40.610  1.00  0.00           O
ATOM   1197  HG1 THR A 663      41.640  38.410  40.780  1.00  0.00           H
ATOM   1198  CG2 THR A 663      42.740  40.610  39.020  1.00  0.00           C
ATOM   1199 HG21 THR A 663      42.030  41.450  39.190  1.00  0.00           H
ATOM   1200 HG22 THR A 663      42.410  39.900  38.220  1.00  0.00           H
ATOM   1201 HG23 THR A 663      43.780  40.910  38.780  1.00  0.00           H
ATOM   1202  C   THR A 663      43.900  38.000  41.530  1.00  0.00           C
ATOM   1203  O   THR A 663      43.220  37.070  41.980  1.00  0.00           O
ATOM   1204  N   ILE A 664      44.850  38.620  42.360  1.00  0.00           N
ATOM   1205  HN  ILE A 664      45.310  39.420  42.010  1.00  0.00           H
ATOM   1206  CA  ILE A 664      45.200  38.160  43.650  1.00  0.00           C
ATOM   1207  HA  ILE A 664      44.510  37.410  44.000  1.00  0.00           H
ATOM   1208  CB  ILE A 664      46.640  37.740  43.550  1.00  0.00           C
ATOM   1209  HB  ILE A 664      47.280  38.640  43.380  1.00  0.00           H
ATOM   1210  CG2 ILE A 664      46.970  37.160  44.980  1.00  0.00           C
ATOM   1211 HG21 ILE A 664      47.900  36.550  44.960  1.00  0.00           H
ATOM   1212 HG22 ILE A 664      46.240  36.460  45.440  1.00  0.00           H
ATOM   1213 HG23 ILE A 664      47.160  38.020  45.660  1.00  0.00           H
ATOM   1214  CG1 ILE A 664      46.930  36.660  42.460  1.00  0.00           C
ATOM   1215 HG11 ILE A 664      47.960  36.250  42.570  1.00  0.00           H
ATOM   1216 HG12 ILE A 664      46.810  37.100  41.450  1.00  0.00           H
ATOM   1217  CD  ILE A 664      46.040  35.460  42.600  1.00  0.00           C
ATOM   1218  HD1 ILE A 664      46.070  34.820  41.700  1.00  0.00           H
ATOM   1219  HD2 ILE A 664      45.020  35.850  42.820  1.00  0.00           H
ATOM   1220  HD3 ILE A 664      46.390  34.910  43.510  1.00  0.00           H
ATOM   1221  C   ILE A 664      44.920  39.350  44.560  1.00  0.00           C
ATOM   1222  O   ILE A 664      45.240  40.490  44.240  1.00  0.00           O
ATOM   1223  N   LEU A 665      44.240  39.040  45.720  1.00  0.00           N
ATOM   1224  HN  LEU A 665      43.900  38.120  45.910  1.00  0.00           H
ATOM   1225  CA  LEU A 665      44.120  39.940  46.850  1.00  0.00           C
ATOM   1226  HA  LEU A 665      43.950  40.940  46.490  1.00  0.00           H
ATOM   1227  CB  LEU A 665      42.970  39.550  47.890  1.00  0.00           C
ATOM   1228  HB1 LEU A 665      42.740  40.520  48.380  1.00  0.00           H
ATOM   1229  HB2 LEU A 665      43.260  38.790  48.650  1.00  0.00           H
ATOM   1230  CG  LEU A 665      41.640  39.030  47.320  1.00  0.00           C
ATOM   1231  HG  LEU A 665      41.780  38.000  46.940  1.00  0.00           H
ATOM   1232  CD1 LEU A 665      40.600  38.870  48.440  1.00  0.00           C
ATOM   1233 HD11 LEU A 665      41.000  38.300  49.310  1.00  0.00           H
ATOM   1234 HD12 LEU A 665      39.680  38.480  47.960  1.00  0.00           H
ATOM   1235 HD13 LEU A 665      40.300  39.870  48.810  1.00  0.00           H
ATOM   1236  CD2 LEU A 665      41.060  39.770  46.140  1.00  0.00           C
ATOM   1237 HD21 LEU A 665      40.070  39.310  45.900  1.00  0.00           H
ATOM   1238 HD22 LEU A 665      41.720  39.650  45.260  1.00  0.00           H
ATOM   1239 HD23 LEU A 665      40.930  40.850  46.380  1.00  0.00           H
ATOM   1240  C   LEU A 665      45.470  40.090  47.570  1.00  0.00           C
ATOM   1241  O   LEU A 665      46.370  39.260  47.600  1.00  0.00           O
ATOM   1242  N   GLY A 666      45.760  41.310  48.060  1.00  0.00           N
ATOM   1243  HN  GLY A 666      45.060  42.030  47.980  1.00  0.00           H
ATOM   1244  CA  GLY A 666      47.020  41.710  48.430  1.00  0.00           C
ATOM   1245  HA1 GLY A 666      47.520  42.220  47.620  1.00  0.00           H
ATOM   1246  HA2 GLY A 666      47.650  40.990  48.920  1.00  0.00           H
ATOM   1247  C   GLY A 666      46.840  42.850  49.350  1.00  0.00           C
ATOM   1248  O   GLY A 666      45.740  43.210  49.770  1.00  0.00           O
ATOM   1249  N   SER A 667      47.940  43.600  49.710  1.00  0.00           N
ATOM   1250  HN  SER A 667      48.820  43.390  49.300  1.00  0.00           H
ATOM   1251  CA  SER A 667      47.830  44.740  50.610  1.00  0.00           C
ATOM   1252  HA  SER A 667      47.300  44.530  51.530  1.00  0.00           H
ATOM   1253  CB  SER A 667      49.290  45.050  51.090  1.00  0.00           C
ATOM   1254  HB1 SER A 667      49.990  44.950  50.240  1.00  0.00           H
ATOM   1255  HB2 SER A 667      49.670  44.320  51.820  1.00  0.00           H
ATOM   1256  OG  SER A 667      49.490  46.420  51.500  1.00  0.00           O
ATOM   1257  HG1 SER A 667      49.720  46.880  50.680  1.00  0.00           H
ATOM   1258  C   SER A 667      47.220  45.970  49.940  1.00  0.00           C
ATOM   1259  O   SER A 667      47.880  46.620  49.130  1.00  0.00           O
ATOM   1260  N   THR A 668      45.890  46.300  50.300  1.00  0.00           N
ATOM   1261  HN  THR A 668      45.340  45.670  50.850  1.00  0.00           H
ATOM   1262  CA  THR A 668      45.180  47.550  50.060  1.00  0.00           C
ATOM   1263  HA  THR A 668      45.430  47.760  49.030  1.00  0.00           H
ATOM   1264  CB  THR A 668      43.710  47.370  50.170  1.00  0.00           C
ATOM   1265  HB  THR A 668      43.440  46.660  49.350  1.00  0.00           H
ATOM   1266  OG1 THR A 668      43.000  48.610  49.980  1.00  0.00           O
ATOM   1267  HG1 THR A 668      42.590  48.640  49.110  1.00  0.00           H
ATOM   1268  CG2 THR A 668      43.310  46.660  51.530  1.00  0.00           C
ATOM   1269 HG21 THR A 668      42.190  46.650  51.550  1.00  0.00           H
ATOM   1270 HG22 THR A 668      43.680  47.130  52.460  1.00  0.00           H
ATOM   1271 HG23 THR A 668      43.600  45.590  51.530  1.00  0.00           H
ATOM   1272  C   THR A 668      45.690  48.780  50.790  1.00  0.00           C
ATOM   1273  O   THR A 668      45.590  48.970  52.040  1.00  0.00           O
ATOM   1274  N   GLY A 669      46.110  49.820  50.020  1.00  0.00           N
ATOM   1275  HN  GLY A 669      45.960  49.720  49.040  1.00  0.00           H
ATOM   1276  CA  GLY A 669      46.430  51.170  50.510  1.00  0.00           C
ATOM   1277  HA1 GLY A 669      46.930  51.750  49.730  1.00  0.00           H
ATOM   1278  HA2 GLY A 669      47.140  51.040  51.310  1.00  0.00           H
ATOM   1279  C   GLY A 669      45.300  51.970  51.230  1.00  0.00           C
ATOM   1280  O   GLY A 669      45.390  52.410  52.360  1.00  0.00           O
ATOM   1281  N   PRO A 670      44.240  52.180  50.530  1.00  0.00           N
ATOM   1282  CD  PRO A 670      44.140  51.990  49.050  1.00  0.00           C
ATOM   1283  HD1 PRO A 670      43.540  51.070  48.840  1.00  0.00           H
ATOM   1284  HD2 PRO A 670      45.090  51.990  48.490  1.00  0.00           H
ATOM   1285  CA  PRO A 670      43.200  53.150  51.050  1.00  0.00           C
ATOM   1286  HA  PRO A 670      43.630  54.100  51.280  1.00  0.00           H
ATOM   1287  CB  PRO A 670      42.240  53.310  49.790  1.00  0.00           C
ATOM   1288  HB1 PRO A 670      41.820  54.330  49.790  1.00  0.00           H
ATOM   1289  HB2 PRO A 670      41.370  52.620  49.780  1.00  0.00           H
ATOM   1290  CG  PRO A 670      43.260  53.180  48.680  1.00  0.00           C
ATOM   1291  HG1 PRO A 670      42.660  53.020  47.760  1.00  0.00           H
ATOM   1292  HG2 PRO A 670      43.770  54.170  48.710  1.00  0.00           H
ATOM   1293  C   PRO A 670      42.480  52.650  52.340  1.00  0.00           C
ATOM   1294  O   PRO A 670      42.240  53.590  53.130  1.00  0.00           O
ATOM   1295  N   VAL A 671      42.300  51.290  52.510  1.00  0.00           N
ATOM   1296  HN  VAL A 671      42.620  50.690  51.780  1.00  0.00           H
ATOM   1297  CA  VAL A 671      41.750  50.720  53.710  1.00  0.00           C
ATOM   1298  HA  VAL A 671      40.810  51.210  53.920  1.00  0.00           H
ATOM   1299  CB  VAL A 671      41.590  49.220  53.480  1.00  0.00           C
ATOM   1300  HB  VAL A 671      42.500  48.830  52.960  1.00  0.00           H
ATOM   1301  CG1 VAL A 671      41.300  48.390  54.770  1.00  0.00           C
ATOM   1302 HG11 VAL A 671      42.230  48.120  55.300  1.00  0.00           H
ATOM   1303 HG12 VAL A 671      40.680  47.490  54.600  1.00  0.00           H
ATOM   1304 HG13 VAL A 671      40.660  48.940  55.500  1.00  0.00           H
ATOM   1305  CG2 VAL A 671      40.440  48.960  52.450  1.00  0.00           C
ATOM   1306 HG21 VAL A 671      40.170  47.900  52.560  1.00  0.00           H
ATOM   1307 HG22 VAL A 671      40.760  49.180  51.410  1.00  0.00           H
ATOM   1308 HG23 VAL A 671      39.540  49.560  52.720  1.00  0.00           H
ATOM   1309  C   VAL A 671      42.620  51.030  54.900  1.00  0.00           C
ATOM   1310  O   VAL A 671      42.260  51.670  55.860  1.00  0.00           O
ATOM   1311  N   LEU A 672      43.930  50.730  54.720  1.00  0.00           N
ATOM   1312  HN  LEU A 672      44.280  50.430  53.850  1.00  0.00           H
ATOM   1313  CA  LEU A 672      44.960  50.940  55.750  1.00  0.00           C
ATOM   1314  HA  LEU A 672      44.800  50.340  56.630  1.00  0.00           H
ATOM   1315  CB  LEU A 672      46.310  50.430  55.230  1.00  0.00           C
ATOM   1316  HB1 LEU A 672      46.650  51.150  54.460  1.00  0.00           H
ATOM   1317  HB2 LEU A 672      46.200  49.400  54.800  1.00  0.00           H
ATOM   1318  CG  LEU A 672      47.430  50.410  56.260  1.00  0.00           C
ATOM   1319  HG  LEU A 672      47.470  51.420  56.750  1.00  0.00           H
ATOM   1320  CD1 LEU A 672      47.230  49.280  57.260  1.00  0.00           C
ATOM   1321 HD11 LEU A 672      46.360  49.420  57.940  1.00  0.00           H
ATOM   1322 HD12 LEU A 672      48.070  49.140  57.990  1.00  0.00           H
ATOM   1323 HD13 LEU A 672      47.080  48.400  56.590  1.00  0.00           H
ATOM   1324  CD2 LEU A 672      48.830  50.330  55.630  1.00  0.00           C
ATOM   1325 HD21 LEU A 672      48.890  51.080  54.810  1.00  0.00           H
ATOM   1326 HD22 LEU A 672      48.990  49.260  55.360  1.00  0.00           H
ATOM   1327 HD23 LEU A 672      49.540  50.640  56.410  1.00  0.00           H
ATOM   1328  C   LEU A 672      45.070  52.450  56.200  1.00  0.00           C
ATOM   1329  O   LEU A 672      45.050  52.750  57.450  1.00  0.00           O
ATOM   1330  N   VAL A 673      45.010  53.340  55.240  1.00  0.00           N
ATOM   1331  HN  VAL A 673      44.960  53.000  54.290  1.00  0.00           H
ATOM   1332  CA  VAL A 673      44.930  54.740  55.440  1.00  0.00           C
ATOM   1333  HA  VAL A 673      45.720  55.080  56.090  1.00  0.00           H
ATOM   1334  CB  VAL A 673      45.110  55.400  54.100  1.00  0.00           C
ATOM   1335  HB  VAL A 673      44.460  55.030  53.280  1.00  0.00           H
ATOM   1336  CG1 VAL A 673      44.930  56.960  54.130  1.00  0.00           C
ATOM   1337 HG11 VAL A 673      45.820  57.530  54.500  1.00  0.00           H
ATOM   1338 HG12 VAL A 673      44.010  57.220  54.710  1.00  0.00           H
ATOM   1339 HG13 VAL A 673      44.760  57.250  53.070  1.00  0.00           H
ATOM   1340  CG2 VAL A 673      46.610  55.230  53.620  1.00  0.00           C
ATOM   1341 HG21 VAL A 673      47.340  55.550  54.400  1.00  0.00           H
ATOM   1342 HG22 VAL A 673      46.870  55.880  52.750  1.00  0.00           H
ATOM   1343 HG23 VAL A 673      46.780  54.140  53.470  1.00  0.00           H
ATOM   1344  C   VAL A 673      43.620  55.140  56.220  1.00  0.00           C
ATOM   1345  O   VAL A 673      43.720  55.840  57.190  1.00  0.00           O
ATOM   1346  N   PHE A 674      42.530  54.590  55.800  1.00  0.00           N
ATOM   1347  HN  PHE A 674      42.480  53.930  55.060  1.00  0.00           H
ATOM   1348  CA  PHE A 674      41.280  54.690  56.530  1.00  0.00           C
ATOM   1349  HA  PHE A 674      41.200  55.760  56.680  1.00  0.00           H
ATOM   1350  CB  PHE A 674      40.040  54.490  55.590  1.00  0.00           C
ATOM   1351  HB1 PHE A 674      40.070  53.450  55.190  1.00  0.00           H
ATOM   1352  HB2 PHE A 674      40.260  55.110  54.700  1.00  0.00           H
ATOM   1353  CG  PHE A 674      38.690  54.770  56.180  1.00  0.00           C
ATOM   1354  CD1 PHE A 674      38.330  56.120  56.180  1.00  0.00           C
ATOM   1355  HD1 PHE A 674      39.050  56.860  55.850  1.00  0.00           H
ATOM   1356  CE1 PHE A 674      37.010  56.520  56.680  1.00  0.00           C
ATOM   1357  HE1 PHE A 674      36.710  57.560  56.720  1.00  0.00           H
ATOM   1358  CZ  PHE A 674      36.080  55.550  57.100  1.00  0.00           C
ATOM   1359  HZ  PHE A 674      35.080  55.930  57.310  1.00  0.00           H
ATOM   1360  CD2 PHE A 674      37.710  53.800  56.680  1.00  0.00           C
ATOM   1361  HD2 PHE A 674      37.950  52.750  56.660  1.00  0.00           H
ATOM   1362  CE2 PHE A 674      36.400  54.160  57.010  1.00  0.00           C
ATOM   1363  HE2 PHE A 674      35.700  53.380  57.270  1.00  0.00           H
ATOM   1364  C   PHE A 674      41.120  54.150  57.990  1.00  0.00           C
ATOM   1365  O   PHE A 674      40.490  54.770  58.800  1.00  0.00           O
ATOM   1366  N   GLU A 675      41.650  52.980  58.310  1.00  0.00           N
ATOM   1367  HN  GLU A 675      42.160  52.500  57.600  1.00  0.00           H
ATOM   1368  CA  GLU A 675      41.450  52.300  59.580  1.00  0.00           C
ATOM   1369  HA  GLU A 675      40.410  52.240  59.830  1.00  0.00           H
ATOM   1370  CB  GLU A 675      42.210  50.920  59.700  1.00  0.00           C
ATOM   1371  HB1 GLU A 675      42.290  50.550  60.730  1.00  0.00           H
ATOM   1372  HB2 GLU A 675      43.210  51.110  59.230  1.00  0.00           H
ATOM   1373  CG  GLU A 675      41.480  49.930  58.840  1.00  0.00           C
ATOM   1374  HG1 GLU A 675      42.070  48.990  58.830  1.00  0.00           H
ATOM   1375  HG2 GLU A 675      41.370  50.200  57.750  1.00  0.00           H
ATOM   1376  CD  GLU A 675      40.070  49.610  59.310  1.00  0.00           C
ATOM   1377  OE1 GLU A 675      39.470  48.740  58.640  1.00  0.00           O
ATOM   1378  OE2 GLU A 675      39.520  50.300  60.200  1.00  0.00           O
ATOM   1379  C   GLU A 675      42.050  53.320  60.720  1.00  0.00           C
ATOM   1380  O   GLU A 675      41.520  53.460  61.820  1.00  0.00           O
ATOM   1381  N   LYS A 676      43.150  53.960  60.400  1.00  0.00           N
ATOM   1382  HN  LYS A 676      43.580  53.850  59.510  1.00  0.00           H
ATOM   1383  CA  LYS A 676      43.830  54.980  61.230  1.00  0.00           C
ATOM   1384  HA  LYS A 676      43.810  54.520  62.210  1.00  0.00           H
ATOM   1385  CB  LYS A 676      45.280  55.320  60.700  1.00  0.00           C
ATOM   1386  HB1 LYS A 676      45.250  55.750  59.680  1.00  0.00           H
ATOM   1387  HB2 LYS A 676      45.840  54.360  60.720  1.00  0.00           H
ATOM   1388  CG  LYS A 676      46.050  56.300  61.630  1.00  0.00           C
ATOM   1389  HG1 LYS A 676      45.870  56.090  62.710  1.00  0.00           H
ATOM   1390  HG2 LYS A 676      45.730  57.370  61.550  1.00  0.00           H
ATOM   1391  CD  LYS A 676      47.550  56.220  61.320  1.00  0.00           C
ATOM   1392  HD1 LYS A 676      47.680  56.560  60.270  1.00  0.00           H
ATOM   1393  HD2 LYS A 676      47.820  55.150  61.440  1.00  0.00           H
ATOM   1394  CE  LYS A 676      48.490  56.920  62.310  1.00  0.00           C
ATOM   1395  HE1 LYS A 676      48.430  56.420  63.300  1.00  0.00           H
ATOM   1396  HE2 LYS A 676      48.170  57.960  62.560  1.00  0.00           H
ATOM   1397  NZ  LYS A 676      49.790  56.940  61.700  1.00  0.00           N
ATOM   1398  HZ1 LYS A 676      50.240  57.750  62.160  1.00  0.00           H
ATOM   1399  HZ2 LYS A 676      49.660  57.070  60.670  1.00  0.00           H
ATOM   1400  HZ3 LYS A 676      50.220  56.000  61.870  1.00  0.00           H
ATOM   1401  C   LYS A 676      42.930  56.190  61.380  1.00  0.00           C
ATOM   1402  O   LYS A 676      42.670  56.580  62.520  1.00  0.00           O
ATOM   1403  N   ILE A 677      42.400  56.760  60.270  1.00  0.00           N
ATOM   1404  HN  ILE A 677      42.660  56.430  59.370  1.00  0.00           H
ATOM   1405  CA  ILE A 677      41.380  57.820  60.280  1.00  0.00           C
ATOM   1406  HA  ILE A 677      41.760  58.680  60.820  1.00  0.00           H
ATOM   1407  CB  ILE A 677      40.890  58.190  58.860  1.00  0.00           C
ATOM   1408  HB  ILE A 677      40.880  57.220  58.320  1.00  0.00           H
ATOM   1409  CG2 ILE A 677      39.550  58.930  58.730  1.00  0.00           C
ATOM   1410 HG21 ILE A 677      39.460  59.870  59.310  1.00  0.00           H
ATOM   1411 HG22 ILE A 677      38.690  58.290  59.000  1.00  0.00           H
ATOM   1412 HG23 ILE A 677      39.450  59.170  57.650  1.00  0.00           H
ATOM   1413  CG1 ILE A 677      42.060  58.880  58.130  1.00  0.00           C
ATOM   1414 HG11 ILE A 677      43.020  58.370  58.370  1.00  0.00           H
ATOM   1415 HG12 ILE A 677      42.050  59.940  58.490  1.00  0.00           H
ATOM   1416  CD  ILE A 677      41.800  58.970  56.630  1.00  0.00           C
ATOM   1417  HD1 ILE A 677      42.730  58.970  56.040  1.00  0.00           H
ATOM   1418  HD2 ILE A 677      41.280  59.930  56.440  1.00  0.00           H
ATOM   1419  HD3 ILE A 677      41.080  58.220  56.250  1.00  0.00           H
ATOM   1420  C   ILE A 677      40.160  57.480  61.070  1.00  0.00           C
ATOM   1421  O   ILE A 677      39.600  58.240  61.850  1.00  0.00           O
ATOM   1422  N   LEU A 678      39.620  56.280  60.930  1.00  0.00           N
ATOM   1423  HN  LEU A 678      39.830  55.660  60.170  1.00  0.00           H
ATOM   1424  CA  LEU A 678      38.500  55.860  61.670  1.00  0.00           C
ATOM   1425  HA  LEU A 678      37.810  56.690  61.680  1.00  0.00           H
ATOM   1426  CB  LEU A 678      37.670  54.710  60.980  1.00  0.00           C
ATOM   1427  HB1 LEU A 678      38.330  53.820  60.840  1.00  0.00           H
ATOM   1428  HB2 LEU A 678      37.370  55.050  59.960  1.00  0.00           H
ATOM   1429  CG  LEU A 678      36.430  54.140  61.710  1.00  0.00           C
ATOM   1430  HG  LEU A 678      36.760  53.830  62.730  1.00  0.00           H
ATOM   1431  CD1 LEU A 678      35.380  55.270  61.880  1.00  0.00           C
ATOM   1432 HD11 LEU A 678      35.080  55.790  60.960  1.00  0.00           H
ATOM   1433 HD12 LEU A 678      35.610  56.030  62.660  1.00  0.00           H
ATOM   1434 HD13 LEU A 678      34.460  54.700  62.090  1.00  0.00           H
ATOM   1435  CD2 LEU A 678      35.780  52.890  61.020  1.00  0.00           C
ATOM   1436 HD21 LEU A 678      36.600  52.360  60.480  1.00  0.00           H
ATOM   1437 HD22 LEU A 678      35.140  53.180  60.170  1.00  0.00           H
ATOM   1438 HD23 LEU A 678      35.240  52.240  61.720  1.00  0.00           H
ATOM   1439  C   LEU A 678      38.780  55.590  63.100  1.00  0.00           C
ATOM   1440  O   LEU A 678      38.000  55.820  64.010  1.00  0.00           O
ATOM   1441  N   TYR A 679      39.950  55.110  63.490  1.00  0.00           N
ATOM   1442  HN  TYR A 679      40.620  54.810  62.800  1.00  0.00           H
ATOM   1443  CA  TYR A 679      40.410  55.090  64.850  1.00  0.00           C
ATOM   1444  HA  TYR A 679      39.780  54.530  65.520  1.00  0.00           H
ATOM   1445  CB  TYR A 679      41.720  54.190  64.890  1.00  0.00           C
ATOM   1446  HB1 TYR A 679      42.490  54.550  64.170  1.00  0.00           H
ATOM   1447  HB2 TYR A 679      41.550  53.190  64.480  1.00  0.00           H
ATOM   1448  CG  TYR A 679      42.490  54.190  66.250  1.00  0.00           C
ATOM   1449  CD1 TYR A 679      41.800  53.700  67.430  1.00  0.00           C
ATOM   1450  HD1 TYR A 679      40.780  53.370  67.280  1.00  0.00           H
ATOM   1451  CE1 TYR A 679      42.460  53.720  68.660  1.00  0.00           C
ATOM   1452  HE1 TYR A 679      42.020  53.220  69.500  1.00  0.00           H
ATOM   1453  CZ  TYR A 679      43.810  54.080  68.720  1.00  0.00           C
ATOM   1454  OH  TYR A 679      44.420  53.980  70.000  1.00  0.00           O
ATOM   1455  HH  TYR A 679      45.320  54.290  69.880  1.00  0.00           H
ATOM   1456  CD2 TYR A 679      43.840  54.540  66.300  1.00  0.00           C
ATOM   1457  HD2 TYR A 679      44.460  54.730  65.430  1.00  0.00           H
ATOM   1458  CE2 TYR A 679      44.480  54.600  67.550  1.00  0.00           C
ATOM   1459  HE2 TYR A 679      45.530  54.820  67.590  1.00  0.00           H
ATOM   1460  C   TYR A 679      40.550  56.440  65.540  1.00  0.00           C
ATOM   1461  O   TYR A 679      40.090  56.710  66.650  1.00  0.00           O
ATOM   1462  N   LYS A 680      40.980  57.360  64.710  1.00  0.00           N
ATOM   1463  HN  LYS A 680      41.350  57.170  63.810  1.00  0.00           H
ATOM   1464  CA  LYS A 680      41.080  58.750  65.130  1.00  0.00           C
ATOM   1465  HA  LYS A 680      41.490  58.710  66.120  1.00  0.00           H
ATOM   1466  CB  LYS A 680      41.980  59.670  64.210  1.00  0.00           C
ATOM   1467  HB1 LYS A 680      42.000  60.730  64.570  1.00  0.00           H
ATOM   1468  HB2 LYS A 680      41.670  59.700  63.140  1.00  0.00           H
ATOM   1469  CG  LYS A 680      43.450  59.280  64.260  1.00  0.00           C
ATOM   1470  HG1 LYS A 680      43.970  59.980  63.560  1.00  0.00           H
ATOM   1471  HG2 LYS A 680      43.590  58.270  63.820  1.00  0.00           H
ATOM   1472  CD  LYS A 680      44.110  59.300  65.640  1.00  0.00           C
ATOM   1473  HD1 LYS A 680      43.680  58.580  66.360  1.00  0.00           H
ATOM   1474  HD2 LYS A 680      43.870  60.360  65.900  1.00  0.00           H
ATOM   1475  CE  LYS A 680      45.610  59.050  65.670  1.00  0.00           C
ATOM   1476  HE1 LYS A 680      46.120  59.710  64.930  1.00  0.00           H
ATOM   1477  HE2 LYS A 680      45.870  57.990  65.480  1.00  0.00           H
ATOM   1478  NZ  LYS A 680      46.080  59.490  66.930  1.00  0.00           N
ATOM   1479  HZ1 LYS A 680      46.010  58.780  67.690  1.00  0.00           H
ATOM   1480  HZ2 LYS A 680      45.470  60.270  67.260  1.00  0.00           H
ATOM   1481  HZ3 LYS A 680      47.040  59.890  66.910  1.00  0.00           H
ATOM   1482  C   LYS A 680      39.760  59.480  65.310  1.00  0.00           C
ATOM   1483  O   LYS A 680      39.550  60.080  66.320  1.00  0.00           O
ATOM   1484  N   PHE A 681      38.800  59.240  64.410  1.00  0.00           N
ATOM   1485  HN  PHE A 681      39.070  58.800  63.560  1.00  0.00           H
ATOM   1486  CA  PHE A 681      37.420  59.480  64.540  1.00  0.00           C
ATOM   1487  HA  PHE A 681      37.380  60.560  64.490  1.00  0.00           H
ATOM   1488  CB  PHE A 681      36.660  58.980  63.340  1.00  0.00           C
ATOM   1489  HB1 PHE A 681      36.680  57.880  63.320  1.00  0.00           H
ATOM   1490  HB2 PHE A 681      37.180  59.400  62.430  1.00  0.00           H
ATOM   1491  CG  PHE A 681      35.160  59.350  63.180  1.00  0.00           C
ATOM   1492  CD1 PHE A 681      34.180  58.730  63.960  1.00  0.00           C
ATOM   1493  HD1 PHE A 681      34.520  57.950  64.630  1.00  0.00           H
ATOM   1494  CE1 PHE A 681      32.850  58.980  63.740  1.00  0.00           C
ATOM   1495  HE1 PHE A 681      32.080  58.400  64.240  1.00  0.00           H
ATOM   1496  CZ  PHE A 681      32.470  59.780  62.620  1.00  0.00           C
ATOM   1497  HZ  PHE A 681      31.400  59.900  62.450  1.00  0.00           H
ATOM   1498  CD2 PHE A 681      34.730  60.100  62.120  1.00  0.00           C
ATOM   1499  HD2 PHE A 681      35.560  60.500  61.550  1.00  0.00           H
ATOM   1500  CE2 PHE A 681      33.380  60.370  61.820  1.00  0.00           C
ATOM   1501  HE2 PHE A 681      32.970  60.870  60.950  1.00  0.00           H
ATOM   1502  C   PHE A 681      36.850  59.120  65.890  1.00  0.00           C
ATOM   1503  O   PHE A 681      36.230  59.930  66.570  1.00  0.00           O
ATOM   1504  N   CYS A 682      37.040  57.850  66.280  1.00  0.00           N
ATOM   1505  HN  CYS A 682      37.530  57.200  65.710  1.00  0.00           H
ATOM   1506  CA  CYS A 682      36.650  57.270  67.560  1.00  0.00           C
ATOM   1507  HA  CYS A 682      35.670  57.670  67.770  1.00  0.00           H
ATOM   1508  CB  CYS A 682      36.570  55.700  67.440  1.00  0.00           C
ATOM   1509  HB1 CYS A 682      36.120  55.320  68.390  1.00  0.00           H
ATOM   1510  HB2 CYS A 682      37.640  55.400  67.430  1.00  0.00           H
ATOM   1511  SG  CYS A 682      35.600  55.020  66.040  1.00  0.00           S
ATOM   1512  HG1 CYS A 682      36.580  55.050  65.160  1.00  0.00           H
ATOM   1513  C   CYS A 682      37.400  57.730  68.760  1.00  0.00           C
ATOM   1514  O   CYS A 682      36.880  57.920  69.880  1.00  0.00           O
ATOM   1515  N   ARG A 683      38.650  58.040  68.610  1.00  0.00           N
ATOM   1516  HN  ARG A 683      39.190  57.830  67.790  1.00  0.00           H
ATOM   1517  CA  ARG A 683      39.400  58.870  69.540  1.00  0.00           C
ATOM   1518  HA  ARG A 683      39.300  58.360  70.490  1.00  0.00           H
ATOM   1519  CB  ARG A 683      40.890  58.740  69.320  1.00  0.00           C
ATOM   1520  HB1 ARG A 683      41.320  59.530  69.980  1.00  0.00           H
ATOM   1521  HB2 ARG A 683      41.110  59.080  68.290  1.00  0.00           H
ATOM   1522  CG  ARG A 683      41.640  57.400  69.570  1.00  0.00           C
ATOM   1523  HG1 ARG A 683      42.700  57.500  69.250  1.00  0.00           H
ATOM   1524  HG2 ARG A 683      41.220  56.580  68.950  1.00  0.00           H
ATOM   1525  CD  ARG A 683      41.520  56.970  71.090  1.00  0.00           C
ATOM   1526  HD1 ARG A 683      40.490  56.800  71.450  1.00  0.00           H
ATOM   1527  HD2 ARG A 683      41.990  57.790  71.680  1.00  0.00           H
ATOM   1528  NE  ARG A 683      42.310  55.680  71.300  1.00  0.00           N
ATOM   1529  HE  ARG A 683      43.180  55.590  70.820  1.00  0.00           H
ATOM   1530  CZ  ARG A 683      42.340  55.160  72.490  1.00  0.00           C
ATOM   1531  NH1 ARG A 683      43.320  54.370  72.790  1.00  0.00           N
ATOM   1532 HH11 ARG A 683      43.170  53.920  73.660  1.00  0.00           H
ATOM   1533 HH12 ARG A 683      43.990  54.020  72.130  1.00  0.00           H
ATOM   1534  NH2 ARG A 683      41.450  55.290  73.460  1.00  0.00           N
ATOM   1535 HH21 ARG A 683      40.700  55.940  73.300  1.00  0.00           H
ATOM   1536 HH22 ARG A 683      41.600  54.860  74.340  1.00  0.00           H
ATOM   1537  C   ARG A 683      38.940  60.250  69.850  1.00  0.00           C
ATOM   1538  O   ARG A 683      38.920  60.680  70.980  1.00  0.00           O
ATOM   1539  N   ASP A 684      38.510  61.020  68.790  1.00  0.00           N
ATOM   1540  HN  ASP A 684      38.570  60.780  67.830  1.00  0.00           H
ATOM   1541  CA  ASP A 684      37.950  62.340  68.890  1.00  0.00           C
ATOM   1542  HA  ASP A 684      38.650  62.960  69.450  1.00  0.00           H
ATOM   1543  CB  ASP A 684      37.900  62.980  67.540  1.00  0.00           C
ATOM   1544  HB1 ASP A 684      37.340  63.940  67.550  1.00  0.00           H
ATOM   1545  HB2 ASP A 684      37.540  62.240  66.790  1.00  0.00           H
ATOM   1546  CG  ASP A 684      39.270  63.420  67.010  1.00  0.00           C
ATOM   1547  OD1 ASP A 684      40.290  63.260  67.800  1.00  0.00           O
ATOM   1548  OD2 ASP A 684      39.360  63.850  65.850  1.00  0.00           O
ATOM   1549  C   ASP A 684      36.590  62.350  69.650  1.00  0.00           C
ATOM   1550  O   ASP A 684      36.460  63.000  70.650  1.00  0.00           O
ATOM   1551  N   TYR A 685      35.590  61.500  69.220  1.00  0.00           N
ATOM   1552  HN  TYR A 685      35.720  60.940  68.400  1.00  0.00           H
ATOM   1553  CA  TYR A 685      34.240  61.600  69.510  1.00  0.00           C
ATOM   1554  HA  TYR A 685      34.060  62.510  70.060  1.00  0.00           H
ATOM   1555  CB  TYR A 685      33.400  61.570  68.170  1.00  0.00           C
ATOM   1556  HB1 TYR A 685      32.300  61.630  68.290  1.00  0.00           H
ATOM   1557  HB2 TYR A 685      33.630  60.560  67.750  1.00  0.00           H
ATOM   1558  CG  TYR A 685      33.870  62.660  67.110  1.00  0.00           C
ATOM   1559  CD1 TYR A 685      34.010  64.010  67.540  1.00  0.00           C
ATOM   1560  HD1 TYR A 685      33.760  64.270  68.570  1.00  0.00           H
ATOM   1561  CE1 TYR A 685      34.480  64.990  66.660  1.00  0.00           C
ATOM   1562  HE1 TYR A 685      34.660  66.020  66.900  1.00  0.00           H
ATOM   1563  CZ  TYR A 685      34.830  64.550  65.350  1.00  0.00           C
ATOM   1564  OH  TYR A 685      35.410  65.520  64.550  1.00  0.00           O
ATOM   1565  HH  TYR A 685      36.020  66.020  65.100  1.00  0.00           H
ATOM   1566  CD2 TYR A 685      34.160  62.300  65.810  1.00  0.00           C
ATOM   1567  HD2 TYR A 685      33.950  61.310  65.450  1.00  0.00           H
ATOM   1568  CE2 TYR A 685      34.630  63.240  64.910  1.00  0.00           C
ATOM   1569  HE2 TYR A 685      34.880  62.840  63.940  1.00  0.00           H
ATOM   1570  C   TYR A 685      33.680  60.500  70.440  1.00  0.00           C
ATOM   1571  O   TYR A 685      32.480  60.330  70.630  1.00  0.00           O
ATOM   1572  N   GLN A 686      34.630  59.790  71.060  1.00  0.00           N
ATOM   1573  HN  GLN A 686      35.570  59.850  70.700  1.00  0.00           H
ATOM   1574  CA  GLN A 686      34.370  58.890  72.210  1.00  0.00           C
ATOM   1575  HA  GLN A 686      35.340  58.550  72.560  1.00  0.00           H
ATOM   1576  CB  GLN A 686      33.700  59.590  73.450  1.00  0.00           C
ATOM   1577  HB1 GLN A 686      33.610  58.800  74.230  1.00  0.00           H
ATOM   1578  HB2 GLN A 686      32.670  59.940  73.220  1.00  0.00           H
ATOM   1579  CG  GLN A 686      34.540  60.730  74.120  1.00  0.00           C
ATOM   1580  HG1 GLN A 686      34.040  60.950  75.090  1.00  0.00           H
ATOM   1581  HG2 GLN A 686      34.300  61.560  73.410  1.00  0.00           H
ATOM   1582  CD  GLN A 686      36.010  60.440  74.300  1.00  0.00           C
ATOM   1583  OE1 GLN A 686      36.380  59.620  75.210  1.00  0.00           O
ATOM   1584  NE2 GLN A 686      36.920  61.100  73.520  1.00  0.00           N
ATOM   1585 HE21 GLN A 686      37.920  61.040  73.640  1.00  0.00           H
ATOM   1586 HE22 GLN A 686      36.660  61.680  72.750  1.00  0.00           H
ATOM   1587  C   GLN A 686      33.690  57.610  71.890  1.00  0.00           C
ATOM   1588  O   GLN A 686      33.390  56.820  72.780  1.00  0.00           O
ATOM   1589  N   LEU A 687      33.570  57.270  70.660  1.00  0.00           N
ATOM   1590  HN  LEU A 687      33.910  57.880  69.940  1.00  0.00           H
ATOM   1591  CA  LEU A 687      32.830  56.090  70.180  1.00  0.00           C
ATOM   1592  HA  LEU A 687      31.930  56.080  70.770  1.00  0.00           H
ATOM   1593  CB  LEU A 687      32.470  56.310  68.650  1.00  0.00           C
ATOM   1594  HB1 LEU A 687      31.900  55.440  68.260  1.00  0.00           H
ATOM   1595  HB2 LEU A 687      33.440  56.250  68.120  1.00  0.00           H
ATOM   1596  CG  LEU A 687      31.600  57.580  68.450  1.00  0.00           C
ATOM   1597  HG  LEU A 687      32.010  58.490  68.950  1.00  0.00           H
ATOM   1598  CD1 LEU A 687      31.700  58.020  66.990  1.00  0.00           C
ATOM   1599 HD11 LEU A 687      31.040  58.900  66.780  1.00  0.00           H
ATOM   1600 HD12 LEU A 687      31.390  57.220  66.280  1.00  0.00           H
ATOM   1601 HD13 LEU A 687      32.740  58.360  66.800  1.00  0.00           H
ATOM   1602  CD2 LEU A 687      30.220  57.420  68.990  1.00  0.00           C
ATOM   1603 HD21 LEU A 687      29.580  58.340  69.000  1.00  0.00           H
ATOM   1604 HD22 LEU A 687      30.280  57.270  70.090  1.00  0.00           H
ATOM   1605 HD23 LEU A 687      29.660  56.560  68.540  1.00  0.00           H
ATOM   1606  C   LEU A 687      33.590  54.740  70.360  1.00  0.00           C
ATOM   1607  O   LEU A 687      34.850  54.670  70.380  1.00  0.00           O
ATOM   1608  N   SER A 688      32.840  53.680  70.370  1.00  0.00           N
ATOM   1609  HN  SER A 688      31.860  53.790  70.250  1.00  0.00           H
ATOM   1610  CA  SER A 688      33.320  52.360  70.610  1.00  0.00           C
ATOM   1611  HA  SER A 688      34.190  52.440  71.240  1.00  0.00           H
ATOM   1612  CB  SER A 688      32.140  51.510  71.130  1.00  0.00           C
ATOM   1613  HB1 SER A 688      31.450  51.180  70.330  1.00  0.00           H
ATOM   1614  HB2 SER A 688      31.680  52.040  72.000  1.00  0.00           H
ATOM   1615  OG  SER A 688      32.730  50.300  71.620  1.00  0.00           O
ATOM   1616  HG1 SER A 688      33.420  50.650  72.170  1.00  0.00           H
ATOM   1617  C   SER A 688      33.720  51.760  69.280  1.00  0.00           C
ATOM   1618  O   SER A 688      32.990  50.940  68.680  1.00  0.00           O
ATOM   1619  N   TYR A 689      34.970  52.070  68.800  1.00  0.00           N
ATOM   1620  HN  TYR A 689      35.610  52.390  69.480  1.00  0.00           H
ATOM   1621  CA  TYR A 689      35.550  51.810  67.460  1.00  0.00           C
ATOM   1622  HA  TYR A 689      35.030  52.450  66.750  1.00  0.00           H
ATOM   1623  CB  TYR A 689      37.100  52.170  67.450  1.00  0.00           C
ATOM   1624  HB1 TYR A 689      37.560  51.720  68.360  1.00  0.00           H
ATOM   1625  HB2 TYR A 689      37.190  53.260  67.590  1.00  0.00           H
ATOM   1626  CG  TYR A 689      37.870  51.720  66.200  1.00  0.00           C
ATOM   1627  CD1 TYR A 689      39.120  51.130  66.430  1.00  0.00           C
ATOM   1628  HD1 TYR A 689      39.580  50.900  67.380  1.00  0.00           H
ATOM   1629  CE1 TYR A 689      39.880  50.690  65.320  1.00  0.00           C
ATOM   1630  HE1 TYR A 689      40.750  50.070  65.540  1.00  0.00           H
ATOM   1631  CZ  TYR A 689      39.400  50.850  64.050  1.00  0.00           C
ATOM   1632  OH  TYR A 689      40.230  50.360  63.010  1.00  0.00           O
ATOM   1633  HH  TYR A 689      39.850  50.540  62.140  1.00  0.00           H
ATOM   1634  CD2 TYR A 689      37.390  51.900  64.910  1.00  0.00           C
ATOM   1635  HD2 TYR A 689      36.400  52.320  64.730  1.00  0.00           H
ATOM   1636  CE2 TYR A 689      38.120  51.430  63.790  1.00  0.00           C
ATOM   1637  HE2 TYR A 689      37.790  51.690  62.800  1.00  0.00           H
ATOM   1638  C   TYR A 689      35.350  50.380  66.900  1.00  0.00           C
ATOM   1639  O   TYR A 689      34.850  50.250  65.800  1.00  0.00           O
ATOM   1640  N   LEU A 690      35.700  49.290  67.660  1.00  0.00           N
ATOM   1641  HN  LEU A 690      36.080  49.330  68.570  1.00  0.00           H
ATOM   1642  CA  LEU A 690      35.790  48.020  66.990  1.00  0.00           C
ATOM   1643  HA  LEU A 690      36.350  48.030  66.070  1.00  0.00           H
ATOM   1644  CB  LEU A 690      36.390  47.000  67.980  1.00  0.00           C
ATOM   1645  HB1 LEU A 690      36.390  46.060  67.370  1.00  0.00           H
ATOM   1646  HB2 LEU A 690      35.770  46.800  68.870  1.00  0.00           H
ATOM   1647  CG  LEU A 690      37.860  47.310  68.520  1.00  0.00           C
ATOM   1648  HG  LEU A 690      38.450  47.500  67.600  1.00  0.00           H
ATOM   1649  CD1 LEU A 690      37.860  48.420  69.590  1.00  0.00           C
ATOM   1650 HD11 LEU A 690      37.240  48.070  70.440  1.00  0.00           H
ATOM   1651 HD12 LEU A 690      37.540  49.430  69.230  1.00  0.00           H
ATOM   1652 HD13 LEU A 690      38.870  48.580  70.040  1.00  0.00           H
ATOM   1653  CD2 LEU A 690      38.280  45.910  69.020  1.00  0.00           C
ATOM   1654 HD21 LEU A 690      37.550  45.300  69.580  1.00  0.00           H
ATOM   1655 HD22 LEU A 690      39.230  45.960  69.620  1.00  0.00           H
ATOM   1656 HD23 LEU A 690      38.450  45.290  68.120  1.00  0.00           H
ATOM   1657  C   LEU A 690      34.380  47.570  66.650  1.00  0.00           C
ATOM   1658  O   LEU A 690      34.160  46.850  65.680  1.00  0.00           O
ATOM   1659  N   SER A 691      33.450  48.040  67.520  1.00  0.00           N
ATOM   1660  HN  SER A 691      33.760  48.590  68.300  1.00  0.00           H
ATOM   1661  CA  SER A 691      32.010  47.780  67.330  1.00  0.00           C
ATOM   1662  HA  SER A 691      31.870  46.780  66.950  1.00  0.00           H
ATOM   1663  CB  SER A 691      31.200  47.780  68.680  1.00  0.00           C
ATOM   1664  HB1 SER A 691      31.410  48.650  69.350  1.00  0.00           H
ATOM   1665  HB2 SER A 691      31.410  46.820  69.200  1.00  0.00           H
ATOM   1666  OG  SER A 691      29.740  47.900  68.460  1.00  0.00           O
ATOM   1667  HG1 SER A 691      29.320  48.090  69.290  1.00  0.00           H
ATOM   1668  C   SER A 691      31.400  48.790  66.340  1.00  0.00           C
ATOM   1669  O   SER A 691      30.540  48.450  65.570  1.00  0.00           O
ATOM   1670  N   LEU A 692      31.720  50.090  66.410  1.00  0.00           N
ATOM   1671  HN  LEU A 692      32.210  50.350  67.240  1.00  0.00           H
ATOM   1672  CA  LEU A 692      31.250  51.080  65.460  1.00  0.00           C
ATOM   1673  HA  LEU A 692      30.180  51.170  65.540  1.00  0.00           H
ATOM   1674  CB  LEU A 692      31.840  52.490  65.760  1.00  0.00           C
ATOM   1675  HB1 LEU A 692      32.940  52.550  65.930  1.00  0.00           H
ATOM   1676  HB2 LEU A 692      31.560  52.770  66.800  1.00  0.00           H
ATOM   1677  CG  LEU A 692      31.460  53.620  64.750  1.00  0.00           C
ATOM   1678  HG  LEU A 692      31.750  53.160  63.770  1.00  0.00           H
ATOM   1679  CD1 LEU A 692      29.950  53.850  64.710  1.00  0.00           C
ATOM   1680 HD11 LEU A 692      29.710  54.660  65.430  1.00  0.00           H
ATOM   1681 HD12 LEU A 692      29.370  52.930  64.920  1.00  0.00           H
ATOM   1682 HD13 LEU A 692      29.570  54.200  63.720  1.00  0.00           H
ATOM   1683  CD2 LEU A 692      32.250  54.920  64.970  1.00  0.00           C
ATOM   1684 HD21 LEU A 692      32.510  55.140  66.030  1.00  0.00           H
ATOM   1685 HD22 LEU A 692      31.710  55.770  64.510  1.00  0.00           H
ATOM   1686 HD23 LEU A 692      33.190  54.820  64.370  1.00  0.00           H
ATOM   1687  C   LEU A 692      31.670  50.670  64.040  1.00  0.00           C
ATOM   1688  O   LEU A 692      30.870  50.700  63.110  1.00  0.00           O
ATOM   1689  N   ARG A 693      32.950  50.220  63.960  1.00  0.00           N
ATOM   1690  HN  ARG A 693      33.620  50.300  64.700  1.00  0.00           H
ATOM   1691  CA  ARG A 693      33.480  49.630  62.800  1.00  0.00           C
ATOM   1692  HA  ARG A 693      33.560  50.310  61.970  1.00  0.00           H
ATOM   1693  CB  ARG A 693      34.960  49.150  63.050  1.00  0.00           C
ATOM   1694  HB1 ARG A 693      34.950  48.530  63.970  1.00  0.00           H
ATOM   1695  HB2 ARG A 693      35.470  50.110  63.290  1.00  0.00           H
ATOM   1696  CG  ARG A 693      35.750  48.400  61.990  1.00  0.00           C
ATOM   1697  HG1 ARG A 693      35.560  48.860  61.000  1.00  0.00           H
ATOM   1698  HG2 ARG A 693      35.360  47.360  61.890  1.00  0.00           H
ATOM   1699  CD  ARG A 693      37.200  48.430  62.250  1.00  0.00           C
ATOM   1700  HD1 ARG A 693      37.560  47.810  63.100  1.00  0.00           H
ATOM   1701  HD2 ARG A 693      37.660  49.410  62.530  1.00  0.00           H
ATOM   1702  NE  ARG A 693      37.950  47.990  60.970  1.00  0.00           N
ATOM   1703  HE  ARG A 693      38.490  48.650  60.430  1.00  0.00           H
ATOM   1704  CZ  ARG A 693      37.780  46.740  60.520  1.00  0.00           C
ATOM   1705  NH1 ARG A 693      37.200  45.720  61.090  1.00  0.00           N
ATOM   1706 HH11 ARG A 693      36.900  45.920  62.030  1.00  0.00           H
ATOM   1707 HH12 ARG A 693      37.210  44.780  60.780  1.00  0.00           H
ATOM   1708  NH2 ARG A 693      38.340  46.430  59.380  1.00  0.00           N
ATOM   1709 HH21 ARG A 693      38.750  47.250  58.980  1.00  0.00           H
ATOM   1710 HH22 ARG A 693      38.270  45.510  58.980  1.00  0.00           H
ATOM   1711  C   ARG A 693      32.740  48.440  62.240  1.00  0.00           C
ATOM   1712  O   ARG A 693      32.640  48.220  61.040  1.00  0.00           O
ATOM   1713  N   THR A 694      32.260  47.570  63.140  1.00  0.00           N
ATOM   1714  HN  THR A 694      32.490  47.720  64.100  1.00  0.00           H
ATOM   1715  CA  THR A 694      31.440  46.410  62.720  1.00  0.00           C
ATOM   1716  HA  THR A 694      32.020  45.940  61.940  1.00  0.00           H
ATOM   1717  CB  THR A 694      31.130  45.330  63.860  1.00  0.00           C
ATOM   1718  HB  THR A 694      30.620  45.810  64.720  1.00  0.00           H
ATOM   1719  OG1 THR A 694      32.350  44.690  64.410  1.00  0.00           O
ATOM   1720  HG1 THR A 694      32.650  44.260  63.600  1.00  0.00           H
ATOM   1721  CG2 THR A 694      30.060  44.260  63.430  1.00  0.00           C
ATOM   1722 HG21 THR A 694      30.220  43.920  62.390  1.00  0.00           H
ATOM   1723 HG22 THR A 694      29.060  44.730  63.570  1.00  0.00           H
ATOM   1724 HG23 THR A 694      30.100  43.420  64.160  1.00  0.00           H
ATOM   1725  C   THR A 694      30.170  46.830  62.050  1.00  0.00           C
ATOM   1726  O   THR A 694      29.860  46.390  60.930  1.00  0.00           O
ATOM   1727  N   SER A 695      29.480  47.830  62.670  1.00  0.00           N
ATOM   1728  HN  SER A 695      29.810  48.270  63.510  1.00  0.00           H
ATOM   1729  CA  SER A 695      28.320  48.440  61.990  1.00  0.00           C
ATOM   1730  HA  SER A 695      27.640  47.620  61.820  1.00  0.00           H
ATOM   1731  CB  SER A 695      27.660  49.480  62.940  1.00  0.00           C
ATOM   1732  HB1 SER A 695      26.670  49.800  62.580  1.00  0.00           H
ATOM   1733  HB2 SER A 695      28.300  50.340  63.250  1.00  0.00           H
ATOM   1734  OG  SER A 695      27.390  48.820  64.130  1.00  0.00           O
ATOM   1735  HG1 SER A 695      27.710  49.330  64.880  1.00  0.00           H
ATOM   1736  C   SER A 695      28.600  49.160  60.740  1.00  0.00           C
ATOM   1737  O   SER A 695      27.850  48.940  59.800  1.00  0.00           O
ATOM   1738  N   ILE A 696      29.560  49.980  60.680  1.00  0.00           N
ATOM   1739  HN  ILE A 696      30.110  50.170  61.490  1.00  0.00           H
ATOM   1740  CA  ILE A 696      30.090  50.640  59.500  1.00  0.00           C
ATOM   1741  HA  ILE A 696      29.200  51.130  59.110  1.00  0.00           H
ATOM   1742  CB  ILE A 696      31.240  51.570  59.870  1.00  0.00           C
ATOM   1743  HB  ILE A 696      31.890  51.050  60.610  1.00  0.00           H
ATOM   1744  CG2 ILE A 696      32.030  52.120  58.670  1.00  0.00           C
ATOM   1745 HG21 ILE A 696      32.490  51.270  58.100  1.00  0.00           H
ATOM   1746 HG22 ILE A 696      32.840  52.840  58.910  1.00  0.00           H
ATOM   1747 HG23 ILE A 696      31.270  52.600  58.020  1.00  0.00           H
ATOM   1748  CG1 ILE A 696      30.760  52.820  60.620  1.00  0.00           C
ATOM   1749 HG11 ILE A 696      30.090  52.650  61.480  1.00  0.00           H
ATOM   1750 HG12 ILE A 696      30.240  53.380  59.800  1.00  0.00           H
ATOM   1751  CD  ILE A 696      31.940  53.640  61.170  1.00  0.00           C
ATOM   1752  HD1 ILE A 696      31.640  54.410  61.920  1.00  0.00           H
ATOM   1753  HD2 ILE A 696      32.490  54.240  60.410  1.00  0.00           H
ATOM   1754  HD3 ILE A 696      32.680  52.960  61.640  1.00  0.00           H
ATOM   1755  C   ILE A 696      30.420  49.700  58.300  1.00  0.00           C
ATOM   1756  O   ILE A 696      30.070  50.090  57.170  1.00  0.00           O
ATOM   1757  N   GLY A 697      31.030  48.590  58.560  1.00  0.00           N
ATOM   1758  HN  GLY A 697      31.380  48.420  59.480  1.00  0.00           H
ATOM   1759  CA  GLY A 697      31.260  47.530  57.580  1.00  0.00           C
ATOM   1760  HA1 GLY A 697      31.960  46.840  58.050  1.00  0.00           H
ATOM   1761  HA2 GLY A 697      31.700  47.970  56.700  1.00  0.00           H
ATOM   1762  C   GLY A 697      30.110  46.800  57.130  1.00  0.00           C
ATOM   1763  O   GLY A 697      29.910  46.720  55.880  1.00  0.00           O
ATOM   1764  N   LEU A 698      29.190  46.510  58.040  1.00  0.00           N
ATOM   1765  HN  LEU A 698      29.300  46.670  59.020  1.00  0.00           H
ATOM   1766  CA  LEU A 698      27.860  46.060  57.640  1.00  0.00           C
ATOM   1767  HA  LEU A 698      28.020  45.250  56.950  1.00  0.00           H
ATOM   1768  CB  LEU A 698      27.100  45.590  58.940  1.00  0.00           C
ATOM   1769  HB1 LEU A 698      26.000  45.470  58.750  1.00  0.00           H
ATOM   1770  HB2 LEU A 698      27.360  46.280  59.760  1.00  0.00           H
ATOM   1771  CG  LEU A 698      27.350  44.210  59.530  1.00  0.00           C
ATOM   1772  HG  LEU A 698      28.450  44.100  59.560  1.00  0.00           H
ATOM   1773  CD1 LEU A 698      26.660  44.020  60.950  1.00  0.00           C
ATOM   1774 HD11 LEU A 698      25.580  44.170  60.730  1.00  0.00           H
ATOM   1775 HD12 LEU A 698      26.930  44.870  61.600  1.00  0.00           H
ATOM   1776 HD13 LEU A 698      27.020  43.100  61.440  1.00  0.00           H
ATOM   1777  CD2 LEU A 698      26.820  43.100  58.560  1.00  0.00           C
ATOM   1778 HD21 LEU A 698      26.710  42.080  59.010  1.00  0.00           H
ATOM   1779 HD22 LEU A 698      27.480  43.040  57.680  1.00  0.00           H
ATOM   1780 HD23 LEU A 698      25.820  43.400  58.170  1.00  0.00           H
ATOM   1781  C   LEU A 698      27.040  46.970  56.770  1.00  0.00           C
ATOM   1782  O   LEU A 698      26.400  46.600  55.810  1.00  0.00           O
ATOM   1783  N   TRP A 699      27.100  48.320  57.030  1.00  0.00           N
ATOM   1784  HN  TRP A 699      27.470  48.670  57.880  1.00  0.00           H
ATOM   1785  CA  TRP A 699      26.480  49.250  56.240  1.00  0.00           C
ATOM   1786  HA  TRP A 699      25.430  49.030  56.140  1.00  0.00           H
ATOM   1787  CB  TRP A 699      26.640  50.620  57.050  1.00  0.00           C
ATOM   1788  HB1 TRP A 699      26.700  51.430  56.280  1.00  0.00           H
ATOM   1789  HB2 TRP A 699      27.540  50.610  57.680  1.00  0.00           H
ATOM   1790  CG  TRP A 699      25.490  51.010  57.890  1.00  0.00           C
ATOM   1791  CD1 TRP A 699      25.520  51.010  59.250  1.00  0.00           C
ATOM   1792  HD1 TRP A 699      26.310  50.790  59.940  1.00  0.00           H
ATOM   1793  NE1 TRP A 699      24.320  51.510  59.730  1.00  0.00           N
ATOM   1794  HE1 TRP A 699      24.020  51.810  60.600  1.00  0.00           H
ATOM   1795  CE2 TRP A 699      23.500  51.920  58.670  1.00  0.00           C
ATOM   1796  CD2 TRP A 699      24.230  51.600  57.450  1.00  0.00           C
ATOM   1797  CE3 TRP A 699      23.750  52.000  56.150  1.00  0.00           C
ATOM   1798  HE3 TRP A 699      24.410  51.870  55.300  1.00  0.00           H
ATOM   1799  CZ3 TRP A 699      22.620  52.700  56.240  1.00  0.00           C
ATOM   1800  HZ3 TRP A 699      22.160  52.960  55.300  1.00  0.00           H
ATOM   1801  CZ2 TRP A 699      22.270  52.530  58.680  1.00  0.00           C
ATOM   1802  HZ2 TRP A 699      21.680  52.550  59.580  1.00  0.00           H
ATOM   1803  CH2 TRP A 699      21.780  52.890  57.440  1.00  0.00           C
ATOM   1804  HH2 TRP A 699      20.760  53.240  57.390  1.00  0.00           H
ATOM   1805  C   TRP A 699      26.990  49.400  54.780  1.00  0.00           C
ATOM   1806  O   TRP A 699      26.220  49.310  53.820  1.00  0.00           O
ATOM   1807  N   THR A 700      28.330  49.450  54.750  1.00  0.00           N
ATOM   1808  HN  THR A 700      28.740  49.450  55.650  1.00  0.00           H
ATOM   1809  CA  THR A 700      29.230  49.520  53.620  1.00  0.00           C
ATOM   1810  HA  THR A 700      28.940  50.400  53.070  1.00  0.00           H
ATOM   1811  CB  THR A 700      30.790  49.460  53.960  1.00  0.00           C
ATOM   1812  HB  THR A 700      30.920  48.480  54.470  1.00  0.00           H
ATOM   1813  OG1 THR A 700      31.220  50.610  54.700  1.00  0.00           O
ATOM   1814  HG1 THR A 700      30.800  50.610  55.570  1.00  0.00           H
ATOM   1815  CG2 THR A 700      31.530  49.530  52.600  1.00  0.00           C
ATOM   1816 HG21 THR A 700      31.080  50.310  51.950  1.00  0.00           H
ATOM   1817 HG22 THR A 700      31.670  48.510  52.200  1.00  0.00           H
ATOM   1818 HG23 THR A 700      32.600  49.820  52.760  1.00  0.00           H
ATOM   1819  C   THR A 700      28.900  48.410  52.730  1.00  0.00           C
ATOM   1820  O   THR A 700      28.710  48.500  51.510  1.00  0.00           O
ATOM   1821  N   SER A 701      28.770  47.170  53.360  1.00  0.00           N
ATOM   1822  HN  SER A 701      28.860  47.100  54.340  1.00  0.00           H
ATOM   1823  CA  SER A 701      28.420  45.890  52.690  1.00  0.00           C
ATOM   1824  HA  SER A 701      29.110  45.780  51.860  1.00  0.00           H
ATOM   1825  CB  SER A 701      28.590  44.620  53.550  1.00  0.00           C
ATOM   1826  HB1 SER A 701      27.610  44.480  54.060  1.00  0.00           H
ATOM   1827  HB2 SER A 701      29.430  44.860  54.250  1.00  0.00           H
ATOM   1828  OG  SER A 701      28.720  43.420  52.780  1.00  0.00           O
ATOM   1829  HG1 SER A 701      29.460  43.410  52.170  1.00  0.00           H
ATOM   1830  C   SER A 701      27.170  45.960  52.000  1.00  0.00           C
ATOM   1831  O   SER A 701      27.030  45.760  50.830  1.00  0.00           O
ATOM   1832  N   PHE A 702      26.150  46.480  52.780  1.00  0.00           N
ATOM   1833  HN  PHE A 702      26.280  46.770  53.730  1.00  0.00           H
ATOM   1834  CA  PHE A 702      24.850  46.770  52.270  1.00  0.00           C
ATOM   1835  HA  PHE A 702      24.500  45.820  51.920  1.00  0.00           H
ATOM   1836  CB  PHE A 702      23.920  47.090  53.490  1.00  0.00           C
ATOM   1837  HB1 PHE A 702      24.540  47.780  54.110  1.00  0.00           H
ATOM   1838  HB2 PHE A 702      23.730  46.160  54.070  1.00  0.00           H
ATOM   1839  CG  PHE A 702      22.530  47.680  53.090  1.00  0.00           C
ATOM   1840  CD1 PHE A 702      22.230  49.050  53.470  1.00  0.00           C
ATOM   1841  HD1 PHE A 702      22.980  49.560  54.050  1.00  0.00           H
ATOM   1842  CE1 PHE A 702      20.960  49.550  53.270  1.00  0.00           C
ATOM   1843  HE1 PHE A 702      20.650  50.540  53.610  1.00  0.00           H
ATOM   1844  CZ  PHE A 702      20.030  48.800  52.500  1.00  0.00           C
ATOM   1845  HZ  PHE A 702      19.090  49.260  52.250  1.00  0.00           H
ATOM   1846  CD2 PHE A 702      21.660  46.930  52.300  1.00  0.00           C
ATOM   1847  HD2 PHE A 702      21.970  45.980  51.900  1.00  0.00           H
ATOM   1848  CE2 PHE A 702      20.380  47.550  52.060  1.00  0.00           C
ATOM   1849  HE2 PHE A 702      19.650  46.980  51.500  1.00  0.00           H
ATOM   1850  C   PHE A 702      24.710  47.770  51.120  1.00  0.00           C
ATOM   1851  O   PHE A 702      24.040  47.530  50.070  1.00  0.00           O
ATOM   1852  N   LEU A 703      25.410  48.880  51.230  1.00  0.00           N
ATOM   1853  HN  LEU A 703      25.870  48.990  52.100  1.00  0.00           H
ATOM   1854  CA  LEU A 703      25.650  49.750  50.110  1.00  0.00           C
ATOM   1855  HA  LEU A 703      24.680  50.050  49.750  1.00  0.00           H
ATOM   1856  CB  LEU A 703      26.580  50.950  50.490  1.00  0.00           C
ATOM   1857  HB1 LEU A 703      26.750  51.610  49.610  1.00  0.00           H
ATOM   1858  HB2 LEU A 703      27.610  50.690  50.790  1.00  0.00           H
ATOM   1859  CG  LEU A 703      25.940  51.910  51.580  1.00  0.00           C
ATOM   1860  HG  LEU A 703      25.890  51.140  52.380  1.00  0.00           H
ATOM   1861  CD1 LEU A 703      26.930  53.100  51.950  1.00  0.00           C
ATOM   1862 HD11 LEU A 703      26.710  53.660  52.870  1.00  0.00           H
ATOM   1863 HD12 LEU A 703      27.120  53.700  51.030  1.00  0.00           H
ATOM   1864 HD13 LEU A 703      27.910  52.620  52.150  1.00  0.00           H
ATOM   1865  CD2 LEU A 703      24.530  52.580  51.250  1.00  0.00           C
ATOM   1866 HD21 LEU A 703      24.310  53.550  51.750  1.00  0.00           H
ATOM   1867 HD22 LEU A 703      23.740  51.820  51.460  1.00  0.00           H
ATOM   1868 HD23 LEU A 703      24.470  52.730  50.150  1.00  0.00           H
ATOM   1869  C   LEU A 703      26.300  49.110  48.840  1.00  0.00           C
ATOM   1870  O   LEU A 703      25.950  49.310  47.670  1.00  0.00           O
ATOM   1871  N   CYS A 704      27.350  48.350  49.040  1.00  0.00           N
ATOM   1872  HN  CYS A 704      27.750  48.230  49.960  1.00  0.00           H
ATOM   1873  CA  CYS A 704      27.980  47.590  47.900  1.00  0.00           C
ATOM   1874  HA  CYS A 704      28.320  48.360  47.220  1.00  0.00           H
ATOM   1875  CB  CYS A 704      29.220  46.720  48.400  1.00  0.00           C
ATOM   1876  HB1 CYS A 704      29.510  46.250  47.440  1.00  0.00           H
ATOM   1877  HB2 CYS A 704      28.930  45.860  49.030  1.00  0.00           H
ATOM   1878  SG  CYS A 704      30.660  47.660  49.000  1.00  0.00           S
ATOM   1879  HG1 CYS A 704      30.140  48.060  50.160  1.00  0.00           H
ATOM   1880  C   CYS A 704      27.080  46.660  47.150  1.00  0.00           C
ATOM   1881  O   CYS A 704      27.130  46.540  45.920  1.00  0.00           O
ATOM   1882  N   ILE A 705      26.160  45.870  47.780  1.00  0.00           N
ATOM   1883  HN  ILE A 705      26.060  45.960  48.770  1.00  0.00           H
ATOM   1884  CA  ILE A 705      25.270  44.970  47.060  1.00  0.00           C
ATOM   1885  HA  ILE A 705      25.940  44.510  46.360  1.00  0.00           H
ATOM   1886  CB  ILE A 705      24.680  43.830  47.900  1.00  0.00           C
ATOM   1887  HB  ILE A 705      25.470  43.150  48.280  1.00  0.00           H
ATOM   1888  CG2 ILE A 705      24.040  44.360  49.200  1.00  0.00           C
ATOM   1889 HG21 ILE A 705      24.850  44.820  49.810  1.00  0.00           H
ATOM   1890 HG22 ILE A 705      23.630  43.440  49.680  1.00  0.00           H
ATOM   1891 HG23 ILE A 705      23.190  45.060  49.000  1.00  0.00           H
ATOM   1892  CG1 ILE A 705      23.760  42.850  47.080  1.00  0.00           C
ATOM   1893 HG11 ILE A 705      24.220  42.580  46.100  1.00  0.00           H
ATOM   1894 HG12 ILE A 705      22.800  43.360  46.840  1.00  0.00           H
ATOM   1895  CD  ILE A 705      23.480  41.570  47.900  1.00  0.00           C
ATOM   1896  HD1 ILE A 705      22.550  41.780  48.460  1.00  0.00           H
ATOM   1897  HD2 ILE A 705      24.360  41.230  48.490  1.00  0.00           H
ATOM   1898  HD3 ILE A 705      23.250  40.610  47.380  1.00  0.00           H
ATOM   1899  C   ILE A 705      24.100  45.700  46.370  1.00  0.00           C
ATOM   1900  O   ILE A 705      23.710  45.220  45.280  1.00  0.00           O
ATOM   1901  N   VAL A 706      23.580  46.870  46.830  1.00  0.00           N
ATOM   1902  HN  VAL A 706      23.870  47.320  47.670  1.00  0.00           H
ATOM   1903  CA  VAL A 706      22.690  47.720  46.170  1.00  0.00           C
ATOM   1904  HA  VAL A 706      21.900  47.090  45.780  1.00  0.00           H
ATOM   1905  CB  VAL A 706      22.110  48.770  47.160  1.00  0.00           C
ATOM   1906  HB  VAL A 706      22.890  49.220  47.810  1.00  0.00           H
ATOM   1907  CG1 VAL A 706      21.260  49.840  46.400  1.00  0.00           C
ATOM   1908 HG11 VAL A 706      20.500  49.280  45.820  1.00  0.00           H
ATOM   1909 HG12 VAL A 706      21.940  50.530  45.870  1.00  0.00           H
ATOM   1910 HG13 VAL A 706      20.710  50.510  47.120  1.00  0.00           H
ATOM   1911  CG2 VAL A 706      21.220  48.040  48.060  1.00  0.00           C
ATOM   1912 HG21 VAL A 706      20.340  47.680  47.480  1.00  0.00           H
ATOM   1913 HG22 VAL A 706      20.980  48.660  48.940  1.00  0.00           H
ATOM   1914 HG23 VAL A 706      21.740  47.150  48.470  1.00  0.00           H
ATOM   1915  C   VAL A 706      23.310  48.440  45.040  1.00  0.00           C
ATOM   1916  O   VAL A 706      22.740  48.580  43.970  1.00  0.00           O
ATOM   1917  N   LEU A 707      24.580  48.880  45.250  1.00  0.00           N
ATOM   1918  HN  LEU A 707      24.900  48.730  46.180  1.00  0.00           H
ATOM   1919  CA  LEU A 707      25.510  49.450  44.320  1.00  0.00           C
ATOM   1920  HA  LEU A 707      25.070  50.280  43.800  1.00  0.00           H
ATOM   1921  CB  LEU A 707      26.830  49.900  44.930  1.00  0.00           C
ATOM   1922  HB1 LEU A 707      27.260  49.050  45.510  1.00  0.00           H
ATOM   1923  HB2 LEU A 707      26.490  50.730  45.590  1.00  0.00           H
ATOM   1924  CG  LEU A 707      27.970  50.390  43.980  1.00  0.00           C
ATOM   1925  HG  LEU A 707      28.170  49.490  43.360  1.00  0.00           H
ATOM   1926  CD1 LEU A 707      27.570  51.560  43.100  1.00  0.00           C
ATOM   1927 HD11 LEU A 707      27.340  52.450  43.730  1.00  0.00           H
ATOM   1928 HD12 LEU A 707      26.640  51.440  42.500  1.00  0.00           H
ATOM   1929 HD13 LEU A 707      28.450  51.890  42.510  1.00  0.00           H
ATOM   1930  CD2 LEU A 707      29.210  50.610  44.740  1.00  0.00           C
ATOM   1931 HD21 LEU A 707      30.010  50.930  44.040  1.00  0.00           H
ATOM   1932 HD22 LEU A 707      29.380  49.680  45.320  1.00  0.00           H
ATOM   1933 HD23 LEU A 707      29.110  51.390  45.530  1.00  0.00           H
ATOM   1934  C   LEU A 707      25.780  48.480  43.180  1.00  0.00           C
ATOM   1935  O   LEU A 707      25.500  48.830  42.030  1.00  0.00           O
ATOM   1936  N   VAL A 708      26.300  47.210  43.410  1.00  0.00           N
ATOM   1937  HN  VAL A 708      26.660  46.960  44.300  1.00  0.00           H
ATOM   1938  CA  VAL A 708      26.440  46.260  42.320  1.00  0.00           C
ATOM   1939  HA  VAL A 708      27.110  46.750  41.620  1.00  0.00           H
ATOM   1940  CB  VAL A 708      27.200  45.070  42.860  1.00  0.00           C
ATOM   1941  HB  VAL A 708      26.900  44.880  43.910  1.00  0.00           H
ATOM   1942  CG1 VAL A 708      27.040  43.810  41.950  1.00  0.00           C
ATOM   1943 HG11 VAL A 708      27.520  44.080  40.980  1.00  0.00           H
ATOM   1944 HG12 VAL A 708      25.950  43.590  41.850  1.00  0.00           H
ATOM   1945 HG13 VAL A 708      27.570  42.920  42.330  1.00  0.00           H
ATOM   1946  CG2 VAL A 708      28.670  45.530  42.810  1.00  0.00           C
ATOM   1947 HG21 VAL A 708      28.940  46.320  43.540  1.00  0.00           H
ATOM   1948 HG22 VAL A 708      28.870  45.860  41.760  1.00  0.00           H
ATOM   1949 HG23 VAL A 708      29.410  44.760  43.140  1.00  0.00           H
ATOM   1950  C   VAL A 708      25.160  45.920  41.540  1.00  0.00           C
ATOM   1951  O   VAL A 708      25.130  45.850  40.280  1.00  0.00           O
ATOM   1952  N   ALA A 709      23.980  45.670  42.230  1.00  0.00           N
ATOM   1953  HN  ALA A 709      23.940  45.680  43.230  1.00  0.00           H
ATOM   1954  CA  ALA A 709      22.670  45.350  41.620  1.00  0.00           C
ATOM   1955  HA  ALA A 709      22.840  44.460  41.020  1.00  0.00           H
ATOM   1956  CB  ALA A 709      21.610  45.000  42.750  1.00  0.00           C
ATOM   1957  HB1 ALA A 709      21.350  45.840  43.460  1.00  0.00           H
ATOM   1958  HB2 ALA A 709      21.830  44.040  43.260  1.00  0.00           H
ATOM   1959  HB3 ALA A 709      20.640  44.890  42.230  1.00  0.00           H
ATOM   1960  C   ALA A 709      22.130  46.470  40.680  1.00  0.00           C
ATOM   1961  O   ALA A 709      21.520  46.160  39.650  1.00  0.00           O
ATOM   1962  N   THR A 710      22.290  47.760  41.070  1.00  0.00           N
ATOM   1963  HN  THR A 710      22.660  47.960  41.980  1.00  0.00           H
ATOM   1964  CA  THR A 710      21.910  48.950  40.320  1.00  0.00           C
ATOM   1965  HA  THR A 710      20.930  48.750  39.910  1.00  0.00           H
ATOM   1966  CB  THR A 710      21.840  50.230  41.100  1.00  0.00           C
ATOM   1967  HB  THR A 710      22.780  50.530  41.620  1.00  0.00           H
ATOM   1968  OG1 THR A 710      20.920  50.060  42.150  1.00  0.00           O
ATOM   1969  HG1 THR A 710      21.250  49.290  42.620  1.00  0.00           H
ATOM   1970  CG2 THR A 710      21.330  51.450  40.310  1.00  0.00           C
ATOM   1971 HG21 THR A 710      20.370  51.080  39.900  1.00  0.00           H
ATOM   1972 HG22 THR A 710      22.110  51.700  39.560  1.00  0.00           H
ATOM   1973 HG23 THR A 710      21.230  52.310  41.000  1.00  0.00           H
ATOM   1974  C   THR A 710      22.690  49.160  39.140  1.00  0.00           C
ATOM   1975  O   THR A 710      22.200  49.600  38.100  1.00  0.00           O
ATOM   1976  N   ASP A 711      24.020  48.930  39.220  1.00  0.00           N
ATOM   1977  HN  ASP A 711      24.370  48.700  40.130  1.00  0.00           H
ATOM   1978  CA  ASP A 711      25.090  49.080  38.190  1.00  0.00           C
ATOM   1979  HA  ASP A 711      25.600  48.150  38.310  1.00  0.00           H
ATOM   1980  CB  ASP A 711      24.670  49.100  36.750  1.00  0.00           C
ATOM   1981  HB1 ASP A 711      24.400  50.160  36.530  1.00  0.00           H
ATOM   1982  HB2 ASP A 711      23.790  48.440  36.630  1.00  0.00           H
ATOM   1983  CG  ASP A 711      25.730  48.530  35.760  1.00  0.00           C
ATOM   1984  OD1 ASP A 711      25.320  48.480  34.580  1.00  0.00           O
ATOM   1985  OD2 ASP A 711      26.920  48.320  36.170  1.00  0.00           O
ATOM   1986  C   ASP A 711      26.020  50.160  38.450  1.00  0.00           C
ATOM   1987  O   ASP A 711      25.670  51.290  38.430  1.00  0.00           O
ATOM   1988  N   ALA A 712      27.260  49.800  38.790  1.00  0.00           N
ATOM   1989  HN  ALA A 712      27.440  48.830  38.680  1.00  0.00           H
ATOM   1990  CA  ALA A 712      28.340  50.760  39.130  1.00  0.00           C
ATOM   1991  HA  ALA A 712      28.030  51.670  39.640  1.00  0.00           H
ATOM   1992  CB  ALA A 712      29.310  50.100  40.130  1.00  0.00           C
ATOM   1993  HB1 ALA A 712      28.730  49.810  41.040  1.00  0.00           H
ATOM   1994  HB2 ALA A 712      30.180  50.750  40.300  1.00  0.00           H
ATOM   1995  HB3 ALA A 712      29.690  49.150  39.680  1.00  0.00           H
ATOM   1996  C   ALA A 712      29.130  51.120  37.910  1.00  0.00           C
ATOM   1997  O   ALA A 712      30.020  51.920  37.980  1.00  0.00           O
ATOM   1998  N   SER A 713      28.820  50.540  36.680  1.00  0.00           N
ATOM   1999  HN  SER A 713      28.140  49.830  36.500  1.00  0.00           H
ATOM   2000  CA  SER A 713      29.590  50.840  35.480  1.00  0.00           C
ATOM   2001  HA  SER A 713      30.570  50.480  35.740  1.00  0.00           H
ATOM   2002  CB  SER A 713      29.120  50.010  34.200  1.00  0.00           C
ATOM   2003  HB1 SER A 713      29.860  50.090  33.390  1.00  0.00           H
ATOM   2004  HB2 SER A 713      28.180  50.520  33.900  1.00  0.00           H
ATOM   2005  OG  SER A 713      29.020  48.640  34.540  1.00  0.00           O
ATOM   2006  HG1 SER A 713      28.400  48.520  35.270  1.00  0.00           H
ATOM   2007  C   SER A 713      29.700  52.290  34.990  1.00  0.00           C
ATOM   2008  O   SER A 713      30.640  52.830  34.410  1.00  0.00           O
ATOM   2009  N   SER A 714      28.630  53.100  35.300  1.00  0.00           N
ATOM   2010  HN  SER A 714      27.830  52.750  35.780  1.00  0.00           H
ATOM   2011  CA  SER A 714      28.560  54.560  35.080  1.00  0.00           C
ATOM   2012  HA  SER A 714      28.640  54.890  34.050  1.00  0.00           H
ATOM   2013  CB  SER A 714      27.220  55.410  35.330  1.00  0.00           C
ATOM   2014  HB1 SER A 714      27.330  56.510  35.340  1.00  0.00           H
ATOM   2015  HB2 SER A 714      26.740  55.190  36.310  1.00  0.00           H
ATOM   2016  OG  SER A 714      26.200  55.100  34.400  1.00  0.00           O
ATOM   2017  HG1 SER A 714      25.310  55.220  34.730  1.00  0.00           H
ATOM   2018  C   SER A 714      29.710  55.200  35.850  1.00  0.00           C
ATOM   2019  O   SER A 714      30.450  55.970  35.280  1.00  0.00           O
ATOM   2020  N   LEU A 715      29.840  54.870  37.160  1.00  0.00           N
ATOM   2021  HN  LEU A 715      29.260  54.150  37.520  1.00  0.00           H
ATOM   2022  CA  LEU A 715      30.910  55.500  38.000  1.00  0.00           C
ATOM   2023  HA  LEU A 715      30.840  56.570  37.940  1.00  0.00           H
ATOM   2024  CB  LEU A 715      30.550  55.090  39.440  1.00  0.00           C
ATOM   2025  HB1 LEU A 715      31.160  55.670  40.160  1.00  0.00           H
ATOM   2026  HB2 LEU A 715      30.810  54.020  39.570  1.00  0.00           H
ATOM   2027  CG  LEU A 715      29.090  55.250  39.840  1.00  0.00           C
ATOM   2028  HG  LEU A 715      28.370  54.760  39.150  1.00  0.00           H
ATOM   2029  CD1 LEU A 715      28.820  54.680  41.190  1.00  0.00           C
ATOM   2030 HD11 LEU A 715      28.950  53.570  41.200  1.00  0.00           H
ATOM   2031 HD12 LEU A 715      27.720  54.780  41.310  1.00  0.00           H
ATOM   2032 HD13 LEU A 715      29.360  55.210  42.010  1.00  0.00           H
ATOM   2033  CD2 LEU A 715      28.530  56.690  39.900  1.00  0.00           C
ATOM   2034 HD21 LEU A 715      27.520  56.660  40.370  1.00  0.00           H
ATOM   2035 HD22 LEU A 715      28.400  57.090  38.860  1.00  0.00           H
ATOM   2036 HD23 LEU A 715      29.260  57.290  40.470  1.00  0.00           H
ATOM   2037  C   LEU A 715      32.300  55.000  37.610  1.00  0.00           C
ATOM   2038  O   LEU A 715      33.310  55.690  37.710  1.00  0.00           O
ATOM   2039  N   VAL A 716      32.410  53.740  37.070  1.00  0.00           N
ATOM   2040  HN  VAL A 716      31.680  53.070  37.160  1.00  0.00           H
ATOM   2041  CA  VAL A 716      33.650  53.250  36.480  1.00  0.00           C
ATOM   2042  HA  VAL A 716      34.330  53.440  37.280  1.00  0.00           H
ATOM   2043  CB  VAL A 716      33.580  51.790  36.190  1.00  0.00           C
ATOM   2044  HB  VAL A 716      32.760  51.620  35.470  1.00  0.00           H
ATOM   2045  CG1 VAL A 716      34.820  51.110  35.570  1.00  0.00           C
ATOM   2046 HG11 VAL A 716      35.530  50.880  36.410  1.00  0.00           H
ATOM   2047 HG12 VAL A 716      35.230  51.770  34.780  1.00  0.00           H
ATOM   2048 HG13 VAL A 716      34.640  50.170  35.020  1.00  0.00           H
ATOM   2049  CG2 VAL A 716      33.260  50.980  37.450  1.00  0.00           C
ATOM   2050 HG21 VAL A 716      33.050  49.930  37.190  1.00  0.00           H
ATOM   2051 HG22 VAL A 716      32.430  51.450  38.030  1.00  0.00           H
ATOM   2052 HG23 VAL A 716      34.180  51.030  38.080  1.00  0.00           H
ATOM   2053  C   VAL A 716      34.130  54.100  35.240  1.00  0.00           C
ATOM   2054  O   VAL A 716      35.310  54.470  35.080  1.00  0.00           O
ATOM   2055  N   CYS A 717      33.200  54.480  34.300  1.00  0.00           N
ATOM   2056  HN  CYS A 717      32.210  54.380  34.410  1.00  0.00           H
ATOM   2057  CA  CYS A 717      33.460  55.300  33.110  1.00  0.00           C
ATOM   2058  HA  CYS A 717      34.280  54.850  32.570  1.00  0.00           H
ATOM   2059  CB  CYS A 717      32.160  55.280  32.220  1.00  0.00           C
ATOM   2060  HB1 CYS A 717      31.260  55.450  32.850  1.00  0.00           H
ATOM   2061  HB2 CYS A 717      32.100  54.230  31.860  1.00  0.00           H
ATOM   2062  SG  CYS A 717      32.290  56.360  30.780  1.00  0.00           S
ATOM   2063  HG1 CYS A 717      31.250  55.670  30.330  1.00  0.00           H
ATOM   2064  C   CYS A 717      33.800  56.760  33.550  1.00  0.00           C
ATOM   2065  O   CYS A 717      34.660  57.390  32.950  1.00  0.00           O
ATOM   2066  N   TYR A 718      33.270  57.250  34.680  1.00  0.00           N
ATOM   2067  HN  TYR A 718      32.690  56.690  35.270  1.00  0.00           H
ATOM   2068  CA  TYR A 718      33.680  58.560  35.200  1.00  0.00           C
ATOM   2069  HA  TYR A 718      33.630  59.240  34.360  1.00  0.00           H
ATOM   2070  CB  TYR A 718      32.690  59.010  36.330  1.00  0.00           C
ATOM   2071  HB1 TYR A 718      33.060  60.030  36.560  1.00  0.00           H
ATOM   2072  HB2 TYR A 718      32.760  58.430  37.270  1.00  0.00           H
ATOM   2073  CG  TYR A 718      31.220  59.130  35.980  1.00  0.00           C
ATOM   2074  CD1 TYR A 718      30.780  59.050  34.650  1.00  0.00           C
ATOM   2075  HD1 TYR A 718      31.460  58.840  33.850  1.00  0.00           H
ATOM   2076  CE1 TYR A 718      29.350  58.950  34.540  1.00  0.00           C
ATOM   2077  HE1 TYR A 718      28.860  58.790  33.590  1.00  0.00           H
ATOM   2078  CZ  TYR A 718      28.440  59.140  35.610  1.00  0.00           C
ATOM   2079  OH  TYR A 718      27.100  59.090  35.340  1.00  0.00           O
ATOM   2080  HH  TYR A 718      26.680  59.280  36.180  1.00  0.00           H
ATOM   2081  CD2 TYR A 718      30.320  59.130  37.050  1.00  0.00           C
ATOM   2082  HD2 TYR A 718      30.700  59.090  38.070  1.00  0.00           H
ATOM   2083  CE2 TYR A 718      28.960  59.110  36.860  1.00  0.00           C
ATOM   2084  HE2 TYR A 718      28.360  59.080  37.760  1.00  0.00           H
ATOM   2085  C   TYR A 718      35.070  58.540  35.760  1.00  0.00           C
ATOM   2086  O   TYR A 718      35.760  59.540  35.860  1.00  0.00           O
ATOM   2087  N   ILE A 719      35.560  57.380  36.130  1.00  0.00           N
ATOM   2088  HN  ILE A 719      35.220  56.470  35.920  1.00  0.00           H
ATOM   2089  CA  ILE A 719      36.840  57.160  36.850  1.00  0.00           C
ATOM   2090  HA  ILE A 719      37.120  58.060  37.370  1.00  0.00           H
ATOM   2091  CB  ILE A 719      36.730  56.070  37.810  1.00  0.00           C
ATOM   2092  HB  ILE A 719      35.990  55.360  37.400  1.00  0.00           H
ATOM   2093  CG2 ILE A 719      38.070  55.310  38.010  1.00  0.00           C
ATOM   2094 HG21 ILE A 719      38.840  56.020  38.370  1.00  0.00           H
ATOM   2095 HG22 ILE A 719      38.470  54.910  37.060  1.00  0.00           H
ATOM   2096 HG23 ILE A 719      38.020  54.480  38.750  1.00  0.00           H
ATOM   2097  CG1 ILE A 719      36.170  56.530  39.220  1.00  0.00           C
ATOM   2098 HG11 ILE A 719      36.020  55.700  39.930  1.00  0.00           H
ATOM   2099 HG12 ILE A 719      35.180  56.860  38.810  1.00  0.00           H
ATOM   2100  CD  ILE A 719      36.850  57.720  39.880  1.00  0.00           C
ATOM   2101  HD1 ILE A 719      36.600  57.860  40.950  1.00  0.00           H
ATOM   2102  HD2 ILE A 719      36.530  58.650  39.380  1.00  0.00           H
ATOM   2103  HD3 ILE A 719      37.960  57.640  39.740  1.00  0.00           H
ATOM   2104  C   ILE A 719      37.920  56.950  35.740  1.00  0.00           C
ATOM   2105  O   ILE A 719      37.880  55.990  34.960  1.00  0.00           O
ATOM   2106  N   THR A 720      38.950  57.740  35.750  1.00  0.00           N
ATOM   2107  HN  THR A 720      39.080  58.550  36.320  1.00  0.00           H
ATOM   2108  CA  THR A 720      40.020  57.770  34.760  1.00  0.00           C
ATOM   2109  HA  THR A 720      40.250  56.820  34.320  1.00  0.00           H
ATOM   2110  CB  THR A 720      39.770  58.760  33.580  1.00  0.00           C
ATOM   2111  HB  THR A 720      40.450  58.380  32.800  1.00  0.00           H
ATOM   2112  OG1 THR A 720      39.980  60.140  33.830  1.00  0.00           O
ATOM   2113  HG1 THR A 720      40.140  60.490  32.950  1.00  0.00           H
ATOM   2114  CG2 THR A 720      38.280  58.640  32.980  1.00  0.00           C
ATOM   2115 HG21 THR A 720      38.200  57.660  32.470  1.00  0.00           H
ATOM   2116 HG22 THR A 720      38.340  59.390  32.160  1.00  0.00           H
ATOM   2117 HG23 THR A 720      37.490  58.820  33.750  1.00  0.00           H
ATOM   2118  C   THR A 720      41.350  58.190  35.450  1.00  0.00           C
ATOM   2119  O   THR A 720      41.350  58.710  36.520  1.00  0.00           O
ATOM   2120  N   ARG A 721      42.360  57.930  34.740  1.00  0.00           N
ATOM   2121  HN  ARG A 721      42.260  57.600  33.810  1.00  0.00           H
ATOM   2122  CA  ARG A 721      43.700  57.810  35.210  1.00  0.00           C
ATOM   2123  HA  ARG A 721      43.660  57.080  35.990  1.00  0.00           H
ATOM   2124  CB  ARG A 721      44.620  57.230  34.140  1.00  0.00           C
ATOM   2125  HB1 ARG A 721      45.690  57.220  34.440  1.00  0.00           H
ATOM   2126  HB2 ARG A 721      44.430  57.990  33.340  1.00  0.00           H
ATOM   2127  CG  ARG A 721      44.240  55.790  33.590  1.00  0.00           C
ATOM   2128  HG1 ARG A 721      45.050  55.450  32.910  1.00  0.00           H
ATOM   2129  HG2 ARG A 721      43.270  55.740  33.050  1.00  0.00           H
ATOM   2130  CD  ARG A 721      44.100  54.710  34.630  1.00  0.00           C
ATOM   2131  HD1 ARG A 721      43.800  53.750  34.150  1.00  0.00           H
ATOM   2132  HD2 ARG A 721      43.430  54.940  35.490  1.00  0.00           H
ATOM   2133  NE  ARG A 721      45.530  54.510  35.190  1.00  0.00           N
ATOM   2134  HE  ARG A 721      46.340  54.790  34.680  1.00  0.00           H
ATOM   2135  CZ  ARG A 721      45.870  53.690  36.160  1.00  0.00           C
ATOM   2136  NH1 ARG A 721      45.010  53.130  37.030  1.00  0.00           N
ATOM   2137 HH11 ARG A 721      44.020  53.270  37.060  1.00  0.00           H
ATOM   2138 HH12 ARG A 721      45.490  52.530  37.670  1.00  0.00           H
ATOM   2139  NH2 ARG A 721      47.160  53.460  36.360  1.00  0.00           N
ATOM   2140 HH21 ARG A 721      47.910  53.970  35.940  1.00  0.00           H
ATOM   2141 HH22 ARG A 721      47.390  52.950  37.200  1.00  0.00           H
ATOM   2142  C   ARG A 721      44.280  58.990  35.950  1.00  0.00           C
ATOM   2143  O   ARG A 721      44.970  58.880  36.970  1.00  0.00           O
ATOM   2144  N   PHE A 722      43.980  60.250  35.550  1.00  0.00           N
ATOM   2145  HN  PHE A 722      43.640  60.350  34.630  1.00  0.00           H
ATOM   2146  CA  PHE A 722      44.360  61.420  36.190  1.00  0.00           C
ATOM   2147  HA  PHE A 722      45.440  61.520  36.270  1.00  0.00           H
ATOM   2148  CB  PHE A 722      43.750  62.590  35.320  1.00  0.00           C
ATOM   2149  HB1 PHE A 722      42.680  62.360  35.090  1.00  0.00           H
ATOM   2150  HB2 PHE A 722      44.270  62.500  34.340  1.00  0.00           H
ATOM   2151  CG  PHE A 722      43.860  63.930  35.930  1.00  0.00           C
ATOM   2152  CD1 PHE A 722      44.950  64.710  35.580  1.00  0.00           C
ATOM   2153  HD1 PHE A 722      45.670  64.340  34.870  1.00  0.00           H
ATOM   2154  CE1 PHE A 722      45.060  66.050  36.090  1.00  0.00           C
ATOM   2155  HE1 PHE A 722      45.780  66.750  35.680  1.00  0.00           H
ATOM   2156  CZ  PHE A 722      44.110  66.440  37.070  1.00  0.00           C
ATOM   2157  HZ  PHE A 722      44.220  67.400  37.540  1.00  0.00           H
ATOM   2158  CD2 PHE A 722      42.800  64.410  36.770  1.00  0.00           C
ATOM   2159  HD2 PHE A 722      42.030  63.710  37.080  1.00  0.00           H
ATOM   2160  CE2 PHE A 722      42.970  65.670  37.360  1.00  0.00           C
ATOM   2161  HE2 PHE A 722      42.160  65.960  38.000  1.00  0.00           H
ATOM   2162  C   PHE A 722      43.880  61.450  37.650  1.00  0.00           C
ATOM   2163  O   PHE A 722      44.610  61.930  38.570  1.00  0.00           O
ATOM   2164  N   THR A 723      42.610  60.980  37.890  1.00  0.00           N
ATOM   2165  HN  THR A 723      42.100  60.600  37.120  1.00  0.00           H
ATOM   2166  CA  THR A 723      42.060  60.910  39.200  1.00  0.00           C
ATOM   2167  HA  THR A 723      42.260  61.830  39.730  1.00  0.00           H
ATOM   2168  CB  THR A 723      40.570  60.730  39.220  1.00  0.00           C
ATOM   2169  HB  THR A 723      40.250  60.010  38.440  1.00  0.00           H
ATOM   2170  OG1 THR A 723      39.990  61.910  38.740  1.00  0.00           O
ATOM   2171  HG1 THR A 723      39.220  61.510  38.320  1.00  0.00           H
ATOM   2172  CG2 THR A 723      39.910  60.410  40.590  1.00  0.00           C
ATOM   2173 HG21 THR A 723      38.810  60.460  40.560  1.00  0.00           H
ATOM   2174 HG22 THR A 723      40.300  61.150  41.330  1.00  0.00           H
ATOM   2175 HG23 THR A 723      40.190  59.380  40.890  1.00  0.00           H
ATOM   2176  C   THR A 723      42.630  59.660  39.930  1.00  0.00           C
ATOM   2177  O   THR A 723      42.950  59.790  41.120  1.00  0.00           O
ATOM   2178  N   GLU A 724      42.810  58.510  39.340  1.00  0.00           N
ATOM   2179  HN  GLU A 724      42.510  58.510  38.400  1.00  0.00           H
ATOM   2180  CA  GLU A 724      43.410  57.360  39.920  1.00  0.00           C
ATOM   2181  HA  GLU A 724      42.840  57.040  40.770  1.00  0.00           H
ATOM   2182  CB  GLU A 724      43.310  56.110  38.960  1.00  0.00           C
ATOM   2183  HB1 GLU A 724      43.950  55.270  39.310  1.00  0.00           H
ATOM   2184  HB2 GLU A 724      43.790  56.470  38.020  1.00  0.00           H
ATOM   2185  CG  GLU A 724      41.890  55.710  38.760  1.00  0.00           C
ATOM   2186  HG1 GLU A 724      41.230  56.600  38.640  1.00  0.00           H
ATOM   2187  HG2 GLU A 724      41.550  55.230  39.690  1.00  0.00           H
ATOM   2188  CD  GLU A 724      41.800  54.770  37.530  1.00  0.00           C
ATOM   2189  OE1 GLU A 724      40.970  55.020  36.640  1.00  0.00           O
ATOM   2190  OE2 GLU A 724      42.380  53.660  37.630  1.00  0.00           O
ATOM   2191  C   GLU A 724      44.840  57.520  40.330  1.00  0.00           C
ATOM   2192  O   GLU A 724      45.150  57.290  41.490  1.00  0.00           O
ATOM   2193  N   GLU A 725      45.720  58.020  39.440  1.00  0.00           N
ATOM   2194  HN  GLU A 725      45.470  58.160  38.490  1.00  0.00           H
ATOM   2195  CA  GLU A 725      47.110  58.220  39.680  1.00  0.00           C
ATOM   2196  HA  GLU A 725      47.450  57.300  40.130  1.00  0.00           H
ATOM   2197  CB  GLU A 725      47.900  58.350  38.440  1.00  0.00           C
ATOM   2198  HB1 GLU A 725      48.990  58.450  38.690  1.00  0.00           H
ATOM   2199  HB2 GLU A 725      47.580  59.330  38.040  1.00  0.00           H
ATOM   2200  CG  GLU A 725      47.850  57.270  37.320  1.00  0.00           C
ATOM   2201  HG1 GLU A 725      46.850  57.270  36.860  1.00  0.00           H
ATOM   2202  HG2 GLU A 725      48.020  56.320  37.860  1.00  0.00           H
ATOM   2203  CD  GLU A 725      48.800  57.570  36.190  1.00  0.00           C
ATOM   2204  OE1 GLU A 725      49.700  56.730  35.880  1.00  0.00           O
ATOM   2205  OE2 GLU A 725      48.750  58.690  35.640  1.00  0.00           O
ATOM   2206  C   GLU A 725      47.370  59.400  40.660  1.00  0.00           C
ATOM   2207  O   GLU A 725      48.420  59.450  41.270  1.00  0.00           O
ATOM   2208  N   ALA A 726      46.560  60.380  40.800  1.00  0.00           N
ATOM   2209  HN  ALA A 726      45.790  60.530  40.180  1.00  0.00           H
ATOM   2210  CA  ALA A 726      46.610  61.350  41.900  1.00  0.00           C
ATOM   2211  HA  ALA A 726      47.620  61.730  41.940  1.00  0.00           H
ATOM   2212  CB  ALA A 726      45.590  62.560  41.600  1.00  0.00           C
ATOM   2213  HB1 ALA A 726      44.550  62.290  41.860  1.00  0.00           H
ATOM   2214  HB2 ALA A 726      45.690  62.840  40.530  1.00  0.00           H
ATOM   2215  HB3 ALA A 726      45.920  63.420  42.220  1.00  0.00           H
ATOM   2216  C   ALA A 726      46.250  60.710  43.300  1.00  0.00           C
ATOM   2217  O   ALA A 726      46.880  61.030  44.300  1.00  0.00           O
ATOM   2218  N   PHE A 727      45.130  59.940  43.300  1.00  0.00           N
ATOM   2219  HN  PHE A 727      44.530  59.760  42.520  1.00  0.00           H
ATOM   2220  CA  PHE A 727      44.720  59.210  44.460  1.00  0.00           C
ATOM   2221  HA  PHE A 727      44.670  59.910  45.290  1.00  0.00           H
ATOM   2222  CB  PHE A 727      43.320  58.530  44.120  1.00  0.00           C
ATOM   2223  HB1 PHE A 727      43.490  57.860  43.260  1.00  0.00           H
ATOM   2224  HB2 PHE A 727      42.540  59.260  43.800  1.00  0.00           H
ATOM   2225  CG  PHE A 727      42.840  57.720  45.260  1.00  0.00           C
ATOM   2226  CD1 PHE A 727      42.100  58.230  46.390  1.00  0.00           C
ATOM   2227  HD1 PHE A 727      42.000  59.290  46.530  1.00  0.00           H
ATOM   2228  CE1 PHE A 727      41.370  57.370  47.230  1.00  0.00           C
ATOM   2229  HE1 PHE A 727      40.650  57.790  47.920  1.00  0.00           H
ATOM   2230  CZ  PHE A 727      41.430  56.010  47.030  1.00  0.00           C
ATOM   2231  HZ  PHE A 727      40.890  55.360  47.710  1.00  0.00           H
ATOM   2232  CD2 PHE A 727      42.720  56.360  45.090  1.00  0.00           C
ATOM   2233  HD2 PHE A 727      43.290  56.000  44.240  1.00  0.00           H
ATOM   2234  CE2 PHE A 727      42.060  55.480  45.970  1.00  0.00           C
ATOM   2235  HE2 PHE A 727      42.090  54.410  45.850  1.00  0.00           H
ATOM   2236  C   PHE A 727      45.760  58.210  44.900  1.00  0.00           C
ATOM   2237  O   PHE A 727      45.990  58.100  46.090  1.00  0.00           O
ATOM   2238  N   ALA A 728      46.370  57.470  43.920  1.00  0.00           N
ATOM   2239  HN  ALA A 728      46.150  57.670  42.970  1.00  0.00           H
ATOM   2240  CA  ALA A 728      47.480  56.590  44.110  1.00  0.00           C
ATOM   2241  HA  ALA A 728      47.110  55.890  44.840  1.00  0.00           H
ATOM   2242  CB  ALA A 728      47.770  55.950  42.710  1.00  0.00           C
ATOM   2243  HB1 ALA A 728      46.940  55.330  42.300  1.00  0.00           H
ATOM   2244  HB2 ALA A 728      48.490  55.110  42.820  1.00  0.00           H
ATOM   2245  HB3 ALA A 728      48.270  56.640  41.990  1.00  0.00           H
ATOM   2246  C   ALA A 728      48.740  57.180  44.660  1.00  0.00           C
ATOM   2247  O   ALA A 728      49.320  56.690  45.660  1.00  0.00           O
ATOM   2248  N   ALA A 729      49.260  58.330  44.110  1.00  0.00           N
ATOM   2249  HN  ALA A 729      48.810  58.740  43.310  1.00  0.00           H
ATOM   2250  CA  ALA A 729      50.400  59.070  44.600  1.00  0.00           C
ATOM   2251  HA  ALA A 729      51.240  58.400  44.510  1.00  0.00           H
ATOM   2252  CB  ALA A 729      50.710  60.240  43.640  1.00  0.00           C
ATOM   2253  HB1 ALA A 729      50.980  59.840  42.650  1.00  0.00           H
ATOM   2254  HB2 ALA A 729      51.520  60.930  43.990  1.00  0.00           H
ATOM   2255  HB3 ALA A 729      49.790  60.830  43.370  1.00  0.00           H
ATOM   2256  C   ALA A 729      50.300  59.520  46.020  1.00  0.00           C
ATOM   2257  O   ALA A 729      51.220  59.410  46.820  1.00  0.00           O
ATOM   2258  N   LEU A 730      49.140  60.070  46.440  1.00  0.00           N
ATOM   2259  HN  LEU A 730      48.360  60.180  45.840  1.00  0.00           H
ATOM   2260  CA  LEU A 730      48.840  60.500  47.890  1.00  0.00           C
ATOM   2261  HA  LEU A 730      49.520  61.250  48.260  1.00  0.00           H
ATOM   2262  CB  LEU A 730      47.320  60.910  48.010  1.00  0.00           C
ATOM   2263  HB1 LEU A 730      46.710  60.200  47.420  1.00  0.00           H
ATOM   2264  HB2 LEU A 730      47.240  61.890  47.500  1.00  0.00           H
ATOM   2265  CG  LEU A 730      46.760  61.130  49.440  1.00  0.00           C
ATOM   2266  HG  LEU A 730      46.810  60.220  50.060  1.00  0.00           H
ATOM   2267  CD1 LEU A 730      47.410  62.340  50.090  1.00  0.00           C
ATOM   2268 HD11 LEU A 730      47.190  63.230  49.480  1.00  0.00           H
ATOM   2269 HD12 LEU A 730      48.490  62.270  50.370  1.00  0.00           H
ATOM   2270 HD13 LEU A 730      46.860  62.450  51.060  1.00  0.00           H
ATOM   2271  CD2 LEU A 730      45.220  61.270  49.460  1.00  0.00           C
ATOM   2272 HD21 LEU A 730      44.760  60.410  48.930  1.00  0.00           H
ATOM   2273 HD22 LEU A 730      44.980  62.210  48.940  1.00  0.00           H
ATOM   2274 HD23 LEU A 730      44.860  61.300  50.510  1.00  0.00           H
ATOM   2275  C   LEU A 730      49.000  59.330  48.830  1.00  0.00           C
ATOM   2276  O   LEU A 730      49.640  59.500  49.880  1.00  0.00           O
ATOM   2277  N   ILE A 731      48.570  58.160  48.510  1.00  0.00           N
ATOM   2278  HN  ILE A 731      48.140  58.100  47.610  1.00  0.00           H
ATOM   2279  CA  ILE A 731      48.790  57.020  49.330  1.00  0.00           C
ATOM   2280  HA  ILE A 731      48.380  57.310  50.280  1.00  0.00           H
ATOM   2281  CB  ILE A 731      48.040  55.840  48.810  1.00  0.00           C
ATOM   2282  HB  ILE A 731      48.400  55.700  47.770  1.00  0.00           H
ATOM   2283  CG2 ILE A 731      48.450  54.520  49.500  1.00  0.00           C
ATOM   2284 HG21 ILE A 731      49.370  54.060  49.080  1.00  0.00           H
ATOM   2285 HG22 ILE A 731      47.590  53.830  49.340  1.00  0.00           H
ATOM   2286 HG23 ILE A 731      48.550  54.720  50.590  1.00  0.00           H
ATOM   2287  CG1 ILE A 731      46.540  56.200  48.810  1.00  0.00           C
ATOM   2288 HG11 ILE A 731      46.010  55.310  48.410  1.00  0.00           H
ATOM   2289 HG12 ILE A 731      46.270  57.070  48.180  1.00  0.00           H
ATOM   2290  CD  ILE A 731      45.920  56.480  50.170  1.00  0.00           C
ATOM   2291  HD1 ILE A 731      46.100  55.600  50.810  1.00  0.00           H
ATOM   2292  HD2 ILE A 731      44.800  56.500  50.170  1.00  0.00           H
ATOM   2293  HD3 ILE A 731      46.390  57.360  50.660  1.00  0.00           H
ATOM   2294  C   ILE A 731      50.320  56.650  49.580  1.00  0.00           C
ATOM   2295  O   ILE A 731      50.800  56.350  50.640  1.00  0.00           O
ATOM   2296  N   CYS A 732      51.090  56.610  48.430  1.00  0.00           N
ATOM   2297  HN  CYS A 732      50.600  56.660  47.570  1.00  0.00           H
ATOM   2298  CA  CYS A 732      52.510  56.310  48.500  1.00  0.00           C
ATOM   2299  HA  CYS A 732      52.530  55.320  48.940  1.00  0.00           H
ATOM   2300  CB  CYS A 732      53.180  56.350  47.140  1.00  0.00           C
ATOM   2301  HB1 CYS A 732      54.240  56.010  47.120  1.00  0.00           H
ATOM   2302  HB2 CYS A 732      53.070  57.380  46.740  1.00  0.00           H
ATOM   2303  SG  CYS A 732      52.380  55.320  45.900  1.00  0.00           S
ATOM   2304  HG1 CYS A 732      53.110  54.230  46.060  1.00  0.00           H
ATOM   2305  C   CYS A 732      53.280  57.210  49.510  1.00  0.00           C
ATOM   2306  O   CYS A 732      54.100  56.770  50.310  1.00  0.00           O
ATOM   2307  N   ILE A 733      53.000  58.500  49.390  1.00  0.00           N
ATOM   2308  HN  ILE A 733      52.320  58.770  48.710  1.00  0.00           H
ATOM   2309  CA  ILE A 733      53.630  59.580  50.130  1.00  0.00           C
ATOM   2310  HA  ILE A 733      54.700  59.440  50.060  1.00  0.00           H
ATOM   2311  CB  ILE A 733      53.450  60.960  49.570  1.00  0.00           C
ATOM   2312  HB  ILE A 733      52.350  61.080  49.390  1.00  0.00           H
ATOM   2313  CG2 ILE A 733      53.930  62.050  50.590  1.00  0.00           C
ATOM   2314 HG21 ILE A 733      54.060  63.050  50.110  1.00  0.00           H
ATOM   2315 HG22 ILE A 733      54.960  61.710  50.820  1.00  0.00           H
ATOM   2316 HG23 ILE A 733      53.420  62.170  51.570  1.00  0.00           H
ATOM   2317  CG1 ILE A 733      54.160  61.160  48.230  1.00  0.00           C
ATOM   2318 HG11 ILE A 733      53.810  62.090  47.740  1.00  0.00           H
ATOM   2319 HG12 ILE A 733      54.010  60.390  47.440  1.00  0.00           H
ATOM   2320  CD  ILE A 733      55.730  61.380  48.400  1.00  0.00           C
ATOM   2321  HD1 ILE A 733      56.070  62.420  48.570  1.00  0.00           H
ATOM   2322  HD2 ILE A 733      56.130  61.090  47.400  1.00  0.00           H
ATOM   2323  HD3 ILE A 733      56.180  60.620  49.070  1.00  0.00           H
ATOM   2324  C   ILE A 733      53.300  59.410  51.600  1.00  0.00           C
ATOM   2325  O   ILE A 733      54.120  59.610  52.480  1.00  0.00           O
ATOM   2326  N   ILE A 734      52.010  59.000  51.920  1.00  0.00           N
ATOM   2327  HN  ILE A 734      51.330  58.850  51.210  1.00  0.00           H
ATOM   2328  CA  ILE A 734      51.640  58.620  53.260  1.00  0.00           C
ATOM   2329  HA  ILE A 734      51.900  59.390  53.990  1.00  0.00           H
ATOM   2330  CB  ILE A 734      50.090  58.370  53.420  1.00  0.00           C
ATOM   2331  HB  ILE A 734      49.710  57.640  52.670  1.00  0.00           H
ATOM   2332  CG2 ILE A 734      49.760  57.800  54.810  1.00  0.00           C
ATOM   2333 HG21 ILE A 734      48.660  57.760  54.900  1.00  0.00           H
ATOM   2334 HG22 ILE A 734      50.130  58.430  55.660  1.00  0.00           H
ATOM   2335 HG23 ILE A 734      50.140  56.760  54.860  1.00  0.00           H
ATOM   2336  CG1 ILE A 734      49.380  59.720  53.040  1.00  0.00           C
ATOM   2337 HG11 ILE A 734      48.320  59.490  52.810  1.00  0.00           H
ATOM   2338 HG12 ILE A 734      49.700  60.180  52.080  1.00  0.00           H
ATOM   2339  CD  ILE A 734      49.550  60.830  54.150  1.00  0.00           C
ATOM   2340  HD1 ILE A 734      49.260  61.830  53.750  1.00  0.00           H
ATOM   2341  HD2 ILE A 734      50.570  60.850  54.580  1.00  0.00           H
ATOM   2342  HD3 ILE A 734      48.760  60.730  54.930  1.00  0.00           H
ATOM   2343  C   ILE A 734      52.420  57.390  53.760  1.00  0.00           C
ATOM   2344  O   ILE A 734      52.850  57.310  54.890  1.00  0.00           O
ATOM   2345  N   PHE A 735      52.670  56.360  52.910  1.00  0.00           N
ATOM   2346  HN  PHE A 735      52.460  56.470  51.930  1.00  0.00           H
ATOM   2347  CA  PHE A 735      53.390  55.150  53.330  1.00  0.00           C
ATOM   2348  HA  PHE A 735      52.800  54.650  54.090  1.00  0.00           H
ATOM   2349  CB  PHE A 735      53.450  54.190  52.150  1.00  0.00           C
ATOM   2350  HB1 PHE A 735      54.190  53.420  52.490  1.00  0.00           H
ATOM   2351  HB2 PHE A 735      53.860  54.590  51.190  1.00  0.00           H
ATOM   2352  CG  PHE A 735      52.240  53.380  51.940  1.00  0.00           C
ATOM   2353  CD1 PHE A 735      50.970  53.670  52.540  1.00  0.00           C
ATOM   2354  HD1 PHE A 735      50.810  54.640  52.990  1.00  0.00           H
ATOM   2355  CE1 PHE A 735      49.990  52.670  52.520  1.00  0.00           C
ATOM   2356  HE1 PHE A 735      49.100  52.950  53.050  1.00  0.00           H
ATOM   2357  CZ  PHE A 735      50.080  51.470  51.870  1.00  0.00           C
ATOM   2358  HZ  PHE A 735      49.230  50.800  51.930  1.00  0.00           H
ATOM   2359  CD2 PHE A 735      52.310  52.090  51.280  1.00  0.00           C
ATOM   2360  HD2 PHE A 735      53.250  51.890  50.800  1.00  0.00           H
ATOM   2361  CE2 PHE A 735      51.340  51.180  51.320  1.00  0.00           C
ATOM   2362  HE2 PHE A 735      51.520  50.260  50.780  1.00  0.00           H
ATOM   2363  C   PHE A 735      54.840  55.450  53.780  1.00  0.00           C
ATOM   2364  O   PHE A 735      55.380  55.080  54.840  1.00  0.00           O
ATOM   2365  N   ILE A 736      55.470  56.200  52.850  1.00  0.00           N
ATOM   2366  HN  ILE A 736      55.040  56.370  51.960  1.00  0.00           H
ATOM   2367  CA  ILE A 736      56.880  56.780  52.940  1.00  0.00           C
ATOM   2368  HA  ILE A 736      57.570  55.960  53.110  1.00  0.00           H
ATOM   2369  CB  ILE A 736      57.370  57.540  51.680  1.00  0.00           C
ATOM   2370  HB  ILE A 736      56.740  58.460  51.650  1.00  0.00           H
ATOM   2371  CG2 ILE A 736      58.860  58.130  51.750  1.00  0.00           C
ATOM   2372 HG21 ILE A 736      58.910  58.980  52.450  1.00  0.00           H
ATOM   2373 HG22 ILE A 736      59.290  58.440  50.770  1.00  0.00           H
ATOM   2374 HG23 ILE A 736      59.420  57.290  52.220  1.00  0.00           H
ATOM   2375  CG1 ILE A 736      57.360  56.610  50.440  1.00  0.00           C
ATOM   2376 HG11 ILE A 736      56.690  55.740  50.520  1.00  0.00           H
ATOM   2377 HG12 ILE A 736      58.360  56.130  50.400  1.00  0.00           H
ATOM   2378  CD  ILE A 736      57.060  57.440  49.180  1.00  0.00           C
ATOM   2379  HD1 ILE A 736      57.270  56.840  48.270  1.00  0.00           H
ATOM   2380  HD2 ILE A 736      57.740  58.310  49.090  1.00  0.00           H
ATOM   2381  HD3 ILE A 736      56.050  57.870  49.050  1.00  0.00           H
ATOM   2382  C   ILE A 736      56.990  57.640  54.170  1.00  0.00           C
ATOM   2383  O   ILE A 736      57.940  57.460  54.960  1.00  0.00           O
ATOM   2384  N   TYR A 737      55.960  58.610  54.380  1.00  0.00           N
ATOM   2385  HN  TYR A 737      55.340  58.770  53.630  1.00  0.00           H
ATOM   2386  CA  TYR A 737      55.870  59.450  55.610  1.00  0.00           C
ATOM   2387  HA  TYR A 737      56.740  60.070  55.710  1.00  0.00           H
ATOM   2388  CB  TYR A 737      54.700  60.490  55.380  1.00  0.00           C
ATOM   2389  HB1 TYR A 737      53.690  60.020  55.440  1.00  0.00           H
ATOM   2390  HB2 TYR A 737      54.880  60.960  54.390  1.00  0.00           H
ATOM   2391  CG  TYR A 737      54.600  61.680  56.420  1.00  0.00           C
ATOM   2392  CD1 TYR A 737      55.400  62.810  56.200  1.00  0.00           C
ATOM   2393  HD1 TYR A 737      55.920  62.830  55.260  1.00  0.00           H
ATOM   2394  CE1 TYR A 737      55.400  63.890  57.110  1.00  0.00           C
ATOM   2395  HE1 TYR A 737      55.970  64.780  56.930  1.00  0.00           H
ATOM   2396  CZ  TYR A 737      54.400  63.910  58.120  1.00  0.00           C
ATOM   2397  OH  TYR A 737      54.170  64.930  59.040  1.00  0.00           O
ATOM   2398  HH  TYR A 737      53.670  64.540  59.760  1.00  0.00           H
ATOM   2399  CD2 TYR A 737      53.750  61.580  57.440  1.00  0.00           C
ATOM   2400  HD2 TYR A 737      53.120  60.690  57.510  1.00  0.00           H
ATOM   2401  CE2 TYR A 737      53.620  62.690  58.290  1.00  0.00           C
ATOM   2402  HE2 TYR A 737      52.900  62.580  59.100  1.00  0.00           H
ATOM   2403  C   TYR A 737      55.740  58.560  56.920  1.00  0.00           C
ATOM   2404  O   TYR A 737      56.480  58.740  57.840  1.00  0.00           O
ATOM   2405  N   GLU A 738      54.870  57.530  56.880  1.00  0.00           N
ATOM   2406  HN  GLU A 738      54.210  57.500  56.130  1.00  0.00           H
ATOM   2407  CA  GLU A 738      54.670  56.690  58.010  1.00  0.00           C
ATOM   2408  HA  GLU A 738      54.480  57.280  58.880  1.00  0.00           H
ATOM   2409  CB  GLU A 738      53.400  55.890  57.860  1.00  0.00           C
ATOM   2410  HB1 GLU A 738      53.260  55.280  58.780  1.00  0.00           H
ATOM   2411  HB2 GLU A 738      53.500  55.270  56.940  1.00  0.00           H
ATOM   2412  CG  GLU A 738      52.050  56.780  57.610  1.00  0.00           C
ATOM   2413  HG1 GLU A 738      51.460  56.110  56.950  1.00  0.00           H
ATOM   2414  HG2 GLU A 738      52.210  57.740  57.070  1.00  0.00           H
ATOM   2415  CD  GLU A 738      51.270  57.150  58.850  1.00  0.00           C
ATOM   2416  OE1 GLU A 738      50.100  56.690  58.950  1.00  0.00           O
ATOM   2417  OE2 GLU A 738      51.730  57.980  59.640  1.00  0.00           O
ATOM   2418  C   GLU A 738      55.920  55.820  58.430  1.00  0.00           C
ATOM   2419  O   GLU A 738      56.210  55.650  59.620  1.00  0.00           O
ATOM   2420  N   ALA A 739      56.650  55.300  57.440  1.00  0.00           N
ATOM   2421  HN  ALA A 739      56.210  55.280  56.540  1.00  0.00           H
ATOM   2422  CA  ALA A 739      57.890  54.660  57.740  1.00  0.00           C
ATOM   2423  HA  ALA A 739      57.720  54.030  58.600  1.00  0.00           H
ATOM   2424  CB  ALA A 739      58.370  54.090  56.390  1.00  0.00           C
ATOM   2425  HB1 ALA A 739      59.290  53.450  56.460  1.00  0.00           H
ATOM   2426  HB2 ALA A 739      58.800  54.910  55.770  1.00  0.00           H
ATOM   2427  HB3 ALA A 739      57.580  53.560  55.820  1.00  0.00           H
ATOM   2428  C   ALA A 739      58.950  55.550  58.310  1.00  0.00           C
ATOM   2429  O   ALA A 739      59.670  55.090  59.230  1.00  0.00           O
ATOM   2430  N   LEU A 740      59.040  56.850  57.820  1.00  0.00           N
ATOM   2431  HN  LEU A 740      58.450  56.990  57.020  1.00  0.00           H
ATOM   2432  CA  LEU A 740      60.060  57.830  58.310  1.00  0.00           C
ATOM   2433  HA  LEU A 740      60.990  57.320  58.520  1.00  0.00           H
ATOM   2434  CB  LEU A 740      60.290  58.890  57.220  1.00  0.00           C
ATOM   2435  HB1 LEU A 740      60.770  59.800  57.640  1.00  0.00           H
ATOM   2436  HB2 LEU A 740      59.280  59.140  56.830  1.00  0.00           H
ATOM   2437  CG  LEU A 740      61.180  58.400  56.070  1.00  0.00           C
ATOM   2438  HG  LEU A 740      60.680  57.480  55.710  1.00  0.00           H
ATOM   2439  CD1 LEU A 740      61.280  59.400  54.920  1.00  0.00           C
ATOM   2440 HD11 LEU A 740      62.080  60.100  55.220  1.00  0.00           H
ATOM   2441 HD12 LEU A 740      60.370  59.990  54.640  1.00  0.00           H
ATOM   2442 HD13 LEU A 740      61.680  58.840  54.040  1.00  0.00           H
ATOM   2443  CD2 LEU A 740      62.600  58.040  56.540  1.00  0.00           C
ATOM   2444 HD21 LEU A 740      62.640  57.240  57.310  1.00  0.00           H
ATOM   2445 HD22 LEU A 740      63.070  58.920  57.010  1.00  0.00           H
ATOM   2446 HD23 LEU A 740      63.230  57.740  55.680  1.00  0.00           H
ATOM   2447  C   LEU A 740      59.710  58.440  59.650  1.00  0.00           C
ATOM   2448  O   LEU A 740      60.520  58.700  60.540  1.00  0.00           O
ATOM   2449  N   GLU A 741      58.450  58.680  59.870  1.00  0.00           N
ATOM   2450  HN  GLU A 741      57.800  58.480  59.140  1.00  0.00           H
ATOM   2451  CA  GLU A 741      58.000  59.300  61.070  1.00  0.00           C
ATOM   2452  HA  GLU A 741      58.610  60.160  61.300  1.00  0.00           H
ATOM   2453  CB  GLU A 741      56.580  59.800  60.800  1.00  0.00           C
ATOM   2454  HB1 GLU A 741      55.980  59.030  60.290  1.00  0.00           H
ATOM   2455  HB2 GLU A 741      56.820  60.630  60.080  1.00  0.00           H
ATOM   2456  CG  GLU A 741      55.850  60.380  62.030  1.00  0.00           C
ATOM   2457  HG1 GLU A 741      56.500  61.110  62.550  1.00  0.00           H
ATOM   2458  HG2 GLU A 741      55.780  59.530  62.750  1.00  0.00           H
ATOM   2459  CD  GLU A 741      54.520  61.040  61.840  1.00  0.00           C
ATOM   2460  OE1 GLU A 741      54.490  62.180  61.360  1.00  0.00           O
ATOM   2461  OE2 GLU A 741      53.550  60.510  62.420  1.00  0.00           O
ATOM   2462  C   GLU A 741      58.010  58.360  62.190  1.00  0.00           C
ATOM   2463  O   GLU A 741      58.200  58.650  63.390  1.00  0.00           O
ATOM   2464  N   LYS A 742      57.860  57.030  61.940  1.00  0.00           N
ATOM   2465  HN  LYS A 742      57.790  56.630  61.030  1.00  0.00           H
ATOM   2466  CA  LYS A 742      57.990  55.980  63.000  1.00  0.00           C
ATOM   2467  HA  LYS A 742      57.450  56.270  63.880  1.00  0.00           H
ATOM   2468  CB  LYS A 742      57.630  54.600  62.350  1.00  0.00           C
ATOM   2469  HB1 LYS A 742      58.340  54.680  61.500  1.00  0.00           H
ATOM   2470  HB2 LYS A 742      56.640  54.740  61.880  1.00  0.00           H
ATOM   2471  CG  LYS A 742      57.700  53.300  63.100  1.00  0.00           C
ATOM   2472  HG1 LYS A 742      58.740  52.930  63.230  1.00  0.00           H
ATOM   2473  HG2 LYS A 742      57.190  52.610  62.390  1.00  0.00           H
ATOM   2474  CD  LYS A 742      56.940  53.060  64.440  1.00  0.00           C
ATOM   2475  HD1 LYS A 742      57.480  53.510  65.310  1.00  0.00           H
ATOM   2476  HD2 LYS A 742      56.670  52.000  64.610  1.00  0.00           H
ATOM   2477  CE  LYS A 742      55.470  53.630  64.460  1.00  0.00           C
ATOM   2478  HE1 LYS A 742      54.790  53.260  63.660  1.00  0.00           H
ATOM   2479  HE2 LYS A 742      55.530  54.740  64.400  1.00  0.00           H
ATOM   2480  NZ  LYS A 742      54.660  53.420  65.670  1.00  0.00           N
ATOM   2481  HZ1 LYS A 742      54.470  52.400  65.740  1.00  0.00           H
ATOM   2482  HZ2 LYS A 742      53.840  54.000  65.410  1.00  0.00           H
ATOM   2483  HZ3 LYS A 742      55.220  53.860  66.440  1.00  0.00           H
ATOM   2484  C   LYS A 742      59.400  55.850  63.650  1.00  0.00           C
ATOM   2485  O   LYS A 742      59.530  55.650  64.890  1.00  0.00           O
ATOM   2486  N   LEU A 743      60.460  56.120  62.880  1.00  0.00           N
ATOM   2487  HN  LEU A 743      60.250  56.370  61.950  1.00  0.00           H
ATOM   2488  CA  LEU A 743      61.800  56.270  63.430  1.00  0.00           C
ATOM   2489  HA  LEU A 743      62.050  55.260  63.720  1.00  0.00           H
ATOM   2490  CB  LEU A 743      62.870  56.750  62.400  1.00  0.00           C
ATOM   2491  HB1 LEU A 743      63.840  56.790  62.930  1.00  0.00           H
ATOM   2492  HB2 LEU A 743      62.720  57.790  62.040  1.00  0.00           H
ATOM   2493  CG  LEU A 743      62.980  55.870  61.160  1.00  0.00           C
ATOM   2494  HG  LEU A 743      62.020  55.710  60.620  1.00  0.00           H
ATOM   2495  CD1 LEU A 743      64.010  56.700  60.290  1.00  0.00           C
ATOM   2496 HD11 LEU A 743      65.040  56.660  60.710  1.00  0.00           H
ATOM   2497 HD12 LEU A 743      63.650  57.750  60.170  1.00  0.00           H
ATOM   2498 HD13 LEU A 743      64.160  56.120  59.350  1.00  0.00           H
ATOM   2499  CD2 LEU A 743      63.670  54.570  61.530  1.00  0.00           C
ATOM   2500 HD21 LEU A 743      63.950  53.930  60.660  1.00  0.00           H
ATOM   2501 HD22 LEU A 743      63.030  53.960  62.220  1.00  0.00           H
ATOM   2502 HD23 LEU A 743      64.630  54.740  62.060  1.00  0.00           H
ATOM   2503  C   LEU A 743      61.990  57.250  64.610  1.00  0.00           C
ATOM   2504  O   LEU A 743      62.670  56.940  65.590  1.00  0.00           O
ATOM   2505  N   PHE A 744      61.320  58.410  64.610  1.00  0.00           N
ATOM   2506  HN  PHE A 744      60.780  58.690  63.830  1.00  0.00           H
ATOM   2507  CA  PHE A 744      61.180  59.220  65.780  1.00  0.00           C
ATOM   2508  HA  PHE A 744      62.190  59.430  66.120  1.00  0.00           H
ATOM   2509  CB  PHE A 744      60.380  60.560  65.500  1.00  0.00           C
ATOM   2510  HB1 PHE A 744      59.970  61.140  66.350  1.00  0.00           H
ATOM   2511  HB2 PHE A 744      59.480  60.200  64.950  1.00  0.00           H
ATOM   2512  CG  PHE A 744      60.940  61.630  64.560  1.00  0.00           C
ATOM   2513  CD1 PHE A 744      60.440  61.820  63.290  1.00  0.00           C
ATOM   2514  HD1 PHE A 744      59.860  61.060  62.780  1.00  0.00           H
ATOM   2515  CE1 PHE A 744      60.840  62.980  62.560  1.00  0.00           C
ATOM   2516  HE1 PHE A 744      60.580  63.040  61.520  1.00  0.00           H
ATOM   2517  CZ  PHE A 744      61.660  63.900  63.200  1.00  0.00           C
ATOM   2518  HZ  PHE A 744      61.790  64.800  62.610  1.00  0.00           H
ATOM   2519  CD2 PHE A 744      61.760  62.530  65.150  1.00  0.00           C
ATOM   2520  HD2 PHE A 744      62.140  62.430  66.150  1.00  0.00           H
ATOM   2521  CE2 PHE A 744      62.150  63.730  64.510  1.00  0.00           C
ATOM   2522  HE2 PHE A 744      62.670  64.490  65.070  1.00  0.00           H
ATOM   2523  C   PHE A 744      60.530  58.580  67.020  1.00  0.00           C
ATOM   2524  O   PHE A 744      61.060  58.850  68.090  1.00  0.00           O
ATOM   2525  N   ASP A 745      59.510  57.660  66.880  1.00  0.00           N
ATOM   2526  HN  ASP A 745      59.120  57.480  65.980  1.00  0.00           H
ATOM   2527  CA  ASP A 745      58.950  56.890  67.940  1.00  0.00           C
ATOM   2528  HA  ASP A 745      58.700  57.530  68.780  1.00  0.00           H
ATOM   2529  CB  ASP A 745      57.660  56.240  67.260  1.00  0.00           C
ATOM   2530  HB1 ASP A 745      58.040  55.520  66.500  1.00  0.00           H
ATOM   2531  HB2 ASP A 745      56.990  57.000  66.780  1.00  0.00           H
ATOM   2532  CG  ASP A 745      56.840  55.260  68.180  1.00  0.00           C
ATOM   2533  OD1 ASP A 745      56.950  55.280  69.470  1.00  0.00           O
ATOM   2534  OD2 ASP A 745      56.100  54.430  67.590  1.00  0.00           O
ATOM   2535  C   ASP A 745      59.850  55.860  68.670  1.00  0.00           C
ATOM   2536  O   ASP A 745      59.980  55.740  69.900  1.00  0.00           O
ATOM   2537  N   LEU A 746      60.540  55.120  67.830  1.00  0.00           N
ATOM   2538  HN  LEU A 746      60.410  55.250  66.860  1.00  0.00           H
ATOM   2539  CA  LEU A 746      61.700  54.280  68.180  1.00  0.00           C
ATOM   2540  HA  LEU A 746      61.290  53.560  68.870  1.00  0.00           H
ATOM   2541  CB  LEU A 746      62.330  53.530  67.040  1.00  0.00           C
ATOM   2542  HB1 LEU A 746      63.160  52.880  67.390  1.00  0.00           H
ATOM   2543  HB2 LEU A 746      62.690  54.360  66.390  1.00  0.00           H
ATOM   2544  CG  LEU A 746      61.320  52.670  66.280  1.00  0.00           C
ATOM   2545  HG  LEU A 746      60.540  53.400  65.960  1.00  0.00           H
ATOM   2546  CD1 LEU A 746      61.910  52.000  65.090  1.00  0.00           C
ATOM   2547 HD11 LEU A 746      62.840  51.480  65.390  1.00  0.00           H
ATOM   2548 HD12 LEU A 746      62.050  52.850  64.380  1.00  0.00           H
ATOM   2549 HD13 LEU A 746      61.150  51.290  64.730  1.00  0.00           H
ATOM   2550  CD2 LEU A 746      60.740  51.550  67.140  1.00  0.00           C
ATOM   2551 HD21 LEU A 746      60.310  52.060  68.020  1.00  0.00           H
ATOM   2552 HD22 LEU A 746      61.500  50.840  67.540  1.00  0.00           H
ATOM   2553 HD23 LEU A 746      59.920  51.060  66.590  1.00  0.00           H
ATOM   2554  C   LEU A 746      62.770  54.960  68.950  1.00  0.00           C
ATOM   2555  O   LEU A 746      63.080  54.550  70.030  1.00  0.00           O
ATOM   2556  N   GLY A 747      63.230  56.080  68.290  1.00  0.00           N
ATOM   2557  HN  GLY A 747      62.750  56.360  67.470  1.00  0.00           H
ATOM   2558  CA  GLY A 747      64.300  56.860  68.910  1.00  0.00           C
ATOM   2559  HA1 GLY A 747      64.570  57.610  68.180  1.00  0.00           H
ATOM   2560  HA2 GLY A 747      65.130  56.220  69.200  1.00  0.00           H
ATOM   2561  C   GLY A 747      63.960  57.430  70.230  1.00  0.00           C
ATOM   2562  O   GLY A 747      64.850  57.360  71.070  1.00  0.00           O
ATOM   2563  N   GLU A 748      62.680  57.940  70.460  1.00  0.00           N
ATOM   2564  HN  GLU A 748      62.130  58.000  69.630  1.00  0.00           H
ATOM   2565  CA  GLU A 748      62.150  58.290  71.780  1.00  0.00           C
ATOM   2566  HA  GLU A 748      62.820  59.020  72.200  1.00  0.00           H
ATOM   2567  CB  GLU A 748      60.830  59.000  71.780  1.00  0.00           C
ATOM   2568  HB1 GLU A 748      60.560  59.300  72.820  1.00  0.00           H
ATOM   2569  HB2 GLU A 748      60.150  58.240  71.350  1.00  0.00           H
ATOM   2570  CG  GLU A 748      60.870  60.370  71.060  1.00  0.00           C
ATOM   2571  HG1 GLU A 748      61.190  60.200  70.000  1.00  0.00           H
ATOM   2572  HG2 GLU A 748      61.680  60.990  71.490  1.00  0.00           H
ATOM   2573  CD  GLU A 748      59.570  61.180  71.020  1.00  0.00           C
ATOM   2574  OE1 GLU A 748      58.950  61.310  72.130  1.00  0.00           O
ATOM   2575  OE2 GLU A 748      59.210  61.710  69.930  1.00  0.00           O
ATOM   2576  C   GLU A 748      62.110  57.220  72.760  1.00  0.00           C
ATOM   2577  O   GLU A 748      62.420  57.320  73.940  1.00  0.00           O
ATOM   2578  N   THR A 749      61.740  55.990  72.290  1.00  0.00           N
ATOM   2579  HN  THR A 749      61.580  55.930  71.310  1.00  0.00           H
ATOM   2580  CA  THR A 749      61.840  54.870  73.150  1.00  0.00           C
ATOM   2581  HA  THR A 749      61.250  55.060  74.040  1.00  0.00           H
ATOM   2582  CB  THR A 749      61.130  53.650  72.570  1.00  0.00           C
ATOM   2583  HB  THR A 749      61.500  53.410  71.560  1.00  0.00           H
ATOM   2584  OG1 THR A 749      59.740  53.900  72.480  1.00  0.00           O
ATOM   2585  HG1 THR A 749      59.470  54.170  73.350  1.00  0.00           H
ATOM   2586  CG2 THR A 749      61.300  52.500  73.620  1.00  0.00           C
ATOM   2587 HG21 THR A 749      61.130  52.790  74.690  1.00  0.00           H
ATOM   2588 HG22 THR A 749      62.280  52.030  73.440  1.00  0.00           H
ATOM   2589 HG23 THR A 749      60.490  51.780  73.370  1.00  0.00           H
ATOM   2590  C   THR A 749      63.240  54.420  73.590  1.00  0.00           C
ATOM   2591  O   THR A 749      63.430  54.230  74.790  1.00  0.00           O
ATOM   2592  N   TYR A 750      64.180  54.320  72.640  1.00  0.00           N
ATOM   2593  HN  TYR A 750      63.870  54.450  71.700  1.00  0.00           H
ATOM   2594  CA  TYR A 750      65.530  53.760  72.890  1.00  0.00           C
ATOM   2595  HA  TYR A 750      65.450  53.290  73.860  1.00  0.00           H
ATOM   2596  CB  TYR A 750      66.040  52.830  71.750  1.00  0.00           C
ATOM   2597  HB1 TYR A 750      67.080  52.600  72.080  1.00  0.00           H
ATOM   2598  HB2 TYR A 750      66.100  53.360  70.770  1.00  0.00           H
ATOM   2599  CG  TYR A 750      65.400  51.470  71.850  1.00  0.00           C
ATOM   2600  CD1 TYR A 750      64.790  51.100  70.580  1.00  0.00           C
ATOM   2601  HD1 TYR A 750      64.930  51.750  69.730  1.00  0.00           H
ATOM   2602  CE1 TYR A 750      63.780  50.190  70.550  1.00  0.00           C
ATOM   2603  HE1 TYR A 750      63.180  50.100  69.660  1.00  0.00           H
ATOM   2604  CZ  TYR A 750      63.430  49.400  71.690  1.00  0.00           C
ATOM   2605  OH  TYR A 750      62.480  48.380  71.540  1.00  0.00           O
ATOM   2606  HH  TYR A 750      62.500  47.830  72.320  1.00  0.00           H
ATOM   2607  CD2 TYR A 750      65.080  50.690  72.960  1.00  0.00           C
ATOM   2608  HD2 TYR A 750      65.560  50.920  73.900  1.00  0.00           H
ATOM   2609  CE2 TYR A 750      64.170  49.600  72.890  1.00  0.00           C
ATOM   2610  HE2 TYR A 750      63.990  48.890  73.690  1.00  0.00           H
ATOM   2611  C   TYR A 750      66.650  54.770  73.150  1.00  0.00           C
ATOM   2612  O   TYR A 750      67.540  54.400  73.920  1.00  0.00           O
ATOM   2613  N   ALA A 751      66.620  56.010  72.670  1.00  0.00           N
ATOM   2614  HN  ALA A 751      65.850  56.190  72.060  1.00  0.00           H
ATOM   2615  CA  ALA A 751      67.670  56.990  72.690  1.00  0.00           C
ATOM   2616  HA  ALA A 751      67.200  57.720  72.050  1.00  0.00           H
ATOM   2617  CB  ALA A 751      67.830  57.590  74.130  1.00  0.00           C
ATOM   2618  HB1 ALA A 751      68.410  58.530  74.070  1.00  0.00           H
ATOM   2619  HB2 ALA A 751      68.480  56.870  74.670  1.00  0.00           H
ATOM   2620  HB3 ALA A 751      66.840  57.670  74.610  1.00  0.00           H
ATOM   2621  C   ALA A 751      68.990  56.560  72.070  1.00  0.00           C
ATOM   2622  O   ALA A 751      69.220  55.390  71.760  1.00  0.00           O
ATOM   2623  N   PHE A 752      69.930  57.520  71.860  1.00  0.00           N
ATOM   2624  HN  PHE A 752      69.750  58.500  71.880  1.00  0.00           H
ATOM   2625  CA  PHE A 752      71.240  57.170  71.330  1.00  0.00           C
ATOM   2626  HA  PHE A 752      71.080  56.590  70.430  1.00  0.00           H
ATOM   2627  CB  PHE A 752      72.040  58.450  70.900  1.00  0.00           C
ATOM   2628  HB1 PHE A 752      73.100  58.280  70.590  1.00  0.00           H
ATOM   2629  HB2 PHE A 752      72.080  59.060  71.820  1.00  0.00           H
ATOM   2630  CG  PHE A 752      71.450  59.210  69.830  1.00  0.00           C
ATOM   2631  CD1 PHE A 752      71.110  58.490  68.630  1.00  0.00           C
ATOM   2632  HD1 PHE A 752      71.180  57.420  68.610  1.00  0.00           H
ATOM   2633  CE1 PHE A 752      70.680  59.210  67.450  1.00  0.00           C
ATOM   2634  HE1 PHE A 752      70.440  58.620  66.580  1.00  0.00           H
ATOM   2635  CZ  PHE A 752      70.540  60.560  67.510  1.00  0.00           C
ATOM   2636  HZ  PHE A 752      70.220  61.040  66.610  1.00  0.00           H
ATOM   2637  CD2 PHE A 752      71.320  60.620  69.750  1.00  0.00           C
ATOM   2638  HD2 PHE A 752      71.650  61.170  70.610  1.00  0.00           H
ATOM   2639  CE2 PHE A 752      70.880  61.290  68.620  1.00  0.00           C
ATOM   2640  HE2 PHE A 752      70.980  62.370  68.680  1.00  0.00           H
ATOM   2641  C   PHE A 752      72.090  56.220  72.160  1.00  0.00           C
ATOM   2642  O   PHE A 752      72.000  56.320  73.410  1.00  0.00           O
ATOM   2643  N   PRO A 822      72.950  55.330  71.640  1.00  0.00           N
ATOM   2644  CD  PRO A 822      74.110  55.080  72.450  1.00  0.00           C
ATOM   2645  HD1 PRO A 822      73.790  54.260  73.150  1.00  0.00           H
ATOM   2646  HD2 PRO A 822      74.340  56.030  72.990  1.00  0.00           H
ATOM   2647  CA  PRO A 822      73.100  55.050  70.240  1.00  0.00           C
ATOM   2648  HA  PRO A 822      72.510  55.720  69.630  1.00  0.00           H
ATOM   2649  CB  PRO A 822      74.630  55.200  70.080  1.00  0.00           C
ATOM   2650  HB1 PRO A 822      74.960  56.260  69.900  1.00  0.00           H
ATOM   2651  HB2 PRO A 822      75.050  54.570  69.270  1.00  0.00           H
ATOM   2652  CG  PRO A 822      75.200  54.810  71.420  1.00  0.00           C
ATOM   2653  HG1 PRO A 822      75.440  53.730  71.430  1.00  0.00           H
ATOM   2654  HG2 PRO A 822      76.110  55.420  71.610  1.00  0.00           H
ATOM   2655  C   PRO A 822      72.600  53.670  69.860  1.00  0.00           C
ATOM   2656  O   PRO A 822      71.840  53.540  68.920  1.00  0.00           O
ATOM   2657  N   ASP A 823      73.080  52.510  70.500  1.00  0.00           N
ATOM   2658  HN  ASP A 823      73.660  52.610  71.310  1.00  0.00           H
ATOM   2659  CA  ASP A 823      73.070  51.190  69.970  1.00  0.00           C
ATOM   2660  HA  ASP A 823      73.850  51.290  69.230  1.00  0.00           H
ATOM   2661  CB  ASP A 823      73.420  50.210  71.130  1.00  0.00           C
ATOM   2662  HB1 ASP A 823      73.590  49.210  70.670  1.00  0.00           H
ATOM   2663  HB2 ASP A 823      72.680  50.220  71.960  1.00  0.00           H
ATOM   2664  CG  ASP A 823      74.660  50.710  71.740  1.00  0.00           C
ATOM   2665  OD1 ASP A 823      75.770  50.340  71.310  1.00  0.00           O
ATOM   2666  OD2 ASP A 823      74.630  51.590  72.630  1.00  0.00           O
ATOM   2667  C   ASP A 823      71.880  50.680  69.200  1.00  0.00           C
ATOM   2668  O   ASP A 823      71.850  50.400  68.010  1.00  0.00           O
ATOM   2669  N   VAL A 824      70.810  50.410  69.950  1.00  0.00           N
ATOM   2670  HN  VAL A 824      70.860  50.640  70.920  1.00  0.00           H
ATOM   2671  CA  VAL A 824      69.590  49.770  69.510  1.00  0.00           C
ATOM   2672  HA  VAL A 824      69.880  48.890  68.950  1.00  0.00           H
ATOM   2673  CB  VAL A 824      68.630  49.330  70.620  1.00  0.00           C
ATOM   2674  HB  VAL A 824      68.200  50.210  71.160  1.00  0.00           H
ATOM   2675  CG1 VAL A 824      67.370  48.640  70.070  1.00  0.00           C
ATOM   2676 HG11 VAL A 824      66.640  49.330  69.600  1.00  0.00           H
ATOM   2677 HG12 VAL A 824      66.740  48.180  70.870  1.00  0.00           H
ATOM   2678 HG13 VAL A 824      67.590  47.950  69.230  1.00  0.00           H
ATOM   2679  CG2 VAL A 824      69.370  48.290  71.560  1.00  0.00           C
ATOM   2680 HG21 VAL A 824      68.670  47.810  72.270  1.00  0.00           H
ATOM   2681 HG22 VAL A 824      70.330  48.630  72.020  1.00  0.00           H
ATOM   2682 HG23 VAL A 824      69.780  47.500  70.890  1.00  0.00           H
ATOM   2683  C   VAL A 824      68.920  50.660  68.510  1.00  0.00           C
ATOM   2684  O   VAL A 824      68.530  50.340  67.330  1.00  0.00           O
ATOM   2685  N   LEU A 825      68.900  52.000  68.910  1.00  0.00           N
ATOM   2686  HN  LEU A 825      69.260  52.240  69.810  1.00  0.00           H
ATOM   2687  CA  LEU A 825      68.450  52.950  67.860  1.00  0.00           C
ATOM   2688  HA  LEU A 825      67.500  52.590  67.500  1.00  0.00           H
ATOM   2689  CB  LEU A 825      68.450  54.330  68.470  1.00  0.00           C
ATOM   2690  HB1 LEU A 825      69.410  54.440  69.030  1.00  0.00           H
ATOM   2691  HB2 LEU A 825      67.610  54.320  69.190  1.00  0.00           H
ATOM   2692  CG  LEU A 825      68.140  55.570  67.570  1.00  0.00           C
ATOM   2693  HG  LEU A 825      68.960  55.720  66.830  1.00  0.00           H
ATOM   2694  CD1 LEU A 825      66.790  55.530  66.830  1.00  0.00           C
ATOM   2695 HD11 LEU A 825      65.990  54.990  67.370  1.00  0.00           H
ATOM   2696 HD12 LEU A 825      67.070  54.910  65.950  1.00  0.00           H
ATOM   2697 HD13 LEU A 825      66.540  56.500  66.350  1.00  0.00           H
ATOM   2698  CD2 LEU A 825      68.060  56.780  68.470  1.00  0.00           C
ATOM   2699 HD21 LEU A 825      67.780  57.650  67.840  1.00  0.00           H
ATOM   2700 HD22 LEU A 825      69.020  56.900  69.010  1.00  0.00           H
ATOM   2701 HD23 LEU A 825      67.250  56.510  69.170  1.00  0.00           H
ATOM   2702  C   LEU A 825      69.220  52.990  66.570  1.00  0.00           C
ATOM   2703  O   LEU A 825      68.630  53.140  65.510  1.00  0.00           O
ATOM   2704  N   PHE A 826      70.620  52.860  66.620  1.00  0.00           N
ATOM   2705  HN  PHE A 826      71.060  52.770  67.500  1.00  0.00           H
ATOM   2706  CA  PHE A 826      71.440  52.750  65.460  1.00  0.00           C
ATOM   2707  HA  PHE A 826      71.250  53.610  64.820  1.00  0.00           H
ATOM   2708  CB  PHE A 826      72.980  52.750  65.880  1.00  0.00           C
ATOM   2709  HB1 PHE A 826      73.580  52.220  65.120  1.00  0.00           H
ATOM   2710  HB2 PHE A 826      73.070  52.240  66.860  1.00  0.00           H
ATOM   2711  CG  PHE A 826      73.550  54.130  66.140  1.00  0.00           C
ATOM   2712  CD1 PHE A 826      74.950  54.210  66.110  1.00  0.00           C
ATOM   2713  HD1 PHE A 826      75.460  53.270  66.050  1.00  0.00           H
ATOM   2714  CE1 PHE A 826      75.510  55.500  66.270  1.00  0.00           C
ATOM   2715  HE1 PHE A 826      76.560  55.710  66.440  1.00  0.00           H
ATOM   2716  CZ  PHE A 826      74.670  56.610  66.440  1.00  0.00           C
ATOM   2717  HZ  PHE A 826      75.110  57.580  66.590  1.00  0.00           H
ATOM   2718  CD2 PHE A 826      72.770  55.280  66.300  1.00  0.00           C
ATOM   2719  HD2 PHE A 826      71.700  55.310  66.130  1.00  0.00           H
ATOM   2720  CE2 PHE A 826      73.350  56.510  66.540  1.00  0.00           C
ATOM   2721  HE2 PHE A 826      72.800  57.430  66.690  1.00  0.00           H
ATOM   2722  C   PHE A 826      71.200  51.530  64.650  1.00  0.00           C
ATOM   2723  O   PHE A 826      71.050  51.540  63.440  1.00  0.00           O
ATOM   2724  N   TRP A 827      70.980  50.360  65.360  1.00  0.00           N
ATOM   2725  HN  TRP A 827      71.080  50.490  66.340  1.00  0.00           H
ATOM   2726  CA  TRP A 827      70.740  49.070  64.820  1.00  0.00           C
ATOM   2727  HA  TRP A 827      71.540  48.880  64.130  1.00  0.00           H
ATOM   2728  CB  TRP A 827      70.790  47.950  65.900  1.00  0.00           C
ATOM   2729  HB1 TRP A 827      70.260  47.090  65.430  1.00  0.00           H
ATOM   2730  HB2 TRP A 827      70.220  48.210  66.820  1.00  0.00           H
ATOM   2731  CG  TRP A 827      72.220  47.460  66.140  1.00  0.00           C
ATOM   2732  CD1 TRP A 827      73.040  47.530  67.230  1.00  0.00           C
ATOM   2733  HD1 TRP A 827      72.790  48.080  68.110  1.00  0.00           H
ATOM   2734  NE1 TRP A 827      74.280  46.960  66.940  1.00  0.00           N
ATOM   2735  HE1 TRP A 827      75.070  47.170  67.470  1.00  0.00           H
ATOM   2736  CE2 TRP A 827      74.330  46.580  65.650  1.00  0.00           C
ATOM   2737  CD2 TRP A 827      73.050  46.940  65.100  1.00  0.00           C
ATOM   2738  CE3 TRP A 827      72.800  46.710  63.780  1.00  0.00           C
ATOM   2739  HE3 TRP A 827      71.920  46.890  63.180  1.00  0.00           H
ATOM   2740  CZ3 TRP A 827      73.830  46.230  63.000  1.00  0.00           C
ATOM   2741  HZ3 TRP A 827      73.670  46.330  61.930  1.00  0.00           H
ATOM   2742  CZ2 TRP A 827      75.250  45.890  64.900  1.00  0.00           C
ATOM   2743  HZ2 TRP A 827      76.240  45.570  65.210  1.00  0.00           H
ATOM   2744  CH2 TRP A 827      74.990  45.740  63.530  1.00  0.00           C
ATOM   2745  HH2 TRP A 827      75.750  45.410  62.830  1.00  0.00           H
ATOM   2746  C   TRP A 827      69.450  49.110  63.990  1.00  0.00           C
ATOM   2747  O   TRP A 827      69.450  48.540  62.910  1.00  0.00           O
ATOM   2748  N   CYS A 828      68.420  49.780  64.580  1.00  0.00           N
ATOM   2749  HN  CYS A 828      68.630  50.060  65.510  1.00  0.00           H
ATOM   2750  CA  CYS A 828      67.100  49.920  64.000  1.00  0.00           C
ATOM   2751  HA  CYS A 828      66.840  48.930  63.650  1.00  0.00           H
ATOM   2752  CB  CYS A 828      66.170  50.510  65.080  1.00  0.00           C
ATOM   2753  HB1 CYS A 828      65.210  50.780  64.590  1.00  0.00           H
ATOM   2754  HB2 CYS A 828      66.680  51.430  65.440  1.00  0.00           H
ATOM   2755  SG  CYS A 828      65.720  49.460  66.510  1.00  0.00           S
ATOM   2756  HG1 CYS A 828      67.000  49.530  66.840  1.00  0.00           H
ATOM   2757  C   CYS A 828      67.100  50.750  62.720  1.00  0.00           C
ATOM   2758  O   CYS A 828      66.480  50.420  61.680  1.00  0.00           O
ATOM   2759  N   VAL A 829      67.830  51.890  62.730  1.00  0.00           N
ATOM   2760  HN  VAL A 829      68.370  52.180  63.520  1.00  0.00           H
ATOM   2761  CA  VAL A 829      68.120  52.650  61.510  1.00  0.00           C
ATOM   2762  HA  VAL A 829      67.130  52.890  61.130  1.00  0.00           H
ATOM   2763  CB  VAL A 829      68.680  54.000  61.920  1.00  0.00           C
ATOM   2764  HB  VAL A 829      68.840  53.910  63.020  1.00  0.00           H
ATOM   2765  CG1 VAL A 829      70.000  54.380  61.130  1.00  0.00           C
ATOM   2766 HG11 VAL A 829      70.300  55.440  61.240  1.00  0.00           H
ATOM   2767 HG12 VAL A 829      69.820  54.270  60.040  1.00  0.00           H
ATOM   2768 HG13 VAL A 829      70.960  53.870  61.380  1.00  0.00           H
ATOM   2769  CG2 VAL A 829      67.600  55.100  61.720  1.00  0.00           C
ATOM   2770 HG21 VAL A 829      67.040  54.930  60.770  1.00  0.00           H
ATOM   2771 HG22 VAL A 829      67.990  56.140  61.790  1.00  0.00           H
ATOM   2772 HG23 VAL A 829      66.800  54.990  62.490  1.00  0.00           H
ATOM   2773  C   VAL A 829      68.840  51.880  60.440  1.00  0.00           C
ATOM   2774  O   VAL A 829      68.380  51.800  59.280  1.00  0.00           O
ATOM   2775  N   ILE A 830      69.930  51.200  60.790  1.00  0.00           N
ATOM   2776  HN  ILE A 830      70.390  51.170  61.690  1.00  0.00           H
ATOM   2777  CA  ILE A 830      70.560  50.370  59.840  1.00  0.00           C
ATOM   2778  HA  ILE A 830      70.870  51.040  59.050  1.00  0.00           H
ATOM   2779  CB  ILE A 830      71.940  49.780  60.360  1.00  0.00           C
ATOM   2780  HB  ILE A 830      71.740  49.190  61.280  1.00  0.00           H
ATOM   2781  CG2 ILE A 830      72.560  48.770  59.410  1.00  0.00           C
ATOM   2782 HG21 ILE A 830      72.140  47.740  59.420  1.00  0.00           H
ATOM   2783 HG22 ILE A 830      73.650  48.510  59.480  1.00  0.00           H
ATOM   2784 HG23 ILE A 830      72.270  49.050  58.370  1.00  0.00           H
ATOM   2785  CG1 ILE A 830      72.940  50.890  60.780  1.00  0.00           C
ATOM   2786 HG11 ILE A 830      72.440  51.810  61.180  1.00  0.00           H
ATOM   2787 HG12 ILE A 830      73.420  51.280  59.850  1.00  0.00           H
ATOM   2788  CD  ILE A 830      73.970  50.450  61.810  1.00  0.00           C
ATOM   2789  HD1 ILE A 830      73.420  50.100  62.730  1.00  0.00           H
ATOM   2790  HD2 ILE A 830      74.800  51.160  61.980  1.00  0.00           H
ATOM   2791  HD3 ILE A 830      74.420  49.490  61.490  1.00  0.00           H
ATOM   2792  C   ILE A 830      69.720  49.300  59.120  1.00  0.00           C
ATOM   2793  O   ILE A 830      69.760  49.130  57.890  1.00  0.00           O
ATOM   2794  N   LEU A 831      69.040  48.480  60.020  1.00  0.00           N
ATOM   2795  HN  LEU A 831      68.980  48.660  61.000  1.00  0.00           H
ATOM   2796  CA  LEU A 831      68.260  47.340  59.510  1.00  0.00           C
ATOM   2797  HA  LEU A 831      68.850  46.650  58.920  1.00  0.00           H
ATOM   2798  CB  LEU A 831      67.760  46.610  60.780  1.00  0.00           C
ATOM   2799  HB1 LEU A 831      67.000  47.290  61.200  1.00  0.00           H
ATOM   2800  HB2 LEU A 831      68.580  46.450  61.530  1.00  0.00           H
ATOM   2801  CG  LEU A 831      67.120  45.240  60.620  1.00  0.00           C
ATOM   2802  HG  LEU A 831      66.150  45.310  60.080  1.00  0.00           H
ATOM   2803  CD1 LEU A 831      68.120  44.330  59.920  1.00  0.00           C
ATOM   2804 HD11 LEU A 831      68.280  44.770  58.910  1.00  0.00           H
ATOM   2805 HD12 LEU A 831      67.860  43.290  59.670  1.00  0.00           H
ATOM   2806 HD13 LEU A 831      69.110  44.490  60.420  1.00  0.00           H
ATOM   2807  CD2 LEU A 831      66.710  44.530  61.930  1.00  0.00           C
ATOM   2808 HD21 LEU A 831      66.390  43.480  61.820  1.00  0.00           H
ATOM   2809 HD22 LEU A 831      65.950  45.130  62.480  1.00  0.00           H
ATOM   2810 HD23 LEU A 831      67.590  44.410  62.610  1.00  0.00           H
ATOM   2811  C   LEU A 831      67.130  47.750  58.610  1.00  0.00           C
ATOM   2812  O   LEU A 831      66.860  47.110  57.570  1.00  0.00           O
ATOM   2813  N   PHE A 832      66.450  48.870  58.980  1.00  0.00           N
ATOM   2814  HN  PHE A 832      66.580  49.270  59.870  1.00  0.00           H
ATOM   2815  CA  PHE A 832      65.530  49.620  58.100  1.00  0.00           C
ATOM   2816  HA  PHE A 832      64.660  49.000  57.970  1.00  0.00           H
ATOM   2817  CB  PHE A 832      64.930  50.770  58.950  1.00  0.00           C
ATOM   2818  HB1 PHE A 832      65.680  51.500  59.340  1.00  0.00           H
ATOM   2819  HB2 PHE A 832      64.470  50.370  59.870  1.00  0.00           H
ATOM   2820  CG  PHE A 832      63.930  51.660  58.280  1.00  0.00           C
ATOM   2821  CD1 PHE A 832      62.520  51.400  58.360  1.00  0.00           C
ATOM   2822  HD1 PHE A 832      62.170  50.480  58.800  1.00  0.00           H
ATOM   2823  CE1 PHE A 832      61.600  52.320  57.860  1.00  0.00           C
ATOM   2824  HE1 PHE A 832      60.590  51.970  57.770  1.00  0.00           H
ATOM   2825  CZ  PHE A 832      61.990  53.570  57.390  1.00  0.00           C
ATOM   2826  HZ  PHE A 832      61.200  54.240  57.100  1.00  0.00           H
ATOM   2827  CD2 PHE A 832      64.270  52.980  57.780  1.00  0.00           C
ATOM   2828  HD2 PHE A 832      65.290  53.330  57.830  1.00  0.00           H
ATOM   2829  CE2 PHE A 832      63.300  53.900  57.310  1.00  0.00           C
ATOM   2830  HE2 PHE A 832      63.510  54.940  57.110  1.00  0.00           H
ATOM   2831  C   PHE A 832      66.020  49.960  56.700  1.00  0.00           C
ATOM   2832  O   PHE A 832      65.500  49.510  55.650  1.00  0.00           O
ATOM   2833  N   PHE A 833      67.020  50.900  56.570  1.00  0.00           N
ATOM   2834  HN  PHE A 833      67.320  51.250  57.450  1.00  0.00           H
ATOM   2835  CA  PHE A 833      67.570  51.290  55.270  1.00  0.00           C
ATOM   2836  HA  PHE A 833      66.770  51.570  54.600  1.00  0.00           H
ATOM   2837  CB  PHE A 833      68.620  52.450  55.540  1.00  0.00           C
ATOM   2838  HB1 PHE A 833      69.390  52.630  54.760  1.00  0.00           H
ATOM   2839  HB2 PHE A 833      69.140  52.150  56.470  1.00  0.00           H
ATOM   2840  CG  PHE A 833      67.870  53.800  55.840  1.00  0.00           C
ATOM   2841  CD1 PHE A 833      67.090  54.320  54.870  1.00  0.00           C
ATOM   2842  HD1 PHE A 833      66.930  53.750  53.970  1.00  0.00           H
ATOM   2843  CE1 PHE A 833      66.390  55.510  55.060  1.00  0.00           C
ATOM   2844  HE1 PHE A 833      65.790  55.920  54.270  1.00  0.00           H
ATOM   2845  CZ  PHE A 833      66.530  56.250  56.270  1.00  0.00           C
ATOM   2846  HZ  PHE A 833      65.970  57.170  56.400  1.00  0.00           H
ATOM   2847  CD2 PHE A 833      67.950  54.460  57.070  1.00  0.00           C
ATOM   2848  HD2 PHE A 833      68.560  54.070  57.880  1.00  0.00           H
ATOM   2849  CE2 PHE A 833      67.300  55.690  57.280  1.00  0.00           C
ATOM   2850  HE2 PHE A 833      67.460  56.240  58.190  1.00  0.00           H
ATOM   2851  C   PHE A 833      68.250  50.250  54.530  1.00  0.00           C
ATOM   2852  O   PHE A 833      68.180  50.210  53.280  1.00  0.00           O
ATOM   2853  N   THR A 834      69.020  49.310  55.160  1.00  0.00           N
ATOM   2854  HN  THR A 834      69.200  49.360  56.150  1.00  0.00           H
ATOM   2855  CA  THR A 834      69.630  48.200  54.420  1.00  0.00           C
ATOM   2856  HA  THR A 834      70.110  48.640  53.550  1.00  0.00           H
ATOM   2857  CB  THR A 834      70.700  47.450  55.280  1.00  0.00           C
ATOM   2858  HB  THR A 834      71.140  46.560  54.770  1.00  0.00           H
ATOM   2859  OG1 THR A 834      70.190  46.850  56.450  1.00  0.00           O
ATOM   2860  HG1 THR A 834      70.020  47.600  57.020  1.00  0.00           H
ATOM   2861  CG2 THR A 834      71.810  48.440  55.660  1.00  0.00           C
ATOM   2862 HG21 THR A 834      72.350  48.830  54.770  1.00  0.00           H
ATOM   2863 HG22 THR A 834      72.610  48.010  56.300  1.00  0.00           H
ATOM   2864 HG23 THR A 834      71.370  49.360  56.100  1.00  0.00           H
ATOM   2865  C   THR A 834      68.600  47.230  53.750  1.00  0.00           C
ATOM   2866  O   THR A 834      68.720  46.870  52.620  1.00  0.00           O
ATOM   2867  N   THR A 835      67.520  46.940  54.430  1.00  0.00           N
ATOM   2868  HN  THR A 835      67.580  47.350  55.340  1.00  0.00           H
ATOM   2869  CA  THR A 835      66.330  46.260  53.910  1.00  0.00           C
ATOM   2870  HA  THR A 835      66.650  45.260  53.620  1.00  0.00           H
ATOM   2871  CB  THR A 835      65.220  46.060  54.970  1.00  0.00           C
ATOM   2872  HB  THR A 835      64.910  47.020  55.430  1.00  0.00           H
ATOM   2873  OG1 THR A 835      65.650  45.150  55.980  1.00  0.00           O
ATOM   2874  HG1 THR A 835      66.290  45.600  56.540  1.00  0.00           H
ATOM   2875  CG2 THR A 835      63.940  45.590  54.360  1.00  0.00           C
ATOM   2876 HG21 THR A 835      63.410  46.260  53.640  1.00  0.00           H
ATOM   2877 HG22 THR A 835      63.340  45.320  55.240  1.00  0.00           H
ATOM   2878 HG23 THR A 835      64.080  44.580  53.910  1.00  0.00           H
ATOM   2879  C   THR A 835      65.710  46.940  52.650  1.00  0.00           C
ATOM   2880  O   THR A 835      65.590  46.370  51.540  1.00  0.00           O
ATOM   2881  N   PHE A 836      65.500  48.230  52.700  1.00  0.00           N
ATOM   2882  HN  PHE A 836      65.650  48.700  53.580  1.00  0.00           H
ATOM   2883  CA  PHE A 836      65.100  49.080  51.620  1.00  0.00           C
ATOM   2884  HA  PHE A 836      64.200  48.650  51.190  1.00  0.00           H
ATOM   2885  CB  PHE A 836      64.800  50.460  52.230  1.00  0.00           C
ATOM   2886  HB1 PHE A 836      65.470  50.610  53.100  1.00  0.00           H
ATOM   2887  HB2 PHE A 836      63.750  50.460  52.610  1.00  0.00           H
ATOM   2888  CG  PHE A 836      64.720  51.590  51.260  1.00  0.00           C
ATOM   2889  CD1 PHE A 836      65.590  52.680  51.380  1.00  0.00           C
ATOM   2890  HD1 PHE A 836      66.280  52.630  52.200  1.00  0.00           H
ATOM   2891  CE1 PHE A 836      65.530  53.620  50.390  1.00  0.00           C
ATOM   2892  HE1 PHE A 836      66.250  54.430  50.280  1.00  0.00           H
ATOM   2893  CZ  PHE A 836      64.600  53.590  49.360  1.00  0.00           C
ATOM   2894  HZ  PHE A 836      64.650  54.310  48.560  1.00  0.00           H
ATOM   2895  CD2 PHE A 836      63.610  51.620  50.360  1.00  0.00           C
ATOM   2896  HD2 PHE A 836      62.930  50.780  50.320  1.00  0.00           H
ATOM   2897  CE2 PHE A 836      63.590  52.570  49.350  1.00  0.00           C
ATOM   2898  HE2 PHE A 836      62.680  52.650  48.760  1.00  0.00           H
ATOM   2899  C   PHE A 836      66.070  49.130  50.420  1.00  0.00           C
ATOM   2900  O   PHE A 836      65.700  48.930  49.280  1.00  0.00           O
ATOM   2901  N   PHE A 837      67.380  49.310  50.730  1.00  0.00           N
ATOM   2902  HN  PHE A 837      67.700  49.700  51.590  1.00  0.00           H
ATOM   2903  CA  PHE A 837      68.460  49.150  49.820  1.00  0.00           C
ATOM   2904  HA  PHE A 837      68.330  49.800  48.960  1.00  0.00           H
ATOM   2905  CB  PHE A 837      69.800  49.390  50.560  1.00  0.00           C
ATOM   2906  HB1 PHE A 837      69.940  48.670  51.390  1.00  0.00           H
ATOM   2907  HB2 PHE A 837      69.850  50.350  51.130  1.00  0.00           H
ATOM   2908  CG  PHE A 837      71.050  49.330  49.690  1.00  0.00           C
ATOM   2909  CD1 PHE A 837      72.300  49.080  50.270  1.00  0.00           C
ATOM   2910  HD1 PHE A 837      72.400  49.000  51.340  1.00  0.00           H
ATOM   2911  CE1 PHE A 837      73.410  48.940  49.460  1.00  0.00           C
ATOM   2912  HE1 PHE A 837      74.370  48.840  49.950  1.00  0.00           H
ATOM   2913  CZ  PHE A 837      73.330  49.180  48.090  1.00  0.00           C
ATOM   2914  HZ  PHE A 837      74.200  49.100  47.440  1.00  0.00           H
ATOM   2915  CD2 PHE A 837      70.940  49.490  48.310  1.00  0.00           C
ATOM   2916  HD2 PHE A 837      70.020  49.590  47.760  1.00  0.00           H
ATOM   2917  CE2 PHE A 837      72.100  49.480  47.510  1.00  0.00           C
ATOM   2918  HE2 PHE A 837      72.120  49.530  46.430  1.00  0.00           H
ATOM   2919  C   PHE A 837      68.470  47.820  49.020  1.00  0.00           C
ATOM   2920  O   PHE A 837      68.530  47.790  47.820  1.00  0.00           O
ATOM   2921  N   LEU A 838      68.370  46.540  49.690  1.00  0.00           N
ATOM   2922  HN  LEU A 838      68.570  46.600  50.660  1.00  0.00           H
ATOM   2923  CA  LEU A 838      68.490  45.240  49.120  1.00  0.00           C
ATOM   2924  HA  LEU A 838      69.330  45.310  48.450  1.00  0.00           H
ATOM   2925  CB  LEU A 838      68.450  44.170  50.300  1.00  0.00           C
ATOM   2926  HB1 LEU A 838      68.200  43.180  49.870  1.00  0.00           H
ATOM   2927  HB2 LEU A 838      67.610  44.380  50.990  1.00  0.00           H
ATOM   2928  CG  LEU A 838      69.760  44.200  51.130  1.00  0.00           C
ATOM   2929  HG  LEU A 838      70.000  45.270  51.280  1.00  0.00           H
ATOM   2930  CD1 LEU A 838      69.530  43.510  52.530  1.00  0.00           C
ATOM   2931 HD11 LEU A 838      70.370  43.730  53.230  1.00  0.00           H
ATOM   2932 HD12 LEU A 838      69.340  42.420  52.390  1.00  0.00           H
ATOM   2933 HD13 LEU A 838      68.590  43.930  52.960  1.00  0.00           H
ATOM   2934  CD2 LEU A 838      70.890  43.520  50.370  1.00  0.00           C
ATOM   2935 HD21 LEU A 838      71.820  43.530  50.990  1.00  0.00           H
ATOM   2936 HD22 LEU A 838      71.040  44.140  49.450  1.00  0.00           H
ATOM   2937 HD23 LEU A 838      70.760  42.450  50.150  1.00  0.00           H
ATOM   2938  C   LEU A 838      67.280  45.000  48.250  1.00  0.00           C
ATOM   2939  O   LEU A 838      67.310  44.570  47.110  1.00  0.00           O
ATOM   2940  N   SER A 839      66.060  45.270  48.790  1.00  0.00           N
ATOM   2941  HN  SER A 839      66.000  45.520  49.750  1.00  0.00           H
ATOM   2942  CA  SER A 839      64.800  45.050  48.070  1.00  0.00           C
ATOM   2943  HA  SER A 839      64.750  44.060  47.660  1.00  0.00           H
ATOM   2944  CB  SER A 839      63.580  45.170  49.010  1.00  0.00           C
ATOM   2945  HB1 SER A 839      63.780  44.350  49.730  1.00  0.00           H
ATOM   2946  HB2 SER A 839      62.570  45.070  48.550  1.00  0.00           H
ATOM   2947  OG  SER A 839      63.530  46.420  49.770  1.00  0.00           O
ATOM   2948  HG1 SER A 839      64.370  46.480  50.230  1.00  0.00           H
ATOM   2949  C   SER A 839      64.650  45.900  46.860  1.00  0.00           C
ATOM   2950  O   SER A 839      64.440  45.370  45.740  1.00  0.00           O
ATOM   2951  N   SER A 840      64.910  47.190  46.910  1.00  0.00           N
ATOM   2952  HN  SER A 840      65.180  47.610  47.770  1.00  0.00           H
ATOM   2953  CA  SER A 840      65.010  48.130  45.740  1.00  0.00           C
ATOM   2954  HA  SER A 840      64.030  48.070  45.290  1.00  0.00           H
ATOM   2955  CB  SER A 840      65.080  49.560  46.120  1.00  0.00           C
ATOM   2956  HB1 SER A 840      64.140  49.840  46.640  1.00  0.00           H
ATOM   2957  HB2 SER A 840      65.040  50.200  45.210  1.00  0.00           H
ATOM   2958  OG  SER A 840      66.200  49.940  46.940  1.00  0.00           O
ATOM   2959  HG1 SER A 840      66.030  49.540  47.800  1.00  0.00           H
ATOM   2960  C   SER A 840      66.020  47.680  44.690  1.00  0.00           C
ATOM   2961  O   SER A 840      65.710  47.720  43.500  1.00  0.00           O
ATOM   2962  N   PHE A 841      67.210  47.190  45.070  1.00  0.00           N
ATOM   2963  HN  PHE A 841      67.410  47.080  46.040  1.00  0.00           H
ATOM   2964  CA  PHE A 841      68.200  46.600  44.120  1.00  0.00           C
ATOM   2965  HA  PHE A 841      68.330  47.350  43.360  1.00  0.00           H
ATOM   2966  CB  PHE A 841      69.580  46.290  44.840  1.00  0.00           C
ATOM   2967  HB1 PHE A 841      69.430  45.710  45.770  1.00  0.00           H
ATOM   2968  HB2 PHE A 841      69.930  47.290  45.200  1.00  0.00           H
ATOM   2969  CG  PHE A 841      70.620  45.510  44.030  1.00  0.00           C
ATOM   2970  CD1 PHE A 841      70.650  44.110  44.100  1.00  0.00           C
ATOM   2971  HD1 PHE A 841      70.010  43.520  44.740  1.00  0.00           H
ATOM   2972  CE1 PHE A 841      71.550  43.370  43.260  1.00  0.00           C
ATOM   2973  HE1 PHE A 841      71.520  42.290  43.360  1.00  0.00           H
ATOM   2974  CZ  PHE A 841      72.210  43.930  42.150  1.00  0.00           C
ATOM   2975  HZ  PHE A 841      72.910  43.440  41.500  1.00  0.00           H
ATOM   2976  CD2 PHE A 841      71.420  46.160  43.030  1.00  0.00           C
ATOM   2977  HD2 PHE A 841      71.400  47.230  42.970  1.00  0.00           H
ATOM   2978  CE2 PHE A 841      72.170  45.320  42.150  1.00  0.00           C
ATOM   2979  HE2 PHE A 841      72.760  45.820  41.400  1.00  0.00           H
ATOM   2980  C   PHE A 841      67.610  45.340  43.360  1.00  0.00           C
ATOM   2981  O   PHE A 841      67.720  45.210  42.140  1.00  0.00           O
ATOM   2982  N   LEU A 842      66.970  44.430  44.100  1.00  0.00           N
ATOM   2983  HN  LEU A 842      66.930  44.550  45.100  1.00  0.00           H
ATOM   2984  CA  LEU A 842      66.450  43.170  43.590  1.00  0.00           C
ATOM   2985  HA  LEU A 842      67.250  42.710  43.020  1.00  0.00           H
ATOM   2986  CB  LEU A 842      66.080  42.210  44.760  1.00  0.00           C
ATOM   2987  HB1 LEU A 842      65.730  41.250  44.320  1.00  0.00           H
ATOM   2988  HB2 LEU A 842      65.270  42.640  45.390  1.00  0.00           H
ATOM   2989  CG  LEU A 842      67.210  41.640  45.630  1.00  0.00           C
ATOM   2990  HG  LEU A 842      67.700  42.590  45.930  1.00  0.00           H
ATOM   2991  CD1 LEU A 842      66.730  41.060  46.950  1.00  0.00           C
ATOM   2992 HD11 LEU A 842      67.620  40.610  47.440  1.00  0.00           H
ATOM   2993 HD12 LEU A 842      66.040  40.240  46.680  1.00  0.00           H
ATOM   2994 HD13 LEU A 842      66.270  41.840  47.600  1.00  0.00           H
ATOM   2995  CD2 LEU A 842      68.240  40.770  44.880  1.00  0.00           C
ATOM   2996 HD21 LEU A 842      68.760  41.310  44.060  1.00  0.00           H
ATOM   2997 HD22 LEU A 842      67.810  39.770  44.610  1.00  0.00           H
ATOM   2998 HD23 LEU A 842      69.030  40.480  45.610  1.00  0.00           H
ATOM   2999  C   LEU A 842      65.330  43.440  42.660  1.00  0.00           C
ATOM   3000  O   LEU A 842      65.260  42.840  41.650  1.00  0.00           O
ATOM   3001  N   LYS A 843      64.500  44.400  42.930  1.00  0.00           N
ATOM   3002  HN  LYS A 843      64.560  44.790  43.850  1.00  0.00           H
ATOM   3003  CA  LYS A 843      63.530  44.940  42.050  1.00  0.00           C
ATOM   3004  HA  LYS A 843      62.840  44.140  41.830  1.00  0.00           H
ATOM   3005  CB  LYS A 843      62.730  46.080  42.680  1.00  0.00           C
ATOM   3006  HB1 LYS A 843      63.450  46.910  42.840  1.00  0.00           H
ATOM   3007  HB2 LYS A 843      62.390  45.630  43.630  1.00  0.00           H
ATOM   3008  CG  LYS A 843      61.550  46.630  41.870  1.00  0.00           C
ATOM   3009  HG1 LYS A 843      61.970  47.160  40.990  1.00  0.00           H
ATOM   3010  HG2 LYS A 843      61.000  47.330  42.520  1.00  0.00           H
ATOM   3011  CD  LYS A 843      60.480  45.550  41.370  1.00  0.00           C
ATOM   3012  HD1 LYS A 843      60.990  44.670  40.930  1.00  0.00           H
ATOM   3013  HD2 LYS A 843      59.900  45.960  40.510  1.00  0.00           H
ATOM   3014  CE  LYS A 843      59.630  44.920  42.450  1.00  0.00           C
ATOM   3015  HE1 LYS A 843      59.220  45.790  43.010  1.00  0.00           H
ATOM   3016  HE2 LYS A 843      60.270  44.220  43.040  1.00  0.00           H
ATOM   3017  NZ  LYS A 843      58.580  44.170  41.860  1.00  0.00           N
ATOM   3018  HZ1 LYS A 843      58.000  44.820  41.310  1.00  0.00           H
ATOM   3019  HZ2 LYS A 843      58.070  43.620  42.580  1.00  0.00           H
ATOM   3020  HZ3 LYS A 843      59.040  43.510  41.190  1.00  0.00           H
ATOM   3021  C   LYS A 843      64.060  45.410  40.710  1.00  0.00           C
ATOM   3022  O   LYS A 843      63.500  44.980  39.630  1.00  0.00           O
ATOM   3023  N   GLN A 844      65.270  46.080  40.670  1.00  0.00           N
ATOM   3024  HN  GLN A 844      65.840  46.330  41.440  1.00  0.00           H
ATOM   3025  CA  GLN A 844      65.760  46.630  39.360  1.00  0.00           C
ATOM   3026  HA  GLN A 844      64.910  46.710  38.700  1.00  0.00           H
ATOM   3027  CB  GLN A 844      66.450  47.920  39.630  1.00  0.00           C
ATOM   3028  HB1 GLN A 844      66.870  48.190  38.640  1.00  0.00           H
ATOM   3029  HB2 GLN A 844      67.340  47.800  40.270  1.00  0.00           H
ATOM   3030  CG  GLN A 844      65.600  49.130  40.160  1.00  0.00           C
ATOM   3031  HG1 GLN A 844      66.090  50.070  40.460  1.00  0.00           H
ATOM   3032  HG2 GLN A 844      64.970  48.770  41.000  1.00  0.00           H
ATOM   3033  CD  GLN A 844      64.460  49.440  39.100  1.00  0.00           C
ATOM   3034  OE1 GLN A 844      63.240  49.420  39.410  1.00  0.00           O
ATOM   3035  NE2 GLN A 844      64.810  49.660  37.830  1.00  0.00           N
ATOM   3036 HE21 GLN A 844      64.140  49.650  37.100  1.00  0.00           H
ATOM   3037 HE22 GLN A 844      65.710  49.980  37.540  1.00  0.00           H
ATOM   3038  C   GLN A 844      66.720  45.590  38.720  1.00  0.00           C
ATOM   3039  O   GLN A 844      67.660  45.870  38.010  1.00  0.00           O
ATOM   3040  N   PHE A 845      66.590  44.270  39.070  1.00  0.00           N
ATOM   3041  HN  PHE A 845      65.930  44.100  39.800  1.00  0.00           H
ATOM   3042  CA  PHE A 845      67.470  43.180  38.670  1.00  0.00           C
ATOM   3043  HA  PHE A 845      68.420  43.570  38.360  1.00  0.00           H
ATOM   3044  CB  PHE A 845      67.420  42.110  39.780  1.00  0.00           C
ATOM   3045  HB1 PHE A 845      66.460  41.560  39.930  1.00  0.00           H
ATOM   3046  HB2 PHE A 845      67.690  42.610  40.740  1.00  0.00           H
ATOM   3047  CG  PHE A 845      68.420  41.080  39.510  1.00  0.00           C
ATOM   3048  CD1 PHE A 845      69.650  41.090  40.210  1.00  0.00           C
ATOM   3049  HD1 PHE A 845      69.820  41.960  40.840  1.00  0.00           H
ATOM   3050  CE1 PHE A 845      70.610  40.120  40.100  1.00  0.00           C
ATOM   3051  HE1 PHE A 845      71.530  40.170  40.660  1.00  0.00           H
ATOM   3052  CZ  PHE A 845      70.390  39.000  39.310  1.00  0.00           C
ATOM   3053  HZ  PHE A 845      71.160  38.260  39.110  1.00  0.00           H
ATOM   3054  CD2 PHE A 845      68.280  39.950  38.670  1.00  0.00           C
ATOM   3055  HD2 PHE A 845      67.410  39.830  38.030  1.00  0.00           H
ATOM   3056  CE2 PHE A 845      69.260  38.940  38.590  1.00  0.00           C
ATOM   3057  HE2 PHE A 845      68.970  38.060  38.040  1.00  0.00           H
ATOM   3058  C   PHE A 845      66.950  42.600  37.360  1.00  0.00           C
ATOM   3059  O   PHE A 845      67.660  42.010  36.580  1.00  0.00           O
ATOM   3060  N   LYS A 846      65.690  42.890  36.940  1.00  0.00           N
ATOM   3061  HN  LYS A 846      65.180  43.530  37.510  1.00  0.00           H
ATOM   3062  CA  LYS A 846      65.160  42.640  35.630  1.00  0.00           C
ATOM   3063  HA  LYS A 846      65.190  41.590  35.400  1.00  0.00           H
ATOM   3064  CB  LYS A 846      63.620  42.950  35.560  1.00  0.00           C
ATOM   3065  HB1 LYS A 846      63.130  42.290  36.310  1.00  0.00           H
ATOM   3066  HB2 LYS A 846      63.190  42.610  34.590  1.00  0.00           H
ATOM   3067  CG  LYS A 846      63.210  44.360  35.850  1.00  0.00           C
ATOM   3068  HG1 LYS A 846      63.660  45.080  35.120  1.00  0.00           H
ATOM   3069  HG2 LYS A 846      63.540  44.740  36.840  1.00  0.00           H
ATOM   3070  CD  LYS A 846      61.660  44.600  35.880  1.00  0.00           C
ATOM   3071  HD1 LYS A 846      61.190  43.590  35.950  1.00  0.00           H
ATOM   3072  HD2 LYS A 846      61.380  44.850  34.830  1.00  0.00           H
ATOM   3073  CE  LYS A 846      61.200  45.770  36.850  1.00  0.00           C
ATOM   3074  HE1 LYS A 846      61.940  46.590  36.840  1.00  0.00           H
ATOM   3075  HE2 LYS A 846      61.090  45.200  37.790  1.00  0.00           H
ATOM   3076  NZ  LYS A 846      59.880  46.310  36.400  1.00  0.00           N
ATOM   3077  HZ1 LYS A 846      60.010  46.590  35.410  1.00  0.00           H
ATOM   3078  HZ2 LYS A 846      59.700  47.170  36.970  1.00  0.00           H
ATOM   3079  HZ3 LYS A 846      59.160  45.560  36.350  1.00  0.00           H
ATOM   3080  C   LYS A 846      65.760  43.500  34.570  1.00  0.00           C
ATOM   3081  O   LYS A 846      65.680  43.140  33.450  1.00  0.00           O
ATOM   3082  N   THR A 847      66.310  44.660  34.920  1.00  0.00           N
ATOM   3083  HN  THR A 847      66.230  44.830  35.890  1.00  0.00           H
ATOM   3084  CA  THR A 847      66.950  45.550  33.920  1.00  0.00           C
ATOM   3085  HA  THR A 847      66.600  45.330  32.930  1.00  0.00           H
ATOM   3086  CB  THR A 847      66.700  47.020  34.250  1.00  0.00           C
ATOM   3087  HB  THR A 847      67.440  47.720  33.820  1.00  0.00           H
ATOM   3088  OG1 THR A 847      66.530  47.210  35.640  1.00  0.00           O
ATOM   3089  HG1 THR A 847      67.380  47.400  36.030  1.00  0.00           H
ATOM   3090  CG2 THR A 847      65.380  47.480  33.690  1.00  0.00           C
ATOM   3091 HG21 THR A 847      65.040  48.470  34.090  1.00  0.00           H
ATOM   3092 HG22 THR A 847      64.550  46.770  33.890  1.00  0.00           H
ATOM   3093 HG23 THR A 847      65.440  47.530  32.570  1.00  0.00           H
ATOM   3094  C   THR A 847      68.420  45.300  33.700  1.00  0.00           C
ATOM   3095  O   THR A 847      69.100  46.130  33.110  1.00  0.00           O
ATOM   3096  N   LYS A 848      69.010  44.220  34.250  1.00  0.00           N
ATOM   3097  HN  LYS A 848      68.400  43.540  34.640  1.00  0.00           H
ATOM   3098  CA  LYS A 848      70.370  43.710  34.210  1.00  0.00           C
ATOM   3099  HA  LYS A 848      71.040  44.530  33.990  1.00  0.00           H
ATOM   3100  CB  LYS A 848      70.630  43.030  35.580  1.00  0.00           C
ATOM   3101  HB1 LYS A 848      71.650  42.560  35.510  1.00  0.00           H
ATOM   3102  HB2 LYS A 848      69.820  42.320  35.840  1.00  0.00           H
ATOM   3103  CG  LYS A 848      70.500  44.040  36.780  1.00  0.00           C
ATOM   3104  HG1 LYS A 848      70.350  43.360  37.640  1.00  0.00           H
ATOM   3105  HG2 LYS A 848      69.530  44.580  36.720  1.00  0.00           H
ATOM   3106  CD  LYS A 848      71.700  45.070  36.850  1.00  0.00           C
ATOM   3107  HD1 LYS A 848      71.580  45.740  35.970  1.00  0.00           H
ATOM   3108  HD2 LYS A 848      72.600  44.430  36.770  1.00  0.00           H
ATOM   3109  CE  LYS A 848      71.740  45.960  38.100  1.00  0.00           C
ATOM   3110  HE1 LYS A 848      72.550  46.720  38.030  1.00  0.00           H
ATOM   3111  HE2 LYS A 848      71.970  45.340  38.990  1.00  0.00           H
ATOM   3112  NZ  LYS A 848      70.470  46.500  38.370  1.00  0.00           N
ATOM   3113  HZ1 LYS A 848      70.570  47.250  39.090  1.00  0.00           H
ATOM   3114  HZ2 LYS A 848      69.740  45.810  38.640  1.00  0.00           H
ATOM   3115  HZ3 LYS A 848      70.100  47.010  37.540  1.00  0.00           H
ATOM   3116  C   LYS A 848      70.530  42.660  33.060  1.00  0.00           C
ATOM   3117  O   LYS A 848      69.580  42.390  32.360  1.00  0.00           O
ATOM   3118  N   ARG A 849      71.700  41.970  32.930  1.00  0.00           N
ATOM   3119  HN  ARG A 849      72.460  42.240  33.510  1.00  0.00           H
ATOM   3120  CA  ARG A 849      71.790  40.800  32.090  1.00  0.00           C
ATOM   3121  HA  ARG A 849      70.820  40.500  31.740  1.00  0.00           H
ATOM   3122  CB  ARG A 849      72.730  41.100  30.890  1.00  0.00           C
ATOM   3123  HB1 ARG A 849      72.920  40.080  30.510  1.00  0.00           H
ATOM   3124  HB2 ARG A 849      73.750  41.470  31.170  1.00  0.00           H
ATOM   3125  CG  ARG A 849      72.020  41.890  29.810  1.00  0.00           C
ATOM   3126  HG1 ARG A 849      71.500  42.760  30.240  1.00  0.00           H
ATOM   3127  HG2 ARG A 849      71.220  41.260  29.370  1.00  0.00           H
ATOM   3128  CD  ARG A 849      73.000  42.360  28.700  1.00  0.00           C
ATOM   3129  HD1 ARG A 849      73.850  42.870  29.200  1.00  0.00           H
ATOM   3130  HD2 ARG A 849      72.520  43.070  27.980  1.00  0.00           H
ATOM   3131  NE  ARG A 849      73.400  41.140  27.980  1.00  0.00           N
ATOM   3132  HE  ARG A 849      72.760  40.620  27.410  1.00  0.00           H
ATOM   3133  CZ  ARG A 849      74.520  40.490  28.060  1.00  0.00           C
ATOM   3134  NH1 ARG A 849      74.520  39.260  27.600  1.00  0.00           N
ATOM   3135 HH11 ARG A 849      73.630  38.920  27.300  1.00  0.00           H
ATOM   3136 HH12 ARG A 849      75.240  38.640  27.910  1.00  0.00           H
ATOM   3137  NH2 ARG A 849      75.680  41.050  28.460  1.00  0.00           N
ATOM   3138 HH21 ARG A 849      75.760  41.980  28.830  1.00  0.00           H
ATOM   3139 HH22 ARG A 849      76.480  40.550  28.150  1.00  0.00           H
ATOM   3140  C   ARG A 849      72.220  39.610  32.930  1.00  0.00           C
ATOM   3141  O   ARG A 849      72.590  38.530  32.440  1.00  0.00           O
ATOM   3142  N   TYR A 850      72.140  39.720  34.250  1.00  0.00           N
ATOM   3143  HN  TYR A 850      71.870  40.630  34.560  1.00  0.00           H
ATOM   3144  CA  TYR A 850      72.630  38.650  35.130  1.00  0.00           C
ATOM   3145  HA  TYR A 850      73.610  38.360  34.800  1.00  0.00           H
ATOM   3146  CB  TYR A 850      72.770  39.040  36.630  1.00  0.00           C
ATOM   3147  HB1 TYR A 850      72.880  38.200  37.350  1.00  0.00           H
ATOM   3148  HB2 TYR A 850      71.770  39.490  36.750  1.00  0.00           H
ATOM   3149  CG  TYR A 850      73.800  40.080  36.990  1.00  0.00           C
ATOM   3150  CD1 TYR A 850      75.090  39.950  36.450  1.00  0.00           C
ATOM   3151  HD1 TYR A 850      75.240  39.180  35.700  1.00  0.00           H
ATOM   3152  CE1 TYR A 850      76.060  40.930  36.810  1.00  0.00           C
ATOM   3153  HE1 TYR A 850      76.990  40.900  36.270  1.00  0.00           H
ATOM   3154  CZ  TYR A 850      75.820  41.890  37.780  1.00  0.00           C
ATOM   3155  OH  TYR A 850      76.820  42.910  37.870  1.00  0.00           O
ATOM   3156  HH  TYR A 850      76.440  43.550  38.480  1.00  0.00           H
ATOM   3157  CD2 TYR A 850      73.540  41.060  37.900  1.00  0.00           C
ATOM   3158  HD2 TYR A 850      72.540  41.100  38.270  1.00  0.00           H
ATOM   3159  CE2 TYR A 850      74.500  42.010  38.220  1.00  0.00           C
ATOM   3160  HE2 TYR A 850      74.340  42.890  38.830  1.00  0.00           H
ATOM   3161  C   TYR A 850      71.690  37.450  35.040  1.00  0.00           C
ATOM   3162  O   TYR A 850      70.520  37.670  34.800  1.00  0.00           O
ATOM   3163  N   PHE A 851      72.270  36.230  35.120  1.00  0.00           N
ATOM   3164  HN  PHE A 851      73.220  36.170  35.430  1.00  0.00           H
ATOM   3165  CA  PHE A 851      71.590  34.910  35.030  1.00  0.00           C
ATOM   3166  HA  PHE A 851      72.380  34.180  34.870  1.00  0.00           H
ATOM   3167  CB  PHE A 851      70.600  34.800  36.280  1.00  0.00           C
ATOM   3168  HB1 PHE A 851      70.030  33.850  36.330  1.00  0.00           H
ATOM   3169  HB2 PHE A 851      69.840  35.600  36.250  1.00  0.00           H
ATOM   3170  CG  PHE A 851      71.330  34.790  37.600  1.00  0.00           C
ATOM   3171  CD1 PHE A 851      72.440  33.980  37.820  1.00  0.00           C
ATOM   3172  HD1 PHE A 851      72.810  33.410  36.980  1.00  0.00           H
ATOM   3173  CE1 PHE A 851      73.020  33.830  39.000  1.00  0.00           C
ATOM   3174  HE1 PHE A 851      73.820  33.120  39.030  1.00  0.00           H
ATOM   3175  CZ  PHE A 851      72.540  34.460  40.100  1.00  0.00           C
ATOM   3176  HZ  PHE A 851      72.900  34.270  41.110  1.00  0.00           H
ATOM   3177  CD2 PHE A 851      70.880  35.550  38.700  1.00  0.00           C
ATOM   3178  HD2 PHE A 851      69.960  36.100  38.650  1.00  0.00           H
ATOM   3179  CE2 PHE A 851      71.490  35.390  39.950  1.00  0.00           C
ATOM   3180  HE2 PHE A 851      71.110  35.870  40.840  1.00  0.00           H
ATOM   3181  C   PHE A 851      70.740  34.740  33.770  1.00  0.00           C
ATOM   3182  O   PHE A 851      70.590  35.610  32.900  1.00  0.00           O
ATOM   3183  N   PRO A 852      70.160  33.590  33.580  1.00  0.00           N
ATOM   3184  CD  PRO A 852      70.750  32.300  33.870  1.00  0.00           C
ATOM   3185  HD1 PRO A 852      70.830  32.200  34.980  1.00  0.00           H
ATOM   3186  HD2 PRO A 852      71.790  32.260  33.450  1.00  0.00           H
ATOM   3187  CA  PRO A 852      68.960  33.370  32.770  1.00  0.00           C
ATOM   3188  HA  PRO A 852      69.270  33.470  31.750  1.00  0.00           H
ATOM   3189  CB  PRO A 852      68.500  31.880  33.120  1.00  0.00           C
ATOM   3190  HB1 PRO A 852      67.820  31.410  32.390  1.00  0.00           H
ATOM   3191  HB2 PRO A 852      68.110  31.930  34.170  1.00  0.00           H
ATOM   3192  CG  PRO A 852      69.850  31.140  33.280  1.00  0.00           C
ATOM   3193  HG1 PRO A 852      69.920  30.220  33.900  1.00  0.00           H
ATOM   3194  HG2 PRO A 852      70.280  30.850  32.300  1.00  0.00           H
ATOM   3195  C   PRO A 852      67.820  34.330  32.780  1.00  0.00           C
ATOM   3196  O   PRO A 852      67.530  34.780  33.860  1.00  0.00           O
ATOM   3197  N   THR A 853      67.180  34.700  31.660  1.00  0.00           N
ATOM   3198  HN  THR A 853      67.370  34.220  30.810  1.00  0.00           H
ATOM   3199  CA  THR A 853      66.090  35.680  31.600  1.00  0.00           C
ATOM   3200  HA  THR A 853      66.360  36.680  31.920  1.00  0.00           H
ATOM   3201  CB  THR A 853      65.630  35.960  30.120  1.00  0.00           C
ATOM   3202  HB  THR A 853      66.580  36.270  29.630  1.00  0.00           H
ATOM   3203  OG1 THR A 853      64.650  37.010  29.930  1.00  0.00           O
ATOM   3204  HG1 THR A 853      64.990  37.600  29.250  1.00  0.00           H
ATOM   3205  CG2 THR A 853      65.240  34.670  29.360  1.00  0.00           C
ATOM   3206 HG21 THR A 853      66.030  33.890  29.430  1.00  0.00           H
ATOM   3207 HG22 THR A 853      65.090  34.950  28.290  1.00  0.00           H
ATOM   3208 HG23 THR A 853      64.310  34.240  29.770  1.00  0.00           H
ATOM   3209  C   THR A 853      64.900  35.430  32.500  1.00  0.00           C
ATOM   3210  O   THR A 853      64.480  36.390  33.230  1.00  0.00           O
ATOM   3211  N   LYS A 854      64.340  34.270  32.590  1.00  0.00           N
ATOM   3212  HN  LYS A 854      64.640  33.580  31.930  1.00  0.00           H
ATOM   3213  CA  LYS A 854      63.200  33.940  33.450  1.00  0.00           C
ATOM   3214  HA  LYS A 854      62.360  34.600  33.280  1.00  0.00           H
ATOM   3215  CB  LYS A 854      62.510  32.610  33.020  1.00  0.00           C
ATOM   3216  HB1 LYS A 854      61.690  32.320  33.710  1.00  0.00           H
ATOM   3217  HB2 LYS A 854      63.200  31.740  32.960  1.00  0.00           H
ATOM   3218  CG  LYS A 854      61.830  32.560  31.610  1.00  0.00           C
ATOM   3219  HG1 LYS A 854      61.550  31.520  31.310  1.00  0.00           H
ATOM   3220  HG2 LYS A 854      62.670  32.810  30.900  1.00  0.00           H
ATOM   3221  CD  LYS A 854      60.650  33.580  31.410  1.00  0.00           C
ATOM   3222  HD1 LYS A 854      60.920  34.610  31.740  1.00  0.00           H
ATOM   3223  HD2 LYS A 854      59.790  33.250  32.030  1.00  0.00           H
ATOM   3224  CE  LYS A 854      60.030  33.740  30.010  1.00  0.00           C
ATOM   3225  HE1 LYS A 854      59.300  34.570  30.090  1.00  0.00           H
ATOM   3226  HE2 LYS A 854      59.580  32.770  29.710  1.00  0.00           H
ATOM   3227  NZ  LYS A 854      61.100  34.040  29.080  1.00  0.00           N
ATOM   3228  HZ1 LYS A 854      60.820  34.190  28.090  1.00  0.00           H
ATOM   3229  HZ2 LYS A 854      61.760  33.220  29.080  1.00  0.00           H
ATOM   3230  HZ3 LYS A 854      61.440  34.940  29.460  1.00  0.00           H
ATOM   3231  C   LYS A 854      63.500  33.950  34.900  1.00  0.00           C
ATOM   3232  O   LYS A 854      62.810  34.560  35.660  1.00  0.00           O
ATOM   3233  N   VAL A 855      64.640  33.370  35.340  1.00  0.00           N
ATOM   3234  HN  VAL A 855      65.310  32.940  34.730  1.00  0.00           H
ATOM   3235  CA  VAL A 855      65.130  33.530  36.680  1.00  0.00           C
ATOM   3236  HA  VAL A 855      64.470  33.010  37.360  1.00  0.00           H
ATOM   3237  CB  VAL A 855      66.580  32.890  36.780  1.00  0.00           C
ATOM   3238  HB  VAL A 855      67.320  33.250  36.030  1.00  0.00           H
ATOM   3239  CG1 VAL A 855      67.210  33.120  38.180  1.00  0.00           C
ATOM   3240 HG11 VAL A 855      67.780  32.250  38.540  1.00  0.00           H
ATOM   3241 HG12 VAL A 855      66.410  33.290  38.930  1.00  0.00           H
ATOM   3242 HG13 VAL A 855      67.890  34.000  38.250  1.00  0.00           H
ATOM   3243  CG2 VAL A 855      66.490  31.340  36.660  1.00  0.00           C
ATOM   3244 HG21 VAL A 855      66.100  31.060  35.660  1.00  0.00           H
ATOM   3245 HG22 VAL A 855      65.800  30.970  37.440  1.00  0.00           H
ATOM   3246 HG23 VAL A 855      67.470  30.850  36.860  1.00  0.00           H
ATOM   3247  C   VAL A 855      65.330  35.040  37.120  1.00  0.00           C
ATOM   3248  O   VAL A 855      64.810  35.510  38.090  1.00  0.00           O
ATOM   3249  N   ARG A 856      66.030  35.840  36.250  1.00  0.00           N
ATOM   3250  HN  ARG A 856      66.170  35.470  35.340  1.00  0.00           H
ATOM   3251  CA  ARG A 856      66.180  37.240  36.390  1.00  0.00           C
ATOM   3252  HA  ARG A 856      66.790  37.320  37.290  1.00  0.00           H
ATOM   3253  CB  ARG A 856      66.930  37.760  35.170  1.00  0.00           C
ATOM   3254  HB1 ARG A 856      66.220  37.640  34.320  1.00  0.00           H
ATOM   3255  HB2 ARG A 856      67.750  37.160  34.720  1.00  0.00           H
ATOM   3256  CG  ARG A 856      67.310  39.210  35.270  1.00  0.00           C
ATOM   3257  HG1 ARG A 856      68.180  39.320  35.950  1.00  0.00           H
ATOM   3258  HG2 ARG A 856      66.480  39.760  35.780  1.00  0.00           H
ATOM   3259  CD  ARG A 856      67.670  39.900  33.930  1.00  0.00           C
ATOM   3260  HD1 ARG A 856      67.880  40.970  34.110  1.00  0.00           H
ATOM   3261  HD2 ARG A 856      66.830  39.740  33.210  1.00  0.00           H
ATOM   3262  NE  ARG A 856      68.800  39.120  33.360  1.00  0.00           N
ATOM   3263  HE  ARG A 856      69.480  38.580  33.850  1.00  0.00           H
ATOM   3264  CZ  ARG A 856      68.900  38.800  32.050  1.00  0.00           C
ATOM   3265  NH1 ARG A 856      68.210  39.460  31.140  1.00  0.00           N
ATOM   3266 HH11 ARG A 856      67.570  40.150  31.470  1.00  0.00           H
ATOM   3267 HH12 ARG A 856      68.330  39.260  30.170  1.00  0.00           H
ATOM   3268  NH2 ARG A 856      69.750  37.860  31.710  1.00  0.00           N
ATOM   3269 HH21 ARG A 856      69.870  37.470  30.800  1.00  0.00           H
ATOM   3270 HH22 ARG A 856      70.050  37.250  32.450  1.00  0.00           H
ATOM   3271  C   ARG A 856      64.880  37.950  36.580  1.00  0.00           C
ATOM   3272  O   ARG A 856      64.830  38.780  37.510  1.00  0.00           O
ATOM   3273  N   SER A 857      63.830  37.650  35.790  1.00  0.00           N
ATOM   3274  HN  SER A 857      63.920  37.000  35.040  1.00  0.00           H
ATOM   3275  CA  SER A 857      62.480  38.190  36.050  1.00  0.00           C
ATOM   3276  HA  SER A 857      62.550  39.270  36.070  1.00  0.00           H
ATOM   3277  CB  SER A 857      61.620  37.750  34.900  1.00  0.00           C
ATOM   3278  HB1 SER A 857      60.790  38.480  34.910  1.00  0.00           H
ATOM   3279  HB2 SER A 857      61.140  36.760  35.040  1.00  0.00           H
ATOM   3280  OG  SER A 857      62.130  37.850  33.590  1.00  0.00           O
ATOM   3281  HG1 SER A 857      62.840  37.210  33.490  1.00  0.00           H
ATOM   3282  C   SER A 857      61.810  37.880  37.410  1.00  0.00           C
ATOM   3283  O   SER A 857      61.390  38.760  38.140  1.00  0.00           O
ATOM   3284  N   THR A 858      61.830  36.620  37.820  1.00  0.00           N
ATOM   3285  HN  THR A 858      62.200  35.960  37.170  1.00  0.00           H
ATOM   3286  CA  THR A 858      61.370  36.100  39.110  1.00  0.00           C
ATOM   3287  HA  THR A 858      60.320  36.320  39.250  1.00  0.00           H
ATOM   3288  CB  THR A 858      61.550  34.580  39.000  1.00  0.00           C
ATOM   3289  HB  THR A 858      62.630  34.310  38.980  1.00  0.00           H
ATOM   3290  OG1 THR A 858      60.980  34.050  37.800  1.00  0.00           O
ATOM   3291  HG1 THR A 858      60.040  33.980  37.930  1.00  0.00           H
ATOM   3292  CG2 THR A 858      60.820  33.880  40.070  1.00  0.00           C
ATOM   3293 HG21 THR A 858      61.180  34.090  41.090  1.00  0.00           H
ATOM   3294 HG22 THR A 858      60.770  32.790  39.890  1.00  0.00           H
ATOM   3295 HG23 THR A 858      59.740  34.150  40.000  1.00  0.00           H
ATOM   3296  C   THR A 858      62.170  36.700  40.270  1.00  0.00           C
ATOM   3297  O   THR A 858      61.600  36.970  41.350  1.00  0.00           O
ATOM   3298  N   ILE A 859      63.450  36.890  40.190  1.00  0.00           N
ATOM   3299  HN  ILE A 859      63.950  36.650  39.350  1.00  0.00           H
ATOM   3300  CA  ILE A 859      64.220  37.590  41.200  1.00  0.00           C
ATOM   3301  HA  ILE A 859      64.040  37.140  42.160  1.00  0.00           H
ATOM   3302  CB  ILE A 859      65.670  37.670  40.790  1.00  0.00           C
ATOM   3303  HB  ILE A 859      65.680  38.050  39.740  1.00  0.00           H
ATOM   3304  CG2 ILE A 859      66.410  38.670  41.620  1.00  0.00           C
ATOM   3305 HG21 ILE A 859      66.200  39.760  41.520  1.00  0.00           H
ATOM   3306 HG22 ILE A 859      67.500  38.570  41.420  1.00  0.00           H
ATOM   3307 HG23 ILE A 859      66.350  38.370  42.680  1.00  0.00           H
ATOM   3308  CG1 ILE A 859      66.300  36.290  40.960  1.00  0.00           C
ATOM   3309 HG11 ILE A 859      65.680  35.470  40.550  1.00  0.00           H
ATOM   3310 HG12 ILE A 859      66.280  36.010  42.040  1.00  0.00           H
ATOM   3311  CD  ILE A 859      67.770  36.120  40.460  1.00  0.00           C
ATOM   3312  HD1 ILE A 859      67.860  36.160  39.350  1.00  0.00           H
ATOM   3313  HD2 ILE A 859      68.070  35.080  40.670  1.00  0.00           H
ATOM   3314  HD3 ILE A 859      68.520  36.790  40.930  1.00  0.00           H
ATOM   3315  C   ILE A 859      63.750  39.060  41.360  1.00  0.00           C
ATOM   3316  O   ILE A 859      63.570  39.480  42.510  1.00  0.00           O
ATOM   3317  N   SER A 860      63.430  39.790  40.280  1.00  0.00           N
ATOM   3318  HN  SER A 860      63.560  39.420  39.360  1.00  0.00           H
ATOM   3319  CA  SER A 860      62.750  41.070  40.380  1.00  0.00           C
ATOM   3320  HA  SER A 860      63.310  41.860  40.880  1.00  0.00           H
ATOM   3321  CB  SER A 860      62.460  41.640  38.980  1.00  0.00           C
ATOM   3322  HB1 SER A 860      61.750  41.080  38.340  1.00  0.00           H
ATOM   3323  HB2 SER A 860      63.420  41.670  38.430  1.00  0.00           H
ATOM   3324  OG  SER A 860      61.940  42.980  38.970  1.00  0.00           O
ATOM   3325  HG1 SER A 860      62.710  43.530  39.130  1.00  0.00           H
ATOM   3326  C   SER A 860      61.410  41.020  41.150  1.00  0.00           C
ATOM   3327  O   SER A 860      61.060  41.930  41.950  1.00  0.00           O
ATOM   3328  N   ASP A 861      60.530  39.950  40.900  1.00  0.00           N
ATOM   3329  HN  ASP A 861      60.820  39.160  40.370  1.00  0.00           H
ATOM   3330  CA  ASP A 861      59.190  39.860  41.500  1.00  0.00           C
ATOM   3331  HA  ASP A 861      58.730  40.830  41.500  1.00  0.00           H
ATOM   3332  CB  ASP A 861      58.330  38.900  40.700  1.00  0.00           C
ATOM   3333  HB1 ASP A 861      57.390  38.730  41.260  1.00  0.00           H
ATOM   3334  HB2 ASP A 861      58.890  37.940  40.570  1.00  0.00           H
ATOM   3335  CG  ASP A 861      57.900  39.580  39.400  1.00  0.00           C
ATOM   3336  OD1 ASP A 861      58.160  40.810  39.120  1.00  0.00           O
ATOM   3337  OD2 ASP A 861      57.160  38.930  38.660  1.00  0.00           O
ATOM   3338  C   ASP A 861      59.190  39.300  42.900  1.00  0.00           C
ATOM   3339  O   ASP A 861      58.260  39.540  43.700  1.00  0.00           O
ATOM   3340  N   PHE A 862      60.260  38.630  43.270  1.00  0.00           N
ATOM   3341  HN  PHE A 862      61.020  38.380  42.670  1.00  0.00           H
ATOM   3342  CA  PHE A 862      60.470  38.030  44.540  1.00  0.00           C
ATOM   3343  HA  PHE A 862      59.520  37.950  45.050  1.00  0.00           H
ATOM   3344  CB  PHE A 862      61.160  36.640  44.370  1.00  0.00           C
ATOM   3345  HB1 PHE A 862      62.270  36.670  44.290  1.00  0.00           H
ATOM   3346  HB2 PHE A 862      60.770  36.180  43.430  1.00  0.00           H
ATOM   3347  CG  PHE A 862      60.770  35.620  45.290  1.00  0.00           C
ATOM   3348  CD1 PHE A 862      59.370  35.520  45.540  1.00  0.00           C
ATOM   3349  HD1 PHE A 862      58.650  36.230  45.160  1.00  0.00           H
ATOM   3350  CE1 PHE A 862      58.900  34.480  46.310  1.00  0.00           C
ATOM   3351  HE1 PHE A 862      57.830  34.510  46.500  1.00  0.00           H
ATOM   3352  CZ  PHE A 862      59.740  33.390  46.640  1.00  0.00           C
ATOM   3353  HZ  PHE A 862      59.370  32.540  47.220  1.00  0.00           H
ATOM   3354  CD2 PHE A 862      61.610  34.530  45.630  1.00  0.00           C
ATOM   3355  HD2 PHE A 862      62.650  34.600  45.360  1.00  0.00           H
ATOM   3356  CE2 PHE A 862      61.130  33.440  46.270  1.00  0.00           C
ATOM   3357  HE2 PHE A 862      61.750  32.620  46.600  1.00  0.00           H
ATOM   3358  C   PHE A 862      61.340  38.870  45.440  1.00  0.00           C
ATOM   3359  O   PHE A 862      61.910  38.440  46.430  1.00  0.00           O
ATOM   3360  N   ALA A 863      61.500  40.180  45.110  1.00  0.00           N
ATOM   3361  HN  ALA A 863      60.920  40.540  44.390  1.00  0.00           H
ATOM   3362  CA  ALA A 863      62.360  41.150  45.780  1.00  0.00           C
ATOM   3363  HA  ALA A 863      63.340  40.700  45.710  1.00  0.00           H
ATOM   3364  CB  ALA A 863      62.050  42.550  45.260  1.00  0.00           C
ATOM   3365  HB1 ALA A 863      62.620  43.400  45.710  1.00  0.00           H
ATOM   3366  HB2 ALA A 863      61.000  42.880  45.330  1.00  0.00           H
ATOM   3367  HB3 ALA A 863      62.290  42.580  44.170  1.00  0.00           H
ATOM   3368  C   ALA A 863      62.100  41.230  47.250  1.00  0.00           C
ATOM   3369  O   ALA A 863      63.150  41.080  47.930  1.00  0.00           O
ATOM   3370  N   VAL A 864      60.860  41.370  47.860  1.00  0.00           N
ATOM   3371  HN  VAL A 864      60.060  41.480  47.280  1.00  0.00           H
ATOM   3372  CA  VAL A 864      60.620  41.400  49.320  1.00  0.00           C
ATOM   3373  HA  VAL A 864      61.360  42.040  49.770  1.00  0.00           H
ATOM   3374  CB  VAL A 864      59.220  41.800  49.660  1.00  0.00           C
ATOM   3375  HB  VAL A 864      58.520  41.260  48.990  1.00  0.00           H
ATOM   3376  CG1 VAL A 864      58.820  41.490  51.170  1.00  0.00           C
ATOM   3377 HG11 VAL A 864      57.930  42.080  51.460  1.00  0.00           H
ATOM   3378 HG12 VAL A 864      59.680  41.890  51.740  1.00  0.00           H
ATOM   3379 HG13 VAL A 864      58.700  40.400  51.380  1.00  0.00           H
ATOM   3380  CG2 VAL A 864      58.910  43.240  49.360  1.00  0.00           C
ATOM   3381 HG21 VAL A 864      59.290  43.540  48.360  1.00  0.00           H
ATOM   3382 HG22 VAL A 864      59.540  43.880  50.030  1.00  0.00           H
ATOM   3383 HG23 VAL A 864      57.900  43.660  49.530  1.00  0.00           H
ATOM   3384  C   VAL A 864      60.940  40.100  49.990  1.00  0.00           C
ATOM   3385  O   VAL A 864      61.500  40.160  51.090  1.00  0.00           O
ATOM   3386  N   PHE A 865      60.510  38.940  49.390  1.00  0.00           N
ATOM   3387  HN  PHE A 865      59.820  38.820  48.680  1.00  0.00           H
ATOM   3388  CA  PHE A 865      60.700  37.700  50.020  1.00  0.00           C
ATOM   3389  HA  PHE A 865      60.400  37.910  51.030  1.00  0.00           H
ATOM   3390  CB  PHE A 865      59.840  36.630  49.300  1.00  0.00           C
ATOM   3391  HB1 PHE A 865      60.180  36.610  48.250  1.00  0.00           H
ATOM   3392  HB2 PHE A 865      58.760  36.910  49.350  1.00  0.00           H
ATOM   3393  CG  PHE A 865      60.010  35.250  49.880  1.00  0.00           C
ATOM   3394  CD1 PHE A 865      60.920  34.350  49.420  1.00  0.00           C
ATOM   3395  HD1 PHE A 865      61.510  34.680  48.570  1.00  0.00           H
ATOM   3396  CE1 PHE A 865      61.040  33.050  49.990  1.00  0.00           C
ATOM   3397  HE1 PHE A 865      61.680  32.300  49.540  1.00  0.00           H
ATOM   3398  CZ  PHE A 865      60.360  32.800  51.130  1.00  0.00           C
ATOM   3399  HZ  PHE A 865      60.530  31.840  51.580  1.00  0.00           H
ATOM   3400  CD2 PHE A 865      59.350  34.950  51.120  1.00  0.00           C
ATOM   3401  HD2 PHE A 865      58.850  35.770  51.620  1.00  0.00           H
ATOM   3402  CE2 PHE A 865      59.570  33.700  51.740  1.00  0.00           C
ATOM   3403  HE2 PHE A 865      59.080  33.530  52.690  1.00  0.00           H
ATOM   3404  C   PHE A 865      62.220  37.280  50.140  1.00  0.00           C
ATOM   3405  O   PHE A 865      62.580  36.740  51.190  1.00  0.00           O
ATOM   3406  N   LEU A 866      63.020  37.550  49.060  1.00  0.00           N
ATOM   3407  HN  LEU A 866      62.640  38.000  48.260  1.00  0.00           H
ATOM   3408  CA  LEU A 866      64.430  37.350  49.130  1.00  0.00           C
ATOM   3409  HA  LEU A 866      64.570  36.310  49.380  1.00  0.00           H
ATOM   3410  CB  LEU A 866      65.000  37.790  47.730  1.00  0.00           C
ATOM   3411  HB1 LEU A 866      66.100  37.920  47.830  1.00  0.00           H
ATOM   3412  HB2 LEU A 866      64.630  38.790  47.420  1.00  0.00           H
ATOM   3413  CG  LEU A 866      64.740  36.920  46.480  1.00  0.00           C
ATOM   3414  HG  LEU A 866      63.660  36.720  46.340  1.00  0.00           H
ATOM   3415  CD1 LEU A 866      65.200  37.540  45.150  1.00  0.00           C
ATOM   3416 HD11 LEU A 866      65.110  36.820  44.300  1.00  0.00           H
ATOM   3417 HD12 LEU A 866      66.270  37.850  45.090  1.00  0.00           H
ATOM   3418 HD13 LEU A 866      64.740  38.470  44.810  1.00  0.00           H
ATOM   3419  CD2 LEU A 866      65.320  35.520  46.620  1.00  0.00           C
ATOM   3420 HD21 LEU A 866      66.420  35.660  46.550  1.00  0.00           H
ATOM   3421 HD22 LEU A 866      65.170  34.900  45.700  1.00  0.00           H
ATOM   3422 HD23 LEU A 866      64.950  34.960  47.500  1.00  0.00           H
ATOM   3423  C   LEU A 866      65.040  38.180  50.210  1.00  0.00           C
ATOM   3424  O   LEU A 866      65.980  37.700  50.840  1.00  0.00           O
ATOM   3425  N   THR A 867      64.570  39.440  50.440  1.00  0.00           N
ATOM   3426  HN  THR A 867      63.810  39.800  49.900  1.00  0.00           H
ATOM   3427  CA  THR A 867      65.110  40.280  51.500  1.00  0.00           C
ATOM   3428  HA  THR A 867      66.180  40.150  51.570  1.00  0.00           H
ATOM   3429  CB  THR A 867      64.830  41.690  51.290  1.00  0.00           C
ATOM   3430  HB  THR A 867      63.770  42.010  51.320  1.00  0.00           H
ATOM   3431  OG1 THR A 867      65.290  42.120  49.980  1.00  0.00           O
ATOM   3432  HG1 THR A 867      64.810  41.600  49.330  1.00  0.00           H
ATOM   3433  CG2 THR A 867      65.660  42.510  52.350  1.00  0.00           C
ATOM   3434 HG21 THR A 867      65.400  43.580  52.260  1.00  0.00           H
ATOM   3435 HG22 THR A 867      66.760  42.350  52.280  1.00  0.00           H
ATOM   3436 HG23 THR A 867      65.360  42.310  53.400  1.00  0.00           H
ATOM   3437  C   THR A 867      64.740  39.780  52.830  1.00  0.00           C
ATOM   3438  O   THR A 867      65.540  39.850  53.760  1.00  0.00           O
ATOM   3439  N   ILE A 868      63.580  39.230  53.040  1.00  0.00           N
ATOM   3440  HN  ILE A 868      62.850  39.160  52.350  1.00  0.00           H
ATOM   3441  CA  ILE A 868      63.140  38.680  54.280  1.00  0.00           C
ATOM   3442  HA  ILE A 868      63.450  39.450  54.960  1.00  0.00           H
ATOM   3443  CB  ILE A 868      61.570  38.560  54.380  1.00  0.00           C
ATOM   3444  HB  ILE A 868      61.200  37.990  53.500  1.00  0.00           H
ATOM   3445  CG2 ILE A 868      61.200  37.820  55.690  1.00  0.00           C
ATOM   3446 HG21 ILE A 868      61.780  36.890  55.870  1.00  0.00           H
ATOM   3447 HG22 ILE A 868      60.140  37.480  55.680  1.00  0.00           H
ATOM   3448 HG23 ILE A 868      61.510  38.360  56.610  1.00  0.00           H
ATOM   3449  CG1 ILE A 868      61.040  40.020  54.520  1.00  0.00           C
ATOM   3450 HG11 ILE A 868      61.140  40.450  53.500  1.00  0.00           H
ATOM   3451 HG12 ILE A 868      61.680  40.550  55.260  1.00  0.00           H
ATOM   3452  CD  ILE A 868      59.560  40.020  55.140  1.00  0.00           C
ATOM   3453  HD1 ILE A 868      59.570  39.810  56.240  1.00  0.00           H
ATOM   3454  HD2 ILE A 868      58.880  39.350  54.600  1.00  0.00           H
ATOM   3455  HD3 ILE A 868      59.110  41.030  54.990  1.00  0.00           H
ATOM   3456  C   ILE A 868      63.920  37.450  54.660  1.00  0.00           C
ATOM   3457  O   ILE A 868      64.360  37.270  55.810  1.00  0.00           O
ATOM   3458  N   VAL A 869      64.300  36.610  53.610  1.00  0.00           N
ATOM   3459  HN  VAL A 869      63.960  36.720  52.690  1.00  0.00           H
ATOM   3460  CA  VAL A 869      65.260  35.560  53.850  1.00  0.00           C
ATOM   3461  HA  VAL A 869      64.850  34.940  54.630  1.00  0.00           H
ATOM   3462  CB  VAL A 869      65.300  34.630  52.630  1.00  0.00           C
ATOM   3463  HB  VAL A 869      65.430  35.250  51.720  1.00  0.00           H
ATOM   3464  CG1 VAL A 869      66.470  33.680  52.750  1.00  0.00           C
ATOM   3465 HG11 VAL A 869      66.420  33.030  53.640  1.00  0.00           H
ATOM   3466 HG12 VAL A 869      67.410  34.270  52.740  1.00  0.00           H
ATOM   3467 HG13 VAL A 869      66.440  33.070  51.830  1.00  0.00           H
ATOM   3468  CG2 VAL A 869      64.050  33.780  52.570  1.00  0.00           C
ATOM   3469 HG21 VAL A 869      63.990  33.210  51.620  1.00  0.00           H
ATOM   3470 HG22 VAL A 869      63.130  34.400  52.490  1.00  0.00           H
ATOM   3471 HG23 VAL A 869      63.980  33.170  53.490  1.00  0.00           H
ATOM   3472  C   VAL A 869      66.650  36.060  54.310  1.00  0.00           C
ATOM   3473  O   VAL A 869      67.290  35.510  55.220  1.00  0.00           O
ATOM   3474  N   ILE A 870      67.200  37.080  53.650  1.00  0.00           N
ATOM   3475  HN  ILE A 870      66.800  37.450  52.830  1.00  0.00           H
ATOM   3476  CA  ILE A 870      68.470  37.630  53.970  1.00  0.00           C
ATOM   3477  HA  ILE A 870      69.190  36.820  54.000  1.00  0.00           H
ATOM   3478  CB  ILE A 870      69.030  38.720  53.030  1.00  0.00           C
ATOM   3479  HB  ILE A 870      68.290  39.550  53.110  1.00  0.00           H
ATOM   3480  CG2 ILE A 870      70.360  39.330  53.530  1.00  0.00           C
ATOM   3481 HG21 ILE A 870      70.620  40.140  52.830  1.00  0.00           H
ATOM   3482 HG22 ILE A 870      71.150  38.540  53.460  1.00  0.00           H
ATOM   3483 HG23 ILE A 870      70.280  39.850  54.510  1.00  0.00           H
ATOM   3484  CG1 ILE A 870      69.130  38.200  51.620  1.00  0.00           C
ATOM   3485 HG11 ILE A 870      68.300  37.490  51.400  1.00  0.00           H
ATOM   3486 HG12 ILE A 870      70.090  37.650  51.580  1.00  0.00           H
ATOM   3487  CD  ILE A 870      69.050  39.300  50.500  1.00  0.00           C
ATOM   3488  HD1 ILE A 870      69.880  40.000  50.770  1.00  0.00           H
ATOM   3489  HD2 ILE A 870      68.040  39.740  50.650  1.00  0.00           H
ATOM   3490  HD3 ILE A 870      69.090  38.840  49.500  1.00  0.00           H
ATOM   3491  C   ILE A 870      68.540  38.210  55.380  1.00  0.00           C
ATOM   3492  O   ILE A 870      69.480  37.900  56.150  1.00  0.00           O
ATOM   3493  N   MET A 871      67.540  38.930  55.850  1.00  0.00           N
ATOM   3494  HN  MET A 871      66.780  39.240  55.270  1.00  0.00           H
ATOM   3495  CA  MET A 871      67.630  39.360  57.230  1.00  0.00           C
ATOM   3496  HA  MET A 871      68.650  39.630  57.480  1.00  0.00           H
ATOM   3497  CB  MET A 871      66.880  40.740  57.410  1.00  0.00           C
ATOM   3498  HB1 MET A 871      66.810  41.010  58.490  1.00  0.00           H
ATOM   3499  HB2 MET A 871      65.820  40.650  57.090  1.00  0.00           H
ATOM   3500  CG  MET A 871      67.580  41.900  56.640  1.00  0.00           C
ATOM   3501  HG1 MET A 871      66.920  42.800  56.720  1.00  0.00           H
ATOM   3502  HG2 MET A 871      67.620  41.640  55.560  1.00  0.00           H
ATOM   3503  SD  MET A 871      69.250  42.200  57.320  1.00  0.00           S
ATOM   3504  CE  MET A 871      69.610  43.440  56.090  1.00  0.00           C
ATOM   3505  HE1 MET A 871      70.270  42.980  55.320  1.00  0.00           H
ATOM   3506  HE2 MET A 871      70.230  44.270  56.490  1.00  0.00           H
ATOM   3507  HE3 MET A 871      68.680  43.780  55.600  1.00  0.00           H
ATOM   3508  C   MET A 871      67.240  38.420  58.330  1.00  0.00           C
ATOM   3509  O   MET A 871      67.880  38.470  59.390  1.00  0.00           O
ATOM   3510  N   VAL A 872      66.360  37.450  58.170  1.00  0.00           N
ATOM   3511  HN  VAL A 872      65.930  37.290  57.280  1.00  0.00           H
ATOM   3512  CA  VAL A 872      66.400  36.240  59.060  1.00  0.00           C
ATOM   3513  HA  VAL A 872      66.390  36.520  60.110  1.00  0.00           H
ATOM   3514  CB  VAL A 872      65.090  35.430  59.000  1.00  0.00           C
ATOM   3515  HB  VAL A 872      65.110  34.750  59.880  1.00  0.00           H
ATOM   3516  CG1 VAL A 872      63.860  36.300  59.310  1.00  0.00           C
ATOM   3517 HG11 VAL A 872      63.010  35.680  59.650  1.00  0.00           H
ATOM   3518 HG12 VAL A 872      63.660  36.870  58.380  1.00  0.00           H
ATOM   3519 HG13 VAL A 872      64.020  37.120  60.050  1.00  0.00           H
ATOM   3520  CG2 VAL A 872      64.970  34.490  57.750  1.00  0.00           C
ATOM   3521 HG21 VAL A 872      65.960  34.050  57.490  1.00  0.00           H
ATOM   3522 HG22 VAL A 872      64.430  35.000  56.930  1.00  0.00           H
ATOM   3523 HG23 VAL A 872      64.330  33.620  58.000  1.00  0.00           H
ATOM   3524  C   VAL A 872      67.710  35.340  58.990  1.00  0.00           C
ATOM   3525  O   VAL A 872      68.010  34.700  60.010  1.00  0.00           O
ATOM   3526  N   THR A 873      68.440  35.290  57.850  1.00  0.00           N
ATOM   3527  HN  THR A 873      68.120  35.710  57.010  1.00  0.00           H
ATOM   3528  CA  THR A 873      69.770  34.600  57.800  1.00  0.00           C
ATOM   3529  HA  THR A 873      69.620  33.530  57.950  1.00  0.00           H
ATOM   3530  CB  THR A 873      70.440  34.730  56.450  1.00  0.00           C
ATOM   3531  HB  THR A 873      70.540  35.790  56.130  1.00  0.00           H
ATOM   3532  OG1 THR A 873      69.650  34.150  55.440  1.00  0.00           O
ATOM   3533  HG1 THR A 873      68.930  34.780  55.270  1.00  0.00           H
ATOM   3534  CG2 THR A 873      71.840  34.060  56.420  1.00  0.00           C
ATOM   3535 HG21 THR A 873      71.810  33.050  56.880  1.00  0.00           H
ATOM   3536 HG22 THR A 873      72.510  34.630  57.090  1.00  0.00           H
ATOM   3537 HG23 THR A 873      72.370  33.980  55.440  1.00  0.00           H
ATOM   3538  C   THR A 873      70.670  35.280  58.830  1.00  0.00           C
ATOM   3539  O   THR A 873      71.370  34.650  59.640  1.00  0.00           O
ATOM   3540  N   ILE A 874      70.830  36.640  58.770  1.00  0.00           N
ATOM   3541  HN  ILE A 874      70.370  37.130  58.030  1.00  0.00           H
ATOM   3542  CA  ILE A 874      71.780  37.310  59.560  1.00  0.00           C
ATOM   3543  HA  ILE A 874      72.680  36.700  59.590  1.00  0.00           H
ATOM   3544  CB  ILE A 874      72.060  38.640  58.950  1.00  0.00           C
ATOM   3545  HB  ILE A 874      71.200  39.330  58.900  1.00  0.00           H
ATOM   3546  CG2 ILE A 874      73.210  39.430  59.680  1.00  0.00           C
ATOM   3547 HG21 ILE A 874      73.630  40.310  59.140  1.00  0.00           H
ATOM   3548 HG22 ILE A 874      74.100  38.820  59.930  1.00  0.00           H
ATOM   3549 HG23 ILE A 874      72.770  39.870  60.600  1.00  0.00           H
ATOM   3550  CG1 ILE A 874      72.640  38.360  57.520  1.00  0.00           C
ATOM   3551 HG11 ILE A 874      73.120  39.320  57.270  1.00  0.00           H
ATOM   3552 HG12 ILE A 874      71.830  38.290  56.760  1.00  0.00           H
ATOM   3553  CD  ILE A 874      73.610  37.190  57.240  1.00  0.00           C
ATOM   3554  HD1 ILE A 874      74.680  37.530  57.290  1.00  0.00           H
ATOM   3555  HD2 ILE A 874      73.560  36.950  56.150  1.00  0.00           H
ATOM   3556  HD3 ILE A 874      73.510  36.310  57.900  1.00  0.00           H
ATOM   3557  C   ILE A 874      71.250  37.520  60.990  1.00  0.00           C
ATOM   3558  O   ILE A 874      71.960  37.350  61.980  1.00  0.00           O
ATOM   3559  N   ASP A 875      69.940  37.690  61.200  1.00  0.00           N
ATOM   3560  HN  ASP A 875      69.320  37.860  60.450  1.00  0.00           H
ATOM   3561  CA  ASP A 875      69.370  37.590  62.550  1.00  0.00           C
ATOM   3562  HA  ASP A 875      69.910  38.250  63.220  1.00  0.00           H
ATOM   3563  CB  ASP A 875      67.900  38.050  62.620  1.00  0.00           C
ATOM   3564  HB1 ASP A 875      67.310  37.170  62.290  1.00  0.00           H
ATOM   3565  HB2 ASP A 875      67.790  38.920  61.940  1.00  0.00           H
ATOM   3566  CG  ASP A 875      67.460  38.530  64.000  1.00  0.00           C
ATOM   3567  OD1 ASP A 875      68.340  39.040  64.730  1.00  0.00           O
ATOM   3568  OD2 ASP A 875      66.260  38.440  64.260  1.00  0.00           O
ATOM   3569  C   ASP A 875      69.640  36.160  63.130  1.00  0.00           C
ATOM   3570  O   ASP A 875      70.090  36.110  64.270  1.00  0.00           O
ATOM   3571  N   TYR A 876      69.490  35.050  62.370  1.00  0.00           N
ATOM   3572  HN  TYR A 876      69.030  35.170  61.490  1.00  0.00           H
ATOM   3573  CA  TYR A 876      69.870  33.720  62.880  1.00  0.00           C
ATOM   3574  HA  TYR A 876      69.310  33.660  63.800  1.00  0.00           H
ATOM   3575  CB  TYR A 876      69.390  32.650  61.870  1.00  0.00           C
ATOM   3576  HB1 TYR A 876      69.810  32.850  60.870  1.00  0.00           H
ATOM   3577  HB2 TYR A 876      68.280  32.680  61.930  1.00  0.00           H
ATOM   3578  CG  TYR A 876      69.660  31.150  62.280  1.00  0.00           C
ATOM   3579  CD1 TYR A 876      70.530  30.340  61.500  1.00  0.00           C
ATOM   3580  HD1 TYR A 876      71.190  30.680  60.710  1.00  0.00           H
ATOM   3581  CE1 TYR A 876      70.640  28.980  61.800  1.00  0.00           C
ATOM   3582  HE1 TYR A 876      71.220  28.250  61.250  1.00  0.00           H
ATOM   3583  CZ  TYR A 876      69.790  28.430  62.790  1.00  0.00           C
ATOM   3584  OH  TYR A 876      69.910  27.100  63.140  1.00  0.00           O
ATOM   3585  HH  TYR A 876      70.640  26.790  62.590  1.00  0.00           H
ATOM   3586  CD2 TYR A 876      68.920  30.580  63.340  1.00  0.00           C
ATOM   3587  HD2 TYR A 876      68.270  31.190  63.940  1.00  0.00           H
ATOM   3588  CE2 TYR A 876      69.020  29.230  63.570  1.00  0.00           C
ATOM   3589  HE2 TYR A 876      68.490  28.830  64.430  1.00  0.00           H
ATOM   3590  C   TYR A 876      71.350  33.630  63.240  1.00  0.00           C
ATOM   3591  O   TYR A 876      71.670  33.000  64.230  1.00  0.00           O
ATOM   3592  N   LEU A 877      72.310  34.120  62.440  1.00  0.00           N
ATOM   3593  HN  LEU A 877      72.080  34.600  61.600  1.00  0.00           H
ATOM   3594  CA  LEU A 877      73.740  33.730  62.620  1.00  0.00           C
ATOM   3595  HA  LEU A 877      73.900  32.800  63.160  1.00  0.00           H
ATOM   3596  CB  LEU A 877      74.440  33.520  61.200  1.00  0.00           C
ATOM   3597  HB1 LEU A 877      75.530  33.300  61.300  1.00  0.00           H
ATOM   3598  HB2 LEU A 877      74.260  34.440  60.620  1.00  0.00           H
ATOM   3599  CG  LEU A 877      73.860  32.210  60.520  1.00  0.00           C
ATOM   3600  HG  LEU A 877      72.760  32.250  60.470  1.00  0.00           H
ATOM   3601  CD1 LEU A 877      74.270  32.060  59.100  1.00  0.00           C
ATOM   3602 HD11 LEU A 877      73.870  32.800  58.370  1.00  0.00           H
ATOM   3603 HD12 LEU A 877      74.010  31.070  58.670  1.00  0.00           H
ATOM   3604 HD13 LEU A 877      75.360  32.230  59.040  1.00  0.00           H
ATOM   3605  CD2 LEU A 877      74.320  30.950  61.300  1.00  0.00           C
ATOM   3606 HD21 LEU A 877      74.320  30.020  60.680  1.00  0.00           H
ATOM   3607 HD22 LEU A 877      73.630  30.800  62.150  1.00  0.00           H
ATOM   3608 HD23 LEU A 877      75.340  31.060  61.710  1.00  0.00           H
ATOM   3609  C   LEU A 877      74.600  34.790  63.320  1.00  0.00           C
ATOM   3610  O   LEU A 877      75.770  34.550  63.680  1.00  0.00           O
ATOM   3611  N   VAL A 878      73.970  35.910  63.550  1.00  0.00           N
ATOM   3612  HN  VAL A 878      73.040  36.050  63.190  1.00  0.00           H
ATOM   3613  CA  VAL A 878      74.540  37.090  64.240  1.00  0.00           C
ATOM   3614  HA  VAL A 878      75.450  36.830  64.740  1.00  0.00           H
ATOM   3615  CB  VAL A 878      74.960  38.190  63.280  1.00  0.00           C
ATOM   3616  HB  VAL A 878      74.130  38.280  62.540  1.00  0.00           H
ATOM   3617  CG1 VAL A 878      75.180  39.580  63.900  1.00  0.00           C
ATOM   3618 HG11 VAL A 878      75.630  39.510  64.910  1.00  0.00           H
ATOM   3619 HG12 VAL A 878      74.180  40.020  64.080  1.00  0.00           H
ATOM   3620 HG13 VAL A 878      75.820  40.260  63.330  1.00  0.00           H
ATOM   3621  CG2 VAL A 878      76.260  37.760  62.550  1.00  0.00           C
ATOM   3622 HG21 VAL A 878      77.050  37.530  63.300  1.00  0.00           H
ATOM   3623 HG22 VAL A 878      76.670  38.460  61.800  1.00  0.00           H
ATOM   3624 HG23 VAL A 878      76.160  36.790  62.020  1.00  0.00           H
ATOM   3625  C   VAL A 878      73.650  37.560  65.310  1.00  0.00           C
ATOM   3626  O   VAL A 878      74.120  37.720  66.430  1.00  0.00           O
ATOM   3627  N   GLY A 879      72.400  37.850  65.090  1.00  0.00           N
ATOM   3628  HN  GLY A 879      72.040  37.720  64.180  1.00  0.00           H
ATOM   3629  CA  GLY A 879      71.460  38.340  66.160  1.00  0.00           C
ATOM   3630  HA1 GLY A 879      71.810  37.950  67.100  1.00  0.00           H
ATOM   3631  HA2 GLY A 879      70.490  37.920  65.990  1.00  0.00           H
ATOM   3632  C   GLY A 879      71.540  39.850  66.320  1.00  0.00           C
ATOM   3633  O   GLY A 879      72.420  40.530  66.890  1.00  0.00           O
ATOM   3634  N   VAL A 880      70.570  40.520  65.630  1.00  0.00           N
ATOM   3635  HN  VAL A 880      69.850  40.020  65.150  1.00  0.00           H
ATOM   3636  CA  VAL A 880      70.640  41.970  65.460  1.00  0.00           C
ATOM   3637  HA  VAL A 880      71.640  42.310  65.640  1.00  0.00           H
ATOM   3638  CB  VAL A 880      70.080  42.450  64.130  1.00  0.00           C
ATOM   3639  HB  VAL A 880      68.970  42.300  64.090  1.00  0.00           H
ATOM   3640  CG1 VAL A 880      70.270  43.970  63.990  1.00  0.00           C
ATOM   3641 HG11 VAL A 880      69.880  44.570  64.840  1.00  0.00           H
ATOM   3642 HG12 VAL A 880      69.870  44.450  63.070  1.00  0.00           H
ATOM   3643 HG13 VAL A 880      71.330  44.310  63.870  1.00  0.00           H
ATOM   3644  CG2 VAL A 880      70.520  41.670  62.910  1.00  0.00           C
ATOM   3645 HG21 VAL A 880      70.000  42.040  61.990  1.00  0.00           H
ATOM   3646 HG22 VAL A 880      70.310  40.580  63.010  1.00  0.00           H
ATOM   3647 HG23 VAL A 880      71.590  41.870  62.720  1.00  0.00           H
ATOM   3648  C   VAL A 880      69.820  42.560  66.740  1.00  0.00           C
ATOM   3649  O   VAL A 880      68.700  42.110  66.940  1.00  0.00           O
ATOM   3650  N   PRO A 881      70.290  43.540  67.560  1.00  0.00           N
ATOM   3651  CD  PRO A 881      71.750  43.800  67.860  1.00  0.00           C
ATOM   3652  HD1 PRO A 881      72.190  44.370  67.000  1.00  0.00           H
ATOM   3653  HD2 PRO A 881      72.230  42.800  67.950  1.00  0.00           H
ATOM   3654  CA  PRO A 881      69.360  44.250  68.450  1.00  0.00           C
ATOM   3655  HA  PRO A 881      68.800  43.540  69.020  1.00  0.00           H
ATOM   3656  CB  PRO A 881      70.280  45.020  69.430  1.00  0.00           C
ATOM   3657  HB1 PRO A 881      69.910  44.710  70.440  1.00  0.00           H
ATOM   3658  HB2 PRO A 881      70.240  46.120  69.320  1.00  0.00           H
ATOM   3659  CG  PRO A 881      71.730  44.510  69.170  1.00  0.00           C
ATOM   3660  HG1 PRO A 881      72.430  45.370  69.140  1.00  0.00           H
ATOM   3661  HG2 PRO A 881      72.060  43.870  70.010  1.00  0.00           H
ATOM   3662  C   PRO A 881      68.300  45.100  67.700  1.00  0.00           C
ATOM   3663  O   PRO A 881      68.740  45.840  66.850  1.00  0.00           O
ATOM   3664  N   SER A 882      67.030  45.090  68.090  1.00  0.00           N
ATOM   3665  HN  SER A 882      66.780  44.590  68.910  1.00  0.00           H
ATOM   3666  CA  SER A 882      65.900  45.710  67.400  1.00  0.00           C
ATOM   3667  HA  SER A 882      65.830  46.790  67.540  1.00  0.00           H
ATOM   3668  CB  SER A 882      65.870  45.510  65.870  1.00  0.00           C
ATOM   3669  HB1 SER A 882      64.900  45.880  65.460  1.00  0.00           H
ATOM   3670  HB2 SER A 882      66.090  44.530  65.420  1.00  0.00           H
ATOM   3671  OG  SER A 882      66.780  46.370  65.240  1.00  0.00           O
ATOM   3672  HG1 SER A 882      67.630  46.190  65.640  1.00  0.00           H
ATOM   3673  C   SER A 882      64.670  45.060  67.890  1.00  0.00           C
ATOM   3674  O   SER A 882      64.660  43.900  68.270  1.00  0.00           O
ATOM   3675  N   PRO A 883      63.490  45.630  67.920  1.00  0.00           N
ATOM   3676  CD  PRO A 883      63.290  47.100  67.910  1.00  0.00           C
ATOM   3677  HD1 PRO A 883      63.880  47.590  67.110  1.00  0.00           H
ATOM   3678  HD2 PRO A 883      63.690  47.450  68.900  1.00  0.00           H
ATOM   3679  CA  PRO A 883      62.210  44.900  68.280  1.00  0.00           C
ATOM   3680  HA  PRO A 883      62.350  44.310  69.160  1.00  0.00           H
ATOM   3681  CB  PRO A 883      61.230  46.100  68.520  1.00  0.00           C
ATOM   3682  HB1 PRO A 883      61.160  46.400  69.590  1.00  0.00           H
ATOM   3683  HB2 PRO A 883      60.210  45.900  68.160  1.00  0.00           H
ATOM   3684  CG  PRO A 883      61.740  47.310  67.740  1.00  0.00           C
ATOM   3685  HG1 PRO A 883      61.640  47.230  66.640  1.00  0.00           H
ATOM   3686  HG2 PRO A 883      61.310  48.300  68.010  1.00  0.00           H
ATOM   3687  C   PRO A 883      61.820  43.870  67.330  1.00  0.00           C
ATOM   3688  O   PRO A 883      61.910  44.040  66.090  1.00  0.00           O
ATOM   3689  N   LYS A 884      61.120  42.820  67.740  1.00  0.00           N
ATOM   3690  HN  LYS A 884      61.000  42.600  68.700  1.00  0.00           H
ATOM   3691  CA  LYS A 884      60.730  41.770  66.790  1.00  0.00           C
ATOM   3692  HA  LYS A 884      60.920  41.990  65.760  1.00  0.00           H
ATOM   3693  CB  LYS A 884      61.470  40.340  66.970  1.00  0.00           C
ATOM   3694  HB1 LYS A 884      61.360  39.740  66.040  1.00  0.00           H
ATOM   3695  HB2 LYS A 884      61.010  39.730  67.780  1.00  0.00           H
ATOM   3696  CG  LYS A 884      62.930  40.440  67.290  1.00  0.00           C
ATOM   3697  HG1 LYS A 884      63.400  39.520  67.700  1.00  0.00           H
ATOM   3698  HG2 LYS A 884      63.140  41.110  68.160  1.00  0.00           H
ATOM   3699  CD  LYS A 884      63.660  40.830  66.020  1.00  0.00           C
ATOM   3700  HD1 LYS A 884      63.230  41.830  65.790  1.00  0.00           H
ATOM   3701  HD2 LYS A 884      63.560  40.040  65.260  1.00  0.00           H
ATOM   3702  CE  LYS A 884      65.170  41.200  66.160  1.00  0.00           C
ATOM   3703  HE1 LYS A 884      65.280  41.880  67.040  1.00  0.00           H
ATOM   3704  HE2 LYS A 884      65.540  41.780  65.300  1.00  0.00           H
ATOM   3705  NZ  LYS A 884      65.870  39.940  66.490  1.00  0.00           N
ATOM   3706  HZ1 LYS A 884      65.390  39.490  67.290  1.00  0.00           H
ATOM   3707  HZ2 LYS A 884      66.880  40.190  66.570  1.00  0.00           H
ATOM   3708  HZ3 LYS A 884      65.800  39.190  65.770  1.00  0.00           H
ATOM   3709  C   LYS A 884      59.230  41.660  66.860  1.00  0.00           C
ATOM   3710  O   LYS A 884      58.580  42.160  67.790  1.00  0.00           O
ATOM   3711  N   LEU A 885      58.510  41.140  65.840  1.00  0.00           N
ATOM   3712  HN  LEU A 885      58.950  40.660  65.090  1.00  0.00           H
ATOM   3713  CA  LEU A 885      57.050  41.150  65.800  1.00  0.00           C
ATOM   3714  HA  LEU A 885      56.710  42.170  66.010  1.00  0.00           H
ATOM   3715  CB  LEU A 885      56.540  40.590  64.380  1.00  0.00           C
ATOM   3716  HB1 LEU A 885      56.850  39.540  64.270  1.00  0.00           H
ATOM   3717  HB2 LEU A 885      57.040  41.190  63.600  1.00  0.00           H
ATOM   3718  CG  LEU A 885      55.030  40.690  64.190  1.00  0.00           C
ATOM   3719  HG  LEU A 885      54.450  40.250  65.020  1.00  0.00           H
ATOM   3720  CD1 LEU A 885      54.480  42.130  64.000  1.00  0.00           C
ATOM   3721 HD11 LEU A 885      54.970  42.630  63.120  1.00  0.00           H
ATOM   3722 HD12 LEU A 885      54.620  42.850  64.830  1.00  0.00           H
ATOM   3723 HD13 LEU A 885      53.420  42.150  63.700  1.00  0.00           H
ATOM   3724  CD2 LEU A 885      54.700  39.900  62.890  1.00  0.00           C
ATOM   3725 HD21 LEU A 885      55.330  38.980  62.840  1.00  0.00           H
ATOM   3726 HD22 LEU A 885      54.920  40.540  62.000  1.00  0.00           H
ATOM   3727 HD23 LEU A 885      53.630  39.640  62.940  1.00  0.00           H
ATOM   3728  C   LEU A 885      56.450  40.280  66.970  1.00  0.00           C
ATOM   3729  O   LEU A 885      56.740  39.110  67.200  1.00  0.00           O
ATOM   3730  N   HSD A 886      55.570  41.020  67.710  1.00  0.00           N
ATOM   3731  HN  HSD A 886      55.400  42.000  67.700  1.00  0.00           H
ATOM   3732  CA  HSD A 886      54.800  40.300  68.760  1.00  0.00           C
ATOM   3733  HA  HSD A 886      55.400  39.470  69.120  1.00  0.00           H
ATOM   3734  CB  HSD A 886      54.400  41.250  69.940  1.00  0.00           C
ATOM   3735  HB1 HSD A 886      53.680  40.680  70.570  1.00  0.00           H
ATOM   3736  HB2 HSD A 886      53.920  42.190  69.630  1.00  0.00           H
ATOM   3737  ND1 HSD A 886      56.410  40.970  71.680  1.00  0.00           N
ATOM   3738  HD1 HSD A 886      56.400  39.980  71.720  1.00  0.00           H
ATOM   3739  CG  HSD A 886      55.600  41.670  70.740  1.00  0.00           C
ATOM   3740  CE1 HSD A 886      57.170  41.860  72.340  1.00  0.00           C
ATOM   3741  HE1 HSD A 886      57.930  41.650  73.090  1.00  0.00           H
ATOM   3742  NE2 HSD A 886      56.890  43.130  71.870  1.00  0.00           N
ATOM   3743  CD2 HSD A 886      55.960  42.960  70.840  1.00  0.00           C
ATOM   3744  HD2 HSD A 886      55.490  43.840  70.440  1.00  0.00           H
ATOM   3745  C   HSD A 886      53.510  39.770  68.160  1.00  0.00           C
ATOM   3746  O   HSD A 886      52.930  40.310  67.270  1.00  0.00           O
ATOM   3747  N   VAL A 887      53.040  38.620  68.610  1.00  0.00           N
ATOM   3748  HN  VAL A 887      53.490  38.050  69.280  1.00  0.00           H
ATOM   3749  CA  VAL A 887      51.730  38.040  68.160  1.00  0.00           C
ATOM   3750  HA  VAL A 887      51.210  38.820  67.640  1.00  0.00           H
ATOM   3751  CB  VAL A 887      51.860  36.900  67.110  1.00  0.00           C
ATOM   3752  HB  VAL A 887      50.880  36.400  66.990  1.00  0.00           H
ATOM   3753  CG1 VAL A 887      52.180  37.490  65.770  1.00  0.00           C
ATOM   3754 HG11 VAL A 887      53.180  37.960  65.790  1.00  0.00           H
ATOM   3755 HG12 VAL A 887      51.480  38.270  65.400  1.00  0.00           H
ATOM   3756 HG13 VAL A 887      52.200  36.620  65.090  1.00  0.00           H
ATOM   3757  CG2 VAL A 887      52.840  35.800  67.540  1.00  0.00           C
ATOM   3758 HG21 VAL A 887      53.810  36.210  67.930  1.00  0.00           H
ATOM   3759 HG22 VAL A 887      53.140  35.110  66.720  1.00  0.00           H
ATOM   3760 HG23 VAL A 887      52.430  35.300  68.440  1.00  0.00           H
ATOM   3761  C   VAL A 887      50.810  37.530  69.300  1.00  0.00           C
ATOM   3762  O   VAL A 887      51.280  37.160  70.360  1.00  0.00           O
ATOM   3763  N   PRO A 888      49.450  37.580  69.160  1.00  0.00           N
ATOM   3764  CD  PRO A 888      48.740  38.350  68.180  1.00  0.00           C
ATOM   3765  HD1 PRO A 888      48.690  37.920  67.160  1.00  0.00           H
ATOM   3766  HD2 PRO A 888      49.120  39.400  68.120  1.00  0.00           H
ATOM   3767  CA  PRO A 888      48.550  36.600  69.840  1.00  0.00           C
ATOM   3768  HA  PRO A 888      48.630  36.730  70.900  1.00  0.00           H
ATOM   3769  CB  PRO A 888      47.210  36.970  69.160  1.00  0.00           C
ATOM   3770  HB1 PRO A 888      46.340  36.980  69.860  1.00  0.00           H
ATOM   3771  HB2 PRO A 888      46.900  36.310  68.320  1.00  0.00           H
ATOM   3772  CG  PRO A 888      47.360  38.360  68.720  1.00  0.00           C
ATOM   3773  HG1 PRO A 888      46.660  38.590  67.890  1.00  0.00           H
ATOM   3774  HG2 PRO A 888      47.180  38.940  69.650  1.00  0.00           H
ATOM   3775  C   PRO A 888      48.910  35.230  69.630  1.00  0.00           C
ATOM   3776  O   PRO A 888      49.100  34.860  68.500  1.00  0.00           O
ATOM   3777  N   GLU A 889      48.990  34.420  70.700  1.00  0.00           N
ATOM   3778  HN  GLU A 889      48.830  34.740  71.630  1.00  0.00           H
ATOM   3779  CA  GLU A 889      49.240  32.970  70.560  1.00  0.00           C
ATOM   3780  HA  GLU A 889      49.500  32.760  69.540  1.00  0.00           H
ATOM   3781  CB  GLU A 889      50.600  32.520  71.240  1.00  0.00           C
ATOM   3782  HB1 GLU A 889      50.670  31.410  71.250  1.00  0.00           H
ATOM   3783  HB2 GLU A 889      50.560  33.020  72.230  1.00  0.00           H
ATOM   3784  CG  GLU A 889      51.860  33.000  70.430  1.00  0.00           C
ATOM   3785  HG1 GLU A 889      51.810  34.080  70.180  1.00  0.00           H
ATOM   3786  HG2 GLU A 889      51.840  32.420  69.490  1.00  0.00           H
ATOM   3787  CD  GLU A 889      53.190  32.570  70.980  1.00  0.00           C
ATOM   3788  OE1 GLU A 889      53.640  31.420  70.810  1.00  0.00           O
ATOM   3789  OE2 GLU A 889      53.910  33.530  71.470  1.00  0.00           O
ATOM   3790  C   GLU A 889      48.000  32.090  70.830  1.00  0.00           C
ATOM   3791  O   GLU A 889      47.210  32.250  71.750  1.00  0.00           O
ATOM   3792  N   LYS A 890      47.830  31.190  69.810  1.00  0.00           N
ATOM   3793  HN  LYS A 890      48.360  31.310  68.970  1.00  0.00           H
ATOM   3794  CA  LYS A 890      46.970  29.970  69.810  1.00  0.00           C
ATOM   3795  HA  LYS A 890      47.520  29.250  69.210  1.00  0.00           H
ATOM   3796  CB  LYS A 890      46.900  29.250  71.160  1.00  0.00           C
ATOM   3797  HB1 LYS A 890      46.220  28.430  70.860  1.00  0.00           H
ATOM   3798  HB2 LYS A 890      46.300  29.790  71.920  1.00  0.00           H
ATOM   3799  CG  LYS A 890      48.300  28.670  71.540  1.00  0.00           C
ATOM   3800  HG1 LYS A 890      48.850  29.560  71.910  1.00  0.00           H
ATOM   3801  HG2 LYS A 890      48.790  28.490  70.560  1.00  0.00           H
ATOM   3802  CD  LYS A 890      48.270  27.600  72.610  1.00  0.00           C
ATOM   3803  HD1 LYS A 890      49.300  27.190  72.690  1.00  0.00           H
ATOM   3804  HD2 LYS A 890      47.560  26.770  72.410  1.00  0.00           H
ATOM   3805  CE  LYS A 890      48.000  28.220  73.960  1.00  0.00           C
ATOM   3806  HE1 LYS A 890      46.930  28.550  74.030  1.00  0.00           H
ATOM   3807  HE2 LYS A 890      48.530  29.170  74.130  1.00  0.00           H
ATOM   3808  NZ  LYS A 890      48.160  27.330  75.110  1.00  0.00           N
ATOM   3809  HZ1 LYS A 890      47.590  26.480  75.010  1.00  0.00           H
ATOM   3810  HZ2 LYS A 890      47.950  27.930  75.930  1.00  0.00           H
ATOM   3811  HZ3 LYS A 890      49.190  27.140  75.090  1.00  0.00           H
ATOM   3812  C   LYS A 890      45.630  30.130  69.170  1.00  0.00           C
ATOM   3813  O   LYS A 890      44.620  29.450  69.480  1.00  0.00           O
ATOM   3814  N   PHE A 891      45.520  31.140  68.280  1.00  0.00           N
ATOM   3815  HN  PHE A 891      46.260  31.810  68.170  1.00  0.00           H
ATOM   3816  CA  PHE A 891      44.350  31.480  67.500  1.00  0.00           C
ATOM   3817  HA  PHE A 891      44.750  31.990  66.650  1.00  0.00           H
ATOM   3818  CB  PHE A 891      43.660  30.230  66.900  1.00  0.00           C
ATOM   3819  HB1 PHE A 891      43.180  29.660  67.720  1.00  0.00           H
ATOM   3820  HB2 PHE A 891      44.530  29.670  66.500  1.00  0.00           H
ATOM   3821  CG  PHE A 891      42.820  30.560  65.750  1.00  0.00           C
ATOM   3822  CD1 PHE A 891      41.440  30.550  65.850  1.00  0.00           C
ATOM   3823  HD1 PHE A 891      41.050  30.390  66.850  1.00  0.00           H
ATOM   3824  CE1 PHE A 891      40.610  30.910  64.810  1.00  0.00           C
ATOM   3825  HE1 PHE A 891      39.560  30.830  65.070  1.00  0.00           H
ATOM   3826  CZ  PHE A 891      41.120  31.090  63.540  1.00  0.00           C
ATOM   3827  HZ  PHE A 891      40.460  31.220  62.690  1.00  0.00           H
ATOM   3828  CD2 PHE A 891      43.310  30.680  64.460  1.00  0.00           C
ATOM   3829  HD2 PHE A 891      44.390  30.730  64.330  1.00  0.00           H
ATOM   3830  CE2 PHE A 891      42.470  31.050  63.350  1.00  0.00           C
ATOM   3831  HE2 PHE A 891      42.940  31.300  62.420  1.00  0.00           H
ATOM   3832  C   PHE A 891      43.400  32.420  68.170  1.00  0.00           C
ATOM   3833  O   PHE A 891      42.200  32.180  68.230  1.00  0.00           O
ATOM   3834  N   GLU A 892      43.970  33.540  68.660  1.00  0.00           N
ATOM   3835  HN  GLU A 892      44.960  33.590  68.730  1.00  0.00           H
ATOM   3836  CA  GLU A 892      43.210  34.610  69.430  1.00  0.00           C
ATOM   3837  HA  GLU A 892      42.140  34.440  69.320  1.00  0.00           H
ATOM   3838  CB  GLU A 892      43.470  34.690  70.930  1.00  0.00           C
ATOM   3839  HB1 GLU A 892      43.230  35.690  71.330  1.00  0.00           H
ATOM   3840  HB2 GLU A 892      44.580  34.690  71.020  1.00  0.00           H
ATOM   3841  CG  GLU A 892      42.790  33.610  71.770  1.00  0.00           C
ATOM   3842  HG1 GLU A 892      43.330  32.640  71.680  1.00  0.00           H
ATOM   3843  HG2 GLU A 892      41.720  33.470  71.510  1.00  0.00           H
ATOM   3844  CD  GLU A 892      42.850  33.850  73.240  1.00  0.00           C
ATOM   3845  OE1 GLU A 892      41.860  33.980  73.950  1.00  0.00           O
ATOM   3846  OE2 GLU A 892      43.990  33.850  73.850  1.00  0.00           O
ATOM   3847  C   GLU A 892      43.380  35.990  68.730  1.00  0.00           C
ATOM   3848  O   GLU A 892      44.430  36.190  68.060  1.00  0.00           O
ATOM   3849  N   PRO A 893      42.340  36.890  68.720  1.00  0.00           N
ATOM   3850  CD  PRO A 893      40.950  36.650  69.060  1.00  0.00           C
ATOM   3851  HD1 PRO A 893      40.840  36.430  70.140  1.00  0.00           H
ATOM   3852  HD2 PRO A 893      40.520  35.830  68.440  1.00  0.00           H
ATOM   3853  CA  PRO A 893      42.500  38.330  68.340  1.00  0.00           C
ATOM   3854  HA  PRO A 893      42.890  38.350  67.340  1.00  0.00           H
ATOM   3855  CB  PRO A 893      41.090  39.000  68.640  1.00  0.00           C
ATOM   3856  HB1 PRO A 893      40.770  39.830  67.970  1.00  0.00           H
ATOM   3857  HB2 PRO A 893      41.100  39.520  69.630  1.00  0.00           H
ATOM   3858  CG  PRO A 893      40.110  37.940  68.610  1.00  0.00           C
ATOM   3859  HG1 PRO A 893      39.140  38.160  69.100  1.00  0.00           H
ATOM   3860  HG2 PRO A 893      39.870  37.780  67.550  1.00  0.00           H
ATOM   3861  C   PRO A 893      43.600  39.050  69.100  1.00  0.00           C
ATOM   3862  O   PRO A 893      43.960  38.620  70.220  1.00  0.00           O
ATOM   3863  N   THR A 894      44.130  40.130  68.540  1.00  0.00           N
ATOM   3864  HN  THR A 894      43.870  40.470  67.640  1.00  0.00           H
ATOM   3865  CA  THR A 894      45.050  41.050  69.280  1.00  0.00           C
ATOM   3866  HA  THR A 894      45.810  40.440  69.740  1.00  0.00           H
ATOM   3867  CB  THR A 894      45.670  42.070  68.420  1.00  0.00           C
ATOM   3868  HB  THR A 894      44.910  42.840  68.180  1.00  0.00           H
ATOM   3869  OG1 THR A 894      46.150  41.600  67.120  1.00  0.00           O
ATOM   3870  HG1 THR A 894      45.340  41.420  66.650  1.00  0.00           H
ATOM   3871  CG2 THR A 894      46.840  42.860  69.140  1.00  0.00           C
ATOM   3872 HG21 THR A 894      47.780  42.280  69.080  1.00  0.00           H
ATOM   3873 HG22 THR A 894      46.520  43.170  70.160  1.00  0.00           H
ATOM   3874 HG23 THR A 894      46.920  43.740  68.470  1.00  0.00           H
ATOM   3875  C   THR A 894      44.390  41.700  70.450  1.00  0.00           C
ATOM   3876  O   THR A 894      44.940  41.860  71.520  1.00  0.00           O
ATOM   3877  N   HSD A 895      43.120  42.140  70.340  1.00  0.00           N
ATOM   3878  HN  HSD A 895      42.660  42.040  69.460  1.00  0.00           H
ATOM   3879  CA  HSD A 895      42.240  42.800  71.320  1.00  0.00           C
ATOM   3880  HA  HSD A 895      42.810  43.560  71.830  1.00  0.00           H
ATOM   3881  CB  HSD A 895      41.090  43.550  70.600  1.00  0.00           C
ATOM   3882  HB1 HSD A 895      40.380  42.890  70.060  1.00  0.00           H
ATOM   3883  HB2 HSD A 895      41.500  44.290  69.860  1.00  0.00           H
ATOM   3884  ND1 HSD A 895      40.760  45.500  72.140  1.00  0.00           N
ATOM   3885  HD1 HSD A 895      41.670  45.910  72.100  1.00  0.00           H
ATOM   3886  CG  HSD A 895      40.290  44.370  71.510  1.00  0.00           C
ATOM   3887  CE1 HSD A 895      39.720  45.990  72.940  1.00  0.00           C
ATOM   3888  HE1 HSD A 895      39.870  46.860  73.590  1.00  0.00           H
ATOM   3889  NE2 HSD A 895      38.650  45.260  72.760  1.00  0.00           N
ATOM   3890  CD2 HSD A 895      39.000  44.310  71.860  1.00  0.00           C
ATOM   3891  HD2 HSD A 895      38.190  43.640  71.580  1.00  0.00           H
ATOM   3892  C   HSD A 895      41.710  41.870  72.420  1.00  0.00           C
ATOM   3893  O   HSD A 895      41.140  40.830  72.050  1.00  0.00           O
ATOM   3894  N   PRO A 896      41.920  42.070  73.780  1.00  0.00           N
ATOM   3895  CD  PRO A 896      42.900  43.000  74.370  1.00  0.00           C
ATOM   3896  HD1 PRO A 896      42.590  44.060  74.230  1.00  0.00           H
ATOM   3897  HD2 PRO A 896      43.850  42.770  73.840  1.00  0.00           H
ATOM   3898  CA  PRO A 896      41.760  40.890  74.640  1.00  0.00           C
ATOM   3899  HA  PRO A 896      41.780  39.960  74.090  1.00  0.00           H
ATOM   3900  CB  PRO A 896      42.880  40.970  75.570  1.00  0.00           C
ATOM   3901  HB1 PRO A 896      43.800  40.410  75.310  1.00  0.00           H
ATOM   3902  HB2 PRO A 896      42.700  40.500  76.560  1.00  0.00           H
ATOM   3903  CG  PRO A 896      42.980  42.480  75.770  1.00  0.00           C
ATOM   3904  HG1 PRO A 896      42.160  42.870  76.410  1.00  0.00           H
ATOM   3905  HG2 PRO A 896      43.910  42.800  76.290  1.00  0.00           H
ATOM   3906  C   PRO A 896      40.370  40.860  75.310  1.00  0.00           C
ATOM   3907  O   PRO A 896      40.030  39.920  76.040  1.00  0.00           O
ATOM   3908  N   GLU A 897      39.480  41.930  75.140  1.00  0.00           N
ATOM   3909  HN  GLU A 897      39.770  42.720  74.600  1.00  0.00           H
ATOM   3910  CA  GLU A 897      38.160  42.040  75.750  1.00  0.00           C
ATOM   3911  HA  GLU A 897      38.240  41.910  76.810  1.00  0.00           H
ATOM   3912  CB  GLU A 897      37.530  43.440  75.680  1.00  0.00           C
ATOM   3913  HB1 GLU A 897      36.490  43.370  76.050  1.00  0.00           H
ATOM   3914  HB2 GLU A 897      37.600  43.680  74.600  1.00  0.00           H
ATOM   3915  CG  GLU A 897      38.320  44.570  76.430  1.00  0.00           C
ATOM   3916  HG1 GLU A 897      39.360  44.640  76.050  1.00  0.00           H
ATOM   3917  HG2 GLU A 897      38.580  44.330  77.480  1.00  0.00           H
ATOM   3918  CD  GLU A 897      37.650  45.920  76.340  1.00  0.00           C
ATOM   3919  OE1 GLU A 897      36.460  46.030  76.580  1.00  0.00           O
ATOM   3920  OE2 GLU A 897      38.430  46.820  76.000  1.00  0.00           O
ATOM   3921  C   GLU A 897      37.080  40.870  75.550  1.00  0.00           C
ATOM   3922  O   GLU A 897      36.280  40.640  76.440  1.00  0.00           O
ATOM   3923  N   ARG A 898      37.120  40.230  74.370  1.00  0.00           N
ATOM   3924  HN  ARG A 898      37.700  40.390  73.560  1.00  0.00           H
ATOM   3925  CA  ARG A 898      36.030  39.320  74.000  1.00  0.00           C
ATOM   3926  HA  ARG A 898      35.980  38.600  74.810  1.00  0.00           H
ATOM   3927  CB  ARG A 898      34.670  40.060  73.910  1.00  0.00           C
ATOM   3928  HB1 ARG A 898      34.330  40.430  74.900  1.00  0.00           H
ATOM   3929  HB2 ARG A 898      33.800  39.410  73.660  1.00  0.00           H
ATOM   3930  CG  ARG A 898      34.630  41.260  72.900  1.00  0.00           C
ATOM   3931  HG1 ARG A 898      35.320  42.090  73.120  1.00  0.00           H
ATOM   3932  HG2 ARG A 898      33.630  41.740  73.060  1.00  0.00           H
ATOM   3933  CD  ARG A 898      34.660  40.890  71.390  1.00  0.00           C
ATOM   3934  HD1 ARG A 898      33.800  40.240  71.140  1.00  0.00           H
ATOM   3935  HD2 ARG A 898      35.620  40.390  71.130  1.00  0.00           H
ATOM   3936  NE  ARG A 898      34.530  42.130  70.610  1.00  0.00           N
ATOM   3937  HE  ARG A 898      34.460  43.070  70.970  1.00  0.00           H
ATOM   3938  CZ  ARG A 898      34.510  42.060  69.320  1.00  0.00           C
ATOM   3939  NH1 ARG A 898      34.730  40.970  68.640  1.00  0.00           N
ATOM   3940 HH11 ARG A 898      34.740  41.190  67.670  1.00  0.00           H
ATOM   3941 HH12 ARG A 898      34.990  40.110  69.100  1.00  0.00           H
ATOM   3942  NH2 ARG A 898      34.430  43.200  68.690  1.00  0.00           N
ATOM   3943 HH21 ARG A 898      34.530  43.270  67.690  1.00  0.00           H
ATOM   3944 HH22 ARG A 898      34.470  44.000  69.280  1.00  0.00           H
ATOM   3945  C   ARG A 898      36.390  38.560  72.760  1.00  0.00           C
ATOM   3946  O   ARG A 898      37.450  38.730  72.120  1.00  0.00           O
ATOM   3947  N   GLY A 899      35.480  37.660  72.320  1.00  0.00           N
ATOM   3948  HN  GLY A 899      34.740  37.530  72.960  1.00  0.00           H
ATOM   3949  CA  GLY A 899      35.500  36.730  71.180  1.00  0.00           C
ATOM   3950  HA1 GLY A 899      34.470  36.390  71.120  1.00  0.00           H
ATOM   3951  HA2 GLY A 899      36.150  35.900  71.390  1.00  0.00           H
ATOM   3952  C   GLY A 899      35.880  37.260  69.820  1.00  0.00           C
ATOM   3953  O   GLY A 899      35.810  38.460  69.530  1.00  0.00           O
ATOM   3954  N   TRP A 900      36.290  36.400  68.830  1.00  0.00           N
ATOM   3955  HN  TRP A 900      36.460  35.450  69.070  1.00  0.00           H
ATOM   3956  CA  TRP A 900      36.280  36.760  67.410  1.00  0.00           C
ATOM   3957  HA  TRP A 900      37.040  37.520  67.370  1.00  0.00           H
ATOM   3958  CB  TRP A 900      36.640  35.500  66.530  1.00  0.00           C
ATOM   3959  HB1 TRP A 900      36.520  35.830  65.480  1.00  0.00           H
ATOM   3960  HB2 TRP A 900      35.860  34.700  66.620  1.00  0.00           H
ATOM   3961  CG  TRP A 900      38.030  34.960  66.740  1.00  0.00           C
ATOM   3962  CD1 TRP A 900      38.590  33.940  67.520  1.00  0.00           C
ATOM   3963  HD1 TRP A 900      37.990  33.350  68.200  1.00  0.00           H
ATOM   3964  NE1 TRP A 900      39.910  33.760  67.100  1.00  0.00           N
ATOM   3965  HE1 TRP A 900      40.570  33.110  67.390  1.00  0.00           H
ATOM   3966  CE2 TRP A 900      40.260  34.660  66.230  1.00  0.00           C
ATOM   3967  CD2 TRP A 900      39.120  35.480  65.890  1.00  0.00           C
ATOM   3968  CE3 TRP A 900      39.240  36.560  64.990  1.00  0.00           C
ATOM   3969  HE3 TRP A 900      38.400  37.180  64.720  1.00  0.00           H
ATOM   3970  CZ3 TRP A 900      40.530  36.890  64.600  1.00  0.00           C
ATOM   3971  HZ3 TRP A 900      40.810  37.780  64.050  1.00  0.00           H
ATOM   3972  CZ2 TRP A 900      41.480  34.830  65.560  1.00  0.00           C
ATOM   3973  HZ2 TRP A 900      42.280  34.140  65.800  1.00  0.00           H
ATOM   3974  CH2 TRP A 900      41.590  36.140  64.980  1.00  0.00           C
ATOM   3975  HH2 TRP A 900      42.590  36.510  64.740  1.00  0.00           H
ATOM   3976  C   TRP A 900      34.950  37.360  66.960  1.00  0.00           C
ATOM   3977  O   TRP A 900      34.980  38.350  66.280  1.00  0.00           O
ATOM   3978  N   ILE A 901      33.740  36.930  67.380  1.00  0.00           N
ATOM   3979  HN  ILE A 901      33.810  36.130  67.990  1.00  0.00           H
ATOM   3980  CA  ILE A 901      32.510  37.450  66.860  1.00  0.00           C
ATOM   3981  HA  ILE A 901      32.570  37.880  65.870  1.00  0.00           H
ATOM   3982  CB  ILE A 901      31.440  36.390  66.540  1.00  0.00           C
ATOM   3983  HB  ILE A 901      31.130  36.000  67.520  1.00  0.00           H
ATOM   3984  CG2 ILE A 901      30.170  36.880  65.780  1.00  0.00           C
ATOM   3985 HG21 ILE A 901      29.560  37.560  66.410  1.00  0.00           H
ATOM   3986 HG22 ILE A 901      29.520  36.050  65.440  1.00  0.00           H
ATOM   3987 HG23 ILE A 901      30.460  37.490  64.900  1.00  0.00           H
ATOM   3988  CG1 ILE A 901      32.060  35.230  65.680  1.00  0.00           C
ATOM   3989 HG11 ILE A 901      31.190  34.620  65.380  1.00  0.00           H
ATOM   3990 HG12 ILE A 901      32.760  34.730  66.380  1.00  0.00           H
ATOM   3991  CD  ILE A 901      32.910  35.620  64.490  1.00  0.00           C
ATOM   3992  HD1 ILE A 901      33.440  34.750  64.040  1.00  0.00           H
ATOM   3993  HD2 ILE A 901      33.670  36.350  64.820  1.00  0.00           H
ATOM   3994  HD3 ILE A 901      32.290  36.070  63.690  1.00  0.00           H
ATOM   3995  C   ILE A 901      31.970  38.480  67.760  1.00  0.00           C
ATOM   3996  O   ILE A 901      32.090  38.300  68.990  1.00  0.00           O
ATOM   3997  N   ILE A 902      31.350  39.520  67.190  1.00  0.00           N
ATOM   3998  HN  ILE A 902      31.360  39.740  66.230  1.00  0.00           H
ATOM   3999  CA  ILE A 902      30.410  40.360  67.910  1.00  0.00           C
ATOM   4000  HA  ILE A 902      30.330  40.060  68.950  1.00  0.00           H
ATOM   4001  CB  ILE A 902      30.820  41.840  68.040  1.00  0.00           C
ATOM   4002  HB  ILE A 902      31.830  41.820  68.480  1.00  0.00           H
ATOM   4003  CG2 ILE A 902      30.920  42.440  66.600  1.00  0.00           C
ATOM   4004 HG21 ILE A 902      31.630  43.300  66.700  1.00  0.00           H
ATOM   4005 HG22 ILE A 902      29.920  42.700  66.230  1.00  0.00           H
ATOM   4006 HG23 ILE A 902      31.300  41.690  65.880  1.00  0.00           H
ATOM   4007  CG1 ILE A 902      29.890  42.620  68.930  1.00  0.00           C
ATOM   4008 HG11 ILE A 902      29.760  42.020  69.860  1.00  0.00           H
ATOM   4009 HG12 ILE A 902      28.830  42.830  68.680  1.00  0.00           H
ATOM   4010  CD  ILE A 902      30.470  43.960  69.320  1.00  0.00           C
ATOM   4011  HD1 ILE A 902      29.880  44.370  70.170  1.00  0.00           H
ATOM   4012  HD2 ILE A 902      30.650  44.670  68.480  1.00  0.00           H
ATOM   4013  HD3 ILE A 902      31.520  43.850  69.690  1.00  0.00           H
ATOM   4014  C   ILE A 902      29.050  40.210  67.350  1.00  0.00           C
ATOM   4015  O   ILE A 902      28.930  40.220  66.170  1.00  0.00           O
ATOM   4016  N   SER A 903      28.000  40.080  68.210  1.00  0.00           N
ATOM   4017  HN  SER A 903      28.200  40.090  69.190  1.00  0.00           H
ATOM   4018  CA  SER A 903      26.600  39.980  67.810  1.00  0.00           C
ATOM   4019  HA  SER A 903      26.630  39.240  67.020  1.00  0.00           H
ATOM   4020  CB  SER A 903      25.640  39.470  68.910  1.00  0.00           C
ATOM   4021  HB1 SER A 903      25.650  40.120  69.810  1.00  0.00           H
ATOM   4022  HB2 SER A 903      25.910  38.470  69.300  1.00  0.00           H
ATOM   4023  OG  SER A 903      24.230  39.450  68.360  1.00  0.00           O
ATOM   4024  HG1 SER A 903      24.330  38.830  67.640  1.00  0.00           H
ATOM   4025  C   SER A 903      26.140  41.280  67.160  1.00  0.00           C
ATOM   4026  O   SER A 903      26.320  42.290  67.780  1.00  0.00           O
ATOM   4027  N   PRO A 904      25.520  41.290  65.890  1.00  0.00           N
ATOM   4028  CD  PRO A 904      25.480  40.110  65.060  1.00  0.00           C
ATOM   4029  HD1 PRO A 904      25.010  39.170  65.420  1.00  0.00           H
ATOM   4030  HD2 PRO A 904      26.500  39.710  64.840  1.00  0.00           H
ATOM   4031  CA  PRO A 904      24.970  42.400  65.260  1.00  0.00           C
ATOM   4032  HA  PRO A 904      25.750  43.010  64.810  1.00  0.00           H
ATOM   4033  CB  PRO A 904      24.140  41.780  64.150  1.00  0.00           C
ATOM   4034  HB1 PRO A 904      23.920  42.380  63.240  1.00  0.00           H
ATOM   4035  HB2 PRO A 904      23.130  41.550  64.580  1.00  0.00           H
ATOM   4036  CG  PRO A 904      24.810  40.530  63.750  1.00  0.00           C
ATOM   4037  HG1 PRO A 904      24.200  39.660  63.460  1.00  0.00           H
ATOM   4038  HG2 PRO A 904      25.600  40.710  62.990  1.00  0.00           H
ATOM   4039  C   PRO A 904      24.050  43.270  66.160  1.00  0.00           C
ATOM   4040  O   PRO A 904      23.070  42.790  66.680  1.00  0.00           O
ATOM   4041  N   LEU A 905      24.320  44.570  66.310  1.00  0.00           N
ATOM   4042  HN  LEU A 905      25.190  44.960  65.990  1.00  0.00           H
ATOM   4043  CA  LEU A 905      23.560  45.590  66.990  1.00  0.00           C
ATOM   4044  HA  LEU A 905      23.720  46.410  66.300  1.00  0.00           H
ATOM   4045  CB  LEU A 905      22.070  45.390  67.220  1.00  0.00           C
ATOM   4046  HB1 LEU A 905      21.580  46.190  67.820  1.00  0.00           H
ATOM   4047  HB2 LEU A 905      21.860  44.570  67.950  1.00  0.00           H
ATOM   4048  CG  LEU A 905      21.220  45.130  65.990  1.00  0.00           C
ATOM   4049  HG  LEU A 905      21.500  44.130  65.590  1.00  0.00           H
ATOM   4050  CD1 LEU A 905      19.710  45.070  66.470  1.00  0.00           C
ATOM   4051 HD11 LEU A 905      19.080  44.960  65.560  1.00  0.00           H
ATOM   4052 HD12 LEU A 905      19.430  46.050  66.920  1.00  0.00           H
ATOM   4053 HD13 LEU A 905      19.470  44.190  67.100  1.00  0.00           H
ATOM   4054  CD2 LEU A 905      21.370  46.210  64.940  1.00  0.00           C
ATOM   4055 HD21 LEU A 905      21.070  47.180  65.400  1.00  0.00           H
ATOM   4056 HD22 LEU A 905      20.680  46.140  64.070  1.00  0.00           H
ATOM   4057 HD23 LEU A 905      22.420  46.230  64.560  1.00  0.00           H
ATOM   4058  C   LEU A 905      24.150  45.960  68.330  1.00  0.00           C
ATOM   4059  O   LEU A 905      23.660  46.910  68.940  1.00  0.00           O
ATOM   4060  N   GLY A 906      25.280  45.340  68.820  1.00  0.00           N
ATOM   4061  HN  GLY A 906      25.680  44.610  68.270  1.00  0.00           H
ATOM   4062  CA  GLY A 906      26.040  45.570  70.110  1.00  0.00           C
ATOM   4063  HA1 GLY A 906      26.720  46.390  70.010  1.00  0.00           H
ATOM   4064  HA2 GLY A 906      26.580  44.690  70.410  1.00  0.00           H
ATOM   4065  C   GLY A 906      25.340  45.960  71.320  1.00  0.00           C
ATOM   4066  O   GLY A 906      24.130  45.790  71.420  1.00  0.00           O
ATOM   4067  N   ASP A 907      26.090  46.440  72.320  1.00  0.00           N
ATOM   4068  HN  ASP A 907      27.080  46.390  72.390  1.00  0.00           H
ATOM   4069  CA  ASP A 907      25.460  46.910  73.570  1.00  0.00           C
ATOM   4070  HA  ASP A 907      24.450  46.550  73.630  1.00  0.00           H
ATOM   4071  CB  ASP A 907      26.360  46.350  74.650  1.00  0.00           C
ATOM   4072  HB1 ASP A 907      27.410  46.720  74.560  1.00  0.00           H
ATOM   4073  HB2 ASP A 907      26.400  45.240  74.620  1.00  0.00           H
ATOM   4074  CG  ASP A 907      25.800  46.610  76.030  1.00  0.00           C
ATOM   4075  OD1 ASP A 907      24.530  46.520  76.200  1.00  0.00           O
ATOM   4076  OD2 ASP A 907      26.620  46.820  76.980  1.00  0.00           O
ATOM   4077  C   ASP A 907      25.320  48.430  73.470  1.00  0.00           C
ATOM   4078  O   ASP A 907      24.530  48.950  74.270  1.00  0.00           O
ATOM   4079  N   ASN A 908      26.100  49.100  72.610  1.00  0.00           N
ATOM   4080  HN  ASN A 908      26.800  48.590  72.100  1.00  0.00           H
ATOM   4081  CA  ASN A 908      25.980  50.560  72.320  1.00  0.00           C
ATOM   4082  HA  ASN A 908      26.500  50.970  73.160  1.00  0.00           H
ATOM   4083  CB  ASN A 908      26.930  50.910  71.050  1.00  0.00           C
ATOM   4084  HB1 ASN A 908      27.900  50.500  71.410  1.00  0.00           H
ATOM   4085  HB2 ASN A 908      26.880  52.010  70.960  1.00  0.00           H
ATOM   4086  CG  ASN A 908      26.630  50.230  69.740  1.00  0.00           C
ATOM   4087  OD1 ASN A 908      27.590  49.810  69.030  1.00  0.00           O
ATOM   4088  ND2 ASN A 908      25.300  49.940  69.350  1.00  0.00           N
ATOM   4089 HD21 ASN A 908      25.180  49.280  68.610  1.00  0.00           H
ATOM   4090 HD22 ASN A 908      24.570  50.180  69.980  1.00  0.00           H
ATOM   4091  C   ASN A 908      24.590  51.200  72.150  1.00  0.00           C
ATOM   4092  O   ASN A 908      23.640  50.490  71.760  1.00  0.00           O
ATOM   4093  N   PRO A 909      24.350  52.530  72.360  1.00  0.00           N
ATOM   4094  CD  PRO A 909      25.340  53.470  72.930  1.00  0.00           C
ATOM   4095  HD1 PRO A 909      26.000  53.770  72.080  1.00  0.00           H
ATOM   4096  HD2 PRO A 909      25.840  53.060  73.830  1.00  0.00           H
ATOM   4097  CA  PRO A 909      23.150  53.290  71.910  1.00  0.00           C
ATOM   4098  HA  PRO A 909      22.360  52.950  72.560  1.00  0.00           H
ATOM   4099  CB  PRO A 909      23.400  54.750  72.230  1.00  0.00           C
ATOM   4100  HB1 PRO A 909      22.550  55.270  72.720  1.00  0.00           H
ATOM   4101  HB2 PRO A 909      23.880  55.250  71.360  1.00  0.00           H
ATOM   4102  CG  PRO A 909      24.540  54.720  73.270  1.00  0.00           C
ATOM   4103  HG1 PRO A 909      25.130  55.670  73.200  1.00  0.00           H
ATOM   4104  HG2 PRO A 909      24.130  54.690  74.310  1.00  0.00           H
ATOM   4105  C   PRO A 909      22.690  53.020  70.520  1.00  0.00           C
ATOM   4106  O   PRO A 909      23.490  52.750  69.590  1.00  0.00           O
ATOM   4107  N   TRP A 910      21.410  53.070  70.380  1.00  0.00           N
ATOM   4108  HN  TRP A 910      20.790  53.130  71.160  1.00  0.00           H
ATOM   4109  CA  TRP A 910      20.900  52.880  69.000  1.00  0.00           C
ATOM   4110  HA  TRP A 910      21.440  52.030  68.630  1.00  0.00           H
ATOM   4111  CB  TRP A 910      19.410  52.640  68.960  1.00  0.00           C
ATOM   4112  HB1 TRP A 910      18.970  53.540  69.430  1.00  0.00           H
ATOM   4113  HB2 TRP A 910      19.050  51.910  69.720  1.00  0.00           H
ATOM   4114  CG  TRP A 910      18.870  52.530  67.560  1.00  0.00           C
ATOM   4115  CD1 TRP A 910      18.760  51.370  66.880  1.00  0.00           C
ATOM   4116  HD1 TRP A 910      18.990  50.380  67.250  1.00  0.00           H
ATOM   4117  NE1 TRP A 910      18.220  51.650  65.650  1.00  0.00           N
ATOM   4118  HE1 TRP A 910      18.110  50.950  64.980  1.00  0.00           H
ATOM   4119  CE2 TRP A 910      17.970  52.930  65.520  1.00  0.00           C
ATOM   4120  CD2 TRP A 910      18.390  53.510  66.720  1.00  0.00           C
ATOM   4121  CE3 TRP A 910      18.300  54.890  66.920  1.00  0.00           C
ATOM   4122  HE3 TRP A 910      18.710  55.200  67.880  1.00  0.00           H
ATOM   4123  CZ3 TRP A 910      17.910  55.770  65.900  1.00  0.00           C
ATOM   4124  HZ3 TRP A 910      17.870  56.820  66.160  1.00  0.00           H
ATOM   4125  CZ2 TRP A 910      17.580  53.760  64.460  1.00  0.00           C
ATOM   4126  HZ2 TRP A 910      17.410  53.480  63.440  1.00  0.00           H
ATOM   4127  CH2 TRP A 910      17.610  55.200  64.620  1.00  0.00           C
ATOM   4128  HH2 TRP A 910      17.390  55.870  63.800  1.00  0.00           H
ATOM   4129  C   TRP A 910      21.350  53.980  68.000  1.00  0.00           C
ATOM   4130  O   TRP A 910      21.630  53.800  66.820  1.00  0.00           O
ATOM   4131  N   TRP A 911      21.560  55.200  68.430  1.00  0.00           N
ATOM   4132  HN  TRP A 911      21.580  55.520  69.370  1.00  0.00           H
ATOM   4133  CA  TRP A 911      22.050  56.290  67.570  1.00  0.00           C
ATOM   4134  HA  TRP A 911      21.580  56.180  66.610  1.00  0.00           H
ATOM   4135  CB  TRP A 911      21.910  57.690  68.200  1.00  0.00           C
ATOM   4136  HB1 TRP A 911      20.810  57.790  68.340  1.00  0.00           H
ATOM   4137  HB2 TRP A 911      22.250  58.400  67.410  1.00  0.00           H
ATOM   4138  CG  TRP A 911      22.570  58.010  69.440  1.00  0.00           C
ATOM   4139  CD1 TRP A 911      22.110  57.950  70.810  1.00  0.00           C
ATOM   4140  HD1 TRP A 911      21.140  57.560  71.050  1.00  0.00           H
ATOM   4141  NE1 TRP A 911      23.120  58.210  71.660  1.00  0.00           N
ATOM   4142  HE1 TRP A 911      23.050  58.150  72.630  1.00  0.00           H
ATOM   4143  CE2 TRP A 911      24.240  58.480  70.940  1.00  0.00           C
ATOM   4144  CD2 TRP A 911      23.950  58.380  69.580  1.00  0.00           C
ATOM   4145  CE3 TRP A 911      24.950  58.720  68.650  1.00  0.00           C
ATOM   4146  HE3 TRP A 911      24.920  58.530  67.580  1.00  0.00           H
ATOM   4147  CZ3 TRP A 911      26.290  58.890  69.130  1.00  0.00           C
ATOM   4148  HZ3 TRP A 911      27.070  59.190  68.440  1.00  0.00           H
ATOM   4149  CZ2 TRP A 911      25.450  58.730  71.410  1.00  0.00           C
ATOM   4150  HZ2 TRP A 911      25.740  58.730  72.460  1.00  0.00           H
ATOM   4151  CH2 TRP A 911      26.520  58.980  70.520  1.00  0.00           C
ATOM   4152  HH2 TRP A 911      27.490  59.310  70.860  1.00  0.00           H
ATOM   4153  C   TRP A 911      23.450  56.030  67.050  1.00  0.00           C
ATOM   4154  O   TRP A 911      23.840  56.390  65.940  1.00  0.00           O
ATOM   4155  N   THR A 912      24.260  55.180  67.780  1.00  0.00           N
ATOM   4156  HN  THR A 912      24.100  54.740  68.670  1.00  0.00           H
ATOM   4157  CA  THR A 912      25.580  54.740  67.260  1.00  0.00           C
ATOM   4158  HA  THR A 912      26.290  55.540  67.100  1.00  0.00           H
ATOM   4159  CB  THR A 912      26.140  53.710  68.240  1.00  0.00           C
ATOM   4160  HB  THR A 912      25.660  52.720  68.140  1.00  0.00           H
ATOM   4161  OG1 THR A 912      25.960  54.140  69.640  1.00  0.00           O
ATOM   4162  HG1 THR A 912      25.110  53.750  69.820  1.00  0.00           H
ATOM   4163  CG2 THR A 912      27.590  53.500  67.950  1.00  0.00           C
ATOM   4164 HG21 THR A 912      27.630  52.660  67.230  1.00  0.00           H
ATOM   4165 HG22 THR A 912      28.330  53.230  68.740  1.00  0.00           H
ATOM   4166 HG23 THR A 912      28.000  54.400  67.460  1.00  0.00           H
ATOM   4167  C   THR A 912      25.460  53.990  65.890  1.00  0.00           C
ATOM   4168  O   THR A 912      26.270  54.160  64.970  1.00  0.00           O
ATOM   4169  N   LEU A 913      24.390  53.180  65.770  1.00  0.00           N
ATOM   4170  HN  LEU A 913      23.730  53.000  66.500  1.00  0.00           H
ATOM   4171  CA  LEU A 913      23.960  52.520  64.570  1.00  0.00           C
ATOM   4172  HA  LEU A 913      24.790  51.920  64.230  1.00  0.00           H
ATOM   4173  CB  LEU A 913      22.860  51.540  64.950  1.00  0.00           C
ATOM   4174  HB1 LEU A 913      22.520  50.850  64.160  1.00  0.00           H
ATOM   4175  HB2 LEU A 913      22.080  52.080  65.530  1.00  0.00           H
ATOM   4176  CG  LEU A 913      23.370  50.440  66.010  1.00  0.00           C
ATOM   4177  HG  LEU A 913      24.030  50.890  66.780  1.00  0.00           H
ATOM   4178  CD1 LEU A 913      22.320  49.770  66.920  1.00  0.00           C
ATOM   4179 HD11 LEU A 913      21.410  49.390  66.420  1.00  0.00           H
ATOM   4180 HD12 LEU A 913      21.930  50.470  67.690  1.00  0.00           H
ATOM   4181 HD13 LEU A 913      22.820  48.970  67.510  1.00  0.00           H
ATOM   4182  CD2 LEU A 913      24.300  49.360  65.350  1.00  0.00           C
ATOM   4183 HD21 LEU A 913      23.640  48.620  64.860  1.00  0.00           H
ATOM   4184 HD22 LEU A 913      24.950  48.850  66.090  1.00  0.00           H
ATOM   4185 HD23 LEU A 913      24.930  49.820  64.560  1.00  0.00           H
ATOM   4186  C   LEU A 913      23.620  53.500  63.410  1.00  0.00           C
ATOM   4187  O   LEU A 913      24.050  53.360  62.250  1.00  0.00           O
ATOM   4188  N   LEU A 914      22.810  54.520  63.740  1.00  0.00           N
ATOM   4189  HN  LEU A 914      22.420  54.550  64.660  1.00  0.00           H
ATOM   4190  CA  LEU A 914      22.360  55.630  62.910  1.00  0.00           C
ATOM   4191  HA  LEU A 914      21.920  55.230  62.010  1.00  0.00           H
ATOM   4192  CB  LEU A 914      21.350  56.530  63.610  1.00  0.00           C
ATOM   4193  HB1 LEU A 914      21.830  57.150  64.410  1.00  0.00           H
ATOM   4194  HB2 LEU A 914      20.590  55.840  64.030  1.00  0.00           H
ATOM   4195  CG  LEU A 914      20.580  57.580  62.810  1.00  0.00           C
ATOM   4196  HG  LEU A 914      21.430  58.180  62.430  1.00  0.00           H
ATOM   4197  CD1 LEU A 914      19.810  56.950  61.650  1.00  0.00           C
ATOM   4198 HD11 LEU A 914      19.390  57.820  61.090  1.00  0.00           H
ATOM   4199 HD12 LEU A 914      19.040  56.260  62.070  1.00  0.00           H
ATOM   4200 HD13 LEU A 914      20.380  56.420  60.860  1.00  0.00           H
ATOM   4201  CD2 LEU A 914      19.750  58.470  63.750  1.00  0.00           C
ATOM   4202 HD21 LEU A 914      19.710  59.460  63.240  1.00  0.00           H
ATOM   4203 HD22 LEU A 914      20.200  58.610  64.750  1.00  0.00           H
ATOM   4204 HD23 LEU A 914      18.700  58.090  63.840  1.00  0.00           H
ATOM   4205  C   LEU A 914      23.600  56.410  62.360  1.00  0.00           C
ATOM   4206  O   LEU A 914      23.700  56.570  61.140  1.00  0.00           O
ATOM   4207  N   ILE A 915      24.610  56.740  63.150  1.00  0.00           N
ATOM   4208  HN  ILE A 915      24.620  56.320  64.050  1.00  0.00           H
ATOM   4209  CA  ILE A 915      25.720  57.580  62.780  1.00  0.00           C
ATOM   4210  HA  ILE A 915      25.300  58.270  62.060  1.00  0.00           H
ATOM   4211  CB  ILE A 915      26.380  58.440  63.840  1.00  0.00           C
ATOM   4212  HB  ILE A 915      25.530  58.890  64.390  1.00  0.00           H
ATOM   4213  CG2 ILE A 915      27.110  57.560  64.810  1.00  0.00           C
ATOM   4214 HG21 ILE A 915      27.880  56.920  64.320  1.00  0.00           H
ATOM   4215 HG22 ILE A 915      26.460  56.720  65.140  1.00  0.00           H
ATOM   4216 HG23 ILE A 915      27.520  58.120  65.680  1.00  0.00           H
ATOM   4217  CG1 ILE A 915      27.180  59.620  63.370  1.00  0.00           C
ATOM   4218 HG11 ILE A 915      28.160  59.220  63.010  1.00  0.00           H
ATOM   4219 HG12 ILE A 915      27.280  60.350  64.200  1.00  0.00           H
ATOM   4220  CD  ILE A 915      26.580  60.430  62.200  1.00  0.00           C
ATOM   4221  HD1 ILE A 915      25.530  60.680  62.480  1.00  0.00           H
ATOM   4222  HD2 ILE A 915      26.520  59.790  61.310  1.00  0.00           H
ATOM   4223  HD3 ILE A 915      27.260  61.270  61.950  1.00  0.00           H
ATOM   4224  C   ILE A 915      26.660  56.800  61.800  1.00  0.00           C
ATOM   4225  O   ILE A 915      27.470  57.350  61.070  1.00  0.00           O
ATOM   4226  N   ALA A 916      26.550  55.440  61.890  1.00  0.00           N
ATOM   4227  HN  ALA A 916      25.890  55.070  62.550  1.00  0.00           H
ATOM   4228  CA  ALA A 916      27.470  54.490  61.230  1.00  0.00           C
ATOM   4229  HA  ALA A 916      28.480  54.820  61.430  1.00  0.00           H
ATOM   4230  CB  ALA A 916      27.320  53.080  61.850  1.00  0.00           C
ATOM   4231  HB1 ALA A 916      27.980  52.290  61.440  1.00  0.00           H
ATOM   4232  HB2 ALA A 916      26.260  52.770  61.700  1.00  0.00           H
ATOM   4233  HB3 ALA A 916      27.480  53.260  62.930  1.00  0.00           H
ATOM   4234  C   ALA A 916      27.350  54.510  59.660  1.00  0.00           C
ATOM   4235  O   ALA A 916      28.190  54.040  58.940  1.00  0.00           O
ATOM   4236  N   ALA A 917      26.270  54.990  59.190  1.00  0.00           N
ATOM   4237  HN  ALA A 917      25.490  55.000  59.820  1.00  0.00           H
ATOM   4238  CA  ALA A 917      26.050  55.320  57.770  1.00  0.00           C
ATOM   4239  HA  ALA A 917      26.170  54.420  57.200  1.00  0.00           H
ATOM   4240  CB  ALA A 917      24.610  55.690  57.760  1.00  0.00           C
ATOM   4241  HB1 ALA A 917      24.200  56.180  56.860  1.00  0.00           H
ATOM   4242  HB2 ALA A 917      24.410  56.320  58.650  1.00  0.00           H
ATOM   4243  HB3 ALA A 917      24.040  54.760  57.980  1.00  0.00           H
ATOM   4244  C   ALA A 917      26.890  56.400  57.130  1.00  0.00           C
ATOM   4245  O   ALA A 917      27.300  56.130  56.000  1.00  0.00           O
ATOM   4246  N   ILE A 918      27.090  57.590  57.780  1.00  0.00           N
ATOM   4247  HN  ILE A 918      26.760  57.560  58.710  1.00  0.00           H
ATOM   4248  CA  ILE A 918      27.910  58.730  57.390  1.00  0.00           C
ATOM   4249  HA  ILE A 918      27.550  59.040  56.420  1.00  0.00           H
ATOM   4250  CB  ILE A 918      27.800  59.890  58.350  1.00  0.00           C
ATOM   4251  HB  ILE A 918      27.890  59.450  59.370  1.00  0.00           H
ATOM   4252  CG2 ILE A 918      28.940  60.890  58.130  1.00  0.00           C
ATOM   4253 HG21 ILE A 918      28.970  61.130  57.050  1.00  0.00           H
ATOM   4254 HG22 ILE A 918      29.930  60.460  58.340  1.00  0.00           H
ATOM   4255 HG23 ILE A 918      28.790  61.740  58.840  1.00  0.00           H
ATOM   4256  CG1 ILE A 918      26.390  60.540  58.310  1.00  0.00           C
ATOM   4257 HG11 ILE A 918      26.290  61.220  59.180  1.00  0.00           H
ATOM   4258 HG12 ILE A 918      25.600  59.770  58.420  1.00  0.00           H
ATOM   4259  CD  ILE A 918      26.050  61.360  57.000  1.00  0.00           C
ATOM   4260  HD1 ILE A 918      24.970  61.320  56.730  1.00  0.00           H
ATOM   4261  HD2 ILE A 918      26.650  60.940  56.170  1.00  0.00           H
ATOM   4262  HD3 ILE A 918      26.340  62.410  57.210  1.00  0.00           H
ATOM   4263  C   ILE A 918      29.330  58.330  57.010  1.00  0.00           C
ATOM   4264  O   ILE A 918      29.780  58.730  55.910  1.00  0.00           O
ATOM   4265  N   PRO A 919      30.120  57.520  57.730  1.00  0.00           N
ATOM   4266  CD  PRO A 919      29.920  57.270  59.120  1.00  0.00           C
ATOM   4267  HD1 PRO A 919      29.270  56.390  59.300  1.00  0.00           H
ATOM   4268  HD2 PRO A 919      29.370  58.090  59.650  1.00  0.00           H
ATOM   4269  CA  PRO A 919      31.440  56.950  57.390  1.00  0.00           C
ATOM   4270  HA  PRO A 919      32.020  57.790  57.040  1.00  0.00           H
ATOM   4271  CB  PRO A 919      32.050  56.310  58.650  1.00  0.00           C
ATOM   4272  HB1 PRO A 919      33.160  56.290  58.720  1.00  0.00           H
ATOM   4273  HB2 PRO A 919      31.680  55.270  58.520  1.00  0.00           H
ATOM   4274  CG  PRO A 919      31.270  56.950  59.780  1.00  0.00           C
ATOM   4275  HG1 PRO A 919      31.220  56.290  60.660  1.00  0.00           H
ATOM   4276  HG2 PRO A 919      31.740  57.890  60.140  1.00  0.00           H
ATOM   4277  C   PRO A 919      31.260  55.860  56.300  1.00  0.00           C
ATOM   4278  O   PRO A 919      32.100  55.760  55.500  1.00  0.00           O
ATOM   4279  N   ALA A 920      30.200  54.940  56.310  1.00  0.00           N
ATOM   4280  HN  ALA A 920      29.450  55.030  56.950  1.00  0.00           H
ATOM   4281  CA  ALA A 920      30.000  53.880  55.350  1.00  0.00           C
ATOM   4282  HA  ALA A 920      30.830  53.200  55.360  1.00  0.00           H
ATOM   4283  CB  ALA A 920      28.800  53.140  55.820  1.00  0.00           C
ATOM   4284  HB1 ALA A 920      28.650  52.320  55.080  1.00  0.00           H
ATOM   4285  HB2 ALA A 920      27.940  53.840  55.810  1.00  0.00           H
ATOM   4286  HB3 ALA A 920      29.080  52.740  56.800  1.00  0.00           H
ATOM   4287  C   ALA A 920      29.840  54.420  53.960  1.00  0.00           C
ATOM   4288  O   ALA A 920      30.330  53.870  52.940  1.00  0.00           O
ATOM   4289  N   LEU A 921      29.140  55.590  53.830  1.00  0.00           N
ATOM   4290  HN  LEU A 921      28.670  55.990  54.610  1.00  0.00           H
ATOM   4291  CA  LEU A 921      28.950  56.270  52.640  1.00  0.00           C
ATOM   4292  HA  LEU A 921      28.300  55.760  51.930  1.00  0.00           H
ATOM   4293  CB  LEU A 921      28.130  57.560  52.880  1.00  0.00           C
ATOM   4294  HB1 LEU A 921      28.730  58.200  53.550  1.00  0.00           H
ATOM   4295  HB2 LEU A 921      27.180  57.230  53.360  1.00  0.00           H
ATOM   4296  CG  LEU A 921      27.820  58.450  51.670  1.00  0.00           C
ATOM   4297  HG  LEU A 921      28.720  58.920  51.210  1.00  0.00           H
ATOM   4298  CD1 LEU A 921      27.020  57.690  50.610  1.00  0.00           C
ATOM   4299 HD11 LEU A 921      26.770  58.400  49.790  1.00  0.00           H
ATOM   4300 HD12 LEU A 921      26.100  57.240  51.030  1.00  0.00           H
ATOM   4301 HD13 LEU A 921      27.720  56.890  50.260  1.00  0.00           H
ATOM   4302  CD2 LEU A 921      26.980  59.600  52.200  1.00  0.00           C
ATOM   4303 HD21 LEU A 921      26.040  59.180  52.620  1.00  0.00           H
ATOM   4304 HD22 LEU A 921      26.710  60.340  51.420  1.00  0.00           H
ATOM   4305 HD23 LEU A 921      27.490  60.160  53.020  1.00  0.00           H
ATOM   4306  C   LEU A 921      30.270  56.650  51.970  1.00  0.00           C
ATOM   4307  O   LEU A 921      30.550  56.430  50.790  1.00  0.00           O
ATOM   4308  N   LEU A 922      31.230  57.140  52.830  1.00  0.00           N
ATOM   4309  HN  LEU A 922      31.170  57.100  53.820  1.00  0.00           H
ATOM   4310  CA  LEU A 922      32.490  57.580  52.440  1.00  0.00           C
ATOM   4311  HA  LEU A 922      32.370  58.020  51.470  1.00  0.00           H
ATOM   4312  CB  LEU A 922      33.090  58.530  53.480  1.00  0.00           C
ATOM   4313  HB1 LEU A 922      34.170  58.750  53.350  1.00  0.00           H
ATOM   4314  HB2 LEU A 922      33.090  58.010  54.460  1.00  0.00           H
ATOM   4315  CG  LEU A 922      32.260  59.850  53.720  1.00  0.00           C
ATOM   4316  HG  LEU A 922      31.290  59.590  54.200  1.00  0.00           H
ATOM   4317  CD1 LEU A 922      32.930  60.810  54.720  1.00  0.00           C
ATOM   4318 HD11 LEU A 922      33.230  60.200  55.590  1.00  0.00           H
ATOM   4319 HD12 LEU A 922      32.240  61.510  55.220  1.00  0.00           H
ATOM   4320 HD13 LEU A 922      33.710  61.320  54.110  1.00  0.00           H
ATOM   4321  CD2 LEU A 922      31.870  60.560  52.370  1.00  0.00           C
ATOM   4322 HD21 LEU A 922      31.210  59.860  51.810  1.00  0.00           H
ATOM   4323 HD22 LEU A 922      32.830  60.740  51.850  1.00  0.00           H
ATOM   4324 HD23 LEU A 922      31.240  61.460  52.510  1.00  0.00           H
ATOM   4325  C   LEU A 922      33.520  56.470  52.220  1.00  0.00           C
ATOM   4326  O   LEU A 922      34.280  56.430  51.220  1.00  0.00           O
ATOM   4327  N   CYS A 923      33.440  55.460  53.120  1.00  0.00           N
ATOM   4328  HN  CYS A 923      32.880  55.540  53.940  1.00  0.00           H
ATOM   4329  CA  CYS A 923      34.220  54.150  53.030  1.00  0.00           C
ATOM   4330  HA  CYS A 923      35.250  54.450  53.040  1.00  0.00           H
ATOM   4331  CB  CYS A 923      33.760  53.130  54.160  1.00  0.00           C
ATOM   4332  HB1 CYS A 923      32.690  53.060  53.900  1.00  0.00           H
ATOM   4333  HB2 CYS A 923      33.670  53.600  55.160  1.00  0.00           H
ATOM   4334  SG  CYS A 923      34.460  51.470  54.100  1.00  0.00           S
ATOM   4335  HG1 CYS A 923      33.350  50.800  54.410  1.00  0.00           H
ATOM   4336  C   CYS A 923      33.930  53.410  51.680  1.00  0.00           C
ATOM   4337  O   CYS A 923      34.870  52.970  50.990  1.00  0.00           O
ATOM   4338  N   THR A 924      32.670  53.390  51.180  1.00  0.00           N
ATOM   4339  HN  THR A 924      31.920  53.700  51.760  1.00  0.00           H
ATOM   4340  CA  THR A 924      32.360  52.720  49.900  1.00  0.00           C
ATOM   4341  HA  THR A 924      32.590  51.660  49.990  1.00  0.00           H
ATOM   4342  CB  THR A 924      30.830  52.740  49.550  1.00  0.00           C
ATOM   4343  HB  THR A 924      30.520  53.790  49.380  1.00  0.00           H
ATOM   4344  OG1 THR A 924      30.020  52.320  50.610  1.00  0.00           O
ATOM   4345  HG1 THR A 924      30.270  52.830  51.380  1.00  0.00           H
ATOM   4346  CG2 THR A 924      30.460  51.720  48.450  1.00  0.00           C
ATOM   4347 HG21 THR A 924      29.360  51.660  48.380  1.00  0.00           H
ATOM   4348 HG22 THR A 924      30.860  50.720  48.710  1.00  0.00           H
ATOM   4349 HG23 THR A 924      30.910  52.010  47.480  1.00  0.00           H
ATOM   4350  C   THR A 924      33.150  53.200  48.730  1.00  0.00           C
ATOM   4351  O   THR A 924      33.380  52.370  47.850  1.00  0.00           O
ATOM   4352  N   ILE A 925      33.560  54.500  48.650  1.00  0.00           N
ATOM   4353  HN  ILE A 925      33.470  55.110  49.440  1.00  0.00           H
ATOM   4354  CA  ILE A 925      34.330  55.140  47.660  1.00  0.00           C
ATOM   4355  HA  ILE A 925      33.870  54.840  46.720  1.00  0.00           H
ATOM   4356  CB  ILE A 925      34.440  56.660  47.770  1.00  0.00           C
ATOM   4357  HB  ILE A 925      34.970  56.810  48.740  1.00  0.00           H
ATOM   4358  CG2 ILE A 925      35.280  57.320  46.680  1.00  0.00           C
ATOM   4359 HG21 ILE A 925      34.710  57.530  45.760  1.00  0.00           H
ATOM   4360 HG22 ILE A 925      36.140  56.680  46.380  1.00  0.00           H
ATOM   4361 HG23 ILE A 925      35.660  58.330  46.960  1.00  0.00           H
ATOM   4362  CG1 ILE A 925      33.060  57.270  47.910  1.00  0.00           C
ATOM   4363 HG11 ILE A 925      32.310  56.650  48.440  1.00  0.00           H
ATOM   4364 HG12 ILE A 925      32.550  57.190  46.930  1.00  0.00           H
ATOM   4365  CD  ILE A 925      33.050  58.680  48.450  1.00  0.00           C
ATOM   4366  HD1 ILE A 925      32.010  59.050  48.320  1.00  0.00           H
ATOM   4367  HD2 ILE A 925      33.650  59.460  47.930  1.00  0.00           H
ATOM   4368  HD3 ILE A 925      33.270  58.870  49.520  1.00  0.00           H
ATOM   4369  C   ILE A 925      35.670  54.490  47.530  1.00  0.00           C
ATOM   4370  O   ILE A 925      36.060  54.020  46.450  1.00  0.00           O
ATOM   4371  N   LEU A 926      36.330  54.260  48.680  1.00  0.00           N
ATOM   4372  HN  LEU A 926      35.910  54.460  49.560  1.00  0.00           H
ATOM   4373  CA  LEU A 926      37.730  53.790  48.770  1.00  0.00           C
ATOM   4374  HA  LEU A 926      38.330  54.420  48.130  1.00  0.00           H
ATOM   4375  CB  LEU A 926      38.190  53.860  50.210  1.00  0.00           C
ATOM   4376  HB1 LEU A 926      39.290  53.700  50.230  1.00  0.00           H
ATOM   4377  HB2 LEU A 926      37.580  53.150  50.810  1.00  0.00           H
ATOM   4378  CG  LEU A 926      38.040  55.200  50.910  1.00  0.00           C
ATOM   4379  HG  LEU A 926      36.970  55.500  50.830  1.00  0.00           H
ATOM   4380  CD1 LEU A 926      38.370  55.130  52.420  1.00  0.00           C
ATOM   4381 HD11 LEU A 926      37.920  54.210  52.820  1.00  0.00           H
ATOM   4382 HD12 LEU A 926      38.050  56.080  52.900  1.00  0.00           H
ATOM   4383 HD13 LEU A 926      39.480  55.160  52.540  1.00  0.00           H
ATOM   4384  CD2 LEU A 926      38.890  56.310  50.300  1.00  0.00           C
ATOM   4385 HD21 LEU A 926      39.870  55.860  50.000  1.00  0.00           H
ATOM   4386 HD22 LEU A 926      39.150  57.020  51.100  1.00  0.00           H
ATOM   4387 HD23 LEU A 926      38.380  56.880  49.510  1.00  0.00           H
ATOM   4388  C   LEU A 926      37.880  52.370  48.300  1.00  0.00           C
ATOM   4389  O   LEU A 926      38.820  52.050  47.530  1.00  0.00           O
ATOM   4390  N   ILE A 927      36.950  51.510  48.710  1.00  0.00           N
ATOM   4391  HN  ILE A 927      36.260  51.720  49.380  1.00  0.00           H
ATOM   4392  CA  ILE A 927      36.830  50.130  48.250  1.00  0.00           C
ATOM   4393  HA  ILE A 927      37.690  49.540  48.510  1.00  0.00           H
ATOM   4394  CB  ILE A 927      35.730  49.240  48.920  1.00  0.00           C
ATOM   4395  HB  ILE A 927      34.790  49.630  48.470  1.00  0.00           H
ATOM   4396  CG2 ILE A 927      36.000  47.790  48.590  1.00  0.00           C
ATOM   4397 HG21 ILE A 927      36.830  47.490  49.260  1.00  0.00           H
ATOM   4398 HG22 ILE A 927      36.340  47.600  47.540  1.00  0.00           H
ATOM   4399 HG23 ILE A 927      35.170  47.060  48.700  1.00  0.00           H
ATOM   4400  CG1 ILE A 927      35.550  49.500  50.430  1.00  0.00           C
ATOM   4401 HG11 ILE A 927      34.770  48.830  50.850  1.00  0.00           H
ATOM   4402 HG12 ILE A 927      35.110  50.510  50.610  1.00  0.00           H
ATOM   4403  CD  ILE A 927      36.760  49.330  51.360  1.00  0.00           C
ATOM   4404  HD1 ILE A 927      37.070  48.270  51.260  1.00  0.00           H
ATOM   4405  HD2 ILE A 927      36.480  49.410  52.430  1.00  0.00           H
ATOM   4406  HD3 ILE A 927      37.670  49.910  51.070  1.00  0.00           H
ATOM   4407  C   ILE A 927      36.600  50.030  46.790  1.00  0.00           C
ATOM   4408  O   ILE A 927      37.310  49.360  46.070  1.00  0.00           O
ATOM   4409  N   PHE A 928      35.640  50.780  46.240  1.00  0.00           N
ATOM   4410  HN  PHE A 928      35.090  51.450  46.740  1.00  0.00           H
ATOM   4411  CA  PHE A 928      35.360  50.860  44.840  1.00  0.00           C
ATOM   4412  HA  PHE A 928      35.050  49.860  44.590  1.00  0.00           H
ATOM   4413  CB  PHE A 928      34.070  51.770  44.720  1.00  0.00           C
ATOM   4414  HB1 PHE A 928      34.170  52.680  45.350  1.00  0.00           H
ATOM   4415  HB2 PHE A 928      33.230  51.180  45.160  1.00  0.00           H
ATOM   4416  CG  PHE A 928      33.710  52.230  43.350  1.00  0.00           C
ATOM   4417  CD1 PHE A 928      33.150  51.250  42.530  1.00  0.00           C
ATOM   4418  HD1 PHE A 928      32.940  50.310  43.020  1.00  0.00           H
ATOM   4419  CE1 PHE A 928      33.020  51.510  41.120  1.00  0.00           C
ATOM   4420  HE1 PHE A 928      32.600  50.710  40.530  1.00  0.00           H
ATOM   4421  CZ  PHE A 928      33.290  52.830  40.650  1.00  0.00           C
ATOM   4422  HZ  PHE A 928      33.040  53.110  39.630  1.00  0.00           H
ATOM   4423  CD2 PHE A 928      34.030  53.510  42.800  1.00  0.00           C
ATOM   4424  HD2 PHE A 928      34.370  54.230  43.530  1.00  0.00           H
ATOM   4425  CE2 PHE A 928      33.820  53.810  41.460  1.00  0.00           C
ATOM   4426  HE2 PHE A 928      34.210  54.780  41.150  1.00  0.00           H
ATOM   4427  C   PHE A 928      36.540  51.320  43.940  1.00  0.00           C
ATOM   4428  O   PHE A 928      36.870  50.690  43.020  1.00  0.00           O
ATOM   4429  N   MET A 929      37.210  52.450  44.280  1.00  0.00           N
ATOM   4430  HN  MET A 929      36.720  52.910  45.010  1.00  0.00           H
ATOM   4431  CA  MET A 929      38.420  52.930  43.670  1.00  0.00           C
ATOM   4432  HA  MET A 929      38.170  53.090  42.630  1.00  0.00           H
ATOM   4433  CB  MET A 929      38.950  54.180  44.430  1.00  0.00           C
ATOM   4434  HB1 MET A 929      40.020  54.340  44.150  1.00  0.00           H
ATOM   4435  HB2 MET A 929      38.910  53.930  45.510  1.00  0.00           H
ATOM   4436  CG  MET A 929      38.140  55.430  44.180  1.00  0.00           C
ATOM   4437  HG1 MET A 929      38.530  56.190  44.910  1.00  0.00           H
ATOM   4438  HG2 MET A 929      37.100  55.150  44.400  1.00  0.00           H
ATOM   4439  SD  MET A 929      38.160  56.160  42.550  1.00  0.00           S
ATOM   4440  CE  MET A 929      39.960  56.520  42.420  1.00  0.00           C
ATOM   4441  HE1 MET A 929      40.380  57.230  43.160  1.00  0.00           H
ATOM   4442  HE2 MET A 929      40.170  56.860  41.400  1.00  0.00           H
ATOM   4443  HE3 MET A 929      40.540  55.580  42.620  1.00  0.00           H
ATOM   4444  C   MET A 929      39.590  52.030  43.550  1.00  0.00           C
ATOM   4445  O   MET A 929      40.180  51.910  42.420  1.00  0.00           O
ATOM   4446  N   ASP A 930      40.020  51.280  44.660  1.00  0.00           N
ATOM   4447  HN  ASP A 930      39.650  51.400  45.580  1.00  0.00           H
ATOM   4448  CA  ASP A 930      41.150  50.410  44.600  1.00  0.00           C
ATOM   4449  HA  ASP A 930      41.950  50.980  44.150  1.00  0.00           H
ATOM   4450  CB  ASP A 930      41.330  49.970  46.070  1.00  0.00           C
ATOM   4451  HB1 ASP A 930      40.610  49.170  46.350  1.00  0.00           H
ATOM   4452  HB2 ASP A 930      41.060  50.840  46.700  1.00  0.00           H
ATOM   4453  CG  ASP A 930      42.750  49.450  46.330  1.00  0.00           C
ATOM   4454  OD1 ASP A 930      43.750  49.760  45.640  1.00  0.00           O
ATOM   4455  OD2 ASP A 930      42.860  48.770  47.410  1.00  0.00           O
ATOM   4456  C   ASP A 930      40.950  49.270  43.620  1.00  0.00           C
ATOM   4457  O   ASP A 930      41.830  48.970  42.810  1.00  0.00           O
ATOM   4458  N   GLN A 931      39.770  48.600  43.630  1.00  0.00           N
ATOM   4459  HN  GLN A 931      38.990  49.050  44.070  1.00  0.00           H
ATOM   4460  CA  GLN A 931      39.500  47.440  42.860  1.00  0.00           C
ATOM   4461  HA  GLN A 931      40.170  46.650  43.150  1.00  0.00           H
ATOM   4462  CB  GLN A 931      38.100  46.940  43.350  1.00  0.00           C
ATOM   4463  HB1 GLN A 931      37.290  47.680  43.490  1.00  0.00           H
ATOM   4464  HB2 GLN A 931      38.350  46.700  44.400  1.00  0.00           H
ATOM   4465  CG  GLN A 931      37.680  45.530  42.680  1.00  0.00           C
ATOM   4466  HG1 GLN A 931      37.380  45.680  41.620  1.00  0.00           H
ATOM   4467  HG2 GLN A 931      36.830  45.050  43.210  1.00  0.00           H
ATOM   4468  CD  GLN A 931      38.750  44.450  42.850  1.00  0.00           C
ATOM   4469  OE1 GLN A 931      39.390  44.210  43.870  1.00  0.00           O
ATOM   4470  NE2 GLN A 931      38.750  43.540  41.890  1.00  0.00           N
ATOM   4471 HE21 GLN A 931      39.250  42.710  42.140  1.00  0.00           H
ATOM   4472 HE22 GLN A 931      38.080  43.630  41.150  1.00  0.00           H
ATOM   4473  C   GLN A 931      39.540  47.770  41.360  1.00  0.00           C
ATOM   4474  O   GLN A 931      40.120  47.030  40.530  1.00  0.00           O
ATOM   4475  N   GLN A 932      38.920  48.890  41.010  1.00  0.00           N
ATOM   4476  HN  GLN A 932      38.350  49.430  41.610  1.00  0.00           H
ATOM   4477  CA  GLN A 932      38.980  49.450  39.670  1.00  0.00           C
ATOM   4478  HA  GLN A 932      38.430  48.690  39.120  1.00  0.00           H
ATOM   4479  CB  GLN A 932      38.100  50.780  39.700  1.00  0.00           C
ATOM   4480  HB1 GLN A 932      38.340  51.590  38.990  1.00  0.00           H
ATOM   4481  HB2 GLN A 932      38.320  51.140  40.730  1.00  0.00           H
ATOM   4482  CG  GLN A 932      36.550  50.480  39.640  1.00  0.00           C
ATOM   4483  HG1 GLN A 932      36.200  50.740  38.610  1.00  0.00           H
ATOM   4484  HG2 GLN A 932      36.120  51.240  40.330  1.00  0.00           H
ATOM   4485  CD  GLN A 932      35.950  49.100  39.970  1.00  0.00           C
ATOM   4486  OE1 GLN A 932      35.720  48.230  39.080  1.00  0.00           O
ATOM   4487  NE2 GLN A 932      35.750  48.840  41.250  1.00  0.00           N
ATOM   4488 HE21 GLN A 932      35.880  49.590  41.900  1.00  0.00           H
ATOM   4489 HE22 GLN A 932      35.090  48.130  41.460  1.00  0.00           H
ATOM   4490  C   GLN A 932      40.350  49.670  39.020  1.00  0.00           C
ATOM   4491  O   GLN A 932      40.610  49.480  37.830  1.00  0.00           O
ATOM   4492  N   ILE A 933      41.370  50.160  39.870  1.00  0.00           N
ATOM   4493  HN  ILE A 933      40.980  50.380  40.770  1.00  0.00           H
ATOM   4494  CA  ILE A 933      42.760  50.440  39.610  1.00  0.00           C
ATOM   4495  HA  ILE A 933      42.620  50.980  38.690  1.00  0.00           H
ATOM   4496  CB  ILE A 933      43.440  51.320  40.700  1.00  0.00           C
ATOM   4497  HB  ILE A 933      43.200  50.930  41.710  1.00  0.00           H
ATOM   4498  CG2 ILE A 933      44.960  51.350  40.590  1.00  0.00           C
ATOM   4499 HG21 ILE A 933      45.410  50.360  40.830  1.00  0.00           H
ATOM   4500 HG22 ILE A 933      45.290  52.000  41.420  1.00  0.00           H
ATOM   4501 HG23 ILE A 933      45.330  51.690  39.600  1.00  0.00           H
ATOM   4502  CG1 ILE A 933      42.790  52.710  40.680  1.00  0.00           C
ATOM   4503 HG11 ILE A 933      41.710  52.740  40.410  1.00  0.00           H
ATOM   4504 HG12 ILE A 933      43.390  53.170  39.890  1.00  0.00           H
ATOM   4505  CD  ILE A 933      43.020  53.450  42.010  1.00  0.00           C
ATOM   4506  HD1 ILE A 933      42.810  54.540  41.930  1.00  0.00           H
ATOM   4507  HD2 ILE A 933      44.080  53.400  42.300  1.00  0.00           H
ATOM   4508  HD3 ILE A 933      42.430  53.100  42.880  1.00  0.00           H
ATOM   4509  C   ILE A 933      43.440  49.090  39.340  1.00  0.00           C
ATOM   4510  O   ILE A 933      44.300  48.960  38.430  1.00  0.00           O
ATOM   4511  N   THR A 934      43.130  48.040  40.150  1.00  0.00           N
ATOM   4512  HN  THR A 934      42.640  48.250  40.990  1.00  0.00           H
ATOM   4513  CA  THR A 934      43.530  46.610  39.770  1.00  0.00           C
ATOM   4514  HA  THR A 934      44.570  46.540  39.460  1.00  0.00           H
ATOM   4515  CB  THR A 934      43.430  45.670  40.960  1.00  0.00           C
ATOM   4516  HB  THR A 934      42.450  45.780  41.480  1.00  0.00           H
ATOM   4517  OG1 THR A 934      44.500  45.960  41.800  1.00  0.00           O
ATOM   4518  HG1 THR A 934      44.160  46.710  42.310  1.00  0.00           H
ATOM   4519  CG2 THR A 934      43.660  44.190  40.620  1.00  0.00           C
ATOM   4520 HG21 THR A 934      44.550  44.210  39.950  1.00  0.00           H
ATOM   4521 HG22 THR A 934      42.790  43.770  40.080  1.00  0.00           H
ATOM   4522 HG23 THR A 934      43.750  43.590  41.550  1.00  0.00           H
ATOM   4523  C   THR A 934      42.700  46.190  38.530  1.00  0.00           C
ATOM   4524  O   THR A 934      43.260  45.670  37.560  1.00  0.00           O
ATOM   4525  N   ALA A 935      41.410  46.410  38.390  1.00  0.00           N
ATOM   4526  HN  ALA A 935      40.800  46.880  39.030  1.00  0.00           H
ATOM   4527  CA  ALA A 935      40.660  45.930  37.150  1.00  0.00           C
ATOM   4528  HA  ALA A 935      40.760  44.870  36.980  1.00  0.00           H
ATOM   4529  CB  ALA A 935      39.170  46.190  37.440  1.00  0.00           C
ATOM   4530  HB1 ALA A 935      38.870  45.710  38.390  1.00  0.00           H
ATOM   4531  HB2 ALA A 935      38.550  45.890  36.570  1.00  0.00           H
ATOM   4532  HB3 ALA A 935      39.070  47.280  37.600  1.00  0.00           H
ATOM   4533  C   ALA A 935      41.130  46.570  35.830  1.00  0.00           C
ATOM   4534  O   ALA A 935      41.300  45.940  34.780  1.00  0.00           O
ATOM   4535  N   VAL A 936      41.400  47.870  35.820  1.00  0.00           N
ATOM   4536  HN  VAL A 936      41.360  48.360  36.680  1.00  0.00           H
ATOM   4537  CA  VAL A 936      41.760  48.720  34.630  1.00  0.00           C
ATOM   4538  HA  VAL A 936      40.940  48.580  33.940  1.00  0.00           H
ATOM   4539  CB  VAL A 936      41.680  50.190  34.970  1.00  0.00           C
ATOM   4540  HB  VAL A 936      40.750  50.240  35.560  1.00  0.00           H
ATOM   4541  CG1 VAL A 936      42.900  50.620  35.810  1.00  0.00           C
ATOM   4542 HG11 VAL A 936      42.900  50.070  36.770  1.00  0.00           H
ATOM   4543 HG12 VAL A 936      42.890  51.710  36.020  1.00  0.00           H
ATOM   4544 HG13 VAL A 936      43.840  50.480  35.220  1.00  0.00           H
ATOM   4545  CG2 VAL A 936      41.660  51.020  33.630  1.00  0.00           C
ATOM   4546 HG21 VAL A 936      42.560  50.840  33.000  1.00  0.00           H
ATOM   4547 HG22 VAL A 936      41.640  52.120  33.800  1.00  0.00           H
ATOM   4548 HG23 VAL A 936      40.740  50.710  33.080  1.00  0.00           H
ATOM   4549  C   VAL A 936      42.990  48.260  33.830  1.00  0.00           C
ATOM   4550  O   VAL A 936      42.990  48.330  32.590  1.00  0.00           O
ATOM   4551  N   ILE A 937      44.080  47.810  34.520  1.00  0.00           N
ATOM   4552  HN  ILE A 937      44.110  47.970  35.490  1.00  0.00           H
ATOM   4553  CA  ILE A 937      45.250  47.180  33.880  1.00  0.00           C
ATOM   4554  HA  ILE A 937      45.440  47.710  32.970  1.00  0.00           H
ATOM   4555  CB  ILE A 937      46.460  47.270  34.930  1.00  0.00           C
ATOM   4556  HB  ILE A 937      46.610  48.360  35.060  1.00  0.00           H
ATOM   4557  CG2 ILE A 937      46.190  46.510  36.230  1.00  0.00           C
ATOM   4558 HG21 ILE A 937      45.130  46.620  36.560  1.00  0.00           H
ATOM   4559 HG22 ILE A 937      46.850  46.910  37.030  1.00  0.00           H
ATOM   4560 HG23 ILE A 937      46.490  45.450  36.090  1.00  0.00           H
ATOM   4561  CG1 ILE A 937      47.800  46.800  34.320  1.00  0.00           C
ATOM   4562 HG11 ILE A 937      47.630  45.750  33.990  1.00  0.00           H
ATOM   4563 HG12 ILE A 937      48.610  46.620  35.050  1.00  0.00           H
ATOM   4564  CD  ILE A 937      48.290  47.610  33.070  1.00  0.00           C
ATOM   4565  HD1 ILE A 937      49.340  47.350  32.870  1.00  0.00           H
ATOM   4566  HD2 ILE A 937      48.220  48.730  33.130  1.00  0.00           H
ATOM   4567  HD3 ILE A 937      47.700  47.330  32.170  1.00  0.00           H
ATOM   4568  C   ILE A 937      45.030  45.700  33.490  1.00  0.00           C
ATOM   4569  O   ILE A 937      45.380  45.270  32.420  1.00  0.00           O
ATOM   4570  N   ILE A 938      44.330  44.920  34.340  1.00  0.00           N
ATOM   4571  HN  ILE A 938      43.970  45.350  35.160  1.00  0.00           H
ATOM   4572  CA  ILE A 938      44.230  43.510  34.200  1.00  0.00           C
ATOM   4573  HA  ILE A 938      45.200  43.130  33.910  1.00  0.00           H
ATOM   4574  CB  ILE A 938      43.710  42.790  35.500  1.00  0.00           C
ATOM   4575  HB  ILE A 938      42.910  43.410  35.960  1.00  0.00           H
ATOM   4576  CG2 ILE A 938      43.140  41.350  35.420  1.00  0.00           C
ATOM   4577 HG21 ILE A 938      42.710  41.200  36.430  1.00  0.00           H
ATOM   4578 HG22 ILE A 938      43.820  40.530  35.120  1.00  0.00           H
ATOM   4579 HG23 ILE A 938      42.220  41.340  34.790  1.00  0.00           H
ATOM   4580  CG1 ILE A 938      44.860  42.730  36.500  1.00  0.00           C
ATOM   4581 HG11 ILE A 938      44.360  42.350  37.420  1.00  0.00           H
ATOM   4582 HG12 ILE A 938      45.100  43.800  36.670  1.00  0.00           H
ATOM   4583  CD  ILE A 938      45.990  41.840  36.050  1.00  0.00           C
ATOM   4584  HD1 ILE A 938      46.950  42.230  36.440  1.00  0.00           H
ATOM   4585  HD2 ILE A 938      46.060  41.770  34.950  1.00  0.00           H
ATOM   4586  HD3 ILE A 938      45.880  40.810  36.450  1.00  0.00           H
ATOM   4587  C   ILE A 938      43.180  43.200  33.070  1.00  0.00           C
ATOM   4588  O   ILE A 938      43.300  42.170  32.340  1.00  0.00           O
ATOM   4589  N   ASN A 939      42.210  44.040  32.870  1.00  0.00           N
ATOM   4590  HN  ASN A 939      42.070  44.700  33.600  1.00  0.00           H
ATOM   4591  CA  ASN A 939      41.270  44.050  31.720  1.00  0.00           C
ATOM   4592  HA  ASN A 939      41.060  43.020  31.480  1.00  0.00           H
ATOM   4593  CB  ASN A 939      40.010  44.820  32.150  1.00  0.00           C
ATOM   4594  HB1 ASN A 939      40.120  45.920  32.060  1.00  0.00           H
ATOM   4595  HB2 ASN A 939      39.670  44.510  33.160  1.00  0.00           H
ATOM   4596  CG  ASN A 939      38.840  44.440  31.280  1.00  0.00           C
ATOM   4597  OD1 ASN A 939      38.870  43.580  30.370  1.00  0.00           O
ATOM   4598  ND2 ASN A 939      37.600  45.080  31.510  1.00  0.00           N
ATOM   4599 HD21 ASN A 939      37.570  45.780  32.220  1.00  0.00           H
ATOM   4600 HD22 ASN A 939      36.860  44.780  30.910  1.00  0.00           H
ATOM   4601  C   ASN A 939      41.970  44.780  30.570  1.00  0.00           C
ATOM   4602  O   ASN A 939      42.370  45.920  30.770  1.00  0.00           O
ATOM   4603  N   ARG A 940      42.130  44.170  29.460  1.00  0.00           N
ATOM   4604  HN  ARG A 940      41.530  43.380  29.400  1.00  0.00           H
ATOM   4605  CA  ARG A 940      42.750  44.690  28.260  1.00  0.00           C
ATOM   4606  HA  ARG A 940      42.960  45.740  28.460  1.00  0.00           H
ATOM   4607  CB  ARG A 940      44.020  43.880  27.860  1.00  0.00           C
ATOM   4608  HB1 ARG A 940      44.340  44.210  26.850  1.00  0.00           H
ATOM   4609  HB2 ARG A 940      43.620  42.850  27.730  1.00  0.00           H
ATOM   4610  CG  ARG A 940      45.240  44.000  28.880  1.00  0.00           C
ATOM   4611  HG1 ARG A 940      45.940  43.210  28.520  1.00  0.00           H
ATOM   4612  HG2 ARG A 940      44.860  43.570  29.830  1.00  0.00           H
ATOM   4613  CD  ARG A 940      45.870  45.360  28.920  1.00  0.00           C
ATOM   4614  HD1 ARG A 940      46.140  45.780  27.930  1.00  0.00           H
ATOM   4615  HD2 ARG A 940      46.850  45.360  29.460  1.00  0.00           H
ATOM   4616  NE  ARG A 940      45.000  46.330  29.680  1.00  0.00           N
ATOM   4617  HE  ARG A 940      44.410  46.110  30.460  1.00  0.00           H
ATOM   4618  CZ  ARG A 940      45.090  47.680  29.570  1.00  0.00           C
ATOM   4619  NH1 ARG A 940      44.030  48.360  30.080  1.00  0.00           N
ATOM   4620 HH11 ARG A 940      43.470  48.000  30.830  1.00  0.00           H
ATOM   4621 HH12 ARG A 940      43.880  49.350  30.000  1.00  0.00           H
ATOM   4622  NH2 ARG A 940      45.980  48.330  28.870  1.00  0.00           N
ATOM   4623 HH21 ARG A 940      46.890  47.980  28.610  1.00  0.00           H
ATOM   4624 HH22 ARG A 940      45.870  49.310  28.770  1.00  0.00           H
ATOM   4625  C   ARG A 940      41.800  44.650  27.040  1.00  0.00           C
ATOM   4626  O   ARG A 940      41.170  43.640  26.780  1.00  0.00           O
ATOM   4627  N   LYS A 941      41.680  45.700  26.160  1.00  0.00           N
ATOM   4628  HN  LYS A 941      42.150  46.550  26.430  1.00  0.00           H
ATOM   4629  CA  LYS A 941      40.830  45.650  24.970  1.00  0.00           C
ATOM   4630  HA  LYS A 941      39.790  45.460  25.210  1.00  0.00           H
ATOM   4631  CB  LYS A 941      40.980  46.970  24.120  1.00  0.00           C
ATOM   4632  HB1 LYS A 941      40.550  46.800  23.100  1.00  0.00           H
ATOM   4633  HB2 LYS A 941      42.070  47.070  23.960  1.00  0.00           H
ATOM   4634  CG  LYS A 941      40.570  48.310  24.780  1.00  0.00           C
ATOM   4635  HG1 LYS A 941      40.650  48.370  25.880  1.00  0.00           H
ATOM   4636  HG2 LYS A 941      39.480  48.380  24.550  1.00  0.00           H
ATOM   4637  CD  LYS A 941      41.290  49.470  24.040  1.00  0.00           C
ATOM   4638  HD1 LYS A 941      40.930  49.430  22.990  1.00  0.00           H
ATOM   4639  HD2 LYS A 941      42.380  49.280  24.060  1.00  0.00           H
ATOM   4640  CE  LYS A 941      41.020  50.870  24.650  1.00  0.00           C
ATOM   4641  HE1 LYS A 941      39.940  51.100  24.640  1.00  0.00           H
ATOM   4642  HE2 LYS A 941      41.500  51.650  24.020  1.00  0.00           H
ATOM   4643  NZ  LYS A 941      41.560  50.930  25.980  1.00  0.00           N
ATOM   4644  HZ1 LYS A 941      41.470  51.890  26.390  1.00  0.00           H
ATOM   4645  HZ2 LYS A 941      42.590  50.790  25.880  1.00  0.00           H
ATOM   4646  HZ3 LYS A 941      41.170  50.260  26.680  1.00  0.00           H
ATOM   4647  C   LYS A 941      41.190  44.600  24.010  1.00  0.00           C
ATOM   4648  O   LYS A 941      40.250  44.070  23.460  1.00  0.00           O
ATOM   4649  N   GLU A 942      42.460  44.390  23.680  1.00  0.00           N
ATOM   4650  HN  GLU A 942      43.190  44.890  24.150  1.00  0.00           H
ATOM   4651  CA  GLU A 942      42.820  43.740  22.400  1.00  0.00           C
ATOM   4652  HA  GLU A 942      42.180  44.170  21.640  1.00  0.00           H
ATOM   4653  CB  GLU A 942      44.210  44.110  21.920  1.00  0.00           C
ATOM   4654  HB1 GLU A 942      44.480  43.400  21.110  1.00  0.00           H
ATOM   4655  HB2 GLU A 942      44.870  43.920  22.800  1.00  0.00           H
ATOM   4656  CG  GLU A 942      44.440  45.560  21.460  1.00  0.00           C
ATOM   4657  HG1 GLU A 942      44.000  46.350  22.100  1.00  0.00           H
ATOM   4658  HG2 GLU A 942      43.980  45.640  20.450  1.00  0.00           H
ATOM   4659  CD  GLU A 942      45.910  45.930  21.290  1.00  0.00           C
ATOM   4660  OE1 GLU A 942      46.560  46.330  22.290  1.00  0.00           O
ATOM   4661  OE2 GLU A 942      46.510  45.670  20.190  1.00  0.00           O
ATOM   4662  C   GLU A 942      42.660  42.220  22.440  1.00  0.00           C
ATOM   4663  O   GLU A 942      42.480  41.550  21.450  1.00  0.00           O
ATOM   4664  N   HSD A 943      42.640  41.640  23.690  1.00  0.00           N
ATOM   4665  HN  HSD A 943      42.610  42.140  24.550  1.00  0.00           H
ATOM   4666  CA  HSD A 943      42.330  40.210  23.940  1.00  0.00           C
ATOM   4667  HA  HSD A 943      41.930  39.810  23.030  1.00  0.00           H
ATOM   4668  CB  HSD A 943      43.630  39.510  24.240  1.00  0.00           C
ATOM   4669  HB1 HSD A 943      44.190  39.440  23.280  1.00  0.00           H
ATOM   4670  HB2 HSD A 943      43.350  38.450  24.450  1.00  0.00           H
ATOM   4671  ND1 HSD A 943      45.520  40.940  25.070  1.00  0.00           N
ATOM   4672  HD1 HSD A 943      45.880  41.170  24.180  1.00  0.00           H
ATOM   4673  CG  HSD A 943      44.390  40.160  25.340  1.00  0.00           C
ATOM   4674  CE1 HSD A 943      46.120  41.190  26.250  1.00  0.00           C
ATOM   4675  HE1 HSD A 943      47.040  41.780  26.350  1.00  0.00           H
ATOM   4676  NE2 HSD A 943      45.510  40.610  27.260  1.00  0.00           N
ATOM   4677  CD2 HSD A 943      44.420  40.010  26.700  1.00  0.00           C
ATOM   4678  HD2 HSD A 943      43.730  39.500  27.380  1.00  0.00           H
ATOM   4679  C   HSD A 943      41.470  39.950  25.230  1.00  0.00           C
ATOM   4680  O   HSD A 943      41.510  40.770  26.140  1.00  0.00           O
ATOM   4681  N   LYS A 944      40.600  38.900  25.140  1.00  0.00           N
ATOM   4682  HN  LYS A 944      40.600  38.240  24.400  1.00  0.00           H
ATOM   4683  CA  LYS A 944      39.690  38.560  26.200  1.00  0.00           C
ATOM   4684  HA  LYS A 944      40.020  39.070  27.100  1.00  0.00           H
ATOM   4685  CB  LYS A 944      38.280  39.010  25.830  1.00  0.00           C
ATOM   4686  HB1 LYS A 944      38.340  39.640  24.930  1.00  0.00           H
ATOM   4687  HB2 LYS A 944      37.700  39.630  26.550  1.00  0.00           H
ATOM   4688  CG  LYS A 944      37.280  37.970  25.370  1.00  0.00           C
ATOM   4689  HG1 LYS A 944      36.300  38.500  25.310  1.00  0.00           H
ATOM   4690  HG2 LYS A 944      37.150  37.130  26.080  1.00  0.00           H
ATOM   4691  CD  LYS A 944      37.630  37.420  23.940  1.00  0.00           C
ATOM   4692  HD1 LYS A 944      36.860  36.640  23.740  1.00  0.00           H
ATOM   4693  HD2 LYS A 944      38.490  36.750  24.090  1.00  0.00           H
ATOM   4694  CE  LYS A 944      37.720  38.370  22.740  1.00  0.00           C
ATOM   4695  HE1 LYS A 944      37.770  37.680  21.880  1.00  0.00           H
ATOM   4696  HE2 LYS A 944      38.650  39.000  22.690  1.00  0.00           H
ATOM   4697  NZ  LYS A 944      36.600  39.290  22.630  1.00  0.00           N
ATOM   4698  HZ1 LYS A 944      36.410  39.830  23.500  1.00  0.00           H
ATOM   4699  HZ2 LYS A 944      35.700  38.760  22.560  1.00  0.00           H
ATOM   4700  HZ3 LYS A 944      36.790  39.870  21.780  1.00  0.00           H
ATOM   4701  C   LYS A 944      39.770  37.040  26.670  1.00  0.00           C
ATOM   4702  O   LYS A 944      40.200  36.090  26.010  1.00  0.00           O
ATOM   4703  N   LEU A 945      39.200  36.770  27.910  1.00  0.00           N
ATOM   4704  HN  LEU A 945      38.680  37.490  28.350  1.00  0.00           H
ATOM   4705  CA  LEU A 945      39.230  35.460  28.630  1.00  0.00           C
ATOM   4706  HA  LEU A 945      40.260  35.130  28.600  1.00  0.00           H
ATOM   4707  CB  LEU A 945      38.830  35.550  30.140  1.00  0.00           C
ATOM   4708  HB1 LEU A 945      38.820  34.560  30.630  1.00  0.00           H
ATOM   4709  HB2 LEU A 945      37.760  35.870  30.120  1.00  0.00           H
ATOM   4710  CG  LEU A 945      39.600  36.550  31.060  1.00  0.00           C
ATOM   4711  HG  LEU A 945      39.150  37.560  30.890  1.00  0.00           H
ATOM   4712  CD1 LEU A 945      39.390  36.170  32.500  1.00  0.00           C
ATOM   4713 HD11 LEU A 945      39.870  36.770  33.310  1.00  0.00           H
ATOM   4714 HD12 LEU A 945      39.520  35.080  32.630  1.00  0.00           H
ATOM   4715 HD13 LEU A 945      38.350  36.470  32.820  1.00  0.00           H
ATOM   4716  CD2 LEU A 945      41.040  36.600  30.750  1.00  0.00           C
ATOM   4717 HD21 LEU A 945      41.540  35.650  30.460  1.00  0.00           H
ATOM   4718 HD22 LEU A 945      41.580  36.920  31.670  1.00  0.00           H
ATOM   4719 HD23 LEU A 945      41.130  37.330  29.920  1.00  0.00           H
ATOM   4720  C   LEU A 945      38.430  34.350  28.000  1.00  0.00           C
ATOM   4721  O   LEU A 945      37.360  34.570  27.380  1.00  0.00           O
ATOM   4722  N   LYS A 946      38.990  33.130  28.000  1.00  0.00           N
ATOM   4723  HN  LYS A 946      39.890  32.970  28.380  1.00  0.00           H
ATOM   4724  CA  LYS A 946      38.410  31.880  27.420  1.00  0.00           C
ATOM   4725  HA  LYS A 946      37.780  32.190  26.600  1.00  0.00           H
ATOM   4726  CB  LYS A 946      39.510  30.950  27.020  1.00  0.00           C
ATOM   4727  HB1 LYS A 946      39.120  30.030  26.540  1.00  0.00           H
ATOM   4728  HB2 LYS A 946      40.070  30.640  27.920  1.00  0.00           H
ATOM   4729  CG  LYS A 946      40.610  31.450  26.060  1.00  0.00           C
ATOM   4730  HG1 LYS A 946      41.220  30.530  25.940  1.00  0.00           H
ATOM   4731  HG2 LYS A 946      41.150  32.270  26.560  1.00  0.00           H
ATOM   4732  CD  LYS A 946      40.010  31.920  24.650  1.00  0.00           C
ATOM   4733  HD1 LYS A 946      39.780  33.000  24.730  1.00  0.00           H
ATOM   4734  HD2 LYS A 946      39.040  31.420  24.450  1.00  0.00           H
ATOM   4735  CE  LYS A 946      40.980  31.630  23.430  1.00  0.00           C
ATOM   4736  HE1 LYS A 946      40.460  31.680  22.450  1.00  0.00           H
ATOM   4737  HE2 LYS A 946      41.230  30.540  23.410  1.00  0.00           H
ATOM   4738  NZ  LYS A 946      42.230  32.410  23.380  1.00  0.00           N
ATOM   4739  HZ1 LYS A 946      42.710  32.400  24.310  1.00  0.00           H
ATOM   4740  HZ2 LYS A 946      41.970  33.410  23.230  1.00  0.00           H
ATOM   4741  HZ3 LYS A 946      42.940  32.180  22.640  1.00  0.00           H
ATOM   4742  C   LYS A 946      37.390  31.300  28.380  1.00  0.00           C
ATOM   4743  O   LYS A 946      36.230  31.140  28.050  1.00  0.00           O
ATOM   4744  N   LYS A 947      37.780  31.030  29.650  1.00  0.00           N
ATOM   4745  HN  LYS A 947      38.730  31.250  29.880  1.00  0.00           H
ATOM   4746  CA  LYS A 947      36.790  30.660  30.650  1.00  0.00           C
ATOM   4747  HA  LYS A 947      36.090  29.950  30.250  1.00  0.00           H
ATOM   4748  CB  LYS A 947      37.590  29.910  31.760  1.00  0.00           C
ATOM   4749  HB1 LYS A 947      36.880  29.520  32.510  1.00  0.00           H
ATOM   4750  HB2 LYS A 947      38.380  30.530  32.250  1.00  0.00           H
ATOM   4751  CG  LYS A 947      38.290  28.630  31.290  1.00  0.00           C
ATOM   4752  HG1 LYS A 947      39.050  28.870  30.520  1.00  0.00           H
ATOM   4753  HG2 LYS A 947      37.530  28.010  30.800  1.00  0.00           H
ATOM   4754  CD  LYS A 947      39.030  27.840  32.380  1.00  0.00           C
ATOM   4755  HD1 LYS A 947      38.300  27.490  33.150  1.00  0.00           H
ATOM   4756  HD2 LYS A 947      39.750  28.590  32.760  1.00  0.00           H
ATOM   4757  CE  LYS A 947      39.750  26.540  31.950  1.00  0.00           C
ATOM   4758  HE1 LYS A 947      40.360  26.590  31.020  1.00  0.00           H
ATOM   4759  HE2 LYS A 947      39.090  25.660  31.820  1.00  0.00           H
ATOM   4760  NZ  LYS A 947      40.710  26.170  33.010  1.00  0.00           N
ATOM   4761  HZ1 LYS A 947      41.090  25.200  32.920  1.00  0.00           H
ATOM   4762  HZ2 LYS A 947      40.240  26.320  33.920  1.00  0.00           H
ATOM   4763  HZ3 LYS A 947      41.490  26.850  32.910  1.00  0.00           H
ATOM   4764  C   LYS A 947      36.070  31.840  31.180  1.00  0.00           C
ATOM   4765  O   LYS A 947      34.820  31.980  31.160  1.00  0.00           O
ATOM   4766  N   GLY A 948      36.800  32.820  31.720  1.00  0.00           N
ATOM   4767  HN  GLY A 948      37.780  32.770  31.900  1.00  0.00           H
ATOM   4768  CA  GLY A 948      36.230  34.140  32.010  1.00  0.00           C
ATOM   4769  HA1 GLY A 948      35.540  34.330  31.190  1.00  0.00           H
ATOM   4770  HA2 GLY A 948      36.990  34.900  31.990  1.00  0.00           H
ATOM   4771  C   GLY A 948      35.430  34.230  33.280  1.00  0.00           C
ATOM   4772  O   GLY A 948      35.350  33.250  34.060  1.00  0.00           O
ATOM   4773  N   ALA A 949      34.700  35.370  33.580  1.00  0.00           N
ATOM   4774  HN  ALA A 949      34.610  36.060  32.870  1.00  0.00           H
ATOM   4775  CA  ALA A 949      34.030  35.570  34.840  1.00  0.00           C
ATOM   4776  HA  ALA A 949      33.470  34.660  34.920  1.00  0.00           H
ATOM   4777  CB  ALA A 949      35.100  35.870  35.930  1.00  0.00           C
ATOM   4778  HB1 ALA A 949      35.870  35.070  36.040  1.00  0.00           H
ATOM   4779  HB2 ALA A 949      34.630  35.990  36.920  1.00  0.00           H
ATOM   4780  HB3 ALA A 949      35.610  36.830  35.730  1.00  0.00           H
ATOM   4781  C   ALA A 949      33.080  36.840  34.710  1.00  0.00           C
ATOM   4782  O   ALA A 949      33.380  37.640  33.900  1.00  0.00           O
ATOM   4783  N   GLY A 950      31.930  36.920  35.480  1.00  0.00           N
ATOM   4784  HN  GLY A 950      31.760  36.120  36.060  1.00  0.00           H
ATOM   4785  CA  GLY A 950      31.010  38.040  35.420  1.00  0.00           C
ATOM   4786  HA1 GLY A 950      30.510  38.030  36.370  1.00  0.00           H
ATOM   4787  HA2 GLY A 950      30.540  37.990  34.450  1.00  0.00           H
ATOM   4788  C   GLY A 950      31.630  39.460  35.530  1.00  0.00           C
ATOM   4789  O   GLY A 950      32.620  39.620  36.220  1.00  0.00           O
ATOM   4790  N   TYR A 951      30.910  40.420  34.920  1.00  0.00           N
ATOM   4791  HN  TYR A 951      30.060  40.300  34.420  1.00  0.00           H
ATOM   4792  CA  TYR A 951      31.490  41.740  34.780  1.00  0.00           C
ATOM   4793  HA  TYR A 951      32.510  41.690  34.440  1.00  0.00           H
ATOM   4794  CB  TYR A 951      30.660  42.640  33.820  1.00  0.00           C
ATOM   4795  HB1 TYR A 951      31.040  43.670  33.690  1.00  0.00           H
ATOM   4796  HB2 TYR A 951      29.630  42.800  34.210  1.00  0.00           H
ATOM   4797  CG  TYR A 951      30.720  42.080  32.380  1.00  0.00           C
ATOM   4798  CD1 TYR A 951      31.760  41.330  31.940  1.00  0.00           C
ATOM   4799  HD1 TYR A 951      32.570  41.020  32.570  1.00  0.00           H
ATOM   4800  CE1 TYR A 951      31.690  40.900  30.570  1.00  0.00           C
ATOM   4801  HE1 TYR A 951      32.440  40.210  30.210  1.00  0.00           H
ATOM   4802  CZ  TYR A 951      30.630  41.130  29.770  1.00  0.00           C
ATOM   4803  OH  TYR A 951      30.550  40.530  28.560  1.00  0.00           O
ATOM   4804  HH  TYR A 951      29.630  40.400  28.300  1.00  0.00           H
ATOM   4805  CD2 TYR A 951      29.560  42.240  31.620  1.00  0.00           C
ATOM   4806  HD2 TYR A 951      28.720  42.820  32.010  1.00  0.00           H
ATOM   4807  CE2 TYR A 951      29.500  41.750  30.300  1.00  0.00           C
ATOM   4808  HE2 TYR A 951      28.620  41.900  29.700  1.00  0.00           H
ATOM   4809  C   TYR A 951      31.720  42.490  36.080  1.00  0.00           C
ATOM   4810  O   TYR A 951      32.660  43.240  36.240  1.00  0.00           O
ATOM   4811  N   HSD A 952      30.830  42.380  37.100  1.00  0.00           N
ATOM   4812  HN  HSD A 952      30.000  41.840  37.100  1.00  0.00           H
ATOM   4813  CA  HSD A 952      30.990  43.000  38.400  1.00  0.00           C
ATOM   4814  HA  HSD A 952      31.780  43.730  38.400  1.00  0.00           H
ATOM   4815  CB  HSD A 952      29.710  43.760  38.850  1.00  0.00           C
ATOM   4816  HB1 HSD A 952      29.700  44.560  38.080  1.00  0.00           H
ATOM   4817  HB2 HSD A 952      29.790  44.260  39.850  1.00  0.00           H
ATOM   4818  ND1 HSD A 952      27.530  43.290  37.740  1.00  0.00           N
ATOM   4819  HD1 HSD A 952      27.590  43.950  36.990  1.00  0.00           H
ATOM   4820  CG  HSD A 952      28.460  43.020  38.730  1.00  0.00           C
ATOM   4821  CE1 HSD A 952      26.480  42.450  37.960  1.00  0.00           C
ATOM   4822  HE1 HSD A 952      25.580  42.490  37.360  1.00  0.00           H
ATOM   4823  NE2 HSD A 952      26.590  41.700  39.010  1.00  0.00           N
ATOM   4824  CD2 HSD A 952      27.880  42.050  39.500  1.00  0.00           C
ATOM   4825  HD2 HSD A 952      28.270  41.660  40.430  1.00  0.00           H
ATOM   4826  C   HSD A 952      31.280  42.020  39.560  1.00  0.00           C
ATOM   4827  O   HSD A 952      31.410  42.390  40.730  1.00  0.00           O
ATOM   4828  N   LEU A 953      31.260  40.750  39.190  1.00  0.00           N
ATOM   4829  HN  LEU A 953      31.160  40.500  38.230  1.00  0.00           H
ATOM   4830  CA  LEU A 953      31.420  39.670  40.100  1.00  0.00           C
ATOM   4831  HA  LEU A 953      30.660  39.830  40.850  1.00  0.00           H
ATOM   4832  CB  LEU A 953      31.380  38.200  39.400  1.00  0.00           C
ATOM   4833  HB1 LEU A 953      32.200  38.300  38.660  1.00  0.00           H
ATOM   4834  HB2 LEU A 953      30.370  38.140  38.940  1.00  0.00           H
ATOM   4835  CG  LEU A 953      31.630  36.950  40.280  1.00  0.00           C
ATOM   4836  HG  LEU A 953      32.600  36.990  40.810  1.00  0.00           H
ATOM   4837  CD1 LEU A 953      30.510  36.670  41.330  1.00  0.00           C
ATOM   4838 HD11 LEU A 953      30.760  35.620  41.620  1.00  0.00           H
ATOM   4839 HD12 LEU A 953      29.500  36.730  40.880  1.00  0.00           H
ATOM   4840 HD13 LEU A 953      30.620  37.310  42.230  1.00  0.00           H
ATOM   4841  CD2 LEU A 953      31.750  35.760  39.360  1.00  0.00           C
ATOM   4842 HD21 LEU A 953      32.050  34.830  39.890  1.00  0.00           H
ATOM   4843 HD22 LEU A 953      32.370  35.960  38.470  1.00  0.00           H
ATOM   4844 HD23 LEU A 953      30.730  35.620  38.920  1.00  0.00           H
ATOM   4845  C   LEU A 953      32.670  39.720  40.960  1.00  0.00           C
ATOM   4846  O   LEU A 953      32.600  39.300  42.130  1.00  0.00           O
ATOM   4847  N   ASP A 954      33.800  40.260  40.510  1.00  0.00           N
ATOM   4848  HN  ASP A 954      33.890  40.430  39.530  1.00  0.00           H
ATOM   4849  CA  ASP A 954      34.930  40.660  41.430  1.00  0.00           C
ATOM   4850  HA  ASP A 954      35.270  39.750  41.910  1.00  0.00           H
ATOM   4851  CB  ASP A 954      36.040  41.230  40.550  1.00  0.00           C
ATOM   4852  HB1 ASP A 954      36.360  40.380  39.910  1.00  0.00           H
ATOM   4853  HB2 ASP A 954      36.960  41.410  41.150  1.00  0.00           H
ATOM   4854  CG  ASP A 954      35.590  42.410  39.780  1.00  0.00           C
ATOM   4855  OD1 ASP A 954      34.490  42.840  39.660  1.00  0.00           O
ATOM   4856  OD2 ASP A 954      36.660  42.950  39.220  1.00  0.00           O
ATOM   4857  HD2 ASP A 954      36.420  43.290  38.360  1.00  0.00           H
ATOM   4858  C   ASP A 954      34.570  41.560  42.580  1.00  0.00           C
ATOM   4859  O   ASP A 954      35.020  41.410  43.720  1.00  0.00           O
ATOM   4860  N   LEU A 955      33.840  42.640  42.280  1.00  0.00           N
ATOM   4861  HN  LEU A 955      33.440  42.850  41.390  1.00  0.00           H
ATOM   4862  CA  LEU A 955      33.540  43.680  43.240  1.00  0.00           C
ATOM   4863  HA  LEU A 955      34.420  43.980  43.790  1.00  0.00           H
ATOM   4864  CB  LEU A 955      33.070  44.930  42.440  1.00  0.00           C
ATOM   4865  HB1 LEU A 955      32.240  44.630  41.750  1.00  0.00           H
ATOM   4866  HB2 LEU A 955      33.920  45.160  41.760  1.00  0.00           H
ATOM   4867  CG  LEU A 955      32.650  46.180  43.150  1.00  0.00           C
ATOM   4868  HG  LEU A 955      31.800  45.880  43.800  1.00  0.00           H
ATOM   4869  CD1 LEU A 955      33.760  46.650  44.010  1.00  0.00           C
ATOM   4870 HD11 LEU A 955      34.040  45.890  44.790  1.00  0.00           H
ATOM   4871 HD12 LEU A 955      33.420  47.530  44.600  1.00  0.00           H
ATOM   4872 HD13 LEU A 955      34.650  47.040  43.500  1.00  0.00           H
ATOM   4873  CD2 LEU A 955      32.210  47.320  42.150  1.00  0.00           C
ATOM   4874 HD21 LEU A 955      33.100  47.600  41.550  1.00  0.00           H
ATOM   4875 HD22 LEU A 955      31.880  48.230  42.700  1.00  0.00           H
ATOM   4876 HD23 LEU A 955      31.290  47.080  41.580  1.00  0.00           H
ATOM   4877  C   LEU A 955      32.420  43.180  44.170  1.00  0.00           C
ATOM   4878  O   LEU A 955      32.420  43.430  45.310  1.00  0.00           O
ATOM   4879  N   LEU A 956      31.540  42.300  43.690  1.00  0.00           N
ATOM   4880  HN  LEU A 956      31.480  42.070  42.720  1.00  0.00           H
ATOM   4881  CA  LEU A 956      30.550  41.600  44.460  1.00  0.00           C
ATOM   4882  HA  LEU A 956      30.020  42.310  45.080  1.00  0.00           H
ATOM   4883  CB  LEU A 956      29.650  40.810  43.420  1.00  0.00           C
ATOM   4884  HB1 LEU A 956      30.270  40.070  42.870  1.00  0.00           H
ATOM   4885  HB2 LEU A 956      29.370  41.470  42.570  1.00  0.00           H
ATOM   4886  CG  LEU A 956      28.480  40.190  44.190  1.00  0.00           C
ATOM   4887  HG  LEU A 956      28.940  39.470  44.900  1.00  0.00           H
ATOM   4888  CD1 LEU A 956      27.540  41.250  44.760  1.00  0.00           C
ATOM   4889 HD11 LEU A 956      27.970  41.960  45.510  1.00  0.00           H
ATOM   4890 HD12 LEU A 956      26.650  40.800  45.220  1.00  0.00           H
ATOM   4891 HD13 LEU A 956      26.990  41.870  44.010  1.00  0.00           H
ATOM   4892  CD2 LEU A 956      27.600  39.260  43.330  1.00  0.00           C
ATOM   4893 HD21 LEU A 956      26.710  39.000  43.950  1.00  0.00           H
ATOM   4894 HD22 LEU A 956      28.200  38.350  43.160  1.00  0.00           H
ATOM   4895 HD23 LEU A 956      27.270  39.700  42.360  1.00  0.00           H
ATOM   4896  C   LEU A 956      31.140  40.600  45.420  1.00  0.00           C
ATOM   4897  O   LEU A 956      30.630  40.370  46.530  1.00  0.00           O
ATOM   4898  N   MET A 957      32.170  39.800  45.030  1.00  0.00           N
ATOM   4899  HN  MET A 957      32.570  39.780  44.130  1.00  0.00           H
ATOM   4900  CA  MET A 957      32.910  38.970  46.040  1.00  0.00           C
ATOM   4901  HA  MET A 957      32.170  38.360  46.550  1.00  0.00           H
ATOM   4902  CB  MET A 957      34.010  38.250  45.300  1.00  0.00           C
ATOM   4903  HB1 MET A 957      34.780  37.840  45.980  1.00  0.00           H
ATOM   4904  HB2 MET A 957      34.670  38.930  44.730  1.00  0.00           H
ATOM   4905  CG  MET A 957      33.400  37.110  44.530  1.00  0.00           C
ATOM   4906  HG1 MET A 957      34.210  36.640  43.920  1.00  0.00           H
ATOM   4907  HG2 MET A 957      32.590  37.520  43.910  1.00  0.00           H
ATOM   4908  SD  MET A 957      32.880  35.730  45.640  1.00  0.00           S
ATOM   4909  CE  MET A 957      31.390  35.380  44.610  1.00  0.00           C
ATOM   4910  HE1 MET A 957      30.790  34.600  45.120  1.00  0.00           H
ATOM   4911  HE2 MET A 957      31.670  34.970  43.620  1.00  0.00           H
ATOM   4912  HE3 MET A 957      30.850  36.340  44.530  1.00  0.00           H
ATOM   4913  C   MET A 957      33.450  39.750  47.130  1.00  0.00           C
ATOM   4914  O   MET A 957      33.140  39.410  48.250  1.00  0.00           O
ATOM   4915  N   VAL A 958      34.160  40.850  46.810  1.00  0.00           N
ATOM   4916  HN  VAL A 958      34.240  41.080  45.840  1.00  0.00           H
ATOM   4917  CA  VAL A 958      34.810  41.730  47.810  1.00  0.00           C
ATOM   4918  HA  VAL A 958      35.400  41.060  48.420  1.00  0.00           H
ATOM   4919  CB  VAL A 958      35.670  42.770  47.220  1.00  0.00           C
ATOM   4920  HB  VAL A 958      35.090  43.420  46.540  1.00  0.00           H
ATOM   4921  CG1 VAL A 958      36.230  43.730  48.340  1.00  0.00           C
ATOM   4922 HG11 VAL A 958      37.020  44.390  47.910  1.00  0.00           H
ATOM   4923 HG12 VAL A 958      36.670  43.170  49.190  1.00  0.00           H
ATOM   4924 HG13 VAL A 958      35.510  44.410  48.840  1.00  0.00           H
ATOM   4925  CG2 VAL A 958      36.880  42.150  46.460  1.00  0.00           C
ATOM   4926 HG21 VAL A 958      37.700  42.830  46.150  1.00  0.00           H
ATOM   4927 HG22 VAL A 958      36.680  41.530  45.550  1.00  0.00           H
ATOM   4928 HG23 VAL A 958      37.390  41.430  47.140  1.00  0.00           H
ATOM   4929  C   VAL A 958      33.770  42.350  48.740  1.00  0.00           C
ATOM   4930  O   VAL A 958      33.880  42.340  49.960  1.00  0.00           O
ATOM   4931  N   GLY A 959      32.730  42.910  48.170  1.00  0.00           N
ATOM   4932  HN  GLY A 959      32.620  42.710  47.190  1.00  0.00           H
ATOM   4933  CA  GLY A 959      31.650  43.610  48.820  1.00  0.00           C
ATOM   4934  HA1 GLY A 959      30.990  43.930  48.030  1.00  0.00           H
ATOM   4935  HA2 GLY A 959      32.120  44.450  49.310  1.00  0.00           H
ATOM   4936  C   GLY A 959      30.920  42.790  49.880  1.00  0.00           C
ATOM   4937  O   GLY A 959      30.810  43.080  51.060  1.00  0.00           O
ATOM   4938  N   VAL A 960      30.500  41.540  49.470  1.00  0.00           N
ATOM   4939  HN  VAL A 960      30.780  41.300  48.540  1.00  0.00           H
ATOM   4940  CA  VAL A 960      29.810  40.590  50.350  1.00  0.00           C
ATOM   4941  HA  VAL A 960      29.060  41.160  50.890  1.00  0.00           H
ATOM   4942  CB  VAL A 960      28.980  39.510  49.550  1.00  0.00           C
ATOM   4943  HB  VAL A 960      29.680  38.920  48.930  1.00  0.00           H
ATOM   4944  CG1 VAL A 960      28.330  38.570  50.510  1.00  0.00           C
ATOM   4945 HG11 VAL A 960      27.510  38.070  49.950  1.00  0.00           H
ATOM   4946 HG12 VAL A 960      27.830  39.120  51.340  1.00  0.00           H
ATOM   4947 HG13 VAL A 960      29.050  37.810  50.910  1.00  0.00           H
ATOM   4948  CG2 VAL A 960      27.940  40.170  48.720  1.00  0.00           C
ATOM   4949 HG21 VAL A 960      28.410  40.960  48.080  1.00  0.00           H
ATOM   4950 HG22 VAL A 960      27.170  40.650  49.350  1.00  0.00           H
ATOM   4951 HG23 VAL A 960      27.520  39.350  48.110  1.00  0.00           H
ATOM   4952  C   VAL A 960      30.700  40.000  51.400  1.00  0.00           C
ATOM   4953  O   VAL A 960      30.330  39.990  52.580  1.00  0.00           O
ATOM   4954  N   MET A 961      31.970  39.660  51.060  1.00  0.00           N
ATOM   4955  HN  MET A 961      32.130  39.550  50.090  1.00  0.00           H
ATOM   4956  CA  MET A 961      33.020  39.410  52.000  1.00  0.00           C
ATOM   4957  HA  MET A 961      32.630  38.660  52.680  1.00  0.00           H
ATOM   4958  CB  MET A 961      34.240  38.800  51.280  1.00  0.00           C
ATOM   4959  HB1 MET A 961      35.080  38.800  52.010  1.00  0.00           H
ATOM   4960  HB2 MET A 961      34.480  39.410  50.370  1.00  0.00           H
ATOM   4961  CG  MET A 961      34.130  37.300  50.690  1.00  0.00           C
ATOM   4962  HG1 MET A 961      35.160  37.060  50.360  1.00  0.00           H
ATOM   4963  HG2 MET A 961      33.480  37.360  49.790  1.00  0.00           H
ATOM   4964  SD  MET A 961      33.210  36.200  51.720  1.00  0.00           S
ATOM   4965  CE  MET A 961      34.540  36.090  52.860  1.00  0.00           C
ATOM   4966  HE1 MET A 961      35.420  35.570  52.420  1.00  0.00           H
ATOM   4967  HE2 MET A 961      34.210  35.500  53.740  1.00  0.00           H
ATOM   4968  HE3 MET A 961      35.000  37.050  53.170  1.00  0.00           H
ATOM   4969  C   MET A 961      33.470  40.470  52.950  1.00  0.00           C
ATOM   4970  O   MET A 961      33.790  40.150  54.020  1.00  0.00           O
ATOM   4971  N   LEU A 962      33.520  41.750  52.560  1.00  0.00           N
ATOM   4972  HN  LEU A 962      33.400  41.960  51.600  1.00  0.00           H
ATOM   4973  CA  LEU A 962      33.580  42.850  53.560  1.00  0.00           C
ATOM   4974  HA  LEU A 962      34.560  42.810  54.040  1.00  0.00           H
ATOM   4975  CB  LEU A 962      33.500  44.300  52.930  1.00  0.00           C
ATOM   4976  HB1 LEU A 962      32.570  44.580  52.410  1.00  0.00           H
ATOM   4977  HB2 LEU A 962      34.310  44.370  52.160  1.00  0.00           H
ATOM   4978  CG  LEU A 962      33.840  45.370  53.970  1.00  0.00           C
ATOM   4979  HG  LEU A 962      34.440  44.890  54.770  1.00  0.00           H
ATOM   4980  CD1 LEU A 962      34.700  46.560  53.330  1.00  0.00           C
ATOM   4981 HD11 LEU A 962      34.060  47.280  52.780  1.00  0.00           H
ATOM   4982 HD12 LEU A 962      35.520  46.240  52.670  1.00  0.00           H
ATOM   4983 HD13 LEU A 962      35.240  47.040  54.180  1.00  0.00           H
ATOM   4984  CD2 LEU A 962      32.540  45.980  54.510  1.00  0.00           C
ATOM   4985 HD21 LEU A 962      31.960  46.500  53.710  1.00  0.00           H
ATOM   4986 HD22 LEU A 962      32.800  46.760  55.240  1.00  0.00           H
ATOM   4987 HD23 LEU A 962      31.900  45.220  55.040  1.00  0.00           H
ATOM   4988  C   LEU A 962      32.570  42.750  54.680  1.00  0.00           C
ATOM   4989  O   LEU A 962      32.940  42.840  55.840  1.00  0.00           O
ATOM   4990  N   GLY A 963      31.260  42.420  54.390  1.00  0.00           N
ATOM   4991  HN  GLY A 963      31.080  42.390  53.420  1.00  0.00           H
ATOM   4992  CA  GLY A 963      30.250  42.270  55.410  1.00  0.00           C
ATOM   4993  HA1 GLY A 963      29.370  42.090  54.810  1.00  0.00           H
ATOM   4994  HA2 GLY A 963      30.090  43.140  56.020  1.00  0.00           H
ATOM   4995  C   GLY A 963      30.430  41.150  56.430  1.00  0.00           C
ATOM   4996  O   GLY A 963      30.350  41.410  57.630  1.00  0.00           O
ATOM   4997  N   VAL A 964      30.890  39.990  55.960  1.00  0.00           N
ATOM   4998  HN  VAL A 964      31.090  40.110  55.000  1.00  0.00           H
ATOM   4999  CA  VAL A 964      31.370  38.830  56.710  1.00  0.00           C
ATOM   5000  HA  VAL A 964      30.630  38.500  57.430  1.00  0.00           H
ATOM   5001  CB  VAL A 964      31.610  37.610  55.780  1.00  0.00           C
ATOM   5002  HB  VAL A 964      32.230  38.000  54.950  1.00  0.00           H
ATOM   5003  CG1 VAL A 964      32.290  36.370  56.570  1.00  0.00           C
ATOM   5004 HG11 VAL A 964      33.270  36.650  56.980  1.00  0.00           H
ATOM   5005 HG12 VAL A 964      32.400  35.580  55.800  1.00  0.00           H
ATOM   5006 HG13 VAL A 964      31.560  35.990  57.320  1.00  0.00           H
ATOM   5007  CG2 VAL A 964      30.200  37.200  55.220  1.00  0.00           C
ATOM   5008 HG21 VAL A 964      29.740  37.980  54.590  1.00  0.00           H
ATOM   5009 HG22 VAL A 964      29.570  36.890  56.080  1.00  0.00           H
ATOM   5010 HG23 VAL A 964      30.450  36.310  54.590  1.00  0.00           H
ATOM   5011  C   VAL A 964      32.650  39.060  57.600  1.00  0.00           C
ATOM   5012  O   VAL A 964      32.660  38.860  58.810  1.00  0.00           O
ATOM   5013  N   CYS A 965      33.670  39.770  57.100  1.00  0.00           N
ATOM   5014  HN  CYS A 965      33.570  40.120  56.170  1.00  0.00           H
ATOM   5015  CA  CYS A 965      34.870  40.190  57.780  1.00  0.00           C
ATOM   5016  HA  CYS A 965      35.290  39.340  58.300  1.00  0.00           H
ATOM   5017  CB  CYS A 965      35.890  40.820  56.770  1.00  0.00           C
ATOM   5018  HB1 CYS A 965      36.720  41.350  57.290  1.00  0.00           H
ATOM   5019  HB2 CYS A 965      35.450  41.660  56.190  1.00  0.00           H
ATOM   5020  SG  CYS A 965      36.530  39.530  55.660  1.00  0.00           S
ATOM   5021  HG1 CYS A 965      36.290  40.220  54.560  1.00  0.00           H
ATOM   5022  C   CYS A 965      34.740  41.200  58.910  1.00  0.00           C
ATOM   5023  O   CYS A 965      35.320  40.990  60.000  1.00  0.00           O
ATOM   5024  N   SER A 966      33.730  42.070  58.690  1.00  0.00           N
ATOM   5025  HN  SER A 966      33.650  42.160  57.700  1.00  0.00           H
ATOM   5026  CA  SER A 966      33.220  43.090  59.660  1.00  0.00           C
ATOM   5027  HA  SER A 966      34.070  43.710  59.930  1.00  0.00           H
ATOM   5028  CB  SER A 966      32.160  43.970  58.990  1.00  0.00           C
ATOM   5029  HB1 SER A 966      31.720  44.650  59.750  1.00  0.00           H
ATOM   5030  HB2 SER A 966      31.270  43.400  58.690  1.00  0.00           H
ATOM   5031  OG  SER A 966      32.590  44.560  57.770  1.00  0.00           O
ATOM   5032  HG1 SER A 966      32.570  43.850  57.120  1.00  0.00           H
ATOM   5033  C   SER A 966      32.710  42.510  60.940  1.00  0.00           C
ATOM   5034  O   SER A 966      32.990  42.910  62.050  1.00  0.00           O
ATOM   5035  N   VAL A 967      31.810  41.470  60.810  1.00  0.00           N
ATOM   5036  HN  VAL A 967      31.480  41.240  59.900  1.00  0.00           H
ATOM   5037  CA  VAL A 967      31.250  40.730  61.930  1.00  0.00           C
ATOM   5038  HA  VAL A 967      30.810  41.470  62.580  1.00  0.00           H
ATOM   5039  CB  VAL A 967      30.030  39.800  61.510  1.00  0.00           C
ATOM   5040  HB  VAL A 967      30.350  39.250  60.610  1.00  0.00           H
ATOM   5041  CG1 VAL A 967      29.740  38.820  62.670  1.00  0.00           C
ATOM   5042 HG11 VAL A 967      28.710  38.430  62.500  1.00  0.00           H
ATOM   5043 HG12 VAL A 967      29.670  39.290  63.670  1.00  0.00           H
ATOM   5044 HG13 VAL A 967      30.430  37.960  62.630  1.00  0.00           H
ATOM   5045  CG2 VAL A 967      28.740  40.630  61.320  1.00  0.00           C
ATOM   5046 HG21 VAL A 967      27.840  39.970  61.280  1.00  0.00           H
ATOM   5047 HG22 VAL A 967      28.690  41.400  60.520  1.00  0.00           H
ATOM   5048 HG23 VAL A 967      28.590  41.160  62.280  1.00  0.00           H
ATOM   5049  C   VAL A 967      32.290  39.920  62.760  1.00  0.00           C
ATOM   5050  O   VAL A 967      32.300  39.880  64.010  1.00  0.00           O
ATOM   5051  N   MET A 968      33.320  39.370  62.060  1.00  0.00           N
ATOM   5052  HN  MET A 968      33.400  39.450  61.060  1.00  0.00           H
ATOM   5053  CA  MET A 968      34.510  38.730  62.650  1.00  0.00           C
ATOM   5054  HA  MET A 968      34.180  38.150  63.500  1.00  0.00           H
ATOM   5055  CB  MET A 968      35.150  37.860  61.580  1.00  0.00           C
ATOM   5056  HB1 MET A 968      36.060  37.350  61.960  1.00  0.00           H
ATOM   5057  HB2 MET A 968      35.420  38.460  60.690  1.00  0.00           H
ATOM   5058  CG  MET A 968      34.160  36.730  61.110  1.00  0.00           C
ATOM   5059  HG1 MET A 968      33.310  37.240  60.600  1.00  0.00           H
ATOM   5060  HG2 MET A 968      33.860  36.140  62.020  1.00  0.00           H
[truncated: 6,873,249 more chars]
