# Supplementary material for: CryoEM and computational modeling structural insights into the pH regulator NBCn1
Source: Nat Commun. 2025 Nov 11;16:9932. doi: 10.1038/s41467-025-64868-z (PMC12606367; doi:10.1038/s41467-025-64868-z)
Supplement: Supplementary file 7 — Supplementary Data 5 [file 41467_2025_64868_MOESM7_ESM.zip › 100ns_z_restr_MD_NBCn1_2NaCO3/hNBCn1_IF/z-restr_hNBCn1_IF_2NaCO3_first_step_48.pdb]

REMARK    GENERATED BY TRJCONV
TITLE     Title t= 4100.00000 step= 2050000
REMARK    THIS IS A SIMULATION BOX
CRYST1   94.605   94.605  100.054  90.00  90.00  90.00 P 1           1
MODEL        1
ATOM      1  N   LEU A 585      24.100  39.660  37.150  1.00  0.00           N
ATOM      2  HT1 LEU A 585      24.170  40.690  36.950  1.00  0.00           H
ATOM      3  HT2 LEU A 585      23.230  39.210  36.810  1.00  0.00           H
ATOM      4  HT3 LEU A 585      24.880  39.220  36.640  1.00  0.00           H
ATOM      5  CA  LEU A 585      24.300  39.440  38.650  1.00  0.00           C
ATOM      6  HA  LEU A 585      25.340  39.700  38.760  1.00  0.00           H
ATOM      7  CB  LEU A 585      23.320  40.430  39.310  1.00  0.00           C
ATOM      8  HB1 LEU A 585      22.260  40.220  39.060  1.00  0.00           H
ATOM      9  HB2 LEU A 585      23.470  41.460  38.920  1.00  0.00           H
ATOM     10  CG  LEU A 585      23.510  40.510  40.850  1.00  0.00           C
ATOM     11  HG  LEU A 585      23.530  39.530  41.350  1.00  0.00           H
ATOM     12  CD1 LEU A 585      24.920  40.980  41.080  1.00  0.00           C
ATOM     13 HD11 LEU A 585      25.690  40.220  40.820  1.00  0.00           H
ATOM     14 HD12 LEU A 585      25.100  41.070  42.170  1.00  0.00           H
ATOM     15 HD13 LEU A 585      25.060  41.950  40.540  1.00  0.00           H
ATOM     16  CD2 LEU A 585      22.450  41.430  41.460  1.00  0.00           C
ATOM     17 HD21 LEU A 585      22.510  42.470  41.080  1.00  0.00           H
ATOM     18 HD22 LEU A 585      22.500  41.470  42.560  1.00  0.00           H
ATOM     19 HD23 LEU A 585      21.440  41.010  41.230  1.00  0.00           H
ATOM     20  C   LEU A 585      24.150  37.990  39.010  1.00  0.00           C
ATOM     21  O   LEU A 585      25.120  37.230  38.910  1.00  0.00           O
ATOM     22  N   ILE A 586      22.840  37.520  39.400  1.00  0.00           N
ATOM     23  HN  ILE A 586      22.050  38.120  39.520  1.00  0.00           H
ATOM     24  CA  ILE A 586      22.570  36.110  39.780  1.00  0.00           C
ATOM     25  HA  ILE A 586      23.300  35.790  40.500  1.00  0.00           H
ATOM     26  CB  ILE A 586      21.150  35.850  40.210  1.00  0.00           C
ATOM     27  HB  ILE A 586      20.390  35.900  39.400  1.00  0.00           H
ATOM     28  CG2 ILE A 586      21.070  34.410  40.730  1.00  0.00           C
ATOM     29 HG21 ILE A 586      21.110  33.620  39.950  1.00  0.00           H
ATOM     30 HG22 ILE A 586      20.170  34.270  41.360  1.00  0.00           H
ATOM     31 HG23 ILE A 586      22.000  34.300  41.330  1.00  0.00           H
ATOM     32  CG1 ILE A 586      20.710  36.890  41.260  1.00  0.00           C
ATOM     33 HG11 ILE A 586      19.720  36.650  41.680  1.00  0.00           H
ATOM     34 HG12 ILE A 586      20.530  37.860  40.740  1.00  0.00           H
ATOM     35  CD  ILE A 586      21.720  37.130  42.400  1.00  0.00           C
ATOM     36  HD1 ILE A 586      22.590  37.620  41.910  1.00  0.00           H
ATOM     37  HD2 ILE A 586      22.080  36.180  42.820  1.00  0.00           H
ATOM     38  HD3 ILE A 586      21.210  37.630  43.250  1.00  0.00           H
ATOM     39  C   ILE A 586      22.770  35.210  38.610  1.00  0.00           C
ATOM     40  O   ILE A 586      23.450  34.230  38.670  1.00  0.00           O
ATOM     41  N   LEU A 587      22.410  35.660  37.440  1.00  0.00           N
ATOM     42  HN  LEU A 587      21.880  36.510  37.420  1.00  0.00           H
ATOM     43  CA  LEU A 587      22.680  35.020  36.170  1.00  0.00           C
ATOM     44  HA  LEU A 587      22.020  34.170  36.180  1.00  0.00           H
ATOM     45  CB  LEU A 587      22.070  36.010  35.100  1.00  0.00           C
ATOM     46  HB1 LEU A 587      22.740  36.880  35.030  1.00  0.00           H
ATOM     47  HB2 LEU A 587      21.090  36.350  35.490  1.00  0.00           H
ATOM     48  CG  LEU A 587      21.990  35.400  33.650  1.00  0.00           C
ATOM     49  HG  LEU A 587      23.010  35.010  33.420  1.00  0.00           H
ATOM     50  CD1 LEU A 587      20.980  34.270  33.530  1.00  0.00           C
ATOM     51 HD11 LEU A 587      21.100  33.660  34.440  1.00  0.00           H
ATOM     52 HD12 LEU A 587      21.190  33.570  32.690  1.00  0.00           H
ATOM     53 HD13 LEU A 587      19.950  34.710  33.560  1.00  0.00           H
ATOM     54  CD2 LEU A 587      21.690  36.430  32.600  1.00  0.00           C
ATOM     55 HD21 LEU A 587      20.960  37.220  32.870  1.00  0.00           H
ATOM     56 HD22 LEU A 587      21.390  35.990  31.620  1.00  0.00           H
ATOM     57 HD23 LEU A 587      22.640  36.990  32.430  1.00  0.00           H
ATOM     58  C   LEU A 587      24.040  34.540  35.770  1.00  0.00           C
ATOM     59  O   LEU A 587      24.150  33.380  35.310  1.00  0.00           O
ATOM     60  N   ASP A 588      25.060  35.280  36.060  1.00  0.00           N
ATOM     61  HN  ASP A 588      24.900  36.160  36.510  1.00  0.00           H
ATOM     62  CA  ASP A 588      26.450  34.990  35.840  1.00  0.00           C
ATOM     63  HA  ASP A 588      26.540  34.880  34.780  1.00  0.00           H
ATOM     64  CB  ASP A 588      27.300  36.240  36.140  1.00  0.00           C
ATOM     65  HB1 ASP A 588      28.290  36.050  35.680  1.00  0.00           H
ATOM     66  HB2 ASP A 588      27.370  36.500  37.220  1.00  0.00           H
ATOM     67  CG  ASP A 588      26.740  37.480  35.410  1.00  0.00           C
ATOM     68  OD1 ASP A 588      26.670  37.480  34.120  1.00  0.00           O
ATOM     69  OD2 ASP A 588      26.250  38.480  36.040  1.00  0.00           O
ATOM     70  C   ASP A 588      26.940  33.760  36.540  1.00  0.00           C
ATOM     71  O   ASP A 588      27.610  32.950  35.910  1.00  0.00           O
ATOM     72  N   ILE A 589      26.450  33.570  37.830  1.00  0.00           N
ATOM     73  HN  ILE A 589      25.880  34.280  38.220  1.00  0.00           H
ATOM     74  CA  ILE A 589      26.710  32.360  38.620  1.00  0.00           C
ATOM     75  HA  ILE A 589      27.780  32.290  38.530  1.00  0.00           H
ATOM     76  CB  ILE A 589      26.260  32.570  40.110  1.00  0.00           C
ATOM     77  HB  ILE A 589      25.150  32.470  40.200  1.00  0.00           H
ATOM     78  CG2 ILE A 589      26.830  31.410  40.840  1.00  0.00           C
ATOM     79 HG21 ILE A 589      26.720  31.430  41.950  1.00  0.00           H
ATOM     80 HG22 ILE A 589      27.900  31.470  40.610  1.00  0.00           H
ATOM     81 HG23 ILE A 589      26.480  30.430  40.450  1.00  0.00           H
ATOM     82  CG1 ILE A 589      26.600  33.890  40.800  1.00  0.00           C
ATOM     83 HG11 ILE A 589      26.300  34.830  40.280  1.00  0.00           H
ATOM     84 HG12 ILE A 589      27.690  33.950  40.980  1.00  0.00           H
ATOM     85  CD  ILE A 589      25.840  33.960  42.200  1.00  0.00           C
ATOM     86  HD1 ILE A 589      24.770  34.140  41.990  1.00  0.00           H
ATOM     87  HD2 ILE A 589      26.300  34.860  42.670  1.00  0.00           H
ATOM     88  HD3 ILE A 589      26.130  33.160  42.940  1.00  0.00           H
ATOM     89  C   ILE A 589      25.930  31.200  38.060  1.00  0.00           C
ATOM     90  O   ILE A 589      26.540  30.160  37.970  1.00  0.00           O
ATOM     91  N   LYS A 590      24.650  31.280  37.690  1.00  0.00           N
ATOM     92  HN  LYS A 590      24.140  32.140  37.680  1.00  0.00           H
ATOM     93  CA  LYS A 590      23.940  30.110  37.210  1.00  0.00           C
ATOM     94  HA  LYS A 590      24.210  29.330  37.890  1.00  0.00           H
ATOM     95  CB  LYS A 590      22.460  30.380  37.080  1.00  0.00           C
ATOM     96  HB1 LYS A 590      22.010  29.440  36.710  1.00  0.00           H
ATOM     97  HB2 LYS A 590      22.360  31.220  36.360  1.00  0.00           H
ATOM     98  CG  LYS A 590      21.660  30.800  38.420  1.00  0.00           C
ATOM     99  HG1 LYS A 590      22.110  31.760  38.770  1.00  0.00           H
ATOM    100  HG2 LYS A 590      21.680  29.960  39.140  1.00  0.00           H
ATOM    101  CD  LYS A 590      20.150  31.020  37.990  1.00  0.00           C
ATOM    102  HD1 LYS A 590      19.710  31.000  39.020  1.00  0.00           H
ATOM    103  HD2 LYS A 590      19.770  30.150  37.410  1.00  0.00           H
ATOM    104  CE  LYS A 590      19.850  32.290  37.220  1.00  0.00           C
ATOM    105  HE1 LYS A 590      20.080  32.200  36.140  1.00  0.00           H
ATOM    106  HE2 LYS A 590      20.590  32.920  37.760  1.00  0.00           H
ATOM    107  NZ  LYS A 590      18.510  32.760  37.540  1.00  0.00           N
ATOM    108  HZ1 LYS A 590      18.360  33.710  37.190  1.00  0.00           H
ATOM    109  HZ2 LYS A 590      18.410  32.820  38.580  1.00  0.00           H
ATOM    110  HZ3 LYS A 590      17.740  32.150  37.160  1.00  0.00           H
ATOM    111  C   LYS A 590      24.520  29.630  35.880  1.00  0.00           C
ATOM    112  O   LYS A 590      24.800  28.490  35.620  1.00  0.00           O
ATOM    113  N   ARG A 591      24.950  30.600  35.050  1.00  0.00           N
ATOM    114  HN  ARG A 591      24.750  31.540  35.350  1.00  0.00           H
ATOM    115  CA  ARG A 591      25.520  30.330  33.700  1.00  0.00           C
ATOM    116  HA  ARG A 591      24.820  29.630  33.310  1.00  0.00           H
ATOM    117  CB  ARG A 591      25.590  31.560  32.690  1.00  0.00           C
ATOM    118  HB1 ARG A 591      26.140  31.290  31.760  1.00  0.00           H
ATOM    119  HB2 ARG A 591      26.200  32.380  33.160  1.00  0.00           H
ATOM    120  CG  ARG A 591      24.220  32.110  32.250  1.00  0.00           C
ATOM    121  HG1 ARG A 591      23.700  32.660  33.060  1.00  0.00           H
ATOM    122  HG2 ARG A 591      23.490  31.320  32.010  1.00  0.00           H
ATOM    123  CD  ARG A 591      24.360  32.940  30.950  1.00  0.00           C
ATOM    124  HD1 ARG A 591      24.780  32.290  30.150  1.00  0.00           H
ATOM    125  HD2 ARG A 591      25.050  33.790  31.070  1.00  0.00           H
ATOM    126  NE  ARG A 591      23.040  33.380  30.430  1.00  0.00           N
ATOM    127  HE  ARG A 591      22.490  32.700  29.970  1.00  0.00           H
ATOM    128  CZ  ARG A 591      22.810  34.550  29.840  1.00  0.00           C
ATOM    129  NH1 ARG A 591      23.450  35.680  30.020  1.00  0.00           N
ATOM    130 HH11 ARG A 591      24.060  35.710  30.820  1.00  0.00           H
ATOM    131 HH12 ARG A 591      22.980  36.510  29.770  1.00  0.00           H
ATOM    132  NH2 ARG A 591      21.710  34.640  29.080  1.00  0.00           N
ATOM    133 HH21 ARG A 591      21.580  35.380  28.410  1.00  0.00           H
ATOM    134 HH22 ARG A 591      21.120  33.860  28.870  1.00  0.00           H
ATOM    135  C   ARG A 591      26.870  29.590  33.740  1.00  0.00           C
ATOM    136  O   ARG A 591      27.070  28.670  32.940  1.00  0.00           O
ATOM    137  N   LYS A 592      27.720  29.960  34.650  1.00  0.00           N
ATOM    138  HN  LYS A 592      27.610  30.750  35.250  1.00  0.00           H
ATOM    139  CA  LYS A 592      29.050  29.390  34.760  1.00  0.00           C
ATOM    140  HA  LYS A 592      29.470  29.060  33.820  1.00  0.00           H
ATOM    141  CB  LYS A 592      29.980  30.500  35.210  1.00  0.00           C
ATOM    142  HB1 LYS A 592      30.870  29.930  35.570  1.00  0.00           H
ATOM    143  HB2 LYS A 592      29.480  31.070  36.030  1.00  0.00           H
ATOM    144  CG  LYS A 592      30.510  31.480  34.090  1.00  0.00           C
ATOM    145  HG1 LYS A 592      31.170  32.220  34.590  1.00  0.00           H
ATOM    146  HG2 LYS A 592      29.580  31.920  33.650  1.00  0.00           H
ATOM    147  CD  LYS A 592      31.450  30.730  33.140  1.00  0.00           C
ATOM    148  HD1 LYS A 592      30.900  30.250  32.320  1.00  0.00           H
ATOM    149  HD2 LYS A 592      31.910  29.900  33.730  1.00  0.00           H
ATOM    150  CE  LYS A 592      32.640  31.550  32.610  1.00  0.00           C
ATOM    151  HE1 LYS A 592      33.080  31.000  31.750  1.00  0.00           H
ATOM    152  HE2 LYS A 592      33.480  31.630  33.320  1.00  0.00           H
ATOM    153  NZ  LYS A 592      32.260  32.860  32.090  1.00  0.00           N
ATOM    154  HZ1 LYS A 592      33.100  33.150  31.550  1.00  0.00           H
ATOM    155  HZ2 LYS A 592      31.980  33.500  32.850  1.00  0.00           H
ATOM    156  HZ3 LYS A 592      31.440  32.680  31.470  1.00  0.00           H
ATOM    157  C   LYS A 592      29.080  28.170  35.670  1.00  0.00           C
ATOM    158  O   LYS A 592      30.080  27.460  35.780  1.00  0.00           O
ATOM    159  N   ALA A 593      27.950  27.780  36.320  1.00  0.00           N
ATOM    160  HN  ALA A 593      27.130  28.330  36.200  1.00  0.00           H
ATOM    161  CA  ALA A 593      27.910  26.630  37.190  1.00  0.00           C
ATOM    162  HA  ALA A 593      28.480  26.930  38.040  1.00  0.00           H
ATOM    163  CB  ALA A 593      26.490  26.530  37.810  1.00  0.00           C
ATOM    164  HB1 ALA A 593      26.290  27.430  38.420  1.00  0.00           H
ATOM    165  HB2 ALA A 593      26.250  25.610  38.390  1.00  0.00           H
ATOM    166  HB3 ALA A 593      25.720  26.560  37.000  1.00  0.00           H
ATOM    167  C   ALA A 593      28.320  25.270  36.610  1.00  0.00           C
ATOM    168  O   ALA A 593      28.980  24.520  37.390  1.00  0.00           O
ATOM    169  N   PRO A 594      28.000  24.780  35.340  1.00  0.00           N
ATOM    170  CD  PRO A 594      27.290  25.570  34.290  1.00  0.00           C
ATOM    171  HD1 PRO A 594      27.680  26.590  34.070  1.00  0.00           H
ATOM    172  HD2 PRO A 594      26.210  25.660  34.460  1.00  0.00           H
ATOM    173  CA  PRO A 594      28.420  23.470  34.880  1.00  0.00           C
ATOM    174  HA  PRO A 594      28.380  22.740  35.670  1.00  0.00           H
ATOM    175  CB  PRO A 594      27.580  23.300  33.610  1.00  0.00           C
ATOM    176  HB1 PRO A 594      26.550  22.990  33.860  1.00  0.00           H
ATOM    177  HB2 PRO A 594      27.920  22.520  32.890  1.00  0.00           H
ATOM    178  CG  PRO A 594      27.530  24.740  33.020  1.00  0.00           C
ATOM    179  HG1 PRO A 594      28.500  25.080  32.590  1.00  0.00           H
ATOM    180  HG2 PRO A 594      26.700  24.850  32.300  1.00  0.00           H
ATOM    181  C   PRO A 594      29.920  23.540  34.600  1.00  0.00           C
ATOM    182  O   PRO A 594      30.500  22.480  34.340  1.00  0.00           O
ATOM    183  N   PHE A 595      30.630  24.710  34.620  1.00  0.00           N
ATOM    184  HN  PHE A 595      30.320  25.520  35.110  1.00  0.00           H
ATOM    185  CA  PHE A 595      32.000  24.760  34.280  1.00  0.00           C
ATOM    186  HA  PHE A 595      32.400  23.890  33.780  1.00  0.00           H
ATOM    187  CB  PHE A 595      32.400  25.980  33.390  1.00  0.00           C
ATOM    188  HB1 PHE A 595      33.470  25.790  33.160  1.00  0.00           H
ATOM    189  HB2 PHE A 595      32.200  26.940  33.910  1.00  0.00           H
ATOM    190  CG  PHE A 595      31.600  26.060  32.090  1.00  0.00           C
ATOM    191  CD1 PHE A 595      31.900  24.980  31.220  1.00  0.00           C
ATOM    192  HD1 PHE A 595      32.730  24.370  31.520  1.00  0.00           H
ATOM    193  CE1 PHE A 595      31.060  24.700  30.140  1.00  0.00           C
ATOM    194  HE1 PHE A 595      31.310  23.850  29.520  1.00  0.00           H
ATOM    195  CZ  PHE A 595      29.910  25.450  29.870  1.00  0.00           C
ATOM    196  HZ  PHE A 595      29.280  25.220  29.030  1.00  0.00           H
ATOM    197  CD2 PHE A 595      30.490  26.810  31.840  1.00  0.00           C
ATOM    198  HD2 PHE A 595      30.330  27.600  32.550  1.00  0.00           H
ATOM    199  CE2 PHE A 595      29.560  26.430  30.800  1.00  0.00           C
ATOM    200  HE2 PHE A 595      28.620  26.960  30.710  1.00  0.00           H
ATOM    201  C   PHE A 595      32.870  24.960  35.570  1.00  0.00           C
ATOM    202  O   PHE A 595      34.030  25.370  35.420  1.00  0.00           O
ATOM    203  N   PHE A 596      32.290  24.640  36.800  1.00  0.00           N
ATOM    204  HN  PHE A 596      31.310  24.530  36.910  1.00  0.00           H
ATOM    205  CA  PHE A 596      32.950  24.670  38.110  1.00  0.00           C
ATOM    206  HA  PHE A 596      33.380  25.660  38.250  1.00  0.00           H
ATOM    207  CB  PHE A 596      31.880  24.410  39.220  1.00  0.00           C
ATOM    208  HB1 PHE A 596      31.180  23.610  38.900  1.00  0.00           H
ATOM    209  HB2 PHE A 596      31.250  25.310  39.380  1.00  0.00           H
ATOM    210  CG  PHE A 596      32.490  24.130  40.610  1.00  0.00           C
ATOM    211  CD1 PHE A 596      33.210  25.120  41.350  1.00  0.00           C
ATOM    212  HD1 PHE A 596      33.330  26.090  40.910  1.00  0.00           H
ATOM    213  CE1 PHE A 596      33.690  24.810  42.640  1.00  0.00           C
ATOM    214  HE1 PHE A 596      34.280  25.540  43.170  1.00  0.00           H
ATOM    215  CZ  PHE A 596      33.540  23.520  43.200  1.00  0.00           C
ATOM    216  HZ  PHE A 596      33.890  23.280  44.200  1.00  0.00           H
ATOM    217  CD2 PHE A 596      32.450  22.830  41.130  1.00  0.00           C
ATOM    218  HD2 PHE A 596      32.130  21.980  40.540  1.00  0.00           H
ATOM    219  CE2 PHE A 596      32.990  22.540  42.380  1.00  0.00           C
ATOM    220  HE2 PHE A 596      33.080  21.540  42.780  1.00  0.00           H
ATOM    221  C   PHE A 596      34.110  23.730  38.240  1.00  0.00           C
ATOM    222  O   PHE A 596      35.210  24.060  38.580  1.00  0.00           O
ATOM    223  N   LEU A 597      33.910  22.480  37.730  1.00  0.00           N
ATOM    224  HN  LEU A 597      33.010  22.200  37.380  1.00  0.00           H
ATOM    225  CA  LEU A 597      34.910  21.470  37.700  1.00  0.00           C
ATOM    226  HA  LEU A 597      35.440  21.450  38.640  1.00  0.00           H
ATOM    227  CB  LEU A 597      34.280  20.090  37.510  1.00  0.00           C
ATOM    228  HB1 LEU A 597      35.100  19.370  37.320  1.00  0.00           H
ATOM    229  HB2 LEU A 597      33.650  20.120  36.590  1.00  0.00           H
ATOM    230  CG  LEU A 597      33.380  19.660  38.650  1.00  0.00           C
ATOM    231  HG  LEU A 597      32.660  20.470  38.870  1.00  0.00           H
ATOM    232  CD1 LEU A 597      32.580  18.370  38.320  1.00  0.00           C
ATOM    233 HD11 LEU A 597      31.930  18.570  37.440  1.00  0.00           H
ATOM    234 HD12 LEU A 597      32.010  18.070  39.220  1.00  0.00           H
ATOM    235 HD13 LEU A 597      33.200  17.490  38.060  1.00  0.00           H
ATOM    236  CD2 LEU A 597      34.180  19.330  39.890  1.00  0.00           C
ATOM    237 HD21 LEU A 597      35.080  18.690  39.720  1.00  0.00           H
ATOM    238 HD22 LEU A 597      33.470  18.910  40.640  1.00  0.00           H
ATOM    239 HD23 LEU A 597      34.540  20.260  40.380  1.00  0.00           H
ATOM    240  C   LEU A 597      36.010  21.780  36.770  1.00  0.00           C
ATOM    241  O   LEU A 597      37.110  21.290  36.950  1.00  0.00           O
ATOM    242  N   SER A 598      35.840  22.560  35.680  1.00  0.00           N
ATOM    243  HN  SER A 598      34.880  22.830  35.560  1.00  0.00           H
ATOM    244  CA  SER A 598      36.800  22.860  34.590  1.00  0.00           C
ATOM    245  HA  SER A 598      37.050  21.980  34.030  1.00  0.00           H
ATOM    246  CB  SER A 598      36.300  23.940  33.600  1.00  0.00           C
ATOM    247  HB1 SER A 598      37.080  24.280  32.900  1.00  0.00           H
ATOM    248  HB2 SER A 598      36.080  24.920  34.070  1.00  0.00           H
ATOM    249  OG  SER A 598      35.220  23.450  32.780  1.00  0.00           O
ATOM    250  HG1 SER A 598      35.290  23.630  31.830  1.00  0.00           H
ATOM    251  C   SER A 598      38.020  23.410  35.110  1.00  0.00           C
ATOM    252  O   SER A 598      39.130  23.150  34.640  1.00  0.00           O
ATOM    253  N   ASP A 599      37.990  24.260  36.150  1.00  0.00           N
ATOM    254  HN  ASP A 599      37.090  24.540  36.490  1.00  0.00           H
ATOM    255  CA  ASP A 599      39.160  24.890  36.670  1.00  0.00           C
ATOM    256  HA  ASP A 599      39.760  25.130  35.800  1.00  0.00           H
ATOM    257  CB  ASP A 599      38.700  26.050  37.580  1.00  0.00           C
ATOM    258  HB1 ASP A 599      39.610  26.450  38.080  1.00  0.00           H
ATOM    259  HB2 ASP A 599      37.980  25.890  38.410  1.00  0.00           H
ATOM    260  CG  ASP A 599      38.170  27.170  36.720  1.00  0.00           C
ATOM    261  OD1 ASP A 599      37.590  26.890  35.650  1.00  0.00           O
ATOM    262  OD2 ASP A 599      38.330  28.310  37.190  1.00  0.00           O
ATOM    263  C   ASP A 599      40.070  23.980  37.470  1.00  0.00           C
ATOM    264  O   ASP A 599      41.240  24.370  37.500  1.00  0.00           O
ATOM    265  N   PHE A 600      39.670  22.830  37.950  1.00  0.00           N
ATOM    266  HN  PHE A 600      38.710  22.590  37.800  1.00  0.00           H
ATOM    267  CA  PHE A 600      40.470  21.970  38.740  1.00  0.00           C
ATOM    268  HA  PHE A 600      41.210  22.440  39.380  1.00  0.00           H
ATOM    269  CB  PHE A 600      39.540  21.040  39.630  1.00  0.00           C
ATOM    270  HB1 PHE A 600      40.050  20.220  40.180  1.00  0.00           H
ATOM    271  HB2 PHE A 600      38.720  20.590  39.040  1.00  0.00           H
ATOM    272  CG  PHE A 600      38.990  21.950  40.770  1.00  0.00           C
ATOM    273  CD1 PHE A 600      37.710  22.510  40.730  1.00  0.00           C
ATOM    274  HD1 PHE A 600      37.160  22.190  39.860  1.00  0.00           H
ATOM    275  CE1 PHE A 600      37.300  23.420  41.660  1.00  0.00           C
ATOM    276  HE1 PHE A 600      36.300  23.800  41.510  1.00  0.00           H
ATOM    277  CZ  PHE A 600      38.050  23.740  42.770  1.00  0.00           C
ATOM    278  HZ  PHE A 600      37.760  24.300  43.650  1.00  0.00           H
ATOM    279  CD2 PHE A 600      39.820  22.300  41.810  1.00  0.00           C
ATOM    280  HD2 PHE A 600      40.820  21.880  41.810  1.00  0.00           H
ATOM    281  CE2 PHE A 600      39.350  23.110  42.890  1.00  0.00           C
ATOM    282  HE2 PHE A 600      40.030  23.200  43.730  1.00  0.00           H
ATOM    283  C   PHE A 600      41.220  20.990  37.780  1.00  0.00           C
ATOM    284  O   PHE A 600      42.380  20.600  38.050  1.00  0.00           O
ATOM    285  N   LYS A 601      40.440  20.650  36.680  1.00  0.00           N
ATOM    286  HN  LYS A 601      39.470  20.890  36.580  1.00  0.00           H
ATOM    287  CA  LYS A 601      41.100  19.980  35.550  1.00  0.00           C
ATOM    288  HA  LYS A 601      41.720  19.170  35.900  1.00  0.00           H
ATOM    289  CB  LYS A 601      40.040  19.520  34.540  1.00  0.00           C
ATOM    290  HB1 LYS A 601      40.490  19.130  33.590  1.00  0.00           H
ATOM    291  HB2 LYS A 601      39.360  20.370  34.330  1.00  0.00           H
ATOM    292  CG  LYS A 601      39.220  18.350  35.090  1.00  0.00           C
ATOM    293  HG1 LYS A 601      38.700  18.590  36.030  1.00  0.00           H
ATOM    294  HG2 LYS A 601      39.990  17.570  35.270  1.00  0.00           H
ATOM    295  CD  LYS A 601      38.110  17.780  34.090  1.00  0.00           C
ATOM    296  HD1 LYS A 601      37.340  18.530  33.790  1.00  0.00           H
ATOM    297  HD2 LYS A 601      37.710  16.920  34.650  1.00  0.00           H
ATOM    298  CE  LYS A 601      38.520  17.240  32.690  1.00  0.00           C
ATOM    299  HE1 LYS A 601      39.140  17.980  32.150  1.00  0.00           H
ATOM    300  HE2 LYS A 601      37.660  17.040  32.020  1.00  0.00           H
ATOM    301  NZ  LYS A 601      39.220  15.900  32.790  1.00  0.00           N
ATOM    302  HZ1 LYS A 601      39.670  15.700  33.710  1.00  0.00           H
ATOM    303  HZ2 LYS A 601      39.880  15.730  32.010  1.00  0.00           H
ATOM    304  HZ3 LYS A 601      38.410  15.250  32.680  1.00  0.00           H
ATOM    305  C   LYS A 601      42.120  20.850  34.830  1.00  0.00           C
ATOM    306  O   LYS A 601      43.180  20.330  34.450  1.00  0.00           O
ATOM    307  N   ASP A 602      41.970  22.130  34.840  1.00  0.00           N
ATOM    308  HN  ASP A 602      41.090  22.590  34.910  1.00  0.00           H
ATOM    309  CA  ASP A 602      43.060  22.930  34.150  1.00  0.00           C
ATOM    310  HA  ASP A 602      43.370  22.430  33.250  1.00  0.00           H
ATOM    311  CB  ASP A 602      42.420  24.250  33.740  1.00  0.00           C
ATOM    312  HB1 ASP A 602      43.280  24.920  33.530  1.00  0.00           H
ATOM    313  HB2 ASP A 602      41.980  24.790  34.600  1.00  0.00           H
ATOM    314  CG  ASP A 602      41.630  24.140  32.460  1.00  0.00           C
ATOM    315  OD1 ASP A 602      41.920  23.250  31.590  1.00  0.00           O
ATOM    316  OD2 ASP A 602      40.650  24.880  32.320  1.00  0.00           O
ATOM    317  C   ASP A 602      44.200  23.210  35.090  1.00  0.00           C
ATOM    318  O   ASP A 602      45.290  23.650  34.710  1.00  0.00           O
ATOM    319  N   ALA A 603      44.120  22.960  36.380  1.00  0.00           N
ATOM    320  HN  ALA A 603      43.380  22.530  36.900  1.00  0.00           H
ATOM    321  CA  ALA A 603      45.100  23.100  37.280  1.00  0.00           C
ATOM    322  HA  ALA A 603      45.780  23.920  37.050  1.00  0.00           H
ATOM    323  CB  ALA A 603      44.440  23.360  38.700  1.00  0.00           C
ATOM    324  HB1 ALA A 603      43.700  24.190  38.710  1.00  0.00           H
ATOM    325  HB2 ALA A 603      45.310  23.550  39.360  1.00  0.00           H
ATOM    326  HB3 ALA A 603      43.930  22.500  39.170  1.00  0.00           H
ATOM    327  C   ALA A 603      45.950  21.860  37.480  1.00  0.00           C
ATOM    328  O   ALA A 603      46.820  21.840  38.300  1.00  0.00           O
ATOM    329  N   LEU A 604      45.640  20.790  36.660  1.00  0.00           N
ATOM    330  HN  LEU A 604      44.760  20.650  36.240  1.00  0.00           H
ATOM    331  CA  LEU A 604      46.540  19.610  36.660  1.00  0.00           C
ATOM    332  HA  LEU A 604      46.840  19.390  37.670  1.00  0.00           H
ATOM    333  CB  LEU A 604      45.740  18.310  36.170  1.00  0.00           C
ATOM    334  HB1 LEU A 604      46.420  17.470  36.390  1.00  0.00           H
ATOM    335  HB2 LEU A 604      45.530  18.440  35.090  1.00  0.00           H
ATOM    336  CG  LEU A 604      44.460  17.950  36.940  1.00  0.00           C
ATOM    337  HG  LEU A 604      43.780  18.820  36.930  1.00  0.00           H
ATOM    338  CD1 LEU A 604      43.760  16.810  36.270  1.00  0.00           C
ATOM    339 HD11 LEU A 604      43.280  17.140  35.320  1.00  0.00           H
ATOM    340 HD12 LEU A 604      42.980  16.370  36.930  1.00  0.00           H
ATOM    341 HD13 LEU A 604      44.500  15.990  36.250  1.00  0.00           H
ATOM    342  CD2 LEU A 604      44.790  17.800  38.450  1.00  0.00           C
ATOM    343 HD21 LEU A 604      43.900  17.470  39.020  1.00  0.00           H
ATOM    344 HD22 LEU A 604      45.180  18.740  38.880  1.00  0.00           H
ATOM    345 HD23 LEU A 604      45.550  16.990  38.500  1.00  0.00           H
ATOM    346  C   LEU A 604      47.780  19.780  35.890  1.00  0.00           C
ATOM    347  O   LEU A 604      47.960  19.370  34.720  1.00  0.00           O
ATOM    348  N   SER A 605      48.730  20.440  36.480  1.00  0.00           N
ATOM    349  HN  SER A 605      48.750  20.670  37.460  1.00  0.00           H
ATOM    350  CA  SER A 605      49.860  21.000  35.780  1.00  0.00           C
ATOM    351  HA  SER A 605      50.350  20.310  35.120  1.00  0.00           H
ATOM    352  CB  SER A 605      49.430  22.280  34.960  1.00  0.00           C
ATOM    353  HB1 SER A 605      48.990  23.040  35.640  1.00  0.00           H
ATOM    354  HB2 SER A 605      48.640  22.040  34.210  1.00  0.00           H
ATOM    355  OG  SER A 605      50.490  22.960  34.290  1.00  0.00           O
ATOM    356  HG1 SER A 605      51.020  22.430  33.700  1.00  0.00           H
ATOM    357  C   SER A 605      50.990  21.360  36.740  1.00  0.00           C
ATOM    358  O   SER A 605      50.720  21.900  37.830  1.00  0.00           O
ATOM    359  N   LEU A 606      52.310  21.140  36.440  1.00  0.00           N
ATOM    360  HN  LEU A 606      52.490  20.660  35.570  1.00  0.00           H
ATOM    361  CA  LEU A 606      53.390  21.320  37.360  1.00  0.00           C
ATOM    362  HA  LEU A 606      53.160  20.870  38.310  1.00  0.00           H
ATOM    363  CB  LEU A 606      54.570  20.450  36.890  1.00  0.00           C
ATOM    364  HB1 LEU A 606      54.890  20.710  35.860  1.00  0.00           H
ATOM    365  HB2 LEU A 606      54.420  19.360  37.060  1.00  0.00           H
ATOM    366  CG  LEU A 606      55.930  20.670  37.660  1.00  0.00           C
ATOM    367  HG  LEU A 606      56.150  21.760  37.550  1.00  0.00           H
ATOM    368  CD1 LEU A 606      55.940  20.370  39.150  1.00  0.00           C
ATOM    369 HD11 LEU A 606      56.890  20.770  39.540  1.00  0.00           H
ATOM    370 HD12 LEU A 606      55.750  19.310  39.370  1.00  0.00           H
ATOM    371 HD13 LEU A 606      55.160  20.880  39.770  1.00  0.00           H
ATOM    372  CD2 LEU A 606      57.070  20.050  36.870  1.00  0.00           C
ATOM    373 HD21 LEU A 606      58.060  20.330  37.270  1.00  0.00           H
ATOM    374 HD22 LEU A 606      57.060  20.340  35.790  1.00  0.00           H
ATOM    375 HD23 LEU A 606      56.950  18.940  36.960  1.00  0.00           H
ATOM    376  C   LEU A 606      53.670  22.800  37.560  1.00  0.00           C
ATOM    377  O   LEU A 606      53.990  23.310  38.630  1.00  0.00           O
ATOM    378  N   GLN A 607      53.320  23.600  36.530  1.00  0.00           N
ATOM    379  HN  GLN A 607      52.910  23.170  35.740  1.00  0.00           H
ATOM    380  CA  GLN A 607      53.530  24.980  36.560  1.00  0.00           C
ATOM    381  HA  GLN A 607      54.520  25.300  36.850  1.00  0.00           H
ATOM    382  CB  GLN A 607      53.340  25.570  35.180  1.00  0.00           C
ATOM    383  HB1 GLN A 607      52.540  25.030  34.620  1.00  0.00           H
ATOM    384  HB2 GLN A 607      54.260  25.220  34.660  1.00  0.00           H
ATOM    385  CG  GLN A 607      53.100  27.060  35.060  1.00  0.00           C
ATOM    386  HG1 GLN A 607      53.720  27.690  35.730  1.00  0.00           H
ATOM    387  HG2 GLN A 607      52.050  27.280  35.320  1.00  0.00           H
ATOM    388  CD  GLN A 607      53.350  27.590  33.620  1.00  0.00           C
ATOM    389  OE1 GLN A 607      53.190  26.850  32.620  1.00  0.00           O
ATOM    390  NE2 GLN A 607      53.560  28.960  33.470  1.00  0.00           N
ATOM    391 HE21 GLN A 607      53.900  29.240  32.570  1.00  0.00           H
ATOM    392 HE22 GLN A 607      53.280  29.570  34.200  1.00  0.00           H
ATOM    393  C   GLN A 607      52.670  25.750  37.560  1.00  0.00           C
ATOM    394  O   GLN A 607      53.030  26.780  38.070  1.00  0.00           O
ATOM    395  N   CYS A 608      51.460  25.230  37.810  1.00  0.00           N
ATOM    396  HN  CYS A 608      51.150  24.440  37.290  1.00  0.00           H
ATOM    397  CA  CYS A 608      50.610  25.580  38.980  1.00  0.00           C
ATOM    398  HA  CYS A 608      50.520  26.660  39.100  1.00  0.00           H
ATOM    399  CB  CYS A 608      49.110  25.080  38.910  1.00  0.00           C
ATOM    400  HB1 CYS A 608      48.630  25.260  39.890  1.00  0.00           H
ATOM    401  HB2 CYS A 608      49.120  23.970  38.950  1.00  0.00           H
ATOM    402  SG  CYS A 608      48.230  25.850  37.560  1.00  0.00           S
ATOM    403  HG1 CYS A 608      48.330  27.120  37.960  1.00  0.00           H
ATOM    404  C   CYS A 608      51.260  25.300  40.350  1.00  0.00           C
ATOM    405  O   CYS A 608      51.270  26.150  41.200  1.00  0.00           O
ATOM    406  N   LEU A 609      51.910  24.140  40.570  1.00  0.00           N
ATOM    407  HN  LEU A 609      51.880  23.500  39.800  1.00  0.00           H
ATOM    408  CA  LEU A 609      52.610  23.750  41.790  1.00  0.00           C
ATOM    409  HA  LEU A 609      51.910  23.800  42.610  1.00  0.00           H
ATOM    410  CB  LEU A 609      53.050  22.370  41.690  1.00  0.00           C
ATOM    411  HB1 LEU A 609      54.080  22.250  42.100  1.00  0.00           H
ATOM    412  HB2 LEU A 609      53.180  22.180  40.600  1.00  0.00           H
ATOM    413  CG  LEU A 609      52.090  21.390  42.290  1.00  0.00           C
ATOM    414  HG  LEU A 609      51.040  21.580  41.970  1.00  0.00           H
ATOM    415  CD1 LEU A 609      52.350  20.010  41.640  1.00  0.00           C
ATOM    416 HD11 LEU A 609      53.350  19.580  41.860  1.00  0.00           H
ATOM    417 HD12 LEU A 609      52.350  20.090  40.540  1.00  0.00           H
ATOM    418 HD13 LEU A 609      51.500  19.360  41.960  1.00  0.00           H
ATOM    419  CD2 LEU A 609      52.260  21.470  43.790  1.00  0.00           C
ATOM    420 HD21 LEU A 609      53.320  21.490  44.120  1.00  0.00           H
ATOM    421 HD22 LEU A 609      51.870  20.560  44.300  1.00  0.00           H
ATOM    422 HD23 LEU A 609      51.680  22.400  44.010  1.00  0.00           H
ATOM    423  C   LEU A 609      53.710  24.850  41.990  1.00  0.00           C
ATOM    424  O   LEU A 609      53.830  25.420  43.050  1.00  0.00           O
ATOM    425  N   ALA A 610      54.500  25.180  40.990  1.00  0.00           N
ATOM    426  HN  ALA A 610      54.330  24.740  40.100  1.00  0.00           H
ATOM    427  CA  ALA A 610      55.520  26.250  41.000  1.00  0.00           C
ATOM    428  HA  ALA A 610      56.300  26.170  41.740  1.00  0.00           H
ATOM    429  CB  ALA A 610      56.030  26.080  39.540  1.00  0.00           C
ATOM    430  HB1 ALA A 610      56.990  26.610  39.350  1.00  0.00           H
ATOM    431  HB2 ALA A 610      55.390  26.450  38.710  1.00  0.00           H
ATOM    432  HB3 ALA A 610      56.230  24.990  39.390  1.00  0.00           H
ATOM    433  C   ALA A 610      54.980  27.630  41.210  1.00  0.00           C
ATOM    434  O   ALA A 610      55.460  28.280  42.120  1.00  0.00           O
ATOM    435  N   SER A 611      53.890  28.050  40.480  1.00  0.00           N
ATOM    436  HN  SER A 611      53.810  27.560  39.610  1.00  0.00           H
ATOM    437  CA  SER A 611      53.140  29.300  40.670  1.00  0.00           C
ATOM    438  HA  SER A 611      53.760  30.160  40.480  1.00  0.00           H
ATOM    439  CB  SER A 611      51.930  29.600  39.770  1.00  0.00           C
ATOM    440  HB1 SER A 611      51.570  30.640  39.950  1.00  0.00           H
ATOM    441  HB2 SER A 611      51.140  28.850  40.000  1.00  0.00           H
ATOM    442  OG  SER A 611      52.230  29.440  38.380  1.00  0.00           O
ATOM    443  HG1 SER A 611      52.750  28.650  38.220  1.00  0.00           H
ATOM    444  C   SER A 611      52.690  29.550  42.060  1.00  0.00           C
ATOM    445  O   SER A 611      52.880  30.630  42.520  1.00  0.00           O
ATOM    446  N   ILE A 612      51.960  28.590  42.650  1.00  0.00           N
ATOM    447  HN  ILE A 612      51.790  27.770  42.120  1.00  0.00           H
ATOM    448  CA  ILE A 612      51.320  28.770  44.000  1.00  0.00           C
ATOM    449  HA  ILE A 612      50.570  29.550  43.970  1.00  0.00           H
ATOM    450  CB  ILE A 612      50.610  27.560  44.560  1.00  0.00           C
ATOM    451  HB  ILE A 612      51.250  26.660  44.520  1.00  0.00           H
ATOM    452  CG2 ILE A 612      50.350  27.560  46.070  1.00  0.00           C
ATOM    453 HG21 ILE A 612      49.790  26.670  46.420  1.00  0.00           H
ATOM    454 HG22 ILE A 612      49.830  28.460  46.470  1.00  0.00           H
ATOM    455 HG23 ILE A 612      51.300  27.590  46.650  1.00  0.00           H
ATOM    456  CG1 ILE A 612      49.220  27.260  43.840  1.00  0.00           C
ATOM    457 HG11 ILE A 612      49.280  27.530  42.760  1.00  0.00           H
ATOM    458 HG12 ILE A 612      48.500  27.960  44.280  1.00  0.00           H
ATOM    459  CD  ILE A 612      48.810  25.810  43.920  1.00  0.00           C
ATOM    460  HD1 ILE A 612      49.460  25.270  43.200  1.00  0.00           H
ATOM    461  HD2 ILE A 612      47.800  25.680  43.500  1.00  0.00           H
ATOM    462  HD3 ILE A 612      48.950  25.330  44.910  1.00  0.00           H
ATOM    463  C   ILE A 612      52.250  29.320  45.050  1.00  0.00           C
ATOM    464  O   ILE A 612      52.090  30.390  45.690  1.00  0.00           O
ATOM    465  N   LEU A 613      53.400  28.530  45.230  1.00  0.00           N
ATOM    466  HN  LEU A 613      53.560  27.690  44.710  1.00  0.00           H
ATOM    467  CA  LEU A 613      54.350  28.700  46.260  1.00  0.00           C
ATOM    468  HA  LEU A 613      53.730  28.890  47.120  1.00  0.00           H
ATOM    469  CB  LEU A 613      55.290  27.530  46.510  1.00  0.00           C
ATOM    470  HB1 LEU A 613      56.310  27.850  46.780  1.00  0.00           H
ATOM    471  HB2 LEU A 613      55.340  27.130  45.480  1.00  0.00           H
ATOM    472  CG  LEU A 613      54.740  26.480  47.450  1.00  0.00           C
ATOM    473  HG  LEU A 613      53.700  26.330  47.090  1.00  0.00           H
ATOM    474  CD1 LEU A 613      55.550  25.200  47.490  1.00  0.00           C
ATOM    475 HD11 LEU A 613      55.160  24.490  46.730  1.00  0.00           H
ATOM    476 HD12 LEU A 613      55.430  24.670  48.460  1.00  0.00           H
ATOM    477 HD13 LEU A 613      56.640  25.390  47.330  1.00  0.00           H
ATOM    478  CD2 LEU A 613      54.630  27.030  48.930  1.00  0.00           C
ATOM    479 HD21 LEU A 613      53.990  26.290  49.460  1.00  0.00           H
ATOM    480 HD22 LEU A 613      53.990  27.950  48.900  1.00  0.00           H
ATOM    481 HD23 LEU A 613      55.590  27.180  49.450  1.00  0.00           H
ATOM    482  C   LEU A 613      55.080  30.090  46.080  1.00  0.00           C
ATOM    483  O   LEU A 613      55.370  30.830  46.990  1.00  0.00           O
ATOM    484  N   PHE A 614      55.410  30.390  44.870  1.00  0.00           N
ATOM    485  HN  PHE A 614      55.230  29.720  44.150  1.00  0.00           H
ATOM    486  CA  PHE A 614      56.110  31.600  44.420  1.00  0.00           C
ATOM    487  HA  PHE A 614      57.020  31.660  44.990  1.00  0.00           H
ATOM    488  CB  PHE A 614      56.450  31.500  42.920  1.00  0.00           C
ATOM    489  HB1 PHE A 614      55.540  31.580  42.290  1.00  0.00           H
ATOM    490  HB2 PHE A 614      57.070  30.590  42.720  1.00  0.00           H
ATOM    491  CG  PHE A 614      57.340  32.680  42.430  1.00  0.00           C
ATOM    492  CD1 PHE A 614      58.740  32.570  42.480  1.00  0.00           C
ATOM    493  HD1 PHE A 614      59.180  31.710  42.950  1.00  0.00           H
ATOM    494  CE1 PHE A 614      59.610  33.640  42.240  1.00  0.00           C
ATOM    495  HE1 PHE A 614      60.690  33.590  42.220  1.00  0.00           H
ATOM    496  CZ  PHE A 614      59.050  34.830  41.780  1.00  0.00           C
ATOM    497  HZ  PHE A 614      59.670  35.650  41.440  1.00  0.00           H
ATOM    498  CD2 PHE A 614      56.870  33.870  42.070  1.00  0.00           C
ATOM    499  HD2 PHE A 614      55.800  33.960  41.960  1.00  0.00           H
ATOM    500  CE2 PHE A 614      57.610  34.930  41.640  1.00  0.00           C
ATOM    501  HE2 PHE A 614      57.150  35.830  41.300  1.00  0.00           H
ATOM    502  C   PHE A 614      55.260  32.880  44.620  1.00  0.00           C
ATOM    503  O   PHE A 614      55.630  33.850  45.250  1.00  0.00           O
ATOM    504  N   LEU A 615      53.990  32.800  44.240  1.00  0.00           N
ATOM    505  HN  LEU A 615      53.710  31.930  43.850  1.00  0.00           H
ATOM    506  CA  LEU A 615      52.920  33.750  44.540  1.00  0.00           C
ATOM    507  HA  LEU A 615      53.320  34.740  44.320  1.00  0.00           H
ATOM    508  CB  LEU A 615      51.620  33.560  43.810  1.00  0.00           C
ATOM    509  HB1 LEU A 615      50.760  34.200  44.130  1.00  0.00           H
ATOM    510  HB2 LEU A 615      51.310  32.500  43.970  1.00  0.00           H
ATOM    511  CG  LEU A 615      51.720  33.860  42.300  1.00  0.00           C
ATOM    512  HG  LEU A 615      52.700  33.510  41.940  1.00  0.00           H
ATOM    513  CD1 LEU A 615      50.670  33.110  41.510  1.00  0.00           C
ATOM    514 HD11 LEU A 615      51.020  33.110  40.450  1.00  0.00           H
ATOM    515 HD12 LEU A 615      49.670  33.580  41.550  1.00  0.00           H
ATOM    516 HD13 LEU A 615      50.530  32.050  41.830  1.00  0.00           H
ATOM    517  CD2 LEU A 615      51.860  35.300  41.990  1.00  0.00           C
ATOM    518 HD21 LEU A 615      51.980  35.360  40.880  1.00  0.00           H
ATOM    519 HD22 LEU A 615      52.740  35.830  42.420  1.00  0.00           H
ATOM    520 HD23 LEU A 615      50.950  35.900  42.240  1.00  0.00           H
ATOM    521  C   LEU A 615      52.620  33.870  46.000  1.00  0.00           C
ATOM    522  O   LEU A 615      52.320  34.910  46.520  1.00  0.00           O
ATOM    523  N   TYR A 616      52.750  32.750  46.800  1.00  0.00           N
ATOM    524  HN  TYR A 616      52.760  31.880  46.310  1.00  0.00           H
ATOM    525  CA  TYR A 616      52.510  32.880  48.190  1.00  0.00           C
ATOM    526  HA  TYR A 616      51.580  33.390  48.350  1.00  0.00           H
ATOM    527  CB  TYR A 616      52.310  31.420  48.670  1.00  0.00           C
ATOM    528  HB1 TYR A 616      53.100  30.840  48.150  1.00  0.00           H
ATOM    529  HB2 TYR A 616      51.310  31.010  48.410  1.00  0.00           H
ATOM    530  CG  TYR A 616      52.420  31.190  50.120  1.00  0.00           C
ATOM    531  CD1 TYR A 616      53.470  30.410  50.620  1.00  0.00           C
ATOM    532  HD1 TYR A 616      54.100  29.880  49.930  1.00  0.00           H
ATOM    533  CE1 TYR A 616      53.620  30.180  51.940  1.00  0.00           C
ATOM    534  HE1 TYR A 616      54.510  29.680  52.330  1.00  0.00           H
ATOM    535  CZ  TYR A 616      52.820  30.840  52.840  1.00  0.00           C
ATOM    536  OH  TYR A 616      53.150  30.670  54.180  1.00  0.00           O
ATOM    537  HH  TYR A 616      52.350  30.800  54.700  1.00  0.00           H
ATOM    538  CD2 TYR A 616      51.590  31.850  51.100  1.00  0.00           C
ATOM    539  HD2 TYR A 616      50.840  32.560  50.790  1.00  0.00           H
ATOM    540  CE2 TYR A 616      51.780  31.640  52.460  1.00  0.00           C
ATOM    541  HE2 TYR A 616      51.240  32.160  53.230  1.00  0.00           H
ATOM    542  C   TYR A 616      53.540  33.640  48.950  1.00  0.00           C
ATOM    543  O   TYR A 616      53.240  34.460  49.800  1.00  0.00           O
ATOM    544  N   CYS A 617      54.740  33.400  48.530  1.00  0.00           N
ATOM    545  HN  CYS A 617      54.880  32.870  47.690  1.00  0.00           H
ATOM    546  CA  CYS A 617      55.870  34.240  48.910  1.00  0.00           C
ATOM    547  HA  CYS A 617      55.910  34.260  49.990  1.00  0.00           H
ATOM    548  CB  CYS A 617      57.270  33.750  48.290  1.00  0.00           C
ATOM    549  HB1 CYS A 617      57.970  34.560  48.590  1.00  0.00           H
ATOM    550  HB2 CYS A 617      57.370  33.650  47.200  1.00  0.00           H
ATOM    551  SG  CYS A 617      57.880  32.220  49.000  1.00  0.00           S
ATOM    552  HG1 CYS A 617      57.040  31.470  48.320  1.00  0.00           H
ATOM    553  C   CYS A 617      55.690  35.710  48.560  1.00  0.00           C
ATOM    554  O   CYS A 617      55.940  36.630  49.360  1.00  0.00           O
ATOM    555  N   ALA A 618      55.320  35.980  47.270  1.00  0.00           N
ATOM    556  HN  ALA A 618      55.340  35.260  46.580  1.00  0.00           H
ATOM    557  CA  ALA A 618      54.960  37.310  46.920  1.00  0.00           C
ATOM    558  HA  ALA A 618      55.830  37.930  47.060  1.00  0.00           H
ATOM    559  CB  ALA A 618      54.600  37.380  45.350  1.00  0.00           C
ATOM    560  HB1 ALA A 618      53.760  36.710  45.070  1.00  0.00           H
ATOM    561  HB2 ALA A 618      55.380  36.920  44.710  1.00  0.00           H
ATOM    562  HB3 ALA A 618      54.280  38.370  44.970  1.00  0.00           H
ATOM    563  C   ALA A 618      53.800  37.990  47.770  1.00  0.00           C
ATOM    564  O   ALA A 618      54.030  39.050  48.350  1.00  0.00           O
ATOM    565  N   CYS A 619      52.650  37.370  47.780  1.00  0.00           N
ATOM    566  HN  CYS A 619      52.480  36.500  47.320  1.00  0.00           H
ATOM    567  CA  CYS A 619      51.440  37.850  48.510  1.00  0.00           C
ATOM    568  HA  CYS A 619      51.150  38.790  48.080  1.00  0.00           H
ATOM    569  CB  CYS A 619      50.170  36.910  48.210  1.00  0.00           C
ATOM    570  HB1 CYS A 619      49.290  37.400  48.680  1.00  0.00           H
ATOM    571  HB2 CYS A 619      50.440  35.940  48.680  1.00  0.00           H
ATOM    572  SG  CYS A 619      49.810  36.700  46.390  1.00  0.00           S
ATOM    573  HG1 CYS A 619      50.370  35.500  46.380  1.00  0.00           H
ATOM    574  C   CYS A 619      51.600  37.970  50.070  1.00  0.00           C
ATOM    575  O   CYS A 619      51.010  38.850  50.630  1.00  0.00           O
ATOM    576  N   MET A 620      52.450  37.150  50.800  1.00  0.00           N
ATOM    577  HN  MET A 620      52.910  36.380  50.370  1.00  0.00           H
ATOM    578  CA  MET A 620      52.870  37.450  52.170  1.00  0.00           C
ATOM    579  HA  MET A 620      51.940  37.540  52.710  1.00  0.00           H
ATOM    580  CB  MET A 620      53.630  36.220  52.820  1.00  0.00           C
ATOM    581  HB1 MET A 620      54.310  36.550  53.640  1.00  0.00           H
ATOM    582  HB2 MET A 620      54.360  35.800  52.090  1.00  0.00           H
ATOM    583  CG  MET A 620      52.680  35.080  53.410  1.00  0.00           C
ATOM    584  HG1 MET A 620      53.340  34.190  53.460  1.00  0.00           H
ATOM    585  HG2 MET A 620      51.890  34.970  52.640  1.00  0.00           H
ATOM    586  SD  MET A 620      51.960  35.420  54.970  1.00  0.00           S
ATOM    587  CE  MET A 620      53.180  34.490  55.940  1.00  0.00           C
ATOM    588  HE1 MET A 620      53.270  33.420  55.660  1.00  0.00           H
ATOM    589  HE2 MET A 620      52.960  34.600  57.030  1.00  0.00           H
ATOM    590  HE3 MET A 620      54.180  34.940  55.750  1.00  0.00           H
ATOM    591  C   MET A 620      53.640  38.700  52.470  1.00  0.00           C
ATOM    592  O   MET A 620      53.330  39.410  53.430  1.00  0.00           O
ATOM    593  N   SER A 621      54.610  39.140  51.590  1.00  0.00           N
ATOM    594  HN  SER A 621      54.690  38.650  50.720  1.00  0.00           H
ATOM    595  CA  SER A 621      55.530  40.230  51.660  1.00  0.00           C
ATOM    596  HA  SER A 621      56.050  40.120  52.600  1.00  0.00           H
ATOM    597  CB  SER A 621      56.410  40.320  50.400  1.00  0.00           C
ATOM    598  HB1 SER A 621      57.030  41.230  50.540  1.00  0.00           H
ATOM    599  HB2 SER A 621      55.810  40.440  49.480  1.00  0.00           H
ATOM    600  OG  SER A 621      57.190  39.160  50.300  1.00  0.00           O
ATOM    601  HG1 SER A 621      56.620  38.500  49.890  1.00  0.00           H
ATOM    602  C   SER A 621      54.820  41.660  51.840  1.00  0.00           C
ATOM    603  O   SER A 621      55.230  42.420  52.760  1.00  0.00           O
ATOM    604  N   PRO A 622      53.770  42.030  51.090  1.00  0.00           N
ATOM    605  CD  PRO A 622      53.210  41.460  49.910  1.00  0.00           C
ATOM    606  HD1 PRO A 622      52.890  40.400  50.040  1.00  0.00           H
ATOM    607  HD2 PRO A 622      53.970  41.610  49.120  1.00  0.00           H
ATOM    608  CA  PRO A 622      53.040  43.230  51.580  1.00  0.00           C
ATOM    609  HA  PRO A 622      53.690  44.060  51.830  1.00  0.00           H
ATOM    610  CB  PRO A 622      52.200  43.580  50.290  1.00  0.00           C
ATOM    611  HB1 PRO A 622      52.660  44.310  49.590  1.00  0.00           H
ATOM    612  HB2 PRO A 622      51.270  44.150  50.480  1.00  0.00           H
ATOM    613  CG  PRO A 622      51.900  42.310  49.540  1.00  0.00           C
ATOM    614  HG1 PRO A 622      50.960  41.810  49.830  1.00  0.00           H
ATOM    615  HG2 PRO A 622      51.760  42.590  48.480  1.00  0.00           H
ATOM    616  C   PRO A 622      52.160  42.880  52.750  1.00  0.00           C
ATOM    617  O   PRO A 622      52.240  43.590  53.720  1.00  0.00           O
ATOM    618  N   VAL A 623      51.420  41.810  52.750  1.00  0.00           N
ATOM    619  HN  VAL A 623      51.560  41.150  52.020  1.00  0.00           H
ATOM    620  CA  VAL A 623      50.400  41.630  53.720  1.00  0.00           C
ATOM    621  HA  VAL A 623      49.690  42.440  53.660  1.00  0.00           H
ATOM    622  CB  VAL A 623      49.530  40.370  53.400  1.00  0.00           C
ATOM    623  HB  VAL A 623      50.190  39.490  53.210  1.00  0.00           H
ATOM    624  CG1 VAL A 623      48.490  40.200  54.480  1.00  0.00           C
ATOM    625 HG11 VAL A 623      47.810  39.400  54.080  1.00  0.00           H
ATOM    626 HG12 VAL A 623      47.920  41.140  54.670  1.00  0.00           H
ATOM    627 HG13 VAL A 623      48.930  39.890  55.450  1.00  0.00           H
ATOM    628  CG2 VAL A 623      48.700  40.630  52.160  1.00  0.00           C
ATOM    629 HG21 VAL A 623      48.010  39.780  51.980  1.00  0.00           H
ATOM    630 HG22 VAL A 623      49.360  40.570  51.270  1.00  0.00           H
ATOM    631 HG23 VAL A 623      48.160  41.590  52.100  1.00  0.00           H
ATOM    632  C   VAL A 623      50.870  41.600  55.140  1.00  0.00           C
ATOM    633  O   VAL A 623      50.170  42.160  56.010  1.00  0.00           O
ATOM    634  N   ILE A 624      51.980  40.950  55.470  1.00  0.00           N
ATOM    635  HN  ILE A 624      52.560  40.550  54.760  1.00  0.00           H
ATOM    636  CA  ILE A 624      52.560  40.890  56.850  1.00  0.00           C
ATOM    637  HA  ILE A 624      51.810  40.530  57.550  1.00  0.00           H
ATOM    638  CB  ILE A 624      53.690  39.890  56.970  1.00  0.00           C
ATOM    639  HB  ILE A 624      53.310  39.010  56.400  1.00  0.00           H
ATOM    640  CG2 ILE A 624      54.980  40.240  56.210  1.00  0.00           C
ATOM    641 HG21 ILE A 624      54.680  40.460  55.170  1.00  0.00           H
ATOM    642 HG22 ILE A 624      55.770  39.450  56.190  1.00  0.00           H
ATOM    643 HG23 ILE A 624      55.450  41.140  56.660  1.00  0.00           H
ATOM    644  CG1 ILE A 624      54.070  39.430  58.390  1.00  0.00           C
ATOM    645 HG11 ILE A 624      54.580  40.300  58.860  1.00  0.00           H
ATOM    646 HG12 ILE A 624      54.870  38.670  58.250  1.00  0.00           H
ATOM    647  CD  ILE A 624      52.880  39.020  59.200  1.00  0.00           C
ATOM    648  HD1 ILE A 624      52.330  38.220  58.670  1.00  0.00           H
ATOM    649  HD2 ILE A 624      52.150  39.820  59.490  1.00  0.00           H
ATOM    650  HD3 ILE A 624      53.260  38.590  60.140  1.00  0.00           H
ATOM    651  C   ILE A 624      52.950  42.290  57.390  1.00  0.00           C
ATOM    652  O   ILE A 624      52.760  42.710  58.490  1.00  0.00           O
ATOM    653  N   THR A 625      53.580  43.070  56.450  1.00  0.00           N
ATOM    654  HN  THR A 625      53.770  42.660  55.570  1.00  0.00           H
ATOM    655  CA  THR A 625      54.010  44.440  56.670  1.00  0.00           C
ATOM    656  HA  THR A 625      54.810  44.400  57.400  1.00  0.00           H
ATOM    657  CB  THR A 625      54.760  45.010  55.420  1.00  0.00           C
ATOM    658  HB  THR A 625      54.030  45.100  54.580  1.00  0.00           H
ATOM    659  OG1 THR A 625      55.710  44.160  54.990  1.00  0.00           O
ATOM    660  HG1 THR A 625      55.410  43.840  54.130  1.00  0.00           H
ATOM    661  CG2 THR A 625      55.320  46.390  55.520  1.00  0.00           C
ATOM    662 HG21 THR A 625      56.080  46.410  56.340  1.00  0.00           H
ATOM    663 HG22 THR A 625      54.540  47.170  55.610  1.00  0.00           H
ATOM    664 HG23 THR A 625      55.850  46.750  54.630  1.00  0.00           H
ATOM    665  C   THR A 625      52.930  45.370  57.020  1.00  0.00           C
ATOM    666  O   THR A 625      52.990  46.040  58.040  1.00  0.00           O
ATOM    667  N   PHE A 626      51.840  45.390  56.150  1.00  0.00           N
ATOM    668  HN  PHE A 626      51.840  44.940  55.270  1.00  0.00           H
ATOM    669  CA  PHE A 626      50.620  46.040  56.350  1.00  0.00           C
ATOM    670  HA  PHE A 626      50.850  47.090  56.480  1.00  0.00           H
ATOM    671  CB  PHE A 626      49.620  45.760  55.090  1.00  0.00           C
ATOM    672  HB1 PHE A 626      49.770  44.700  54.780  1.00  0.00           H
ATOM    673  HB2 PHE A 626      49.960  46.300  54.180  1.00  0.00           H
ATOM    674  CG  PHE A 626      48.160  45.890  55.350  1.00  0.00           C
ATOM    675  CD1 PHE A 626      47.430  44.730  55.730  1.00  0.00           C
ATOM    676  HD1 PHE A 626      47.980  43.850  56.020  1.00  0.00           H
ATOM    677  CE1 PHE A 626      45.990  44.720  55.750  1.00  0.00           C
ATOM    678  HE1 PHE A 626      45.450  43.820  55.990  1.00  0.00           H
ATOM    679  CZ  PHE A 626      45.380  45.910  55.350  1.00  0.00           C
ATOM    680  HZ  PHE A 626      44.300  45.970  55.230  1.00  0.00           H
ATOM    681  CD2 PHE A 626      47.430  47.010  54.910  1.00  0.00           C
ATOM    682  HD2 PHE A 626      47.940  47.880  54.520  1.00  0.00           H
ATOM    683  CE2 PHE A 626      46.100  46.980  54.910  1.00  0.00           C
ATOM    684  HE2 PHE A 626      45.550  47.870  54.690  1.00  0.00           H
ATOM    685  C   PHE A 626      49.870  45.550  57.540  1.00  0.00           C
ATOM    686  O   PHE A 626      49.420  46.440  58.290  1.00  0.00           O
ATOM    687  N   GLY A 627      49.830  44.230  57.900  1.00  0.00           N
ATOM    688  HN  GLY A 627      50.040  43.540  57.200  1.00  0.00           H
ATOM    689  CA  GLY A 627      49.250  43.610  59.070  1.00  0.00           C
ATOM    690  HA1 GLY A 627      49.350  42.540  59.100  1.00  0.00           H
ATOM    691  HA2 GLY A 627      48.210  43.890  59.090  1.00  0.00           H
ATOM    692  C   GLY A 627      49.840  44.130  60.340  1.00  0.00           C
ATOM    693  O   GLY A 627      49.110  44.440  61.280  1.00  0.00           O
ATOM    694  N   GLY A 628      51.180  44.380  60.290  1.00  0.00           N
ATOM    695  HN  GLY A 628      51.660  44.160  59.440  1.00  0.00           H
ATOM    696  CA  GLY A 628      51.890  44.950  61.460  1.00  0.00           C
ATOM    697  HA1 GLY A 628      52.960  44.760  61.390  1.00  0.00           H
ATOM    698  HA2 GLY A 628      51.620  44.510  62.410  1.00  0.00           H
ATOM    699  C   GLY A 628      51.660  46.440  61.680  1.00  0.00           C
ATOM    700  O   GLY A 628      51.480  46.860  62.770  1.00  0.00           O
ATOM    701  N   LEU A 629      51.770  47.180  60.590  1.00  0.00           N
ATOM    702  HN  LEU A 629      52.040  46.720  59.750  1.00  0.00           H
ATOM    703  CA  LEU A 629      51.510  48.660  60.450  1.00  0.00           C
ATOM    704  HA  LEU A 629      52.010  49.190  61.250  1.00  0.00           H
ATOM    705  CB  LEU A 629      51.820  49.140  59.010  1.00  0.00           C
ATOM    706  HB1 LEU A 629      51.350  50.130  58.870  1.00  0.00           H
ATOM    707  HB2 LEU A 629      51.330  48.510  58.240  1.00  0.00           H
ATOM    708  CG  LEU A 629      53.360  49.260  58.770  1.00  0.00           C
ATOM    709  HG  LEU A 629      53.810  48.280  59.010  1.00  0.00           H
ATOM    710  CD1 LEU A 629      53.540  49.410  57.250  1.00  0.00           C
ATOM    711 HD11 LEU A 629      53.360  48.440  56.740  1.00  0.00           H
ATOM    712 HD12 LEU A 629      54.620  49.610  57.090  1.00  0.00           H
ATOM    713 HD13 LEU A 629      52.950  50.230  56.780  1.00  0.00           H
ATOM    714  CD2 LEU A 629      54.090  50.420  59.470  1.00  0.00           C
ATOM    715 HD21 LEU A 629      53.650  51.350  59.070  1.00  0.00           H
ATOM    716 HD22 LEU A 629      55.170  50.350  59.220  1.00  0.00           H
ATOM    717 HD23 LEU A 629      53.930  50.230  60.550  1.00  0.00           H
ATOM    718  C   LEU A 629      50.010  49.030  60.780  1.00  0.00           C
ATOM    719  O   LEU A 629      49.780  50.000  61.440  1.00  0.00           O
ATOM    720  N   LEU A 630      49.020  48.250  60.390  1.00  0.00           N
ATOM    721  HN  LEU A 630      49.220  47.440  59.840  1.00  0.00           H
ATOM    722  CA  LEU A 630      47.690  48.290  60.720  1.00  0.00           C
ATOM    723  HA  LEU A 630      47.160  49.200  60.490  1.00  0.00           H
ATOM    724  CB  LEU A 630      46.930  47.210  59.910  1.00  0.00           C
ATOM    725  HB1 LEU A 630      47.360  46.210  60.140  1.00  0.00           H
ATOM    726  HB2 LEU A 630      47.200  47.270  58.830  1.00  0.00           H
ATOM    727  CG  LEU A 630      45.350  47.160  60.070  1.00  0.00           C
ATOM    728  HG  LEU A 630      45.100  47.410  61.130  1.00  0.00           H
ATOM    729  CD1 LEU A 630      44.690  48.250  59.260  1.00  0.00           C
ATOM    730 HD11 LEU A 630      43.590  48.270  59.250  1.00  0.00           H
ATOM    731 HD12 LEU A 630      44.970  48.010  58.210  1.00  0.00           H
ATOM    732 HD13 LEU A 630      45.110  49.260  59.460  1.00  0.00           H
ATOM    733  CD2 LEU A 630      44.830  45.830  59.650  1.00  0.00           C
ATOM    734 HD21 LEU A 630      43.730  45.780  59.490  1.00  0.00           H
ATOM    735 HD22 LEU A 630      45.230  45.090  60.370  1.00  0.00           H
ATOM    736 HD23 LEU A 630      45.280  45.660  58.650  1.00  0.00           H
ATOM    737  C   LEU A 630      47.490  48.070  62.200  1.00  0.00           C
ATOM    738  O   LEU A 630      46.660  48.720  62.840  1.00  0.00           O
ATOM    739  N   GLY A 631      48.300  47.150  62.800  1.00  0.00           N
ATOM    740  HN  GLY A 631      48.820  46.450  62.310  1.00  0.00           H
ATOM    741  CA  GLY A 631      48.590  47.090  64.220  1.00  0.00           C
ATOM    742  HA1 GLY A 631      49.490  46.510  64.380  1.00  0.00           H
ATOM    743  HA2 GLY A 631      47.720  46.710  64.740  1.00  0.00           H
ATOM    744  C   GLY A 631      48.940  48.390  64.900  1.00  0.00           C
ATOM    745  O   GLY A 631      48.230  48.850  65.750  1.00  0.00           O
ATOM    746  N   GLU A 632      50.050  49.070  64.470  1.00  0.00           N
ATOM    747  HN  GLU A 632      50.470  48.670  63.660  1.00  0.00           H
ATOM    748  CA  GLU A 632      50.380  50.410  64.880  1.00  0.00           C
ATOM    749  HA  GLU A 632      50.460  50.520  65.960  1.00  0.00           H
ATOM    750  CB  GLU A 632      51.830  50.870  64.360  1.00  0.00           C
ATOM    751  HB1 GLU A 632      51.930  51.860  64.860  1.00  0.00           H
ATOM    752  HB2 GLU A 632      51.770  50.940  63.250  1.00  0.00           H
ATOM    753  CG  GLU A 632      53.000  49.970  64.880  1.00  0.00           C
ATOM    754  HG1 GLU A 632      52.790  49.040  64.310  1.00  0.00           H
ATOM    755  HG2 GLU A 632      52.840  49.760  65.960  1.00  0.00           H
ATOM    756  CD  GLU A 632      54.360  50.570  64.690  1.00  0.00           C
ATOM    757  OE1 GLU A 632      54.900  50.510  63.520  1.00  0.00           O
ATOM    758  OE2 GLU A 632      55.020  50.980  65.650  1.00  0.00           O
ATOM    759  C   GLU A 632      49.360  51.540  64.630  1.00  0.00           C
ATOM    760  O   GLU A 632      49.000  52.400  65.420  1.00  0.00           O
ATOM    761  N   ALA A 633      48.650  51.470  63.480  1.00  0.00           N
ATOM    762  HN  ALA A 633      48.920  50.760  62.840  1.00  0.00           H
ATOM    763  CA  ALA A 633      47.590  52.380  63.100  1.00  0.00           C
ATOM    764  HA  ALA A 633      47.990  53.380  63.110  1.00  0.00           H
ATOM    765  CB  ALA A 633      47.220  52.080  61.630  1.00  0.00           C
ATOM    766  HB1 ALA A 633      46.640  52.920  61.180  1.00  0.00           H
ATOM    767  HB2 ALA A 633      46.710  51.110  61.470  1.00  0.00           H
ATOM    768  HB3 ALA A 633      48.140  51.980  61.020  1.00  0.00           H
ATOM    769  C   ALA A 633      46.350  52.340  63.990  1.00  0.00           C
ATOM    770  O   ALA A 633      45.730  53.390  64.320  1.00  0.00           O
ATOM    771  N   THR A 634      45.970  51.200  64.530  1.00  0.00           N
ATOM    772  HN  THR A 634      46.560  50.420  64.380  1.00  0.00           H
ATOM    773  CA  THR A 634      44.760  51.030  65.260  1.00  0.00           C
ATOM    774  HA  THR A 634      44.070  51.850  65.120  1.00  0.00           H
ATOM    775  CB  THR A 634      44.050  49.790  64.720  1.00  0.00           C
ATOM    776  HB  THR A 634      43.140  49.730  65.350  1.00  0.00           H
ATOM    777  OG1 THR A 634      44.740  48.620  64.920  1.00  0.00           O
ATOM    778  HG1 THR A 634      45.200  48.440  64.100  1.00  0.00           H
ATOM    779  CG2 THR A 634      43.660  49.910  63.220  1.00  0.00           C
ATOM    780 HG21 THR A 634      42.930  50.730  63.010  1.00  0.00           H
ATOM    781 HG22 THR A 634      43.020  49.020  63.080  1.00  0.00           H
ATOM    782 HG23 THR A 634      44.500  49.970  62.490  1.00  0.00           H
ATOM    783  C   THR A 634      45.140  50.810  66.790  1.00  0.00           C
ATOM    784  O   THR A 634      44.340  50.500  67.670  1.00  0.00           O
ATOM    785  N   GLU A 635      46.450  50.860  67.180  1.00  0.00           N
ATOM    786  HN  GLU A 635      47.120  51.210  66.530  1.00  0.00           H
ATOM    787  CA  GLU A 635      46.990  50.550  68.490  1.00  0.00           C
ATOM    788  HA  GLU A 635      48.040  50.740  68.360  1.00  0.00           H
ATOM    789  CB  GLU A 635      46.570  51.430  69.600  1.00  0.00           C
ATOM    790  HB1 GLU A 635      46.820  50.940  70.570  1.00  0.00           H
ATOM    791  HB2 GLU A 635      45.480  51.630  69.580  1.00  0.00           H
ATOM    792  CG  GLU A 635      47.180  52.850  69.470  1.00  0.00           C
ATOM    793  HG1 GLU A 635      46.870  53.340  68.520  1.00  0.00           H
ATOM    794  HG2 GLU A 635      48.290  52.790  69.440  1.00  0.00           H
ATOM    795  CD  GLU A 635      46.880  53.720  70.700  1.00  0.00           C
ATOM    796  OE1 GLU A 635      46.030  54.640  70.520  1.00  0.00           O
ATOM    797  OE2 GLU A 635      47.400  53.460  71.840  1.00  0.00           O
ATOM    798  C   GLU A 635      46.780  49.050  68.940  1.00  0.00           C
ATOM    799  O   GLU A 635      46.340  48.740  70.070  1.00  0.00           O
ATOM    800  N   GLY A 636      46.970  48.130  67.980  1.00  0.00           N
ATOM    801  HN  GLY A 636      47.320  48.470  67.110  1.00  0.00           H
ATOM    802  CA  GLY A 636      47.010  46.720  68.080  1.00  0.00           C
ATOM    803  HA1 GLY A 636      47.540  46.390  68.960  1.00  0.00           H
ATOM    804  HA2 GLY A 636      47.240  46.350  67.090  1.00  0.00           H
ATOM    805  C   GLY A 636      45.560  46.250  68.460  1.00  0.00           C
ATOM    806  O   GLY A 636      45.270  45.230  69.160  1.00  0.00           O
ATOM    807  N   ARG A 637      44.560  46.980  67.990  1.00  0.00           N
ATOM    808  HN  ARG A 637      44.710  47.820  67.480  1.00  0.00           H
ATOM    809  CA  ARG A 637      43.220  46.480  68.050  1.00  0.00           C
ATOM    810  HA  ARG A 637      43.080  46.170  69.080  1.00  0.00           H
ATOM    811  CB  ARG A 637      42.230  47.620  67.750  1.00  0.00           C
ATOM    812  HB1 ARG A 637      41.350  47.210  67.200  1.00  0.00           H
ATOM    813  HB2 ARG A 637      42.710  48.310  67.020  1.00  0.00           H
ATOM    814  CG  ARG A 637      41.690  48.380  68.960  1.00  0.00           C
ATOM    815  HG1 ARG A 637      40.970  47.700  69.470  1.00  0.00           H
ATOM    816  HG2 ARG A 637      41.120  49.300  68.730  1.00  0.00           H
ATOM    817  CD  ARG A 637      42.810  48.830  69.940  1.00  0.00           C
ATOM    818  HD1 ARG A 637      43.720  49.270  69.470  1.00  0.00           H
ATOM    819  HD2 ARG A 637      43.220  47.910  70.410  1.00  0.00           H
ATOM    820  NE  ARG A 637      42.230  49.730  71.010  1.00  0.00           N
ATOM    821  HE  ARG A 637      41.370  50.170  70.770  1.00  0.00           H
ATOM    822  CZ  ARG A 637      43.020  50.410  71.820  1.00  0.00           C
ATOM    823  NH1 ARG A 637      42.560  51.540  72.330  1.00  0.00           N
ATOM    824 HH11 ARG A 637      41.570  51.660  72.290  1.00  0.00           H
ATOM    825 HH12 ARG A 637      43.160  51.950  73.010  1.00  0.00           H
ATOM    826  NH2 ARG A 637      44.100  49.910  72.320  1.00  0.00           N
ATOM    827 HH21 ARG A 637      44.170  48.920  72.400  1.00  0.00           H
ATOM    828 HH22 ARG A 637      44.510  50.410  73.080  1.00  0.00           H
ATOM    829  C   ARG A 637      42.990  45.270  67.210  1.00  0.00           C
ATOM    830  O   ARG A 637      42.360  44.260  67.610  1.00  0.00           O
ATOM    831  N   ILE A 638      43.530  45.420  65.970  1.00  0.00           N
ATOM    832  HN  ILE A 638      43.970  46.260  65.670  1.00  0.00           H
ATOM    833  CA  ILE A 638      43.580  44.420  64.970  1.00  0.00           C
ATOM    834  HA  ILE A 638      43.600  43.410  65.330  1.00  0.00           H
ATOM    835  CB  ILE A 638      42.610  44.500  63.800  1.00  0.00           C
ATOM    836  HB  ILE A 638      42.930  43.740  63.060  1.00  0.00           H
ATOM    837  CG2 ILE A 638      41.260  43.970  64.320  1.00  0.00           C
ATOM    838 HG21 ILE A 638      40.370  43.990  63.660  1.00  0.00           H
ATOM    839 HG22 ILE A 638      40.960  44.660  65.150  1.00  0.00           H
ATOM    840 HG23 ILE A 638      41.440  42.950  64.700  1.00  0.00           H
ATOM    841  CG1 ILE A 638      42.540  45.890  63.150  1.00  0.00           C
ATOM    842 HG11 ILE A 638      43.530  46.170  62.730  1.00  0.00           H
ATOM    843 HG12 ILE A 638      42.390  46.610  63.980  1.00  0.00           H
ATOM    844  CD  ILE A 638      41.560  46.090  61.970  1.00  0.00           C
ATOM    845  HD1 ILE A 638      41.530  47.120  61.560  1.00  0.00           H
ATOM    846  HD2 ILE A 638      40.510  45.780  62.110  1.00  0.00           H
ATOM    847  HD3 ILE A 638      42.060  45.600  61.110  1.00  0.00           H
ATOM    848  C   ILE A 638      44.920  44.520  64.350  1.00  0.00           C
ATOM    849  O   ILE A 638      45.620  45.580  64.470  1.00  0.00           O
ATOM    850  N   SER A 639      45.480  43.330  63.890  1.00  0.00           N
ATOM    851  HN  SER A 639      45.010  42.450  63.840  1.00  0.00           H
ATOM    852  CA  SER A 639      46.760  43.220  63.270  1.00  0.00           C
ATOM    853  HA  SER A 639      46.860  44.080  62.630  1.00  0.00           H
ATOM    854  CB  SER A 639      47.870  43.360  64.330  1.00  0.00           C
ATOM    855  HB1 SER A 639      47.820  42.600  65.130  1.00  0.00           H
ATOM    856  HB2 SER A 639      47.830  44.300  64.930  1.00  0.00           H
ATOM    857  OG  SER A 639      49.230  43.310  63.850  1.00  0.00           O
ATOM    858  HG1 SER A 639      49.290  43.910  63.100  1.00  0.00           H
ATOM    859  C   SER A 639      46.800  42.090  62.270  1.00  0.00           C
ATOM    860  O   SER A 639      45.840  41.810  61.570  1.00  0.00           O
ATOM    861  N   ALA A 640      48.030  41.460  62.150  1.00  0.00           N
ATOM    862  HN  ALA A 640      48.710  41.720  62.820  1.00  0.00           H
ATOM    863  CA  ALA A 640      48.400  40.510  61.140  1.00  0.00           C
ATOM    864  HA  ALA A 640      48.340  40.900  60.140  1.00  0.00           H
ATOM    865  CB  ALA A 640      49.930  40.210  61.280  1.00  0.00           C
ATOM    866  HB1 ALA A 640      50.570  41.120  61.390  1.00  0.00           H
ATOM    867  HB2 ALA A 640      50.380  39.710  60.400  1.00  0.00           H
ATOM    868  HB3 ALA A 640      50.130  39.640  62.210  1.00  0.00           H
ATOM    869  C   ALA A 640      47.640  39.220  61.150  1.00  0.00           C
ATOM    870  O   ALA A 640      47.490  38.740  60.050  1.00  0.00           O
ATOM    871  N   ILE A 641      47.430  38.630  62.330  1.00  0.00           N
ATOM    872  HN  ILE A 641      47.660  39.010  63.220  1.00  0.00           H
ATOM    873  CA  ILE A 641      46.710  37.380  62.440  1.00  0.00           C
ATOM    874  HA  ILE A 641      47.250  36.840  61.670  1.00  0.00           H
ATOM    875  CB  ILE A 641      46.890  36.560  63.800  1.00  0.00           C
ATOM    876  HB  ILE A 641      47.610  37.200  64.350  1.00  0.00           H
ATOM    877  CG2 ILE A 641      45.570  36.290  64.490  1.00  0.00           C
ATOM    878 HG21 ILE A 641      45.220  37.290  64.800  1.00  0.00           H
ATOM    879 HG22 ILE A 641      45.730  35.660  65.390  1.00  0.00           H
ATOM    880 HG23 ILE A 641      44.880  35.830  63.740  1.00  0.00           H
ATOM    881  CG1 ILE A 641      47.720  35.240  63.510  1.00  0.00           C
ATOM    882 HG11 ILE A 641      47.080  34.770  62.740  1.00  0.00           H
ATOM    883 HG12 ILE A 641      47.700  34.540  64.390  1.00  0.00           H
ATOM    884  CD  ILE A 641      49.220  35.410  63.180  1.00  0.00           C
ATOM    885  HD1 ILE A 641      49.650  34.510  62.690  1.00  0.00           H
ATOM    886  HD2 ILE A 641      49.690  35.620  64.170  1.00  0.00           H
ATOM    887  HD3 ILE A 641      49.460  36.130  62.380  1.00  0.00           H
ATOM    888  C   ILE A 641      45.290  37.590  61.900  1.00  0.00           C
ATOM    889  O   ILE A 641      44.770  36.740  61.220  1.00  0.00           O
ATOM    890  N   GLU A 642      44.640  38.700  62.250  1.00  0.00           N
ATOM    891  HN  GLU A 642      45.000  39.330  62.940  1.00  0.00           H
ATOM    892  CA  GLU A 642      43.370  39.120  61.630  1.00  0.00           C
ATOM    893  HA  GLU A 642      42.810  38.200  61.600  1.00  0.00           H
ATOM    894  CB  GLU A 642      42.730  40.280  62.470  1.00  0.00           C
ATOM    895  HB1 GLU A 642      41.740  40.600  62.090  1.00  0.00           H
ATOM    896  HB2 GLU A 642      43.440  41.120  62.310  1.00  0.00           H
ATOM    897  CG  GLU A 642      42.500  40.140  63.960  1.00  0.00           C
ATOM    898  HG1 GLU A 642      42.200  39.090  64.150  1.00  0.00           H
ATOM    899  HG2 GLU A 642      41.650  40.810  64.230  1.00  0.00           H
ATOM    900  CD  GLU A 642      43.550  40.540  64.970  1.00  0.00           C
ATOM    901  OE1 GLU A 642      43.180  41.010  66.060  1.00  0.00           O
ATOM    902  OE2 GLU A 642      44.760  40.460  64.700  1.00  0.00           O
ATOM    903  C   GLU A 642      43.470  39.460  60.150  1.00  0.00           C
ATOM    904  O   GLU A 642      42.660  38.960  59.350  1.00  0.00           O
ATOM    905  N   SER A 643      44.610  40.090  59.770  1.00  0.00           N
ATOM    906  HN  SER A 643      45.130  40.540  60.500  1.00  0.00           H
ATOM    907  CA  SER A 643      44.910  40.290  58.340  1.00  0.00           C
ATOM    908  HA  SER A 643      44.020  40.710  57.910  1.00  0.00           H
ATOM    909  CB  SER A 643      46.120  41.210  58.150  1.00  0.00           C
ATOM    910  HB1 SER A 643      46.220  41.300  57.040  1.00  0.00           H
ATOM    911  HB2 SER A 643      47.080  40.760  58.440  1.00  0.00           H
ATOM    912  OG  SER A 643      45.880  42.410  58.850  1.00  0.00           O
ATOM    913  HG1 SER A 643      45.590  42.310  59.770  1.00  0.00           H
ATOM    914  C   SER A 643      45.080  39.000  57.520  1.00  0.00           C
ATOM    915  O   SER A 643      44.590  38.920  56.400  1.00  0.00           O
ATOM    916  N   LEU A 644      45.720  37.930  58.030  1.00  0.00           N
ATOM    917  HN  LEU A 644      46.160  38.030  58.920  1.00  0.00           H
ATOM    918  CA  LEU A 644      45.810  36.640  57.370  1.00  0.00           C
ATOM    919  HA  LEU A 644      46.110  36.860  56.360  1.00  0.00           H
ATOM    920  CB  LEU A 644      46.900  35.760  58.000  1.00  0.00           C
ATOM    921  HB1 LEU A 644      46.780  34.700  57.710  1.00  0.00           H
ATOM    922  HB2 LEU A 644      46.790  35.660  59.100  1.00  0.00           H
ATOM    923  CG  LEU A 644      48.370  36.310  57.660  1.00  0.00           C
ATOM    924  HG  LEU A 644      48.470  37.360  58.000  1.00  0.00           H
ATOM    925  CD1 LEU A 644      49.560  35.490  58.360  1.00  0.00           C
ATOM    926 HD11 LEU A 644      50.500  35.860  57.930  1.00  0.00           H
ATOM    927 HD12 LEU A 644      49.540  34.400  58.120  1.00  0.00           H
ATOM    928 HD13 LEU A 644      49.610  35.740  59.440  1.00  0.00           H
ATOM    929  CD2 LEU A 644      48.720  36.290  56.170  1.00  0.00           C
ATOM    930 HD21 LEU A 644      49.660  36.890  56.060  1.00  0.00           H
ATOM    931 HD22 LEU A 644      47.940  36.660  55.470  1.00  0.00           H
ATOM    932 HD23 LEU A 644      48.970  35.250  55.880  1.00  0.00           H
ATOM    933  C   LEU A 644      44.500  35.990  57.310  1.00  0.00           C
ATOM    934  O   LEU A 644      44.050  35.680  56.210  1.00  0.00           O
ATOM    935  N   PHE A 645      43.760  35.820  58.420  1.00  0.00           N
ATOM    936  HN  PHE A 645      44.130  36.050  59.320  1.00  0.00           H
ATOM    937  CA  PHE A 645      42.420  35.350  58.430  1.00  0.00           C
ATOM    938  HA  PHE A 645      42.450  34.330  58.080  1.00  0.00           H
ATOM    939  CB  PHE A 645      42.190  35.400  59.940  1.00  0.00           C
ATOM    940  HB1 PHE A 645      42.100  36.460  60.300  1.00  0.00           H
ATOM    941  HB2 PHE A 645      42.910  34.680  60.400  1.00  0.00           H
ATOM    942  CG  PHE A 645      40.990  34.740  60.430  1.00  0.00           C
ATOM    943  CD1 PHE A 645      40.660  34.770  61.830  1.00  0.00           C
ATOM    944  HD1 PHE A 645      41.420  35.240  62.440  1.00  0.00           H
ATOM    945  CE1 PHE A 645      39.590  34.080  62.380  1.00  0.00           C
ATOM    946  HE1 PHE A 645      39.300  34.300  63.410  1.00  0.00           H
ATOM    947  CZ  PHE A 645      38.720  33.420  61.490  1.00  0.00           C
ATOM    948  HZ  PHE A 645      37.810  32.940  61.800  1.00  0.00           H
ATOM    949  CD2 PHE A 645      40.080  34.100  59.580  1.00  0.00           C
ATOM    950  HD2 PHE A 645      40.180  33.840  58.530  1.00  0.00           H
ATOM    951  CE2 PHE A 645      39.050  33.400  60.110  1.00  0.00           C
ATOM    952  HE2 PHE A 645      38.410  32.790  59.480  1.00  0.00           H
ATOM    953  C   PHE A 645      41.390  36.080  57.570  1.00  0.00           C
ATOM    954  O   PHE A 645      40.540  35.490  56.870  1.00  0.00           O
ATOM    955  N   GLY A 646      41.470  37.450  57.560  1.00  0.00           N
ATOM    956  HN  GLY A 646      42.070  37.960  58.160  1.00  0.00           H
ATOM    957  CA  GLY A 646      40.690  38.270  56.610  1.00  0.00           C
ATOM    958  HA1 GLY A 646      40.870  39.280  56.920  1.00  0.00           H
ATOM    959  HA2 GLY A 646      39.640  38.040  56.800  1.00  0.00           H
ATOM    960  C   GLY A 646      40.940  38.000  55.150  1.00  0.00           C
ATOM    961  O   GLY A 646      40.000  37.900  54.330  1.00  0.00           O
ATOM    962  N   ALA A 647      42.220  37.900  54.720  1.00  0.00           N
ATOM    963  HN  ALA A 647      42.920  38.190  55.370  1.00  0.00           H
ATOM    964  CA  ALA A 647      42.570  37.580  53.370  1.00  0.00           C
ATOM    965  HA  ALA A 647      42.070  38.320  52.750  1.00  0.00           H
ATOM    966  CB  ALA A 647      44.080  37.720  53.160  1.00  0.00           C
ATOM    967  HB1 ALA A 647      44.600  37.180  53.990  1.00  0.00           H
ATOM    968  HB2 ALA A 647      44.430  38.780  53.210  1.00  0.00           H
ATOM    969  HB3 ALA A 647      44.390  37.330  52.180  1.00  0.00           H
ATOM    970  C   ALA A 647      42.020  36.170  52.970  1.00  0.00           C
ATOM    971  O   ALA A 647      41.150  35.990  52.090  1.00  0.00           O
ATOM    972  N   SER A 648      42.370  35.150  53.780  1.00  0.00           N
ATOM    973  HN  SER A 648      42.910  35.350  54.600  1.00  0.00           H
ATOM    974  CA  SER A 648      42.050  33.760  53.520  1.00  0.00           C
ATOM    975  HA  SER A 648      42.350  33.490  52.520  1.00  0.00           H
ATOM    976  CB  SER A 648      42.810  32.820  54.460  1.00  0.00           C
ATOM    977  HB1 SER A 648      43.910  32.960  54.460  1.00  0.00           H
ATOM    978  HB2 SER A 648      42.790  31.760  54.120  1.00  0.00           H
ATOM    979  OG  SER A 648      42.390  32.930  55.840  1.00  0.00           O
ATOM    980  HG1 SER A 648      42.680  33.800  56.100  1.00  0.00           H
ATOM    981  C   SER A 648      40.560  33.410  53.520  1.00  0.00           C
ATOM    982  O   SER A 648      40.080  32.750  52.580  1.00  0.00           O
ATOM    983  N   LEU A 649      39.770  33.940  54.520  1.00  0.00           N
ATOM    984  HN  LEU A 649      40.180  34.280  55.350  1.00  0.00           H
ATOM    985  CA  LEU A 649      38.290  33.720  54.570  1.00  0.00           C
ATOM    986  HA  LEU A 649      38.220  32.650  54.470  1.00  0.00           H
ATOM    987  CB  LEU A 649      37.650  34.310  55.810  1.00  0.00           C
ATOM    988  HB1 LEU A 649      37.880  35.390  55.830  1.00  0.00           H
ATOM    989  HB2 LEU A 649      38.130  33.900  56.710  1.00  0.00           H
ATOM    990  CG  LEU A 649      36.140  34.130  56.120  1.00  0.00           C
ATOM    991  HG  LEU A 649      35.630  34.550  55.230  1.00  0.00           H
ATOM    992  CD1 LEU A 649      35.730  32.710  56.130  1.00  0.00           C
ATOM    993 HD11 LEU A 649      34.620  32.650  56.090  1.00  0.00           H
ATOM    994 HD12 LEU A 649      36.060  32.160  57.030  1.00  0.00           H
ATOM    995 HD13 LEU A 649      36.150  32.190  55.250  1.00  0.00           H
ATOM    996  CD2 LEU A 649      35.650  34.720  57.380  1.00  0.00           C
ATOM    997 HD21 LEU A 649      36.110  34.180  58.250  1.00  0.00           H
ATOM    998 HD22 LEU A 649      34.540  34.630  57.400  1.00  0.00           H
ATOM    999 HD23 LEU A 649      35.960  35.790  57.470  1.00  0.00           H
ATOM   1000  C   LEU A 649      37.520  34.330  53.330  1.00  0.00           C
ATOM   1001  O   LEU A 649      36.710  33.640  52.750  1.00  0.00           O
ATOM   1002  N   THR A 650      37.800  35.570  52.890  1.00  0.00           N
ATOM   1003  HN  THR A 650      38.440  36.100  53.450  1.00  0.00           H
ATOM   1004  CA  THR A 650      37.250  36.140  51.680  1.00  0.00           C
ATOM   1005  HA  THR A 650      36.180  36.080  51.670  1.00  0.00           H
ATOM   1006  CB  THR A 650      37.460  37.690  51.540  1.00  0.00           C
ATOM   1007  HB  THR A 650      38.500  37.870  51.180  1.00  0.00           H
ATOM   1008  OG1 THR A 650      37.540  38.370  52.760  1.00  0.00           O
ATOM   1009  HG1 THR A 650      38.370  38.080  53.150  1.00  0.00           H
ATOM   1010  CG2 THR A 650      36.460  38.300  50.670  1.00  0.00           C
ATOM   1011 HG21 THR A 650      35.420  37.970  50.920  1.00  0.00           H
ATOM   1012 HG22 THR A 650      36.480  38.070  49.580  1.00  0.00           H
ATOM   1013 HG23 THR A 650      36.570  39.400  50.710  1.00  0.00           H
ATOM   1014  C   THR A 650      37.770  35.460  50.460  1.00  0.00           C
ATOM   1015  O   THR A 650      36.970  35.030  49.650  1.00  0.00           O
ATOM   1016  N   GLY A 651      39.120  35.260  50.410  1.00  0.00           N
ATOM   1017  HN  GLY A 651      39.730  35.640  51.100  1.00  0.00           H
ATOM   1018  CA  GLY A 651      39.910  34.700  49.360  1.00  0.00           C
ATOM   1019  HA1 GLY A 651      40.910  34.640  49.770  1.00  0.00           H
ATOM   1020  HA2 GLY A 651      39.880  35.360  48.510  1.00  0.00           H
ATOM   1021  C   GLY A 651      39.410  33.400  48.850  1.00  0.00           C
ATOM   1022  O   GLY A 651      39.280  33.130  47.670  1.00  0.00           O
ATOM   1023  N   ILE A 652      39.120  32.510  49.760  1.00  0.00           N
ATOM   1024  HN  ILE A 652      39.360  32.800  50.690  1.00  0.00           H
ATOM   1025  CA  ILE A 652      38.680  31.180  49.460  1.00  0.00           C
ATOM   1026  HA  ILE A 652      39.410  30.740  48.810  1.00  0.00           H
ATOM   1027  CB  ILE A 652      38.790  30.390  50.750  1.00  0.00           C
ATOM   1028  HB  ILE A 652      38.320  30.960  51.570  1.00  0.00           H
ATOM   1029  CG2 ILE A 652      38.080  28.950  50.620  1.00  0.00           C
ATOM   1030 HG21 ILE A 652      37.010  29.150  50.450  1.00  0.00           H
ATOM   1031 HG22 ILE A 652      38.220  28.320  51.520  1.00  0.00           H
ATOM   1032 HG23 ILE A 652      38.420  28.500  49.660  1.00  0.00           H
ATOM   1033  CG1 ILE A 652      40.360  30.070  50.840  1.00  0.00           C
ATOM   1034 HG11 ILE A 652      40.950  31.010  50.750  1.00  0.00           H
ATOM   1035 HG12 ILE A 652      40.710  29.470  49.980  1.00  0.00           H
ATOM   1036  CD  ILE A 652      40.800  29.430  52.160  1.00  0.00           C
ATOM   1037  HD1 ILE A 652      40.480  30.130  52.960  1.00  0.00           H
ATOM   1038  HD2 ILE A 652      41.910  29.540  52.250  1.00  0.00           H
ATOM   1039  HD3 ILE A 652      40.560  28.340  52.160  1.00  0.00           H
ATOM   1040  C   ILE A 652      37.300  31.260  48.810  1.00  0.00           C
ATOM   1041  O   ILE A 652      37.170  30.710  47.740  1.00  0.00           O
ATOM   1042  N   ALA A 653      36.300  31.920  49.360  1.00  0.00           N
ATOM   1043  HN  ALA A 653      36.420  32.490  50.160  1.00  0.00           H
ATOM   1044  CA  ALA A 653      34.970  32.000  48.750  1.00  0.00           C
ATOM   1045  HA  ALA A 653      34.580  31.030  48.470  1.00  0.00           H
ATOM   1046  CB  ALA A 653      33.970  32.620  49.730  1.00  0.00           C
ATOM   1047  HB1 ALA A 653      34.470  33.400  50.350  1.00  0.00           H
ATOM   1048  HB2 ALA A 653      33.510  31.810  50.350  1.00  0.00           H
ATOM   1049  HB3 ALA A 653      33.150  33.120  49.180  1.00  0.00           H
ATOM   1050  C   ALA A 653      34.960  32.800  47.440  1.00  0.00           C
ATOM   1051  O   ALA A 653      34.450  32.370  46.450  1.00  0.00           O
ATOM   1052  N   TYR A 654      35.700  33.970  47.370  1.00  0.00           N
ATOM   1053  HN  TYR A 654      36.100  34.340  48.210  1.00  0.00           H
ATOM   1054  CA  TYR A 654      35.880  34.850  46.250  1.00  0.00           C
ATOM   1055  HA  TYR A 654      34.950  35.360  46.030  1.00  0.00           H
ATOM   1056  CB  TYR A 654      36.810  35.960  46.780  1.00  0.00           C
ATOM   1057  HB1 TYR A 654      37.810  35.480  46.940  1.00  0.00           H
ATOM   1058  HB2 TYR A 654      36.380  36.310  47.740  1.00  0.00           H
ATOM   1059  CG  TYR A 654      37.010  37.050  45.710  1.00  0.00           C
ATOM   1060  CD1 TYR A 654      38.230  37.140  44.980  1.00  0.00           C
ATOM   1061  HD1 TYR A 654      39.090  36.580  45.360  1.00  0.00           H
ATOM   1062  CE1 TYR A 654      38.360  37.940  43.900  1.00  0.00           C
ATOM   1063  HE1 TYR A 654      39.270  37.880  43.320  1.00  0.00           H
ATOM   1064  CZ  TYR A 654      37.260  38.720  43.470  1.00  0.00           C
ATOM   1065  OH  TYR A 654      37.230  39.470  42.290  1.00  0.00           O
ATOM   1066  HH  TYR A 654      38.050  39.250  41.820  1.00  0.00           H
ATOM   1067  CD2 TYR A 654      36.030  38.010  45.440  1.00  0.00           C
ATOM   1068  HD2 TYR A 654      35.150  38.110  46.070  1.00  0.00           H
ATOM   1069  CE2 TYR A 654      36.150  38.830  44.330  1.00  0.00           C
ATOM   1070  HE2 TYR A 654      35.330  39.490  44.100  1.00  0.00           H
ATOM   1071  C   TYR A 654      36.520  34.130  45.120  1.00  0.00           C
ATOM   1072  O   TYR A 654      36.170  34.330  43.940  1.00  0.00           O
ATOM   1073  N   SER A 655      37.550  33.250  45.310  1.00  0.00           N
ATOM   1074  HN  SER A 655      37.520  32.850  46.210  1.00  0.00           H
ATOM   1075  CA  SER A 655      38.270  32.550  44.240  1.00  0.00           C
ATOM   1076  HA  SER A 655      38.380  33.180  43.370  1.00  0.00           H
ATOM   1077  CB  SER A 655      39.760  32.230  44.750  1.00  0.00           C
ATOM   1078  HB1 SER A 655      40.380  33.130  44.980  1.00  0.00           H
ATOM   1079  HB2 SER A 655      40.300  31.730  43.900  1.00  0.00           H
ATOM   1080  OG  SER A 655      39.830  31.400  45.890  1.00  0.00           O
ATOM   1081  HG1 SER A 655      39.690  32.010  46.610  1.00  0.00           H
ATOM   1082  C   SER A 655      37.510  31.240  43.860  1.00  0.00           C
ATOM   1083  O   SER A 655      37.290  31.040  42.690  1.00  0.00           O
ATOM   1084  N   LEU A 656      37.140  30.370  44.800  1.00  0.00           N
ATOM   1085  HN  LEU A 656      37.380  30.540  45.760  1.00  0.00           H
ATOM   1086  CA  LEU A 656      36.320  29.160  44.650  1.00  0.00           C
ATOM   1087  HA  LEU A 656      36.900  28.440  44.100  1.00  0.00           H
ATOM   1088  CB  LEU A 656      35.880  28.650  46.070  1.00  0.00           C
ATOM   1089  HB1 LEU A 656      35.280  29.430  46.590  1.00  0.00           H
ATOM   1090  HB2 LEU A 656      36.810  28.500  46.670  1.00  0.00           H
ATOM   1091  CG  LEU A 656      35.200  27.280  46.050  1.00  0.00           C
ATOM   1092  HG  LEU A 656      34.180  27.280  45.580  1.00  0.00           H
ATOM   1093  CD1 LEU A 656      35.950  26.120  45.330  1.00  0.00           C
ATOM   1094 HD11 LEU A 656      36.950  25.960  45.790  1.00  0.00           H
ATOM   1095 HD12 LEU A 656      36.080  26.230  44.230  1.00  0.00           H
ATOM   1096 HD13 LEU A 656      35.480  25.130  45.510  1.00  0.00           H
ATOM   1097  CD2 LEU A 656      35.020  26.850  47.510  1.00  0.00           C
ATOM   1098 HD21 LEU A 656      35.990  26.840  48.050  1.00  0.00           H
ATOM   1099 HD22 LEU A 656      34.590  25.830  47.560  1.00  0.00           H
ATOM   1100 HD23 LEU A 656      34.290  27.630  47.840  1.00  0.00           H
ATOM   1101  C   LEU A 656      35.100  29.410  43.820  1.00  0.00           C
ATOM   1102  O   LEU A 656      34.820  28.640  42.860  1.00  0.00           O
ATOM   1103  N   PHE A 657      34.410  30.560  44.030  1.00  0.00           N
ATOM   1104  HN  PHE A 657      34.670  31.100  44.830  1.00  0.00           H
ATOM   1105  CA  PHE A 657      33.240  30.930  43.240  1.00  0.00           C
ATOM   1106  HA  PHE A 657      32.980  30.030  42.710  1.00  0.00           H
ATOM   1107  CB  PHE A 657      32.090  31.380  44.180  1.00  0.00           C
ATOM   1108  HB1 PHE A 657      31.170  31.650  43.630  1.00  0.00           H
ATOM   1109  HB2 PHE A 657      32.400  32.290  44.730  1.00  0.00           H
ATOM   1110  CG  PHE A 657      31.740  30.280  45.110  1.00  0.00           C
ATOM   1111  CD1 PHE A 657      31.640  28.900  44.750  1.00  0.00           C
ATOM   1112  HD1 PHE A 657      31.840  28.620  43.730  1.00  0.00           H
ATOM   1113  CE1 PHE A 657      31.200  27.920  45.700  1.00  0.00           C
ATOM   1114  HE1 PHE A 657      31.110  26.920  45.310  1.00  0.00           H
ATOM   1115  CZ  PHE A 657      30.870  28.310  46.960  1.00  0.00           C
ATOM   1116  HZ  PHE A 657      30.490  27.620  47.700  1.00  0.00           H
ATOM   1117  CD2 PHE A 657      31.330  30.620  46.410  1.00  0.00           C
ATOM   1118  HD2 PHE A 657      31.470  31.630  46.760  1.00  0.00           H
ATOM   1119  CE2 PHE A 657      30.800  29.670  47.260  1.00  0.00           C
ATOM   1120  HE2 PHE A 657      30.420  30.080  48.180  1.00  0.00           H
ATOM   1121  C   PHE A 657      33.570  31.970  42.220  1.00  0.00           C
ATOM   1122  O   PHE A 657      32.740  32.400  41.450  1.00  0.00           O
ATOM   1123  N   ALA A 658      34.860  32.370  42.050  1.00  0.00           N
ATOM   1124  HN  ALA A 658      35.560  31.940  42.600  1.00  0.00           H
ATOM   1125  CA  ALA A 658      35.420  33.140  41.010  1.00  0.00           C
ATOM   1126  HA  ALA A 658      36.370  33.540  41.350  1.00  0.00           H
ATOM   1127  CB  ALA A 658      35.660  32.190  39.830  1.00  0.00           C
ATOM   1128  HB1 ALA A 658      36.290  31.340  40.170  1.00  0.00           H
ATOM   1129  HB2 ALA A 658      36.260  32.680  39.030  1.00  0.00           H
ATOM   1130  HB3 ALA A 658      34.690  31.910  39.380  1.00  0.00           H
ATOM   1131  C   ALA A 658      34.650  34.360  40.580  1.00  0.00           C
ATOM   1132  O   ALA A 658      34.320  34.570  39.380  1.00  0.00           O
ATOM   1133  N   GLY A 659      34.410  35.300  41.530  1.00  0.00           N
ATOM   1134  HN  GLY A 659      34.920  35.010  42.330  1.00  0.00           H
ATOM   1135  CA  GLY A 659      33.840  36.630  41.190  1.00  0.00           C
ATOM   1136  HA1 GLY A 659      33.740  37.290  42.040  1.00  0.00           H
ATOM   1137  HA2 GLY A 659      32.930  36.480  40.630  1.00  0.00           H
ATOM   1138  C   GLY A 659      34.680  37.470  40.260  1.00  0.00           C
ATOM   1139  O   GLY A 659      34.050  38.150  39.480  1.00  0.00           O
ATOM   1140  N   GLN A 660      36.000  37.330  40.260  1.00  0.00           N
ATOM   1141  HN  GLN A 660      36.480  36.930  41.030  1.00  0.00           H
ATOM   1142  CA  GLN A 660      36.790  37.300  39.040  1.00  0.00           C
ATOM   1143  HA  GLN A 660      36.150  37.010  38.220  1.00  0.00           H
ATOM   1144  CB  GLN A 660      37.350  38.710  38.670  1.00  0.00           C
ATOM   1145  HB1 GLN A 660      38.160  39.040  39.360  1.00  0.00           H
ATOM   1146  HB2 GLN A 660      36.550  39.400  39.010  1.00  0.00           H
ATOM   1147  CG  GLN A 660      37.760  39.180  37.260  1.00  0.00           C
ATOM   1148  HG1 GLN A 660      38.150  40.210  37.450  1.00  0.00           H
ATOM   1149  HG2 GLN A 660      36.810  39.210  36.700  1.00  0.00           H
ATOM   1150  CD  GLN A 660      38.850  38.360  36.590  1.00  0.00           C
ATOM   1151  OE1 GLN A 660      39.790  37.870  37.230  1.00  0.00           O
ATOM   1152  NE2 GLN A 660      38.770  38.170  35.200  1.00  0.00           N
ATOM   1153 HE21 GLN A 660      39.350  37.450  34.830  1.00  0.00           H
ATOM   1154 HE22 GLN A 660      38.030  38.550  34.630  1.00  0.00           H
ATOM   1155  C   GLN A 660      38.000  36.390  39.220  1.00  0.00           C
ATOM   1156  O   GLN A 660      38.670  36.580  40.280  1.00  0.00           O
ATOM   1157  N   PRO A 661      38.250  35.350  38.340  1.00  0.00           N
ATOM   1158  CD  PRO A 661      37.340  34.960  37.240  1.00  0.00           C
ATOM   1159  HD1 PRO A 661      37.310  35.860  36.600  1.00  0.00           H
ATOM   1160  HD2 PRO A 661      36.360  34.610  37.630  1.00  0.00           H
ATOM   1161  CA  PRO A 661      38.970  34.170  38.780  1.00  0.00           C
ATOM   1162  HA  PRO A 661      38.620  33.880  39.760  1.00  0.00           H
ATOM   1163  CB  PRO A 661      38.760  33.090  37.770  1.00  0.00           C
ATOM   1164  HB1 PRO A 661      38.230  32.250  38.260  1.00  0.00           H
ATOM   1165  HB2 PRO A 661      39.700  32.620  37.390  1.00  0.00           H
ATOM   1166  CG  PRO A 661      38.060  33.820  36.570  1.00  0.00           C
ATOM   1167  HG1 PRO A 661      38.920  34.230  35.980  1.00  0.00           H
ATOM   1168  HG2 PRO A 661      37.380  33.250  35.900  1.00  0.00           H
ATOM   1169  C   PRO A 661      40.410  34.570  39.020  1.00  0.00           C
ATOM   1170  O   PRO A 661      41.040  34.000  39.890  1.00  0.00           O
ATOM   1171  N   LEU A 662      40.960  35.450  38.230  1.00  0.00           N
ATOM   1172  HN  LEU A 662      40.400  35.840  37.500  1.00  0.00           H
ATOM   1173  CA  LEU A 662      42.400  35.700  38.300  1.00  0.00           C
ATOM   1174  HA  LEU A 662      43.000  34.840  38.550  1.00  0.00           H
ATOM   1175  CB  LEU A 662      42.720  36.010  36.770  1.00  0.00           C
ATOM   1176  HB1 LEU A 662      43.770  36.350  36.600  1.00  0.00           H
ATOM   1177  HB2 LEU A 662      42.080  36.860  36.450  1.00  0.00           H
ATOM   1178  CG  LEU A 662      42.510  34.820  35.750  1.00  0.00           C
ATOM   1179  HG  LEU A 662      41.410  34.620  35.700  1.00  0.00           H
ATOM   1180  CD1 LEU A 662      43.110  35.120  34.370  1.00  0.00           C
ATOM   1181 HD11 LEU A 662      42.750  34.420  33.590  1.00  0.00           H
ATOM   1182 HD12 LEU A 662      44.220  35.180  34.450  1.00  0.00           H
ATOM   1183 HD13 LEU A 662      42.670  36.060  33.980  1.00  0.00           H
ATOM   1184  CD2 LEU A 662      43.190  33.570  36.210  1.00  0.00           C
ATOM   1185 HD21 LEU A 662      43.080  32.750  35.490  1.00  0.00           H
ATOM   1186 HD22 LEU A 662      42.840  33.250  37.220  1.00  0.00           H
ATOM   1187 HD23 LEU A 662      44.260  33.770  36.430  1.00  0.00           H
ATOM   1188  C   LEU A 662      42.770  36.900  39.180  1.00  0.00           C
ATOM   1189  O   LEU A 662      43.950  37.050  39.590  1.00  0.00           O
ATOM   1190  N   THR A 663      41.820  37.740  39.640  1.00  0.00           N
ATOM   1191  HN  THR A 663      40.900  37.590  39.300  1.00  0.00           H
ATOM   1192  CA  THR A 663      42.120  38.780  40.610  1.00  0.00           C
ATOM   1193  HA  THR A 663      43.020  39.270  40.270  1.00  0.00           H
ATOM   1194  CB  THR A 663      40.930  39.740  40.800  1.00  0.00           C
ATOM   1195  HB  THR A 663      41.280  40.510  41.500  1.00  0.00           H
ATOM   1196  OG1 THR A 663      39.790  39.080  41.290  1.00  0.00           O
ATOM   1197  HG1 THR A 663      40.100  38.180  41.360  1.00  0.00           H
ATOM   1198  CG2 THR A 663      40.640  40.480  39.480  1.00  0.00           C
ATOM   1199 HG21 THR A 663      40.250  39.750  38.750  1.00  0.00           H
ATOM   1200 HG22 THR A 663      41.670  40.800  39.230  1.00  0.00           H
ATOM   1201 HG23 THR A 663      39.880  41.240  39.770  1.00  0.00           H
ATOM   1202  C   THR A 663      42.460  38.170  41.950  1.00  0.00           C
ATOM   1203  O   THR A 663      41.920  37.130  42.270  1.00  0.00           O
ATOM   1204  N   ILE A 664      43.380  38.850  42.660  1.00  0.00           N
ATOM   1205  HN  ILE A 664      43.830  39.690  42.340  1.00  0.00           H
ATOM   1206  CA  ILE A 664      43.920  38.400  43.890  1.00  0.00           C
ATOM   1207  HA  ILE A 664      43.550  37.410  44.140  1.00  0.00           H
ATOM   1208  CB  ILE A 664      45.390  38.170  43.900  1.00  0.00           C
ATOM   1209  HB  ILE A 664      45.720  39.080  43.350  1.00  0.00           H
ATOM   1210  CG2 ILE A 664      45.920  38.270  45.350  1.00  0.00           C
ATOM   1211 HG21 ILE A 664      45.180  37.920  46.110  1.00  0.00           H
ATOM   1212 HG22 ILE A 664      46.200  39.330  45.540  1.00  0.00           H
ATOM   1213 HG23 ILE A 664      46.790  37.580  45.330  1.00  0.00           H
ATOM   1214  CG1 ILE A 664      45.850  36.930  43.110  1.00  0.00           C
ATOM   1215 HG11 ILE A 664      46.900  37.110  42.790  1.00  0.00           H
ATOM   1216 HG12 ILE A 664      45.260  36.960  42.180  1.00  0.00           H
ATOM   1217  CD  ILE A 664      45.650  35.580  43.700  1.00  0.00           C
ATOM   1218  HD1 ILE A 664      46.040  34.810  42.990  1.00  0.00           H
ATOM   1219  HD2 ILE A 664      44.560  35.390  43.780  1.00  0.00           H
ATOM   1220  HD3 ILE A 664      46.110  35.570  44.710  1.00  0.00           H
ATOM   1221  C   ILE A 664      43.530  39.430  44.910  1.00  0.00           C
ATOM   1222  O   ILE A 664      43.930  40.540  44.840  1.00  0.00           O
ATOM   1223  N   LEU A 665      42.730  38.990  45.960  1.00  0.00           N
ATOM   1224  HN  LEU A 665      42.600  38.020  46.140  1.00  0.00           H
ATOM   1225  CA  LEU A 665      42.450  39.950  47.000  1.00  0.00           C
ATOM   1226  HA  LEU A 665      42.130  40.900  46.600  1.00  0.00           H
ATOM   1227  CB  LEU A 665      41.260  39.540  47.800  1.00  0.00           C
ATOM   1228  HB1 LEU A 665      41.070  40.330  48.560  1.00  0.00           H
ATOM   1229  HB2 LEU A 665      41.480  38.590  48.320  1.00  0.00           H
ATOM   1230  CG  LEU A 665      39.820  39.400  47.140  1.00  0.00           C
ATOM   1231  HG  LEU A 665      39.920  38.570  46.410  1.00  0.00           H
ATOM   1232  CD1 LEU A 665      38.850  39.040  48.210  1.00  0.00           C
ATOM   1233 HD11 LEU A 665      37.880  38.890  47.710  1.00  0.00           H
ATOM   1234 HD12 LEU A 665      38.760  39.930  48.860  1.00  0.00           H
ATOM   1235 HD13 LEU A 665      39.210  38.140  48.760  1.00  0.00           H
ATOM   1236  CD2 LEU A 665      39.350  40.570  46.390  1.00  0.00           C
ATOM   1237 HD21 LEU A 665      40.120  40.770  45.620  1.00  0.00           H
ATOM   1238 HD22 LEU A 665      39.190  41.440  47.060  1.00  0.00           H
ATOM   1239 HD23 LEU A 665      38.400  40.350  45.850  1.00  0.00           H
ATOM   1240  C   LEU A 665      43.630  40.130  47.890  1.00  0.00           C
ATOM   1241  O   LEU A 665      44.120  39.170  48.500  1.00  0.00           O
ATOM   1242  N   GLY A 666      44.180  41.380  48.120  1.00  0.00           N
ATOM   1243  HN  GLY A 666      43.690  42.140  47.690  1.00  0.00           H
ATOM   1244  CA  GLY A 666      45.410  41.720  48.810  1.00  0.00           C
ATOM   1245  HA1 GLY A 666      46.080  41.950  48.000  1.00  0.00           H
ATOM   1246  HA2 GLY A 666      45.810  40.920  49.400  1.00  0.00           H
ATOM   1247  C   GLY A 666      45.260  42.910  49.720  1.00  0.00           C
ATOM   1248  O   GLY A 666      44.260  43.620  49.750  1.00  0.00           O
ATOM   1249  N   SER A 667      46.310  43.180  50.520  1.00  0.00           N
ATOM   1250  HN  SER A 667      47.080  42.540  50.480  1.00  0.00           H
ATOM   1251  CA  SER A 667      46.420  44.410  51.310  1.00  0.00           C
ATOM   1252  HA  SER A 667      45.470  44.500  51.810  1.00  0.00           H
ATOM   1253  CB  SER A 667      47.520  44.510  52.390  1.00  0.00           C
ATOM   1254  HB1 SER A 667      47.220  43.810  53.220  1.00  0.00           H
ATOM   1255  HB2 SER A 667      47.650  45.540  52.770  1.00  0.00           H
ATOM   1256  OG  SER A 667      48.700  44.040  51.900  1.00  0.00           O
ATOM   1257  HG1 SER A 667      49.100  44.770  51.430  1.00  0.00           H
ATOM   1258  C   SER A 667      46.480  45.660  50.530  1.00  0.00           C
ATOM   1259  O   SER A 667      47.020  45.610  49.440  1.00  0.00           O
ATOM   1260  N   THR A 668      45.980  46.710  51.110  1.00  0.00           N
ATOM   1261  HN  THR A 668      45.620  46.770  52.030  1.00  0.00           H
ATOM   1262  CA  THR A 668      45.820  47.880  50.360  1.00  0.00           C
ATOM   1263  HA  THR A 668      46.640  47.950  49.670  1.00  0.00           H
ATOM   1264  CB  THR A 668      44.660  47.740  49.390  1.00  0.00           C
ATOM   1265  HB  THR A 668      44.980  47.130  48.520  1.00  0.00           H
ATOM   1266  OG1 THR A 668      44.180  48.970  48.820  1.00  0.00           O
ATOM   1267  HG1 THR A 668      43.430  48.690  48.300  1.00  0.00           H
ATOM   1268  CG2 THR A 668      43.440  47.010  50.120  1.00  0.00           C
ATOM   1269 HG21 THR A 668      43.230  47.490  51.110  1.00  0.00           H
ATOM   1270 HG22 THR A 668      43.740  45.940  50.250  1.00  0.00           H
ATOM   1271 HG23 THR A 668      42.550  47.000  49.460  1.00  0.00           H
ATOM   1272  C   THR A 668      45.990  49.110  51.180  1.00  0.00           C
ATOM   1273  O   THR A 668      45.580  49.210  52.320  1.00  0.00           O
ATOM   1274  N   GLY A 669      46.610  50.120  50.540  1.00  0.00           N
ATOM   1275  HN  GLY A 669      47.030  49.940  49.650  1.00  0.00           H
ATOM   1276  CA  GLY A 669      46.950  51.380  51.170  1.00  0.00           C
ATOM   1277  HA1 GLY A 669      47.690  51.830  50.520  1.00  0.00           H
ATOM   1278  HA2 GLY A 669      47.420  51.030  52.070  1.00  0.00           H
ATOM   1279  C   GLY A 669      45.880  52.440  51.360  1.00  0.00           C
ATOM   1280  O   GLY A 669      45.820  53.090  52.430  1.00  0.00           O
ATOM   1281  N   PRO A 670      44.990  52.770  50.370  1.00  0.00           N
ATOM   1282  CD  PRO A 670      45.190  52.490  48.980  1.00  0.00           C
ATOM   1283  HD1 PRO A 670      45.150  51.400  48.790  1.00  0.00           H
ATOM   1284  HD2 PRO A 670      46.130  52.930  48.600  1.00  0.00           H
ATOM   1285  CA  PRO A 670      43.740  53.520  50.640  1.00  0.00           C
ATOM   1286  HA  PRO A 670      44.090  54.500  50.920  1.00  0.00           H
ATOM   1287  CB  PRO A 670      42.940  53.380  49.270  1.00  0.00           C
ATOM   1288  HB1 PRO A 670      42.260  54.250  49.160  1.00  0.00           H
ATOM   1289  HB2 PRO A 670      42.360  52.420  49.300  1.00  0.00           H
ATOM   1290  CG  PRO A 670      44.040  53.290  48.220  1.00  0.00           C
ATOM   1291  HG1 PRO A 670      43.780  52.810  47.240  1.00  0.00           H
ATOM   1292  HG2 PRO A 670      44.430  54.320  48.090  1.00  0.00           H
ATOM   1293  C   PRO A 670      42.920  53.000  51.770  1.00  0.00           C
ATOM   1294  O   PRO A 670      42.350  53.860  52.450  1.00  0.00           O
ATOM   1295  N   VAL A 671      42.860  51.660  51.990  1.00  0.00           N
ATOM   1296  HN  VAL A 671      43.190  50.990  51.320  1.00  0.00           H
ATOM   1297  CA  VAL A 671      42.230  51.100  53.150  1.00  0.00           C
ATOM   1298  HA  VAL A 671      41.240  51.490  53.330  1.00  0.00           H
ATOM   1299  CB  VAL A 671      41.990  49.600  52.940  1.00  0.00           C
ATOM   1300  HB  VAL A 671      42.900  49.210  52.420  1.00  0.00           H
ATOM   1301  CG1 VAL A 671      41.700  48.860  54.300  1.00  0.00           C
ATOM   1302 HG11 VAL A 671      41.270  47.860  54.120  1.00  0.00           H
ATOM   1303 HG12 VAL A 671      40.950  49.450  54.880  1.00  0.00           H
ATOM   1304 HG13 VAL A 671      42.690  48.870  54.810  1.00  0.00           H
ATOM   1305  CG2 VAL A 671      40.910  49.490  51.850  1.00  0.00           C
ATOM   1306 HG21 VAL A 671      40.790  48.420  51.590  1.00  0.00           H
ATOM   1307 HG22 VAL A 671      41.190  49.970  50.880  1.00  0.00           H
ATOM   1308 HG23 VAL A 671      39.950  49.950  52.140  1.00  0.00           H
ATOM   1309  C   VAL A 671      43.000  51.420  54.390  1.00  0.00           C
ATOM   1310  O   VAL A 671      42.400  51.980  55.330  1.00  0.00           O
ATOM   1311  N   LEU A 672      44.380  51.140  54.410  1.00  0.00           N
ATOM   1312  HN  LEU A 672      44.650  50.810  53.510  1.00  0.00           H
ATOM   1313  CA  LEU A 672      45.270  51.370  55.570  1.00  0.00           C
ATOM   1314  HA  LEU A 672      44.780  50.810  56.350  1.00  0.00           H
ATOM   1315  CB  LEU A 672      46.720  50.780  55.310  1.00  0.00           C
ATOM   1316  HB1 LEU A 672      47.100  51.370  54.440  1.00  0.00           H
ATOM   1317  HB2 LEU A 672      46.670  49.740  54.930  1.00  0.00           H
ATOM   1318  CG  LEU A 672      47.820  50.880  56.320  1.00  0.00           C
ATOM   1319  HG  LEU A 672      47.930  51.930  56.660  1.00  0.00           H
ATOM   1320  CD1 LEU A 672      47.580  49.890  57.490  1.00  0.00           C
ATOM   1321 HD11 LEU A 672      48.520  49.710  58.040  1.00  0.00           H
ATOM   1322 HD12 LEU A 672      47.120  48.980  57.040  1.00  0.00           H
ATOM   1323 HD13 LEU A 672      46.680  50.160  58.080  1.00  0.00           H
ATOM   1324  CD2 LEU A 672      49.310  50.460  55.790  1.00  0.00           C
ATOM   1325 HD21 LEU A 672      50.110  50.410  56.560  1.00  0.00           H
ATOM   1326 HD22 LEU A 672      49.590  51.180  54.980  1.00  0.00           H
ATOM   1327 HD23 LEU A 672      49.290  49.470  55.280  1.00  0.00           H
ATOM   1328  C   LEU A 672      45.350  52.810  56.090  1.00  0.00           C
ATOM   1329  O   LEU A 672      45.360  53.080  57.300  1.00  0.00           O
ATOM   1330  N   VAL A 673      45.420  53.800  55.210  1.00  0.00           N
ATOM   1331  HN  VAL A 673      45.480  53.680  54.230  1.00  0.00           H
ATOM   1332  CA  VAL A 673      45.410  55.220  55.490  1.00  0.00           C
ATOM   1333  HA  VAL A 673      46.110  55.460  56.280  1.00  0.00           H
ATOM   1334  CB  VAL A 673      45.800  56.050  54.270  1.00  0.00           C
ATOM   1335  HB  VAL A 673      45.210  55.770  53.370  1.00  0.00           H
ATOM   1336  CG1 VAL A 673      45.660  57.550  54.480  1.00  0.00           C
ATOM   1337 HG11 VAL A 673      44.570  57.710  54.570  1.00  0.00           H
ATOM   1338 HG12 VAL A 673      46.020  58.040  53.560  1.00  0.00           H
ATOM   1339 HG13 VAL A 673      46.140  57.970  55.400  1.00  0.00           H
ATOM   1340  CG2 VAL A 673      47.300  55.640  54.000  1.00  0.00           C
ATOM   1341 HG21 VAL A 673      47.580  56.280  53.140  1.00  0.00           H
ATOM   1342 HG22 VAL A 673      47.540  54.550  53.860  1.00  0.00           H
ATOM   1343 HG23 VAL A 673      47.830  56.010  54.900  1.00  0.00           H
ATOM   1344  C   VAL A 673      44.020  55.620  56.090  1.00  0.00           C
ATOM   1345  O   VAL A 673      43.920  56.370  57.040  1.00  0.00           O
ATOM   1346  N   PHE A 674      42.920  55.100  55.530  1.00  0.00           N
ATOM   1347  HN  PHE A 674      43.010  54.410  54.820  1.00  0.00           H
ATOM   1348  CA  PHE A 674      41.600  55.220  56.140  1.00  0.00           C
ATOM   1349  HA  PHE A 674      41.430  56.260  56.400  1.00  0.00           H
ATOM   1350  CB  PHE A 674      40.480  54.830  55.150  1.00  0.00           C
ATOM   1351  HB1 PHE A 674      40.510  53.780  54.780  1.00  0.00           H
ATOM   1352  HB2 PHE A 674      40.590  55.440  54.230  1.00  0.00           H
ATOM   1353  CG  PHE A 674      39.130  55.200  55.640  1.00  0.00           C
ATOM   1354  CD1 PHE A 674      38.780  56.550  55.820  1.00  0.00           C
ATOM   1355  HD1 PHE A 674      39.510  57.300  55.540  1.00  0.00           H
ATOM   1356  CE1 PHE A 674      37.530  57.000  56.230  1.00  0.00           C
ATOM   1357  HE1 PHE A 674      37.260  58.010  56.470  1.00  0.00           H
ATOM   1358  CZ  PHE A 674      36.590  56.040  56.520  1.00  0.00           C
ATOM   1359  HZ  PHE A 674      35.680  56.360  57.030  1.00  0.00           H
ATOM   1360  CD2 PHE A 674      38.160  54.270  55.880  1.00  0.00           C
ATOM   1361  HD2 PHE A 674      38.440  53.240  55.800  1.00  0.00           H
ATOM   1362  CE2 PHE A 674      36.870  54.700  56.350  1.00  0.00           C
ATOM   1363  HE2 PHE A 674      36.140  53.970  56.650  1.00  0.00           H
ATOM   1364  C   PHE A 674      41.320  54.620  57.490  1.00  0.00           C
ATOM   1365  O   PHE A 674      40.810  55.290  58.360  1.00  0.00           O
ATOM   1366  N   GLU A 675      41.680  53.340  57.670  1.00  0.00           N
ATOM   1367  HN  GLU A 675      42.030  52.790  56.910  1.00  0.00           H
ATOM   1368  CA  GLU A 675      41.600  52.670  58.960  1.00  0.00           C
ATOM   1369  HA  GLU A 675      40.590  52.850  59.280  1.00  0.00           H
ATOM   1370  CB  GLU A 675      41.830  51.160  58.860  1.00  0.00           C
ATOM   1371  HB1 GLU A 675      41.950  50.800  59.900  1.00  0.00           H
ATOM   1372  HB2 GLU A 675      42.780  50.930  58.310  1.00  0.00           H
ATOM   1373  CG  GLU A 675      40.660  50.390  58.080  1.00  0.00           C
ATOM   1374  HG1 GLU A 675      41.230  50.030  57.200  1.00  0.00           H
ATOM   1375  HG2 GLU A 675      39.860  51.090  57.790  1.00  0.00           H
ATOM   1376  CD  GLU A 675      39.920  49.350  58.890  1.00  0.00           C
ATOM   1377  OE1 GLU A 675      39.900  48.190  58.390  1.00  0.00           O
ATOM   1378  OE2 GLU A 675      39.400  49.550  60.010  1.00  0.00           O
ATOM   1379  C   GLU A 675      42.570  53.300  59.960  1.00  0.00           C
ATOM   1380  O   GLU A 675      42.240  53.420  61.130  1.00  0.00           O
ATOM   1381  N   LYS A 676      43.740  53.830  59.640  1.00  0.00           N
ATOM   1382  HN  LYS A 676      44.100  53.760  58.710  1.00  0.00           H
ATOM   1383  CA  LYS A 676      44.430  54.870  60.460  1.00  0.00           C
ATOM   1384  HA  LYS A 676      44.720  54.350  61.370  1.00  0.00           H
ATOM   1385  CB  LYS A 676      45.850  55.230  59.900  1.00  0.00           C
ATOM   1386  HB1 LYS A 676      45.670  55.880  59.020  1.00  0.00           H
ATOM   1387  HB2 LYS A 676      46.230  54.250  59.530  1.00  0.00           H
ATOM   1388  CG  LYS A 676      46.790  55.880  60.910  1.00  0.00           C
ATOM   1389  HG1 LYS A 676      46.660  55.480  61.940  1.00  0.00           H
ATOM   1390  HG2 LYS A 676      46.710  56.990  60.810  1.00  0.00           H
ATOM   1391  CD  LYS A 676      48.340  55.570  60.630  1.00  0.00           C
ATOM   1392  HD1 LYS A 676      48.590  55.630  59.550  1.00  0.00           H
ATOM   1393  HD2 LYS A 676      48.550  54.500  60.840  1.00  0.00           H
ATOM   1394  CE  LYS A 676      49.200  56.550  61.410  1.00  0.00           C
ATOM   1395  HE1 LYS A 676      48.880  56.770  62.450  1.00  0.00           H
ATOM   1396  HE2 LYS A 676      49.230  57.450  60.770  1.00  0.00           H
ATOM   1397  NZ  LYS A 676      50.560  56.040  61.400  1.00  0.00           N
ATOM   1398  HZ1 LYS A 676      50.960  56.200  60.450  1.00  0.00           H
ATOM   1399  HZ2 LYS A 676      50.520  55.020  61.570  1.00  0.00           H
ATOM   1400  HZ3 LYS A 676      51.240  56.520  62.030  1.00  0.00           H
ATOM   1401  C   LYS A 676      43.560  56.050  60.750  1.00  0.00           C
ATOM   1402  O   LYS A 676      43.300  56.280  61.890  1.00  0.00           O
ATOM   1403  N   ILE A 677      43.090  56.860  59.780  1.00  0.00           N
ATOM   1404  HN  ILE A 677      43.210  56.780  58.800  1.00  0.00           H
ATOM   1405  CA  ILE A 677      42.250  58.020  60.180  1.00  0.00           C
ATOM   1406  HA  ILE A 677      42.830  58.540  60.930  1.00  0.00           H
ATOM   1407  CB  ILE A 677      41.950  58.990  58.980  1.00  0.00           C
ATOM   1408  HB  ILE A 677      42.970  59.220  58.610  1.00  0.00           H
ATOM   1409  CG2 ILE A 677      41.190  58.400  57.770  1.00  0.00           C
ATOM   1410 HG21 ILE A 677      40.220  57.940  58.050  1.00  0.00           H
ATOM   1411 HG22 ILE A 677      41.880  57.810  57.150  1.00  0.00           H
ATOM   1412 HG23 ILE A 677      40.920  59.300  57.160  1.00  0.00           H
ATOM   1413  CG1 ILE A 677      41.140  60.270  59.410  1.00  0.00           C
ATOM   1414 HG11 ILE A 677      40.140  59.960  59.770  1.00  0.00           H
ATOM   1415 HG12 ILE A 677      40.930  60.890  58.500  1.00  0.00           H
ATOM   1416  CD  ILE A 677      41.940  61.110  60.390  1.00  0.00           C
ATOM   1417  HD1 ILE A 677      42.120  60.540  61.330  1.00  0.00           H
ATOM   1418  HD2 ILE A 677      41.280  61.940  60.730  1.00  0.00           H
ATOM   1419  HD3 ILE A 677      42.880  61.520  59.970  1.00  0.00           H
ATOM   1420  C   ILE A 677      40.900  57.760  60.830  1.00  0.00           C
ATOM   1421  O   ILE A 677      40.450  58.490  61.730  1.00  0.00           O
ATOM   1422  N   LEU A 678      40.250  56.630  60.530  1.00  0.00           N
ATOM   1423  HN  LEU A 678      40.540  56.080  59.750  1.00  0.00           H
ATOM   1424  CA  LEU A 678      39.100  56.140  61.240  1.00  0.00           C
ATOM   1425  HA  LEU A 678      38.400  56.960  61.170  1.00  0.00           H
ATOM   1426  CB  LEU A 678      38.460  54.810  60.540  1.00  0.00           C
ATOM   1427  HB1 LEU A 678      39.330  54.160  60.270  1.00  0.00           H
ATOM   1428  HB2 LEU A 678      38.010  55.150  59.590  1.00  0.00           H
ATOM   1429  CG  LEU A 678      37.550  53.830  61.240  1.00  0.00           C
ATOM   1430  HG  LEU A 678      38.050  53.540  62.190  1.00  0.00           H
ATOM   1431  CD1 LEU A 678      36.190  54.420  61.600  1.00  0.00           C
ATOM   1432 HD11 LEU A 678      36.140  55.500  61.350  1.00  0.00           H
ATOM   1433 HD12 LEU A 678      36.110  54.410  62.710  1.00  0.00           H
ATOM   1434 HD13 LEU A 678      35.400  53.750  61.210  1.00  0.00           H
ATOM   1435  CD2 LEU A 678      37.350  52.550  60.350  1.00  0.00           C
ATOM   1436 HD21 LEU A 678      38.290  51.950  60.250  1.00  0.00           H
ATOM   1437 HD22 LEU A 678      36.980  52.770  59.340  1.00  0.00           H
ATOM   1438 HD23 LEU A 678      36.630  51.870  60.850  1.00  0.00           H
ATOM   1439  C   LEU A 678      39.410  55.740  62.690  1.00  0.00           C
ATOM   1440  O   LEU A 678      38.610  56.000  63.550  1.00  0.00           O
ATOM   1441  N   TYR A 679      40.610  55.270  62.970  1.00  0.00           N
ATOM   1442  HN  TYR A 679      41.150  54.910  62.220  1.00  0.00           H
ATOM   1443  CA  TYR A 679      40.970  54.970  64.360  1.00  0.00           C
ATOM   1444  HA  TYR A 679      40.080  54.560  64.810  1.00  0.00           H
ATOM   1445  CB  TYR A 679      42.260  54.040  64.560  1.00  0.00           C
ATOM   1446  HB1 TYR A 679      43.080  54.620  64.090  1.00  0.00           H
ATOM   1447  HB2 TYR A 679      42.240  53.070  64.000  1.00  0.00           H
ATOM   1448  CG  TYR A 679      42.680  53.800  66.020  1.00  0.00           C
ATOM   1449  CD1 TYR A 679      41.980  52.970  66.920  1.00  0.00           C
ATOM   1450  HD1 TYR A 679      41.090  52.400  66.690  1.00  0.00           H
ATOM   1451  CE1 TYR A 679      42.370  52.860  68.280  1.00  0.00           C
ATOM   1452  HE1 TYR A 679      41.920  52.050  68.840  1.00  0.00           H
ATOM   1453  CZ  TYR A 679      43.410  53.580  68.760  1.00  0.00           C
ATOM   1454  OH  TYR A 679      43.720  53.610  70.130  1.00  0.00           O
ATOM   1455  HH  TYR A 679      44.540  54.100  70.200  1.00  0.00           H
ATOM   1456  CD2 TYR A 679      43.630  54.600  66.590  1.00  0.00           C
ATOM   1457  HD2 TYR A 679      44.220  55.240  65.960  1.00  0.00           H
ATOM   1458  CE2 TYR A 679      44.040  54.440  67.930  1.00  0.00           C
ATOM   1459  HE2 TYR A 679      44.880  54.990  68.330  1.00  0.00           H
ATOM   1460  C   TYR A 679      41.150  56.260  65.240  1.00  0.00           C
ATOM   1461  O   TYR A 679      40.610  56.490  66.290  1.00  0.00           O
ATOM   1462  N   LYS A 680      42.040  57.190  64.740  1.00  0.00           N
ATOM   1463  HN  LYS A 680      42.530  56.900  63.910  1.00  0.00           H
ATOM   1464  CA  LYS A 680      42.290  58.480  65.360  1.00  0.00           C
ATOM   1465  HA  LYS A 680      42.610  58.250  66.360  1.00  0.00           H
ATOM   1466  CB  LYS A 680      43.490  59.240  64.620  1.00  0.00           C
ATOM   1467  HB1 LYS A 680      43.160  59.290  63.560  1.00  0.00           H
ATOM   1468  HB2 LYS A 680      44.290  58.510  64.840  1.00  0.00           H
ATOM   1469  CG  LYS A 680      43.860  60.580  65.260  1.00  0.00           C
ATOM   1470  HG1 LYS A 680      44.970  60.660  65.330  1.00  0.00           H
ATOM   1471  HG2 LYS A 680      43.560  60.640  66.340  1.00  0.00           H
ATOM   1472  CD  LYS A 680      43.320  61.850  64.540  1.00  0.00           C
ATOM   1473  HD1 LYS A 680      42.240  61.940  64.800  1.00  0.00           H
ATOM   1474  HD2 LYS A 680      43.400  61.760  63.440  1.00  0.00           H
ATOM   1475  CE  LYS A 680      44.030  63.150  64.930  1.00  0.00           C
ATOM   1476  HE1 LYS A 680      43.680  63.890  64.180  1.00  0.00           H
ATOM   1477  HE2 LYS A 680      45.100  62.950  64.720  1.00  0.00           H
ATOM   1478  NZ  LYS A 680      43.820  63.610  66.270  1.00  0.00           N
ATOM   1479  HZ1 LYS A 680      44.110  64.590  66.440  1.00  0.00           H
ATOM   1480  HZ2 LYS A 680      44.320  63.000  66.960  1.00  0.00           H
ATOM   1481  HZ3 LYS A 680      42.790  63.530  66.440  1.00  0.00           H
ATOM   1482  C   LYS A 680      41.030  59.350  65.400  1.00  0.00           C
ATOM   1483  O   LYS A 680      40.750  59.910  66.470  1.00  0.00           O
ATOM   1484  N   PHE A 681      40.160  59.340  64.410  1.00  0.00           N
ATOM   1485  HN  PHE A 681      40.350  58.970  63.510  1.00  0.00           H
ATOM   1486  CA  PHE A 681      38.760  59.840  64.520  1.00  0.00           C
ATOM   1487  HA  PHE A 681      38.780  60.920  64.640  1.00  0.00           H
ATOM   1488  CB  PHE A 681      37.890  59.700  63.160  1.00  0.00           C
ATOM   1489  HB1 PHE A 681      37.840  58.630  62.890  1.00  0.00           H
ATOM   1490  HB2 PHE A 681      38.430  60.200  62.330  1.00  0.00           H
ATOM   1491  CG  PHE A 681      36.470  60.190  63.390  1.00  0.00           C
ATOM   1492  CD1 PHE A 681      36.130  61.500  63.050  1.00  0.00           C
ATOM   1493  HD1 PHE A 681      36.940  62.160  62.760  1.00  0.00           H
ATOM   1494  CE1 PHE A 681      34.770  61.920  63.140  1.00  0.00           C
ATOM   1495  HE1 PHE A 681      34.600  62.960  62.980  1.00  0.00           H
ATOM   1496  CZ  PHE A 681      33.750  60.980  63.360  1.00  0.00           C
ATOM   1497  HZ  PHE A 681      32.740  61.310  63.540  1.00  0.00           H
ATOM   1498  CD2 PHE A 681      35.460  59.260  63.700  1.00  0.00           C
ATOM   1499  HD2 PHE A 681      35.640  58.210  63.850  1.00  0.00           H
ATOM   1500  CE2 PHE A 681      34.060  59.660  63.610  1.00  0.00           C
ATOM   1501  HE2 PHE A 681      33.330  58.910  63.920  1.00  0.00           H
ATOM   1502  C   PHE A 681      37.960  59.340  65.700  1.00  0.00           C
ATOM   1503  O   PHE A 681      37.570  60.110  66.560  1.00  0.00           O
ATOM   1504  N   CYS A 682      37.790  58.050  65.900  1.00  0.00           N
ATOM   1505  HN  CYS A 682      38.290  57.450  65.270  1.00  0.00           H
ATOM   1506  CA  CYS A 682      37.150  57.310  67.050  1.00  0.00           C
ATOM   1507  HA  CYS A 682      36.120  57.650  67.040  1.00  0.00           H
ATOM   1508  CB  CYS A 682      37.270  55.810  66.800  1.00  0.00           C
ATOM   1509  HB1 CYS A 682      36.910  55.280  67.720  1.00  0.00           H
ATOM   1510  HB2 CYS A 682      38.330  55.480  66.670  1.00  0.00           H
ATOM   1511  SG  CYS A 682      36.330  55.280  65.330  1.00  0.00           S
ATOM   1512  HG1 CYS A 682      37.140  55.960  64.540  1.00  0.00           H
ATOM   1513  C   CYS A 682      37.710  57.680  68.390  1.00  0.00           C
ATOM   1514  O   CYS A 682      37.040  57.960  69.420  1.00  0.00           O
ATOM   1515  N   ARG A 683      39.030  57.730  68.450  1.00  0.00           N
ATOM   1516  HN  ARG A 683      39.560  57.380  67.680  1.00  0.00           H
ATOM   1517  CA  ARG A 683      39.770  58.250  69.550  1.00  0.00           C
ATOM   1518  HA  ARG A 683      39.330  57.740  70.390  1.00  0.00           H
ATOM   1519  CB  ARG A 683      41.270  57.860  69.360  1.00  0.00           C
ATOM   1520  HB1 ARG A 683      41.990  58.260  70.110  1.00  0.00           H
ATOM   1521  HB2 ARG A 683      41.570  58.120  68.320  1.00  0.00           H
ATOM   1522  CG  ARG A 683      41.580  56.330  69.530  1.00  0.00           C
ATOM   1523  HG1 ARG A 683      42.690  56.390  69.610  1.00  0.00           H
ATOM   1524  HG2 ARG A 683      41.430  55.770  68.590  1.00  0.00           H
ATOM   1525  CD  ARG A 683      41.000  55.670  70.870  1.00  0.00           C
ATOM   1526  HD1 ARG A 683      41.280  54.610  70.720  1.00  0.00           H
ATOM   1527  HD2 ARG A 683      39.900  55.770  71.000  1.00  0.00           H
ATOM   1528  NE  ARG A 683      41.730  56.170  72.090  1.00  0.00           N
ATOM   1529  HE  ARG A 683      42.710  55.970  72.000  1.00  0.00           H
ATOM   1530  CZ  ARG A 683      41.390  57.200  72.830  1.00  0.00           C
ATOM   1531  NH1 ARG A 683      42.480  57.840  73.270  1.00  0.00           N
ATOM   1532 HH11 ARG A 683      42.320  58.660  73.810  1.00  0.00           H
ATOM   1533 HH12 ARG A 683      43.330  57.580  72.810  1.00  0.00           H
ATOM   1534  NH2 ARG A 683      40.160  57.580  73.130  1.00  0.00           N
ATOM   1535 HH21 ARG A 683      39.420  56.940  72.940  1.00  0.00           H
ATOM   1536 HH22 ARG A 683      40.220  58.410  73.690  1.00  0.00           H
ATOM   1537  C   ARG A 683      39.530  59.700  69.960  1.00  0.00           C
ATOM   1538  O   ARG A 683      39.430  60.010  71.140  1.00  0.00           O
ATOM   1539  N   ASP A 684      39.450  60.650  68.990  1.00  0.00           N
ATOM   1540  HN  ASP A 684      39.700  60.450  68.040  1.00  0.00           H
ATOM   1541  CA  ASP A 684      39.190  62.050  69.180  1.00  0.00           C
ATOM   1542  HA  ASP A 684      39.940  62.380  69.880  1.00  0.00           H
ATOM   1543  CB  ASP A 684      39.310  62.870  67.800  1.00  0.00           C
ATOM   1544  HB1 ASP A 684      38.870  63.880  67.940  1.00  0.00           H
ATOM   1545  HB2 ASP A 684      38.820  62.370  66.930  1.00  0.00           H
ATOM   1546  CG  ASP A 684      40.820  63.020  67.510  1.00  0.00           C
ATOM   1547  OD1 ASP A 684      41.170  63.800  66.530  1.00  0.00           O
ATOM   1548  OD2 ASP A 684      41.670  62.520  68.280  1.00  0.00           O
ATOM   1549  C   ASP A 684      37.790  62.270  69.670  1.00  0.00           C
ATOM   1550  O   ASP A 684      37.550  63.230  70.380  1.00  0.00           O
ATOM   1551  N   TYR A 685      36.820  61.500  69.190  1.00  0.00           N
ATOM   1552  HN  TYR A 685      36.990  60.720  68.600  1.00  0.00           H
ATOM   1553  CA  TYR A 685      35.350  61.800  69.360  1.00  0.00           C
ATOM   1554  HA  TYR A 685      35.210  62.760  69.810  1.00  0.00           H
ATOM   1555  CB  TYR A 685      34.480  61.920  68.100  1.00  0.00           C
ATOM   1556  HB1 TYR A 685      33.380  62.050  68.250  1.00  0.00           H
ATOM   1557  HB2 TYR A 685      34.750  61.020  67.510  1.00  0.00           H
ATOM   1558  CG  TYR A 685      34.940  63.060  67.210  1.00  0.00           C
ATOM   1559  CD1 TYR A 685      35.920  62.840  66.200  1.00  0.00           C
ATOM   1560  HD1 TYR A 685      36.460  61.910  66.040  1.00  0.00           H
ATOM   1561  CE1 TYR A 685      36.340  63.870  65.390  1.00  0.00           C
ATOM   1562  HE1 TYR A 685      37.150  63.680  64.690  1.00  0.00           H
ATOM   1563  CZ  TYR A 685      35.920  65.180  65.510  1.00  0.00           C
ATOM   1564  OH  TYR A 685      36.260  66.260  64.660  1.00  0.00           O
ATOM   1565  HH  TYR A 685      36.250  67.010  65.260  1.00  0.00           H
ATOM   1566  CD2 TYR A 685      34.490  64.410  67.390  1.00  0.00           C
ATOM   1567  HD2 TYR A 685      33.720  64.470  68.140  1.00  0.00           H
ATOM   1568  CE2 TYR A 685      34.980  65.460  66.540  1.00  0.00           C
ATOM   1569  HE2 TYR A 685      34.650  66.470  66.720  1.00  0.00           H
ATOM   1570  C   TYR A 685      34.780  60.880  70.400  1.00  0.00           C
ATOM   1571  O   TYR A 685      33.580  60.840  70.620  1.00  0.00           O
ATOM   1572  N   GLN A 686      35.620  60.140  71.180  1.00  0.00           N
ATOM   1573  HN  GLN A 686      36.560  60.130  70.850  1.00  0.00           H
ATOM   1574  CA  GLN A 686      35.160  59.210  72.300  1.00  0.00           C
ATOM   1575  HA  GLN A 686      36.010  58.600  72.570  1.00  0.00           H
ATOM   1576  CB  GLN A 686      34.580  59.970  73.520  1.00  0.00           C
ATOM   1577  HB1 GLN A 686      34.290  59.310  74.370  1.00  0.00           H
ATOM   1578  HB2 GLN A 686      33.650  60.470  73.210  1.00  0.00           H
ATOM   1579  CG  GLN A 686      35.610  60.880  74.270  1.00  0.00           C
ATOM   1580  HG1 GLN A 686      35.320  60.970  75.350  1.00  0.00           H
ATOM   1581  HG2 GLN A 686      35.480  61.910  73.880  1.00  0.00           H
ATOM   1582  CD  GLN A 686      37.090  60.550  74.240  1.00  0.00           C
ATOM   1583  OE1 GLN A 686      38.060  61.350  74.090  1.00  0.00           O
ATOM   1584  NE2 GLN A 686      37.400  59.230  74.350  1.00  0.00           N
ATOM   1585 HE21 GLN A 686      38.360  58.960  74.280  1.00  0.00           H
ATOM   1586 HE22 GLN A 686      36.740  58.520  74.610  1.00  0.00           H
ATOM   1587  C   GLN A 686      34.180  58.180  71.780  1.00  0.00           C
ATOM   1588  O   GLN A 686      33.070  57.930  72.310  1.00  0.00           O
ATOM   1589  N   LEU A 687      34.580  57.350  70.780  1.00  0.00           N
ATOM   1590  HN  LEU A 687      35.420  57.510  70.280  1.00  0.00           H
ATOM   1591  CA  LEU A 687      33.920  56.100  70.230  1.00  0.00           C
ATOM   1592  HA  LEU A 687      33.030  55.950  70.840  1.00  0.00           H
ATOM   1593  CB  LEU A 687      33.480  56.240  68.720  1.00  0.00           C
ATOM   1594  HB1 LEU A 687      32.820  55.420  68.340  1.00  0.00           H
ATOM   1595  HB2 LEU A 687      34.350  56.220  68.030  1.00  0.00           H
ATOM   1596  CG  LEU A 687      32.800  57.610  68.390  1.00  0.00           C
ATOM   1597  HG  LEU A 687      33.460  58.450  68.710  1.00  0.00           H
ATOM   1598  CD1 LEU A 687      32.680  57.820  66.850  1.00  0.00           C
ATOM   1599 HD11 LEU A 687      33.500  57.470  66.190  1.00  0.00           H
ATOM   1600 HD12 LEU A 687      32.290  58.850  66.640  1.00  0.00           H
ATOM   1601 HD13 LEU A 687      31.840  57.230  66.420  1.00  0.00           H
ATOM   1602  CD2 LEU A 687      31.390  57.700  68.950  1.00  0.00           C
ATOM   1603 HD21 LEU A 687      30.690  56.920  68.560  1.00  0.00           H
ATOM   1604 HD22 LEU A 687      30.950  58.640  68.580  1.00  0.00           H
ATOM   1605 HD23 LEU A 687      31.470  57.620  70.060  1.00  0.00           H
ATOM   1606  C   LEU A 687      34.830  54.880  70.330  1.00  0.00           C
ATOM   1607  O   LEU A 687      36.070  54.970  70.370  1.00  0.00           O
ATOM   1608  N   SER A 688      34.190  53.660  70.410  1.00  0.00           N
ATOM   1609  HN  SER A 688      33.210  53.520  70.360  1.00  0.00           H
ATOM   1610  CA  SER A 688      34.930  52.460  70.540  1.00  0.00           C
ATOM   1611  HA  SER A 688      35.890  52.590  71.020  1.00  0.00           H
ATOM   1612  CB  SER A 688      34.370  51.380  71.550  1.00  0.00           C
ATOM   1613  HB1 SER A 688      33.460  50.880  71.130  1.00  0.00           H
ATOM   1614  HB2 SER A 688      34.100  51.870  72.510  1.00  0.00           H
ATOM   1615  OG  SER A 688      35.300  50.340  71.890  1.00  0.00           O
ATOM   1616  HG1 SER A 688      34.920  49.890  72.660  1.00  0.00           H
ATOM   1617  C   SER A 688      35.010  51.690  69.210  1.00  0.00           C
ATOM   1618  O   SER A 688      34.080  51.050  68.740  1.00  0.00           O
ATOM   1619  N   TYR A 689      36.310  51.630  68.760  1.00  0.00           N
ATOM   1620  HN  TYR A 689      37.080  51.950  69.310  1.00  0.00           H
ATOM   1621  CA  TYR A 689      36.640  51.320  67.370  1.00  0.00           C
ATOM   1622  HA  TYR A 689      36.110  51.990  66.720  1.00  0.00           H
ATOM   1623  CB  TYR A 689      38.110  51.580  67.220  1.00  0.00           C
ATOM   1624  HB1 TYR A 689      38.670  51.150  68.070  1.00  0.00           H
ATOM   1625  HB2 TYR A 689      38.470  52.620  67.370  1.00  0.00           H
ATOM   1626  CG  TYR A 689      38.850  51.090  66.010  1.00  0.00           C
ATOM   1627  CD1 TYR A 689      39.670  49.900  65.990  1.00  0.00           C
ATOM   1628  HD1 TYR A 689      39.770  49.420  66.940  1.00  0.00           H
ATOM   1629  CE1 TYR A 689      40.330  49.560  64.830  1.00  0.00           C
ATOM   1630  HE1 TYR A 689      41.120  48.840  64.960  1.00  0.00           H
ATOM   1631  CZ  TYR A 689      40.010  50.040  63.570  1.00  0.00           C
ATOM   1632  OH  TYR A 689      40.730  49.710  62.410  1.00  0.00           O
ATOM   1633  HH  TYR A 689      40.280  49.960  61.610  1.00  0.00           H
ATOM   1634  CD2 TYR A 689      38.520  51.610  64.770  1.00  0.00           C
ATOM   1635  HD2 TYR A 689      37.820  52.430  64.780  1.00  0.00           H
ATOM   1636  CE2 TYR A 689      39.130  51.180  63.550  1.00  0.00           C
ATOM   1637  HE2 TYR A 689      38.740  51.590  62.630  1.00  0.00           H
ATOM   1638  C   TYR A 689      36.190  50.020  66.860  1.00  0.00           C
ATOM   1639  O   TYR A 689      35.600  49.950  65.770  1.00  0.00           O
ATOM   1640  N   LEU A 690      36.420  48.880  67.550  1.00  0.00           N
ATOM   1641  HN  LEU A 690      36.800  48.950  68.470  1.00  0.00           H
ATOM   1642  CA  LEU A 690      35.970  47.610  67.160  1.00  0.00           C
ATOM   1643  HA  LEU A 690      36.340  47.620  66.140  1.00  0.00           H
ATOM   1644  CB  LEU A 690      36.640  46.410  67.910  1.00  0.00           C
ATOM   1645  HB1 LEU A 690      36.180  45.530  67.410  1.00  0.00           H
ATOM   1646  HB2 LEU A 690      36.350  46.380  68.990  1.00  0.00           H
ATOM   1647  CG  LEU A 690      38.110  46.370  67.770  1.00  0.00           C
ATOM   1648  HG  LEU A 690      38.510  47.310  68.200  1.00  0.00           H
ATOM   1649  CD1 LEU A 690      38.790  45.250  68.480  1.00  0.00           C
ATOM   1650 HD11 LEU A 690      38.560  45.350  69.570  1.00  0.00           H
ATOM   1651 HD12 LEU A 690      39.870  45.120  68.290  1.00  0.00           H
ATOM   1652 HD13 LEU A 690      38.480  44.250  68.100  1.00  0.00           H
ATOM   1653  CD2 LEU A 690      38.570  46.420  66.320  1.00  0.00           C
ATOM   1654 HD21 LEU A 690      38.700  47.400  65.810  1.00  0.00           H
ATOM   1655 HD22 LEU A 690      37.840  45.810  65.740  1.00  0.00           H
ATOM   1656 HD23 LEU A 690      39.570  45.950  66.240  1.00  0.00           H
ATOM   1657  C   LEU A 690      34.450  47.440  67.210  1.00  0.00           C
ATOM   1658  O   LEU A 690      33.840  46.920  66.260  1.00  0.00           O
ATOM   1659  N   SER A 691      33.690  47.990  68.190  1.00  0.00           N
ATOM   1660  HN  SER A 691      34.080  48.460  68.980  1.00  0.00           H
ATOM   1661  CA  SER A 691      32.250  47.980  68.260  1.00  0.00           C
ATOM   1662  HA  SER A 691      31.960  46.950  68.110  1.00  0.00           H
ATOM   1663  CB  SER A 691      31.690  48.340  69.730  1.00  0.00           C
ATOM   1664  HB1 SER A 691      31.800  49.440  69.850  1.00  0.00           H
ATOM   1665  HB2 SER A 691      32.270  47.840  70.550  1.00  0.00           H
ATOM   1666  OG  SER A 691      30.290  48.080  69.870  1.00  0.00           O
ATOM   1667  HG1 SER A 691      30.190  47.160  69.640  1.00  0.00           H
ATOM   1668  C   SER A 691      31.620  48.820  67.190  1.00  0.00           C
ATOM   1669  O   SER A 691      30.690  48.330  66.510  1.00  0.00           O
ATOM   1670  N   LEU A 692      32.070  50.030  66.910  1.00  0.00           N
ATOM   1671  HN  LEU A 692      32.690  50.390  67.600  1.00  0.00           H
ATOM   1672  CA  LEU A 692      31.730  50.850  65.750  1.00  0.00           C
ATOM   1673  HA  LEU A 692      30.670  50.680  65.720  1.00  0.00           H
ATOM   1674  CB  LEU A 692      32.110  52.310  65.940  1.00  0.00           C
ATOM   1675  HB1 LEU A 692      33.110  52.260  66.430  1.00  0.00           H
ATOM   1676  HB2 LEU A 692      31.460  52.790  66.700  1.00  0.00           H
ATOM   1677  CG  LEU A 692      31.850  53.380  64.770  1.00  0.00           C
ATOM   1678  HG  LEU A 692      32.460  53.100  63.890  1.00  0.00           H
ATOM   1679  CD1 LEU A 692      30.400  53.470  64.400  1.00  0.00           C
ATOM   1680 HD11 LEU A 692      30.030  52.500  64.000  1.00  0.00           H
ATOM   1681 HD12 LEU A 692      30.260  54.200  63.570  1.00  0.00           H
ATOM   1682 HD13 LEU A 692      29.840  53.960  65.230  1.00  0.00           H
ATOM   1683  CD2 LEU A 692      32.470  54.660  65.250  1.00  0.00           C
ATOM   1684 HD21 LEU A 692      32.260  55.440  64.480  1.00  0.00           H
ATOM   1685 HD22 LEU A 692      33.560  54.490  65.220  1.00  0.00           H
ATOM   1686 HD23 LEU A 692      32.100  55.040  66.230  1.00  0.00           H
ATOM   1687  C   LEU A 692      32.110  50.320  64.420  1.00  0.00           C
ATOM   1688  O   LEU A 692      31.290  50.170  63.500  1.00  0.00           O
ATOM   1689  N   ARG A 693      33.430  49.850  64.270  1.00  0.00           N
ATOM   1690  HN  ARG A 693      34.090  49.910  65.010  1.00  0.00           H
ATOM   1691  CA  ARG A 693      33.890  49.200  63.020  1.00  0.00           C
ATOM   1692  HA  ARG A 693      33.910  49.950  62.250  1.00  0.00           H
ATOM   1693  CB  ARG A 693      35.360  48.670  63.230  1.00  0.00           C
ATOM   1694  HB1 ARG A 693      35.380  48.030  64.140  1.00  0.00           H
ATOM   1695  HB2 ARG A 693      35.940  49.610  63.300  1.00  0.00           H
ATOM   1696  CG  ARG A 693      36.040  47.780  62.190  1.00  0.00           C
ATOM   1697  HG1 ARG A 693      35.980  48.320  61.230  1.00  0.00           H
ATOM   1698  HG2 ARG A 693      35.530  46.810  62.030  1.00  0.00           H
ATOM   1699  CD  ARG A 693      37.510  47.500  62.460  1.00  0.00           C
ATOM   1700  HD1 ARG A 693      37.570  46.690  63.220  1.00  0.00           H
ATOM   1701  HD2 ARG A 693      37.980  48.390  62.940  1.00  0.00           H
ATOM   1702  NE  ARG A 693      38.320  47.160  61.270  1.00  0.00           N
ATOM   1703  HE  ARG A 693      38.830  47.880  60.820  1.00  0.00           H
ATOM   1704  CZ  ARG A 693      37.830  46.270  60.430  1.00  0.00           C
ATOM   1705  NH1 ARG A 693      37.150  45.170  60.780  1.00  0.00           N
ATOM   1706 HH11 ARG A 693      37.140  44.870  61.740  1.00  0.00           H
ATOM   1707 HH12 ARG A 693      36.920  44.550  60.030  1.00  0.00           H
ATOM   1708  NH2 ARG A 693      38.200  46.330  59.160  1.00  0.00           N
ATOM   1709 HH21 ARG A 693      38.140  45.530  58.560  1.00  0.00           H
ATOM   1710 HH22 ARG A 693      38.730  47.130  58.880  1.00  0.00           H
ATOM   1711  C   ARG A 693      33.010  48.050  62.500  1.00  0.00           C
ATOM   1712  O   ARG A 693      32.840  47.960  61.280  1.00  0.00           O
ATOM   1713  N   THR A 694      32.520  47.100  63.370  1.00  0.00           N
ATOM   1714  HN  THR A 694      32.800  47.060  64.320  1.00  0.00           H
ATOM   1715  CA  THR A 694      31.680  45.960  62.980  1.00  0.00           C
ATOM   1716  HA  THR A 694      32.220  45.500  62.160  1.00  0.00           H
ATOM   1717  CB  THR A 694      31.410  44.910  64.030  1.00  0.00           C
ATOM   1718  HB  THR A 694      31.390  45.510  64.970  1.00  0.00           H
ATOM   1719  OG1 THR A 694      32.450  44.020  64.180  1.00  0.00           O
ATOM   1720  HG1 THR A 694      32.230  43.330  63.550  1.00  0.00           H
ATOM   1721  CG2 THR A 694      30.150  43.880  64.010  1.00  0.00           C
ATOM   1722 HG21 THR A 694      29.210  44.430  64.200  1.00  0.00           H
ATOM   1723 HG22 THR A 694      30.320  43.140  64.830  1.00  0.00           H
ATOM   1724 HG23 THR A 694      30.110  43.380  63.020  1.00  0.00           H
ATOM   1725  C   THR A 694      30.330  46.390  62.410  1.00  0.00           C
ATOM   1726  O   THR A 694      29.790  45.830  61.480  1.00  0.00           O
ATOM   1727  N   SER A 695      29.670  47.440  62.980  1.00  0.00           N
ATOM   1728  HN  SER A 695      30.050  47.790  63.840  1.00  0.00           H
ATOM   1729  CA  SER A 695      28.430  48.090  62.440  1.00  0.00           C
ATOM   1730  HA  SER A 695      27.790  47.320  62.080  1.00  0.00           H
ATOM   1731  CB  SER A 695      27.730  48.920  63.510  1.00  0.00           C
ATOM   1732  HB1 SER A 695      26.960  49.580  63.070  1.00  0.00           H
ATOM   1733  HB2 SER A 695      28.520  49.510  64.030  1.00  0.00           H
ATOM   1734  OG  SER A 695      27.250  47.960  64.450  1.00  0.00           O
ATOM   1735  HG1 SER A 695      27.900  47.500  64.980  1.00  0.00           H
ATOM   1736  C   SER A 695      28.650  48.890  61.200  1.00  0.00           C
ATOM   1737  O   SER A 695      27.800  48.970  60.330  1.00  0.00           O
ATOM   1738  N   ILE A 696      29.830  49.560  60.970  1.00  0.00           N
ATOM   1739  HN  ILE A 696      30.510  49.630  61.690  1.00  0.00           H
ATOM   1740  CA  ILE A 696      30.220  49.960  59.690  1.00  0.00           C
ATOM   1741  HA  ILE A 696      29.550  50.630  59.170  1.00  0.00           H
ATOM   1742  CB  ILE A 696      31.510  50.760  59.880  1.00  0.00           C
ATOM   1743  HB  ILE A 696      32.170  50.110  60.500  1.00  0.00           H
ATOM   1744  CG2 ILE A 696      32.350  50.990  58.570  1.00  0.00           C
ATOM   1745 HG21 ILE A 696      32.550  50.070  57.980  1.00  0.00           H
ATOM   1746 HG22 ILE A 696      33.330  51.470  58.730  1.00  0.00           H
ATOM   1747 HG23 ILE A 696      31.770  51.700  57.950  1.00  0.00           H
ATOM   1748  CG1 ILE A 696      31.240  52.050  60.710  1.00  0.00           C
ATOM   1749 HG11 ILE A 696      30.870  51.750  61.710  1.00  0.00           H
ATOM   1750 HG12 ILE A 696      30.510  52.690  60.170  1.00  0.00           H
ATOM   1751  CD  ILE A 696      32.430  52.920  60.870  1.00  0.00           C
ATOM   1752  HD1 ILE A 696      32.840  53.200  59.880  1.00  0.00           H
ATOM   1753  HD2 ILE A 696      33.170  52.400  61.510  1.00  0.00           H
ATOM   1754  HD3 ILE A 696      32.190  53.850  61.420  1.00  0.00           H
ATOM   1755  C   ILE A 696      30.320  48.820  58.710  1.00  0.00           C
ATOM   1756  O   ILE A 696      29.710  48.860  57.610  1.00  0.00           O
ATOM   1757  N   GLY A 697      31.010  47.700  58.970  1.00  0.00           N
ATOM   1758  HN  GLY A 697      31.590  47.560  59.760  1.00  0.00           H
ATOM   1759  CA  GLY A 697      30.910  46.600  58.050  1.00  0.00           C
ATOM   1760  HA1 GLY A 697      31.340  45.830  58.680  1.00  0.00           H
ATOM   1761  HA2 GLY A 697      31.520  46.740  57.180  1.00  0.00           H
ATOM   1762  C   GLY A 697      29.510  46.040  57.670  1.00  0.00           C
ATOM   1763  O   GLY A 697      29.310  45.530  56.570  1.00  0.00           O
ATOM   1764  N   LEU A 698      28.580  45.910  58.600  1.00  0.00           N
ATOM   1765  HN  LEU A 698      28.790  46.080  59.550  1.00  0.00           H
ATOM   1766  CA  LEU A 698      27.220  45.530  58.310  1.00  0.00           C
ATOM   1767  HA  LEU A 698      27.240  44.560  57.830  1.00  0.00           H
ATOM   1768  CB  LEU A 698      26.370  45.550  59.620  1.00  0.00           C
ATOM   1769  HB1 LEU A 698      26.410  46.520  60.150  1.00  0.00           H
ATOM   1770  HB2 LEU A 698      26.950  44.760  60.160  1.00  0.00           H
ATOM   1771  CG  LEU A 698      24.900  45.090  59.510  1.00  0.00           C
ATOM   1772  HG  LEU A 698      24.450  45.910  58.890  1.00  0.00           H
ATOM   1773  CD1 LEU A 698      24.730  43.770  58.850  1.00  0.00           C
ATOM   1774 HD11 LEU A 698      23.690  43.390  58.700  1.00  0.00           H
ATOM   1775 HD12 LEU A 698      25.190  42.970  59.470  1.00  0.00           H
ATOM   1776 HD13 LEU A 698      25.180  43.650  57.840  1.00  0.00           H
ATOM   1777  CD2 LEU A 698      24.300  45.010  60.900  1.00  0.00           C
ATOM   1778 HD21 LEU A 698      23.210  45.200  60.890  1.00  0.00           H
ATOM   1779 HD22 LEU A 698      24.620  45.830  61.570  1.00  0.00           H
ATOM   1780 HD23 LEU A 698      24.510  43.990  61.330  1.00  0.00           H
ATOM   1781  C   LEU A 698      26.520  46.530  57.360  1.00  0.00           C
ATOM   1782  O   LEU A 698      25.840  46.110  56.420  1.00  0.00           O
ATOM   1783  N   TRP A 699      26.720  47.890  57.530  1.00  0.00           N
ATOM   1784  HN  TRP A 699      27.320  48.130  58.280  1.00  0.00           H
ATOM   1785  CA  TRP A 699      26.240  48.900  56.630  1.00  0.00           C
ATOM   1786  HA  TRP A 699      25.190  48.710  56.460  1.00  0.00           H
ATOM   1787  CB  TRP A 699      26.360  50.380  57.150  1.00  0.00           C
ATOM   1788  HB1 TRP A 699      26.250  51.060  56.290  1.00  0.00           H
ATOM   1789  HB2 TRP A 699      27.350  50.600  57.600  1.00  0.00           H
ATOM   1790  CG  TRP A 699      25.360  50.880  58.120  1.00  0.00           C
ATOM   1791  CD1 TRP A 699      25.570  51.080  59.440  1.00  0.00           C
ATOM   1792  HD1 TRP A 699      26.560  50.990  59.870  1.00  0.00           H
ATOM   1793  NE1 TRP A 699      24.490  51.690  60.010  1.00  0.00           N
ATOM   1794  HE1 TRP A 699      24.380  52.160  60.860  1.00  0.00           H
ATOM   1795  CE2 TRP A 699      23.560  51.950  59.100  1.00  0.00           C
ATOM   1796  CD2 TRP A 699      24.040  51.400  57.860  1.00  0.00           C
ATOM   1797  CE3 TRP A 699      23.240  51.470  56.700  1.00  0.00           C
ATOM   1798  HE3 TRP A 699      23.550  51.060  55.750  1.00  0.00           H
ATOM   1799  CZ3 TRP A 699      22.000  52.090  56.830  1.00  0.00           C
ATOM   1800  HZ3 TRP A 699      21.320  52.150  55.990  1.00  0.00           H
ATOM   1801  CZ2 TRP A 699      22.320  52.460  59.240  1.00  0.00           C
ATOM   1802  HZ2 TRP A 699      21.920  52.820  60.180  1.00  0.00           H
ATOM   1803  CH2 TRP A 699      21.530  52.560  58.040  1.00  0.00           C
ATOM   1804  HH2 TRP A 699      20.590  53.060  58.170  1.00  0.00           H
ATOM   1805  C   TRP A 699      26.900  48.820  55.230  1.00  0.00           C
ATOM   1806  O   TRP A 699      26.310  48.930  54.150  1.00  0.00           O
ATOM   1807  N   THR A 700      28.210  48.610  55.260  1.00  0.00           N
ATOM   1808  HN  THR A 700      28.690  48.450  56.120  1.00  0.00           H
ATOM   1809  CA  THR A 700      29.000  48.530  54.040  1.00  0.00           C
ATOM   1810  HA  THR A 700      28.860  49.380  53.400  1.00  0.00           H
ATOM   1811  CB  THR A 700      30.520  48.380  54.220  1.00  0.00           C
ATOM   1812  HB  THR A 700      30.780  47.410  54.700  1.00  0.00           H
ATOM   1813  OG1 THR A 700      30.930  49.410  55.140  1.00  0.00           O
ATOM   1814  HG1 THR A 700      30.530  49.310  56.000  1.00  0.00           H
ATOM   1815  CG2 THR A 700      31.380  48.560  52.950  1.00  0.00           C
ATOM   1816 HG21 THR A 700      31.440  49.610  52.590  1.00  0.00           H
ATOM   1817 HG22 THR A 700      31.100  47.830  52.160  1.00  0.00           H
ATOM   1818 HG23 THR A 700      32.420  48.290  53.230  1.00  0.00           H
ATOM   1819  C   THR A 700      28.610  47.360  53.170  1.00  0.00           C
ATOM   1820  O   THR A 700      28.530  47.460  51.940  1.00  0.00           O
ATOM   1821  N   SER A 701      28.250  46.180  53.710  1.00  0.00           N
ATOM   1822  HN  SER A 701      28.330  46.110  54.700  1.00  0.00           H
ATOM   1823  CA  SER A 701      27.820  45.000  53.010  1.00  0.00           C
ATOM   1824  HA  SER A 701      28.520  44.770  52.220  1.00  0.00           H
ATOM   1825  CB  SER A 701      27.630  43.850  54.020  1.00  0.00           C
ATOM   1826  HB1 SER A 701      26.990  44.150  54.870  1.00  0.00           H
ATOM   1827  HB2 SER A 701      28.670  43.720  54.390  1.00  0.00           H
ATOM   1828  OG  SER A 701      27.200  42.610  53.470  1.00  0.00           O
ATOM   1829  HG1 SER A 701      27.890  42.340  52.860  1.00  0.00           H
ATOM   1830  C   SER A 701      26.500  45.220  52.280  1.00  0.00           C
ATOM   1831  O   SER A 701      26.360  45.050  51.110  1.00  0.00           O
ATOM   1832  N   PHE A 702      25.560  45.820  53.080  1.00  0.00           N
ATOM   1833  HN  PHE A 702      25.730  45.960  54.050  1.00  0.00           H
ATOM   1834  CA  PHE A 702      24.250  46.330  52.560  1.00  0.00           C
ATOM   1835  HA  PHE A 702      23.660  45.540  52.140  1.00  0.00           H
ATOM   1836  CB  PHE A 702      23.360  46.900  53.760  1.00  0.00           C
ATOM   1837  HB1 PHE A 702      23.860  47.700  54.360  1.00  0.00           H
ATOM   1838  HB2 PHE A 702      23.070  46.060  54.420  1.00  0.00           H
ATOM   1839  CG  PHE A 702      22.040  47.600  53.270  1.00  0.00           C
ATOM   1840  CD1 PHE A 702      21.000  46.760  52.960  1.00  0.00           C
ATOM   1841  HD1 PHE A 702      21.040  45.720  53.260  1.00  0.00           H
ATOM   1842  CE1 PHE A 702      19.780  47.330  52.440  1.00  0.00           C
ATOM   1843  HE1 PHE A 702      18.970  46.660  52.190  1.00  0.00           H
ATOM   1844  CZ  PHE A 702      19.680  48.700  52.120  1.00  0.00           C
ATOM   1845  HZ  PHE A 702      18.790  49.050  51.630  1.00  0.00           H
ATOM   1846  CD2 PHE A 702      21.930  48.970  52.980  1.00  0.00           C
ATOM   1847  HD2 PHE A 702      22.760  49.650  53.090  1.00  0.00           H
ATOM   1848  CE2 PHE A 702      20.740  49.470  52.430  1.00  0.00           C
ATOM   1849  HE2 PHE A 702      20.610  50.540  52.370  1.00  0.00           H
ATOM   1850  C   PHE A 702      24.300  47.380  51.460  1.00  0.00           C
ATOM   1851  O   PHE A 702      23.740  47.310  50.380  1.00  0.00           O
ATOM   1852  N   LEU A 703      25.170  48.410  51.650  1.00  0.00           N
ATOM   1853  HN  LEU A 703      25.910  48.410  52.310  1.00  0.00           H
ATOM   1854  CA  LEU A 703      25.320  49.510  50.610  1.00  0.00           C
ATOM   1855  HA  LEU A 703      24.310  49.730  50.330  1.00  0.00           H
ATOM   1856  CB  LEU A 703      26.050  50.710  51.170  1.00  0.00           C
ATOM   1857  HB1 LEU A 703      26.170  51.520  50.430  1.00  0.00           H
ATOM   1858  HB2 LEU A 703      27.070  50.480  51.540  1.00  0.00           H
ATOM   1859  CG  LEU A 703      25.190  51.520  52.200  1.00  0.00           C
ATOM   1860  HG  LEU A 703      24.680  50.850  52.930  1.00  0.00           H
ATOM   1861  CD1 LEU A 703      26.080  52.520  52.910  1.00  0.00           C
ATOM   1862 HD11 LEU A 703      25.530  53.170  53.620  1.00  0.00           H
ATOM   1863 HD12 LEU A 703      26.590  53.250  52.250  1.00  0.00           H
ATOM   1864 HD13 LEU A 703      26.910  52.010  53.430  1.00  0.00           H
ATOM   1865  CD2 LEU A 703      23.990  52.260  51.560  1.00  0.00           C
ATOM   1866 HD21 LEU A 703      23.360  51.530  51.010  1.00  0.00           H
ATOM   1867 HD22 LEU A 703      24.520  53.010  50.940  1.00  0.00           H
ATOM   1868 HD23 LEU A 703      23.420  52.860  52.300  1.00  0.00           H
ATOM   1869  C   LEU A 703      25.990  49.060  49.360  1.00  0.00           C
ATOM   1870  O   LEU A 703      25.690  49.550  48.280  1.00  0.00           O
ATOM   1871  N   CYS A 704      27.020  48.110  49.500  1.00  0.00           N
ATOM   1872  HN  CYS A 704      27.200  47.870  50.450  1.00  0.00           H
ATOM   1873  CA  CYS A 704      27.680  47.460  48.350  1.00  0.00           C
ATOM   1874  HA  CYS A 704      27.900  48.250  47.650  1.00  0.00           H
ATOM   1875  CB  CYS A 704      28.880  46.540  48.920  1.00  0.00           C
ATOM   1876  HB1 CYS A 704      28.460  45.760  49.590  1.00  0.00           H
ATOM   1877  HB2 CYS A 704      29.530  47.210  49.540  1.00  0.00           H
ATOM   1878  SG  CYS A 704      29.970  45.970  47.550  1.00  0.00           S
ATOM   1879  HG1 CYS A 704      31.070  45.740  48.240  1.00  0.00           H
ATOM   1880  C   CYS A 704      26.660  46.600  47.610  1.00  0.00           C
ATOM   1881  O   CYS A 704      26.480  46.660  46.350  1.00  0.00           O
ATOM   1882  N   ILE A 705      25.880  45.830  48.430  1.00  0.00           N
ATOM   1883  HN  ILE A 705      26.070  45.780  49.400  1.00  0.00           H
ATOM   1884  CA  ILE A 705      24.790  44.980  47.940  1.00  0.00           C
ATOM   1885  HA  ILE A 705      25.220  44.290  47.230  1.00  0.00           H
ATOM   1886  CB  ILE A 705      24.220  44.000  49.010  1.00  0.00           C
ATOM   1887  HB  ILE A 705      24.010  44.520  49.970  1.00  0.00           H
ATOM   1888  CG2 ILE A 705      22.880  43.420  48.560  1.00  0.00           C
ATOM   1889 HG21 ILE A 705      23.020  42.890  47.590  1.00  0.00           H
ATOM   1890 HG22 ILE A 705      22.160  44.230  48.360  1.00  0.00           H
ATOM   1891 HG23 ILE A 705      22.410  42.830  49.380  1.00  0.00           H
ATOM   1892  CG1 ILE A 705      25.320  42.880  49.210  1.00  0.00           C
ATOM   1893 HG11 ILE A 705      26.250  43.420  49.500  1.00  0.00           H
ATOM   1894 HG12 ILE A 705      25.520  42.360  48.250  1.00  0.00           H
ATOM   1895  CD  ILE A 705      25.080  41.890  50.360  1.00  0.00           C
ATOM   1896  HD1 ILE A 705      24.970  42.430  51.330  1.00  0.00           H
ATOM   1897  HD2 ILE A 705      25.970  41.230  50.370  1.00  0.00           H
ATOM   1898  HD3 ILE A 705      24.100  41.380  50.260  1.00  0.00           H
ATOM   1899  C   ILE A 705      23.720  45.670  47.110  1.00  0.00           C
ATOM   1900  O   ILE A 705      23.370  45.260  46.040  1.00  0.00           O
ATOM   1901  N   VAL A 706      23.290  46.890  47.530  1.00  0.00           N
ATOM   1902  HN  VAL A 706      23.570  47.260  48.410  1.00  0.00           H
ATOM   1903  CA  VAL A 706      22.460  47.790  46.830  1.00  0.00           C
ATOM   1904  HA  VAL A 706      21.550  47.330  46.470  1.00  0.00           H
ATOM   1905  CB  VAL A 706      22.020  48.840  47.740  1.00  0.00           C
ATOM   1906  HB  VAL A 706      22.830  49.360  48.280  1.00  0.00           H
ATOM   1907  CG1 VAL A 706      21.200  49.920  47.040  1.00  0.00           C
ATOM   1908 HG11 VAL A 706      20.900  50.790  47.670  1.00  0.00           H
ATOM   1909 HG12 VAL A 706      20.300  49.340  46.740  1.00  0.00           H
ATOM   1910 HG13 VAL A 706      21.530  50.350  46.070  1.00  0.00           H
ATOM   1911  CG2 VAL A 706      21.130  48.130  48.750  1.00  0.00           C
ATOM   1912 HG21 VAL A 706      20.520  48.830  49.360  1.00  0.00           H
ATOM   1913 HG22 VAL A 706      21.640  47.420  49.430  1.00  0.00           H
ATOM   1914 HG23 VAL A 706      20.410  47.490  48.200  1.00  0.00           H
ATOM   1915  C   VAL A 706      23.170  48.380  45.630  1.00  0.00           C
ATOM   1916  O   VAL A 706      22.410  48.560  44.640  1.00  0.00           O
ATOM   1917  N   LEU A 707      24.470  48.750  45.650  1.00  0.00           N
ATOM   1918  HN  LEU A 707      24.970  48.790  46.520  1.00  0.00           H
ATOM   1919  CA  LEU A 707      25.100  49.260  44.450  1.00  0.00           C
ATOM   1920  HA  LEU A 707      24.480  50.060  44.070  1.00  0.00           H
ATOM   1921  CB  LEU A 707      26.520  49.740  44.750  1.00  0.00           C
ATOM   1922  HB1 LEU A 707      27.100  48.930  45.240  1.00  0.00           H
ATOM   1923  HB2 LEU A 707      26.270  50.590  45.420  1.00  0.00           H
ATOM   1924  CG  LEU A 707      27.360  50.300  43.500  1.00  0.00           C
ATOM   1925  HG  LEU A 707      27.420  49.500  42.740  1.00  0.00           H
ATOM   1926  CD1 LEU A 707      26.600  51.480  42.820  1.00  0.00           C
ATOM   1927 HD11 LEU A 707      25.880  51.000  42.130  1.00  0.00           H
ATOM   1928 HD12 LEU A 707      27.270  52.020  42.110  1.00  0.00           H
ATOM   1929 HD13 LEU A 707      26.060  52.140  43.530  1.00  0.00           H
ATOM   1930  CD2 LEU A 707      28.790  50.590  43.900  1.00  0.00           C
ATOM   1931 HD21 LEU A 707      29.270  51.320  43.210  1.00  0.00           H
ATOM   1932 HD22 LEU A 707      29.270  49.590  43.840  1.00  0.00           H
ATOM   1933 HD23 LEU A 707      28.800  50.970  44.930  1.00  0.00           H
ATOM   1934  C   LEU A 707      25.120  48.210  43.300  1.00  0.00           C
ATOM   1935  O   LEU A 707      24.930  48.530  42.130  1.00  0.00           O
ATOM   1936  N   VAL A 708      25.330  46.930  43.590  1.00  0.00           N
ATOM   1937  HN  VAL A 708      25.570  46.600  44.510  1.00  0.00           H
ATOM   1938  CA  VAL A 708      25.430  45.870  42.680  1.00  0.00           C
ATOM   1939  HA  VAL A 708      25.940  46.290  41.820  1.00  0.00           H
ATOM   1940  CB  VAL A 708      26.340  44.760  43.180  1.00  0.00           C
ATOM   1941  HB  VAL A 708      27.230  45.200  43.680  1.00  0.00           H
ATOM   1942  CG1 VAL A 708      25.730  43.840  44.270  1.00  0.00           C
ATOM   1943 HG11 VAL A 708      25.580  44.550  45.100  1.00  0.00           H
ATOM   1944 HG12 VAL A 708      26.480  43.050  44.490  1.00  0.00           H
ATOM   1945 HG13 VAL A 708      24.770  43.350  44.000  1.00  0.00           H
ATOM   1946  CG2 VAL A 708      26.870  43.980  41.950  1.00  0.00           C
ATOM   1947 HG21 VAL A 708      26.010  43.680  41.320  1.00  0.00           H
ATOM   1948 HG22 VAL A 708      27.430  43.040  42.150  1.00  0.00           H
ATOM   1949 HG23 VAL A 708      27.500  44.630  41.300  1.00  0.00           H
ATOM   1950  C   VAL A 708      24.030  45.410  42.260  1.00  0.00           C
ATOM   1951  O   VAL A 708      23.780  44.810  41.190  1.00  0.00           O
ATOM   1952  N   ALA A 709      22.900  45.690  43.030  1.00  0.00           N
ATOM   1953  HN  ALA A 709      23.060  46.120  43.920  1.00  0.00           H
ATOM   1954  CA  ALA A 709      21.510  45.580  42.550  1.00  0.00           C
ATOM   1955  HA  ALA A 709      21.380  44.680  41.970  1.00  0.00           H
ATOM   1956  CB  ALA A 709      20.520  45.450  43.790  1.00  0.00           C
ATOM   1957  HB1 ALA A 709      20.640  46.380  44.380  1.00  0.00           H
ATOM   1958  HB2 ALA A 709      20.620  44.500  44.350  1.00  0.00           H
ATOM   1959  HB3 ALA A 709      19.530  45.390  43.280  1.00  0.00           H
ATOM   1960  C   ALA A 709      21.040  46.740  41.690  1.00  0.00           C
ATOM   1961  O   ALA A 709      20.180  46.580  40.820  1.00  0.00           O
ATOM   1962  N   THR A 710      21.560  48.010  41.820  1.00  0.00           N
ATOM   1963  HN  THR A 710      22.280  48.250  42.460  1.00  0.00           H
ATOM   1964  CA  THR A 710      21.110  49.080  40.980  1.00  0.00           C
ATOM   1965  HA  THR A 710      20.160  48.770  40.570  1.00  0.00           H
ATOM   1966  CB  THR A 710      20.920  50.400  41.680  1.00  0.00           C
ATOM   1967  HB  THR A 710      20.320  50.240  42.590  1.00  0.00           H
ATOM   1968  OG1 THR A 710      20.220  51.370  40.930  1.00  0.00           O
ATOM   1969  HG1 THR A 710      20.620  51.440  40.060  1.00  0.00           H
ATOM   1970  CG2 THR A 710      22.160  51.050  42.380  1.00  0.00           C
ATOM   1971 HG21 THR A 710      22.720  51.650  41.620  1.00  0.00           H
ATOM   1972 HG22 THR A 710      22.740  50.150  42.650  1.00  0.00           H
ATOM   1973 HG23 THR A 710      21.850  51.760  43.180  1.00  0.00           H
ATOM   1974  C   THR A 710      22.080  49.290  39.840  1.00  0.00           C
ATOM   1975  O   THR A 710      21.760  49.990  38.870  1.00  0.00           O
ATOM   1976  N   ASP A 711      23.260  48.740  39.950  1.00  0.00           N
ATOM   1977  HN  ASP A 711      23.490  48.420  40.860  1.00  0.00           H
ATOM   1978  CA  ASP A 711      24.230  48.550  38.950  1.00  0.00           C
ATOM   1979  HA  ASP A 711      24.960  47.890  39.400  1.00  0.00           H
ATOM   1980  CB  ASP A 711      23.670  47.880  37.680  1.00  0.00           C
ATOM   1981  HB1 ASP A 711      22.980  48.620  37.230  1.00  0.00           H
ATOM   1982  HB2 ASP A 711      22.950  47.080  37.980  1.00  0.00           H
ATOM   1983  CG  ASP A 711      24.640  47.480  36.640  1.00  0.00           C
ATOM   1984  OD1 ASP A 711      24.170  47.180  35.530  1.00  0.00           O
ATOM   1985  OD2 ASP A 711      25.900  47.450  36.860  1.00  0.00           O
ATOM   1986  C   ASP A 711      25.140  49.740  38.770  1.00  0.00           C
ATOM   1987  O   ASP A 711      24.680  50.840  38.540  1.00  0.00           O
ATOM   1988  N   ALA A 712      26.500  49.540  38.870  1.00  0.00           N
ATOM   1989  HN  ALA A 712      26.840  48.700  39.290  1.00  0.00           H
ATOM   1990  CA  ALA A 712      27.440  50.490  38.440  1.00  0.00           C
ATOM   1991  HA  ALA A 712      26.990  51.470  38.420  1.00  0.00           H
ATOM   1992  CB  ALA A 712      28.520  50.580  39.540  1.00  0.00           C
ATOM   1993  HB1 ALA A 712      27.990  50.500  40.530  1.00  0.00           H
ATOM   1994  HB2 ALA A 712      29.130  51.490  39.580  1.00  0.00           H
ATOM   1995  HB3 ALA A 712      29.200  49.710  39.480  1.00  0.00           H
ATOM   1996  C   ALA A 712      28.040  50.280  37.050  1.00  0.00           C
ATOM   1997  O   ALA A 712      28.980  50.960  36.690  1.00  0.00           O
ATOM   1998  N   SER A 713      27.510  49.430  36.230  1.00  0.00           N
ATOM   1999  HN  SER A 713      26.770  48.830  36.520  1.00  0.00           H
ATOM   2000  CA  SER A 713      28.220  49.110  35.020  1.00  0.00           C
ATOM   2001  HA  SER A 713      29.210  48.810  35.350  1.00  0.00           H
ATOM   2002  CB  SER A 713      27.740  47.810  34.310  1.00  0.00           C
ATOM   2003  HB1 SER A 713      28.440  47.580  33.470  1.00  0.00           H
ATOM   2004  HB2 SER A 713      26.710  47.900  33.890  1.00  0.00           H
ATOM   2005  OG  SER A 713      27.930  46.690  35.260  1.00  0.00           O
ATOM   2006  HG1 SER A 713      27.250  46.910  35.910  1.00  0.00           H
ATOM   2007  C   SER A 713      28.440  50.170  33.910  1.00  0.00           C
ATOM   2008  O   SER A 713      29.270  50.060  33.030  1.00  0.00           O
ATOM   2009  N   SER A 714      27.750  51.320  33.890  1.00  0.00           N
ATOM   2010  HN  SER A 714      26.990  51.400  34.520  1.00  0.00           H
ATOM   2011  CA  SER A 714      27.950  52.400  32.940  1.00  0.00           C
ATOM   2012  HA  SER A 714      28.460  52.040  32.060  1.00  0.00           H
ATOM   2013  CB  SER A 714      26.640  53.180  32.430  1.00  0.00           C
ATOM   2014  HB1 SER A 714      26.750  54.020  31.700  1.00  0.00           H
ATOM   2015  HB2 SER A 714      26.000  53.580  33.240  1.00  0.00           H
ATOM   2016  OG  SER A 714      25.920  52.220  31.650  1.00  0.00           O
ATOM   2017  HG1 SER A 714      25.100  51.990  32.090  1.00  0.00           H
ATOM   2018  C   SER A 714      28.790  53.440  33.560  1.00  0.00           C
ATOM   2019  O   SER A 714      29.250  54.370  32.920  1.00  0.00           O
ATOM   2020  N   LEU A 715      28.980  53.350  34.900  1.00  0.00           N
ATOM   2021  HN  LEU A 715      28.500  52.670  35.430  1.00  0.00           H
ATOM   2022  CA  LEU A 715      29.840  54.220  35.710  1.00  0.00           C
ATOM   2023  HA  LEU A 715      29.710  55.240  35.370  1.00  0.00           H
ATOM   2024  CB  LEU A 715      29.390  54.250  37.190  1.00  0.00           C
ATOM   2025  HB1 LEU A 715      30.060  55.010  37.660  1.00  0.00           H
ATOM   2026  HB2 LEU A 715      29.530  53.220  37.560  1.00  0.00           H
ATOM   2027  CG  LEU A 715      27.940  54.580  37.480  1.00  0.00           C
ATOM   2028  HG  LEU A 715      27.250  53.920  36.920  1.00  0.00           H
ATOM   2029  CD1 LEU A 715      27.490  54.570  38.940  1.00  0.00           C
ATOM   2030 HD11 LEU A 715      28.150  55.320  39.450  1.00  0.00           H
ATOM   2031 HD12 LEU A 715      27.670  53.630  39.490  1.00  0.00           H
ATOM   2032 HD13 LEU A 715      26.510  54.980  39.250  1.00  0.00           H
ATOM   2033  CD2 LEU A 715      27.680  55.980  36.810  1.00  0.00           C
ATOM   2034 HD21 LEU A 715      27.730  55.840  35.710  1.00  0.00           H
ATOM   2035 HD22 LEU A 715      28.380  56.800  37.080  1.00  0.00           H
ATOM   2036 HD23 LEU A 715      26.640  56.350  37.010  1.00  0.00           H
ATOM   2037  C   LEU A 715      31.330  53.960  35.480  1.00  0.00           C
ATOM   2038  O   LEU A 715      32.070  54.970  35.420  1.00  0.00           O
ATOM   2039  N   VAL A 716      31.780  52.720  35.210  1.00  0.00           N
ATOM   2040  HN  VAL A 716      31.100  52.000  35.080  1.00  0.00           H
ATOM   2041  CA  VAL A 716      33.160  52.220  35.210  1.00  0.00           C
ATOM   2042  HA  VAL A 716      33.580  52.370  36.200  1.00  0.00           H
ATOM   2043  CB  VAL A 716      33.170  50.740  34.880  1.00  0.00           C
ATOM   2044  HB  VAL A 716      32.550  50.600  33.980  1.00  0.00           H
ATOM   2045  CG1 VAL A 716      34.560  50.160  34.510  1.00  0.00           C
ATOM   2046 HG11 VAL A 716      34.950  50.720  33.630  1.00  0.00           H
ATOM   2047 HG12 VAL A 716      34.520  49.060  34.390  1.00  0.00           H
ATOM   2048 HG13 VAL A 716      35.210  50.410  35.390  1.00  0.00           H
ATOM   2049  CG2 VAL A 716      32.450  50.080  36.130  1.00  0.00           C
ATOM   2050 HG21 VAL A 716      33.040  50.290  37.040  1.00  0.00           H
ATOM   2051 HG22 VAL A 716      32.500  48.990  35.870  1.00  0.00           H
ATOM   2052 HG23 VAL A 716      31.440  50.540  36.090  1.00  0.00           H
ATOM   2053  C   VAL A 716      33.980  53.010  34.180  1.00  0.00           C
ATOM   2054  O   VAL A 716      35.090  53.450  34.380  1.00  0.00           O
ATOM   2055  N   CYS A 717      33.290  53.380  33.150  1.00  0.00           N
ATOM   2056  HN  CYS A 717      32.430  52.900  32.910  1.00  0.00           H
ATOM   2057  CA  CYS A 717      33.780  54.290  32.090  1.00  0.00           C
ATOM   2058  HA  CYS A 717      34.480  53.790  31.460  1.00  0.00           H
ATOM   2059  CB  CYS A 717      32.630  54.730  31.160  1.00  0.00           C
ATOM   2060  HB1 CYS A 717      31.760  55.070  31.760  1.00  0.00           H
ATOM   2061  HB2 CYS A 717      32.410  53.710  30.760  1.00  0.00           H
ATOM   2062  SG  CYS A 717      32.840  55.930  29.670  1.00  0.00           S
ATOM   2063  HG1 CYS A 717      33.360  55.000  28.880  1.00  0.00           H
ATOM   2064  C   CYS A 717      34.390  55.550  32.560  1.00  0.00           C
ATOM   2065  O   CYS A 717      35.510  55.940  32.120  1.00  0.00           O
ATOM   2066  N   TYR A 718      33.670  56.230  33.520  1.00  0.00           N
ATOM   2067  HN  TYR A 718      32.840  55.850  33.940  1.00  0.00           H
ATOM   2068  CA  TYR A 718      33.900  57.610  33.800  1.00  0.00           C
ATOM   2069  HA  TYR A 718      34.270  58.140  32.930  1.00  0.00           H
ATOM   2070  CB  TYR A 718      32.520  58.380  34.270  1.00  0.00           C
ATOM   2071  HB1 TYR A 718      32.630  59.480  34.450  1.00  0.00           H
ATOM   2072  HB2 TYR A 718      32.150  57.820  35.150  1.00  0.00           H
ATOM   2073  CG  TYR A 718      31.590  58.330  33.180  1.00  0.00           C
ATOM   2074  CD1 TYR A 718      31.780  58.950  31.920  1.00  0.00           C
ATOM   2075  HD1 TYR A 718      32.650  59.570  31.770  1.00  0.00           H
ATOM   2076  CE1 TYR A 718      30.790  58.800  30.880  1.00  0.00           C
ATOM   2077  HE1 TYR A 718      30.860  59.330  29.930  1.00  0.00           H
ATOM   2078  CZ  TYR A 718      29.680  57.970  31.160  1.00  0.00           C
ATOM   2079  OH  TYR A 718      28.720  57.830  30.220  1.00  0.00           O
ATOM   2080  HH  TYR A 718      28.810  58.590  29.650  1.00  0.00           H
ATOM   2081  CD2 TYR A 718      30.450  57.610  33.430  1.00  0.00           C
ATOM   2082  HD2 TYR A 718      30.350  57.030  34.350  1.00  0.00           H
ATOM   2083  CE2 TYR A 718      29.450  57.480  32.460  1.00  0.00           C
ATOM   2084  HE2 TYR A 718      28.540  57.000  32.790  1.00  0.00           H
ATOM   2085  C   TYR A 718      34.990  57.880  34.780  1.00  0.00           C
ATOM   2086  O   TYR A 718      35.120  59.040  35.240  1.00  0.00           O
ATOM   2087  N   ILE A 719      35.880  56.900  35.000  1.00  0.00           N
ATOM   2088  HN  ILE A 719      35.630  56.000  34.660  1.00  0.00           H
ATOM   2089  CA  ILE A 719      37.180  56.990  35.730  1.00  0.00           C
ATOM   2090  HA  ILE A 719      37.190  57.890  36.330  1.00  0.00           H
ATOM   2091  CB  ILE A 719      37.380  55.760  36.570  1.00  0.00           C
ATOM   2092  HB  ILE A 719      37.270  54.850  35.930  1.00  0.00           H
ATOM   2093  CG2 ILE A 719      38.790  55.800  37.210  1.00  0.00           C
ATOM   2094 HG21 ILE A 719      38.990  56.800  37.640  1.00  0.00           H
ATOM   2095 HG22 ILE A 719      39.620  55.480  36.550  1.00  0.00           H
ATOM   2096 HG23 ILE A 719      38.850  55.020  38.000  1.00  0.00           H
ATOM   2097  CG1 ILE A 719      36.310  55.580  37.750  1.00  0.00           C
ATOM   2098 HG11 ILE A 719      36.590  54.670  38.320  1.00  0.00           H
ATOM   2099 HG12 ILE A 719      35.300  55.300  37.390  1.00  0.00           H
ATOM   2100  CD  ILE A 719      36.190  56.850  38.620  1.00  0.00           C
ATOM   2101  HD1 ILE A 719      35.510  56.750  39.490  1.00  0.00           H
ATOM   2102  HD2 ILE A 719      35.880  57.680  37.960  1.00  0.00           H
ATOM   2103  HD3 ILE A 719      37.240  56.980  38.970  1.00  0.00           H
ATOM   2104  C   ILE A 719      38.290  57.360  34.700  1.00  0.00           C
ATOM   2105  O   ILE A 719      38.110  57.140  33.490  1.00  0.00           O
ATOM   2106  N   THR A 720      39.400  58.000  35.150  1.00  0.00           N
ATOM   2107  HN  THR A 720      39.680  58.120  36.100  1.00  0.00           H
ATOM   2108  CA  THR A 720      40.380  58.680  34.370  1.00  0.00           C
ATOM   2109  HA  THR A 720      40.360  58.170  33.410  1.00  0.00           H
ATOM   2110  CB  THR A 720      39.950  60.150  34.120  1.00  0.00           C
ATOM   2111  HB  THR A 720      39.180  60.120  33.310  1.00  0.00           H
ATOM   2112  OG1 THR A 720      41.000  61.030  33.850  1.00  0.00           O
ATOM   2113  HG1 THR A 720      41.360  60.840  32.980  1.00  0.00           H
ATOM   2114  CG2 THR A 720      39.270  60.660  35.400  1.00  0.00           C
ATOM   2115 HG21 THR A 720      38.240  60.260  35.500  1.00  0.00           H
ATOM   2116 HG22 THR A 720      39.070  61.750  35.340  1.00  0.00           H
ATOM   2117 HG23 THR A 720      39.710  60.440  36.410  1.00  0.00           H
ATOM   2118  C   THR A 720      41.750  58.510  34.890  1.00  0.00           C
ATOM   2119  O   THR A 720      41.940  58.380  36.090  1.00  0.00           O
ATOM   2120  N   ARG A 721      42.810  58.470  34.060  1.00  0.00           N
ATOM   2121  HN  ARG A 721      42.720  58.480  33.080  1.00  0.00           H
ATOM   2122  CA  ARG A 721      44.270  58.530  34.550  1.00  0.00           C
ATOM   2123  HA  ARG A 721      44.380  57.630  35.140  1.00  0.00           H
ATOM   2124  CB  ARG A 721      45.380  58.360  33.480  1.00  0.00           C
ATOM   2125  HB1 ARG A 721      46.380  58.630  33.870  1.00  0.00           H
ATOM   2126  HB2 ARG A 721      45.120  59.040  32.640  1.00  0.00           H
ATOM   2127  CG  ARG A 721      45.430  57.020  32.730  1.00  0.00           C
ATOM   2128  HG1 ARG A 721      46.120  57.080  31.870  1.00  0.00           H
ATOM   2129  HG2 ARG A 721      44.490  56.930  32.150  1.00  0.00           H
ATOM   2130  CD  ARG A 721      45.690  55.770  33.580  1.00  0.00           C
ATOM   2131  HD1 ARG A 721      45.580  54.750  33.150  1.00  0.00           H
ATOM   2132  HD2 ARG A 721      45.000  55.890  34.440  1.00  0.00           H
ATOM   2133  NE  ARG A 721      47.080  55.970  34.060  1.00  0.00           N
ATOM   2134  HE  ARG A 721      47.740  56.430  33.460  1.00  0.00           H
ATOM   2135  CZ  ARG A 721      47.640  55.210  35.050  1.00  0.00           C
ATOM   2136  NH1 ARG A 721      46.980  54.340  35.770  1.00  0.00           N
ATOM   2137 HH11 ARG A 721      45.980  54.280  35.730  1.00  0.00           H
ATOM   2138 HH12 ARG A 721      47.520  53.760  36.380  1.00  0.00           H
ATOM   2139  NH2 ARG A 721      48.920  55.460  35.340  1.00  0.00           N
ATOM   2140 HH21 ARG A 721      49.390  55.980  34.620  1.00  0.00           H
ATOM   2141 HH22 ARG A 721      49.320  54.990  36.120  1.00  0.00           H
ATOM   2142  C   ARG A 721      44.490  59.680  35.500  1.00  0.00           C
ATOM   2143  O   ARG A 721      45.200  59.510  36.440  1.00  0.00           O
ATOM   2144  N   PHE A 722      43.830  60.830  35.370  1.00  0.00           N
ATOM   2145  HN  PHE A 722      43.080  60.860  34.730  1.00  0.00           H
ATOM   2146  CA  PHE A 722      44.070  61.990  36.210  1.00  0.00           C
ATOM   2147  HA  PHE A 722      45.140  62.140  36.250  1.00  0.00           H
ATOM   2148  CB  PHE A 722      43.290  63.250  35.640  1.00  0.00           C
ATOM   2149  HB1 PHE A 722      42.230  62.930  35.640  1.00  0.00           H
ATOM   2150  HB2 PHE A 722      43.550  63.380  34.560  1.00  0.00           H
ATOM   2151  CG  PHE A 722      43.530  64.450  36.540  1.00  0.00           C
ATOM   2152  CD1 PHE A 722      44.580  65.360  36.250  1.00  0.00           C
ATOM   2153  HD1 PHE A 722      45.160  65.370  35.330  1.00  0.00           H
ATOM   2154  CE1 PHE A 722      44.780  66.440  37.010  1.00  0.00           C
ATOM   2155  HE1 PHE A 722      45.550  67.100  36.620  1.00  0.00           H
ATOM   2156  CZ  PHE A 722      44.170  66.560  38.210  1.00  0.00           C
ATOM   2157  HZ  PHE A 722      44.310  67.440  38.820  1.00  0.00           H
ATOM   2158  CD2 PHE A 722      42.740  64.700  37.750  1.00  0.00           C
ATOM   2159  HD2 PHE A 722      41.910  64.030  37.970  1.00  0.00           H
ATOM   2160  CE2 PHE A 722      43.110  65.710  38.600  1.00  0.00           C
ATOM   2161  HE2 PHE A 722      42.490  65.970  39.430  1.00  0.00           H
ATOM   2162  C   PHE A 722      43.710  61.640  37.660  1.00  0.00           C
ATOM   2163  O   PHE A 722      44.530  61.770  38.500  1.00  0.00           O
ATOM   2164  N   THR A 723      42.490  61.020  37.850  1.00  0.00           N
ATOM   2165  HN  THR A 723      41.750  61.190  37.190  1.00  0.00           H
ATOM   2166  CA  THR A 723      42.080  60.540  39.210  1.00  0.00           C
ATOM   2167  HA  THR A 723      42.170  61.300  39.970  1.00  0.00           H
ATOM   2168  CB  THR A 723      40.630  60.080  39.240  1.00  0.00           C
ATOM   2169  HB  THR A 723      40.550  59.240  38.510  1.00  0.00           H
ATOM   2170  OG1 THR A 723      39.710  61.060  38.800  1.00  0.00           O
ATOM   2171  HG1 THR A 723      39.610  61.670  39.540  1.00  0.00           H
ATOM   2172  CG2 THR A 723      40.160  59.540  40.660  1.00  0.00           C
ATOM   2173 HG21 THR A 723      40.590  58.530  40.840  1.00  0.00           H
ATOM   2174 HG22 THR A 723      39.070  59.350  40.680  1.00  0.00           H
ATOM   2175 HG23 THR A 723      40.460  60.250  41.460  1.00  0.00           H
ATOM   2176  C   THR A 723      43.110  59.450  39.580  1.00  0.00           C
ATOM   2177  O   THR A 723      43.600  59.490  40.660  1.00  0.00           O
ATOM   2178  N   GLU A 724      43.430  58.470  38.680  1.00  0.00           N
ATOM   2179  HN  GLU A 724      43.120  58.530  37.740  1.00  0.00           H
ATOM   2180  CA  GLU A 724      44.180  57.290  39.040  1.00  0.00           C
ATOM   2181  HA  GLU A 724      43.580  56.760  39.770  1.00  0.00           H
ATOM   2182  CB  GLU A 724      44.400  56.330  37.820  1.00  0.00           C
ATOM   2183  HB1 GLU A 724      45.190  55.630  38.160  1.00  0.00           H
ATOM   2184  HB2 GLU A 724      44.670  56.900  36.900  1.00  0.00           H
ATOM   2185  CG  GLU A 724      43.210  55.430  37.470  1.00  0.00           C
ATOM   2186  HG1 GLU A 724      42.340  56.080  37.200  1.00  0.00           H
ATOM   2187  HG2 GLU A 724      42.930  54.830  38.360  1.00  0.00           H
ATOM   2188  CD  GLU A 724      43.450  54.540  36.290  1.00  0.00           C
ATOM   2189  OE1 GLU A 724      42.750  54.700  35.230  1.00  0.00           O
ATOM   2190  OE2 GLU A 724      44.410  53.670  36.360  1.00  0.00           O
ATOM   2191  C   GLU A 724      45.520  57.520  39.590  1.00  0.00           C
ATOM   2192  O   GLU A 724      45.870  57.010  40.670  1.00  0.00           O
ATOM   2193  N   GLU A 725      46.270  58.420  38.900  1.00  0.00           N
ATOM   2194  HN  GLU A 725      45.990  58.890  38.060  1.00  0.00           H
ATOM   2195  CA  GLU A 725      47.540  58.820  39.410  1.00  0.00           C
ATOM   2196  HA  GLU A 725      48.020  57.980  39.890  1.00  0.00           H
ATOM   2197  CB  GLU A 725      48.460  59.360  38.310  1.00  0.00           C
ATOM   2198  HB1 GLU A 725      49.400  59.700  38.790  1.00  0.00           H
ATOM   2199  HB2 GLU A 725      47.990  60.260  37.870  1.00  0.00           H
ATOM   2200  CG  GLU A 725      48.900  58.390  37.160  1.00  0.00           C
ATOM   2201  HG1 GLU A 725      47.930  58.120  36.660  1.00  0.00           H
ATOM   2202  HG2 GLU A 725      49.300  57.400  37.440  1.00  0.00           H
ATOM   2203  CD  GLU A 725      49.870  59.000  36.180  1.00  0.00           C
ATOM   2204  OE1 GLU A 725      49.610  59.000  34.980  1.00  0.00           O
ATOM   2205  OE2 GLU A 725      50.910  59.500  36.580  1.00  0.00           O
ATOM   2206  C   GLU A 725      47.470  59.870  40.470  1.00  0.00           C
ATOM   2207  O   GLU A 725      48.230  59.890  41.420  1.00  0.00           O
ATOM   2208  N   ALA A 726      46.460  60.820  40.570  1.00  0.00           N
ATOM   2209  HN  ALA A 726      45.770  60.810  39.840  1.00  0.00           H
ATOM   2210  CA  ALA A 726      46.150  61.790  41.630  1.00  0.00           C
ATOM   2211  HA  ALA A 726      46.960  62.500  41.720  1.00  0.00           H
ATOM   2212  CB  ALA A 726      44.870  62.700  41.310  1.00  0.00           C
ATOM   2213  HB1 ALA A 726      44.540  63.340  42.160  1.00  0.00           H
ATOM   2214  HB2 ALA A 726      44.030  62.000  41.100  1.00  0.00           H
ATOM   2215  HB3 ALA A 726      45.050  63.380  40.450  1.00  0.00           H
ATOM   2216  C   ALA A 726      45.910  61.190  42.960  1.00  0.00           C
ATOM   2217  O   ALA A 726      46.530  61.560  43.970  1.00  0.00           O
ATOM   2218  N   PHE A 727      44.980  60.220  43.060  1.00  0.00           N
ATOM   2219  HN  PHE A 727      44.500  59.870  42.250  1.00  0.00           H
ATOM   2220  CA  PHE A 727      44.710  59.390  44.210  1.00  0.00           C
ATOM   2221  HA  PHE A 727      44.530  59.990  45.090  1.00  0.00           H
ATOM   2222  CB  PHE A 727      43.370  58.560  43.840  1.00  0.00           C
ATOM   2223  HB1 PHE A 727      43.710  58.050  42.910  1.00  0.00           H
ATOM   2224  HB2 PHE A 727      42.540  59.240  43.580  1.00  0.00           H
ATOM   2225  CG  PHE A 727      42.870  57.540  44.810  1.00  0.00           C
ATOM   2226  CD1 PHE A 727      41.980  56.530  44.380  1.00  0.00           C
ATOM   2227  HD1 PHE A 727      41.740  56.590  43.320  1.00  0.00           H
ATOM   2228  CE1 PHE A 727      41.490  55.560  45.250  1.00  0.00           C
ATOM   2229  HE1 PHE A 727      40.780  54.820  44.900  1.00  0.00           H
ATOM   2230  CZ  PHE A 727      41.780  55.650  46.620  1.00  0.00           C
ATOM   2231  HZ  PHE A 727      41.370  54.900  47.280  1.00  0.00           H
ATOM   2232  CD2 PHE A 727      43.180  57.580  46.130  1.00  0.00           C
ATOM   2233  HD2 PHE A 727      43.740  58.380  46.590  1.00  0.00           H
ATOM   2234  CE2 PHE A 727      42.630  56.680  47.060  1.00  0.00           C
ATOM   2235  HE2 PHE A 727      42.900  56.830  48.090  1.00  0.00           H
ATOM   2236  C   PHE A 727      45.910  58.480  44.650  1.00  0.00           C
ATOM   2237  O   PHE A 727      46.210  58.400  45.890  1.00  0.00           O
ATOM   2238  N   ALA A 728      46.560  57.790  43.730  1.00  0.00           N
ATOM   2239  HN  ALA A 728      46.370  57.790  42.760  1.00  0.00           H
ATOM   2240  CA  ALA A 728      47.650  56.920  44.050  1.00  0.00           C
ATOM   2241  HA  ALA A 728      47.370  56.330  44.910  1.00  0.00           H
ATOM   2242  CB  ALA A 728      48.010  55.980  42.960  1.00  0.00           C
ATOM   2243  HB1 ALA A 728      47.120  55.370  42.690  1.00  0.00           H
ATOM   2244  HB2 ALA A 728      48.850  55.300  43.220  1.00  0.00           H
ATOM   2245  HB3 ALA A 728      48.430  56.490  42.060  1.00  0.00           H
ATOM   2246  C   ALA A 728      48.900  57.640  44.580  1.00  0.00           C
ATOM   2247  O   ALA A 728      49.520  57.210  45.560  1.00  0.00           O
ATOM   2248  N   ALA A 729      49.280  58.790  43.930  1.00  0.00           N
ATOM   2249  HN  ALA A 729      48.820  59.160  43.130  1.00  0.00           H
ATOM   2250  CA  ALA A 729      50.400  59.570  44.340  1.00  0.00           C
ATOM   2251  HA  ALA A 729      51.280  58.930  44.280  1.00  0.00           H
ATOM   2252  CB  ALA A 729      50.450  60.870  43.420  1.00  0.00           C
ATOM   2253  HB1 ALA A 729      51.280  61.540  43.710  1.00  0.00           H
ATOM   2254  HB2 ALA A 729      49.480  61.390  43.620  1.00  0.00           H
ATOM   2255  HB3 ALA A 729      50.500  60.670  42.330  1.00  0.00           H
ATOM   2256  C   ALA A 729      50.310  60.060  45.830  1.00  0.00           C
ATOM   2257  O   ALA A 729      51.250  60.000  46.610  1.00  0.00           O
ATOM   2258  N   LEU A 730      49.070  60.450  46.200  1.00  0.00           N
ATOM   2259  HN  LEU A 730      48.270  60.310  45.630  1.00  0.00           H
ATOM   2260  CA  LEU A 730      48.780  60.880  47.500  1.00  0.00           C
ATOM   2261  HA  LEU A 730      49.430  61.720  47.710  1.00  0.00           H
ATOM   2262  CB  LEU A 730      47.340  61.540  47.540  1.00  0.00           C
ATOM   2263  HB1 LEU A 730      46.650  60.680  47.370  1.00  0.00           H
ATOM   2264  HB2 LEU A 730      47.280  62.220  46.670  1.00  0.00           H
ATOM   2265  CG  LEU A 730      46.980  62.300  48.830  1.00  0.00           C
ATOM   2266  HG  LEU A 730      46.090  62.930  48.590  1.00  0.00           H
ATOM   2267  CD1 LEU A 730      46.350  61.380  49.970  1.00  0.00           C
ATOM   2268 HD11 LEU A 730      46.880  60.430  50.170  1.00  0.00           H
ATOM   2269 HD12 LEU A 730      45.290  61.100  49.750  1.00  0.00           H
ATOM   2270 HD13 LEU A 730      46.350  61.840  50.990  1.00  0.00           H
ATOM   2271  CD2 LEU A 730      48.140  63.110  49.490  1.00  0.00           C
ATOM   2272 HD21 LEU A 730      47.770  63.660  50.380  1.00  0.00           H
ATOM   2273 HD22 LEU A 730      48.520  63.950  48.860  1.00  0.00           H
ATOM   2274 HD23 LEU A 730      48.880  62.500  50.010  1.00  0.00           H
ATOM   2275  C   LEU A 730      49.020  59.840  48.620  1.00  0.00           C
ATOM   2276  O   LEU A 730      49.590  60.110  49.650  1.00  0.00           O
ATOM   2277  N   ILE A 731      48.800  58.530  48.290  1.00  0.00           N
ATOM   2278  HN  ILE A 731      48.300  58.350  47.440  1.00  0.00           H
ATOM   2279  CA  ILE A 731      49.120  57.450  49.160  1.00  0.00           C
ATOM   2280  HA  ILE A 731      48.880  57.550  50.200  1.00  0.00           H
ATOM   2281  CB  ILE A 731      48.440  56.230  48.620  1.00  0.00           C
ATOM   2282  HB  ILE A 731      48.890  56.040  47.610  1.00  0.00           H
ATOM   2283  CG2 ILE A 731      48.810  54.940  49.410  1.00  0.00           C
ATOM   2284 HG21 ILE A 731      49.910  54.840  49.250  1.00  0.00           H
ATOM   2285 HG22 ILE A 731      48.300  54.050  48.990  1.00  0.00           H
ATOM   2286 HG23 ILE A 731      48.600  54.940  50.510  1.00  0.00           H
ATOM   2287  CG1 ILE A 731      46.830  56.350  48.560  1.00  0.00           C
ATOM   2288 HG11 ILE A 731      46.420  55.590  47.870  1.00  0.00           H
ATOM   2289 HG12 ILE A 731      46.520  57.330  48.160  1.00  0.00           H
ATOM   2290  CD  ILE A 731      46.160  56.190  49.900  1.00  0.00           C
ATOM   2291  HD1 ILE A 731      46.280  57.150  50.450  1.00  0.00           H
ATOM   2292  HD2 ILE A 731      46.590  55.340  50.470  1.00  0.00           H
ATOM   2293  HD3 ILE A 731      45.070  56.130  49.710  1.00  0.00           H
ATOM   2294  C   ILE A 731      50.610  57.200  49.290  1.00  0.00           C
ATOM   2295  O   ILE A 731      51.190  57.210  50.360  1.00  0.00           O
ATOM   2296  N   CYS A 732      51.270  57.200  48.170  1.00  0.00           N
ATOM   2297  HN  CYS A 732      50.790  57.200  47.290  1.00  0.00           H
ATOM   2298  CA  CYS A 732      52.770  57.210  47.980  1.00  0.00           C
ATOM   2299  HA  CYS A 732      53.090  56.270  48.400  1.00  0.00           H
ATOM   2300  CB  CYS A 732      53.110  57.240  46.490  1.00  0.00           C
ATOM   2301  HB1 CYS A 732      54.220  57.160  46.440  1.00  0.00           H
ATOM   2302  HB2 CYS A 732      52.870  58.190  45.960  1.00  0.00           H
ATOM   2303  SG  CYS A 732      52.460  55.760  45.750  1.00  0.00           S
ATOM   2304  HG1 CYS A 732      51.190  56.080  45.540  1.00  0.00           H
ATOM   2305  C   CYS A 732      53.530  58.290  48.860  1.00  0.00           C
ATOM   2306  O   CYS A 732      54.420  57.890  49.620  1.00  0.00           O
ATOM   2307  N   ILE A 733      53.100  59.630  48.810  1.00  0.00           N
ATOM   2308  HN  ILE A 733      52.310  59.840  48.240  1.00  0.00           H
ATOM   2309  CA  ILE A 733      53.540  60.790  49.600  1.00  0.00           C
ATOM   2310  HA  ILE A 733      54.620  60.790  49.460  1.00  0.00           H
ATOM   2311  CB  ILE A 733      52.940  62.150  49.080  1.00  0.00           C
ATOM   2312  HB  ILE A 733      51.860  62.070  48.830  1.00  0.00           H
ATOM   2313  CG2 ILE A 733      52.930  63.310  50.040  1.00  0.00           C
ATOM   2314 HG21 ILE A 733      52.630  64.200  49.450  1.00  0.00           H
ATOM   2315 HG22 ILE A 733      53.930  63.560  50.460  1.00  0.00           H
ATOM   2316 HG23 ILE A 733      52.240  63.200  50.910  1.00  0.00           H
ATOM   2317  CG1 ILE A 733      53.540  62.370  47.710  1.00  0.00           C
ATOM   2318 HG11 ILE A 733      52.950  63.170  47.220  1.00  0.00           H
ATOM   2319 HG12 ILE A 733      53.290  61.550  47.000  1.00  0.00           H
ATOM   2320  CD  ILE A 733      55.030  62.590  47.660  1.00  0.00           C
ATOM   2321  HD1 ILE A 733      55.390  62.520  46.610  1.00  0.00           H
ATOM   2322  HD2 ILE A 733      55.710  61.950  48.260  1.00  0.00           H
ATOM   2323  HD3 ILE A 733      55.130  63.630  48.000  1.00  0.00           H
ATOM   2324  C   ILE A 733      53.320  60.510  51.020  1.00  0.00           C
ATOM   2325  O   ILE A 733      54.160  60.680  51.900  1.00  0.00           O
ATOM   2326  N   ILE A 734      52.190  59.940  51.370  1.00  0.00           N
ATOM   2327  HN  ILE A 734      51.480  59.670  50.720  1.00  0.00           H
ATOM   2328  CA  ILE A 734      51.860  59.500  52.760  1.00  0.00           C
ATOM   2329  HA  ILE A 734      51.940  60.420  53.330  1.00  0.00           H
ATOM   2330  CB  ILE A 734      50.330  59.160  52.870  1.00  0.00           C
ATOM   2331  HB  ILE A 734      49.950  58.550  52.020  1.00  0.00           H
ATOM   2332  CG2 ILE A 734      49.980  58.530  54.320  1.00  0.00           C
ATOM   2333 HG21 ILE A 734      50.220  59.170  55.190  1.00  0.00           H
ATOM   2334 HG22 ILE A 734      50.490  57.540  54.430  1.00  0.00           H
ATOM   2335 HG23 ILE A 734      48.900  58.230  54.340  1.00  0.00           H
ATOM   2336  CG1 ILE A 734      49.460  60.440  52.740  1.00  0.00           C
ATOM   2337 HG11 ILE A 734      49.570  60.960  51.760  1.00  0.00           H
ATOM   2338 HG12 ILE A 734      49.840  61.080  53.570  1.00  0.00           H
ATOM   2339  CD  ILE A 734      47.920  60.200  53.040  1.00  0.00           C
ATOM   2340  HD1 ILE A 734      47.460  61.200  52.930  1.00  0.00           H
ATOM   2341  HD2 ILE A 734      47.760  59.830  54.070  1.00  0.00           H
ATOM   2342  HD3 ILE A 734      47.480  59.500  52.300  1.00  0.00           H
ATOM   2343  C   ILE A 734      52.780  58.440  53.290  1.00  0.00           C
ATOM   2344  O   ILE A 734      53.240  58.590  54.450  1.00  0.00           O
ATOM   2345  N   PHE A 735      53.090  57.410  52.540  1.00  0.00           N
ATOM   2346  HN  PHE A 735      52.530  57.230  51.740  1.00  0.00           H
ATOM   2347  CA  PHE A 735      54.010  56.370  52.900  1.00  0.00           C
ATOM   2348  HA  PHE A 735      53.690  55.960  53.850  1.00  0.00           H
ATOM   2349  CB  PHE A 735      54.100  55.220  51.840  1.00  0.00           C
ATOM   2350  HB1 PHE A 735      54.820  54.490  52.260  1.00  0.00           H
ATOM   2351  HB2 PHE A 735      54.510  55.730  50.930  1.00  0.00           H
ATOM   2352  CG  PHE A 735      52.890  54.410  51.480  1.00  0.00           C
ATOM   2353  CD1 PHE A 735      51.790  54.270  52.380  1.00  0.00           C
ATOM   2354  HD1 PHE A 735      51.830  54.850  53.290  1.00  0.00           H
ATOM   2355  CE1 PHE A 735      50.750  53.420  52.200  1.00  0.00           C
ATOM   2356  HE1 PHE A 735      50.000  53.310  52.960  1.00  0.00           H
ATOM   2357  CZ  PHE A 735      50.780  52.560  51.060  1.00  0.00           C
ATOM   2358  HZ  PHE A 735      49.980  51.870  50.830  1.00  0.00           H
ATOM   2359  CD2 PHE A 735      52.810  53.640  50.310  1.00  0.00           C
ATOM   2360  HD2 PHE A 735      53.640  53.650  49.640  1.00  0.00           H
ATOM   2361  CE2 PHE A 735      51.720  52.760  50.060  1.00  0.00           C
ATOM   2362  HE2 PHE A 735      51.680  52.250  49.110  1.00  0.00           H
ATOM   2363  C   PHE A 735      55.480  56.780  53.250  1.00  0.00           C
ATOM   2364  O   PHE A 735      56.080  56.260  54.140  1.00  0.00           O
ATOM   2365  N   ILE A 736      56.030  57.680  52.430  1.00  0.00           N
ATOM   2366  HN  ILE A 736      55.520  58.010  51.650  1.00  0.00           H
ATOM   2367  CA  ILE A 736      57.330  58.310  52.670  1.00  0.00           C
ATOM   2368  HA  ILE A 736      57.950  57.450  52.930  1.00  0.00           H
ATOM   2369  CB  ILE A 736      57.980  59.040  51.470  1.00  0.00           C
ATOM   2370  HB  ILE A 736      57.520  60.050  51.380  1.00  0.00           H
ATOM   2371  CG2 ILE A 736      59.490  59.270  51.810  1.00  0.00           C
ATOM   2372 HG21 ILE A 736      59.530  60.030  52.630  1.00  0.00           H
ATOM   2373 HG22 ILE A 736      60.130  59.560  50.950  1.00  0.00           H
ATOM   2374 HG23 ILE A 736      59.910  58.330  52.210  1.00  0.00           H
ATOM   2375  CG1 ILE A 736      57.910  58.160  50.170  1.00  0.00           C
ATOM   2376 HG11 ILE A 736      58.540  58.770  49.480  1.00  0.00           H
ATOM   2377 HG12 ILE A 736      56.850  58.110  49.830  1.00  0.00           H
ATOM   2378  CD  ILE A 736      58.440  56.700  50.330  1.00  0.00           C
ATOM   2379  HD1 ILE A 736      57.920  56.040  51.060  1.00  0.00           H
ATOM   2380  HD2 ILE A 736      59.540  56.680  50.460  1.00  0.00           H
ATOM   2381  HD3 ILE A 736      58.190  56.160  49.390  1.00  0.00           H
ATOM   2382  C   ILE A 736      57.370  59.110  53.910  1.00  0.00           C
ATOM   2383  O   ILE A 736      58.250  58.920  54.740  1.00  0.00           O
ATOM   2384  N   TYR A 737      56.290  59.930  54.230  1.00  0.00           N
ATOM   2385  HN  TYR A 737      55.560  60.030  53.560  1.00  0.00           H
ATOM   2386  CA  TYR A 737      56.090  60.690  55.430  1.00  0.00           C
ATOM   2387  HA  TYR A 737      56.930  61.370  55.590  1.00  0.00           H
ATOM   2388  CB  TYR A 737      54.910  61.650  55.220  1.00  0.00           C
ATOM   2389  HB1 TYR A 737      54.040  61.010  54.970  1.00  0.00           H
ATOM   2390  HB2 TYR A 737      55.090  62.370  54.400  1.00  0.00           H
ATOM   2391  CG  TYR A 737      54.530  62.460  56.470  1.00  0.00           C
ATOM   2392  CD1 TYR A 737      53.810  61.880  57.520  1.00  0.00           C
ATOM   2393  HD1 TYR A 737      53.410  60.890  57.380  1.00  0.00           H
ATOM   2394  CE1 TYR A 737      53.510  62.470  58.730  1.00  0.00           C
ATOM   2395  HE1 TYR A 737      53.040  61.970  59.560  1.00  0.00           H
ATOM   2396  CZ  TYR A 737      54.040  63.740  58.960  1.00  0.00           C
ATOM   2397  OH  TYR A 737      53.890  64.290  60.240  1.00  0.00           O
ATOM   2398  HH  TYR A 737      53.900  63.600  60.900  1.00  0.00           H
ATOM   2399  CD2 TYR A 737      55.060  63.740  56.730  1.00  0.00           C
ATOM   2400  HD2 TYR A 737      55.650  64.240  55.980  1.00  0.00           H
ATOM   2401  CE2 TYR A 737      54.720  64.420  57.950  1.00  0.00           C
ATOM   2402  HE2 TYR A 737      55.210  65.370  58.050  1.00  0.00           H
ATOM   2403  C   TYR A 737      56.060  59.790  56.640  1.00  0.00           C
ATOM   2404  O   TYR A 737      56.710  60.100  57.630  1.00  0.00           O
ATOM   2405  N   GLU A 738      55.380  58.610  56.520  1.00  0.00           N
ATOM   2406  HN  GLU A 738      54.960  58.410  55.650  1.00  0.00           H
ATOM   2407  CA  GLU A 738      55.280  57.600  57.640  1.00  0.00           C
ATOM   2408  HA  GLU A 738      54.830  58.020  58.530  1.00  0.00           H
ATOM   2409  CB  GLU A 738      54.360  56.390  57.320  1.00  0.00           C
ATOM   2410  HB1 GLU A 738      54.520  55.600  58.090  1.00  0.00           H
ATOM   2411  HB2 GLU A 738      54.630  55.890  56.370  1.00  0.00           H
ATOM   2412  CG  GLU A 738      52.830  56.700  57.070  1.00  0.00           C
ATOM   2413  HG1 GLU A 738      52.460  56.470  56.040  1.00  0.00           H
ATOM   2414  HG2 GLU A 738      52.680  57.800  57.130  1.00  0.00           H
ATOM   2415  CD  GLU A 738      51.920  56.250  58.110  1.00  0.00           C
ATOM   2416  OE1 GLU A 738      51.130  55.270  57.780  1.00  0.00           O
ATOM   2417  OE2 GLU A 738      51.770  56.920  59.200  1.00  0.00           O
ATOM   2418  C   GLU A 738      56.610  56.930  57.970  1.00  0.00           C
ATOM   2419  O   GLU A 738      57.000  56.770  59.180  1.00  0.00           O
ATOM   2420  N   ALA A 739      57.440  56.530  56.930  1.00  0.00           N
ATOM   2421  HN  ALA A 739      57.090  56.640  56.000  1.00  0.00           H
ATOM   2422  CA  ALA A 739      58.820  56.050  57.050  1.00  0.00           C
ATOM   2423  HA  ALA A 739      58.840  55.260  57.790  1.00  0.00           H
ATOM   2424  CB  ALA A 739      59.360  55.440  55.680  1.00  0.00           C
ATOM   2425  HB1 ALA A 739      60.350  54.980  55.790  1.00  0.00           H
ATOM   2426  HB2 ALA A 739      59.280  56.110  54.800  1.00  0.00           H
ATOM   2427  HB3 ALA A 739      58.660  54.580  55.550  1.00  0.00           H
ATOM   2428  C   ALA A 739      59.790  57.120  57.600  1.00  0.00           C
ATOM   2429  O   ALA A 739      60.560  56.840  58.510  1.00  0.00           O
ATOM   2430  N   LEU A 740      59.680  58.350  57.060  1.00  0.00           N
ATOM   2431  HN  LEU A 740      59.070  58.560  56.300  1.00  0.00           H
ATOM   2432  CA  LEU A 740      60.380  59.510  57.610  1.00  0.00           C
ATOM   2433  HA  LEU A 740      61.440  59.320  57.540  1.00  0.00           H
ATOM   2434  CB  LEU A 740      59.920  60.750  56.800  1.00  0.00           C
ATOM   2435  HB1 LEU A 740      58.810  60.740  56.820  1.00  0.00           H
ATOM   2436  HB2 LEU A 740      60.120  60.510  55.740  1.00  0.00           H
ATOM   2437  CG  LEU A 740      60.420  62.120  57.220  1.00  0.00           C
ATOM   2438  HG  LEU A 740      60.090  62.400  58.250  1.00  0.00           H
ATOM   2439  CD1 LEU A 740      61.930  62.070  57.200  1.00  0.00           C
ATOM   2440 HD11 LEU A 740      62.370  61.660  56.270  1.00  0.00           H
ATOM   2441 HD12 LEU A 740      62.340  61.460  58.030  1.00  0.00           H
ATOM   2442 HD13 LEU A 740      62.400  63.090  57.220  1.00  0.00           H
ATOM   2443  CD2 LEU A 740      59.920  63.260  56.340  1.00  0.00           C
ATOM   2444 HD21 LEU A 740      58.830  63.260  56.060  1.00  0.00           H
ATOM   2445 HD22 LEU A 740      60.350  63.190  55.330  1.00  0.00           H
ATOM   2446 HD23 LEU A 740      60.220  64.270  56.710  1.00  0.00           H
ATOM   2447  C   LEU A 740      60.060  59.810  59.060  1.00  0.00           C
ATOM   2448  O   LEU A 740      60.930  60.150  59.920  1.00  0.00           O
ATOM   2449  N   GLU A 741      58.720  59.760  59.400  1.00  0.00           N
ATOM   2450  HN  GLU A 741      58.020  59.710  58.690  1.00  0.00           H
ATOM   2451  CA  GLU A 741      58.310  59.930  60.730  1.00  0.00           C
ATOM   2452  HA  GLU A 741      58.610  60.880  61.170  1.00  0.00           H
ATOM   2453  CB  GLU A 741      56.740  59.980  60.930  1.00  0.00           C
ATOM   2454  HB1 GLU A 741      56.430  59.030  60.430  1.00  0.00           H
ATOM   2455  HB2 GLU A 741      56.350  60.820  60.320  1.00  0.00           H
ATOM   2456  CG  GLU A 741      56.130  59.900  62.260  1.00  0.00           C
ATOM   2457  HG1 GLU A 741      56.160  60.850  62.850  1.00  0.00           H
ATOM   2458  HG2 GLU A 741      56.580  59.110  62.890  1.00  0.00           H
ATOM   2459  CD  GLU A 741      54.690  59.410  62.190  1.00  0.00           C
ATOM   2460  OE1 GLU A 741      54.410  58.370  61.610  1.00  0.00           O
ATOM   2461  OE2 GLU A 741      53.820  60.130  62.690  1.00  0.00           O
ATOM   2462  C   GLU A 741      58.840  58.840  61.680  1.00  0.00           C
ATOM   2463  O   GLU A 741      59.200  59.120  62.800  1.00  0.00           O
ATOM   2464  N   LYS A 742      58.920  57.600  61.190  1.00  0.00           N
ATOM   2465  HN  LYS A 742      58.610  57.540  60.240  1.00  0.00           H
ATOM   2466  CA  LYS A 742      59.140  56.430  62.060  1.00  0.00           C
ATOM   2467  HA  LYS A 742      58.380  56.400  62.840  1.00  0.00           H
ATOM   2468  CB  LYS A 742      58.960  55.130  61.240  1.00  0.00           C
ATOM   2469  HB1 LYS A 742      59.640  55.120  60.360  1.00  0.00           H
ATOM   2470  HB2 LYS A 742      57.980  55.060  60.720  1.00  0.00           H
ATOM   2471  CG  LYS A 742      59.170  53.770  62.080  1.00  0.00           C
ATOM   2472  HG1 LYS A 742      60.220  53.580  62.390  1.00  0.00           H
ATOM   2473  HG2 LYS A 742      58.930  52.990  61.340  1.00  0.00           H
ATOM   2474  CD  LYS A 742      58.230  53.660  63.260  1.00  0.00           C
ATOM   2475  HD1 LYS A 742      58.230  54.560  63.920  1.00  0.00           H
ATOM   2476  HD2 LYS A 742      58.540  52.800  63.900  1.00  0.00           H
ATOM   2477  CE  LYS A 742      56.770  53.610  62.840  1.00  0.00           C
ATOM   2478  HE1 LYS A 742      56.610  52.650  62.280  1.00  0.00           H
ATOM   2479  HE2 LYS A 742      56.510  54.450  62.160  1.00  0.00           H
ATOM   2480  NZ  LYS A 742      55.850  53.600  64.020  1.00  0.00           N
ATOM   2481  HZ1 LYS A 742      55.810  52.650  64.450  1.00  0.00           H
ATOM   2482  HZ2 LYS A 742      54.900  53.960  63.810  1.00  0.00           H
ATOM   2483  HZ3 LYS A 742      56.250  54.200  64.760  1.00  0.00           H
ATOM   2484  C   LYS A 742      60.450  56.460  62.820  1.00  0.00           C
ATOM   2485  O   LYS A 742      60.520  55.970  63.980  1.00  0.00           O
ATOM   2486  N   LEU A 743      61.530  57.020  62.200  1.00  0.00           N
ATOM   2487  HN  LEU A 743      61.480  57.280  61.230  1.00  0.00           H
ATOM   2488  CA  LEU A 743      62.870  57.310  62.840  1.00  0.00           C
ATOM   2489  HA  LEU A 743      63.210  56.390  63.300  1.00  0.00           H
ATOM   2490  CB  LEU A 743      63.700  58.080  61.830  1.00  0.00           C
ATOM   2491  HB1 LEU A 743      64.740  58.130  62.220  1.00  0.00           H
ATOM   2492  HB2 LEU A 743      63.350  59.120  61.650  1.00  0.00           H
ATOM   2493  CG  LEU A 743      63.890  57.350  60.480  1.00  0.00           C
ATOM   2494  HG  LEU A 743      62.880  57.210  60.040  1.00  0.00           H
ATOM   2495  CD1 LEU A 743      64.740  58.200  59.570  1.00  0.00           C
ATOM   2496 HD11 LEU A 743      65.700  58.320  60.140  1.00  0.00           H
ATOM   2497 HD12 LEU A 743      64.240  59.190  59.430  1.00  0.00           H
ATOM   2498 HD13 LEU A 743      65.000  57.690  58.620  1.00  0.00           H
ATOM   2499  CD2 LEU A 743      64.550  55.950  60.780  1.00  0.00           C
ATOM   2500 HD21 LEU A 743      65.510  56.080  61.320  1.00  0.00           H
ATOM   2501 HD22 LEU A 743      64.670  55.320  59.860  1.00  0.00           H
ATOM   2502 HD23 LEU A 743      63.900  55.290  61.390  1.00  0.00           H
ATOM   2503  C   LEU A 743      62.870  58.170  64.100  1.00  0.00           C
ATOM   2504  O   LEU A 743      63.610  57.860  65.050  1.00  0.00           O
ATOM   2505  N   PHE A 744      62.050  59.190  64.150  1.00  0.00           N
ATOM   2506  HN  PHE A 744      61.540  59.260  63.300  1.00  0.00           H
ATOM   2507  CA  PHE A 744      61.800  59.870  65.330  1.00  0.00           C
ATOM   2508  HA  PHE A 744      62.730  60.070  65.840  1.00  0.00           H
ATOM   2509  CB  PHE A 744      61.180  61.200  64.980  1.00  0.00           C
ATOM   2510  HB1 PHE A 744      61.160  61.640  66.000  1.00  0.00           H
ATOM   2511  HB2 PHE A 744      60.120  61.160  64.660  1.00  0.00           H
ATOM   2512  CG  PHE A 744      62.020  61.910  63.900  1.00  0.00           C
ATOM   2513  CD1 PHE A 744      61.630  61.940  62.600  1.00  0.00           C
ATOM   2514  HD1 PHE A 744      60.810  61.290  62.340  1.00  0.00           H
ATOM   2515  CE1 PHE A 744      62.410  62.420  61.550  1.00  0.00           C
ATOM   2516  HE1 PHE A 744      62.160  62.320  60.500  1.00  0.00           H
ATOM   2517  CZ  PHE A 744      63.500  63.300  61.920  1.00  0.00           C
ATOM   2518  HZ  PHE A 744      64.000  63.870  61.170  1.00  0.00           H
ATOM   2519  CD2 PHE A 744      63.130  62.770  64.260  1.00  0.00           C
ATOM   2520  HD2 PHE A 744      63.410  62.870  65.300  1.00  0.00           H
ATOM   2521  CE2 PHE A 744      63.840  63.440  63.310  1.00  0.00           C
ATOM   2522  HE2 PHE A 744      64.570  64.180  63.620  1.00  0.00           H
ATOM   2523  C   PHE A 744      60.820  59.230  66.290  1.00  0.00           C
ATOM   2524  O   PHE A 744      60.840  59.540  67.490  1.00  0.00           O
ATOM   2525  N   ASP A 745      59.870  58.410  65.790  1.00  0.00           N
ATOM   2526  HN  ASP A 745      59.660  58.320  64.810  1.00  0.00           H
ATOM   2527  CA  ASP A 745      59.120  57.520  66.690  1.00  0.00           C
ATOM   2528  HA  ASP A 745      58.680  58.150  67.450  1.00  0.00           H
ATOM   2529  CB  ASP A 745      57.970  57.000  65.920  1.00  0.00           C
ATOM   2530  HB1 ASP A 745      58.270  56.520  64.960  1.00  0.00           H
ATOM   2531  HB2 ASP A 745      57.320  57.860  65.650  1.00  0.00           H
ATOM   2532  CG  ASP A 745      57.030  56.040  66.620  1.00  0.00           C
ATOM   2533  OD1 ASP A 745      56.550  56.430  67.800  1.00  0.00           O
ATOM   2534  OD2 ASP A 745      56.730  54.910  66.160  1.00  0.00           O
ATOM   2535  C   ASP A 745      59.990  56.430  67.360  1.00  0.00           C
ATOM   2536  O   ASP A 745      59.890  56.190  68.560  1.00  0.00           O
ATOM   2537  N   LEU A 746      60.880  55.790  66.630  1.00  0.00           N
ATOM   2538  HN  LEU A 746      60.950  55.920  65.640  1.00  0.00           H
ATOM   2539  CA  LEU A 746      61.870  54.890  67.230  1.00  0.00           C
ATOM   2540  HA  LEU A 746      61.270  54.210  67.820  1.00  0.00           H
ATOM   2541  CB  LEU A 746      62.730  54.240  66.050  1.00  0.00           C
ATOM   2542  HB1 LEU A 746      63.660  53.760  66.430  1.00  0.00           H
ATOM   2543  HB2 LEU A 746      63.050  54.860  65.180  1.00  0.00           H
ATOM   2544  CG  LEU A 746      61.950  53.000  65.340  1.00  0.00           C
ATOM   2545  HG  LEU A 746      60.860  53.170  65.170  1.00  0.00           H
ATOM   2546  CD1 LEU A 746      62.580  52.660  63.920  1.00  0.00           C
ATOM   2547 HD11 LEU A 746      62.770  53.600  63.350  1.00  0.00           H
ATOM   2548 HD12 LEU A 746      62.020  51.890  63.340  1.00  0.00           H
ATOM   2549 HD13 LEU A 746      63.640  52.330  63.980  1.00  0.00           H
ATOM   2550  CD2 LEU A 746      62.150  51.710  66.300  1.00  0.00           C
ATOM   2551 HD21 LEU A 746      63.190  51.360  66.120  1.00  0.00           H
ATOM   2552 HD22 LEU A 746      61.480  50.870  65.980  1.00  0.00           H
ATOM   2553 HD23 LEU A 746      62.010  51.840  67.390  1.00  0.00           H
ATOM   2554  C   LEU A 746      62.840  55.550  68.160  1.00  0.00           C
ATOM   2555  O   LEU A 746      63.310  54.980  69.140  1.00  0.00           O
ATOM   2556  N   GLY A 747      63.150  56.850  67.850  1.00  0.00           N
ATOM   2557  HN  GLY A 747      62.790  57.300  67.030  1.00  0.00           H
ATOM   2558  CA  GLY A 747      63.960  57.740  68.660  1.00  0.00           C
ATOM   2559  HA1 GLY A 747      64.020  58.630  68.050  1.00  0.00           H
ATOM   2560  HA2 GLY A 747      64.910  57.280  68.910  1.00  0.00           H
ATOM   2561  C   GLY A 747      63.220  58.080  69.990  1.00  0.00           C
ATOM   2562  O   GLY A 747      63.810  58.140  71.070  1.00  0.00           O
ATOM   2563  N   GLU A 748      61.880  58.340  70.050  1.00  0.00           N
ATOM   2564  HN  GLU A 748      61.320  58.360  69.220  1.00  0.00           H
ATOM   2565  CA  GLU A 748      61.020  58.440  71.280  1.00  0.00           C
ATOM   2566  HA  GLU A 748      61.540  59.170  71.890  1.00  0.00           H
ATOM   2567  CB  GLU A 748      59.590  58.830  70.970  1.00  0.00           C
ATOM   2568  HB1 GLU A 748      59.160  58.910  71.990  1.00  0.00           H
ATOM   2569  HB2 GLU A 748      59.100  58.100  70.290  1.00  0.00           H
ATOM   2570  CG  GLU A 748      59.350  60.340  70.350  1.00  0.00           C
ATOM   2571  HG1 GLU A 748      59.400  60.250  69.240  1.00  0.00           H
ATOM   2572  HG2 GLU A 748      60.170  61.020  70.650  1.00  0.00           H
ATOM   2573  CD  GLU A 748      58.030  60.860  70.800  1.00  0.00           C
ATOM   2574  OE1 GLU A 748      56.960  60.450  70.190  1.00  0.00           O
ATOM   2575  OE2 GLU A 748      57.950  61.690  71.730  1.00  0.00           O
ATOM   2576  C   GLU A 748      61.080  57.090  72.090  1.00  0.00           C
ATOM   2577  O   GLU A 748      61.260  57.100  73.290  1.00  0.00           O
ATOM   2578  N   THR A 749      60.900  55.910  71.340  1.00  0.00           N
ATOM   2579  HN  THR A 749      60.750  55.870  70.350  1.00  0.00           H
ATOM   2580  CA  THR A 749      61.010  54.660  72.090  1.00  0.00           C
ATOM   2581  HA  THR A 749      60.310  54.720  72.920  1.00  0.00           H
ATOM   2582  CB  THR A 749      60.430  53.380  71.340  1.00  0.00           C
ATOM   2583  HB  THR A 749      61.210  52.960  70.660  1.00  0.00           H
ATOM   2584  OG1 THR A 749      59.280  53.690  70.670  1.00  0.00           O
ATOM   2585  HG1 THR A 749      59.300  53.350  69.780  1.00  0.00           H
ATOM   2586  CG2 THR A 749      60.130  52.270  72.350  1.00  0.00           C
ATOM   2587 HG21 THR A 749      61.050  51.980  72.900  1.00  0.00           H
ATOM   2588 HG22 THR A 749      59.720  51.340  71.910  1.00  0.00           H
ATOM   2589 HG23 THR A 749      59.420  52.560  73.150  1.00  0.00           H
ATOM   2590  C   THR A 749      62.370  54.270  72.690  1.00  0.00           C
ATOM   2591  O   THR A 749      62.460  54.150  73.920  1.00  0.00           O
ATOM   2592  N   TYR A 750      63.430  54.260  71.900  1.00  0.00           N
ATOM   2593  HN  TYR A 750      63.200  54.510  70.960  1.00  0.00           H
ATOM   2594  CA  TYR A 750      64.740  53.820  72.310  1.00  0.00           C
ATOM   2595  HA  TYR A 750      64.650  53.360  73.290  1.00  0.00           H
ATOM   2596  CB  TYR A 750      65.350  52.670  71.340  1.00  0.00           C
ATOM   2597  HB1 TYR A 750      66.370  52.330  71.650  1.00  0.00           H
ATOM   2598  HB2 TYR A 750      65.470  53.140  70.350  1.00  0.00           H
ATOM   2599  CG  TYR A 750      64.470  51.380  71.310  1.00  0.00           C
ATOM   2600  CD1 TYR A 750      63.400  51.230  70.420  1.00  0.00           C
ATOM   2601  HD1 TYR A 750      63.140  52.060  69.780  1.00  0.00           H
ATOM   2602  CE1 TYR A 750      62.610  50.090  70.460  1.00  0.00           C
ATOM   2603  HE1 TYR A 750      61.750  50.040  69.810  1.00  0.00           H
ATOM   2604  CZ  TYR A 750      62.920  48.970  71.290  1.00  0.00           C
ATOM   2605  OH  TYR A 750      62.100  47.850  71.440  1.00  0.00           O
ATOM   2606  HH  TYR A 750      62.480  47.350  72.160  1.00  0.00           H
ATOM   2607  CD2 TYR A 750      64.740  50.370  72.210  1.00  0.00           C
ATOM   2608  HD2 TYR A 750      65.490  50.550  72.970  1.00  0.00           H
ATOM   2609  CE2 TYR A 750      63.930  49.160  72.180  1.00  0.00           C
ATOM   2610  HE2 TYR A 750      64.220  48.380  72.890  1.00  0.00           H
ATOM   2611  C   TYR A 750      65.710  54.860  72.600  1.00  0.00           C
ATOM   2612  O   TYR A 750      66.760  54.560  73.090  1.00  0.00           O
ATOM   2613  N   ALA A 751      65.440  56.120  72.310  1.00  0.00           N
ATOM   2614  HN  ALA A 751      64.510  56.400  72.060  1.00  0.00           H
ATOM   2615  CA  ALA A 751      66.430  57.160  72.470  1.00  0.00           C
ATOM   2616  HA  ALA A 751      66.140  58.070  71.970  1.00  0.00           H
ATOM   2617  CB  ALA A 751      66.490  57.510  73.940  1.00  0.00           C
ATOM   2618  HB1 ALA A 751      67.040  56.670  74.390  1.00  0.00           H
ATOM   2619  HB2 ALA A 751      65.500  57.500  74.450  1.00  0.00           H
ATOM   2620  HB3 ALA A 751      67.080  58.420  74.210  1.00  0.00           H
ATOM   2621  C   ALA A 751      67.750  56.880  71.760  1.00  0.00           C
ATOM   2622  O   ALA A 751      67.820  56.070  70.790  1.00  0.00           O
ATOM   2623  N   PHE A 752      68.880  57.540  72.210  1.00  0.00           N
ATOM   2624  HN  PHE A 752      68.950  58.390  72.730  1.00  0.00           H
ATOM   2625  CA  PHE A 752      70.240  56.990  71.960  1.00  0.00           C
ATOM   2626  HA  PHE A 752      70.120  56.320  71.130  1.00  0.00           H
ATOM   2627  CB  PHE A 752      71.380  58.120  71.780  1.00  0.00           C
ATOM   2628  HB1 PHE A 752      72.420  57.810  71.520  1.00  0.00           H
ATOM   2629  HB2 PHE A 752      71.470  58.630  72.750  1.00  0.00           H
ATOM   2630  CG  PHE A 752      70.970  59.060  70.680  1.00  0.00           C
ATOM   2631  CD1 PHE A 752      70.970  60.490  70.910  1.00  0.00           C
ATOM   2632  HD1 PHE A 752      71.240  60.850  71.890  1.00  0.00           H
ATOM   2633  CE1 PHE A 752      70.540  61.320  69.900  1.00  0.00           C
ATOM   2634  HE1 PHE A 752      70.520  62.370  70.160  1.00  0.00           H
ATOM   2635  CZ  PHE A 752      70.210  60.870  68.620  1.00  0.00           C
ATOM   2636  HZ  PHE A 752      69.970  61.560  67.820  1.00  0.00           H
ATOM   2637  CD2 PHE A 752      70.530  58.600  69.390  1.00  0.00           C
ATOM   2638  HD2 PHE A 752      70.380  57.540  69.250  1.00  0.00           H
ATOM   2639  CE2 PHE A 752      70.180  59.520  68.360  1.00  0.00           C
ATOM   2640  HE2 PHE A 752      69.970  59.200  67.340  1.00  0.00           H
ATOM   2641  C   PHE A 752      70.640  56.040  73.110  1.00  0.00           C
ATOM   2642  O   PHE A 752      70.090  56.140  74.210  1.00  0.00           O
ATOM   2643  N   PRO A 822      71.550  55.120  73.080  1.00  0.00           N
ATOM   2644  CD  PRO A 822      72.200  54.920  74.360  1.00  0.00           C
ATOM   2645  HD1 PRO A 822      71.920  53.940  74.810  1.00  0.00           H
ATOM   2646  HD2 PRO A 822      72.130  55.780  75.060  1.00  0.00           H
ATOM   2647  CA  PRO A 822      72.550  54.980  71.980  1.00  0.00           C
ATOM   2648  HA  PRO A 822      72.220  55.510  71.100  1.00  0.00           H
ATOM   2649  CB  PRO A 822      73.830  55.440  72.680  1.00  0.00           C
ATOM   2650  HB1 PRO A 822      73.860  56.550  72.690  1.00  0.00           H
ATOM   2651  HB2 PRO A 822      74.730  55.070  72.160  1.00  0.00           H
ATOM   2652  CG  PRO A 822      73.770  54.890  74.130  1.00  0.00           C
ATOM   2653  HG1 PRO A 822      74.210  53.870  74.030  1.00  0.00           H
ATOM   2654  HG2 PRO A 822      74.460  55.530  74.730  1.00  0.00           H
ATOM   2655  C   PRO A 822      72.570  53.520  71.580  1.00  0.00           C
ATOM   2656  O   PRO A 822      73.290  53.080  70.710  1.00  0.00           O
ATOM   2657  N   ASP A 823      71.890  52.680  72.360  1.00  0.00           N
ATOM   2658  HN  ASP A 823      71.150  52.970  72.970  1.00  0.00           H
ATOM   2659  CA  ASP A 823      72.020  51.240  72.520  1.00  0.00           C
ATOM   2660  HA  ASP A 823      73.080  51.050  72.520  1.00  0.00           H
ATOM   2661  CB  ASP A 823      71.510  50.770  73.940  1.00  0.00           C
ATOM   2662  HB1 ASP A 823      72.220  51.100  74.710  1.00  0.00           H
ATOM   2663  HB2 ASP A 823      71.460  49.670  74.030  1.00  0.00           H
ATOM   2664  CG  ASP A 823      70.240  51.420  74.480  1.00  0.00           C
ATOM   2665  OD1 ASP A 823      69.650  52.400  73.940  1.00  0.00           O
ATOM   2666  OD2 ASP A 823      69.730  50.810  75.440  1.00  0.00           O
ATOM   2667  C   ASP A 823      71.380  50.380  71.490  1.00  0.00           C
ATOM   2668  O   ASP A 823      71.790  49.260  71.260  1.00  0.00           O
ATOM   2669  N   VAL A 824      70.180  50.800  70.920  1.00  0.00           N
ATOM   2670  HN  VAL A 824      69.770  51.640  71.260  1.00  0.00           H
ATOM   2671  CA  VAL A 824      69.480  49.970  70.050  1.00  0.00           C
ATOM   2672  HA  VAL A 824      69.960  49.020  69.840  1.00  0.00           H
ATOM   2673  CB  VAL A 824      68.040  49.780  70.680  1.00  0.00           C
ATOM   2674  HB  VAL A 824      67.640  50.700  71.140  1.00  0.00           H
ATOM   2675  CG1 VAL A 824      66.990  49.200  69.710  1.00  0.00           C
ATOM   2676 HG11 VAL A 824      66.710  49.940  68.920  1.00  0.00           H
ATOM   2677 HG12 VAL A 824      66.130  48.730  70.220  1.00  0.00           H
ATOM   2678 HG13 VAL A 824      67.440  48.310  69.230  1.00  0.00           H
ATOM   2679  CG2 VAL A 824      68.160  48.750  71.850  1.00  0.00           C
ATOM   2680 HG21 VAL A 824      67.180  48.540  72.310  1.00  0.00           H
ATOM   2681 HG22 VAL A 824      68.830  49.140  72.660  1.00  0.00           H
ATOM   2682 HG23 VAL A 824      68.720  47.840  71.550  1.00  0.00           H
ATOM   2683  C   VAL A 824      69.270  50.650  68.720  1.00  0.00           C
ATOM   2684  O   VAL A 824      69.200  50.120  67.620  1.00  0.00           O
ATOM   2685  N   LEU A 825      68.930  51.990  68.730  1.00  0.00           N
ATOM   2686  HN  LEU A 825      69.040  52.480  69.600  1.00  0.00           H
ATOM   2687  CA  LEU A 825      68.420  52.780  67.650  1.00  0.00           C
ATOM   2688  HA  LEU A 825      67.460  52.510  67.220  1.00  0.00           H
ATOM   2689  CB  LEU A 825      68.360  54.270  67.960  1.00  0.00           C
ATOM   2690  HB1 LEU A 825      69.360  54.580  68.320  1.00  0.00           H
ATOM   2691  HB2 LEU A 825      67.690  54.280  68.850  1.00  0.00           H
ATOM   2692  CG  LEU A 825      67.860  55.190  66.820  1.00  0.00           C
ATOM   2693  HG  LEU A 825      68.620  55.090  66.010  1.00  0.00           H
ATOM   2694  CD1 LEU A 825      66.500  54.910  66.230  1.00  0.00           C
ATOM   2695 HD11 LEU A 825      65.780  54.940  67.060  1.00  0.00           H
ATOM   2696 HD12 LEU A 825      66.550  53.880  65.800  1.00  0.00           H
ATOM   2697 HD13 LEU A 825      66.230  55.570  65.380  1.00  0.00           H
ATOM   2698  CD2 LEU A 825      67.990  56.650  67.310  1.00  0.00           C
ATOM   2699 HD21 LEU A 825      67.650  57.300  66.480  1.00  0.00           H
ATOM   2700 HD22 LEU A 825      69.020  56.810  67.720  1.00  0.00           H
ATOM   2701 HD23 LEU A 825      67.340  56.930  68.170  1.00  0.00           H
ATOM   2702  C   LEU A 825      69.410  52.770  66.440  1.00  0.00           C
ATOM   2703  O   LEU A 825      69.080  52.760  65.250  1.00  0.00           O
ATOM   2704  N   PHE A 826      70.810  52.890  66.710  1.00  0.00           N
ATOM   2705  HN  PHE A 826      71.280  52.760  67.570  1.00  0.00           H
ATOM   2706  CA  PHE A 826      71.660  53.030  65.620  1.00  0.00           C
ATOM   2707  HA  PHE A 826      71.360  53.760  64.900  1.00  0.00           H
ATOM   2708  CB  PHE A 826      73.100  53.450  66.010  1.00  0.00           C
ATOM   2709  HB1 PHE A 826      73.750  53.540  65.100  1.00  0.00           H
ATOM   2710  HB2 PHE A 826      73.560  52.590  66.550  1.00  0.00           H
ATOM   2711  CG  PHE A 826      73.090  54.820  66.800  1.00  0.00           C
ATOM   2712  CD1 PHE A 826      72.790  56.010  66.090  1.00  0.00           C
ATOM   2713  HD1 PHE A 826      72.540  55.980  65.030  1.00  0.00           H
ATOM   2714  CE1 PHE A 826      72.890  57.270  66.670  1.00  0.00           C
ATOM   2715  HE1 PHE A 826      72.550  58.070  66.030  1.00  0.00           H
ATOM   2716  CZ  PHE A 826      73.160  57.360  68.040  1.00  0.00           C
ATOM   2717  HZ  PHE A 826      73.220  58.320  68.540  1.00  0.00           H
ATOM   2718  CD2 PHE A 826      73.450  54.900  68.120  1.00  0.00           C
ATOM   2719  HD2 PHE A 826      73.770  53.980  68.580  1.00  0.00           H
ATOM   2720  CE2 PHE A 826      73.440  56.150  68.740  1.00  0.00           C
ATOM   2721  HE2 PHE A 826      73.710  56.380  69.760  1.00  0.00           H
ATOM   2722  C   PHE A 826      71.670  51.780  64.700  1.00  0.00           C
ATOM   2723  O   PHE A 826      71.680  51.880  63.490  1.00  0.00           O
ATOM   2724  N   TRP A 827      71.650  50.570  65.250  1.00  0.00           N
ATOM   2725  HN  TRP A 827      71.860  50.500  66.210  1.00  0.00           H
ATOM   2726  CA  TRP A 827      71.430  49.290  64.660  1.00  0.00           C
ATOM   2727  HA  TRP A 827      72.070  49.010  63.840  1.00  0.00           H
ATOM   2728  CB  TRP A 827      71.540  48.230  65.780  1.00  0.00           C
ATOM   2729  HB1 TRP A 827      71.580  47.270  65.220  1.00  0.00           H
ATOM   2730  HB2 TRP A 827      70.620  48.360  66.380  1.00  0.00           H
ATOM   2731  CG  TRP A 827      72.730  48.330  66.680  1.00  0.00           C
ATOM   2732  CD1 TRP A 827      72.760  48.160  68.020  1.00  0.00           C
ATOM   2733  HD1 TRP A 827      71.950  47.600  68.470  1.00  0.00           H
ATOM   2734  NE1 TRP A 827      73.970  48.600  68.540  1.00  0.00           N
ATOM   2735  HE1 TRP A 827      74.190  48.570  69.500  1.00  0.00           H
ATOM   2736  CE2 TRP A 827      74.810  48.970  67.540  1.00  0.00           C
ATOM   2737  CD2 TRP A 827      74.020  48.770  66.310  1.00  0.00           C
ATOM   2738  CE3 TRP A 827      74.650  49.280  65.110  1.00  0.00           C
ATOM   2739  HE3 TRP A 827      74.200  49.300  64.130  1.00  0.00           H
ATOM   2740  CZ3 TRP A 827      75.980  49.660  65.250  1.00  0.00           C
ATOM   2741  HZ3 TRP A 827      76.480  49.800  64.310  1.00  0.00           H
ATOM   2742  CZ2 TRP A 827      76.120  49.390  67.600  1.00  0.00           C
ATOM   2743  HZ2 TRP A 827      76.610  49.420  68.560  1.00  0.00           H
ATOM   2744  CH2 TRP A 827      76.670  49.760  66.400  1.00  0.00           C
ATOM   2745  HH2 TRP A 827      77.710  50.060  66.490  1.00  0.00           H
ATOM   2746  C   TRP A 827      70.090  49.230  63.910  1.00  0.00           C
ATOM   2747  O   TRP A 827      70.040  48.750  62.790  1.00  0.00           O
ATOM   2748  N   CYS A 828      69.030  49.780  64.510  1.00  0.00           N
ATOM   2749  HN  CYS A 828      69.160  50.150  65.430  1.00  0.00           H
ATOM   2750  CA  CYS A 828      67.670  49.860  63.930  1.00  0.00           C
ATOM   2751  HA  CYS A 828      67.350  48.850  63.720  1.00  0.00           H
ATOM   2752  CB  CYS A 828      66.670  50.590  64.820  1.00  0.00           C
ATOM   2753  HB1 CYS A 828      65.720  50.850  64.310  1.00  0.00           H
ATOM   2754  HB2 CYS A 828      67.180  51.480  65.240  1.00  0.00           H
ATOM   2755  SG  CYS A 828      66.060  49.660  66.220  1.00  0.00           S
ATOM   2756  HG1 CYS A 828      67.200  49.570  66.890  1.00  0.00           H
ATOM   2757  C   CYS A 828      67.700  50.490  62.630  1.00  0.00           C
ATOM   2758  O   CYS A 828      67.150  50.080  61.670  1.00  0.00           O
ATOM   2759  N   VAL A 829      68.500  51.570  62.520  1.00  0.00           N
ATOM   2760  HN  VAL A 829      68.970  51.990  63.300  1.00  0.00           H
ATOM   2761  CA  VAL A 829      68.520  52.510  61.390  1.00  0.00           C
ATOM   2762  HA  VAL A 829      67.610  52.930  60.990  1.00  0.00           H
ATOM   2763  CB  VAL A 829      69.170  53.910  61.720  1.00  0.00           C
ATOM   2764  HB  VAL A 829      70.120  53.820  62.280  1.00  0.00           H
ATOM   2765  CG1 VAL A 829      69.490  54.720  60.460  1.00  0.00           C
ATOM   2766 HG11 VAL A 829      68.630  54.880  59.780  1.00  0.00           H
ATOM   2767 HG12 VAL A 829      70.050  54.100  59.730  1.00  0.00           H
ATOM   2768 HG13 VAL A 829      70.060  55.650  60.700  1.00  0.00           H
ATOM   2769  CG2 VAL A 829      68.190  54.770  62.640  1.00  0.00           C
ATOM   2770 HG21 VAL A 829      67.170  54.780  62.240  1.00  0.00           H
ATOM   2771 HG22 VAL A 829      68.610  55.800  62.710  1.00  0.00           H
ATOM   2772 HG23 VAL A 829      68.190  54.360  63.680  1.00  0.00           H
ATOM   2773  C   VAL A 829      69.310  51.890  60.260  1.00  0.00           C
ATOM   2774  O   VAL A 829      68.950  51.830  59.100  1.00  0.00           O
ATOM   2775  N   ILE A 830      70.410  51.250  60.720  1.00  0.00           N
ATOM   2776  HN  ILE A 830      70.540  51.090  61.690  1.00  0.00           H
ATOM   2777  CA  ILE A 830      71.310  50.510  59.910  1.00  0.00           C
ATOM   2778  HA  ILE A 830      71.600  51.160  59.080  1.00  0.00           H
ATOM   2779  CB  ILE A 830      72.650  50.160  60.620  1.00  0.00           C
ATOM   2780  HB  ILE A 830      72.510  49.890  61.680  1.00  0.00           H
ATOM   2781  CG2 ILE A 830      73.400  48.940  59.940  1.00  0.00           C
ATOM   2782 HG21 ILE A 830      74.190  48.660  60.660  1.00  0.00           H
ATOM   2783 HG22 ILE A 830      73.930  49.340  59.050  1.00  0.00           H
ATOM   2784 HG23 ILE A 830      72.810  48.000  59.760  1.00  0.00           H
ATOM   2785  CG1 ILE A 830      73.580  51.450  60.570  1.00  0.00           C
ATOM   2786 HG11 ILE A 830      72.970  52.320  60.910  1.00  0.00           H
ATOM   2787 HG12 ILE A 830      73.790  51.760  59.520  1.00  0.00           H
ATOM   2788  CD  ILE A 830      74.810  51.180  61.480  1.00  0.00           C
ATOM   2789  HD1 ILE A 830      75.670  50.700  60.980  1.00  0.00           H
ATOM   2790  HD2 ILE A 830      74.420  50.550  62.310  1.00  0.00           H
ATOM   2791  HD3 ILE A 830      75.210  52.070  62.010  1.00  0.00           H
ATOM   2792  C   ILE A 830      70.660  49.310  59.260  1.00  0.00           C
ATOM   2793  O   ILE A 830      70.780  49.100  58.040  1.00  0.00           O
ATOM   2794  N   LEU A 831      69.850  48.500  60.000  1.00  0.00           N
ATOM   2795  HN  LEU A 831      70.010  48.620  60.980  1.00  0.00           H
ATOM   2796  CA  LEU A 831      69.010  47.440  59.490  1.00  0.00           C
ATOM   2797  HA  LEU A 831      69.570  46.730  58.920  1.00  0.00           H
ATOM   2798  CB  LEU A 831      68.200  46.810  60.620  1.00  0.00           C
ATOM   2799  HB1 LEU A 831      67.370  47.460  60.980  1.00  0.00           H
ATOM   2800  HB2 LEU A 831      68.940  46.740  61.450  1.00  0.00           H
ATOM   2801  CG  LEU A 831      67.680  45.410  60.340  1.00  0.00           C
ATOM   2802  HG  LEU A 831      66.990  45.400  59.470  1.00  0.00           H
ATOM   2803  CD1 LEU A 831      68.780  44.350  60.020  1.00  0.00           C
ATOM   2804 HD11 LEU A 831      69.400  44.210  60.930  1.00  0.00           H
ATOM   2805 HD12 LEU A 831      69.500  44.690  59.250  1.00  0.00           H
ATOM   2806 HD13 LEU A 831      68.300  43.400  59.690  1.00  0.00           H
ATOM   2807  CD2 LEU A 831      66.840  45.000  61.600  1.00  0.00           C
ATOM   2808 HD21 LEU A 831      67.220  45.440  62.560  1.00  0.00           H
ATOM   2809 HD22 LEU A 831      66.790  43.900  61.700  1.00  0.00           H
ATOM   2810 HD23 LEU A 831      65.780  45.350  61.620  1.00  0.00           H
ATOM   2811  C   LEU A 831      67.970  48.000  58.450  1.00  0.00           C
ATOM   2812  O   LEU A 831      67.850  47.410  57.370  1.00  0.00           O
ATOM   2813  N   PHE A 832      67.400  49.130  58.770  1.00  0.00           N
ATOM   2814  HN  PHE A 832      67.800  49.670  59.510  1.00  0.00           H
ATOM   2815  CA  PHE A 832      66.430  49.820  57.940  1.00  0.00           C
ATOM   2816  HA  PHE A 832      65.580  49.190  57.740  1.00  0.00           H
ATOM   2817  CB  PHE A 832      65.780  50.960  58.740  1.00  0.00           C
ATOM   2818  HB1 PHE A 832      66.620  51.430  59.310  1.00  0.00           H
ATOM   2819  HB2 PHE A 832      65.100  50.520  59.500  1.00  0.00           H
ATOM   2820  CG  PHE A 832      65.080  52.060  57.970  1.00  0.00           C
ATOM   2821  CD1 PHE A 832      63.710  52.000  57.720  1.00  0.00           C
ATOM   2822  HD1 PHE A 832      63.140  51.090  57.820  1.00  0.00           H
ATOM   2823  CE1 PHE A 832      63.070  53.010  57.080  1.00  0.00           C
ATOM   2824  HE1 PHE A 832      62.080  52.840  56.690  1.00  0.00           H
ATOM   2825  CZ  PHE A 832      63.710  54.270  56.870  1.00  0.00           C
ATOM   2826  HZ  PHE A 832      63.210  55.100  56.380  1.00  0.00           H
ATOM   2827  CD2 PHE A 832      65.720  53.300  57.840  1.00  0.00           C
ATOM   2828  HD2 PHE A 832      66.750  53.320  58.180  1.00  0.00           H
ATOM   2829  CE2 PHE A 832      65.050  54.380  57.220  1.00  0.00           C
ATOM   2830  HE2 PHE A 832      65.670  55.260  57.200  1.00  0.00           H
ATOM   2831  C   PHE A 832      67.050  50.190  56.570  1.00  0.00           C
ATOM   2832  O   PHE A 832      66.490  49.800  55.510  1.00  0.00           O
ATOM   2833  N   PHE A 833      68.290  50.730  56.580  1.00  0.00           N
ATOM   2834  HN  PHE A 833      68.660  50.810  57.510  1.00  0.00           H
ATOM   2835  CA  PHE A 833      68.930  51.100  55.420  1.00  0.00           C
ATOM   2836  HA  PHE A 833      68.100  51.490  54.840  1.00  0.00           H
ATOM   2837  CB  PHE A 833      69.980  52.260  55.640  1.00  0.00           C
ATOM   2838  HB1 PHE A 833      70.810  52.320  54.910  1.00  0.00           H
ATOM   2839  HB2 PHE A 833      70.450  51.980  56.600  1.00  0.00           H
ATOM   2840  CG  PHE A 833      69.310  53.640  55.650  1.00  0.00           C
ATOM   2841  CD1 PHE A 833      68.560  53.920  54.510  1.00  0.00           C
ATOM   2842  HD1 PHE A 833      68.540  53.190  53.720  1.00  0.00           H
ATOM   2843  CE1 PHE A 833      67.960  55.190  54.390  1.00  0.00           C
ATOM   2844  HE1 PHE A 833      67.250  55.250  53.570  1.00  0.00           H
ATOM   2845  CZ  PHE A 833      67.850  56.020  55.500  1.00  0.00           C
ATOM   2846  HZ  PHE A 833      67.150  56.830  55.390  1.00  0.00           H
ATOM   2847  CD2 PHE A 833      69.410  54.510  56.680  1.00  0.00           C
ATOM   2848  HD2 PHE A 833      70.100  54.220  57.460  1.00  0.00           H
ATOM   2849  CE2 PHE A 833      68.630  55.720  56.600  1.00  0.00           C
ATOM   2850  HE2 PHE A 833      68.520  56.430  57.410  1.00  0.00           H
ATOM   2851  C   PHE A 833      69.550  49.990  54.640  1.00  0.00           C
ATOM   2852  O   PHE A 833      69.740  50.080  53.420  1.00  0.00           O
ATOM   2853  N   THR A 834      69.820  48.850  55.300  1.00  0.00           N
ATOM   2854  HN  THR A 834      69.500  48.710  56.230  1.00  0.00           H
ATOM   2855  CA  THR A 834      70.290  47.670  54.530  1.00  0.00           C
ATOM   2856  HA  THR A 834      70.840  48.070  53.700  1.00  0.00           H
ATOM   2857  CB  THR A 834      71.270  46.750  55.290  1.00  0.00           C
ATOM   2858  HB  THR A 834      71.260  45.680  54.990  1.00  0.00           H
ATOM   2859  OG1 THR A 834      71.050  46.710  56.710  1.00  0.00           O
ATOM   2860  HG1 THR A 834      71.080  47.630  56.950  1.00  0.00           H
ATOM   2861  CG2 THR A 834      72.660  47.260  54.990  1.00  0.00           C
ATOM   2862 HG21 THR A 834      72.660  47.300  53.880  1.00  0.00           H
ATOM   2863 HG22 THR A 834      73.430  46.610  55.460  1.00  0.00           H
ATOM   2864 HG23 THR A 834      72.860  48.320  55.290  1.00  0.00           H
ATOM   2865  C   THR A 834      69.050  46.980  53.910  1.00  0.00           C
ATOM   2866  O   THR A 834      69.140  46.400  52.870  1.00  0.00           O
ATOM   2867  N   THR A 835      67.850  47.050  54.500  1.00  0.00           N
ATOM   2868  HN  THR A 835      67.800  47.420  55.430  1.00  0.00           H
ATOM   2869  CA  THR A 835      66.690  46.390  54.040  1.00  0.00           C
ATOM   2870  HA  THR A 835      67.000  45.410  53.740  1.00  0.00           H
ATOM   2871  CB  THR A 835      65.560  46.240  55.040  1.00  0.00           C
ATOM   2872  HB  THR A 835      65.120  47.190  55.390  1.00  0.00           H
ATOM   2873  OG1 THR A 835      65.970  45.470  56.150  1.00  0.00           O
ATOM   2874  HG1 THR A 835      66.780  45.950  56.370  1.00  0.00           H
ATOM   2875  CG2 THR A 835      64.350  45.410  54.370  1.00  0.00           C
ATOM   2876 HG21 THR A 835      64.550  44.320  54.240  1.00  0.00           H
ATOM   2877 HG22 THR A 835      63.920  45.810  53.430  1.00  0.00           H
ATOM   2878 HG23 THR A 835      63.570  45.400  55.170  1.00  0.00           H
ATOM   2879  C   THR A 835      66.190  47.050  52.760  1.00  0.00           C
ATOM   2880  O   THR A 835      65.890  46.420  51.830  1.00  0.00           O
ATOM   2881  N   PHE A 836      66.060  48.370  52.720  1.00  0.00           N
ATOM   2882  HN  PHE A 836      66.160  49.060  53.440  1.00  0.00           H
ATOM   2883  CA  PHE A 836      65.900  49.130  51.510  1.00  0.00           C
ATOM   2884  HA  PHE A 836      64.990  48.700  51.110  1.00  0.00           H
ATOM   2885  CB  PHE A 836      65.550  50.590  51.920  1.00  0.00           C
ATOM   2886  HB1 PHE A 836      66.070  50.820  52.880  1.00  0.00           H
ATOM   2887  HB2 PHE A 836      64.510  50.620  52.300  1.00  0.00           H
ATOM   2888  CG  PHE A 836      65.760  51.720  50.980  1.00  0.00           C
ATOM   2889  CD1 PHE A 836      66.540  52.840  51.330  1.00  0.00           C
ATOM   2890  HD1 PHE A 836      66.990  52.810  52.310  1.00  0.00           H
ATOM   2891  CE1 PHE A 836      66.810  53.840  50.410  1.00  0.00           C
ATOM   2892  HE1 PHE A 836      67.460  54.650  50.730  1.00  0.00           H
ATOM   2893  CZ  PHE A 836      66.350  53.790  49.140  1.00  0.00           C
ATOM   2894  HZ  PHE A 836      66.560  54.560  48.400  1.00  0.00           H
ATOM   2895  CD2 PHE A 836      65.240  51.630  49.660  1.00  0.00           C
ATOM   2896  HD2 PHE A 836      64.580  50.880  49.290  1.00  0.00           H
ATOM   2897  CE2 PHE A 836      65.570  52.740  48.760  1.00  0.00           C
ATOM   2898  HE2 PHE A 836      64.990  52.750  47.850  1.00  0.00           H
ATOM   2899  C   PHE A 836      66.930  49.030  50.440  1.00  0.00           C
ATOM   2900  O   PHE A 836      66.660  48.870  49.200  1.00  0.00           O
ATOM   2901  N   PHE A 837      68.300  49.050  50.730  1.00  0.00           N
ATOM   2902  HN  PHE A 837      68.650  49.190  51.670  1.00  0.00           H
ATOM   2903  CA  PHE A 837      69.370  48.670  49.770  1.00  0.00           C
ATOM   2904  HA  PHE A 837      69.240  49.380  48.960  1.00  0.00           H
ATOM   2905  CB  PHE A 837      70.780  48.950  50.460  1.00  0.00           C
ATOM   2906  HB1 PHE A 837      70.880  48.320  51.380  1.00  0.00           H
ATOM   2907  HB2 PHE A 837      70.790  49.990  50.850  1.00  0.00           H
ATOM   2908  CG  PHE A 837      72.020  48.840  49.560  1.00  0.00           C
ATOM   2909  CD1 PHE A 837      71.900  48.790  48.140  1.00  0.00           C
ATOM   2910  HD1 PHE A 837      70.890  48.930  47.790  1.00  0.00           H
ATOM   2911  CE1 PHE A 837      73.070  48.890  47.450  1.00  0.00           C
ATOM   2912  HE1 PHE A 837      72.960  49.010  46.380  1.00  0.00           H
ATOM   2913  CZ  PHE A 837      74.350  48.840  48.010  1.00  0.00           C
ATOM   2914  HZ  PHE A 837      75.240  49.080  47.450  1.00  0.00           H
ATOM   2915  CD2 PHE A 837      73.350  48.750  50.160  1.00  0.00           C
ATOM   2916  HD2 PHE A 837      73.380  48.810  51.240  1.00  0.00           H
ATOM   2917  CE2 PHE A 837      74.490  48.610  49.360  1.00  0.00           C
ATOM   2918  HE2 PHE A 837      75.470  48.530  49.780  1.00  0.00           H
ATOM   2919  C   PHE A 837      69.180  47.240  49.250  1.00  0.00           C
ATOM   2920  O   PHE A 837      68.980  46.990  48.050  1.00  0.00           O
ATOM   2921  N   LEU A 838      69.030  46.250  50.110  1.00  0.00           N
ATOM   2922  HN  LEU A 838      68.980  46.510  51.070  1.00  0.00           H
ATOM   2923  CA  LEU A 838      69.120  44.850  49.710  1.00  0.00           C
ATOM   2924  HA  LEU A 838      70.020  44.730  49.130  1.00  0.00           H
ATOM   2925  CB  LEU A 838      69.280  43.870  50.870  1.00  0.00           C
ATOM   2926  HB1 LEU A 838      68.360  43.920  51.500  1.00  0.00           H
ATOM   2927  HB2 LEU A 838      70.180  44.130  51.470  1.00  0.00           H
ATOM   2928  CG  LEU A 838      69.510  42.430  50.400  1.00  0.00           C
ATOM   2929  HG  LEU A 838      68.660  42.100  49.750  1.00  0.00           H
ATOM   2930  CD1 LEU A 838      70.680  42.220  49.490  1.00  0.00           C
ATOM   2931 HD11 LEU A 838      70.740  41.150  49.170  1.00  0.00           H
ATOM   2932 HD12 LEU A 838      71.650  42.400  50.010  1.00  0.00           H
ATOM   2933 HD13 LEU A 838      70.740  42.860  48.580  1.00  0.00           H
ATOM   2934  CD2 LEU A 838      69.500  41.380  51.490  1.00  0.00           C
ATOM   2935 HD21 LEU A 838      68.520  41.500  52.000  1.00  0.00           H
ATOM   2936 HD22 LEU A 838      70.390  41.480  52.140  1.00  0.00           H
ATOM   2937 HD23 LEU A 838      69.570  40.380  51.010  1.00  0.00           H
ATOM   2938  C   LEU A 838      67.950  44.440  48.800  1.00  0.00           C
ATOM   2939  O   LEU A 838      68.170  43.850  47.760  1.00  0.00           O
ATOM   2940  N   SER A 839      66.740  44.860  49.190  1.00  0.00           N
ATOM   2941  HN  SER A 839      66.580  45.360  50.030  1.00  0.00           H
ATOM   2942  CA  SER A 839      65.480  44.560  48.410  1.00  0.00           C
ATOM   2943  HA  SER A 839      65.310  43.520  48.190  1.00  0.00           H
ATOM   2944  CB  SER A 839      64.140  44.910  49.130  1.00  0.00           C
ATOM   2945  HB1 SER A 839      63.870  44.250  49.980  1.00  0.00           H
ATOM   2946  HB2 SER A 839      63.340  44.920  48.350  1.00  0.00           H
ATOM   2947  OG  SER A 839      64.150  46.180  49.760  1.00  0.00           O
ATOM   2948  HG1 SER A 839      64.650  46.170  50.580  1.00  0.00           H
ATOM   2949  C   SER A 839      65.590  45.280  46.990  1.00  0.00           C
ATOM   2950  O   SER A 839      65.250  44.680  45.970  1.00  0.00           O
ATOM   2951  N   SER A 840      65.980  46.590  46.960  1.00  0.00           N
ATOM   2952  HN  SER A 840      66.050  47.100  47.820  1.00  0.00           H
ATOM   2953  CA  SER A 840      66.210  47.320  45.690  1.00  0.00           C
ATOM   2954  HA  SER A 840      65.260  47.250  45.190  1.00  0.00           H
ATOM   2955  CB  SER A 840      66.570  48.830  45.840  1.00  0.00           C
ATOM   2956  HB1 SER A 840      65.660  49.300  46.260  1.00  0.00           H
ATOM   2957  HB2 SER A 840      66.740  49.280  44.840  1.00  0.00           H
ATOM   2958  OG  SER A 840      67.650  49.100  46.700  1.00  0.00           O
ATOM   2959  HG1 SER A 840      67.320  49.080  47.620  1.00  0.00           H
ATOM   2960  C   SER A 840      67.310  46.710  44.810  1.00  0.00           C
ATOM   2961  O   SER A 840      67.140  46.700  43.590  1.00  0.00           O
ATOM   2962  N   PHE A 841      68.430  46.290  45.410  1.00  0.00           N
ATOM   2963  HN  PHE A 841      68.490  46.320  46.410  1.00  0.00           H
ATOM   2964  CA  PHE A 841      69.470  45.680  44.660  1.00  0.00           C
ATOM   2965  HA  PHE A 841      69.860  46.250  43.830  1.00  0.00           H
ATOM   2966  CB  PHE A 841      70.560  45.460  45.740  1.00  0.00           C
ATOM   2967  HB1 PHE A 841      70.180  44.820  46.560  1.00  0.00           H
ATOM   2968  HB2 PHE A 841      70.890  46.440  46.140  1.00  0.00           H
ATOM   2969  CG  PHE A 841      71.790  44.870  45.100  1.00  0.00           C
ATOM   2970  CD1 PHE A 841      72.400  43.700  45.630  1.00  0.00           C
ATOM   2971  HD1 PHE A 841      71.970  43.270  46.520  1.00  0.00           H
ATOM   2972  CE1 PHE A 841      73.640  43.330  45.120  1.00  0.00           C
ATOM   2973  HE1 PHE A 841      74.220  42.590  45.660  1.00  0.00           H
ATOM   2974  CZ  PHE A 841      74.260  44.020  44.060  1.00  0.00           C
ATOM   2975  HZ  PHE A 841      75.250  43.690  43.810  1.00  0.00           H
ATOM   2976  CD2 PHE A 841      72.410  45.530  43.990  1.00  0.00           C
ATOM   2977  HD2 PHE A 841      72.000  46.490  43.700  1.00  0.00           H
ATOM   2978  CE2 PHE A 841      73.630  45.080  43.490  1.00  0.00           C
ATOM   2979  HE2 PHE A 841      74.180  45.600  42.730  1.00  0.00           H
ATOM   2980  C   PHE A 841      69.080  44.400  44.000  1.00  0.00           C
ATOM   2981  O   PHE A 841      69.370  44.120  42.800  1.00  0.00           O
ATOM   2982  N   LEU A 842      68.290  43.560  44.620  1.00  0.00           N
ATOM   2983  HN  LEU A 842      68.010  43.840  45.530  1.00  0.00           H
ATOM   2984  CA  LEU A 842      67.860  42.270  44.080  1.00  0.00           C
ATOM   2985  HA  LEU A 842      68.670  41.850  43.510  1.00  0.00           H
ATOM   2986  CB  LEU A 842      67.500  41.290  45.160  1.00  0.00           C
ATOM   2987  HB1 LEU A 842      67.190  40.320  44.710  1.00  0.00           H
ATOM   2988  HB2 LEU A 842      66.720  41.720  45.840  1.00  0.00           H
ATOM   2989  CG  LEU A 842      68.630  41.010  46.120  1.00  0.00           C
ATOM   2990  HG  LEU A 842      69.090  41.960  46.450  1.00  0.00           H
ATOM   2991  CD1 LEU A 842      67.880  40.300  47.330  1.00  0.00           C
ATOM   2992 HD11 LEU A 842      67.000  40.840  47.740  1.00  0.00           H
ATOM   2993 HD12 LEU A 842      68.570  39.950  48.120  1.00  0.00           H
ATOM   2994 HD13 LEU A 842      67.520  39.330  46.910  1.00  0.00           H
ATOM   2995  CD2 LEU A 842      69.820  40.240  45.620  1.00  0.00           C
ATOM   2996 HD21 LEU A 842      70.530  41.000  45.240  1.00  0.00           H
ATOM   2997 HD22 LEU A 842      69.620  39.610  44.730  1.00  0.00           H
ATOM   2998 HD23 LEU A 842      70.270  39.610  46.420  1.00  0.00           H
ATOM   2999  C   LEU A 842      66.670  42.430  43.080  1.00  0.00           C
ATOM   3000  O   LEU A 842      66.710  41.820  41.950  1.00  0.00           O
ATOM   3001  N   LYS A 843      65.770  43.390  43.380  1.00  0.00           N
ATOM   3002  HN  LYS A 843      65.890  43.890  44.230  1.00  0.00           H
ATOM   3003  CA  LYS A 843      64.790  43.920  42.400  1.00  0.00           C
ATOM   3004  HA  LYS A 843      64.150  43.110  42.050  1.00  0.00           H
ATOM   3005  CB  LYS A 843      63.780  44.880  42.990  1.00  0.00           C
ATOM   3006  HB1 LYS A 843      64.290  45.620  43.650  1.00  0.00           H
ATOM   3007  HB2 LYS A 843      63.190  44.180  43.620  1.00  0.00           H
ATOM   3008  CG  LYS A 843      62.980  45.820  42.050  1.00  0.00           C
ATOM   3009  HG1 LYS A 843      63.610  46.590  41.560  1.00  0.00           H
ATOM   3010  HG2 LYS A 843      62.260  46.250  42.780  1.00  0.00           H
ATOM   3011  CD  LYS A 843      62.070  45.010  41.080  1.00  0.00           C
ATOM   3012  HD1 LYS A 843      61.850  44.000  41.510  1.00  0.00           H
ATOM   3013  HD2 LYS A 843      62.640  44.910  40.140  1.00  0.00           H
ATOM   3014  CE  LYS A 843      60.720  45.710  40.820  1.00  0.00           C
ATOM   3015  HE1 LYS A 843      60.820  46.620  40.210  1.00  0.00           H
ATOM   3016  HE2 LYS A 843      60.350  46.040  41.830  1.00  0.00           H
ATOM   3017  NZ  LYS A 843      59.770  44.820  40.230  1.00  0.00           N
ATOM   3018  HZ1 LYS A 843      58.900  45.340  40.000  1.00  0.00           H
ATOM   3019  HZ2 LYS A 843      59.550  44.040  40.870  1.00  0.00           H
ATOM   3020  HZ3 LYS A 843      60.120  44.420  39.340  1.00  0.00           H
ATOM   3021  C   LYS A 843      65.280  44.340  41.100  1.00  0.00           C
ATOM   3022  O   LYS A 843      64.830  43.900  40.080  1.00  0.00           O
ATOM   3023  N   GLN A 844      66.400  45.180  41.020  1.00  0.00           N
ATOM   3024  HN  GLN A 844      66.890  45.490  41.830  1.00  0.00           H
ATOM   3025  CA  GLN A 844      66.860  45.880  39.850  1.00  0.00           C
ATOM   3026  HA  GLN A 844      66.000  46.100  39.240  1.00  0.00           H
ATOM   3027  CB  GLN A 844      67.510  47.270  40.190  1.00  0.00           C
ATOM   3028  HB1 GLN A 844      68.090  47.670  39.330  1.00  0.00           H
ATOM   3029  HB2 GLN A 844      68.240  47.070  41.010  1.00  0.00           H
ATOM   3030  CG  GLN A 844      66.380  48.210  40.630  1.00  0.00           C
ATOM   3031  HG1 GLN A 844      66.720  49.220  40.950  1.00  0.00           H
ATOM   3032  HG2 GLN A 844      65.820  47.810  41.500  1.00  0.00           H
ATOM   3033  CD  GLN A 844      65.270  48.440  39.540  1.00  0.00           C
ATOM   3034  OE1 GLN A 844      64.080  48.240  39.830  1.00  0.00           O
ATOM   3035  NE2 GLN A 844      65.640  48.900  38.380  1.00  0.00           N
ATOM   3036 HE21 GLN A 844      64.920  49.140  37.730  1.00  0.00           H
ATOM   3037 HE22 GLN A 844      66.580  49.110  38.110  1.00  0.00           H
ATOM   3038  C   GLN A 844      67.900  45.020  39.120  1.00  0.00           C
ATOM   3039  O   GLN A 844      68.630  45.450  38.220  1.00  0.00           O
ATOM   3040  N   PHE A 845      67.970  43.730  39.510  1.00  0.00           N
ATOM   3041  HN  PHE A 845      67.410  43.410  40.270  1.00  0.00           H
ATOM   3042  CA  PHE A 845      68.920  42.810  39.060  1.00  0.00           C
ATOM   3043  HA  PHE A 845      69.840  43.350  38.980  1.00  0.00           H
ATOM   3044  CB  PHE A 845      69.000  41.650  40.120  1.00  0.00           C
ATOM   3045  HB1 PHE A 845      67.980  41.200  40.130  1.00  0.00           H
ATOM   3046  HB2 PHE A 845      69.190  42.050  41.150  1.00  0.00           H
ATOM   3047  CG  PHE A 845      70.030  40.570  39.900  1.00  0.00           C
ATOM   3048  CD1 PHE A 845      71.320  41.020  39.600  1.00  0.00           C
ATOM   3049  HD1 PHE A 845      71.540  42.080  39.560  1.00  0.00           H
ATOM   3050  CE1 PHE A 845      72.300  40.010  39.300  1.00  0.00           C
ATOM   3051  HE1 PHE A 845      73.290  40.250  38.930  1.00  0.00           H
ATOM   3052  CZ  PHE A 845      71.890  38.710  39.540  1.00  0.00           C
ATOM   3053  HZ  PHE A 845      72.600  38.010  39.110  1.00  0.00           H
ATOM   3054  CD2 PHE A 845      69.750  39.260  40.240  1.00  0.00           C
ATOM   3055  HD2 PHE A 845      68.850  38.950  40.740  1.00  0.00           H
ATOM   3056  CE2 PHE A 845      70.700  38.340  40.010  1.00  0.00           C
ATOM   3057  HE2 PHE A 845      70.540  37.280  40.190  1.00  0.00           H
ATOM   3058  C   PHE A 845      68.650  42.260  37.570  1.00  0.00           C
ATOM   3059  O   PHE A 845      69.520  41.780  36.830  1.00  0.00           O
ATOM   3060  N   LYS A 846      67.330  42.400  37.190  1.00  0.00           N
ATOM   3061  HN  LYS A 846      66.770  42.920  37.830  1.00  0.00           H
ATOM   3062  CA  LYS A 846      66.860  41.840  35.960  1.00  0.00           C
ATOM   3063  HA  LYS A 846      67.180  40.800  35.960  1.00  0.00           H
ATOM   3064  CB  LYS A 846      65.370  41.680  35.850  1.00  0.00           C
ATOM   3065  HB1 LYS A 846      64.890  41.150  36.700  1.00  0.00           H
ATOM   3066  HB2 LYS A 846      65.320  41.170  34.870  1.00  0.00           H
ATOM   3067  CG  LYS A 846      64.580  43.000  35.550  1.00  0.00           C
ATOM   3068  HG1 LYS A 846      64.870  43.550  34.640  1.00  0.00           H
ATOM   3069  HG2 LYS A 846      64.800  43.680  36.400  1.00  0.00           H
ATOM   3070  CD  LYS A 846      63.080  42.630  35.440  1.00  0.00           C
ATOM   3071  HD1 LYS A 846      62.900  41.710  36.020  1.00  0.00           H
ATOM   3072  HD2 LYS A 846      62.930  42.280  34.410  1.00  0.00           H
ATOM   3073  CE  LYS A 846      62.140  43.740  35.980  1.00  0.00           C
ATOM   3074  HE1 LYS A 846      62.690  44.340  36.730  1.00  0.00           H
ATOM   3075  HE2 LYS A 846      61.170  43.380  36.380  1.00  0.00           H
ATOM   3076  NZ  LYS A 846      61.730  44.610  34.880  1.00  0.00           N
ATOM   3077  HZ1 LYS A 846      62.480  45.310  34.660  1.00  0.00           H
ATOM   3078  HZ2 LYS A 846      60.840  45.040  35.170  1.00  0.00           H
ATOM   3079  HZ3 LYS A 846      61.630  44.150  33.950  1.00  0.00           H
ATOM   3080  C   LYS A 846      67.540  42.500  34.810  1.00  0.00           C
ATOM   3081  O   LYS A 846      67.810  41.890  33.800  1.00  0.00           O
ATOM   3082  N   THR A 847      67.840  43.790  34.790  1.00  0.00           N
ATOM   3083  HN  THR A 847      67.600  44.290  35.620  1.00  0.00           H
ATOM   3084  CA  THR A 847      68.460  44.510  33.560  1.00  0.00           C
ATOM   3085  HA  THR A 847      68.340  43.930  32.650  1.00  0.00           H
ATOM   3086  CB  THR A 847      67.680  45.730  33.270  1.00  0.00           C
ATOM   3087  HB  THR A 847      67.940  46.640  33.860  1.00  0.00           H
ATOM   3088  OG1 THR A 847      66.330  45.530  33.560  1.00  0.00           O
ATOM   3089  HG1 THR A 847      66.280  45.570  34.510  1.00  0.00           H
ATOM   3090  CG2 THR A 847      67.820  46.070  31.780  1.00  0.00           C
ATOM   3091 HG21 THR A 847      68.770  46.620  31.620  1.00  0.00           H
ATOM   3092 HG22 THR A 847      67.060  46.880  31.590  1.00  0.00           H
ATOM   3093 HG23 THR A 847      67.680  45.180  31.120  1.00  0.00           H
ATOM   3094  C   THR A 847      69.960  44.670  33.720  1.00  0.00           C
ATOM   3095  O   THR A 847      70.580  45.560  33.270  1.00  0.00           O
ATOM   3096  N   LYS A 848      70.570  43.740  34.490  1.00  0.00           N
ATOM   3097  HN  LYS A 848      69.910  43.170  34.980  1.00  0.00           H
ATOM   3098  CA  LYS A 848      72.040  43.770  34.690  1.00  0.00           C
ATOM   3099  HA  LYS A 848      72.410  44.750  34.430  1.00  0.00           H
ATOM   3100  CB  LYS A 848      72.480  43.310  36.130  1.00  0.00           C
ATOM   3101  HB1 LYS A 848      73.590  43.360  36.190  1.00  0.00           H
ATOM   3102  HB2 LYS A 848      72.190  42.280  36.430  1.00  0.00           H
ATOM   3103  CG  LYS A 848      71.890  44.270  37.190  1.00  0.00           C
ATOM   3104  HG1 LYS A 848      72.070  43.900  38.220  1.00  0.00           H
ATOM   3105  HG2 LYS A 848      70.800  44.440  37.060  1.00  0.00           H
ATOM   3106  CD  LYS A 848      72.630  45.720  37.090  1.00  0.00           C
ATOM   3107  HD1 LYS A 848      72.240  46.290  36.230  1.00  0.00           H
ATOM   3108  HD2 LYS A 848      73.710  45.620  36.820  1.00  0.00           H
ATOM   3109  CE  LYS A 848      72.520  46.390  38.450  1.00  0.00           C
ATOM   3110  HE1 LYS A 848      72.840  45.800  39.340  1.00  0.00           H
ATOM   3111  HE2 LYS A 848      71.460  46.590  38.740  1.00  0.00           H
ATOM   3112  NZ  LYS A 848      73.220  47.700  38.420  1.00  0.00           N
ATOM   3113  HZ1 LYS A 848      73.320  48.330  39.250  1.00  0.00           H
ATOM   3114  HZ2 LYS A 848      72.890  48.230  37.600  1.00  0.00           H
ATOM   3115  HZ3 LYS A 848      74.210  47.450  38.230  1.00  0.00           H
ATOM   3116  C   LYS A 848      72.720  42.860  33.670  1.00  0.00           C
ATOM   3117  O   LYS A 848      72.190  42.000  32.980  1.00  0.00           O
ATOM   3118  N   ARG A 849      74.060  43.140  33.520  1.00  0.00           N
ATOM   3119  HN  ARG A 849      74.460  44.010  33.830  1.00  0.00           H
ATOM   3120  CA  ARG A 849      74.900  42.590  32.470  1.00  0.00           C
ATOM   3121  HA  ARG A 849      74.320  42.390  31.580  1.00  0.00           H
ATOM   3122  CB  ARG A 849      75.930  43.680  32.040  1.00  0.00           C
ATOM   3123  HB1 ARG A 849      76.560  43.140  31.310  1.00  0.00           H
ATOM   3124  HB2 ARG A 849      76.550  44.090  32.870  1.00  0.00           H
ATOM   3125  CG  ARG A 849      75.240  44.860  31.360  1.00  0.00           C
ATOM   3126  HG1 ARG A 849      74.590  45.400  32.080  1.00  0.00           H
ATOM   3127  HG2 ARG A 849      74.610  44.440  30.550  1.00  0.00           H
ATOM   3128  CD  ARG A 849      76.120  45.960  30.740  1.00  0.00           C
ATOM   3129  HD1 ARG A 849      76.840  46.230  31.550  1.00  0.00           H
ATOM   3130  HD2 ARG A 849      75.540  46.800  30.310  1.00  0.00           H
ATOM   3131  NE  ARG A 849      77.040  45.330  29.740  1.00  0.00           N
ATOM   3132  HE  ARG A 849      77.820  44.920  30.240  1.00  0.00           H
ATOM   3133  CZ  ARG A 849      77.050  45.250  28.420  1.00  0.00           C
ATOM   3134  NH1 ARG A 849      77.960  44.510  27.830  1.00  0.00           N
ATOM   3135 HH11 ARG A 849      78.700  44.100  28.360  1.00  0.00           H
ATOM   3136 HH12 ARG A 849      78.160  44.750  26.880  1.00  0.00           H
ATOM   3137  NH2 ARG A 849      76.080  45.670  27.560  1.00  0.00           N
ATOM   3138 HH21 ARG A 849      75.120  45.750  27.810  1.00  0.00           H
ATOM   3139 HH22 ARG A 849      76.150  45.220  26.670  1.00  0.00           H
ATOM   3140  C   ARG A 849      75.620  41.260  32.830  1.00  0.00           C
ATOM   3141  O   ARG A 849      76.680  40.910  32.340  1.00  0.00           O
ATOM   3142  N   TYR A 850      75.000  40.390  33.660  1.00  0.00           N
ATOM   3143  HN  TYR A 850      74.070  40.520  33.960  1.00  0.00           H
ATOM   3144  CA  TYR A 850      75.430  39.020  33.940  1.00  0.00           C
ATOM   3145  HA  TYR A 850      75.870  38.500  33.100  1.00  0.00           H
ATOM   3146  CB  TYR A 850      76.690  39.020  34.940  1.00  0.00           C
ATOM   3147  HB1 TYR A 850      77.540  39.590  34.490  1.00  0.00           H
ATOM   3148  HB2 TYR A 850      76.950  37.940  35.070  1.00  0.00           H
ATOM   3149  CG  TYR A 850      76.350  39.570  36.330  1.00  0.00           C
ATOM   3150  CD1 TYR A 850      76.110  40.980  36.570  1.00  0.00           C
ATOM   3151  HD1 TYR A 850      76.070  41.580  35.660  1.00  0.00           H
ATOM   3152  CE1 TYR A 850      75.840  41.520  37.800  1.00  0.00           C
ATOM   3153  HE1 TYR A 850      75.510  42.520  38.040  1.00  0.00           H
ATOM   3154  CZ  TYR A 850      75.840  40.670  38.900  1.00  0.00           C
ATOM   3155  OH  TYR A 850      75.460  41.090  40.180  1.00  0.00           O
ATOM   3156  HH  TYR A 850      74.930  41.890  40.120  1.00  0.00           H
ATOM   3157  CD2 TYR A 850      76.400  38.800  37.440  1.00  0.00           C
ATOM   3158  HD2 TYR A 850      76.520  37.720  37.450  1.00  0.00           H
ATOM   3159  CE2 TYR A 850      76.160  39.320  38.740  1.00  0.00           C
ATOM   3160  HE2 TYR A 850      76.100  38.690  39.620  1.00  0.00           H
ATOM   3161  C   TYR A 850      74.320  38.180  34.470  1.00  0.00           C
ATOM   3162  O   TYR A 850      73.210  38.700  34.810  1.00  0.00           O
ATOM   3163  N   PHE A 851      74.580  36.850  34.470  1.00  0.00           N
ATOM   3164  HN  PHE A 851      75.550  36.620  34.360  1.00  0.00           H
ATOM   3165  CA  PHE A 851      73.610  35.800  34.800  1.00  0.00           C
ATOM   3166  HA  PHE A 851      74.250  34.960  34.620  1.00  0.00           H
ATOM   3167  CB  PHE A 851      72.980  35.880  36.280  1.00  0.00           C
ATOM   3168  HB1 PHE A 851      72.100  35.200  36.260  1.00  0.00           H
ATOM   3169  HB2 PHE A 851      72.560  36.870  36.570  1.00  0.00           H
ATOM   3170  CG  PHE A 851      73.870  35.350  37.370  1.00  0.00           C
ATOM   3171  CD1 PHE A 851      75.200  34.870  37.180  1.00  0.00           C
ATOM   3172  HD1 PHE A 851      75.640  34.810  36.200  1.00  0.00           H
ATOM   3173  CE1 PHE A 851      75.850  34.300  38.190  1.00  0.00           C
ATOM   3174  HE1 PHE A 851      76.780  33.790  38.010  1.00  0.00           H
ATOM   3175  CZ  PHE A 851      75.300  34.180  39.470  1.00  0.00           C
ATOM   3176  HZ  PHE A 851      75.740  33.770  40.370  1.00  0.00           H
ATOM   3177  CD2 PHE A 851      73.370  35.380  38.680  1.00  0.00           C
ATOM   3178  HD2 PHE A 851      72.360  35.750  38.750  1.00  0.00           H
ATOM   3179  CE2 PHE A 851      74.080  34.830  39.730  1.00  0.00           C
ATOM   3180  HE2 PHE A 851      73.700  34.900  40.740  1.00  0.00           H
ATOM   3181  C   PHE A 851      72.580  35.620  33.660  1.00  0.00           C
ATOM   3182  O   PHE A 851      72.440  36.530  32.860  1.00  0.00           O
ATOM   3183  N   PRO A 852      71.810  34.530  33.540  1.00  0.00           N
ATOM   3184  CD  PRO A 852      72.320  33.230  33.940  1.00  0.00           C
ATOM   3185  HD1 PRO A 852      71.990  33.030  34.980  1.00  0.00           H
ATOM   3186  HD2 PRO A 852      73.420  33.120  33.830  1.00  0.00           H
ATOM   3187  CA  PRO A 852      70.660  34.370  32.560  1.00  0.00           C
ATOM   3188  HA  PRO A 852      71.010  34.560  31.560  1.00  0.00           H
ATOM   3189  CB  PRO A 852      70.380  32.890  32.840  1.00  0.00           C
ATOM   3190  HB1 PRO A 852      69.860  32.500  31.940  1.00  0.00           H
ATOM   3191  HB2 PRO A 852      69.780  32.780  33.760  1.00  0.00           H
ATOM   3192  CG  PRO A 852      71.730  32.350  32.920  1.00  0.00           C
ATOM   3193  HG1 PRO A 852      71.720  31.280  33.210  1.00  0.00           H
ATOM   3194  HG2 PRO A 852      72.230  32.500  31.940  1.00  0.00           H
ATOM   3195  C   PRO A 852      69.520  35.270  32.880  1.00  0.00           C
ATOM   3196  O   PRO A 852      69.150  35.410  34.050  1.00  0.00           O
ATOM   3197  N   THR A 853      68.880  35.890  31.800  1.00  0.00           N
ATOM   3198  HN  THR A 853      69.190  35.790  30.860  1.00  0.00           H
ATOM   3199  CA  THR A 853      67.710  36.760  31.990  1.00  0.00           C
ATOM   3200  HA  THR A 853      68.100  37.550  32.610  1.00  0.00           H
ATOM   3201  CB  THR A 853      67.190  37.470  30.720  1.00  0.00           C
ATOM   3202  HB  THR A 853      67.950  38.240  30.490  1.00  0.00           H
ATOM   3203  OG1 THR A 853      65.940  38.070  30.810  1.00  0.00           O
ATOM   3204  HG1 THR A 853      66.180  38.920  31.190  1.00  0.00           H
ATOM   3205  CG2 THR A 853      67.240  36.590  29.460  1.00  0.00           C
ATOM   3206 HG21 THR A 853      66.540  35.750  29.660  1.00  0.00           H
ATOM   3207 HG22 THR A 853      68.270  36.180  29.320  1.00  0.00           H
ATOM   3208 HG23 THR A 853      67.040  37.240  28.580  1.00  0.00           H
ATOM   3209  C   THR A 853      66.690  36.180  32.820  1.00  0.00           C
ATOM   3210  O   THR A 853      66.350  36.820  33.780  1.00  0.00           O
ATOM   3211  N   LYS A 854      66.320  34.940  32.560  1.00  0.00           N
ATOM   3212  HN  LYS A 854      66.690  34.410  31.810  1.00  0.00           H
ATOM   3213  CA  LYS A 854      65.360  34.260  33.390  1.00  0.00           C
ATOM   3214  HA  LYS A 854      64.400  34.740  33.250  1.00  0.00           H
ATOM   3215  CB  LYS A 854      65.070  32.740  32.930  1.00  0.00           C
ATOM   3216  HB1 LYS A 854      66.010  32.180  32.720  1.00  0.00           H
ATOM   3217  HB2 LYS A 854      64.640  32.940  31.910  1.00  0.00           H
ATOM   3218  CG  LYS A 854      64.070  31.990  33.780  1.00  0.00           C
ATOM   3219  HG1 LYS A 854      64.370  31.930  34.850  1.00  0.00           H
ATOM   3220  HG2 LYS A 854      63.990  30.930  33.470  1.00  0.00           H
ATOM   3221  CD  LYS A 854      62.660  32.670  33.790  1.00  0.00           C
ATOM   3222  HD1 LYS A 854      62.740  33.720  34.130  1.00  0.00           H
ATOM   3223  HD2 LYS A 854      61.970  32.080  34.450  1.00  0.00           H
ATOM   3224  CE  LYS A 854      61.970  32.780  32.410  1.00  0.00           C
ATOM   3225  HE1 LYS A 854      62.560  33.350  31.660  1.00  0.00           H
ATOM   3226  HE2 LYS A 854      61.040  33.370  32.480  1.00  0.00           H
ATOM   3227  NZ  LYS A 854      61.650  31.450  31.840  1.00  0.00           N
ATOM   3228  HZ1 LYS A 854      60.950  31.510  31.070  1.00  0.00           H
ATOM   3229  HZ2 LYS A 854      61.320  30.760  32.530  1.00  0.00           H
ATOM   3230  HZ3 LYS A 854      62.520  31.070  31.420  1.00  0.00           H
ATOM   3231  C   LYS A 854      65.760  34.200  34.880  1.00  0.00           C
ATOM   3232  O   LYS A 854      64.960  34.300  35.820  1.00  0.00           O
ATOM   3233  N   VAL A 855      67.020  33.920  35.190  1.00  0.00           N
ATOM   3234  HN  VAL A 855      67.700  34.070  34.470  1.00  0.00           H
ATOM   3235  CA  VAL A 855      67.520  33.700  36.540  1.00  0.00           C
ATOM   3236  HA  VAL A 855      66.770  33.070  36.990  1.00  0.00           H
ATOM   3237  CB  VAL A 855      68.780  33.060  36.650  1.00  0.00           C
ATOM   3238  HB  VAL A 855      69.560  33.610  36.100  1.00  0.00           H
ATOM   3239  CG1 VAL A 855      69.410  32.930  38.030  1.00  0.00           C
ATOM   3240 HG11 VAL A 855      69.760  33.920  38.390  1.00  0.00           H
ATOM   3241 HG12 VAL A 855      70.280  32.250  37.930  1.00  0.00           H
ATOM   3242 HG13 VAL A 855      68.700  32.580  38.800  1.00  0.00           H
ATOM   3243  CG2 VAL A 855      68.610  31.690  36.050  1.00  0.00           C
ATOM   3244 HG21 VAL A 855      68.360  31.670  34.960  1.00  0.00           H
ATOM   3245 HG22 VAL A 855      67.750  31.200  36.540  1.00  0.00           H
ATOM   3246 HG23 VAL A 855      69.510  31.040  36.170  1.00  0.00           H
ATOM   3247  C   VAL A 855      67.560  35.000  37.370  1.00  0.00           C
ATOM   3248  O   VAL A 855      67.040  35.070  38.460  1.00  0.00           O
ATOM   3249  N   ARG A 856      67.950  36.110  36.820  1.00  0.00           N
ATOM   3250  HN  ARG A 856      68.360  36.160  35.910  1.00  0.00           H
ATOM   3251  CA  ARG A 856      67.970  37.400  37.550  1.00  0.00           C
ATOM   3252  HA  ARG A 856      68.230  37.300  38.590  1.00  0.00           H
ATOM   3253  CB  ARG A 856      69.080  38.230  36.870  1.00  0.00           C
ATOM   3254  HB1 ARG A 856      70.070  37.820  37.120  1.00  0.00           H
ATOM   3255  HB2 ARG A 856      69.210  39.180  37.420  1.00  0.00           H
ATOM   3256  CG  ARG A 856      68.890  38.610  35.390  1.00  0.00           C
ATOM   3257  HG1 ARG A 856      67.840  38.900  35.140  1.00  0.00           H
ATOM   3258  HG2 ARG A 856      68.840  37.660  34.810  1.00  0.00           H
ATOM   3259  CD  ARG A 856      70.010  39.600  34.870  1.00  0.00           C
ATOM   3260  HD1 ARG A 856      70.850  39.530  35.580  1.00  0.00           H
ATOM   3261  HD2 ARG A 856      69.730  40.660  34.700  1.00  0.00           H
ATOM   3262  NE  ARG A 856      70.670  39.010  33.630  1.00  0.00           N
ATOM   3263  HE  ARG A 856      71.450  38.410  33.810  1.00  0.00           H
ATOM   3264  CZ  ARG A 856      70.400  39.190  32.370  1.00  0.00           C
ATOM   3265  NH1 ARG A 856      69.430  39.950  31.890  1.00  0.00           N
ATOM   3266 HH11 ARG A 856      68.970  40.550  32.550  1.00  0.00           H
ATOM   3267 HH12 ARG A 856      69.470  40.230  30.930  1.00  0.00           H
ATOM   3268  NH2 ARG A 856      71.010  38.620  31.330  1.00  0.00           N
ATOM   3269 HH21 ARG A 856      70.790  38.990  30.440  1.00  0.00           H
ATOM   3270 HH22 ARG A 856      71.830  38.090  31.580  1.00  0.00           H
ATOM   3271  C   ARG A 856      66.580  38.060  37.560  1.00  0.00           C
ATOM   3272  O   ARG A 856      66.240  38.710  38.560  1.00  0.00           O
ATOM   3273  N   SER A 857      65.740  37.780  36.540  1.00  0.00           N
ATOM   3274  HN  SER A 857      66.040  37.210  35.770  1.00  0.00           H
ATOM   3275  CA  SER A 857      64.320  38.120  36.610  1.00  0.00           C
ATOM   3276  HA  SER A 857      64.320  39.190  36.790  1.00  0.00           H
ATOM   3277  CB  SER A 857      63.480  37.880  35.260  1.00  0.00           C
ATOM   3278  HB1 SER A 857      62.470  38.320  35.390  1.00  0.00           H
ATOM   3279  HB2 SER A 857      63.470  36.790  35.020  1.00  0.00           H
ATOM   3280  OG  SER A 857      64.080  38.530  34.130  1.00  0.00           O
ATOM   3281  HG1 SER A 857      64.950  38.140  33.980  1.00  0.00           H
ATOM   3282  C   SER A 857      63.570  37.490  37.670  1.00  0.00           C
ATOM   3283  O   SER A 857      62.700  38.090  38.370  1.00  0.00           O
ATOM   3284  N   THR A 858      63.840  36.160  37.850  1.00  0.00           N
ATOM   3285  HN  THR A 858      64.510  35.720  37.260  1.00  0.00           H
ATOM   3286  CA  THR A 858      63.200  35.420  38.970  1.00  0.00           C
ATOM   3287  HA  THR A 858      62.120  35.540  38.940  1.00  0.00           H
ATOM   3288  CB  THR A 858      63.420  33.920  39.000  1.00  0.00           C
ATOM   3289  HB  THR A 858      64.510  33.780  39.080  1.00  0.00           H
ATOM   3290  OG1 THR A 858      62.990  33.320  37.800  1.00  0.00           O
ATOM   3291  HG1 THR A 858      63.480  33.800  37.140  1.00  0.00           H
ATOM   3292  CG2 THR A 858      62.720  33.110  40.160  1.00  0.00           C
ATOM   3293 HG21 THR A 858      62.880  32.070  39.830  1.00  0.00           H
ATOM   3294 HG22 THR A 858      61.630  33.360  40.190  1.00  0.00           H
ATOM   3295 HG23 THR A 858      63.260  33.390  41.090  1.00  0.00           H
ATOM   3296  C   THR A 858      63.560  36.000  40.350  1.00  0.00           C
ATOM   3297  O   THR A 858      62.710  36.280  41.190  1.00  0.00           O
ATOM   3298  N   ILE A 859      64.880  36.280  40.520  1.00  0.00           N
ATOM   3299  HN  ILE A 859      65.460  36.070  39.740  1.00  0.00           H
ATOM   3300  CA  ILE A 859      65.410  36.930  41.760  1.00  0.00           C
ATOM   3301  HA  ILE A 859      65.000  36.340  42.570  1.00  0.00           H
ATOM   3302  CB  ILE A 859      66.980  36.940  41.850  1.00  0.00           C
ATOM   3303  HB  ILE A 859      67.340  37.390  40.910  1.00  0.00           H
ATOM   3304  CG2 ILE A 859      67.530  37.820  43.010  1.00  0.00           C
ATOM   3305 HG21 ILE A 859      67.300  38.900  42.830  1.00  0.00           H
ATOM   3306 HG22 ILE A 859      68.610  37.590  43.160  1.00  0.00           H
ATOM   3307 HG23 ILE A 859      67.040  37.550  43.970  1.00  0.00           H
ATOM   3308  CG1 ILE A 859      67.490  35.500  41.880  1.00  0.00           C
ATOM   3309 HG11 ILE A 859      66.840  34.800  41.330  1.00  0.00           H
ATOM   3310 HG12 ILE A 859      67.410  35.080  42.910  1.00  0.00           H
ATOM   3311  CD  ILE A 859      68.890  35.390  41.220  1.00  0.00           C
ATOM   3312  HD1 ILE A 859      69.240  34.390  40.940  1.00  0.00           H
ATOM   3313  HD2 ILE A 859      69.700  35.660  41.920  1.00  0.00           H
ATOM   3314  HD3 ILE A 859      68.980  35.920  40.230  1.00  0.00           H
ATOM   3315  C   ILE A 859      64.830  38.300  42.000  1.00  0.00           C
ATOM   3316  O   ILE A 859      64.640  38.700  43.170  1.00  0.00           O
ATOM   3317  N   SER A 860      64.670  39.050  40.930  1.00  0.00           N
ATOM   3318  HN  SER A 860      65.010  38.830  40.030  1.00  0.00           H
ATOM   3319  CA  SER A 860      64.040  40.380  40.970  1.00  0.00           C
ATOM   3320  HA  SER A 860      64.670  41.000  41.580  1.00  0.00           H
ATOM   3321  CB  SER A 860      64.130  40.930  39.500  1.00  0.00           C
ATOM   3322  HB1 SER A 860      63.890  40.200  38.700  1.00  0.00           H
ATOM   3323  HB2 SER A 860      65.190  41.180  39.290  1.00  0.00           H
ATOM   3324  OG  SER A 860      63.230  42.070  39.230  1.00  0.00           O
ATOM   3325  HG1 SER A 860      63.730  42.870  39.400  1.00  0.00           H
ATOM   3326  C   SER A 860      62.660  40.470  41.570  1.00  0.00           C
ATOM   3327  O   SER A 860      62.250  41.420  42.220  1.00  0.00           O
ATOM   3328  N   ASP A 861      61.900  39.380  41.270  1.00  0.00           N
ATOM   3329  HN  ASP A 861      62.150  38.700  40.580  1.00  0.00           H
ATOM   3330  CA  ASP A 861      60.560  39.260  41.790  1.00  0.00           C
ATOM   3331  HA  ASP A 861      60.080  40.200  42.020  1.00  0.00           H
ATOM   3332  CB  ASP A 861      59.640  38.550  40.650  1.00  0.00           C
ATOM   3333  HB1 ASP A 861      58.760  37.960  40.980  1.00  0.00           H
ATOM   3334  HB2 ASP A 861      60.280  37.810  40.130  1.00  0.00           H
ATOM   3335  CG  ASP A 861      59.040  39.470  39.610  1.00  0.00           C
ATOM   3336  OD1 ASP A 861      58.640  39.030  38.520  1.00  0.00           O
ATOM   3337  OD2 ASP A 861      58.800  40.690  39.930  1.00  0.00           O
ATOM   3338  C   ASP A 861      60.600  38.490  43.160  1.00  0.00           C
ATOM   3339  O   ASP A 861      59.570  38.530  43.870  1.00  0.00           O
ATOM   3340  N   PHE A 862      61.700  37.840  43.570  1.00  0.00           N
ATOM   3341  HN  PHE A 862      62.460  37.790  42.920  1.00  0.00           H
ATOM   3342  CA  PHE A 862      61.800  37.160  44.850  1.00  0.00           C
ATOM   3343  HA  PHE A 862      60.820  37.020  45.260  1.00  0.00           H
ATOM   3344  CB  PHE A 862      62.340  35.730  44.520  1.00  0.00           C
ATOM   3345  HB1 PHE A 862      63.420  35.700  44.220  1.00  0.00           H
ATOM   3346  HB2 PHE A 862      61.820  35.290  43.640  1.00  0.00           H
ATOM   3347  CG  PHE A 862      62.190  34.710  45.630  1.00  0.00           C
ATOM   3348  CD1 PHE A 862      63.250  34.390  46.480  1.00  0.00           C
ATOM   3349  HD1 PHE A 862      64.240  34.750  46.260  1.00  0.00           H
ATOM   3350  CE1 PHE A 862      63.090  33.330  47.410  1.00  0.00           C
ATOM   3351  HE1 PHE A 862      63.910  32.920  47.970  1.00  0.00           H
ATOM   3352  CZ  PHE A 862      61.860  32.750  47.550  1.00  0.00           C
ATOM   3353  HZ  PHE A 862      61.770  31.990  48.300  1.00  0.00           H
ATOM   3354  CD2 PHE A 862      60.970  34.100  45.870  1.00  0.00           C
ATOM   3355  HD2 PHE A 862      60.070  34.410  45.340  1.00  0.00           H
ATOM   3356  CE2 PHE A 862      60.770  33.120  46.820  1.00  0.00           C
ATOM   3357  HE2 PHE A 862      59.930  32.490  47.060  1.00  0.00           H
ATOM   3358  C   PHE A 862      62.650  37.810  45.960  1.00  0.00           C
ATOM   3359  O   PHE A 862      62.890  37.280  47.060  1.00  0.00           O
ATOM   3360  N   ALA A 863      63.080  39.050  45.620  1.00  0.00           N
ATOM   3361  HN  ALA A 863      62.950  39.260  44.660  1.00  0.00           H
ATOM   3362  CA  ALA A 863      63.840  39.940  46.420  1.00  0.00           C
ATOM   3363  HA  ALA A 863      64.820  39.500  46.570  1.00  0.00           H
ATOM   3364  CB  ALA A 863      63.930  41.300  45.650  1.00  0.00           C
ATOM   3365  HB1 ALA A 863      62.900  41.660  45.420  1.00  0.00           H
ATOM   3366  HB2 ALA A 863      64.280  41.020  44.630  1.00  0.00           H
ATOM   3367  HB3 ALA A 863      64.600  41.990  46.220  1.00  0.00           H
ATOM   3368  C   ALA A 863      63.310  40.210  47.750  1.00  0.00           C
ATOM   3369  O   ALA A 863      63.940  40.010  48.800  1.00  0.00           O
ATOM   3370  N   VAL A 864      61.940  40.580  47.820  1.00  0.00           N
ATOM   3371  HN  VAL A 864      61.340  40.580  47.030  1.00  0.00           H
ATOM   3372  CA  VAL A 864      61.580  41.040  49.150  1.00  0.00           C
ATOM   3373  HA  VAL A 864      62.210  41.870  49.430  1.00  0.00           H
ATOM   3374  CB  VAL A 864      60.220  41.640  49.190  1.00  0.00           C
ATOM   3375  HB  VAL A 864      59.550  40.960  48.600  1.00  0.00           H
ATOM   3376  CG1 VAL A 864      59.640  41.850  50.600  1.00  0.00           C
ATOM   3377 HG11 VAL A 864      58.750  42.530  50.580  1.00  0.00           H
ATOM   3378 HG12 VAL A 864      60.400  42.180  51.330  1.00  0.00           H
ATOM   3379 HG13 VAL A 864      59.260  40.920  51.080  1.00  0.00           H
ATOM   3380  CG2 VAL A 864      60.260  42.920  48.350  1.00  0.00           C
ATOM   3381 HG21 VAL A 864      60.890  43.740  48.760  1.00  0.00           H
ATOM   3382 HG22 VAL A 864      59.250  43.360  48.210  1.00  0.00           H
ATOM   3383 HG23 VAL A 864      60.710  42.710  47.360  1.00  0.00           H
ATOM   3384  C   VAL A 864      61.580  39.870  50.180  1.00  0.00           C
ATOM   3385  O   VAL A 864      62.100  39.890  51.280  1.00  0.00           O
ATOM   3386  N   PHE A 865      60.930  38.710  49.820  1.00  0.00           N
ATOM   3387  HN  PHE A 865      60.530  38.560  48.930  1.00  0.00           H
ATOM   3388  CA  PHE A 865      60.860  37.500  50.660  1.00  0.00           C
ATOM   3389  HA  PHE A 865      60.430  37.840  51.590  1.00  0.00           H
ATOM   3390  CB  PHE A 865      60.020  36.370  49.970  1.00  0.00           C
ATOM   3391  HB1 PHE A 865      60.420  36.210  48.940  1.00  0.00           H
ATOM   3392  HB2 PHE A 865      58.980  36.740  49.820  1.00  0.00           H
ATOM   3393  CG  PHE A 865      59.920  35.180  50.770  1.00  0.00           C
ATOM   3394  CD1 PHE A 865      60.790  34.150  50.550  1.00  0.00           C
ATOM   3395  HD1 PHE A 865      61.680  34.340  49.960  1.00  0.00           H
ATOM   3396  CE1 PHE A 865      60.610  32.900  51.130  1.00  0.00           C
ATOM   3397  HE1 PHE A 865      61.210  32.070  50.800  1.00  0.00           H
ATOM   3398  CZ  PHE A 865      59.490  32.710  51.990  1.00  0.00           C
ATOM   3399  HZ  PHE A 865      59.260  31.760  52.450  1.00  0.00           H
ATOM   3400  CD2 PHE A 865      58.760  35.010  51.650  1.00  0.00           C
ATOM   3401  HD2 PHE A 865      58.110  35.830  51.870  1.00  0.00           H
ATOM   3402  CE2 PHE A 865      58.590  33.760  52.250  1.00  0.00           C
ATOM   3403  HE2 PHE A 865      57.780  33.650  52.950  1.00  0.00           H
ATOM   3404  C   PHE A 865      62.250  37.000  51.010  1.00  0.00           C
ATOM   3405  O   PHE A 865      62.540  36.730  52.140  1.00  0.00           O
ATOM   3406  N   LEU A 866      63.140  36.870  49.970  1.00  0.00           N
ATOM   3407  HN  LEU A 866      62.820  36.880  49.030  1.00  0.00           H
ATOM   3408  CA  LEU A 866      64.580  36.690  50.330  1.00  0.00           C
ATOM   3409  HA  LEU A 866      64.610  35.750  50.860  1.00  0.00           H
ATOM   3410  CB  LEU A 866      65.430  36.660  49.080  1.00  0.00           C
ATOM   3411  HB1 LEU A 866      65.460  37.590  48.460  1.00  0.00           H
ATOM   3412  HB2 LEU A 866      65.000  35.850  48.450  1.00  0.00           H
ATOM   3413  CG  LEU A 866      66.930  36.140  49.250  1.00  0.00           C
ATOM   3414  HG  LEU A 866      67.430  36.740  50.040  1.00  0.00           H
ATOM   3415  CD1 LEU A 866      66.950  34.620  49.580  1.00  0.00           C
ATOM   3416 HD11 LEU A 866      68.020  34.340  49.710  1.00  0.00           H
ATOM   3417 HD12 LEU A 866      66.490  34.080  48.740  1.00  0.00           H
ATOM   3418 HD13 LEU A 866      66.310  34.420  50.470  1.00  0.00           H
ATOM   3419  CD2 LEU A 866      67.650  36.440  47.930  1.00  0.00           C
ATOM   3420 HD21 LEU A 866      68.690  36.050  47.980  1.00  0.00           H
ATOM   3421 HD22 LEU A 866      67.710  37.530  47.740  1.00  0.00           H
ATOM   3422 HD23 LEU A 866      67.070  36.020  47.070  1.00  0.00           H
ATOM   3423  C   LEU A 866      65.190  37.710  51.230  1.00  0.00           C
ATOM   3424  O   LEU A 866      65.960  37.380  52.130  1.00  0.00           O
ATOM   3425  N   THR A 867      65.020  39.030  51.040  1.00  0.00           N
ATOM   3426  HN  THR A 867      64.380  39.240  50.310  1.00  0.00           H
ATOM   3427  CA  THR A 867      65.580  40.040  51.990  1.00  0.00           C
ATOM   3428  HA  THR A 867      66.660  40.060  52.060  1.00  0.00           H
ATOM   3429  CB  THR A 867      65.160  41.410  51.590  1.00  0.00           C
ATOM   3430  HB  THR A 867      64.060  41.450  51.480  1.00  0.00           H
ATOM   3431  OG1 THR A 867      65.690  41.710  50.360  1.00  0.00           O
ATOM   3432  HG1 THR A 867      65.540  40.920  49.830  1.00  0.00           H
ATOM   3433  CG2 THR A 867      65.560  42.580  52.520  1.00  0.00           C
ATOM   3434 HG21 THR A 867      66.630  42.500  52.830  1.00  0.00           H
ATOM   3435 HG22 THR A 867      65.000  42.480  53.470  1.00  0.00           H
ATOM   3436 HG23 THR A 867      65.440  43.540  51.970  1.00  0.00           H
ATOM   3437  C   THR A 867      65.230  39.880  53.460  1.00  0.00           C
ATOM   3438  O   THR A 867      66.090  40.090  54.340  1.00  0.00           O
ATOM   3439  N   ILE A 868      63.940  39.560  53.690  1.00  0.00           N
ATOM   3440  HN  ILE A 868      63.260  39.580  52.970  1.00  0.00           H
ATOM   3441  CA  ILE A 868      63.520  39.180  54.960  1.00  0.00           C
ATOM   3442  HA  ILE A 868      63.790  39.970  55.650  1.00  0.00           H
ATOM   3443  CB  ILE A 868      61.970  39.140  55.130  1.00  0.00           C
ATOM   3444  HB  ILE A 868      61.590  38.280  54.530  1.00  0.00           H
ATOM   3445  CG2 ILE A 868      61.660  38.740  56.620  1.00  0.00           C
ATOM   3446 HG21 ILE A 868      61.680  37.630  56.680  1.00  0.00           H
ATOM   3447 HG22 ILE A 868      60.670  39.120  56.940  1.00  0.00           H
ATOM   3448 HG23 ILE A 868      62.470  39.060  57.300  1.00  0.00           H
ATOM   3449  CG1 ILE A 868      61.320  40.450  54.640  1.00  0.00           C
ATOM   3450 HG11 ILE A 868      61.750  40.900  53.710  1.00  0.00           H
ATOM   3451 HG12 ILE A 868      61.300  41.220  55.440  1.00  0.00           H
ATOM   3452  CD  ILE A 868      59.790  40.210  54.390  1.00  0.00           C
ATOM   3453  HD1 ILE A 868      59.580  39.500  53.570  1.00  0.00           H
ATOM   3454  HD2 ILE A 868      59.310  41.150  54.040  1.00  0.00           H
ATOM   3455  HD3 ILE A 868      59.290  39.830  55.310  1.00  0.00           H
ATOM   3456  C   ILE A 868      64.160  37.860  55.470  1.00  0.00           C
ATOM   3457  O   ILE A 868      64.540  37.810  56.620  1.00  0.00           O
ATOM   3458  N   VAL A 869      64.330  36.820  54.600  1.00  0.00           N
ATOM   3459  HN  VAL A 869      63.950  36.890  53.680  1.00  0.00           H
ATOM   3460  CA  VAL A 869      64.940  35.570  54.930  1.00  0.00           C
ATOM   3461  HA  VAL A 869      64.530  35.230  55.880  1.00  0.00           H
ATOM   3462  CB  VAL A 869      64.670  34.430  53.960  1.00  0.00           C
ATOM   3463  HB  VAL A 869      64.720  34.870  52.940  1.00  0.00           H
ATOM   3464  CG1 VAL A 869      65.640  33.250  54.140  1.00  0.00           C
ATOM   3465 HG11 VAL A 869      65.580  32.780  55.140  1.00  0.00           H
ATOM   3466 HG12 VAL A 869      66.730  33.440  54.010  1.00  0.00           H
ATOM   3467 HG13 VAL A 869      65.420  32.410  53.450  1.00  0.00           H
ATOM   3468  CG2 VAL A 869      63.180  34.020  54.140  1.00  0.00           C
ATOM   3469 HG21 VAL A 869      62.970  33.280  53.340  1.00  0.00           H
ATOM   3470 HG22 VAL A 869      62.510  34.890  53.960  1.00  0.00           H
ATOM   3471 HG23 VAL A 869      62.970  33.440  55.070  1.00  0.00           H
ATOM   3472  C   VAL A 869      66.330  35.690  55.390  1.00  0.00           C
ATOM   3473  O   VAL A 869      66.760  35.150  56.390  1.00  0.00           O
ATOM   3474  N   ILE A 870      67.070  36.540  54.690  1.00  0.00           N
ATOM   3475  HN  ILE A 870      66.770  36.900  53.820  1.00  0.00           H
ATOM   3476  CA  ILE A 870      68.370  37.030  54.990  1.00  0.00           C
ATOM   3477  HA  ILE A 870      69.080  36.240  55.170  1.00  0.00           H
ATOM   3478  CB  ILE A 870      69.070  37.830  53.870  1.00  0.00           C
ATOM   3479  HB  ILE A 870      68.400  38.650  53.520  1.00  0.00           H
ATOM   3480  CG2 ILE A 870      70.340  38.590  54.420  1.00  0.00           C
ATOM   3481 HG21 ILE A 870      70.200  39.410  55.150  1.00  0.00           H
ATOM   3482 HG22 ILE A 870      70.930  38.980  53.560  1.00  0.00           H
ATOM   3483 HG23 ILE A 870      70.980  37.850  54.950  1.00  0.00           H
ATOM   3484  CG1 ILE A 870      69.250  36.980  52.660  1.00  0.00           C
ATOM   3485 HG11 ILE A 870      69.640  37.650  51.850  1.00  0.00           H
ATOM   3486 HG12 ILE A 870      68.290  36.570  52.290  1.00  0.00           H
ATOM   3487  CD  ILE A 870      70.250  35.790  52.910  1.00  0.00           C
ATOM   3488  HD1 ILE A 870      71.150  36.240  53.390  1.00  0.00           H
ATOM   3489  HD2 ILE A 870      70.440  35.330  51.920  1.00  0.00           H
ATOM   3490  HD3 ILE A 870      69.850  35.050  53.630  1.00  0.00           H
ATOM   3491  C   ILE A 870      68.430  37.730  56.280  1.00  0.00           C
ATOM   3492  O   ILE A 870      69.100  37.380  57.230  1.00  0.00           O
ATOM   3493  N   MET A 871      67.610  38.790  56.540  1.00  0.00           N
ATOM   3494  HN  MET A 871      67.130  39.090  55.720  1.00  0.00           H
ATOM   3495  CA  MET A 871      67.580  39.420  57.850  1.00  0.00           C
ATOM   3496  HA  MET A 871      68.610  39.620  58.090  1.00  0.00           H
ATOM   3497  CB  MET A 871      66.810  40.800  57.710  1.00  0.00           C
ATOM   3498  HB1 MET A 871      66.720  41.310  58.700  1.00  0.00           H
ATOM   3499  HB2 MET A 871      65.800  40.550  57.340  1.00  0.00           H
ATOM   3500  CG  MET A 871      67.450  41.920  56.830  1.00  0.00           C
ATOM   3501  HG1 MET A 871      66.770  42.790  56.910  1.00  0.00           H
ATOM   3502  HG2 MET A 871      67.510  41.570  55.780  1.00  0.00           H
ATOM   3503  SD  MET A 871      69.040  42.420  57.250  1.00  0.00           S
ATOM   3504  CE  MET A 871      69.230  43.670  55.990  1.00  0.00           C
ATOM   3505  HE1 MET A 871      68.350  44.350  55.940  1.00  0.00           H
ATOM   3506  HE2 MET A 871      69.190  43.200  54.980  1.00  0.00           H
ATOM   3507  HE3 MET A 871      70.140  44.310  56.080  1.00  0.00           H
ATOM   3508  C   MET A 871      67.100  38.640  59.140  1.00  0.00           C
ATOM   3509  O   MET A 871      67.670  38.800  60.220  1.00  0.00           O
ATOM   3510  N   VAL A 872      66.130  37.670  59.060  1.00  0.00           N
ATOM   3511  HN  VAL A 872      65.590  37.520  58.230  1.00  0.00           H
ATOM   3512  CA  VAL A 872      65.890  36.850  60.260  1.00  0.00           C
ATOM   3513  HA  VAL A 872      65.900  37.490  61.120  1.00  0.00           H
ATOM   3514  CB  VAL A 872      64.550  36.140  60.220  1.00  0.00           C
ATOM   3515  HB  VAL A 872      64.470  35.480  61.110  1.00  0.00           H
ATOM   3516  CG1 VAL A 872      63.460  37.280  60.320  1.00  0.00           C
ATOM   3517 HG11 VAL A 872      62.520  36.890  59.860  1.00  0.00           H
ATOM   3518 HG12 VAL A 872      63.690  38.180  59.720  1.00  0.00           H
ATOM   3519 HG13 VAL A 872      63.320  37.470  61.410  1.00  0.00           H
ATOM   3520  CG2 VAL A 872      64.370  35.190  59.030  1.00  0.00           C
ATOM   3521 HG21 VAL A 872      63.580  34.420  59.130  1.00  0.00           H
ATOM   3522 HG22 VAL A 872      65.360  34.700  58.950  1.00  0.00           H
ATOM   3523 HG23 VAL A 872      64.250  35.680  58.040  1.00  0.00           H
ATOM   3524  C   VAL A 872      67.000  35.770  60.420  1.00  0.00           C
ATOM   3525  O   VAL A 872      67.240  35.370  61.570  1.00  0.00           O
ATOM   3526  N   THR A 873      67.720  35.420  59.330  1.00  0.00           N
ATOM   3527  HN  THR A 873      67.480  35.720  58.400  1.00  0.00           H
ATOM   3528  CA  THR A 873      68.970  34.650  59.490  1.00  0.00           C
ATOM   3529  HA  THR A 873      68.710  33.870  60.190  1.00  0.00           H
ATOM   3530  CB  THR A 873      69.620  34.030  58.240  1.00  0.00           C
ATOM   3531  HB  THR A 873      70.000  34.870  57.620  1.00  0.00           H
ATOM   3532  OG1 THR A 873      68.710  33.280  57.550  1.00  0.00           O
ATOM   3533  HG1 THR A 873      67.890  33.740  57.370  1.00  0.00           H
ATOM   3534  CG2 THR A 873      70.750  33.060  58.670  1.00  0.00           C
ATOM   3535 HG21 THR A 873      71.700  33.510  59.030  1.00  0.00           H
ATOM   3536 HG22 THR A 873      70.910  32.380  57.810  1.00  0.00           H
ATOM   3537 HG23 THR A 873      70.320  32.420  59.470  1.00  0.00           H
ATOM   3538  C   THR A 873      70.010  35.420  60.150  1.00  0.00           C
ATOM   3539  O   THR A 873      70.650  35.000  61.120  1.00  0.00           O
ATOM   3540  N   ILE A 874      70.210  36.700  59.760  1.00  0.00           N
ATOM   3541  HN  ILE A 874      69.600  36.980  59.020  1.00  0.00           H
ATOM   3542  CA  ILE A 874      71.130  37.720  60.350  1.00  0.00           C
ATOM   3543  HA  ILE A 874      72.060  37.170  60.340  1.00  0.00           H
ATOM   3544  CB  ILE A 874      71.180  39.010  59.520  1.00  0.00           C
ATOM   3545  HB  ILE A 874      70.110  39.250  59.270  1.00  0.00           H
ATOM   3546  CG2 ILE A 874      71.790  40.230  60.260  1.00  0.00           C
ATOM   3547 HG21 ILE A 874      72.550  39.880  61.000  1.00  0.00           H
ATOM   3548 HG22 ILE A 874      70.980  40.620  60.920  1.00  0.00           H
ATOM   3549 HG23 ILE A 874      72.170  40.980  59.530  1.00  0.00           H
ATOM   3550  CG1 ILE A 874      71.880  38.790  58.160  1.00  0.00           C
ATOM   3551 HG11 ILE A 874      71.600  39.700  57.570  1.00  0.00           H
ATOM   3552 HG12 ILE A 874      71.370  37.940  57.670  1.00  0.00           H
ATOM   3553  CD  ILE A 874      73.400  38.580  58.290  1.00  0.00           C
ATOM   3554  HD1 ILE A 874      73.540  37.700  58.940  1.00  0.00           H
ATOM   3555  HD2 ILE A 874      73.920  39.480  58.690  1.00  0.00           H
ATOM   3556  HD3 ILE A 874      73.800  38.390  57.270  1.00  0.00           H
ATOM   3557  C   ILE A 874      70.840  38.060  61.740  1.00  0.00           C
ATOM   3558  O   ILE A 874      71.800  38.070  62.510  1.00  0.00           O
ATOM   3559  N   ASP A 875      69.630  38.280  62.270  1.00  0.00           N
ATOM   3560  HN  ASP A 875      68.920  38.440  61.610  1.00  0.00           H
ATOM   3561  CA  ASP A 875      69.400  38.390  63.690  1.00  0.00           C
ATOM   3562  HA  ASP A 875      70.080  39.110  64.140  1.00  0.00           H
ATOM   3563  CB  ASP A 875      67.900  38.680  63.980  1.00  0.00           C
ATOM   3564  HB1 ASP A 875      67.320  37.800  63.630  1.00  0.00           H
ATOM   3565  HB2 ASP A 875      67.730  39.600  63.370  1.00  0.00           H
ATOM   3566  CG  ASP A 875      67.660  38.880  65.410  1.00  0.00           C
ATOM   3567  OD1 ASP A 875      68.590  39.210  66.200  1.00  0.00           O
ATOM   3568  OD2 ASP A 875      66.420  38.950  65.750  1.00  0.00           O
ATOM   3569  C   ASP A 875      69.830  37.060  64.420  1.00  0.00           C
ATOM   3570  O   ASP A 875      70.320  37.070  65.540  1.00  0.00           O
ATOM   3571  N   TYR A 876      69.490  35.900  63.770  1.00  0.00           N
ATOM   3572  HN  TYR A 876      69.140  36.060  62.850  1.00  0.00           H
ATOM   3573  CA  TYR A 876      69.790  34.560  64.280  1.00  0.00           C
ATOM   3574  HA  TYR A 876      69.270  34.490  65.230  1.00  0.00           H
ATOM   3575  CB  TYR A 876      69.010  33.430  63.480  1.00  0.00           C
ATOM   3576  HB1 TYR A 876      69.370  33.490  62.430  1.00  0.00           H
ATOM   3577  HB2 TYR A 876      67.930  33.700  63.560  1.00  0.00           H
ATOM   3578  CG  TYR A 876      69.290  32.020  63.940  1.00  0.00           C
ATOM   3579  CD1 TYR A 876      69.970  31.090  63.130  1.00  0.00           C
ATOM   3580  HD1 TYR A 876      70.270  31.410  62.140  1.00  0.00           H
ATOM   3581  CE1 TYR A 876      70.150  29.760  63.520  1.00  0.00           C
ATOM   3582  HE1 TYR A 876      70.590  29.020  62.860  1.00  0.00           H
ATOM   3583  CZ  TYR A 876      69.650  29.340  64.750  1.00  0.00           C
ATOM   3584  OH  TYR A 876      69.850  28.050  65.270  1.00  0.00           O
ATOM   3585  HH  TYR A 876      69.170  27.920  65.940  1.00  0.00           H
ATOM   3586  CD2 TYR A 876      68.770  31.560  65.130  1.00  0.00           C
ATOM   3587  HD2 TYR A 876      68.100  32.160  65.750  1.00  0.00           H
ATOM   3588  CE2 TYR A 876      69.010  30.260  65.550  1.00  0.00           C
ATOM   3589  HE2 TYR A 876      68.620  29.880  66.490  1.00  0.00           H
ATOM   3590  C   TYR A 876      71.260  34.290  64.520  1.00  0.00           C
ATOM   3591  O   TYR A 876      71.610  33.700  65.530  1.00  0.00           O
ATOM   3592  N   LEU A 877      72.090  34.660  63.500  1.00  0.00           N
ATOM   3593  HN  LEU A 877      71.690  35.090  62.700  1.00  0.00           H
ATOM   3594  CA  LEU A 877      73.520  34.500  63.640  1.00  0.00           C
ATOM   3595  HA  LEU A 877      73.720  33.790  64.430  1.00  0.00           H
ATOM   3596  CB  LEU A 877      74.220  34.110  62.360  1.00  0.00           C
ATOM   3597  HB1 LEU A 877      75.310  34.040  62.540  1.00  0.00           H
ATOM   3598  HB2 LEU A 877      73.950  34.960  61.720  1.00  0.00           H
ATOM   3599  CG  LEU A 877      73.640  32.900  61.670  1.00  0.00           C
ATOM   3600  HG  LEU A 877      72.560  33.050  61.450  1.00  0.00           H
ATOM   3601  CD1 LEU A 877      74.370  32.580  60.330  1.00  0.00           C
ATOM   3602 HD11 LEU A 877      73.800  31.810  59.770  1.00  0.00           H
ATOM   3603 HD12 LEU A 877      75.330  32.130  60.670  1.00  0.00           H
ATOM   3604 HD13 LEU A 877      74.440  33.440  59.640  1.00  0.00           H
ATOM   3605  CD2 LEU A 877      73.790  31.670  62.550  1.00  0.00           C
ATOM   3606 HD21 LEU A 877      74.880  31.500  62.740  1.00  0.00           H
ATOM   3607 HD22 LEU A 877      73.420  30.780  61.990  1.00  0.00           H
ATOM   3608 HD23 LEU A 877      73.310  31.710  63.540  1.00  0.00           H
ATOM   3609  C   LEU A 877      74.330  35.740  64.110  1.00  0.00           C
ATOM   3610  O   LEU A 877      75.540  35.670  64.160  1.00  0.00           O
ATOM   3611  N   VAL A 878      73.630  36.910  64.320  1.00  0.00           N
ATOM   3612  HN  VAL A 878      72.750  37.140  63.900  1.00  0.00           H
ATOM   3613  CA  VAL A 878      74.350  38.120  64.780  1.00  0.00           C
ATOM   3614  HA  VAL A 878      75.380  37.860  64.990  1.00  0.00           H
ATOM   3615  CB  VAL A 878      74.370  39.170  63.710  1.00  0.00           C
ATOM   3616  HB  VAL A 878      73.350  39.520  63.460  1.00  0.00           H
ATOM   3617  CG1 VAL A 878      75.150  40.480  63.910  1.00  0.00           C
ATOM   3618 HG11 VAL A 878      76.150  40.070  64.150  1.00  0.00           H
ATOM   3619 HG12 VAL A 878      74.740  41.180  64.670  1.00  0.00           H
ATOM   3620 HG13 VAL A 878      75.180  40.970  62.910  1.00  0.00           H
ATOM   3621  CG2 VAL A 878      74.900  38.530  62.470  1.00  0.00           C
ATOM   3622 HG21 VAL A 878      75.720  37.820  62.730  1.00  0.00           H
ATOM   3623 HG22 VAL A 878      75.490  39.200  61.820  1.00  0.00           H
ATOM   3624 HG23 VAL A 878      74.170  37.940  61.860  1.00  0.00           H
ATOM   3625  C   VAL A 878      73.750  38.670  66.080  1.00  0.00           C
ATOM   3626  O   VAL A 878      74.600  39.090  66.910  1.00  0.00           O
ATOM   3627  N   GLY A 879      72.470  38.620  66.290  1.00  0.00           N
ATOM   3628  HN  GLY A 879      71.970  38.060  65.640  1.00  0.00           H
ATOM   3629  CA  GLY A 879      71.680  39.270  67.350  1.00  0.00           C
ATOM   3630  HA1 GLY A 879      72.220  38.990  68.250  1.00  0.00           H
ATOM   3631  HA2 GLY A 879      70.710  38.800  67.340  1.00  0.00           H
ATOM   3632  C   GLY A 879      71.600  40.750  67.120  1.00  0.00           C
ATOM   3633  O   GLY A 879      72.520  41.470  67.530  1.00  0.00           O
ATOM   3634  N   VAL A 880      70.540  41.200  66.460  1.00  0.00           N
ATOM   3635  HN  VAL A 880      69.710  40.680  66.250  1.00  0.00           H
ATOM   3636  CA  VAL A 880      70.370  42.580  66.160  1.00  0.00           C
ATOM   3637  HA  VAL A 880      71.300  43.110  66.330  1.00  0.00           H
ATOM   3638  CB  VAL A 880      70.070  42.820  64.630  1.00  0.00           C
ATOM   3639  HB  VAL A 880      69.050  42.390  64.480  1.00  0.00           H
ATOM   3640  CG1 VAL A 880      69.980  44.340  64.430  1.00  0.00           C
ATOM   3641 HG11 VAL A 880      70.130  44.520  63.340  1.00  0.00           H
ATOM   3642 HG12 VAL A 880      70.680  44.980  65.010  1.00  0.00           H
ATOM   3643 HG13 VAL A 880      68.900  44.550  64.610  1.00  0.00           H
ATOM   3644  CG2 VAL A 880      71.140  42.240  63.760  1.00  0.00           C
ATOM   3645 HG21 VAL A 880      70.990  41.140  63.850  1.00  0.00           H
ATOM   3646 HG22 VAL A 880      72.200  42.450  64.040  1.00  0.00           H
ATOM   3647 HG23 VAL A 880      70.980  42.510  62.700  1.00  0.00           H
ATOM   3648  C   VAL A 880      69.330  43.220  67.130  1.00  0.00           C
ATOM   3649  O   VAL A 880      68.120  43.000  66.960  1.00  0.00           O
ATOM   3650  N   PRO A 881      69.730  44.160  68.020  1.00  0.00           N
ATOM   3651  CD  PRO A 881      71.110  44.590  68.190  1.00  0.00           C
ATOM   3652  HD1 PRO A 881      71.380  45.230  67.330  1.00  0.00           H
ATOM   3653  HD2 PRO A 881      71.870  43.780  68.330  1.00  0.00           H
ATOM   3654  CA  PRO A 881      68.800  45.080  68.660  1.00  0.00           C
ATOM   3655  HA  PRO A 881      68.210  44.530  69.390  1.00  0.00           H
ATOM   3656  CB  PRO A 881      69.720  46.080  69.400  1.00  0.00           C
ATOM   3657  HB1 PRO A 881      69.310  46.200  70.430  1.00  0.00           H
ATOM   3658  HB2 PRO A 881      69.780  47.050  68.890  1.00  0.00           H
ATOM   3659  CG  PRO A 881      71.100  45.370  69.460  1.00  0.00           C
ATOM   3660  HG1 PRO A 881      72.020  45.930  69.740  1.00  0.00           H
ATOM   3661  HG2 PRO A 881      70.920  44.620  70.250  1.00  0.00           H
ATOM   3662  C   PRO A 881      67.630  45.710  67.790  1.00  0.00           C
ATOM   3663  O   PRO A 881      67.900  46.150  66.660  1.00  0.00           O
ATOM   3664  N   SER A 882      66.450  45.770  68.360  1.00  0.00           N
ATOM   3665  HN  SER A 882      66.210  45.430  69.270  1.00  0.00           H
ATOM   3666  CA  SER A 882      65.250  46.170  67.610  1.00  0.00           C
ATOM   3667  HA  SER A 882      65.250  47.240  67.540  1.00  0.00           H
ATOM   3668  CB  SER A 882      65.130  45.520  66.240  1.00  0.00           C
ATOM   3669  HB1 SER A 882      64.080  45.520  65.890  1.00  0.00           H
ATOM   3670  HB2 SER A 882      65.410  44.440  66.300  1.00  0.00           H
ATOM   3671  OG  SER A 882      65.810  46.200  65.200  1.00  0.00           O
ATOM   3672  HG1 SER A 882      66.730  46.120  65.510  1.00  0.00           H
ATOM   3673  C   SER A 882      63.990  45.620  68.310  1.00  0.00           C
ATOM   3674  O   SER A 882      64.140  44.600  68.990  1.00  0.00           O
ATOM   3675  N   PRO A 883      62.820  46.280  68.220  1.00  0.00           N
ATOM   3676  CD  PRO A 883      62.640  47.630  67.550  1.00  0.00           C
ATOM   3677  HD1 PRO A 883      63.000  47.740  66.510  1.00  0.00           H
ATOM   3678  HD2 PRO A 883      63.160  48.420  68.110  1.00  0.00           H
ATOM   3679  CA  PRO A 883      61.540  45.680  68.480  1.00  0.00           C
ATOM   3680  HA  PRO A 883      61.620  45.240  69.460  1.00  0.00           H
ATOM   3681  CB  PRO A 883      60.500  46.810  68.370  1.00  0.00           C
ATOM   3682  HB1 PRO A 883      60.610  47.250  69.390  1.00  0.00           H
ATOM   3683  HB2 PRO A 883      59.470  46.590  68.000  1.00  0.00           H
ATOM   3684  CG  PRO A 883      61.140  47.870  67.370  1.00  0.00           C
ATOM   3685  HG1 PRO A 883      60.870  47.570  66.320  1.00  0.00           H
ATOM   3686  HG2 PRO A 883      60.890  48.940  67.560  1.00  0.00           H
ATOM   3687  C   PRO A 883      61.360  44.540  67.410  1.00  0.00           C
ATOM   3688  O   PRO A 883      61.650  44.730  66.260  1.00  0.00           O
ATOM   3689  N   LYS A 884      60.660  43.550  67.920  1.00  0.00           N
ATOM   3690  HN  LYS A 884      60.500  43.530  68.900  1.00  0.00           H
ATOM   3691  CA  LYS A 884      60.320  42.350  67.120  1.00  0.00           C
ATOM   3692  HA  LYS A 884      60.490  42.470  66.060  1.00  0.00           H
ATOM   3693  CB  LYS A 884      61.050  41.120  67.810  1.00  0.00           C
ATOM   3694  HB1 LYS A 884      60.920  40.220  67.160  1.00  0.00           H
ATOM   3695  HB2 LYS A 884      60.590  40.880  68.790  1.00  0.00           H
ATOM   3696  CG  LYS A 884      62.560  41.370  68.130  1.00  0.00           C
ATOM   3697  HG1 LYS A 884      62.910  40.440  68.640  1.00  0.00           H
ATOM   3698  HG2 LYS A 884      62.580  42.170  68.900  1.00  0.00           H
ATOM   3699  CD  LYS A 884      63.390  41.680  66.900  1.00  0.00           C
ATOM   3700  HD1 LYS A 884      63.000  42.630  66.460  1.00  0.00           H
ATOM   3701  HD2 LYS A 884      63.290  40.800  66.220  1.00  0.00           H
ATOM   3702  CE  LYS A 884      64.870  41.910  67.170  1.00  0.00           C
ATOM   3703  HE1 LYS A 884      65.160  42.750  67.840  1.00  0.00           H
ATOM   3704  HE2 LYS A 884      65.450  42.220  66.270  1.00  0.00           H
ATOM   3705  NZ  LYS A 884      65.480  40.600  67.560  1.00  0.00           N
ATOM   3706  HZ1 LYS A 884      66.310  40.730  68.170  1.00  0.00           H
ATOM   3707  HZ2 LYS A 884      65.770  40.080  66.710  1.00  0.00           H
ATOM   3708  HZ3 LYS A 884      64.780  40.030  68.070  1.00  0.00           H
ATOM   3709  C   LYS A 884      58.830  42.280  67.310  1.00  0.00           C
ATOM   3710  O   LYS A 884      58.320  42.500  68.410  1.00  0.00           O
ATOM   3711  N   LEU A 885      58.170  42.080  66.210  1.00  0.00           N
ATOM   3712  HN  LEU A 885      58.630  42.020  65.330  1.00  0.00           H
ATOM   3713  CA  LEU A 885      56.730  41.980  66.050  1.00  0.00           C
ATOM   3714  HA  LEU A 885      56.340  42.940  66.310  1.00  0.00           H
ATOM   3715  CB  LEU A 885      56.420  41.700  64.520  1.00  0.00           C
ATOM   3716  HB1 LEU A 885      56.830  40.700  64.270  1.00  0.00           H
ATOM   3717  HB2 LEU A 885      57.060  42.450  64.010  1.00  0.00           H
ATOM   3718  CG  LEU A 885      54.890  41.770  64.220  1.00  0.00           C
ATOM   3719  HG  LEU A 885      54.270  41.250  64.970  1.00  0.00           H
ATOM   3720  CD1 LEU A 885      54.430  43.270  64.170  1.00  0.00           C
ATOM   3721 HD11 LEU A 885      54.830  43.950  64.950  1.00  0.00           H
ATOM   3722 HD12 LEU A 885      53.330  43.300  64.010  1.00  0.00           H
ATOM   3723 HD13 LEU A 885      54.810  43.630  63.180  1.00  0.00           H
ATOM   3724  CD2 LEU A 885      54.530  41.130  62.870  1.00  0.00           C
ATOM   3725 HD21 LEU A 885      53.470  41.370  62.600  1.00  0.00           H
ATOM   3726 HD22 LEU A 885      54.430  40.030  62.910  1.00  0.00           H
ATOM   3727 HD23 LEU A 885      55.160  41.510  62.050  1.00  0.00           H
ATOM   3728  C   LEU A 885      55.950  41.010  66.970  1.00  0.00           C
ATOM   3729  O   LEU A 885      56.220  39.790  67.050  1.00  0.00           O
ATOM   3730  N   HSD A 886      54.950  41.530  67.710  1.00  0.00           N
ATOM   3731  HN  HSD A 886      54.760  42.470  67.450  1.00  0.00           H
ATOM   3732  CA  HSD A 886      54.060  40.740  68.560  1.00  0.00           C
ATOM   3733  HA  HSD A 886      54.580  39.820  68.810  1.00  0.00           H
ATOM   3734  CB  HSD A 886      53.620  41.510  69.750  1.00  0.00           C
ATOM   3735  HB1 HSD A 886      53.170  42.450  69.350  1.00  0.00           H
ATOM   3736  HB2 HSD A 886      54.470  41.860  70.370  1.00  0.00           H
ATOM   3737  ND1 HSD A 886      52.780  39.600  71.190  1.00  0.00           N
ATOM   3738  HD1 HSD A 886      53.570  39.010  71.290  1.00  0.00           H
ATOM   3739  CG  HSD A 886      52.580  40.840  70.630  1.00  0.00           C
ATOM   3740  CE1 HSD A 886      51.640  39.340  71.870  1.00  0.00           C
ATOM   3741  HE1 HSD A 886      51.320  38.400  72.310  1.00  0.00           H
ATOM   3742  NE2 HSD A 886      50.800  40.380  71.860  1.00  0.00           N
ATOM   3743  CD2 HSD A 886      51.380  41.290  71.070  1.00  0.00           C
ATOM   3744  HD2 HSD A 886      50.940  42.240  70.810  1.00  0.00           H
ATOM   3745  C   HSD A 886      52.830  40.210  67.810  1.00  0.00           C
ATOM   3746  O   HSD A 886      52.270  41.000  66.990  1.00  0.00           O
ATOM   3747  N   VAL A 887      52.450  38.910  67.860  1.00  0.00           N
ATOM   3748  HN  VAL A 887      52.870  38.300  68.530  1.00  0.00           H
ATOM   3749  CA  VAL A 887      51.260  38.370  67.160  1.00  0.00           C
ATOM   3750  HA  VAL A 887      50.630  39.200  66.880  1.00  0.00           H
ATOM   3751  CB  VAL A 887      51.470  37.680  65.730  1.00  0.00           C
ATOM   3752  HB  VAL A 887      50.580  37.110  65.380  1.00  0.00           H
ATOM   3753  CG1 VAL A 887      51.560  38.830  64.700  1.00  0.00           C
ATOM   3754 HG11 VAL A 887      52.390  39.490  65.040  1.00  0.00           H
ATOM   3755 HG12 VAL A 887      50.560  39.300  64.580  1.00  0.00           H
ATOM   3756 HG13 VAL A 887      51.870  38.410  63.720  1.00  0.00           H
ATOM   3757  CG2 VAL A 887      52.690  36.760  65.810  1.00  0.00           C
ATOM   3758 HG21 VAL A 887      52.970  36.430  64.800  1.00  0.00           H
ATOM   3759 HG22 VAL A 887      52.490  35.870  66.440  1.00  0.00           H
ATOM   3760 HG23 VAL A 887      53.620  37.320  66.060  1.00  0.00           H
ATOM   3761  C   VAL A 887      50.560  37.410  68.160  1.00  0.00           C
ATOM   3762  O   VAL A 887      51.230  36.600  68.800  1.00  0.00           O
ATOM   3763  N   PRO A 888      49.280  37.480  68.300  1.00  0.00           N
ATOM   3764  CD  PRO A 888      48.410  38.380  67.590  1.00  0.00           C
ATOM   3765  HD1 PRO A 888      48.720  38.500  66.530  1.00  0.00           H
ATOM   3766  HD2 PRO A 888      48.280  39.390  68.030  1.00  0.00           H
ATOM   3767  CA  PRO A 888      48.540  36.650  69.260  1.00  0.00           C
ATOM   3768  HA  PRO A 888      48.920  36.890  70.240  1.00  0.00           H
ATOM   3769  CB  PRO A 888      47.090  37.160  69.190  1.00  0.00           C
ATOM   3770  HB1 PRO A 888      46.810  37.880  69.980  1.00  0.00           H
ATOM   3771  HB2 PRO A 888      46.360  36.340  69.330  1.00  0.00           H
ATOM   3772  CG  PRO A 888      47.050  37.710  67.720  1.00  0.00           C
ATOM   3773  HG1 PRO A 888      46.900  36.880  67.010  1.00  0.00           H
ATOM   3774  HG2 PRO A 888      46.270  38.480  67.570  1.00  0.00           H
ATOM   3775  C   PRO A 888      48.640  35.210  68.850  1.00  0.00           C
ATOM   3776  O   PRO A 888      48.500  34.890  67.660  1.00  0.00           O
ATOM   3777  N   GLU A 889      49.040  34.370  69.760  1.00  0.00           N
ATOM   3778  HN  GLU A 889      49.310  34.840  70.590  1.00  0.00           H
ATOM   3779  CA  GLU A 889      49.070  32.930  69.830  1.00  0.00           C
ATOM   3780  HA  GLU A 889      49.250  32.590  68.820  1.00  0.00           H
ATOM   3781  CB  GLU A 889      50.330  32.530  70.760  1.00  0.00           C
ATOM   3782  HB1 GLU A 889      50.260  31.410  70.800  1.00  0.00           H
ATOM   3783  HB2 GLU A 889      50.220  33.070  71.720  1.00  0.00           H
ATOM   3784  CG  GLU A 889      51.700  32.890  70.240  1.00  0.00           C
ATOM   3785  HG1 GLU A 889      51.780  34.000  70.270  1.00  0.00           H
ATOM   3786  HG2 GLU A 889      51.830  32.590  69.170  1.00  0.00           H
ATOM   3787  CD  GLU A 889      52.850  32.470  71.150  1.00  0.00           C
ATOM   3788  OE1 GLU A 889      53.550  33.350  71.690  1.00  0.00           O
ATOM   3789  OE2 GLU A 889      52.880  31.230  71.310  1.00  0.00           O
ATOM   3790  C   GLU A 889      47.820  32.230  70.200  1.00  0.00           C
ATOM   3791  O   GLU A 889      46.910  32.800  70.810  1.00  0.00           O
ATOM   3792  N   LYS A 890      47.650  30.950  69.780  1.00  0.00           N
ATOM   3793  HN  LYS A 890      48.370  30.470  69.290  1.00  0.00           H
ATOM   3794  CA  LYS A 890      46.710  30.090  70.450  1.00  0.00           C
ATOM   3795  HA  LYS A 890      47.100  29.120  70.190  1.00  0.00           H
ATOM   3796  CB  LYS A 890      46.600  30.140  71.960  1.00  0.00           C
ATOM   3797  HB1 LYS A 890      45.880  29.310  72.060  1.00  0.00           H
ATOM   3798  HB2 LYS A 890      46.250  31.120  72.360  1.00  0.00           H
ATOM   3799  CG  LYS A 890      47.790  29.590  72.630  1.00  0.00           C
ATOM   3800  HG1 LYS A 890      48.720  30.040  72.230  1.00  0.00           H
ATOM   3801  HG2 LYS A 890      47.960  28.490  72.590  1.00  0.00           H
ATOM   3802  CD  LYS A 890      47.860  29.930  74.080  1.00  0.00           C
ATOM   3803  HD1 LYS A 890      48.590  29.300  74.610  1.00  0.00           H
ATOM   3804  HD2 LYS A 890      46.900  29.610  74.540  1.00  0.00           H
ATOM   3805  CE  LYS A 890      48.190  31.360  74.460  1.00  0.00           C
ATOM   3806  HE1 LYS A 890      47.770  32.130  73.780  1.00  0.00           H
ATOM   3807  HE2 LYS A 890      49.300  31.460  74.390  1.00  0.00           H
ATOM   3808  NZ  LYS A 890      47.740  31.620  75.770  1.00  0.00           N
ATOM   3809  HZ1 LYS A 890      46.700  31.650  75.680  1.00  0.00           H
ATOM   3810  HZ2 LYS A 890      48.100  32.510  76.160  1.00  0.00           H
ATOM   3811  HZ3 LYS A 890      48.060  30.830  76.350  1.00  0.00           H
ATOM   3812  C   LYS A 890      45.250  30.230  69.850  1.00  0.00           C
ATOM   3813  O   LYS A 890      44.270  29.780  70.420  1.00  0.00           O
ATOM   3814  N   PHE A 891      45.200  30.960  68.790  1.00  0.00           N
ATOM   3815  HN  PHE A 891      45.990  31.470  68.440  1.00  0.00           H
ATOM   3816  CA  PHE A 891      44.010  31.140  67.970  1.00  0.00           C
ATOM   3817  HA  PHE A 891      44.370  31.650  67.090  1.00  0.00           H
ATOM   3818  CB  PHE A 891      43.380  29.800  67.420  1.00  0.00           C
ATOM   3819  HB1 PHE A 891      42.960  29.150  68.210  1.00  0.00           H
ATOM   3820  HB2 PHE A 891      44.280  29.300  66.980  1.00  0.00           H
ATOM   3821  CG  PHE A 891      42.420  30.150  66.330  1.00  0.00           C
ATOM   3822  CD1 PHE A 891      41.030  29.850  66.430  1.00  0.00           C
ATOM   3823  HD1 PHE A 891      40.780  29.560  67.440  1.00  0.00           H
ATOM   3824  CE1 PHE A 891      40.170  30.170  65.410  1.00  0.00           C
ATOM   3825  HE1 PHE A 891      39.090  30.090  65.520  1.00  0.00           H
ATOM   3826  CZ  PHE A 891      40.650  30.650  64.190  1.00  0.00           C
ATOM   3827  HZ  PHE A 891      39.910  30.980  63.470  1.00  0.00           H
ATOM   3828  CD2 PHE A 891      42.920  30.600  65.070  1.00  0.00           C
ATOM   3829  HD2 PHE A 891      43.980  30.700  64.940  1.00  0.00           H
ATOM   3830  CE2 PHE A 891      42.050  30.770  64.010  1.00  0.00           C
ATOM   3831  HE2 PHE A 891      42.470  31.060  63.060  1.00  0.00           H
ATOM   3832  C   PHE A 891      43.040  32.120  68.650  1.00  0.00           C
ATOM   3833  O   PHE A 891      41.910  31.840  69.100  1.00  0.00           O
ATOM   3834  N   GLU A 892      43.620  33.340  68.810  1.00  0.00           N
ATOM   3835  HN  GLU A 892      44.560  33.590  68.530  1.00  0.00           H
ATOM   3836  CA  GLU A 892      42.820  34.460  69.390  1.00  0.00           C
ATOM   3837  HA  GLU A 892      41.760  34.290  69.480  1.00  0.00           H
ATOM   3838  CB  GLU A 892      43.250  34.730  70.850  1.00  0.00           C
ATOM   3839  HB1 GLU A 892      42.320  35.120  71.310  1.00  0.00           H
ATOM   3840  HB2 GLU A 892      44.190  35.280  71.090  1.00  0.00           H
ATOM   3841  CG  GLU A 892      43.480  33.400  71.640  1.00  0.00           C
ATOM   3842  HG1 GLU A 892      44.420  32.930  71.280  1.00  0.00           H
ATOM   3843  HG2 GLU A 892      42.690  32.710  71.270  1.00  0.00           H
ATOM   3844  CD  GLU A 892      43.360  33.560  73.140  1.00  0.00           C
ATOM   3845  OE1 GLU A 892      44.370  34.060  73.750  1.00  0.00           O
ATOM   3846  OE2 GLU A 892      42.290  33.160  73.700  1.00  0.00           O
ATOM   3847  C   GLU A 892      43.110  35.700  68.600  1.00  0.00           C
ATOM   3848  O   GLU A 892      44.160  35.840  67.940  1.00  0.00           O
ATOM   3849  N   PRO A 893      42.170  36.710  68.630  1.00  0.00           N
ATOM   3850  CD  PRO A 893      40.840  36.630  69.220  1.00  0.00           C
ATOM   3851  HD1 PRO A 893      40.950  36.780  70.320  1.00  0.00           H
ATOM   3852  HD2 PRO A 893      40.330  35.650  69.080  1.00  0.00           H
ATOM   3853  CA  PRO A 893      42.500  38.090  68.270  1.00  0.00           C
ATOM   3854  HA  PRO A 893      42.930  38.010  67.280  1.00  0.00           H
ATOM   3855  CB  PRO A 893      41.150  38.850  68.500  1.00  0.00           C
ATOM   3856  HB1 PRO A 893      40.940  39.500  67.620  1.00  0.00           H
ATOM   3857  HB2 PRO A 893      41.130  39.520  69.370  1.00  0.00           H
ATOM   3858  CG  PRO A 893      40.170  37.770  68.490  1.00  0.00           C
ATOM   3859  HG1 PRO A 893      39.200  38.050  68.980  1.00  0.00           H
ATOM   3860  HG2 PRO A 893      39.890  37.500  67.450  1.00  0.00           H
ATOM   3861  C   PRO A 893      43.690  38.760  69.050  1.00  0.00           C
ATOM   3862  O   PRO A 893      43.980  38.350  70.180  1.00  0.00           O
ATOM   3863  N   THR A 894      44.140  39.900  68.490  1.00  0.00           N
ATOM   3864  HN  THR A 894      43.830  40.100  67.560  1.00  0.00           H
ATOM   3865  CA  THR A 894      45.010  40.930  69.130  1.00  0.00           C
ATOM   3866  HA  THR A 894      45.870  40.360  69.460  1.00  0.00           H
ATOM   3867  CB  THR A 894      45.670  41.820  68.090  1.00  0.00           C
ATOM   3868  HB  THR A 894      44.940  42.590  67.770  1.00  0.00           H
ATOM   3869  OG1 THR A 894      46.100  41.070  67.000  1.00  0.00           O
ATOM   3870  HG1 THR A 894      45.340  40.940  66.430  1.00  0.00           H
ATOM   3871  CG2 THR A 894      46.990  42.520  68.600  1.00  0.00           C
ATOM   3872 HG21 THR A 894      46.670  43.250  69.380  1.00  0.00           H
ATOM   3873 HG22 THR A 894      47.410  43.090  67.760  1.00  0.00           H
ATOM   3874 HG23 THR A 894      47.730  41.800  68.990  1.00  0.00           H
ATOM   3875  C   THR A 894      44.290  41.750  70.160  1.00  0.00           C
ATOM   3876  O   THR A 894      44.800  42.130  71.230  1.00  0.00           O
ATOM   3877  N   HSD A 895      42.980  41.950  69.890  1.00  0.00           N
ATOM   3878  HN  HSD A 895      42.510  41.580  69.090  1.00  0.00           H
ATOM   3879  CA  HSD A 895      42.110  42.450  70.920  1.00  0.00           C
ATOM   3880  HA  HSD A 895      42.620  43.360  71.220  1.00  0.00           H
ATOM   3881  CB  HSD A 895      40.750  42.820  70.250  1.00  0.00           C
ATOM   3882  HB1 HSD A 895      40.430  41.890  69.720  1.00  0.00           H
ATOM   3883  HB2 HSD A 895      40.950  43.610  69.500  1.00  0.00           H
ATOM   3884  ND1 HSD A 895      39.810  44.350  71.910  1.00  0.00           N
ATOM   3885  HD1 HSD A 895      40.620  44.920  71.940  1.00  0.00           H
ATOM   3886  CG  HSD A 895      39.690  43.180  71.140  1.00  0.00           C
ATOM   3887  CE1 HSD A 895      38.640  44.490  72.610  1.00  0.00           C
ATOM   3888  HE1 HSD A 895      38.390  45.320  73.270  1.00  0.00           H
ATOM   3889  NE2 HSD A 895      37.780  43.390  72.460  1.00  0.00           N
ATOM   3890  CD2 HSD A 895      38.500  42.600  71.530  1.00  0.00           C
ATOM   3891  HD2 HSD A 895      37.980  41.770  71.090  1.00  0.00           H
ATOM   3892  C   HSD A 895      41.850  41.490  72.110  1.00  0.00           C
ATOM   3893  O   HSD A 895      41.550  40.330  71.870  1.00  0.00           O
ATOM   3894  N   PRO A 896      41.960  41.840  73.370  1.00  0.00           N
ATOM   3895  CD  PRO A 896      42.570  43.090  73.870  1.00  0.00           C
ATOM   3896  HD1 PRO A 896      41.880  43.940  73.720  1.00  0.00           H
ATOM   3897  HD2 PRO A 896      43.450  43.210  73.210  1.00  0.00           H
ATOM   3898  CA  PRO A 896      42.100  40.720  74.340  1.00  0.00           C
ATOM   3899  HA  PRO A 896      42.390  39.780  73.900  1.00  0.00           H
ATOM   3900  CB  PRO A 896      43.140  41.260  75.390  1.00  0.00           C
ATOM   3901  HB1 PRO A 896      44.140  40.960  75.030  1.00  0.00           H
ATOM   3902  HB2 PRO A 896      42.940  40.840  76.410  1.00  0.00           H
ATOM   3903  CG  PRO A 896      42.860  42.770  75.330  1.00  0.00           C
ATOM   3904  HG1 PRO A 896      42.040  43.130  75.980  1.00  0.00           H
ATOM   3905  HG2 PRO A 896      43.820  43.290  75.560  1.00  0.00           H
ATOM   3906  C   PRO A 896      40.830  40.480  75.090  1.00  0.00           C
ATOM   3907  O   PRO A 896      40.730  39.690  76.030  1.00  0.00           O
ATOM   3908  N   GLU A 897      39.710  41.220  74.840  1.00  0.00           N
ATOM   3909  HN  GLU A 897      39.760  41.920  74.130  1.00  0.00           H
ATOM   3910  CA  GLU A 897      38.550  41.290  75.780  1.00  0.00           C
ATOM   3911  HA  GLU A 897      38.880  40.830  76.690  1.00  0.00           H
ATOM   3912  CB  GLU A 897      37.920  42.710  75.840  1.00  0.00           C
ATOM   3913  HB1 GLU A 897      37.110  42.720  76.600  1.00  0.00           H
ATOM   3914  HB2 GLU A 897      37.470  42.940  74.850  1.00  0.00           H
ATOM   3915  CG  GLU A 897      38.950  43.740  76.270  1.00  0.00           C
ATOM   3916  HG1 GLU A 897      39.790  43.710  75.550  1.00  0.00           H
ATOM   3917  HG2 GLU A 897      39.260  43.420  77.290  1.00  0.00           H
ATOM   3918  CD  GLU A 897      38.400  45.130  76.130  1.00  0.00           C
ATOM   3919  OE1 GLU A 897      37.240  45.370  75.700  1.00  0.00           O
ATOM   3920  OE2 GLU A 897      39.210  46.090  76.420  1.00  0.00           O
ATOM   3921  C   GLU A 897      37.390  40.390  75.360  1.00  0.00           C
ATOM   3922  O   GLU A 897      36.490  40.120  76.110  1.00  0.00           O
ATOM   3923  N   ARG A 898      37.460  39.840  74.130  1.00  0.00           N
ATOM   3924  HN  ARG A 898      38.250  39.950  73.530  1.00  0.00           H
ATOM   3925  CA  ARG A 898      36.460  38.890  73.570  1.00  0.00           C
ATOM   3926  HA  ARG A 898      36.270  38.210  74.380  1.00  0.00           H
ATOM   3927  CB  ARG A 898      35.160  39.570  73.060  1.00  0.00           C
ATOM   3928  HB1 ARG A 898      34.630  39.920  73.960  1.00  0.00           H
ATOM   3929  HB2 ARG A 898      34.590  38.710  72.640  1.00  0.00           H
ATOM   3930  CG  ARG A 898      35.340  40.740  72.050  1.00  0.00           C
ATOM   3931  HG1 ARG A 898      36.110  41.490  72.320  1.00  0.00           H
ATOM   3932  HG2 ARG A 898      34.360  41.250  72.000  1.00  0.00           H
ATOM   3933  CD  ARG A 898      35.700  40.290  70.610  1.00  0.00           C
ATOM   3934  HD1 ARG A 898      34.830  39.700  70.240  1.00  0.00           H
ATOM   3935  HD2 ARG A 898      36.680  39.780  70.690  1.00  0.00           H
ATOM   3936  NE  ARG A 898      35.730  41.470  69.740  1.00  0.00           N
ATOM   3937  HE  ARG A 898      35.750  42.390  70.140  1.00  0.00           H
ATOM   3938  CZ  ARG A 898      36.410  41.280  68.600  1.00  0.00           C
ATOM   3939  NH1 ARG A 898      36.650  40.150  68.060  1.00  0.00           N
ATOM   3940 HH11 ARG A 898      37.060  40.200  67.140  1.00  0.00           H
ATOM   3941 HH12 ARG A 898      36.240  39.330  68.460  1.00  0.00           H
ATOM   3942  NH2 ARG A 898      36.790  42.350  67.970  1.00  0.00           N
ATOM   3943 HH21 ARG A 898      37.450  42.160  67.240  1.00  0.00           H
ATOM   3944 HH22 ARG A 898      36.550  43.240  68.360  1.00  0.00           H
ATOM   3945  C   ARG A 898      37.040  37.940  72.570  1.00  0.00           C
ATOM   3946  O   ARG A 898      38.120  38.210  72.140  1.00  0.00           O
ATOM   3947  N   GLY A 899      36.330  36.810  72.330  1.00  0.00           N
ATOM   3948  HN  GLY A 899      35.480  36.630  72.800  1.00  0.00           H
ATOM   3949  CA  GLY A 899      36.690  35.840  71.260  1.00  0.00           C
ATOM   3950  HA1 GLY A 899      35.880  35.130  71.310  1.00  0.00           H
ATOM   3951  HA2 GLY A 899      37.670  35.480  71.510  1.00  0.00           H
ATOM   3952  C   GLY A 899      36.750  36.410  69.770  1.00  0.00           C
ATOM   3953  O   GLY A 899      36.840  37.640  69.540  1.00  0.00           O
ATOM   3954  N   TRP A 900      36.780  35.500  68.780  1.00  0.00           N
ATOM   3955  HN  TRP A 900      37.020  34.550  69.010  1.00  0.00           H
ATOM   3956  CA  TRP A 900      36.630  35.910  67.360  1.00  0.00           C
ATOM   3957  HA  TRP A 900      37.380  36.650  67.150  1.00  0.00           H
ATOM   3958  CB  TRP A 900      36.780  34.620  66.470  1.00  0.00           C
ATOM   3959  HB1 TRP A 900      36.360  34.880  65.470  1.00  0.00           H
ATOM   3960  HB2 TRP A 900      36.140  33.830  66.900  1.00  0.00           H
ATOM   3961  CG  TRP A 900      38.250  34.220  66.350  1.00  0.00           C
ATOM   3962  CD1 TRP A 900      38.930  33.210  66.950  1.00  0.00           C
ATOM   3963  HD1 TRP A 900      38.520  32.580  67.730  1.00  0.00           H
ATOM   3964  NE1 TRP A 900      40.330  33.310  66.640  1.00  0.00           N
ATOM   3965  HE1 TRP A 900      41.070  32.850  67.070  1.00  0.00           H
ATOM   3966  CE2 TRP A 900      40.500  34.420  65.870  1.00  0.00           C
ATOM   3967  CD2 TRP A 900      39.200  35.030  65.710  1.00  0.00           C
ATOM   3968  CE3 TRP A 900      39.140  36.290  64.990  1.00  0.00           C
ATOM   3969  HE3 TRP A 900      38.170  36.750  64.860  1.00  0.00           H
ATOM   3970  CZ3 TRP A 900      40.340  36.880  64.560  1.00  0.00           C
ATOM   3971  HZ3 TRP A 900      40.270  37.860  64.130  1.00  0.00           H
ATOM   3972  CZ2 TRP A 900      41.650  35.010  65.440  1.00  0.00           C
ATOM   3973  HZ2 TRP A 900      42.670  34.650  65.520  1.00  0.00           H
ATOM   3974  CH2 TRP A 900      41.560  36.310  64.840  1.00  0.00           C
ATOM   3975  HH2 TRP A 900      42.500  36.730  64.500  1.00  0.00           H
ATOM   3976  C   TRP A 900      35.320  36.710  67.110  1.00  0.00           C
ATOM   3977  O   TRP A 900      35.300  37.860  66.650  1.00  0.00           O
ATOM   3978  N   ILE A 901      34.190  36.090  67.620  1.00  0.00           N
ATOM   3979  HN  ILE A 901      34.270  35.200  68.060  1.00  0.00           H
ATOM   3980  CA  ILE A 901      32.850  36.650  67.380  1.00  0.00           C
ATOM   3981  HA  ILE A 901      32.740  36.790  66.320  1.00  0.00           H
ATOM   3982  CB  ILE A 901      31.640  35.650  67.710  1.00  0.00           C
ATOM   3983  HB  ILE A 901      31.610  35.430  68.800  1.00  0.00           H
ATOM   3984  CG2 ILE A 901      30.380  36.310  67.280  1.00  0.00           C
ATOM   3985 HG21 ILE A 901      30.390  36.920  66.360  1.00  0.00           H
ATOM   3986 HG22 ILE A 901      30.090  37.100  68.010  1.00  0.00           H
ATOM   3987 HG23 ILE A 901      29.530  35.590  67.380  1.00  0.00           H
ATOM   3988  CG1 ILE A 901      31.860  34.270  67.030  1.00  0.00           C
ATOM   3989 HG11 ILE A 901      31.130  33.590  67.520  1.00  0.00           H
ATOM   3990 HG12 ILE A 901      32.880  33.910  67.290  1.00  0.00           H
ATOM   3991  CD  ILE A 901      31.710  34.300  65.490  1.00  0.00           C
ATOM   3992  HD1 ILE A 901      32.230  33.440  65.020  1.00  0.00           H
ATOM   3993  HD2 ILE A 901      32.190  35.180  65.010  1.00  0.00           H
ATOM   3994  HD3 ILE A 901      30.650  34.250  65.190  1.00  0.00           H
ATOM   3995  C   ILE A 901      32.520  38.010  68.040  1.00  0.00           C
ATOM   3996  O   ILE A 901      32.730  38.200  69.230  1.00  0.00           O
ATOM   3997  N   ILE A 902      32.030  39.000  67.200  1.00  0.00           N
ATOM   3998  HN  ILE A 902      32.160  38.780  66.240  1.00  0.00           H
ATOM   3999  CA  ILE A 902      31.720  40.340  67.630  1.00  0.00           C
ATOM   4000  HA  ILE A 902      31.660  40.320  68.710  1.00  0.00           H
ATOM   4001  CB  ILE A 902      32.720  41.450  67.320  1.00  0.00           C
ATOM   4002  HB  ILE A 902      33.550  41.160  68.010  1.00  0.00           H
ATOM   4003  CG2 ILE A 902      33.130  41.320  65.870  1.00  0.00           C
ATOM   4004 HG21 ILE A 902      33.890  42.110  65.690  1.00  0.00           H
ATOM   4005 HG22 ILE A 902      32.340  41.550  65.110  1.00  0.00           H
ATOM   4006 HG23 ILE A 902      33.600  40.350  65.690  1.00  0.00           H
ATOM   4007  CG1 ILE A 902      32.370  42.860  67.650  1.00  0.00           C
ATOM   4008 HG11 ILE A 902      31.350  43.100  67.280  1.00  0.00           H
ATOM   4009 HG12 ILE A 902      33.120  43.510  67.140  1.00  0.00           H
ATOM   4010  CD  ILE A 902      32.480  43.230  69.190  1.00  0.00           C
ATOM   4011  HD1 ILE A 902      33.550  43.290  69.500  1.00  0.00           H
ATOM   4012  HD2 ILE A 902      32.170  42.380  69.840  1.00  0.00           H
ATOM   4013  HD3 ILE A 902      32.110  44.220  69.520  1.00  0.00           H
ATOM   4014  C   ILE A 902      30.310  40.740  67.190  1.00  0.00           C
ATOM   4015  O   ILE A 902      29.840  40.500  66.020  1.00  0.00           O
ATOM   4016  N   SER A 903      29.480  41.250  68.100  1.00  0.00           N
ATOM   4017  HN  SER A 903      29.880  41.550  68.970  1.00  0.00           H
ATOM   4018  CA  SER A 903      28.010  41.440  67.880  1.00  0.00           C
ATOM   4019  HA  SER A 903      27.800  40.600  67.240  1.00  0.00           H
ATOM   4020  CB  SER A 903      27.100  41.400  69.150  1.00  0.00           C
ATOM   4021  HB1 SER A 903      27.540  42.200  69.780  1.00  0.00           H
ATOM   4022  HB2 SER A 903      27.140  40.400  69.630  1.00  0.00           H
ATOM   4023  OG  SER A 903      25.740  41.630  68.770  1.00  0.00           O
ATOM   4024  HG1 SER A 903      25.650  42.500  68.380  1.00  0.00           H
ATOM   4025  C   SER A 903      27.840  42.680  67.050  1.00  0.00           C
ATOM   4026  O   SER A 903      28.270  43.730  67.500  1.00  0.00           O
ATOM   4027  N   PRO A 904      27.190  42.620  65.820  1.00  0.00           N
ATOM   4028  CD  PRO A 904      26.720  41.440  65.170  1.00  0.00           C
ATOM   4029  HD1 PRO A 904      26.210  40.720  65.840  1.00  0.00           H
ATOM   4030  HD2 PRO A 904      27.560  41.040  64.560  1.00  0.00           H
ATOM   4031  CA  PRO A 904      26.510  43.800  65.220  1.00  0.00           C
ATOM   4032  HA  PRO A 904      27.290  44.530  65.010  1.00  0.00           H
ATOM   4033  CB  PRO A 904      25.850  43.320  63.910  1.00  0.00           C
ATOM   4034  HB1 PRO A 904      26.610  43.420  63.110  1.00  0.00           H
ATOM   4035  HB2 PRO A 904      24.960  43.930  63.620  1.00  0.00           H
ATOM   4036  CG  PRO A 904      25.550  41.770  64.150  1.00  0.00           C
ATOM   4037  HG1 PRO A 904      24.640  41.710  64.790  1.00  0.00           H
ATOM   4038  HG2 PRO A 904      25.470  41.090  63.280  1.00  0.00           H
ATOM   4039  C   PRO A 904      25.560  44.450  66.260  1.00  0.00           C
ATOM   4040  O   PRO A 904      25.100  43.700  67.130  1.00  0.00           O
ATOM   4041  N   LEU A 905      25.380  45.830  66.090  1.00  0.00           N
ATOM   4042  HN  LEU A 905      25.920  46.340  65.420  1.00  0.00           H
ATOM   4043  CA  LEU A 905      24.600  46.650  66.980  1.00  0.00           C
ATOM   4044  HA  LEU A 905      24.630  47.600  66.460  1.00  0.00           H
ATOM   4045  CB  LEU A 905      23.120  46.380  67.090  1.00  0.00           C
ATOM   4046  HB1 LEU A 905      22.700  47.380  67.330  1.00  0.00           H
ATOM   4047  HB2 LEU A 905      22.860  45.650  67.890  1.00  0.00           H
ATOM   4048  CG  LEU A 905      22.280  45.860  65.850  1.00  0.00           C
ATOM   4049  HG  LEU A 905      22.610  44.900  65.390  1.00  0.00           H
ATOM   4050  CD1 LEU A 905      20.860  45.660  66.340  1.00  0.00           C
ATOM   4051 HD11 LEU A 905      20.220  45.430  65.470  1.00  0.00           H
ATOM   4052 HD12 LEU A 905      20.500  46.630  66.760  1.00  0.00           H
ATOM   4053 HD13 LEU A 905      20.650  44.830  67.060  1.00  0.00           H
ATOM   4054  CD2 LEU A 905      22.280  46.880  64.600  1.00  0.00           C
ATOM   4055 HD21 LEU A 905      21.730  47.750  65.050  1.00  0.00           H
ATOM   4056 HD22 LEU A 905      21.710  46.510  63.730  1.00  0.00           H
ATOM   4057 HD23 LEU A 905      23.350  47.070  64.350  1.00  0.00           H
ATOM   4058  C   LEU A 905      25.340  46.820  68.380  1.00  0.00           C
ATOM   4059  O   LEU A 905      26.010  47.850  68.620  1.00  0.00           O
ATOM   4060  N   GLY A 906      25.370  45.790  69.210  1.00  0.00           N
ATOM   4061  HN  GLY A 906      24.960  45.010  68.730  1.00  0.00           H
ATOM   4062  CA  GLY A 906      26.070  45.690  70.450  1.00  0.00           C
ATOM   4063  HA1 GLY A 906      27.050  45.360  70.150  1.00  0.00           H
ATOM   4064  HA2 GLY A 906      25.660  44.900  71.050  1.00  0.00           H
ATOM   4065  C   GLY A 906      26.220  46.820  71.410  1.00  0.00           C
ATOM   4066  O   GLY A 906      25.220  47.190  72.090  1.00  0.00           O
ATOM   4067  N   ASP A 907      27.390  47.360  71.680  1.00  0.00           N
ATOM   4068  HN  ASP A 907      28.190  47.060  71.160  1.00  0.00           H
ATOM   4069  CA  ASP A 907      27.640  48.440  72.620  1.00  0.00           C
ATOM   4070  HA  ASP A 907      26.990  48.350  73.480  1.00  0.00           H
ATOM   4071  CB  ASP A 907      29.110  48.400  73.120  1.00  0.00           C
ATOM   4072  HB1 ASP A 907      29.280  49.340  73.710  1.00  0.00           H
ATOM   4073  HB2 ASP A 907      29.880  48.610  72.360  1.00  0.00           H
ATOM   4074  CG  ASP A 907      29.370  47.310  74.100  1.00  0.00           C
ATOM   4075  OD1 ASP A 907      28.720  46.240  73.990  1.00  0.00           O
ATOM   4076  OD2 ASP A 907      30.230  47.500  75.000  1.00  0.00           O
ATOM   4077  C   ASP A 907      27.350  49.800  72.070  1.00  0.00           C
ATOM   4078  O   ASP A 907      27.310  50.750  72.800  1.00  0.00           O
ATOM   4079  N   ASN A 908      27.090  49.920  70.760  1.00  0.00           N
ATOM   4080  HN  ASN A 908      26.940  49.060  70.290  1.00  0.00           H
ATOM   4081  CA  ASN A 908      26.890  51.180  70.150  1.00  0.00           C
ATOM   4082  HA  ASN A 908      27.710  51.830  70.410  1.00  0.00           H
ATOM   4083  CB  ASN A 908      26.780  50.970  68.600  1.00  0.00           C
ATOM   4084  HB1 ASN A 908      26.590  51.990  68.200  1.00  0.00           H
ATOM   4085  HB2 ASN A 908      25.950  50.360  68.180  1.00  0.00           H
ATOM   4086  CG  ASN A 908      28.110  50.560  67.950  1.00  0.00           C
ATOM   4087  OD1 ASN A 908      28.810  51.510  67.570  1.00  0.00           O
ATOM   4088  ND2 ASN A 908      28.240  49.250  67.700  1.00  0.00           N
ATOM   4089 HD21 ASN A 908      29.050  48.880  67.290  1.00  0.00           H
ATOM   4090 HD22 ASN A 908      27.530  48.650  68.080  1.00  0.00           H
ATOM   4091  C   ASN A 908      25.510  51.900  70.480  1.00  0.00           C
ATOM   4092  O   ASN A 908      24.490  51.200  70.460  1.00  0.00           O
ATOM   4093  N   PRO A 909      25.430  53.190  70.870  1.00  0.00           N
ATOM   4094  CD  PRO A 909      26.590  53.990  71.390  1.00  0.00           C
ATOM   4095  HD1 PRO A 909      27.430  54.030  70.670  1.00  0.00           H
ATOM   4096  HD2 PRO A 909      27.120  53.540  72.260  1.00  0.00           H
ATOM   4097  CA  PRO A 909      24.250  54.010  70.790  1.00  0.00           C
ATOM   4098  HA  PRO A 909      23.540  53.680  71.540  1.00  0.00           H
ATOM   4099  CB  PRO A 909      24.760  55.440  70.920  1.00  0.00           C
ATOM   4100  HB1 PRO A 909      23.920  56.080  71.250  1.00  0.00           H
ATOM   4101  HB2 PRO A 909      25.080  55.820  69.920  1.00  0.00           H
ATOM   4102  CG  PRO A 909      26.060  55.360  71.760  1.00  0.00           C
ATOM   4103  HG1 PRO A 909      26.750  56.210  71.590  1.00  0.00           H
ATOM   4104  HG2 PRO A 909      25.900  55.370  72.870  1.00  0.00           H
ATOM   4105  C   PRO A 909      23.440  53.790  69.580  1.00  0.00           C
ATOM   4106  O   PRO A 909      23.970  53.610  68.520  1.00  0.00           O
ATOM   4107  N   TRP A 910      22.080  53.790  69.670  1.00  0.00           N
ATOM   4108  HN  TRP A 910      21.580  53.870  70.530  1.00  0.00           H
ATOM   4109  CA  TRP A 910      21.180  53.770  68.540  1.00  0.00           C
ATOM   4110  HA  TRP A 910      21.430  52.880  67.980  1.00  0.00           H
ATOM   4111  CB  TRP A 910      19.720  53.780  69.200  1.00  0.00           C
ATOM   4112  HB1 TRP A 910      19.410  54.760  69.610  1.00  0.00           H
ATOM   4113  HB2 TRP A 910      19.680  53.030  70.010  1.00  0.00           H
ATOM   4114  CG  TRP A 910      18.630  53.420  68.210  1.00  0.00           C
ATOM   4115  CD1 TRP A 910      18.210  52.140  67.970  1.00  0.00           C
ATOM   4116  HD1 TRP A 910      18.550  51.280  68.510  1.00  0.00           H
ATOM   4117  NE1 TRP A 910      17.150  52.260  67.080  1.00  0.00           N
ATOM   4118  HE1 TRP A 910      16.680  51.470  66.710  1.00  0.00           H
ATOM   4119  CE2 TRP A 910      16.920  53.520  66.730  1.00  0.00           C
ATOM   4120  CD2 TRP A 910      17.780  54.320  67.480  1.00  0.00           C
ATOM   4121  CE3 TRP A 910      17.680  55.690  67.400  1.00  0.00           C
ATOM   4122  HE3 TRP A 910      18.290  56.260  68.080  1.00  0.00           H
ATOM   4123  CZ3 TRP A 910      16.770  56.270  66.500  1.00  0.00           C
ATOM   4124  HZ3 TRP A 910      16.700  57.340  66.340  1.00  0.00           H
ATOM   4125  CZ2 TRP A 910      16.020  54.050  65.750  1.00  0.00           C
ATOM   4126  HZ2 TRP A 910      15.360  53.380  65.230  1.00  0.00           H
ATOM   4127  CH2 TRP A 910      15.910  55.460  65.750  1.00  0.00           C
ATOM   4128  HH2 TRP A 910      15.190  55.900  65.070  1.00  0.00           H
ATOM   4129  C   TRP A 910      21.440  54.990  67.660  1.00  0.00           C
ATOM   4130  O   TRP A 910      21.570  54.660  66.440  1.00  0.00           O
ATOM   4131  N   TRP A 911      21.590  56.230  68.200  1.00  0.00           N
ATOM   4132  HN  TRP A 911      21.330  56.340  69.150  1.00  0.00           H
ATOM   4133  CA  TRP A 911      22.020  57.310  67.310  1.00  0.00           C
ATOM   4134  HA  TRP A 911      21.160  57.350  66.640  1.00  0.00           H
ATOM   4135  CB  TRP A 911      22.140  58.670  68.070  1.00  0.00           C
ATOM   4136  HB1 TRP A 911      21.560  58.430  69.000  1.00  0.00           H
ATOM   4137  HB2 TRP A 911      21.610  59.500  67.550  1.00  0.00           H
ATOM   4138  CG  TRP A 911      23.490  59.200  68.500  1.00  0.00           C
ATOM   4139  CD1 TRP A 911      23.970  58.970  69.770  1.00  0.00           C
ATOM   4140  HD1 TRP A 911      23.360  58.520  70.540  1.00  0.00           H
ATOM   4141  NE1 TRP A 911      25.200  59.570  69.860  1.00  0.00           N
ATOM   4142  HE1 TRP A 911      25.750  59.590  70.670  1.00  0.00           H
ATOM   4143  CE2 TRP A 911      25.610  60.120  68.740  1.00  0.00           C
ATOM   4144  CD2 TRP A 911      24.500  59.880  67.800  1.00  0.00           C
ATOM   4145  CE3 TRP A 911      24.690  60.400  66.470  1.00  0.00           C
ATOM   4146  HE3 TRP A 911      23.800  60.320  65.830  1.00  0.00           H
ATOM   4147  CZ3 TRP A 911      25.900  60.990  66.160  1.00  0.00           C
ATOM   4148  HZ3 TRP A 911      25.850  61.380  65.150  1.00  0.00           H
ATOM   4149  CZ2 TRP A 911      26.800  60.820  68.420  1.00  0.00           C
ATOM   4150  HZ2 TRP A 911      27.550  61.080  69.140  1.00  0.00           H
ATOM   4151  CH2 TRP A 911      26.860  61.280  67.050  1.00  0.00           C
ATOM   4152  HH2 TRP A 911      27.710  61.830  66.670  1.00  0.00           H
ATOM   4153  C   TRP A 911      23.310  57.120  66.500  1.00  0.00           C
ATOM   4154  O   TRP A 911      23.310  57.370  65.310  1.00  0.00           O
ATOM   4155  N   THR A 912      24.390  56.570  67.100  1.00  0.00           N
ATOM   4156  HN  THR A 912      24.430  56.660  68.090  1.00  0.00           H
ATOM   4157  CA  THR A 912      25.620  56.220  66.290  1.00  0.00           C
ATOM   4158  HA  THR A 912      25.960  57.050  65.690  1.00  0.00           H
ATOM   4159  CB  THR A 912      26.890  55.950  67.040  1.00  0.00           C
ATOM   4160  HB  THR A 912      27.640  55.540  66.330  1.00  0.00           H
ATOM   4161  OG1 THR A 912      26.620  55.010  68.090  1.00  0.00           O
ATOM   4162  HG1 THR A 912      25.840  54.500  67.850  1.00  0.00           H
ATOM   4163  CG2 THR A 912      27.290  57.230  67.760  1.00  0.00           C
ATOM   4164 HG21 THR A 912      26.570  57.570  68.540  1.00  0.00           H
ATOM   4165 HG22 THR A 912      27.250  58.170  67.180  1.00  0.00           H
ATOM   4166 HG23 THR A 912      28.320  57.230  68.170  1.00  0.00           H
ATOM   4167  C   THR A 912      25.400  55.160  65.140  1.00  0.00           C
ATOM   4168  O   THR A 912      25.850  55.310  63.990  1.00  0.00           O
ATOM   4169  N   LEU A 913      24.620  54.080  65.450  1.00  0.00           N
ATOM   4170  HN  LEU A 913      24.160  54.030  66.340  1.00  0.00           H
ATOM   4171  CA  LEU A 913      24.210  53.110  64.450  1.00  0.00           C
ATOM   4172  HA  LEU A 913      25.130  52.760  64.010  1.00  0.00           H
ATOM   4173  CB  LEU A 913      23.270  51.960  65.020  1.00  0.00           C
ATOM   4174  HB1 LEU A 913      23.000  51.320  64.160  1.00  0.00           H
ATOM   4175  HB2 LEU A 913      22.490  52.570  65.510  1.00  0.00           H
ATOM   4176  CG  LEU A 913      24.030  51.110  65.970  1.00  0.00           C
ATOM   4177  HG  LEU A 913      24.550  51.800  66.680  1.00  0.00           H
ATOM   4178  CD1 LEU A 913      23.190  50.070  66.730  1.00  0.00           C
ATOM   4179 HD11 LEU A 913      22.520  50.630  67.430  1.00  0.00           H
ATOM   4180 HD12 LEU A 913      23.830  49.390  67.330  1.00  0.00           H
ATOM   4181 HD13 LEU A 913      22.610  49.480  66.000  1.00  0.00           H
ATOM   4182  CD2 LEU A 913      25.190  50.320  65.270  1.00  0.00           C
ATOM   4183 HD21 LEU A 913      25.510  49.530  65.970  1.00  0.00           H
ATOM   4184 HD22 LEU A 913      25.980  51.050  64.960  1.00  0.00           H
ATOM   4185 HD23 LEU A 913      24.870  49.870  64.310  1.00  0.00           H
ATOM   4186  C   LEU A 913      23.500  53.720  63.290  1.00  0.00           C
ATOM   4187  O   LEU A 913      23.830  53.330  62.130  1.00  0.00           O
ATOM   4188  N   LEU A 914      22.520  54.690  63.470  1.00  0.00           N
ATOM   4189  HN  LEU A 914      22.220  54.870  64.410  1.00  0.00           H
ATOM   4190  CA  LEU A 914      21.830  55.440  62.360  1.00  0.00           C
ATOM   4191  HA  LEU A 914      21.500  54.680  61.670  1.00  0.00           H
ATOM   4192  CB  LEU A 914      20.660  56.310  62.930  1.00  0.00           C
ATOM   4193  HB1 LEU A 914      20.550  57.190  62.270  1.00  0.00           H
ATOM   4194  HB2 LEU A 914      20.870  56.640  63.980  1.00  0.00           H
ATOM   4195  CG  LEU A 914      19.330  55.630  62.960  1.00  0.00           C
ATOM   4196  HG  LEU A 914      19.060  55.090  62.040  1.00  0.00           H
ATOM   4197  CD1 LEU A 914      19.070  54.700  64.180  1.00  0.00           C
ATOM   4198 HD11 LEU A 914      19.280  55.280  65.100  1.00  0.00           H
ATOM   4199 HD12 LEU A 914      19.770  53.830  64.190  1.00  0.00           H
ATOM   4200 HD13 LEU A 914      18.070  54.220  64.180  1.00  0.00           H
ATOM   4201  CD2 LEU A 914      18.280  56.720  63.240  1.00  0.00           C
ATOM   4202 HD21 LEU A 914      18.340  57.150  64.260  1.00  0.00           H
ATOM   4203 HD22 LEU A 914      17.270  56.290  63.030  1.00  0.00           H
ATOM   4204 HD23 LEU A 914      18.360  57.620  62.600  1.00  0.00           H
ATOM   4205  C   LEU A 914      22.770  56.280  61.490  1.00  0.00           C
ATOM   4206  O   LEU A 914      22.720  56.170  60.260  1.00  0.00           O
ATOM   4207  N   ILE A 915      23.720  56.980  62.080  1.00  0.00           N
ATOM   4208  HN  ILE A 915      23.820  57.020  63.070  1.00  0.00           H
ATOM   4209  CA  ILE A 915      24.600  57.810  61.330  1.00  0.00           C
ATOM   4210  HA  ILE A 915      24.050  58.290  60.530  1.00  0.00           H
ATOM   4211  CB  ILE A 915      25.300  58.970  62.110  1.00  0.00           C
ATOM   4212  HB  ILE A 915      24.570  59.410  62.830  1.00  0.00           H
ATOM   4213  CG2 ILE A 915      26.350  58.390  63.040  1.00  0.00           C
ATOM   4214 HG21 ILE A 915      26.800  59.140  63.720  1.00  0.00           H
ATOM   4215 HG22 ILE A 915      27.180  58.000  62.420  1.00  0.00           H
ATOM   4216 HG23 ILE A 915      25.960  57.530  63.630  1.00  0.00           H
ATOM   4217  CG1 ILE A 915      25.780  60.050  61.190  1.00  0.00           C
ATOM   4218 HG11 ILE A 915      25.050  60.180  60.380  1.00  0.00           H
ATOM   4219 HG12 ILE A 915      26.810  59.820  60.850  1.00  0.00           H
ATOM   4220  CD  ILE A 915      25.900  61.320  61.930  1.00  0.00           C
ATOM   4221  HD1 ILE A 915      25.020  61.520  62.560  1.00  0.00           H
ATOM   4222  HD2 ILE A 915      26.090  62.160  61.240  1.00  0.00           H
ATOM   4223  HD3 ILE A 915      26.810  61.320  62.580  1.00  0.00           H
ATOM   4224  C   ILE A 915      25.710  56.980  60.620  1.00  0.00           C
ATOM   4225  O   ILE A 915      26.220  57.390  59.590  1.00  0.00           O
ATOM   4226  N   ALA A 916      26.080  55.750  61.060  1.00  0.00           N
ATOM   4227  HN  ALA A 916      25.630  55.410  61.870  1.00  0.00           H
ATOM   4228  CA  ALA A 916      27.130  54.820  60.660  1.00  0.00           C
ATOM   4229  HA  ALA A 916      28.120  55.210  60.800  1.00  0.00           H
ATOM   4230  CB  ALA A 916      27.090  53.570  61.640  1.00  0.00           C
ATOM   4231  HB1 ALA A 916      27.410  53.830  62.670  1.00  0.00           H
ATOM   4232  HB2 ALA A 916      27.710  52.770  61.190  1.00  0.00           H
ATOM   4233  HB3 ALA A 916      26.040  53.220  61.570  1.00  0.00           H
ATOM   4234  C   ALA A 916      27.050  54.360  59.190  1.00  0.00           C
ATOM   4235  O   ALA A 916      27.920  53.680  58.730  1.00  0.00           O
ATOM   4236  N   ALA A 917      26.030  54.810  58.450  1.00  0.00           N
ATOM   4237  HN  ALA A 917      25.280  55.200  58.990  1.00  0.00           H
ATOM   4238  CA  ALA A 917      25.840  54.750  57.000  1.00  0.00           C
ATOM   4239  HA  ALA A 917      25.950  53.710  56.720  1.00  0.00           H
ATOM   4240  CB  ALA A 917      24.450  55.100  56.690  1.00  0.00           C
ATOM   4241  HB1 ALA A 917      23.870  54.560  57.480  1.00  0.00           H
ATOM   4242  HB2 ALA A 917      24.140  54.700  55.710  1.00  0.00           H
ATOM   4243  HB3 ALA A 917      24.230  56.180  56.880  1.00  0.00           H
ATOM   4244  C   ALA A 917      26.840  55.740  56.350  1.00  0.00           C
ATOM   4245  O   ALA A 917      27.200  55.580  55.210  1.00  0.00           O
ATOM   4246  N   ILE A 918      27.210  56.910  56.980  1.00  0.00           N
ATOM   4247  HN  ILE A 918      26.730  57.230  57.790  1.00  0.00           H
ATOM   4248  CA  ILE A 918      28.130  57.830  56.380  1.00  0.00           C
ATOM   4249  HA  ILE A 918      27.890  57.870  55.330  1.00  0.00           H
ATOM   4250  CB  ILE A 918      28.080  59.260  56.930  1.00  0.00           C
ATOM   4251  HB  ILE A 918      28.530  59.320  57.940  1.00  0.00           H
ATOM   4252  CG2 ILE A 918      28.900  60.140  56.000  1.00  0.00           C
ATOM   4253 HG21 ILE A 918      29.220  61.120  56.420  1.00  0.00           H
ATOM   4254 HG22 ILE A 918      28.250  60.240  55.100  1.00  0.00           H
ATOM   4255 HG23 ILE A 918      29.850  59.680  55.670  1.00  0.00           H
ATOM   4256  CG1 ILE A 918      26.580  59.710  56.980  1.00  0.00           C
ATOM   4257 HG11 ILE A 918      25.870  59.020  57.500  1.00  0.00           H
ATOM   4258 HG12 ILE A 918      26.170  59.660  55.950  1.00  0.00           H
ATOM   4259  CD  ILE A 918      26.540  61.140  57.520  1.00  0.00           C
ATOM   4260  HD1 ILE A 918      27.100  61.770  56.780  1.00  0.00           H
ATOM   4261  HD2 ILE A 918      27.180  61.100  58.430  1.00  0.00           H
ATOM   4262  HD3 ILE A 918      25.490  61.470  57.640  1.00  0.00           H
ATOM   4263  C   ILE A 918      29.590  57.250  56.320  1.00  0.00           C
ATOM   4264  O   ILE A 918      30.110  57.210  55.210  1.00  0.00           O
ATOM   4265  N   PRO A 919      30.210  56.650  57.330  1.00  0.00           N
ATOM   4266  CD  PRO A 919      29.870  56.900  58.720  1.00  0.00           C
ATOM   4267  HD1 PRO A 919      28.800  56.720  58.970  1.00  0.00           H
ATOM   4268  HD2 PRO A 919      30.080  57.960  58.990  1.00  0.00           H
ATOM   4269  CA  PRO A 919      31.520  56.040  57.230  1.00  0.00           C
ATOM   4270  HA  PRO A 919      32.060  56.740  56.590  1.00  0.00           H
ATOM   4271  CB  PRO A 919      32.090  56.010  58.610  1.00  0.00           C
ATOM   4272  HB1 PRO A 919      32.650  56.960  58.790  1.00  0.00           H
ATOM   4273  HB2 PRO A 919      32.690  55.110  58.850  1.00  0.00           H
ATOM   4274  CG  PRO A 919      30.860  56.020  59.530  1.00  0.00           C
ATOM   4275  HG1 PRO A 919      30.400  55.030  59.740  1.00  0.00           H
ATOM   4276  HG2 PRO A 919      31.150  56.410  60.520  1.00  0.00           H
ATOM   4277  C   PRO A 919      31.470  54.710  56.470  1.00  0.00           C
ATOM   4278  O   PRO A 919      32.380  54.420  55.700  1.00  0.00           O
ATOM   4279  N   ALA A 920      30.370  53.980  56.620  1.00  0.00           N
ATOM   4280  HN  ALA A 920      29.870  54.240  57.440  1.00  0.00           H
ATOM   4281  CA  ALA A 920      30.090  52.870  55.760  1.00  0.00           C
ATOM   4282  HA  ALA A 920      30.870  52.130  55.890  1.00  0.00           H
ATOM   4283  CB  ALA A 920      28.700  52.260  56.190  1.00  0.00           C
ATOM   4284  HB1 ALA A 920      27.910  53.040  56.090  1.00  0.00           H
ATOM   4285  HB2 ALA A 920      28.920  51.830  57.190  1.00  0.00           H
ATOM   4286  HB3 ALA A 920      28.280  51.470  55.520  1.00  0.00           H
ATOM   4287  C   ALA A 920      30.040  53.230  54.290  1.00  0.00           C
ATOM   4288  O   ALA A 920      30.580  52.510  53.460  1.00  0.00           O
ATOM   4289  N   LEU A 921      29.400  54.460  53.950  1.00  0.00           N
ATOM   4290  HN  LEU A 921      28.860  54.960  54.610  1.00  0.00           H
ATOM   4291  CA  LEU A 921      29.460  54.980  52.590  1.00  0.00           C
ATOM   4292  HA  LEU A 921      29.160  54.200  51.910  1.00  0.00           H
ATOM   4293  CB  LEU A 921      28.490  56.220  52.490  1.00  0.00           C
ATOM   4294  HB1 LEU A 921      28.790  57.050  53.180  1.00  0.00           H
ATOM   4295  HB2 LEU A 921      27.480  55.840  52.740  1.00  0.00           H
ATOM   4296  CG  LEU A 921      28.570  56.840  51.090  1.00  0.00           C
ATOM   4297  HG  LEU A 921      29.610  57.200  50.890  1.00  0.00           H
ATOM   4298  CD1 LEU A 921      28.280  56.020  49.840  1.00  0.00           C
ATOM   4299 HD11 LEU A 921      28.540  56.670  48.980  1.00  0.00           H
ATOM   4300 HD12 LEU A 921      27.210  55.760  49.680  1.00  0.00           H
ATOM   4301 HD13 LEU A 921      28.900  55.100  49.910  1.00  0.00           H
ATOM   4302  CD2 LEU A 921      27.890  58.190  51.000  1.00  0.00           C
ATOM   4303 HD21 LEU A 921      26.790  58.090  51.010  1.00  0.00           H
ATOM   4304 HD22 LEU A 921      28.210  58.700  50.050  1.00  0.00           H
ATOM   4305 HD23 LEU A 921      28.280  58.780  51.860  1.00  0.00           H
ATOM   4306  C   LEU A 921      30.920  55.230  52.100  1.00  0.00           C
ATOM   4307  O   LEU A 921      31.340  54.800  51.040  1.00  0.00           O
ATOM   4308  N   LEU A 922      31.810  55.800  52.920  1.00  0.00           N
ATOM   4309  HN  LEU A 922      31.480  56.190  53.780  1.00  0.00           H
ATOM   4310  CA  LEU A 922      33.230  55.990  52.710  1.00  0.00           C
ATOM   4311  HA  LEU A 922      33.400  56.640  51.870  1.00  0.00           H
ATOM   4312  CB  LEU A 922      33.920  56.750  53.950  1.00  0.00           C
ATOM   4313  HB1 LEU A 922      35.040  56.760  53.890  1.00  0.00           H
ATOM   4314  HB2 LEU A 922      33.700  56.240  54.920  1.00  0.00           H
ATOM   4315  CG  LEU A 922      33.500  58.230  54.200  1.00  0.00           C
ATOM   4316  HG  LEU A 922      32.450  58.240  54.540  1.00  0.00           H
ATOM   4317  CD1 LEU A 922      34.450  58.860  55.230  1.00  0.00           C
ATOM   4318 HD11 LEU A 922      35.480  58.530  54.970  1.00  0.00           H
ATOM   4319 HD12 LEU A 922      34.130  58.260  56.110  1.00  0.00           H
ATOM   4320 HD13 LEU A 922      34.150  59.890  55.510  1.00  0.00           H
ATOM   4321  CD2 LEU A 922      33.470  59.270  53.020  1.00  0.00           C
ATOM   4322 HD21 LEU A 922      32.980  58.960  52.060  1.00  0.00           H
ATOM   4323 HD22 LEU A 922      34.400  59.680  52.580  1.00  0.00           H
ATOM   4324 HD23 LEU A 922      32.820  60.140  53.240  1.00  0.00           H
ATOM   4325  C   LEU A 922      34.020  54.640  52.450  1.00  0.00           C
ATOM   4326  O   LEU A 922      34.670  54.480  51.410  1.00  0.00           O
ATOM   4327  N   CYS A 923      33.710  53.580  53.250  1.00  0.00           N
ATOM   4328  HN  CYS A 923      33.010  53.710  53.950  1.00  0.00           H
ATOM   4329  CA  CYS A 923      34.180  52.170  52.990  1.00  0.00           C
ATOM   4330  HA  CYS A 923      35.240  52.360  53.080  1.00  0.00           H
ATOM   4331  CB  CYS A 923      33.860  51.360  54.250  1.00  0.00           C
ATOM   4332  HB1 CYS A 923      34.300  50.360  54.050  1.00  0.00           H
ATOM   4333  HB2 CYS A 923      32.760  51.150  54.260  1.00  0.00           H
ATOM   4334  SG  CYS A 923      34.520  51.920  55.870  1.00  0.00           S
ATOM   4335  HG1 CYS A 923      33.780  53.000  56.100  1.00  0.00           H
ATOM   4336  C   CYS A 923      33.690  51.580  51.700  1.00  0.00           C
ATOM   4337  O   CYS A 923      34.460  50.960  50.940  1.00  0.00           O
ATOM   4338  N   THR A 924      32.380  51.810  51.370  1.00  0.00           N
ATOM   4339  HN  THR A 924      31.680  52.230  51.950  1.00  0.00           H
ATOM   4340  CA  THR A 924      31.740  51.380  50.140  1.00  0.00           C
ATOM   4341  HA  THR A 924      31.700  50.300  50.120  1.00  0.00           H
ATOM   4342  CB  THR A 924      30.280  51.800  50.090  1.00  0.00           C
ATOM   4343  HB  THR A 924      30.220  52.890  50.330  1.00  0.00           H
ATOM   4344  OG1 THR A 924      29.580  51.220  51.170  1.00  0.00           O
ATOM   4345  HG1 THR A 924      29.620  51.840  51.900  1.00  0.00           H
ATOM   4346  CG2 THR A 924      29.720  51.260  48.810  1.00  0.00           C
ATOM   4347 HG21 THR A 924      29.800  50.150  48.760  1.00  0.00           H
ATOM   4348 HG22 THR A 924      30.330  51.520  47.920  1.00  0.00           H
ATOM   4349 HG23 THR A 924      28.670  51.570  48.640  1.00  0.00           H
ATOM   4350  C   THR A 924      32.530  51.950  48.900  1.00  0.00           C
ATOM   4351  O   THR A 924      32.790  51.140  48.030  1.00  0.00           O
ATOM   4352  N   ILE A 925      33.020  53.250  48.900  1.00  0.00           N
ATOM   4353  HN  ILE A 925      32.870  53.870  49.660  1.00  0.00           H
ATOM   4354  CA  ILE A 925      33.770  53.920  47.780  1.00  0.00           C
ATOM   4355  HA  ILE A 925      33.160  53.750  46.900  1.00  0.00           H
ATOM   4356  CB  ILE A 925      33.900  55.410  48.060  1.00  0.00           C
ATOM   4357  HB  ILE A 925      34.150  55.570  49.130  1.00  0.00           H
ATOM   4358  CG2 ILE A 925      35.030  56.090  47.270  1.00  0.00           C
ATOM   4359 HG21 ILE A 925      35.010  57.140  47.630  1.00  0.00           H
ATOM   4360 HG22 ILE A 925      34.750  56.080  46.200  1.00  0.00           H
ATOM   4361 HG23 ILE A 925      36.010  55.600  47.420  1.00  0.00           H
ATOM   4362  CG1 ILE A 925      32.580  56.250  48.020  1.00  0.00           C
ATOM   4363 HG11 ILE A 925      31.810  55.690  48.580  1.00  0.00           H
ATOM   4364 HG12 ILE A 925      32.250  56.210  46.950  1.00  0.00           H
ATOM   4365  CD  ILE A 925      32.760  57.680  48.400  1.00  0.00           C
ATOM   4366  HD1 ILE A 925      33.200  57.760  49.410  1.00  0.00           H
ATOM   4367  HD2 ILE A 925      31.790  58.210  48.460  1.00  0.00           H
ATOM   4368  HD3 ILE A 925      33.320  58.360  47.730  1.00  0.00           H
ATOM   4369  C   ILE A 925      35.170  53.180  47.610  1.00  0.00           C
ATOM   4370  O   ILE A 925      35.600  52.780  46.500  1.00  0.00           O
ATOM   4371  N   LEU A 926      35.870  53.000  48.770  1.00  0.00           N
ATOM   4372  HN  LEU A 926      35.420  53.260  49.630  1.00  0.00           H
ATOM   4373  CA  LEU A 926      37.100  52.260  48.860  1.00  0.00           C
ATOM   4374  HA  LEU A 926      37.800  52.710  48.180  1.00  0.00           H
ATOM   4375  CB  LEU A 926      37.450  52.300  50.390  1.00  0.00           C
ATOM   4376  HB1 LEU A 926      38.320  51.640  50.530  1.00  0.00           H
ATOM   4377  HB2 LEU A 926      36.580  52.060  51.030  1.00  0.00           H
ATOM   4378  CG  LEU A 926      37.890  53.680  50.840  1.00  0.00           C
ATOM   4379  HG  LEU A 926      37.040  54.400  50.860  1.00  0.00           H
ATOM   4380  CD1 LEU A 926      38.220  53.610  52.310  1.00  0.00           C
ATOM   4381 HD11 LEU A 926      39.100  52.960  52.490  1.00  0.00           H
ATOM   4382 HD12 LEU A 926      37.350  53.310  52.930  1.00  0.00           H
ATOM   4383 HD13 LEU A 926      38.440  54.660  52.580  1.00  0.00           H
ATOM   4384  CD2 LEU A 926      39.070  54.230  49.990  1.00  0.00           C
ATOM   4385 HD21 LEU A 926      39.330  55.230  50.410  1.00  0.00           H
ATOM   4386 HD22 LEU A 926      38.790  54.260  48.920  1.00  0.00           H
ATOM   4387 HD23 LEU A 926      40.070  53.730  50.010  1.00  0.00           H
ATOM   4388  C   LEU A 926      37.010  50.850  48.440  1.00  0.00           C
ATOM   4389  O   LEU A 926      37.920  50.360  47.720  1.00  0.00           O
ATOM   4390  N   ILE A 927      35.980  50.040  48.770  1.00  0.00           N
ATOM   4391  HN  ILE A 927      35.330  50.290  49.490  1.00  0.00           H
ATOM   4392  CA  ILE A 927      35.870  48.680  48.180  1.00  0.00           C
ATOM   4393  HA  ILE A 927      36.810  48.190  48.420  1.00  0.00           H
ATOM   4394  CB  ILE A 927      34.700  48.010  48.920  1.00  0.00           C
ATOM   4395  HB  ILE A 927      33.900  48.790  48.960  1.00  0.00           H
ATOM   4396  CG2 ILE A 927      34.150  46.780  48.290  1.00  0.00           C
ATOM   4397 HG21 ILE A 927      33.990  46.950  47.200  1.00  0.00           H
ATOM   4398 HG22 ILE A 927      33.170  46.530  48.730  1.00  0.00           H
ATOM   4399 HG23 ILE A 927      34.740  45.850  48.450  1.00  0.00           H
ATOM   4400  CG1 ILE A 927      35.040  47.810  50.440  1.00  0.00           C
ATOM   4401 HG11 ILE A 927      34.070  47.580  50.910  1.00  0.00           H
ATOM   4402 HG12 ILE A 927      35.420  48.770  50.820  1.00  0.00           H
ATOM   4403  CD  ILE A 927      36.060  46.670  50.770  1.00  0.00           C
ATOM   4404  HD1 ILE A 927      35.900  45.720  50.220  1.00  0.00           H
ATOM   4405  HD2 ILE A 927      35.940  46.440  51.840  1.00  0.00           H
ATOM   4406  HD3 ILE A 927      37.130  46.890  50.540  1.00  0.00           H
ATOM   4407  C   ILE A 927      35.740  48.720  46.640  1.00  0.00           C
ATOM   4408  O   ILE A 927      36.500  48.030  45.950  1.00  0.00           O
ATOM   4409  N   PHE A 928      34.820  49.610  46.120  1.00  0.00           N
ATOM   4410  HN  PHE A 928      34.190  50.140  46.680  1.00  0.00           H
ATOM   4411  CA  PHE A 928      34.520  49.670  44.760  1.00  0.00           C
ATOM   4412  HA  PHE A 928      34.200  48.670  44.490  1.00  0.00           H
ATOM   4413  CB  PHE A 928      33.340  50.660  44.530  1.00  0.00           C
ATOM   4414  HB1 PHE A 928      33.490  51.650  45.010  1.00  0.00           H
ATOM   4415  HB2 PHE A 928      32.360  50.260  44.890  1.00  0.00           H
ATOM   4416  CG  PHE A 928      33.060  51.150  43.070  1.00  0.00           C
ATOM   4417  CD1 PHE A 928      32.100  50.500  42.240  1.00  0.00           C
ATOM   4418  HD1 PHE A 928      31.610  49.590  42.550  1.00  0.00           H
ATOM   4419  CE1 PHE A 928      31.740  51.080  41.020  1.00  0.00           C
ATOM   4420  HE1 PHE A 928      31.020  50.610  40.350  1.00  0.00           H
ATOM   4421  CZ  PHE A 928      32.410  52.140  40.530  1.00  0.00           C
ATOM   4422  HZ  PHE A 928      32.210  52.430  39.500  1.00  0.00           H
ATOM   4423  CD2 PHE A 928      33.590  52.340  42.580  1.00  0.00           C
ATOM   4424  HD2 PHE A 928      34.280  52.960  43.140  1.00  0.00           H
ATOM   4425  CE2 PHE A 928      33.400  52.690  41.320  1.00  0.00           C
ATOM   4426  HE2 PHE A 928      33.820  53.620  40.970  1.00  0.00           H
ATOM   4427  C   PHE A 928      35.700  49.970  43.890  1.00  0.00           C
ATOM   4428  O   PHE A 928      35.790  49.430  42.810  1.00  0.00           O
ATOM   4429  N   MET A 929      36.540  50.920  44.240  1.00  0.00           N
ATOM   4430  HN  MET A 929      36.520  51.400  45.110  1.00  0.00           H
ATOM   4431  CA  MET A 929      37.720  51.340  43.440  1.00  0.00           C
ATOM   4432  HA  MET A 929      37.400  51.540  42.430  1.00  0.00           H
ATOM   4433  CB  MET A 929      38.400  52.670  43.830  1.00  0.00           C
ATOM   4434  HB1 MET A 929      39.290  52.720  43.170  1.00  0.00           H
ATOM   4435  HB2 MET A 929      38.760  52.450  44.870  1.00  0.00           H
ATOM   4436  CG  MET A 929      37.490  53.900  43.620  1.00  0.00           C
ATOM   4437  HG1 MET A 929      38.120  54.750  43.930  1.00  0.00           H
ATOM   4438  HG2 MET A 929      36.710  53.820  44.400  1.00  0.00           H
ATOM   4439  SD  MET A 929      36.780  54.170  42.000  1.00  0.00           S
ATOM   4440  CE  MET A 929      38.400  54.490  41.190  1.00  0.00           C
ATOM   4441  HE1 MET A 929      38.900  55.360  41.670  1.00  0.00           H
ATOM   4442  HE2 MET A 929      38.220  54.610  40.100  1.00  0.00           H
ATOM   4443  HE3 MET A 929      39.160  53.680  41.260  1.00  0.00           H
ATOM   4444  C   MET A 929      38.760  50.250  43.230  1.00  0.00           C
ATOM   4445  O   MET A 929      39.280  50.020  42.180  1.00  0.00           O
ATOM   4446  N   ASP A 930      39.040  49.530  44.330  1.00  0.00           N
ATOM   4447  HN  ASP A 930      38.780  49.910  45.210  1.00  0.00           H
ATOM   4448  CA  ASP A 930      40.010  48.440  44.160  1.00  0.00           C
ATOM   4449  HA  ASP A 930      40.850  48.950  43.700  1.00  0.00           H
ATOM   4450  CB  ASP A 930      40.500  47.870  45.510  1.00  0.00           C
ATOM   4451  HB1 ASP A 930      40.910  46.850  45.380  1.00  0.00           H
ATOM   4452  HB2 ASP A 930      39.550  47.950  46.080  1.00  0.00           H
ATOM   4453  CG  ASP A 930      41.510  48.730  46.180  1.00  0.00           C
ATOM   4454  OD1 ASP A 930      41.860  48.450  47.390  1.00  0.00           O
ATOM   4455  OD2 ASP A 930      42.090  49.700  45.530  1.00  0.00           O
ATOM   4456  C   ASP A 930      39.520  47.290  43.260  1.00  0.00           C
ATOM   4457  O   ASP A 930      40.270  46.810  42.360  1.00  0.00           O
ATOM   4458  N   GLN A 931      38.320  46.830  43.430  1.00  0.00           N
ATOM   4459  HN  GLN A 931      37.810  47.200  44.210  1.00  0.00           H
ATOM   4460  CA  GLN A 931      37.700  45.940  42.500  1.00  0.00           C
ATOM   4461  HA  GLN A 931      38.230  45.010  42.570  1.00  0.00           H
ATOM   4462  CB  GLN A 931      36.240  45.540  42.890  1.00  0.00           C
ATOM   4463  HB1 GLN A 931      35.740  45.020  42.050  1.00  0.00           H
ATOM   4464  HB2 GLN A 931      35.730  46.520  43.030  1.00  0.00           H
ATOM   4465  CG  GLN A 931      36.020  44.790  44.190  1.00  0.00           C
ATOM   4466  HG1 GLN A 931      35.030  44.290  44.290  1.00  0.00           H
ATOM   4467  HG2 GLN A 931      36.200  45.520  45.010  1.00  0.00           H
ATOM   4468  CD  GLN A 931      37.170  43.760  44.440  1.00  0.00           C
ATOM   4469  OE1 GLN A 931      38.140  44.040  45.130  1.00  0.00           O
ATOM   4470  NE2 GLN A 931      36.980  42.610  43.790  1.00  0.00           N
ATOM   4471 HE21 GLN A 931      37.750  41.970  43.780  1.00  0.00           H
ATOM   4472 HE22 GLN A 931      36.040  42.310  43.590  1.00  0.00           H
ATOM   4473  C   GLN A 931      37.660  46.510  41.100  1.00  0.00           C
ATOM   4474  O   GLN A 931      37.970  45.810  40.140  1.00  0.00           O
ATOM   4475  N   GLN A 932      37.250  47.780  40.920  1.00  0.00           N
ATOM   4476  HN  GLN A 932      36.820  48.310  41.640  1.00  0.00           H
ATOM   4477  CA  GLN A 932      37.180  48.370  39.610  1.00  0.00           C
ATOM   4478  HA  GLN A 932      36.530  47.730  39.030  1.00  0.00           H
ATOM   4479  CB  GLN A 932      36.550  49.790  39.560  1.00  0.00           C
ATOM   4480  HB1 GLN A 932      36.600  50.110  38.500  1.00  0.00           H
ATOM   4481  HB2 GLN A 932      37.140  50.360  40.300  1.00  0.00           H
ATOM   4482  CG  GLN A 932      35.010  49.850  39.710  1.00  0.00           C
ATOM   4483  HG1 GLN A 932      34.600  50.630  39.030  1.00  0.00           H
ATOM   4484  HG2 GLN A 932      34.790  50.140  40.760  1.00  0.00           H
ATOM   4485  CD  GLN A 932      34.250  48.550  39.390  1.00  0.00           C
ATOM   4486  OE1 GLN A 932      33.870  48.190  38.250  1.00  0.00           O
ATOM   4487  NE2 GLN A 932      33.840  47.800  40.470  1.00  0.00           N
ATOM   4488 HE21 GLN A 932      33.840  48.240  41.360  1.00  0.00           H
ATOM   4489 HE22 GLN A 932      33.180  47.070  40.290  1.00  0.00           H
ATOM   4490  C   GLN A 932      38.370  48.430  38.670  1.00  0.00           C
ATOM   4491  O   GLN A 932      38.440  47.710  37.670  1.00  0.00           O
ATOM   4492  N   ILE A 933      39.460  49.170  39.090  1.00  0.00           N
ATOM   4493  HN  ILE A 933      39.400  49.650  39.960  1.00  0.00           H
ATOM   4494  CA  ILE A 933      40.740  49.290  38.320  1.00  0.00           C
ATOM   4495  HA  ILE A 933      40.500  49.590  37.310  1.00  0.00           H
ATOM   4496  CB  ILE A 933      41.750  50.320  38.880  1.00  0.00           C
ATOM   4497  HB  ILE A 933      42.090  50.090  39.920  1.00  0.00           H
ATOM   4498  CG2 ILE A 933      43.040  50.320  38.100  1.00  0.00           C
ATOM   4499 HG21 ILE A 933      43.820  51.060  38.410  1.00  0.00           H
ATOM   4500 HG22 ILE A 933      42.860  50.420  37.000  1.00  0.00           H
ATOM   4501 HG23 ILE A 933      43.500  49.310  38.170  1.00  0.00           H
ATOM   4502  CG1 ILE A 933      41.140  51.780  38.840  1.00  0.00           C
ATOM   4503 HG11 ILE A 933      41.880  52.480  39.290  1.00  0.00           H
ATOM   4504 HG12 ILE A 933      40.200  52.010  39.380  1.00  0.00           H
ATOM   4505  CD  ILE A 933      40.990  52.280  37.430  1.00  0.00           C
ATOM   4506  HD1 ILE A 933      40.130  51.740  36.970  1.00  0.00           H
ATOM   4507  HD2 ILE A 933      41.910  52.120  36.840  1.00  0.00           H
ATOM   4508  HD3 ILE A 933      40.720  53.350  37.410  1.00  0.00           H
ATOM   4509  C   ILE A 933      41.350  47.950  38.100  1.00  0.00           C
ATOM   4510  O   ILE A 933      41.710  47.570  36.960  1.00  0.00           O
ATOM   4511  N   THR A 934      41.480  47.140  39.110  1.00  0.00           N
ATOM   4512  HN  THR A 934      41.190  47.440  40.020  1.00  0.00           H
ATOM   4513  CA  THR A 934      42.000  45.730  38.910  1.00  0.00           C
ATOM   4514  HA  THR A 934      43.000  45.810  38.520  1.00  0.00           H
ATOM   4515  CB  THR A 934      41.940  44.960  40.270  1.00  0.00           C
ATOM   4516  HB  THR A 934      40.880  44.700  40.480  1.00  0.00           H
ATOM   4517  OG1 THR A 934      42.530  45.690  41.330  1.00  0.00           O
ATOM   4518  HG1 THR A 934      41.810  45.970  41.900  1.00  0.00           H
ATOM   4519  CG2 THR A 934      42.680  43.590  40.250  1.00  0.00           C
ATOM   4520 HG21 THR A 934      43.760  43.800  40.410  1.00  0.00           H
ATOM   4521 HG22 THR A 934      42.440  43.030  39.320  1.00  0.00           H
ATOM   4522 HG23 THR A 934      42.340  43.020  41.130  1.00  0.00           H
ATOM   4523  C   THR A 934      41.110  44.930  37.880  1.00  0.00           C
ATOM   4524  O   THR A 934      41.610  44.200  37.050  1.00  0.00           O
ATOM   4525  N   ALA A 935      39.790  44.990  37.990  1.00  0.00           N
ATOM   4526  HN  ALA A 935      39.240  45.490  38.660  1.00  0.00           H
ATOM   4527  CA  ALA A 935      39.000  44.320  37.060  1.00  0.00           C
ATOM   4528  HA  ALA A 935      39.210  43.270  37.080  1.00  0.00           H
ATOM   4529  CB  ALA A 935      37.520  44.480  37.420  1.00  0.00           C
ATOM   4530  HB1 ALA A 935      36.860  43.800  36.830  1.00  0.00           H
ATOM   4531  HB2 ALA A 935      37.210  45.550  37.390  1.00  0.00           H
ATOM   4532  HB3 ALA A 935      37.450  44.150  38.470  1.00  0.00           H
ATOM   4533  C   ALA A 935      39.120  44.800  35.600  1.00  0.00           C
ATOM   4534  O   ALA A 935      38.970  44.000  34.640  1.00  0.00           O
ATOM   4535  N   VAL A 936      39.320  46.080  35.320  1.00  0.00           N
ATOM   4536  HN  VAL A 936      39.300  46.810  36.010  1.00  0.00           H
ATOM   4537  CA  VAL A 936      39.700  46.550  34.010  1.00  0.00           C
ATOM   4538  HA  VAL A 936      39.080  46.260  33.180  1.00  0.00           H
ATOM   4539  CB  VAL A 936      39.530  48.040  33.970  1.00  0.00           C
ATOM   4540  HB  VAL A 936      40.090  48.560  34.780  1.00  0.00           H
ATOM   4541  CG1 VAL A 936      40.140  48.650  32.610  1.00  0.00           C
ATOM   4542 HG11 VAL A 936      39.880  48.010  31.730  1.00  0.00           H
ATOM   4543 HG12 VAL A 936      41.230  48.710  32.830  1.00  0.00           H
ATOM   4544 HG13 VAL A 936      39.890  49.710  32.340  1.00  0.00           H
ATOM   4545  CG2 VAL A 936      38.030  48.430  33.930  1.00  0.00           C
ATOM   4546 HG21 VAL A 936      37.600  48.300  34.940  1.00  0.00           H
ATOM   4547 HG22 VAL A 936      37.420  47.980  33.120  1.00  0.00           H
ATOM   4548 HG23 VAL A 936      37.910  49.510  33.710  1.00  0.00           H
ATOM   4549  C   VAL A 936      41.080  46.070  33.570  1.00  0.00           C
ATOM   4550  O   VAL A 936      41.290  45.560  32.470  1.00  0.00           O
ATOM   4551  N   ILE A 937      42.080  46.280  34.430  1.00  0.00           N
ATOM   4552  HN  ILE A 937      41.980  46.630  35.350  1.00  0.00           H
ATOM   4553  CA  ILE A 937      43.460  46.140  33.970  1.00  0.00           C
ATOM   4554  HA  ILE A 937      43.590  46.590  32.990  1.00  0.00           H
ATOM   4555  CB  ILE A 937      44.470  46.790  34.900  1.00  0.00           C
ATOM   4556  HB  ILE A 937      43.960  47.730  35.200  1.00  0.00           H
ATOM   4557  CG2 ILE A 937      44.780  46.000  36.220  1.00  0.00           C
ATOM   4558 HG21 ILE A 937      45.370  46.630  36.940  1.00  0.00           H
ATOM   4559 HG22 ILE A 937      45.160  45.000  35.920  1.00  0.00           H
ATOM   4560 HG23 ILE A 937      43.790  45.800  36.690  1.00  0.00           H
ATOM   4561  CG1 ILE A 937      45.830  47.380  34.210  1.00  0.00           C
ATOM   4562 HG11 ILE A 937      46.440  46.510  33.900  1.00  0.00           H
ATOM   4563 HG12 ILE A 937      46.270  47.930  35.080  1.00  0.00           H
ATOM   4564  CD  ILE A 937      45.640  48.350  33.070  1.00  0.00           C
ATOM   4565  HD1 ILE A 937      44.920  49.160  33.290  1.00  0.00           H
ATOM   4566  HD2 ILE A 937      45.170  47.800  32.210  1.00  0.00           H
ATOM   4567  HD3 ILE A 937      46.610  48.770  32.760  1.00  0.00           H
ATOM   4568  C   ILE A 937      43.890  44.620  33.800  1.00  0.00           C
ATOM   4569  O   ILE A 937      44.830  44.330  33.030  1.00  0.00           O
ATOM   4570  N   ILE A 938      43.180  43.680  34.440  1.00  0.00           N
ATOM   4571  HN  ILE A 938      42.420  44.020  34.970  1.00  0.00           H
ATOM   4572  CA  ILE A 938      43.350  42.250  34.350  1.00  0.00           C
ATOM   4573  HA  ILE A 938      44.350  42.030  34.700  1.00  0.00           H
ATOM   4574  CB  ILE A 938      42.590  41.490  35.490  1.00  0.00           C
ATOM   4575  HB  ILE A 938      42.780  42.020  36.460  1.00  0.00           H
ATOM   4576  CG2 ILE A 938      41.110  41.560  35.210  1.00  0.00           C
ATOM   4577 HG21 ILE A 938      40.920  40.950  34.280  1.00  0.00           H
ATOM   4578 HG22 ILE A 938      40.750  42.600  35.070  1.00  0.00           H
ATOM   4579 HG23 ILE A 938      40.590  41.050  36.050  1.00  0.00           H
ATOM   4580  CG1 ILE A 938      43.000  39.990  35.750  1.00  0.00           C
ATOM   4581 HG11 ILE A 938      42.780  39.290  34.910  1.00  0.00           H
ATOM   4582 HG12 ILE A 938      42.380  39.610  36.590  1.00  0.00           H
ATOM   4583  CD  ILE A 938      44.550  39.850  36.030  1.00  0.00           C
ATOM   4584  HD1 ILE A 938      45.060  40.670  36.580  1.00  0.00           H
ATOM   4585  HD2 ILE A 938      45.070  39.940  35.050  1.00  0.00           H
ATOM   4586  HD3 ILE A 938      44.890  38.870  36.430  1.00  0.00           H
ATOM   4587  C   ILE A 938      43.200  41.680  32.910  1.00  0.00           C
ATOM   4588  O   ILE A 938      43.830  40.690  32.530  1.00  0.00           O
ATOM   4589  N   ASN A 939      42.230  42.310  32.130  1.00  0.00           N
ATOM   4590  HN  ASN A 939      41.540  42.910  32.510  1.00  0.00           H
ATOM   4591  CA  ASN A 939      41.790  41.750  30.890  1.00  0.00           C
ATOM   4592  HA  ASN A 939      41.590  40.730  31.140  1.00  0.00           H
ATOM   4593  CB  ASN A 939      40.550  42.520  30.530  1.00  0.00           C
ATOM   4594  HB1 ASN A 939      40.410  42.300  29.450  1.00  0.00           H
ATOM   4595  HB2 ASN A 939      40.540  43.610  30.740  1.00  0.00           H
ATOM   4596  CG  ASN A 939      39.340  41.960  31.210  1.00  0.00           C
ATOM   4597  OD1 ASN A 939      39.320  40.940  32.040  1.00  0.00           O
ATOM   4598  ND2 ASN A 939      38.130  42.340  30.820  1.00  0.00           N
ATOM   4599 HD21 ASN A 939      38.080  43.060  30.110  1.00  0.00           H
ATOM   4600 HD22 ASN A 939      37.430  41.760  31.220  1.00  0.00           H
ATOM   4601  C   ASN A 939      42.850  41.850  29.800  1.00  0.00           C
ATOM   4602  O   ASN A 939      43.560  42.870  29.720  1.00  0.00           O
ATOM   4603  N   ARG A 940      42.960  40.780  28.940  1.00  0.00           N
ATOM   4604  HN  ARG A 940      42.510  39.920  29.150  1.00  0.00           H
ATOM   4605  CA  ARG A 940      43.990  40.730  27.880  1.00  0.00           C
ATOM   4606  HA  ARG A 940      44.900  40.860  28.430  1.00  0.00           H
ATOM   4607  CB  ARG A 940      44.050  39.410  27.080  1.00  0.00           C
ATOM   4608  HB1 ARG A 940      44.930  39.470  26.400  1.00  0.00           H
ATOM   4609  HB2 ARG A 940      43.060  39.240  26.610  1.00  0.00           H
ATOM   4610  CG  ARG A 940      44.300  38.070  27.900  1.00  0.00           C
ATOM   4611  HG1 ARG A 940      44.240  37.140  27.290  1.00  0.00           H
ATOM   4612  HG2 ARG A 940      43.460  38.110  28.620  1.00  0.00           H
ATOM   4613  CD  ARG A 940      45.570  37.880  28.760  1.00  0.00           C
ATOM   4614  HD1 ARG A 940      46.440  38.060  28.080  1.00  0.00           H
ATOM   4615  HD2 ARG A 940      45.690  36.860  29.170  1.00  0.00           H
ATOM   4616  NE  ARG A 940      45.490  38.820  29.950  1.00  0.00           N
ATOM   4617  HE  ARG A 940      44.700  38.820  30.540  1.00  0.00           H
ATOM   4618  CZ  ARG A 940      46.480  39.620  30.380  1.00  0.00           C
ATOM   4619  NH1 ARG A 940      46.300  40.460  31.400  1.00  0.00           N
ATOM   4620 HH11 ARG A 940      45.400  40.500  31.830  1.00  0.00           H
ATOM   4621 HH12 ARG A 940      46.870  41.290  31.470  1.00  0.00           H
ATOM   4622  NH2 ARG A 940      47.600  39.700  29.810  1.00  0.00           N
ATOM   4623 HH21 ARG A 940      47.780  39.080  29.030  1.00  0.00           H
ATOM   4624 HH22 ARG A 940      48.260  40.220  30.340  1.00  0.00           H
ATOM   4625  C   ARG A 940      43.880  41.870  26.810  1.00  0.00           C
ATOM   4626  O   ARG A 940      42.800  42.310  26.520  1.00  0.00           O
ATOM   4627  N   LYS A 941      45.040  42.300  26.190  1.00  0.00           N
ATOM   4628  HN  LYS A 941      45.860  41.760  26.300  1.00  0.00           H
ATOM   4629  CA  LYS A 941      45.020  43.340  25.150  1.00  0.00           C
ATOM   4630  HA  LYS A 941      44.330  44.090  25.490  1.00  0.00           H
ATOM   4631  CB  LYS A 941      46.490  43.830  24.830  1.00  0.00           C
ATOM   4632  HB1 LYS A 941      46.390  44.510  23.960  1.00  0.00           H
ATOM   4633  HB2 LYS A 941      47.170  43.020  24.510  1.00  0.00           H
ATOM   4634  CG  LYS A 941      47.120  44.770  25.970  1.00  0.00           C
ATOM   4635  HG1 LYS A 941      48.170  44.830  25.610  1.00  0.00           H
ATOM   4636  HG2 LYS A 941      47.090  44.220  26.940  1.00  0.00           H
ATOM   4637  CD  LYS A 941      46.450  46.150  26.150  1.00  0.00           C
ATOM   4638  HD1 LYS A 941      45.350  46.120  26.300  1.00  0.00           H
ATOM   4639  HD2 LYS A 941      46.400  46.790  25.240  1.00  0.00           H
ATOM   4640  CE  LYS A 941      47.020  47.150  27.240  1.00  0.00           C
ATOM   4641  HE1 LYS A 941      46.930  46.760  28.280  1.00  0.00           H
ATOM   4642  HE2 LYS A 941      46.440  48.100  27.230  1.00  0.00           H
ATOM   4643  NZ  LYS A 941      48.390  47.470  26.990  1.00  0.00           N
ATOM   4644  HZ1 LYS A 941      48.700  48.030  27.810  1.00  0.00           H
ATOM   4645  HZ2 LYS A 941      48.510  48.050  26.130  1.00  0.00           H
ATOM   4646  HZ3 LYS A 941      49.020  46.640  26.970  1.00  0.00           H
ATOM   4647  C   LYS A 941      44.390  42.860  23.820  1.00  0.00           C
ATOM   4648  O   LYS A 941      43.610  43.610  23.240  1.00  0.00           O
ATOM   4649  N   GLU A 942      44.570  41.600  23.470  1.00  0.00           N
ATOM   4650  HN  GLU A 942      45.120  40.970  24.000  1.00  0.00           H
ATOM   4651  CA  GLU A 942      44.020  41.100  22.200  1.00  0.00           C
ATOM   4652  HA  GLU A 942      43.250  41.750  21.810  1.00  0.00           H
ATOM   4653  CB  GLU A 942      45.130  41.040  21.140  1.00  0.00           C
ATOM   4654  HB1 GLU A 942      44.830  40.390  20.280  1.00  0.00           H
ATOM   4655  HB2 GLU A 942      46.010  40.480  21.500  1.00  0.00           H
ATOM   4656  CG  GLU A 942      45.350  42.490  20.600  1.00  0.00           C
ATOM   4657  HG1 GLU A 942      45.760  43.080  21.440  1.00  0.00           H
ATOM   4658  HG2 GLU A 942      44.350  42.850  20.290  1.00  0.00           H
ATOM   4659  CD  GLU A 942      46.330  42.620  19.430  1.00  0.00           C
ATOM   4660  OE1 GLU A 942      45.880  42.770  18.270  1.00  0.00           O
ATOM   4661  OE2 GLU A 942      47.540  42.680  19.630  1.00  0.00           O
ATOM   4662  C   GLU A 942      43.320  39.750  22.270  1.00  0.00           C
ATOM   4663  O   GLU A 942      42.390  39.500  21.490  1.00  0.00           O
ATOM   4664  N   HSD A 943      43.750  38.790  23.120  1.00  0.00           N
ATOM   4665  HN  HSD A 943      44.570  39.040  23.640  1.00  0.00           H
ATOM   4666  CA  HSD A 943      43.240  37.430  23.260  1.00  0.00           C
ATOM   4667  HA  HSD A 943      43.390  36.910  22.330  1.00  0.00           H
ATOM   4668  CB  HSD A 943      44.130  36.700  24.290  1.00  0.00           C
ATOM   4669  HB1 HSD A 943      43.490  36.150  25.010  1.00  0.00           H
ATOM   4670  HB2 HSD A 943      44.730  37.380  24.940  1.00  0.00           H
ATOM   4671  ND1 HSD A 943      44.960  34.380  23.640  1.00  0.00           N
ATOM   4672  HD1 HSD A 943      44.250  33.860  24.090  1.00  0.00           H
ATOM   4673  CG  HSD A 943      45.130  35.740  23.660  1.00  0.00           C
ATOM   4674  CE1 HSD A 943      46.030  33.840  23.090  1.00  0.00           C
ATOM   4675  HE1 HSD A 943      46.230  32.780  22.960  1.00  0.00           H
ATOM   4676  NE2 HSD A 943      46.930  34.790  22.690  1.00  0.00           N
ATOM   4677  CD2 HSD A 943      46.310  35.990  23.100  1.00  0.00           C
ATOM   4678  HD2 HSD A 943      46.850  36.920  23.020  1.00  0.00           H
ATOM   4679  C   HSD A 943      41.820  37.410  23.700  1.00  0.00           C
ATOM   4680  O   HSD A 943      41.360  38.110  24.610  1.00  0.00           O
ATOM   4681  N   LYS A 944      40.950  36.620  23.020  1.00  0.00           N
ATOM   4682  HN  LYS A 944      41.300  36.090  22.250  1.00  0.00           H
ATOM   4683  CA  LYS A 944      39.530  36.330  23.380  1.00  0.00           C
ATOM   4684  HA  LYS A 944      39.060  37.310  23.330  1.00  0.00           H
ATOM   4685  CB  LYS A 944      38.900  35.330  22.400  1.00  0.00           C
ATOM   4686  HB1 LYS A 944      37.930  34.900  22.730  1.00  0.00           H
ATOM   4687  HB2 LYS A 944      39.700  34.550  22.300  1.00  0.00           H
ATOM   4688  CG  LYS A 944      38.630  35.850  20.960  1.00  0.00           C
ATOM   4689  HG1 LYS A 944      38.170  35.010  20.430  1.00  0.00           H
ATOM   4690  HG2 LYS A 944      39.580  36.190  20.480  1.00  0.00           H
ATOM   4691  CD  LYS A 944      37.610  37.030  20.810  1.00  0.00           C
ATOM   4692  HD1 LYS A 944      38.040  37.990  21.170  1.00  0.00           H
ATOM   4693  HD2 LYS A 944      36.730  36.700  21.400  1.00  0.00           H
ATOM   4694  CE  LYS A 944      37.180  37.430  19.360  1.00  0.00           C
ATOM   4695  HE1 LYS A 944      36.330  38.130  19.340  1.00  0.00           H
ATOM   4696  HE2 LYS A 944      36.760  36.550  18.820  1.00  0.00           H
ATOM   4697  NZ  LYS A 944      38.250  38.070  18.590  1.00  0.00           N
ATOM   4698  HZ1 LYS A 944      37.910  38.460  17.690  1.00  0.00           H
ATOM   4699  HZ2 LYS A 944      39.050  37.440  18.360  1.00  0.00           H
ATOM   4700  HZ3 LYS A 944      38.630  38.870  19.150  1.00  0.00           H
ATOM   4701  C   LYS A 944      39.340  35.860  24.770  1.00  0.00           C
ATOM   4702  O   LYS A 944      39.810  34.760  25.110  1.00  0.00           O
ATOM   4703  N   LEU A 945      38.470  36.600  25.540  1.00  0.00           N
ATOM   4704  HN  LEU A 945      37.970  37.350  25.140  1.00  0.00           H
ATOM   4705  CA  LEU A 945      38.100  36.200  26.880  1.00  0.00           C
ATOM   4706  HA  LEU A 945      38.920  35.720  27.390  1.00  0.00           H
ATOM   4707  CB  LEU A 945      37.740  37.450  27.730  1.00  0.00           C
ATOM   4708  HB1 LEU A 945      37.610  37.140  28.790  1.00  0.00           H
ATOM   4709  HB2 LEU A 945      36.760  37.890  27.440  1.00  0.00           H
ATOM   4710  CG  LEU A 945      38.730  38.660  27.730  1.00  0.00           C
ATOM   4711  HG  LEU A 945      38.920  39.070  26.710  1.00  0.00           H
ATOM   4712  CD1 LEU A 945      38.090  39.880  28.540  1.00  0.00           C
ATOM   4713 HD11 LEU A 945      37.100  40.170  28.100  1.00  0.00           H
ATOM   4714 HD12 LEU A 945      38.830  40.700  28.470  1.00  0.00           H
ATOM   4715 HD13 LEU A 945      38.050  39.540  29.600  1.00  0.00           H
ATOM   4716  CD2 LEU A 945      40.150  38.240  28.260  1.00  0.00           C
ATOM   4717 HD21 LEU A 945      40.100  37.810  29.280  1.00  0.00           H
ATOM   4718 HD22 LEU A 945      40.850  39.090  28.360  1.00  0.00           H
ATOM   4719 HD23 LEU A 945      40.620  37.490  27.600  1.00  0.00           H
ATOM   4720  C   LEU A 945      36.970  35.250  26.830  1.00  0.00           C
ATOM   4721  O   LEU A 945      35.810  35.560  27.200  1.00  0.00           O
ATOM   4722  N   LYS A 946      37.350  33.970  26.530  1.00  0.00           N
ATOM   4723  HN  LYS A 946      38.180  33.880  25.980  1.00  0.00           H
ATOM   4724  CA  LYS A 946      36.440  32.830  26.350  1.00  0.00           C
ATOM   4725  HA  LYS A 946      35.580  33.110  25.760  1.00  0.00           H
ATOM   4726  CB  LYS A 946      37.220  31.640  25.710  1.00  0.00           C
ATOM   4727  HB1 LYS A 946      36.540  30.760  25.620  1.00  0.00           H
ATOM   4728  HB2 LYS A 946      38.030  31.400  26.430  1.00  0.00           H
ATOM   4729  CG  LYS A 946      37.670  31.940  24.280  1.00  0.00           C
ATOM   4730  HG1 LYS A 946      38.170  32.920  24.200  1.00  0.00           H
ATOM   4731  HG2 LYS A 946      36.830  32.050  23.560  1.00  0.00           H
ATOM   4732  CD  LYS A 946      38.690  30.900  23.780  1.00  0.00           C
ATOM   4733  HD1 LYS A 946      39.550  31.020  24.490  1.00  0.00           H
ATOM   4734  HD2 LYS A 946      39.080  31.050  22.750  1.00  0.00           H
ATOM   4735  CE  LYS A 946      38.250  29.430  23.840  1.00  0.00           C
ATOM   4736  HE1 LYS A 946      37.750  29.140  24.780  1.00  0.00           H
ATOM   4737  HE2 LYS A 946      39.060  28.700  23.640  1.00  0.00           H
ATOM   4738  NZ  LYS A 946      37.330  29.310  22.730  1.00  0.00           N
ATOM   4739  HZ1 LYS A 946      37.620  29.700  21.800  1.00  0.00           H
ATOM   4740  HZ2 LYS A 946      36.410  29.770  22.860  1.00  0.00           H
ATOM   4741  HZ3 LYS A 946      37.100  28.330  22.510  1.00  0.00           H
ATOM   4742  C   LYS A 946      35.890  32.340  27.700  1.00  0.00           C
ATOM   4743  O   LYS A 946      34.750  32.000  27.810  1.00  0.00           O
ATOM   4744  N   LYS A 947      36.740  32.260  28.740  1.00  0.00           N
ATOM   4745  HN  LYS A 947      37.700  32.440  28.580  1.00  0.00           H
ATOM   4746  CA  LYS A 947      36.290  31.880  30.010  1.00  0.00           C
ATOM   4747  HA  LYS A 947      35.450  31.210  29.890  1.00  0.00           H
ATOM   4748  CB  LYS A 947      37.380  31.090  30.760  1.00  0.00           C
ATOM   4749  HB1 LYS A 947      37.200  30.890  31.830  1.00  0.00           H
ATOM   4750  HB2 LYS A 947      38.350  31.650  30.790  1.00  0.00           H
ATOM   4751  CG  LYS A 947      37.810  29.680  30.180  1.00  0.00           C
ATOM   4752  HG1 LYS A 947      37.720  29.660  29.070  1.00  0.00           H
ATOM   4753  HG2 LYS A 947      36.920  29.080  30.450  1.00  0.00           H
ATOM   4754  CD  LYS A 947      39.060  29.070  30.850  1.00  0.00           C
ATOM   4755  HD1 LYS A 947      38.890  29.240  31.940  1.00  0.00           H
ATOM   4756  HD2 LYS A 947      39.960  29.590  30.460  1.00  0.00           H
ATOM   4757  CE  LYS A 947      39.300  27.580  30.520  1.00  0.00           C
ATOM   4758  HE1 LYS A 947      39.590  27.670  29.460  1.00  0.00           H
ATOM   4759  HE2 LYS A 947      38.450  26.900  30.730  1.00  0.00           H
ATOM   4760  NZ  LYS A 947      40.610  27.180  31.060  1.00  0.00           N
ATOM   4761  HZ1 LYS A 947      40.690  26.160  31.230  1.00  0.00           H
ATOM   4762  HZ2 LYS A 947      40.840  27.650  31.960  1.00  0.00           H
ATOM   4763  HZ3 LYS A 947      41.450  27.350  30.480  1.00  0.00           H
ATOM   4764  C   LYS A 947      35.800  33.040  30.960  1.00  0.00           C
ATOM   4765  O   LYS A 947      34.610  33.350  30.810  1.00  0.00           O
ATOM   4766  N   GLY A 948      36.580  33.670  31.870  1.00  0.00           N
ATOM   4767  HN  GLY A 948      37.570  33.570  31.810  1.00  0.00           H
ATOM   4768  CA  GLY A 948      36.110  34.840  32.650  1.00  0.00           C
ATOM   4769  HA1 GLY A 948      35.780  35.620  31.980  1.00  0.00           H
ATOM   4770  HA2 GLY A 948      36.980  35.100  33.230  1.00  0.00           H
ATOM   4771  C   GLY A 948      34.980  34.780  33.720  1.00  0.00           C
ATOM   4772  O   GLY A 948      34.680  33.780  34.360  1.00  0.00           O
ATOM   4773  N   ALA A 949      34.350  35.920  34.020  1.00  0.00           N
ATOM   4774  HN  ALA A 949      34.530  36.750  33.520  1.00  0.00           H
ATOM   4775  CA  ALA A 949      33.320  36.020  35.070  1.00  0.00           C
ATOM   4776  HA  ALA A 949      32.740  35.110  35.060  1.00  0.00           H
ATOM   4777  CB  ALA A 949      33.890  36.210  36.500  1.00  0.00           C
ATOM   4778  HB1 ALA A 949      34.330  37.210  36.700  1.00  0.00           H
ATOM   4779  HB2 ALA A 949      34.670  35.420  36.610  1.00  0.00           H
ATOM   4780  HB3 ALA A 949      33.070  36.040  37.220  1.00  0.00           H
ATOM   4781  C   ALA A 949      32.450  37.210  34.660  1.00  0.00           C
ATOM   4782  O   ALA A 949      32.890  37.990  33.780  1.00  0.00           O
ATOM   4783  N   GLY A 950      31.210  37.330  35.230  1.00  0.00           N
ATOM   4784  HN  GLY A 950      30.840  36.610  35.800  1.00  0.00           H
ATOM   4785  CA  GLY A 950      30.220  38.420  35.020  1.00  0.00           C
ATOM   4786  HA1 GLY A 950      29.430  38.290  35.740  1.00  0.00           H
ATOM   4787  HA2 GLY A 950      29.940  38.480  33.970  1.00  0.00           H
ATOM   4788  C   GLY A 950      30.790  39.780  35.310  1.00  0.00           C
ATOM   4789  O   GLY A 950      31.580  39.960  36.260  1.00  0.00           O
ATOM   4790  N   TYR A 951      30.540  40.860  34.580  1.00  0.00           N
ATOM   4791  HN  TYR A 951      29.830  40.640  33.900  1.00  0.00           H
ATOM   4792  CA  TYR A 951      31.120  42.220  34.530  1.00  0.00           C
ATOM   4793  HA  TYR A 951      32.180  42.200  34.350  1.00  0.00           H
ATOM   4794  CB  TYR A 951      30.290  43.150  33.540  1.00  0.00           C
ATOM   4795  HB1 TYR A 951      29.230  43.240  33.840  1.00  0.00           H
ATOM   4796  HB2 TYR A 951      30.340  42.620  32.550  1.00  0.00           H
ATOM   4797  CG  TYR A 951      31.040  44.530  33.410  1.00  0.00           C
ATOM   4798  CD1 TYR A 951      31.900  44.610  32.320  1.00  0.00           C
ATOM   4799  HD1 TYR A 951      31.940  43.700  31.730  1.00  0.00           H
ATOM   4800  CE1 TYR A 951      32.510  45.780  32.000  1.00  0.00           C
ATOM   4801  HE1 TYR A 951      33.150  45.790  31.120  1.00  0.00           H
ATOM   4802  CZ  TYR A 951      32.290  46.940  32.810  1.00  0.00           C
ATOM   4803  OH  TYR A 951      32.760  48.180  32.400  1.00  0.00           O
ATOM   4804  HH  TYR A 951      33.540  48.100  31.840  1.00  0.00           H
ATOM   4805  CD2 TYR A 951      30.890  45.650  34.290  1.00  0.00           C
ATOM   4806  HD2 TYR A 951      30.360  45.610  35.230  1.00  0.00           H
ATOM   4807  CE2 TYR A 951      31.540  46.830  33.960  1.00  0.00           C
ATOM   4808  HE2 TYR A 951      31.320  47.710  34.540  1.00  0.00           H
ATOM   4809  C   TYR A 951      31.080  42.850  35.940  1.00  0.00           C
ATOM   4810  O   TYR A 951      32.080  43.430  36.390  1.00  0.00           O
ATOM   4811  N   HSD A 952      30.010  42.680  36.650  1.00  0.00           N
ATOM   4812  HN  HSD A 952      29.240  42.190  36.250  1.00  0.00           H
ATOM   4813  CA  HSD A 952      29.930  43.100  38.060  1.00  0.00           C
ATOM   4814  HA  HSD A 952      30.780  43.750  38.230  1.00  0.00           H
ATOM   4815  CB  HSD A 952      28.750  44.070  38.250  1.00  0.00           C
ATOM   4816  HB1 HSD A 952      28.980  44.910  37.550  1.00  0.00           H
ATOM   4817  HB2 HSD A 952      28.640  44.540  39.250  1.00  0.00           H
ATOM   4818  ND1 HSD A 952      26.620  44.170  36.890  1.00  0.00           N
ATOM   4819  HD1 HSD A 952      26.860  45.060  36.490  1.00  0.00           H
ATOM   4820  CG  HSD A 952      27.430  43.540  37.790  1.00  0.00           C
ATOM   4821  CE1 HSD A 952      25.550  43.390  36.710  1.00  0.00           C
ATOM   4822  HE1 HSD A 952      24.540  43.580  36.310  1.00  0.00           H
ATOM   4823  NE2 HSD A 952      25.600  42.280  37.460  1.00  0.00           N
ATOM   4824  CD2 HSD A 952      26.810  42.350  38.060  1.00  0.00           C
ATOM   4825  HD2 HSD A 952      27.140  41.490  38.600  1.00  0.00           H
ATOM   4826  C   HSD A 952      29.890  42.040  39.230  1.00  0.00           C
ATOM   4827  O   HSD A 952      29.580  42.440  40.310  1.00  0.00           O
ATOM   4828  N   LEU A 953      30.210  40.790  38.980  1.00  0.00           N
ATOM   4829  HN  LEU A 953      30.480  40.440  38.090  1.00  0.00           H
ATOM   4830  CA  LEU A 953      30.040  39.760  39.990  1.00  0.00           C
ATOM   4831  HA  LEU A 953      29.060  39.930  40.430  1.00  0.00           H
ATOM   4832  CB  LEU A 953      30.050  38.450  39.260  1.00  0.00           C
ATOM   4833  HB1 LEU A 953      30.970  38.350  38.640  1.00  0.00           H
ATOM   4834  HB2 LEU A 953      29.230  38.500  38.510  1.00  0.00           H
ATOM   4835  CG  LEU A 953      29.760  37.220  40.150  1.00  0.00           C
ATOM   4836  HG  LEU A 953      30.410  37.150  41.040  1.00  0.00           H
ATOM   4837  CD1 LEU A 953      28.240  37.200  40.570  1.00  0.00           C
ATOM   4838 HD11 LEU A 953      28.100  36.250  41.120  1.00  0.00           H
ATOM   4839 HD12 LEU A 953      27.580  37.260  39.680  1.00  0.00           H
ATOM   4840 HD13 LEU A 953      28.070  38.090  41.200  1.00  0.00           H
ATOM   4841  CD2 LEU A 953      30.050  36.020  39.210  1.00  0.00           C
ATOM   4842 HD21 LEU A 953      29.610  35.960  38.190  1.00  0.00           H
ATOM   4843 HD22 LEU A 953      29.880  35.060  39.730  1.00  0.00           H
ATOM   4844 HD23 LEU A 953      31.150  36.110  39.060  1.00  0.00           H
ATOM   4845  C   LEU A 953      31.050  39.950  41.040  1.00  0.00           C
ATOM   4846  O   LEU A 953      30.780  39.500  42.180  1.00  0.00           O
ATOM   4847  N   ASP A 954      32.190  40.630  40.770  1.00  0.00           N
ATOM   4848  HN  ASP A 954      32.450  40.900  39.850  1.00  0.00           H
ATOM   4849  CA  ASP A 954      33.200  40.810  41.770  1.00  0.00           C
ATOM   4850  HA  ASP A 954      33.390  39.780  42.030  1.00  0.00           H
ATOM   4851  CB  ASP A 954      34.490  41.360  41.180  1.00  0.00           C
ATOM   4852  HB1 ASP A 954      34.790  40.590  40.440  1.00  0.00           H
ATOM   4853  HB2 ASP A 954      35.260  41.580  41.940  1.00  0.00           H
ATOM   4854  CG  ASP A 954      34.320  42.640  40.350  1.00  0.00           C
ATOM   4855  OD1 ASP A 954      33.410  43.350  40.550  1.00  0.00           O
ATOM   4856  OD2 ASP A 954      35.350  42.860  39.490  1.00  0.00           O
ATOM   4857  HD2 ASP A 954      35.040  43.670  39.070  1.00  0.00           H
ATOM   4858  C   ASP A 954      32.760  41.480  43.030  1.00  0.00           C
ATOM   4859  O   ASP A 954      33.180  41.070  44.130  1.00  0.00           O
ATOM   4860  N   LEU A 955      31.910  42.520  42.870  1.00  0.00           N
ATOM   4861  HN  LEU A 955      31.720  43.040  42.040  1.00  0.00           H
ATOM   4862  CA  LEU A 955      31.350  43.320  44.010  1.00  0.00           C
ATOM   4863  HA  LEU A 955      32.090  43.660  44.720  1.00  0.00           H
ATOM   4864  CB  LEU A 955      30.490  44.480  43.460  1.00  0.00           C
ATOM   4865  HB1 LEU A 955      29.820  44.970  44.190  1.00  0.00           H
ATOM   4866  HB2 LEU A 955      29.840  44.100  42.640  1.00  0.00           H
ATOM   4867  CG  LEU A 955      31.250  45.670  42.800  1.00  0.00           C
ATOM   4868  HG  LEU A 955      31.770  45.310  41.880  1.00  0.00           H
ATOM   4869  CD1 LEU A 955      30.210  46.720  42.300  1.00  0.00           C
ATOM   4870 HD11 LEU A 955      29.460  46.420  41.540  1.00  0.00           H
ATOM   4871 HD12 LEU A 955      30.760  47.620  41.940  1.00  0.00           H
ATOM   4872 HD13 LEU A 955      29.680  47.180  43.150  1.00  0.00           H
ATOM   4873  CD2 LEU A 955      32.250  46.290  43.750  1.00  0.00           C
ATOM   4874 HD21 LEU A 955      31.890  46.440  44.790  1.00  0.00           H
ATOM   4875 HD22 LEU A 955      32.780  47.150  43.290  1.00  0.00           H
ATOM   4876 HD23 LEU A 955      33.090  45.550  43.750  1.00  0.00           H
ATOM   4877  C   LEU A 955      30.430  42.470  44.850  1.00  0.00           C
ATOM   4878  O   LEU A 955      30.380  42.570  46.080  1.00  0.00           O
ATOM   4879  N   LEU A 956      29.630  41.630  44.250  1.00  0.00           N
ATOM   4880  HN  LEU A 956      29.600  41.700  43.250  1.00  0.00           H
ATOM   4881  CA  LEU A 956      28.650  40.760  44.950  1.00  0.00           C
ATOM   4882  HA  LEU A 956      28.080  41.310  45.690  1.00  0.00           H
ATOM   4883  CB  LEU A 956      27.700  40.130  43.960  1.00  0.00           C
ATOM   4884  HB1 LEU A 956      28.220  39.480  43.220  1.00  0.00           H
ATOM   4885  HB2 LEU A 956      27.310  40.950  43.330  1.00  0.00           H
ATOM   4886  CG  LEU A 956      26.540  39.420  44.620  1.00  0.00           C
ATOM   4887  HG  LEU A 956      27.000  38.830  45.440  1.00  0.00           H
ATOM   4888  CD1 LEU A 956      25.510  40.370  45.130  1.00  0.00           C
ATOM   4889 HD11 LEU A 956      25.970  40.820  46.030  1.00  0.00           H
ATOM   4890 HD12 LEU A 956      24.580  39.830  45.440  1.00  0.00           H
ATOM   4891 HD13 LEU A 956      25.180  41.120  44.380  1.00  0.00           H
ATOM   4892  CD2 LEU A 956      26.070  38.260  43.730  1.00  0.00           C
ATOM   4893 HD21 LEU A 956      25.790  38.540  42.700  1.00  0.00           H
ATOM   4894 HD22 LEU A 956      25.150  37.770  44.110  1.00  0.00           H
ATOM   4895 HD23 LEU A 956      26.940  37.570  43.700  1.00  0.00           H
ATOM   4896  C   LEU A 956      29.430  39.690  45.740  1.00  0.00           C
ATOM   4897  O   LEU A 956      29.170  39.480  46.950  1.00  0.00           O
ATOM   4898  N   MET A 957      30.480  38.990  45.170  1.00  0.00           N
ATOM   4899  HN  MET A 957      30.670  39.180  44.210  1.00  0.00           H
ATOM   4900  CA  MET A 957      31.250  38.020  45.950  1.00  0.00           C
ATOM   4901  HA  MET A 957      30.530  37.390  46.440  1.00  0.00           H
ATOM   4902  CB  MET A 957      32.260  37.150  45.160  1.00  0.00           C
ATOM   4903  HB1 MET A 957      32.750  36.480  45.900  1.00  0.00           H
ATOM   4904  HB2 MET A 957      32.990  37.790  44.620  1.00  0.00           H
ATOM   4905  CG  MET A 957      31.580  36.260  44.140  1.00  0.00           C
ATOM   4906  HG1 MET A 957      32.290  35.620  43.570  1.00  0.00           H
ATOM   4907  HG2 MET A 957      31.180  37.040  43.440  1.00  0.00           H
ATOM   4908  SD  MET A 957      30.390  35.130  44.860  1.00  0.00           S
ATOM   4909  CE  MET A 957      29.710  34.550  43.250  1.00  0.00           C
ATOM   4910  HE1 MET A 957      29.110  35.360  42.790  1.00  0.00           H
ATOM   4911  HE2 MET A 957      29.080  33.650  43.360  1.00  0.00           H
ATOM   4912  HE3 MET A 957      30.480  34.420  42.450  1.00  0.00           H
ATOM   4913  C   MET A 957      32.050  38.630  47.140  1.00  0.00           C
ATOM   4914  O   MET A 957      31.990  38.150  48.260  1.00  0.00           O
ATOM   4915  N   VAL A 958      32.720  39.860  46.930  1.00  0.00           N
ATOM   4916  HN  VAL A 958      32.670  40.130  45.970  1.00  0.00           H
ATOM   4917  CA  VAL A 958      33.200  40.670  48.020  1.00  0.00           C
ATOM   4918  HA  VAL A 958      33.970  40.080  48.470  1.00  0.00           H
ATOM   4919  CB  VAL A 958      34.010  41.920  47.570  1.00  0.00           C
ATOM   4920  HB  VAL A 958      33.400  42.550  46.900  1.00  0.00           H
ATOM   4921  CG1 VAL A 958      34.290  42.920  48.670  1.00  0.00           C
ATOM   4922 HG11 VAL A 958      33.430  43.470  49.110  1.00  0.00           H
ATOM   4923 HG12 VAL A 958      34.990  43.730  48.360  1.00  0.00           H
ATOM   4924 HG13 VAL A 958      34.680  42.390  49.560  1.00  0.00           H
ATOM   4925  CG2 VAL A 958      35.200  41.540  46.820  1.00  0.00           C
ATOM   4926 HG21 VAL A 958      35.040  40.970  45.870  1.00  0.00           H
ATOM   4927 HG22 VAL A 958      35.830  40.770  47.310  1.00  0.00           H
ATOM   4928 HG23 VAL A 958      35.740  42.430  46.420  1.00  0.00           H
ATOM   4929  C   VAL A 958      32.230  41.070  49.110  1.00  0.00           C
ATOM   4930  O   VAL A 958      32.460  40.900  50.320  1.00  0.00           O
ATOM   4931  N   GLY A 959      31.110  41.620  48.600  1.00  0.00           N
ATOM   4932  HN  GLY A 959      30.990  41.580  47.610  1.00  0.00           H
ATOM   4933  CA  GLY A 959      30.060  42.360  49.390  1.00  0.00           C
ATOM   4934  HA1 GLY A 959      29.280  42.750  48.760  1.00  0.00           H
ATOM   4935  HA2 GLY A 959      30.670  43.100  49.880  1.00  0.00           H
ATOM   4936  C   GLY A 959      29.310  41.460  50.340  1.00  0.00           C
ATOM   4937  O   GLY A 959      28.940  41.830  51.400  1.00  0.00           O
ATOM   4938  N   VAL A 960      28.990  40.220  49.780  1.00  0.00           N
ATOM   4939  HN  VAL A 960      29.230  39.930  48.860  1.00  0.00           H
ATOM   4940  CA  VAL A 960      28.410  39.110  50.610  1.00  0.00           C
ATOM   4941  HA  VAL A 960      27.660  39.460  51.320  1.00  0.00           H
ATOM   4942  CB  VAL A 960      27.990  37.930  49.750  1.00  0.00           C
ATOM   4943  HB  VAL A 960      28.700  37.810  48.910  1.00  0.00           H
ATOM   4944  CG1 VAL A 960      27.790  36.700  50.650  1.00  0.00           C
ATOM   4945 HG11 VAL A 960      27.310  35.930  50.000  1.00  0.00           H
ATOM   4946 HG12 VAL A 960      27.160  36.840  51.550  1.00  0.00           H
ATOM   4947 HG13 VAL A 960      28.800  36.390  50.970  1.00  0.00           H
ATOM   4948  CG2 VAL A 960      26.740  38.380  49.050  1.00  0.00           C
ATOM   4949 HG21 VAL A 960      26.210  37.540  48.540  1.00  0.00           H
ATOM   4950 HG22 VAL A 960      26.940  39.140  48.260  1.00  0.00           H
ATOM   4951 HG23 VAL A 960      26.060  38.830  49.800  1.00  0.00           H
ATOM   4952  C   VAL A 960      29.430  38.650  51.630  1.00  0.00           C
ATOM   4953  O   VAL A 960      29.090  38.400  52.760  1.00  0.00           O
ATOM   4954  N   MET A 961      30.730  38.580  51.350  1.00  0.00           N
ATOM   4955  HN  MET A 961      31.190  38.660  50.460  1.00  0.00           H
ATOM   4956  CA  MET A 961      31.690  38.070  52.320  1.00  0.00           C
ATOM   4957  HA  MET A 961      31.180  37.270  52.820  1.00  0.00           H
ATOM   4958  CB  MET A 961      32.970  37.560  51.590  1.00  0.00           C
ATOM   4959  HB1 MET A 961      33.820  37.450  52.290  1.00  0.00           H
ATOM   4960  HB2 MET A 961      33.350  38.350  50.910  1.00  0.00           H
ATOM   4961  CG  MET A 961      32.830  36.120  51.040  1.00  0.00           C
ATOM   4962  HG1 MET A 961      33.690  35.640  50.530  1.00  0.00           H
ATOM   4963  HG2 MET A 961      32.080  36.220  50.240  1.00  0.00           H
ATOM   4964  SD  MET A 961      32.000  34.960  52.310  1.00  0.00           S
ATOM   4965  CE  MET A 961      33.090  35.080  53.680  1.00  0.00           C
ATOM   4966  HE1 MET A 961      34.170  35.150  53.460  1.00  0.00           H
ATOM   4967  HE2 MET A 961      32.940  34.140  54.250  1.00  0.00           H
ATOM   4968  HE3 MET A 961      32.970  35.960  54.360  1.00  0.00           H
ATOM   4969  C   MET A 961      32.190  39.070  53.370  1.00  0.00           C
ATOM   4970  O   MET A 961      32.620  38.750  54.430  1.00  0.00           O
ATOM   4971  N   LEU A 962      32.080  40.340  52.960  1.00  0.00           N
ATOM   4972  HN  LEU A 962      31.960  40.450  51.970  1.00  0.00           H
ATOM   4973  CA  LEU A 962      32.160  41.460  53.880  1.00  0.00           C
ATOM   4974  HA  LEU A 962      33.140  41.380  54.320  1.00  0.00           H
ATOM   4975  CB  LEU A 962      32.010  42.820  53.060  1.00  0.00           C
ATOM   4976  HB1 LEU A 962      30.940  42.860  52.760  1.00  0.00           H
ATOM   4977  HB2 LEU A 962      32.580  42.560  52.150  1.00  0.00           H
ATOM   4978  CG  LEU A 962      32.670  44.030  53.640  1.00  0.00           C
ATOM   4979  HG  LEU A 962      33.610  43.760  54.160  1.00  0.00           H
ATOM   4980  CD1 LEU A 962      32.970  45.020  52.470  1.00  0.00           C
ATOM   4981 HD11 LEU A 962      33.110  46.060  52.830  1.00  0.00           H
ATOM   4982 HD12 LEU A 962      32.120  45.050  51.770  1.00  0.00           H
ATOM   4983 HD13 LEU A 962      33.830  44.740  51.830  1.00  0.00           H
ATOM   4984  CD2 LEU A 962      31.750  44.690  54.580  1.00  0.00           C
ATOM   4985 HD21 LEU A 962      30.740  44.580  54.130  1.00  0.00           H
ATOM   4986 HD22 LEU A 962      32.140  45.720  54.700  1.00  0.00           H
ATOM   4987 HD23 LEU A 962      31.830  44.130  55.540  1.00  0.00           H
ATOM   4988  C   LEU A 962      31.180  41.460  55.040  1.00  0.00           C
ATOM   4989  O   LEU A 962      31.510  41.610  56.210  1.00  0.00           O
ATOM   4990  N   GLY A 963      29.870  41.010  54.780  1.00  0.00           N
ATOM   4991  HN  GLY A 963      29.610  40.730  53.860  1.00  0.00           H
ATOM   4992  CA  GLY A 963      28.910  40.890  55.830  1.00  0.00           C
ATOM   4993  HA1 GLY A 963      28.060  40.570  55.260  1.00  0.00           H
ATOM   4994  HA2 GLY A 963      28.850  41.870  56.290  1.00  0.00           H
ATOM   4995  C   GLY A 963      29.270  39.830  56.860  1.00  0.00           C
ATOM   4996  O   GLY A 963      29.110  40.030  58.060  1.00  0.00           O
ATOM   4997  N   VAL A 964      29.860  38.680  56.440  1.00  0.00           N
ATOM   4998  HN  VAL A 964      30.130  38.620  55.480  1.00  0.00           H
ATOM   4999  CA  VAL A 964      30.500  37.600  57.210  1.00  0.00           C
ATOM   5000  HA  VAL A 964      29.790  37.350  57.990  1.00  0.00           H
ATOM   5001  CB  VAL A 964      30.800  36.470  56.300  1.00  0.00           C
ATOM   5002  HB  VAL A 964      31.380  36.750  55.400  1.00  0.00           H
ATOM   5003  CG1 VAL A 964      31.480  35.250  56.970  1.00  0.00           C
ATOM   5004 HG11 VAL A 964      31.450  34.250  56.510  1.00  0.00           H
ATOM   5005 HG12 VAL A 964      30.900  34.990  57.880  1.00  0.00           H
ATOM   5006 HG13 VAL A 964      32.520  35.450  57.290  1.00  0.00           H
ATOM   5007  CG2 VAL A 964      29.420  35.920  55.810  1.00  0.00           C
ATOM   5008 HG21 VAL A 964      28.880  36.770  55.310  1.00  0.00           H
ATOM   5009 HG22 VAL A 964      28.800  35.480  56.620  1.00  0.00           H
ATOM   5010 HG23 VAL A 964      29.570  35.080  55.110  1.00  0.00           H
ATOM   5011  C   VAL A 964      31.750  38.110  57.950  1.00  0.00           C
ATOM   5012  O   VAL A 964      31.920  37.870  59.110  1.00  0.00           O
ATOM   5013  N   CYS A 965      32.670  38.810  57.250  1.00  0.00           N
ATOM   5014  HN  CYS A 965      32.530  39.030  56.280  1.00  0.00           H
ATOM   5015  CA  CYS A 965      33.950  39.210  57.750  1.00  0.00           C
ATOM   5016  HA  CYS A 965      34.480  38.360  58.170  1.00  0.00           H
ATOM   5017  CB  CYS A 965      34.870  39.730  56.570  1.00  0.00           C
ATOM   5018  HB1 CYS A 965      35.750  40.330  56.900  1.00  0.00           H
ATOM   5019  HB2 CYS A 965      34.320  40.440  55.910  1.00  0.00           H
ATOM   5020  SG  CYS A 965      35.390  38.280  55.620  1.00  0.00           S
ATOM   5021  HG1 CYS A 965      34.200  38.130  55.050  1.00  0.00           H
ATOM   5022  C   CYS A 965      33.930  40.240  58.860  1.00  0.00           C
ATOM   5023  O   CYS A 965      34.780  40.260  59.770  1.00  0.00           O
ATOM   5024  N   SER A 966      32.850  41.040  58.870  1.00  0.00           N
ATOM   5025  HN  SER A 966      32.280  40.970  58.040  1.00  0.00           H
ATOM   5026  CA  SER A 966      32.460  41.910  59.970  1.00  0.00           C
ATOM   5027  HA  SER A 966      33.350  42.500  60.070  1.00  0.00           H
ATOM   5028  CB  SER A 966      31.100  42.650  59.590  1.00  0.00           C
ATOM   5029  HB1 SER A 966      30.840  43.500  60.260  1.00  0.00           H
ATOM   5030  HB2 SER A 966      30.230  41.950  59.540  1.00  0.00           H
ATOM   5031  OG  SER A 966      31.100  43.360  58.350  1.00  0.00           O
ATOM   5032  HG1 SER A 966      31.230  42.830  57.550  1.00  0.00           H
ATOM   5033  C   SER A 966      32.220  41.260  61.290  1.00  0.00           C
ATOM   5034  O   SER A 966      32.630  41.670  62.370  1.00  0.00           O
ATOM   5035  N   VAL A 967      31.500  40.160  61.310  1.00  0.00           N
ATOM   5036  HN  VAL A 967      31.280  39.680  60.460  1.00  0.00           H
ATOM   5037  CA  VAL A 967      31.040  39.540  62.560  1.00  0.00           C
ATOM   5038  HA  VAL A 967      30.750  40.360  63.200  1.00  0.00           H
ATOM   5039  CB  VAL A 967      29.740  38.720  62.450  1.00  0.00           C
ATOM   5040  HB  VAL A 967      29.440  38.390  63.460  1.00  0.00           H
ATOM   5041  CG1 VAL A 967      28.560  39.650  61.990  1.00  0.00           C
ATOM   5042 HG11 VAL A 967      28.910  40.310  61.160  1.00  0.00           H
ATOM   5043 HG12 VAL A 967      28.320  40.370  62.800  1.00  0.00           H
ATOM   5044 HG13 VAL A 967      27.660  39.060  61.720  1.00  0.00           H
ATOM   5045  CG2 VAL A 967      29.870  37.420  61.580  1.00  0.00           C
ATOM   5046 HG21 VAL A 967      29.900  37.640  60.490  1.00  0.00           H
ATOM   5047 HG22 VAL A 967      28.950  36.810  61.760  1.00  0.00           H
ATOM   5048 HG23 VAL A 967      30.700  36.810  61.980  1.00  0.00           H
ATOM   5049  C   VAL A 967      32.140  38.700  63.330  1.00  0.00           C
ATOM   5050  O   VAL A 967      31.960  38.350  64.460  1.00  0.00           O
ATOM   5051  N   MET A 968      33.290  38.460  62.590  1.00  0.00           N
ATOM   5052  HN  MET A 968      33.390  38.720  61.630  1.00  0.00           H
ATOM   5053  CA  MET A 968      34.440  37.700  63.060  1.00  0.00           C
ATOM   5054  HA  MET A 968      34.250  37.200  63.980  1.00  0.00           H
ATOM   5055  CB  MET A 968      34.950  36.680  62.000  1.00  0.00           C
ATOM   5056  HB1 MET A 968      35.680  35.950  62.420  1.00  0.00           H
ATOM   5057  HB2 MET A 968      35.430  37.170  61.130  1.00  0.00           H
ATOM   5058  CG  MET A 968      33.810  35.760  61.320  1.00  0.00           C
ATOM   5059  HG1 MET A 968      34.310  35.190  60.510  1.00  0.00           H
ATOM   5060  HG2 MET A 968      33.120  36.500  60.870  1.00  0.00           H
[truncated: 6,873,249 more chars]
