# Supplementary material for: CryoEM and computational modeling structural insights into the pH regulator NBCn1
Source: Nat Commun. 2025 Nov 11;16:9932. doi: 10.1038/s41467-025-64868-z (PMC12606367; doi:10.1038/s41467-025-64868-z)
Supplement: Supplementary file 7 — Supplementary Data 5 [file 41467_2025_64868_MOESM7_ESM.zip › 100ns_z_restr_MD_NBCn1_2NaCO3/hNBCn1_IF/z-restr_hNBCn1_IF_2NaCO3_first_step_51.pdb]

REMARK    GENERATED BY TRJCONV
TITLE     Title t= 4100.00000 step= 2050000
REMARK    THIS IS A SIMULATION BOX
CRYST1   93.478   93.478  102.217  90.00  90.00  90.00 P 1           1
MODEL        1
ATOM      1  N   LEU A 585      24.120  41.640  37.130  1.00  0.00           N
ATOM      2  HT1 LEU A 585      24.740  41.610  36.290  1.00  0.00           H
ATOM      3  HT2 LEU A 585      23.980  42.610  37.480  1.00  0.00           H
ATOM      4  HT3 LEU A 585      23.230  41.200  36.790  1.00  0.00           H
ATOM      5  CA  LEU A 585      24.760  40.750  38.190  1.00  0.00           C
ATOM      6  HA  LEU A 585      25.820  40.990  38.250  1.00  0.00           H
ATOM      7  CB  LEU A 585      24.160  41.190  39.570  1.00  0.00           C
ATOM      8  HB1 LEU A 585      23.050  41.200  39.510  1.00  0.00           H
ATOM      9  HB2 LEU A 585      24.580  42.210  39.720  1.00  0.00           H
ATOM     10  CG  LEU A 585      24.520  40.320  40.820  1.00  0.00           C
ATOM     11  HG  LEU A 585      24.040  39.350  40.600  1.00  0.00           H
ATOM     12  CD1 LEU A 585      26.060  40.090  40.960  1.00  0.00           C
ATOM     13 HD11 LEU A 585      26.230  39.400  41.830  1.00  0.00           H
ATOM     14 HD12 LEU A 585      26.610  41.040  41.120  1.00  0.00           H
ATOM     15 HD13 LEU A 585      26.380  39.710  39.970  1.00  0.00           H
ATOM     16  CD2 LEU A 585      24.020  40.790  42.160  1.00  0.00           C
ATOM     17 HD21 LEU A 585      24.350  40.010  42.880  1.00  0.00           H
ATOM     18 HD22 LEU A 585      22.910  40.800  42.200  1.00  0.00           H
ATOM     19 HD23 LEU A 585      24.520  41.750  42.410  1.00  0.00           H
ATOM     20  C   LEU A 585      24.640  39.230  37.880  1.00  0.00           C
ATOM     21  O   LEU A 585      25.640  38.520  37.790  1.00  0.00           O
ATOM     22  N   ILE A 586      23.400  38.750  37.640  1.00  0.00           N
ATOM     23  HN  ILE A 586      22.620  39.360  37.630  1.00  0.00           H
ATOM     24  CA  ILE A 586      23.090  37.350  37.450  1.00  0.00           C
ATOM     25  HA  ILE A 586      23.450  36.780  38.300  1.00  0.00           H
ATOM     26  CB  ILE A 586      21.580  37.100  37.440  1.00  0.00           C
ATOM     27  HB  ILE A 586      21.200  37.640  36.550  1.00  0.00           H
ATOM     28  CG2 ILE A 586      21.390  35.610  37.270  1.00  0.00           C
ATOM     29 HG21 ILE A 586      22.040  35.050  37.980  1.00  0.00           H
ATOM     30 HG22 ILE A 586      21.620  35.290  36.230  1.00  0.00           H
ATOM     31 HG23 ILE A 586      20.310  35.500  37.450  1.00  0.00           H
ATOM     32  CG1 ILE A 586      20.870  37.740  38.610  1.00  0.00           C
ATOM     33 HG11 ILE A 586      19.790  37.490  38.510  1.00  0.00           H
ATOM     34 HG12 ILE A 586      21.060  38.830  38.620  1.00  0.00           H
ATOM     35  CD  ILE A 586      21.410  37.230  39.970  1.00  0.00           C
ATOM     36  HD1 ILE A 586      20.760  37.600  40.800  1.00  0.00           H
ATOM     37  HD2 ILE A 586      22.460  37.530  40.130  1.00  0.00           H
ATOM     38  HD3 ILE A 586      21.280  36.140  40.040  1.00  0.00           H
ATOM     39  C   ILE A 586      23.790  36.870  36.260  1.00  0.00           C
ATOM     40  O   ILE A 586      24.410  35.810  36.220  1.00  0.00           O
ATOM     41  N   LEU A 587      23.830  37.740  35.220  1.00  0.00           N
ATOM     42  HN  LEU A 587      23.360  38.610  35.270  1.00  0.00           H
ATOM     43  CA  LEU A 587      24.320  37.510  33.970  1.00  0.00           C
ATOM     44  HA  LEU A 587      23.840  36.620  33.590  1.00  0.00           H
ATOM     45  CB  LEU A 587      23.930  38.710  33.090  1.00  0.00           C
ATOM     46  HB1 LEU A 587      24.280  38.430  32.060  1.00  0.00           H
ATOM     47  HB2 LEU A 587      24.500  39.630  33.370  1.00  0.00           H
ATOM     48  CG  LEU A 587      22.410  39.050  33.090  1.00  0.00           C
ATOM     49  HG  LEU A 587      22.030  39.210  34.120  1.00  0.00           H
ATOM     50  CD1 LEU A 587      22.330  40.440  32.410  1.00  0.00           C
ATOM     51 HD11 LEU A 587      21.310  40.850  32.270  1.00  0.00           H
ATOM     52 HD12 LEU A 587      22.890  40.420  31.460  1.00  0.00           H
ATOM     53 HD13 LEU A 587      23.010  41.130  32.970  1.00  0.00           H
ATOM     54  CD2 LEU A 587      21.640  38.000  32.340  1.00  0.00           C
ATOM     55 HD21 LEU A 587      20.570  38.160  32.600  1.00  0.00           H
ATOM     56 HD22 LEU A 587      21.910  36.960  32.600  1.00  0.00           H
ATOM     57 HD23 LEU A 587      21.790  38.120  31.230  1.00  0.00           H
ATOM     58  C   LEU A 587      25.840  37.290  33.850  1.00  0.00           C
ATOM     59  O   LEU A 587      26.300  36.430  33.120  1.00  0.00           O
ATOM     60  N   ASP A 588      26.650  38.070  34.620  1.00  0.00           N
ATOM     61  HN  ASP A 588      26.330  38.850  35.160  1.00  0.00           H
ATOM     62  CA  ASP A 588      28.050  37.920  34.800  1.00  0.00           C
ATOM     63  HA  ASP A 588      28.440  38.050  33.810  1.00  0.00           H
ATOM     64  CB  ASP A 588      28.570  39.050  35.680  1.00  0.00           C
ATOM     65  HB1 ASP A 588      29.580  38.780  36.030  1.00  0.00           H
ATOM     66  HB2 ASP A 588      27.850  39.180  36.520  1.00  0.00           H
ATOM     67  CG  ASP A 588      28.680  40.320  34.860  1.00  0.00           C
ATOM     68  OD1 ASP A 588      28.980  41.370  35.500  1.00  0.00           O
ATOM     69  OD2 ASP A 588      28.510  40.390  33.640  1.00  0.00           O
ATOM     70  C   ASP A 588      28.420  36.590  35.410  1.00  0.00           C
ATOM     71  O   ASP A 588      29.350  35.910  34.940  1.00  0.00           O
ATOM     72  N   ILE A 589      27.660  36.160  36.470  1.00  0.00           N
ATOM     73  HN  ILE A 589      26.950  36.790  36.810  1.00  0.00           H
ATOM     74  CA  ILE A 589      27.860  34.890  37.210  1.00  0.00           C
ATOM     75  HA  ILE A 589      28.890  34.890  37.510  1.00  0.00           H
ATOM     76  CB  ILE A 589      27.100  34.930  38.540  1.00  0.00           C
ATOM     77  HB  ILE A 589      26.020  34.900  38.300  1.00  0.00           H
ATOM     78  CG2 ILE A 589      27.430  33.660  39.400  1.00  0.00           C
ATOM     79 HG21 ILE A 589      26.700  33.560  40.240  1.00  0.00           H
ATOM     80 HG22 ILE A 589      28.460  33.740  39.800  1.00  0.00           H
ATOM     81 HG23 ILE A 589      27.400  32.670  38.880  1.00  0.00           H
ATOM     82  CG1 ILE A 589      27.430  36.200  39.360  1.00  0.00           C
ATOM     83 HG11 ILE A 589      27.300  37.050  38.670  1.00  0.00           H
ATOM     84 HG12 ILE A 589      28.480  36.090  39.730  1.00  0.00           H
ATOM     85  CD  ILE A 589      26.390  36.470  40.420  1.00  0.00           C
ATOM     86  HD1 ILE A 589      26.260  35.610  41.120  1.00  0.00           H
ATOM     87  HD2 ILE A 589      25.410  36.810  40.000  1.00  0.00           H
ATOM     88  HD3 ILE A 589      26.710  37.220  41.160  1.00  0.00           H
ATOM     89  C   ILE A 589      27.520  33.660  36.350  1.00  0.00           C
ATOM     90  O   ILE A 589      28.240  32.650  36.290  1.00  0.00           O
ATOM     91  N   LYS A 590      26.370  33.760  35.640  1.00  0.00           N
ATOM     92  HN  LYS A 590      25.890  34.600  35.890  1.00  0.00           H
ATOM     93  CA  LYS A 590      25.920  32.800  34.700  1.00  0.00           C
ATOM     94  HA  LYS A 590      25.860  31.860  35.220  1.00  0.00           H
ATOM     95  CB  LYS A 590      24.440  32.950  34.230  1.00  0.00           C
ATOM     96  HB1 LYS A 590      24.180  32.170  33.490  1.00  0.00           H
ATOM     97  HB2 LYS A 590      24.220  33.890  33.660  1.00  0.00           H
ATOM     98  CG  LYS A 590      23.370  32.690  35.340  1.00  0.00           C
ATOM     99  HG1 LYS A 590      23.460  33.500  36.100  1.00  0.00           H
ATOM    100  HG2 LYS A 590      23.550  31.700  35.810  1.00  0.00           H
ATOM    101  CD  LYS A 590      21.870  32.920  34.840  1.00  0.00           C
ATOM    102  HD1 LYS A 590      21.930  33.760  34.130  1.00  0.00           H
ATOM    103  HD2 LYS A 590      21.160  33.170  35.660  1.00  0.00           H
ATOM    104  CE  LYS A 590      21.390  31.550  34.160  1.00  0.00           C
ATOM    105  HE1 LYS A 590      21.680  30.730  34.840  1.00  0.00           H
ATOM    106  HE2 LYS A 590      21.900  31.430  33.180  1.00  0.00           H
ATOM    107  NZ  LYS A 590      20.010  31.570  33.860  1.00  0.00           N
ATOM    108  HZ1 LYS A 590      19.870  30.570  33.640  1.00  0.00           H
ATOM    109  HZ2 LYS A 590      19.850  32.110  32.990  1.00  0.00           H
ATOM    110  HZ3 LYS A 590      19.380  31.960  34.590  1.00  0.00           H
ATOM    111  C   LYS A 590      26.850  32.550  33.540  1.00  0.00           C
ATOM    112  O   LYS A 590      27.140  31.360  33.230  1.00  0.00           O
ATOM    113  N   ARG A 591      27.450  33.640  32.900  1.00  0.00           N
ATOM    114  HN  ARG A 591      27.110  34.570  33.030  1.00  0.00           H
ATOM    115  CA  ARG A 591      28.400  33.540  31.790  1.00  0.00           C
ATOM    116  HA  ARG A 591      27.870  32.900  31.100  1.00  0.00           H
ATOM    117  CB  ARG A 591      28.540  34.910  31.130  1.00  0.00           C
ATOM    118  HB1 ARG A 591      29.450  35.060  30.520  1.00  0.00           H
ATOM    119  HB2 ARG A 591      28.690  35.700  31.900  1.00  0.00           H
ATOM    120  CG  ARG A 591      27.360  35.340  30.290  1.00  0.00           C
ATOM    121  HG1 ARG A 591      26.430  35.400  30.920  1.00  0.00           H
ATOM    122  HG2 ARG A 591      27.300  34.590  29.490  1.00  0.00           H
ATOM    123  CD  ARG A 591      27.560  36.790  29.710  1.00  0.00           C
ATOM    124  HD1 ARG A 591      28.530  36.840  29.160  1.00  0.00           H
ATOM    125  HD2 ARG A 591      27.470  37.510  30.550  1.00  0.00           H
ATOM    126  NE  ARG A 591      26.460  36.940  28.710  1.00  0.00           N
ATOM    127  HE  ARG A 591      26.330  36.260  27.990  1.00  0.00           H
ATOM    128  CZ  ARG A 591      25.450  37.750  28.710  1.00  0.00           C
ATOM    129  NH1 ARG A 591      25.370  38.780  29.590  1.00  0.00           N
ATOM    130 HH11 ARG A 591      26.070  39.100  30.230  1.00  0.00           H
ATOM    131 HH12 ARG A 591      24.420  39.080  29.670  1.00  0.00           H
ATOM    132  NH2 ARG A 591      24.290  37.540  28.100  1.00  0.00           N
ATOM    133 HH21 ARG A 591      23.590  38.240  28.300  1.00  0.00           H
ATOM    134 HH22 ARG A 591      24.280  37.000  27.270  1.00  0.00           H
ATOM    135  C   ARG A 591      29.620  32.760  32.060  1.00  0.00           C
ATOM    136  O   ARG A 591      30.050  31.980  31.250  1.00  0.00           O
ATOM    137  N   LYS A 592      30.310  32.920  33.250  1.00  0.00           N
ATOM    138  HN  LYS A 592      29.860  33.530  33.910  1.00  0.00           H
ATOM    139  CA  LYS A 592      31.560  32.250  33.520  1.00  0.00           C
ATOM    140  HA  LYS A 592      32.100  32.070  32.600  1.00  0.00           H
ATOM    141  CB  LYS A 592      32.360  33.180  34.390  1.00  0.00           C
ATOM    142  HB1 LYS A 592      33.390  32.790  34.580  1.00  0.00           H
ATOM    143  HB2 LYS A 592      31.980  33.400  35.420  1.00  0.00           H
ATOM    144  CG  LYS A 592      32.600  34.590  33.780  1.00  0.00           C
ATOM    145  HG1 LYS A 592      33.230  35.170  34.490  1.00  0.00           H
ATOM    146  HG2 LYS A 592      31.690  35.230  33.670  1.00  0.00           H
ATOM    147  CD  LYS A 592      33.120  34.610  32.320  1.00  0.00           C
ATOM    148  HD1 LYS A 592      32.500  33.920  31.710  1.00  0.00           H
ATOM    149  HD2 LYS A 592      34.120  34.120  32.310  1.00  0.00           H
ATOM    150  CE  LYS A 592      33.100  35.970  31.670  1.00  0.00           C
ATOM    151  HE1 LYS A 592      33.430  36.740  32.410  1.00  0.00           H
ATOM    152  HE2 LYS A 592      32.100  36.200  31.250  1.00  0.00           H
ATOM    153  NZ  LYS A 592      33.880  36.030  30.410  1.00  0.00           N
ATOM    154  HZ1 LYS A 592      33.520  35.390  29.680  1.00  0.00           H
ATOM    155  HZ2 LYS A 592      34.890  35.770  30.490  1.00  0.00           H
ATOM    156  HZ3 LYS A 592      33.920  36.970  29.960  1.00  0.00           H
ATOM    157  C   LYS A 592      31.330  30.870  34.140  1.00  0.00           C
ATOM    158  O   LYS A 592      32.220  30.110  34.370  1.00  0.00           O
ATOM    159  N   ALA A 593      30.080  30.450  34.390  1.00  0.00           N
ATOM    160  HN  ALA A 593      29.360  31.090  34.170  1.00  0.00           H
ATOM    161  CA  ALA A 593      29.680  29.230  35.090  1.00  0.00           C
ATOM    162  HA  ALA A 593      30.210  29.190  36.040  1.00  0.00           H
ATOM    163  CB  ALA A 593      28.150  29.200  35.420  1.00  0.00           C
ATOM    164  HB1 ALA A 593      27.860  28.190  35.770  1.00  0.00           H
ATOM    165  HB2 ALA A 593      27.520  29.440  34.540  1.00  0.00           H
ATOM    166  HB3 ALA A 593      27.990  30.040  36.130  1.00  0.00           H
ATOM    167  C   ALA A 593      30.130  27.990  34.390  1.00  0.00           C
ATOM    168  O   ALA A 593      30.700  27.190  35.160  1.00  0.00           O
ATOM    169  N   PRO A 594      30.050  27.790  33.100  1.00  0.00           N
ATOM    170  CD  PRO A 594      29.080  28.580  32.170  1.00  0.00           C
ATOM    171  HD1 PRO A 594      29.230  29.680  32.190  1.00  0.00           H
ATOM    172  HD2 PRO A 594      28.040  28.450  32.510  1.00  0.00           H
ATOM    173  CA  PRO A 594      30.370  26.480  32.500  1.00  0.00           C
ATOM    174  HA  PRO A 594      29.950  25.650  33.060  1.00  0.00           H
ATOM    175  CB  PRO A 594      29.700  26.610  31.080  1.00  0.00           C
ATOM    176  HB1 PRO A 594      28.840  25.930  31.110  1.00  0.00           H
ATOM    177  HB2 PRO A 594      30.270  26.290  30.190  1.00  0.00           H
ATOM    178  CG  PRO A 594      29.410  28.060  30.820  1.00  0.00           C
ATOM    179  HG1 PRO A 594      30.250  28.570  30.310  1.00  0.00           H
ATOM    180  HG2 PRO A 594      28.580  28.200  30.090  1.00  0.00           H
ATOM    181  C   PRO A 594      31.890  26.300  32.450  1.00  0.00           C
ATOM    182  O   PRO A 594      32.350  25.250  32.020  1.00  0.00           O
ATOM    183  N   PHE A 595      32.670  27.230  33.000  1.00  0.00           N
ATOM    184  HN  PHE A 595      32.250  27.980  33.510  1.00  0.00           H
ATOM    185  CA  PHE A 595      34.080  27.110  33.040  1.00  0.00           C
ATOM    186  HA  PHE A 595      34.430  26.350  32.350  1.00  0.00           H
ATOM    187  CB  PHE A 595      34.920  28.360  32.650  1.00  0.00           C
ATOM    188  HB1 PHE A 595      35.990  28.110  32.810  1.00  0.00           H
ATOM    189  HB2 PHE A 595      34.650  29.200  33.330  1.00  0.00           H
ATOM    190  CG  PHE A 595      34.800  28.700  31.170  1.00  0.00           C
ATOM    191  CD1 PHE A 595      33.850  29.660  30.870  1.00  0.00           C
ATOM    192  HD1 PHE A 595      33.320  30.020  31.730  1.00  0.00           H
ATOM    193  CE1 PHE A 595      33.740  30.100  29.540  1.00  0.00           C
ATOM    194  HE1 PHE A 595      32.910  30.700  29.170  1.00  0.00           H
ATOM    195  CZ  PHE A 595      34.740  29.840  28.580  1.00  0.00           C
ATOM    196  HZ  PHE A 595      34.670  30.140  27.550  1.00  0.00           H
ATOM    197  CD2 PHE A 595      35.760  28.370  30.160  1.00  0.00           C
ATOM    198  HD2 PHE A 595      36.440  27.570  30.410  1.00  0.00           H
ATOM    199  CE2 PHE A 595      35.720  28.910  28.880  1.00  0.00           C
ATOM    200  HE2 PHE A 595      36.440  28.580  28.130  1.00  0.00           H
ATOM    201  C   PHE A 595      34.540  26.650  34.450  1.00  0.00           C
ATOM    202  O   PHE A 595      35.730  26.760  34.780  1.00  0.00           O
ATOM    203  N   PHE A 596      33.640  26.190  35.410  1.00  0.00           N
ATOM    204  HN  PHE A 596      32.640  26.170  35.400  1.00  0.00           H
ATOM    205  CA  PHE A 596      34.050  25.760  36.740  1.00  0.00           C
ATOM    206  HA  PHE A 596      34.410  26.630  37.250  1.00  0.00           H
ATOM    207  CB  PHE A 596      32.800  25.290  37.520  1.00  0.00           C
ATOM    208  HB1 PHE A 596      32.350  24.430  36.970  1.00  0.00           H
ATOM    209  HB2 PHE A 596      32.110  26.160  37.460  1.00  0.00           H
ATOM    210  CG  PHE A 596      33.110  24.950  39.020  1.00  0.00           C
ATOM    211  CD1 PHE A 596      33.560  25.830  40.020  1.00  0.00           C
ATOM    212  HD1 PHE A 596      33.820  26.840  39.720  1.00  0.00           H
ATOM    213  CE1 PHE A 596      33.900  25.540  41.310  1.00  0.00           C
ATOM    214  HE1 PHE A 596      34.290  26.270  41.990  1.00  0.00           H
ATOM    215  CZ  PHE A 596      33.760  24.210  41.740  1.00  0.00           C
ATOM    216  HZ  PHE A 596      33.990  24.110  42.790  1.00  0.00           H
ATOM    217  CD2 PHE A 596      33.020  23.640  39.490  1.00  0.00           C
ATOM    218  HD2 PHE A 596      32.670  22.950  38.730  1.00  0.00           H
ATOM    219  CE2 PHE A 596      33.310  23.250  40.810  1.00  0.00           C
ATOM    220  HE2 PHE A 596      33.130  22.220  41.080  1.00  0.00           H
ATOM    221  C   PHE A 596      35.090  24.570  36.780  1.00  0.00           C
ATOM    222  O   PHE A 596      36.130  24.630  37.430  1.00  0.00           O
ATOM    223  N   LEU A 597      34.870  23.550  35.940  1.00  0.00           N
ATOM    224  HN  LEU A 597      34.080  23.560  35.320  1.00  0.00           H
ATOM    225  CA  LEU A 597      35.720  22.390  35.880  1.00  0.00           C
ATOM    226  HA  LEU A 597      36.060  22.140  36.870  1.00  0.00           H
ATOM    227  CB  LEU A 597      34.820  21.180  35.420  1.00  0.00           C
ATOM    228  HB1 LEU A 597      35.470  20.360  35.040  1.00  0.00           H
ATOM    229  HB2 LEU A 597      34.320  21.490  34.480  1.00  0.00           H
ATOM    230  CG  LEU A 597      33.750  20.640  36.380  1.00  0.00           C
ATOM    231  HG  LEU A 597      32.970  21.420  36.550  1.00  0.00           H
ATOM    232  CD1 LEU A 597      33.060  19.450  35.710  1.00  0.00           C
ATOM    233 HD11 LEU A 597      33.690  18.530  35.750  1.00  0.00           H
ATOM    234 HD12 LEU A 597      32.790  19.780  34.680  1.00  0.00           H
ATOM    235 HD13 LEU A 597      32.090  19.170  36.190  1.00  0.00           H
ATOM    236  CD2 LEU A 597      34.430  20.250  37.690  1.00  0.00           C
ATOM    237 HD21 LEU A 597      34.710  21.180  38.230  1.00  0.00           H
ATOM    238 HD22 LEU A 597      35.310  19.640  37.400  1.00  0.00           H
ATOM    239 HD23 LEU A 597      33.770  19.610  38.310  1.00  0.00           H
ATOM    240  C   LEU A 597      36.920  22.600  34.920  1.00  0.00           C
ATOM    241  O   LEU A 597      37.950  21.980  35.060  1.00  0.00           O
ATOM    242  N   SER A 598      37.000  23.550  34.000  1.00  0.00           N
ATOM    243  HN  SER A 598      36.150  24.040  33.820  1.00  0.00           H
ATOM    244  CA  SER A 598      38.140  23.850  33.130  1.00  0.00           C
ATOM    245  HA  SER A 598      38.400  23.060  32.440  1.00  0.00           H
ATOM    246  CB  SER A 598      37.750  25.050  32.160  1.00  0.00           C
ATOM    247  HB1 SER A 598      37.450  25.880  32.830  1.00  0.00           H
ATOM    248  HB2 SER A 598      36.840  24.780  31.570  1.00  0.00           H
ATOM    249  OG  SER A 598      38.850  25.540  31.370  1.00  0.00           O
ATOM    250  HG1 SER A 598      38.770  25.080  30.530  1.00  0.00           H
ATOM    251  C   SER A 598      39.340  24.210  33.970  1.00  0.00           C
ATOM    252  O   SER A 598      40.430  23.860  33.680  1.00  0.00           O
ATOM    253  N   ASP A 599      39.140  25.030  35.030  1.00  0.00           N
ATOM    254  HN  ASP A 599      38.210  25.360  35.240  1.00  0.00           H
ATOM    255  CA  ASP A 599      40.230  25.470  35.910  1.00  0.00           C
ATOM    256  HA  ASP A 599      40.970  26.060  35.370  1.00  0.00           H
ATOM    257  CB  ASP A 599      39.650  26.480  36.950  1.00  0.00           C
ATOM    258  HB1 ASP A 599      40.480  26.810  37.620  1.00  0.00           H
ATOM    259  HB2 ASP A 599      38.770  26.100  37.520  1.00  0.00           H
ATOM    260  CG  ASP A 599      39.310  27.790  36.300  1.00  0.00           C
ATOM    261  OD1 ASP A 599      39.500  28.070  35.070  1.00  0.00           O
ATOM    262  OD2 ASP A 599      38.950  28.660  37.110  1.00  0.00           O
ATOM    263  C   ASP A 599      40.980  24.390  36.620  1.00  0.00           C
ATOM    264  O   ASP A 599      42.170  24.470  36.510  1.00  0.00           O
ATOM    265  N   PHE A 600      40.300  23.440  37.240  1.00  0.00           N
ATOM    266  HN  PHE A 600      39.330  23.320  37.060  1.00  0.00           H
ATOM    267  CA  PHE A 600      40.990  22.250  37.730  1.00  0.00           C
ATOM    268  HA  PHE A 600      41.730  22.580  38.440  1.00  0.00           H
ATOM    269  CB  PHE A 600      39.990  21.340  38.500  1.00  0.00           C
ATOM    270  HB1 PHE A 600      40.490  20.480  38.980  1.00  0.00           H
ATOM    271  HB2 PHE A 600      39.300  20.850  37.790  1.00  0.00           H
ATOM    272  CG  PHE A 600      39.310  22.200  39.550  1.00  0.00           C
ATOM    273  CD1 PHE A 600      39.900  22.600  40.740  1.00  0.00           C
ATOM    274  HD1 PHE A 600      40.970  22.410  40.880  1.00  0.00           H
ATOM    275  CE1 PHE A 600      39.190  23.180  41.750  1.00  0.00           C
ATOM    276  HE1 PHE A 600      39.620  23.640  42.630  1.00  0.00           H
ATOM    277  CZ  PHE A 600      37.830  23.380  41.660  1.00  0.00           C
ATOM    278  HZ  PHE A 600      37.240  23.900  42.410  1.00  0.00           H
ATOM    279  CD2 PHE A 600      37.900  22.370  39.420  1.00  0.00           C
ATOM    280  HD2 PHE A 600      37.410  22.000  38.530  1.00  0.00           H
ATOM    281  CE2 PHE A 600      37.150  22.990  40.460  1.00  0.00           C
ATOM    282  HE2 PHE A 600      36.110  23.270  40.350  1.00  0.00           H
ATOM    283  C   PHE A 600      41.700  21.410  36.600  1.00  0.00           C
ATOM    284  O   PHE A 600      42.730  20.800  36.970  1.00  0.00           O
ATOM    285  N   LYS A 601      41.210  21.360  35.330  1.00  0.00           N
ATOM    286  HN  LYS A 601      40.290  21.720  35.190  1.00  0.00           H
ATOM    287  CA  LYS A 601      41.930  20.780  34.190  1.00  0.00           C
ATOM    288  HA  LYS A 601      42.310  19.830  34.530  1.00  0.00           H
ATOM    289  CB  LYS A 601      40.900  20.510  32.990  1.00  0.00           C
ATOM    290  HB1 LYS A 601      40.070  21.240  32.840  1.00  0.00           H
ATOM    291  HB2 LYS A 601      40.300  19.660  33.400  1.00  0.00           H
ATOM    292  CG  LYS A 601      41.520  20.100  31.710  1.00  0.00           C
ATOM    293  HG1 LYS A 601      40.850  19.360  31.220  1.00  0.00           H
ATOM    294  HG2 LYS A 601      42.470  19.560  31.960  1.00  0.00           H
ATOM    295  CD  LYS A 601      41.790  21.230  30.720  1.00  0.00           C
ATOM    296  HD1 LYS A 601      41.930  20.730  29.740  1.00  0.00           H
ATOM    297  HD2 LYS A 601      42.710  21.780  31.040  1.00  0.00           H
ATOM    298  CE  LYS A 601      40.620  22.190  30.460  1.00  0.00           C
ATOM    299  HE1 LYS A 601      40.370  22.760  31.380  1.00  0.00           H
ATOM    300  HE2 LYS A 601      39.740  21.620  30.090  1.00  0.00           H
ATOM    301  NZ  LYS A 601      41.000  23.170  29.410  1.00  0.00           N
ATOM    302  HZ1 LYS A 601      41.760  23.730  29.850  1.00  0.00           H
ATOM    303  HZ2 LYS A 601      40.160  23.760  29.280  1.00  0.00           H
ATOM    304  HZ3 LYS A 601      41.300  22.650  28.560  1.00  0.00           H
ATOM    305  C   LYS A 601      43.200  21.510  33.830  1.00  0.00           C
ATOM    306  O   LYS A 601      44.270  20.880  33.780  1.00  0.00           O
ATOM    307  N   ASP A 602      43.170  22.820  33.710  1.00  0.00           N
ATOM    308  HN  ASP A 602      42.300  23.260  33.910  1.00  0.00           H
ATOM    309  CA  ASP A 602      44.140  23.760  33.370  1.00  0.00           C
ATOM    310  HA  ASP A 602      44.710  23.280  32.580  1.00  0.00           H
ATOM    311  CB  ASP A 602      43.730  25.200  32.910  1.00  0.00           C
ATOM    312  HB1 ASP A 602      44.590  25.890  32.830  1.00  0.00           H
ATOM    313  HB2 ASP A 602      42.930  25.510  33.610  1.00  0.00           H
ATOM    314  CG  ASP A 602      42.870  25.270  31.610  1.00  0.00           C
ATOM    315  OD1 ASP A 602      43.050  24.380  30.680  1.00  0.00           O
ATOM    316  OD2 ASP A 602      42.200  26.300  31.390  1.00  0.00           O
ATOM    317  C   ASP A 602      45.220  23.910  34.490  1.00  0.00           C
ATOM    318  O   ASP A 602      46.370  24.000  34.190  1.00  0.00           O
ATOM    319  N   ALA A 603      44.850  23.890  35.850  1.00  0.00           N
ATOM    320  HN  ALA A 603      43.940  23.630  36.160  1.00  0.00           H
ATOM    321  CA  ALA A 603      45.830  23.950  36.910  1.00  0.00           C
ATOM    322  HA  ALA A 603      46.390  24.860  36.800  1.00  0.00           H
ATOM    323  CB  ALA A 603      45.080  24.120  38.280  1.00  0.00           C
ATOM    324  HB1 ALA A 603      44.270  23.360  38.390  1.00  0.00           H
ATOM    325  HB2 ALA A 603      44.560  25.090  38.320  1.00  0.00           H
ATOM    326  HB3 ALA A 603      45.810  24.010  39.120  1.00  0.00           H
ATOM    327  C   ALA A 603      46.840  22.770  36.850  1.00  0.00           C
ATOM    328  O   ALA A 603      47.920  22.900  37.410  1.00  0.00           O
ATOM    329  N   LEU A 604      46.640  21.610  36.140  1.00  0.00           N
ATOM    330  HN  LEU A 604      45.780  21.430  35.690  1.00  0.00           H
ATOM    331  CA  LEU A 604      47.660  20.580  36.000  1.00  0.00           C
ATOM    332  HA  LEU A 604      48.160  20.440  36.950  1.00  0.00           H
ATOM    333  CB  LEU A 604      46.890  19.190  35.790  1.00  0.00           C
ATOM    334  HB1 LEU A 604      47.640  18.390  35.910  1.00  0.00           H
ATOM    335  HB2 LEU A 604      46.530  19.170  34.740  1.00  0.00           H
ATOM    336  CG  LEU A 604      45.680  18.860  36.740  1.00  0.00           C
ATOM    337  HG  LEU A 604      44.930  19.690  36.770  1.00  0.00           H
ATOM    338  CD1 LEU A 604      44.930  17.560  36.260  1.00  0.00           C
ATOM    339 HD11 LEU A 604      45.610  16.710  36.060  1.00  0.00           H
ATOM    340 HD12 LEU A 604      44.370  17.750  35.320  1.00  0.00           H
ATOM    341 HD13 LEU A 604      44.230  17.270  37.080  1.00  0.00           H
ATOM    342  CD2 LEU A 604      46.200  18.710  38.170  1.00  0.00           C
ATOM    343 HD21 LEU A 604      45.480  18.220  38.850  1.00  0.00           H
ATOM    344 HD22 LEU A 604      46.420  19.700  38.640  1.00  0.00           H
ATOM    345 HD23 LEU A 604      47.110  18.080  38.220  1.00  0.00           H
ATOM    346  C   LEU A 604      48.750  20.840  35.040  1.00  0.00           C
ATOM    347  O   LEU A 604      48.910  20.170  34.020  1.00  0.00           O
ATOM    348  N   SER A 605      49.590  21.850  35.310  1.00  0.00           N
ATOM    349  HN  SER A 605      49.390  22.370  36.130  1.00  0.00           H
ATOM    350  CA  SER A 605      50.760  22.310  34.510  1.00  0.00           C
ATOM    351  HA  SER A 605      51.230  21.490  33.990  1.00  0.00           H
ATOM    352  CB  SER A 605      50.310  23.350  33.500  1.00  0.00           C
ATOM    353  HB1 SER A 605      49.720  24.170  33.980  1.00  0.00           H
ATOM    354  HB2 SER A 605      49.550  22.900  32.820  1.00  0.00           H
ATOM    355  OG  SER A 605      51.380  23.780  32.620  1.00  0.00           O
ATOM    356  HG1 SER A 605      51.550  23.070  32.000  1.00  0.00           H
ATOM    357  C   SER A 605      51.680  22.980  35.520  1.00  0.00           C
ATOM    358  O   SER A 605      51.260  23.640  36.480  1.00  0.00           O
ATOM    359  N   LEU A 606      53.020  22.750  35.310  1.00  0.00           N
ATOM    360  HN  LEU A 606      53.220  22.150  34.550  1.00  0.00           H
ATOM    361  CA  LEU A 606      54.070  23.190  36.320  1.00  0.00           C
ATOM    362  HA  LEU A 606      54.000  22.570  37.210  1.00  0.00           H
ATOM    363  CB  LEU A 606      55.520  22.980  35.810  1.00  0.00           C
ATOM    364  HB1 LEU A 606      55.530  23.510  34.840  1.00  0.00           H
ATOM    365  HB2 LEU A 606      55.610  21.880  35.660  1.00  0.00           H
ATOM    366  CG  LEU A 606      56.710  23.420  36.680  1.00  0.00           C
ATOM    367  HG  LEU A 606      56.570  24.500  36.930  1.00  0.00           H
ATOM    368  CD1 LEU A 606      56.700  22.680  38.130  1.00  0.00           C
ATOM    369 HD11 LEU A 606      56.680  21.590  37.960  1.00  0.00           H
ATOM    370 HD12 LEU A 606      55.880  23.010  38.810  1.00  0.00           H
ATOM    371 HD13 LEU A 606      57.710  22.840  38.600  1.00  0.00           H
ATOM    372  CD2 LEU A 606      58.050  23.120  36.010  1.00  0.00           C
ATOM    373 HD21 LEU A 606      58.930  23.480  36.600  1.00  0.00           H
ATOM    374 HD22 LEU A 606      58.180  23.550  35.010  1.00  0.00           H
ATOM    375 HD23 LEU A 606      58.220  22.020  35.940  1.00  0.00           H
ATOM    376  C   LEU A 606      54.050  24.650  36.760  1.00  0.00           C
ATOM    377  O   LEU A 606      54.130  25.000  37.970  1.00  0.00           O
ATOM    378  N   GLN A 607      53.750  25.560  35.800  1.00  0.00           N
ATOM    379  HN  GLN A 607      53.510  25.290  34.870  1.00  0.00           H
ATOM    380  CA  GLN A 607      53.640  26.940  36.040  1.00  0.00           C
ATOM    381  HA  GLN A 607      54.560  27.260  36.500  1.00  0.00           H
ATOM    382  CB  GLN A 607      53.490  27.540  34.650  1.00  0.00           C
ATOM    383  HB1 GLN A 607      52.580  27.080  34.220  1.00  0.00           H
ATOM    384  HB2 GLN A 607      54.280  27.110  33.980  1.00  0.00           H
ATOM    385  CG  GLN A 607      53.360  29.050  34.650  1.00  0.00           C
ATOM    386  HG1 GLN A 607      54.200  29.610  35.100  1.00  0.00           H
ATOM    387  HG2 GLN A 607      52.460  29.420  35.190  1.00  0.00           H
ATOM    388  CD  GLN A 607      53.120  29.620  33.210  1.00  0.00           C
ATOM    389  OE1 GLN A 607      52.050  29.360  32.620  1.00  0.00           O
ATOM    390  NE2 GLN A 607      54.090  30.390  32.630  1.00  0.00           N
ATOM    391 HE21 GLN A 607      53.850  30.770  31.730  1.00  0.00           H
ATOM    392 HE22 GLN A 607      54.930  30.630  33.110  1.00  0.00           H
ATOM    393  C   GLN A 607      52.540  27.320  37.040  1.00  0.00           C
ATOM    394  O   GLN A 607      52.770  28.220  37.850  1.00  0.00           O
ATOM    395  N   CYS A 608      51.380  26.750  36.950  1.00  0.00           N
ATOM    396  HN  CYS A 608      51.140  26.090  36.240  1.00  0.00           H
ATOM    397  CA  CYS A 608      50.210  27.100  37.790  1.00  0.00           C
ATOM    398  HA  CYS A 608      50.070  28.170  37.780  1.00  0.00           H
ATOM    399  CB  CYS A 608      48.980  26.280  37.260  1.00  0.00           C
ATOM    400  HB1 CYS A 608      48.110  26.630  37.850  1.00  0.00           H
ATOM    401  HB2 CYS A 608      49.040  25.190  37.380  1.00  0.00           H
ATOM    402  SG  CYS A 608      48.620  26.630  35.530  1.00  0.00           S
ATOM    403  HG1 CYS A 608      47.890  25.560  35.270  1.00  0.00           H
ATOM    404  C   CYS A 608      50.460  26.690  39.230  1.00  0.00           C
ATOM    405  O   CYS A 608      50.080  27.400  40.170  1.00  0.00           O
ATOM    406  N   LEU A 609      51.120  25.520  39.380  1.00  0.00           N
ATOM    407  HN  LEU A 609      51.250  25.040  38.520  1.00  0.00           H
ATOM    408  CA  LEU A 609      51.700  25.020  40.690  1.00  0.00           C
ATOM    409  HA  LEU A 609      50.960  25.010  41.490  1.00  0.00           H
ATOM    410  CB  LEU A 609      52.180  23.540  40.530  1.00  0.00           C
ATOM    411  HB1 LEU A 609      52.630  23.120  41.460  1.00  0.00           H
ATOM    412  HB2 LEU A 609      53.070  23.460  39.850  1.00  0.00           H
ATOM    413  CG  LEU A 609      51.110  22.620  39.980  1.00  0.00           C
ATOM    414  HG  LEU A 609      50.870  22.900  38.930  1.00  0.00           H
ATOM    415  CD1 LEU A 609      51.600  21.120  39.950  1.00  0.00           C
ATOM    416 HD11 LEU A 609      50.930  20.440  39.380  1.00  0.00           H
ATOM    417 HD12 LEU A 609      51.760  20.730  40.970  1.00  0.00           H
ATOM    418 HD13 LEU A 609      52.580  21.130  39.430  1.00  0.00           H
ATOM    419  CD2 LEU A 609      49.710  22.650  40.560  1.00  0.00           C
ATOM    420 HD21 LEU A 609      49.060  22.160  39.810  1.00  0.00           H
ATOM    421 HD22 LEU A 609      49.540  23.750  40.650  1.00  0.00           H
ATOM    422 HD23 LEU A 609      49.570  22.330  41.610  1.00  0.00           H
ATOM    423  C   LEU A 609      52.790  25.890  41.250  1.00  0.00           C
ATOM    424  O   LEU A 609      52.730  26.390  42.350  1.00  0.00           O
ATOM    425  N   ALA A 610      53.870  26.130  40.420  1.00  0.00           N
ATOM    426  HN  ALA A 610      54.050  25.730  39.530  1.00  0.00           H
ATOM    427  CA  ALA A 610      55.020  26.940  40.850  1.00  0.00           C
ATOM    428  HA  ALA A 610      55.390  26.420  41.720  1.00  0.00           H
ATOM    429  CB  ALA A 610      56.070  26.880  39.750  1.00  0.00           C
ATOM    430  HB1 ALA A 610      55.650  27.470  38.900  1.00  0.00           H
ATOM    431  HB2 ALA A 610      56.430  25.880  39.410  1.00  0.00           H
ATOM    432  HB3 ALA A 610      57.000  27.420  40.020  1.00  0.00           H
ATOM    433  C   ALA A 610      54.700  28.370  41.250  1.00  0.00           C
ATOM    434  O   ALA A 610      55.320  28.840  42.220  1.00  0.00           O
ATOM    435  N   SER A 611      53.750  29.010  40.510  1.00  0.00           N
ATOM    436  HN  SER A 611      53.400  28.570  39.680  1.00  0.00           H
ATOM    437  CA  SER A 611      53.100  30.260  40.820  1.00  0.00           C
ATOM    438  HA  SER A 611      53.970  30.910  40.770  1.00  0.00           H
ATOM    439  CB  SER A 611      52.040  30.740  39.710  1.00  0.00           C
ATOM    440  HB1 SER A 611      51.540  31.720  39.890  1.00  0.00           H
ATOM    441  HB2 SER A 611      51.150  30.080  39.580  1.00  0.00           H
ATOM    442  OG  SER A 611      52.740  30.820  38.510  1.00  0.00           O
ATOM    443  HG1 SER A 611      52.560  29.970  38.110  1.00  0.00           H
ATOM    444  C   SER A 611      52.540  30.390  42.190  1.00  0.00           C
ATOM    445  O   SER A 611      52.840  31.380  42.830  1.00  0.00           O
ATOM    446  N   ILE A 612      51.830  29.410  42.690  1.00  0.00           N
ATOM    447  HN  ILE A 612      51.570  28.590  42.180  1.00  0.00           H
ATOM    448  CA  ILE A 612      51.330  29.370  44.070  1.00  0.00           C
ATOM    449  HA  ILE A 612      50.630  30.190  44.060  1.00  0.00           H
ATOM    450  CB  ILE A 612      50.660  28.090  44.400  1.00  0.00           C
ATOM    451  HB  ILE A 612      51.420  27.280  44.320  1.00  0.00           H
ATOM    452  CG2 ILE A 612      50.110  28.130  45.840  1.00  0.00           C
ATOM    453 HG21 ILE A 612      49.300  28.900  45.870  1.00  0.00           H
ATOM    454 HG22 ILE A 612      50.780  28.580  46.580  1.00  0.00           H
ATOM    455 HG23 ILE A 612      49.550  27.250  46.260  1.00  0.00           H
ATOM    456  CG1 ILE A 612      49.410  27.850  43.490  1.00  0.00           C
ATOM    457 HG11 ILE A 612      49.490  28.080  42.410  1.00  0.00           H
ATOM    458 HG12 ILE A 612      48.700  28.600  43.880  1.00  0.00           H
ATOM    459  CD  ILE A 612      48.940  26.430  43.690  1.00  0.00           C
ATOM    460  HD1 ILE A 612      49.760  25.760  43.340  1.00  0.00           H
ATOM    461  HD2 ILE A 612      48.150  26.050  43.020  1.00  0.00           H
ATOM    462  HD3 ILE A 612      48.660  26.090  44.720  1.00  0.00           H
ATOM    463  C   ILE A 612      52.360  29.800  45.140  1.00  0.00           C
ATOM    464  O   ILE A 612      52.190  30.780  45.860  1.00  0.00           O
ATOM    465  N   LEU A 613      53.490  29.030  45.180  1.00  0.00           N
ATOM    466  HN  LEU A 613      53.730  28.300  44.530  1.00  0.00           H
ATOM    467  CA  LEU A 613      54.600  29.260  46.120  1.00  0.00           C
ATOM    468  HA  LEU A 613      54.170  29.330  47.110  1.00  0.00           H
ATOM    469  CB  LEU A 613      55.650  28.070  46.090  1.00  0.00           C
ATOM    470  HB1 LEU A 613      56.520  28.310  46.740  1.00  0.00           H
ATOM    471  HB2 LEU A 613      56.110  28.210  45.090  1.00  0.00           H
ATOM    472  CG  LEU A 613      55.070  26.670  46.330  1.00  0.00           C
ATOM    473  HG  LEU A 613      54.480  26.350  45.440  1.00  0.00           H
ATOM    474  CD1 LEU A 613      56.310  25.830  46.500  1.00  0.00           C
ATOM    475 HD11 LEU A 613      56.810  25.910  45.500  1.00  0.00           H
ATOM    476 HD12 LEU A 613      56.170  24.750  46.700  1.00  0.00           H
ATOM    477 HD13 LEU A 613      56.930  26.210  47.320  1.00  0.00           H
ATOM    478  CD2 LEU A 613      54.110  26.330  47.500  1.00  0.00           C
ATOM    479 HD21 LEU A 613      53.210  26.990  47.510  1.00  0.00           H
ATOM    480 HD22 LEU A 613      54.740  26.430  48.420  1.00  0.00           H
ATOM    481 HD23 LEU A 613      53.790  25.270  47.420  1.00  0.00           H
ATOM    482  C   LEU A 613      55.200  30.640  45.820  1.00  0.00           C
ATOM    483  O   LEU A 613      55.440  31.390  46.750  1.00  0.00           O
ATOM    484  N   PHE A 614      55.400  31.050  44.580  1.00  0.00           N
ATOM    485  HN  PHE A 614      55.140  30.430  43.850  1.00  0.00           H
ATOM    486  CA  PHE A 614      55.940  32.330  44.210  1.00  0.00           C
ATOM    487  HA  PHE A 614      56.950  32.450  44.580  1.00  0.00           H
ATOM    488  CB  PHE A 614      55.790  32.440  42.650  1.00  0.00           C
ATOM    489  HB1 PHE A 614      54.850  32.660  42.110  1.00  0.00           H
ATOM    490  HB2 PHE A 614      56.210  31.500  42.220  1.00  0.00           H
ATOM    491  CG  PHE A 614      56.840  33.420  42.070  1.00  0.00           C
ATOM    492  CD1 PHE A 614      58.160  33.080  41.980  1.00  0.00           C
ATOM    493  HD1 PHE A 614      58.460  32.130  42.390  1.00  0.00           H
ATOM    494  CE1 PHE A 614      59.100  33.940  41.500  1.00  0.00           C
ATOM    495  HE1 PHE A 614      60.150  33.670  41.540  1.00  0.00           H
ATOM    496  CZ  PHE A 614      58.740  35.230  41.110  1.00  0.00           C
ATOM    497  HZ  PHE A 614      59.540  35.860  40.740  1.00  0.00           H
ATOM    498  CD2 PHE A 614      56.370  34.670  41.570  1.00  0.00           C
ATOM    499  HD2 PHE A 614      55.350  34.980  41.700  1.00  0.00           H
ATOM    500  CE2 PHE A 614      57.390  35.540  41.140  1.00  0.00           C
ATOM    501  HE2 PHE A 614      57.050  36.550  40.930  1.00  0.00           H
ATOM    502  C   PHE A 614      55.140  33.560  44.830  1.00  0.00           C
ATOM    503  O   PHE A 614      55.660  34.450  45.550  1.00  0.00           O
ATOM    504  N   LEU A 615      53.850  33.490  44.560  1.00  0.00           N
ATOM    505  HN  LEU A 615      53.680  32.770  43.890  1.00  0.00           H
ATOM    506  CA  LEU A 615      52.940  34.520  44.900  1.00  0.00           C
ATOM    507  HA  LEU A 615      53.380  35.490  44.740  1.00  0.00           H
ATOM    508  CB  LEU A 615      51.630  34.450  44.120  1.00  0.00           C
ATOM    509  HB1 LEU A 615      50.930  35.290  44.270  1.00  0.00           H
ATOM    510  HB2 LEU A 615      51.180  33.470  44.400  1.00  0.00           H
ATOM    511  CG  LEU A 615      51.900  34.330  42.510  1.00  0.00           C
ATOM    512  HG  LEU A 615      52.810  33.770  42.220  1.00  0.00           H
ATOM    513  CD1 LEU A 615      50.560  33.760  41.680  1.00  0.00           C
ATOM    514 HD11 LEU A 615      50.710  33.870  40.580  1.00  0.00           H
ATOM    515 HD12 LEU A 615      49.740  34.470  41.910  1.00  0.00           H
ATOM    516 HD13 LEU A 615      50.360  32.720  42.020  1.00  0.00           H
ATOM    517  CD2 LEU A 615      52.310  35.780  42.020  1.00  0.00           C
ATOM    518 HD21 LEU A 615      51.560  36.570  42.260  1.00  0.00           H
ATOM    519 HD22 LEU A 615      52.520  35.750  40.930  1.00  0.00           H
ATOM    520 HD23 LEU A 615      53.220  36.160  42.530  1.00  0.00           H
ATOM    521  C   LEU A 615      52.720  34.410  46.430  1.00  0.00           C
ATOM    522  O   LEU A 615      52.660  35.540  47.020  1.00  0.00           O
ATOM    523  N   TYR A 616      52.640  33.230  47.130  1.00  0.00           N
ATOM    524  HN  TYR A 616      52.460  32.490  46.490  1.00  0.00           H
ATOM    525  CA  TYR A 616      52.600  33.170  48.600  1.00  0.00           C
ATOM    526  HA  TYR A 616      51.810  33.760  49.050  1.00  0.00           H
ATOM    527  CB  TYR A 616      52.400  31.700  48.970  1.00  0.00           C
ATOM    528  HB1 TYR A 616      53.090  30.960  48.510  1.00  0.00           H
ATOM    529  HB2 TYR A 616      51.340  31.430  48.750  1.00  0.00           H
ATOM    530  CG  TYR A 616      52.610  31.320  50.390  1.00  0.00           C
ATOM    531  CD1 TYR A 616      53.930  30.810  50.700  1.00  0.00           C
ATOM    532  HD1 TYR A 616      54.600  30.680  49.860  1.00  0.00           H
ATOM    533  CE1 TYR A 616      54.230  30.660  52.080  1.00  0.00           C
ATOM    534  HE1 TYR A 616      55.210  30.300  52.310  1.00  0.00           H
ATOM    535  CZ  TYR A 616      53.280  30.970  53.090  1.00  0.00           C
ATOM    536  OH  TYR A 616      53.700  30.730  54.420  1.00  0.00           O
ATOM    537  HH  TYR A 616      52.910  30.810  54.960  1.00  0.00           H
ATOM    538  CD2 TYR A 616      51.760  31.610  51.350  1.00  0.00           C
ATOM    539  HD2 TYR A 616      50.810  32.110  51.160  1.00  0.00           H
ATOM    540  CE2 TYR A 616      52.040  31.460  52.710  1.00  0.00           C
ATOM    541  HE2 TYR A 616      51.270  31.700  53.430  1.00  0.00           H
ATOM    542  C   TYR A 616      53.840  33.760  49.280  1.00  0.00           C
ATOM    543  O   TYR A 616      53.700  34.410  50.360  1.00  0.00           O
ATOM    544  N   CYS A 617      55.010  33.550  48.730  1.00  0.00           N
ATOM    545  HN  CYS A 617      55.010  33.040  47.890  1.00  0.00           H
ATOM    546  CA  CYS A 617      56.250  34.140  49.220  1.00  0.00           C
ATOM    547  HA  CYS A 617      56.370  33.800  50.250  1.00  0.00           H
ATOM    548  CB  CYS A 617      57.400  33.520  48.320  1.00  0.00           C
ATOM    549  HB1 CYS A 617      58.220  34.270  48.290  1.00  0.00           H
ATOM    550  HB2 CYS A 617      57.060  33.340  47.290  1.00  0.00           H
ATOM    551  SG  CYS A 617      58.040  31.960  48.990  1.00  0.00           S
ATOM    552  HG1 CYS A 617      58.640  32.610  49.980  1.00  0.00           H
ATOM    553  C   CYS A 617      56.200  35.640  49.250  1.00  0.00           C
ATOM    554  O   CYS A 617      56.550  36.270  50.220  1.00  0.00           O
ATOM    555  N   ALA A 618      55.730  36.260  48.160  1.00  0.00           N
ATOM    556  HN  ALA A 618      55.550  35.760  47.310  1.00  0.00           H
ATOM    557  CA  ALA A 618      55.670  37.720  48.110  1.00  0.00           C
ATOM    558  HA  ALA A 618      56.500  38.130  48.660  1.00  0.00           H
ATOM    559  CB  ALA A 618      55.570  38.110  46.570  1.00  0.00           C
ATOM    560  HB1 ALA A 618      56.510  37.930  46.010  1.00  0.00           H
ATOM    561  HB2 ALA A 618      55.240  39.170  46.440  1.00  0.00           H
ATOM    562  HB3 ALA A 618      54.720  37.470  46.280  1.00  0.00           H
ATOM    563  C   ALA A 618      54.470  38.340  48.840  1.00  0.00           C
ATOM    564  O   ALA A 618      54.550  39.400  49.400  1.00  0.00           O
ATOM    565  N   CYS A 619      53.320  37.600  48.920  1.00  0.00           N
ATOM    566  HN  CYS A 619      53.360  36.700  48.500  1.00  0.00           H
ATOM    567  CA  CYS A 619      52.090  38.020  49.590  1.00  0.00           C
ATOM    568  HA  CYS A 619      51.880  39.030  49.280  1.00  0.00           H
ATOM    569  CB  CYS A 619      50.930  37.100  49.240  1.00  0.00           C
ATOM    570  HB1 CYS A 619      51.180  36.080  49.590  1.00  0.00           H
ATOM    571  HB2 CYS A 619      50.870  37.130  48.130  1.00  0.00           H
ATOM    572  SG  CYS A 619      49.280  37.680  49.750  1.00  0.00           S
ATOM    573  HG1 CYS A 619      49.630  37.780  51.030  1.00  0.00           H
ATOM    574  C   CYS A 619      52.100  38.130  51.120  1.00  0.00           C
ATOM    575  O   CYS A 619      51.390  38.990  51.700  1.00  0.00           O
ATOM    576  N   MET A 620      52.840  37.250  51.800  1.00  0.00           N
ATOM    577  HN  MET A 620      53.310  36.590  51.210  1.00  0.00           H
ATOM    578  CA  MET A 620      52.990  37.110  53.210  1.00  0.00           C
ATOM    579  HA  MET A 620      52.050  36.720  53.600  1.00  0.00           H
ATOM    580  CB  MET A 620      54.060  36.050  53.540  1.00  0.00           C
ATOM    581  HB1 MET A 620      54.560  36.300  54.500  1.00  0.00           H
ATOM    582  HB2 MET A 620      54.880  36.090  52.800  1.00  0.00           H
ATOM    583  CG  MET A 620      53.580  34.590  53.730  1.00  0.00           C
ATOM    584  HG1 MET A 620      54.310  33.840  54.070  1.00  0.00           H
ATOM    585  HG2 MET A 620      53.260  34.200  52.740  1.00  0.00           H
ATOM    586  SD  MET A 620      52.110  34.510  54.900  1.00  0.00           S
ATOM    587  CE  MET A 620      52.910  34.530  56.520  1.00  0.00           C
ATOM    588  HE1 MET A 620      52.310  34.960  57.350  1.00  0.00           H
ATOM    589  HE2 MET A 620      53.750  35.240  56.410  1.00  0.00           H
ATOM    590  HE3 MET A 620      53.390  33.550  56.770  1.00  0.00           H
ATOM    591  C   MET A 620      53.320  38.390  53.920  1.00  0.00           C
ATOM    592  O   MET A 620      52.530  39.160  54.560  1.00  0.00           O
ATOM    593  N   SER A 621      54.580  38.940  53.790  1.00  0.00           N
ATOM    594  HN  SER A 621      55.230  38.610  53.120  1.00  0.00           H
ATOM    595  CA  SER A 621      55.080  40.180  54.420  1.00  0.00           C
ATOM    596  HA  SER A 621      54.770  40.040  55.450  1.00  0.00           H
ATOM    597  CB  SER A 621      56.630  40.290  54.480  1.00  0.00           C
ATOM    598  HB1 SER A 621      57.020  39.300  54.800  1.00  0.00           H
ATOM    599  HB2 SER A 621      57.010  41.050  55.190  1.00  0.00           H
ATOM    600  OG  SER A 621      57.250  40.620  53.210  1.00  0.00           O
ATOM    601  HG1 SER A 621      57.010  39.920  52.590  1.00  0.00           H
ATOM    602  C   SER A 621      54.420  41.550  54.230  1.00  0.00           C
ATOM    603  O   SER A 621      54.340  42.320  55.180  1.00  0.00           O
ATOM    604  N   PRO A 622      53.820  41.960  53.150  1.00  0.00           N
ATOM    605  CD  PRO A 622      53.910  41.380  51.780  1.00  0.00           C
ATOM    606  HD1 PRO A 622      53.460  40.380  51.760  1.00  0.00           H
ATOM    607  HD2 PRO A 622      54.920  41.360  51.340  1.00  0.00           H
ATOM    608  CA  PRO A 622      53.020  43.230  53.160  1.00  0.00           C
ATOM    609  HA  PRO A 622      53.550  44.030  53.680  1.00  0.00           H
ATOM    610  CB  PRO A 622      52.920  43.580  51.660  1.00  0.00           C
ATOM    611  HB1 PRO A 622      53.860  44.110  51.390  1.00  0.00           H
ATOM    612  HB2 PRO A 622      52.050  44.160  51.310  1.00  0.00           H
ATOM    613  CG  PRO A 622      53.010  42.200  50.910  1.00  0.00           C
ATOM    614  HG1 PRO A 622      51.970  41.800  50.920  1.00  0.00           H
ATOM    615  HG2 PRO A 622      53.380  42.470  49.900  1.00  0.00           H
ATOM    616  C   PRO A 622      51.670  43.080  53.900  1.00  0.00           C
ATOM    617  O   PRO A 622      51.210  44.000  54.550  1.00  0.00           O
ATOM    618  N   VAL A 623      51.000  41.940  53.760  1.00  0.00           N
ATOM    619  HN  VAL A 623      51.230  41.280  53.030  1.00  0.00           H
ATOM    620  CA  VAL A 623      49.840  41.760  54.610  1.00  0.00           C
ATOM    621  HA  VAL A 623      49.210  42.600  54.360  1.00  0.00           H
ATOM    622  CB  VAL A 623      48.950  40.590  54.250  1.00  0.00           C
ATOM    623  HB  VAL A 623      49.630  39.720  54.160  1.00  0.00           H
ATOM    624  CG1 VAL A 623      47.830  40.320  55.320  1.00  0.00           C
ATOM    625 HG11 VAL A 623      48.320  40.190  56.300  1.00  0.00           H
ATOM    626 HG12 VAL A 623      47.180  39.500  54.980  1.00  0.00           H
ATOM    627 HG13 VAL A 623      47.170  41.210  55.490  1.00  0.00           H
ATOM    628  CG2 VAL A 623      48.050  40.980  52.970  1.00  0.00           C
ATOM    629 HG21 VAL A 623      47.230  40.250  52.830  1.00  0.00           H
ATOM    630 HG22 VAL A 623      48.730  41.120  52.110  1.00  0.00           H
ATOM    631 HG23 VAL A 623      47.570  41.980  53.110  1.00  0.00           H
ATOM    632  C   VAL A 623      50.150  41.880  56.060  1.00  0.00           C
ATOM    633  O   VAL A 623      49.530  42.640  56.840  1.00  0.00           O
ATOM    634  N   ILE A 624      51.310  41.230  56.530  1.00  0.00           N
ATOM    635  HN  ILE A 624      51.800  40.570  55.970  1.00  0.00           H
ATOM    636  CA  ILE A 624      51.770  41.350  57.880  1.00  0.00           C
ATOM    637  HA  ILE A 624      50.860  41.110  58.400  1.00  0.00           H
ATOM    638  CB  ILE A 624      52.910  40.390  58.190  1.00  0.00           C
ATOM    639  HB  ILE A 624      53.710  40.620  57.450  1.00  0.00           H
ATOM    640  CG2 ILE A 624      53.470  40.620  59.630  1.00  0.00           C
ATOM    641 HG21 ILE A 624      54.100  39.750  59.880  1.00  0.00           H
ATOM    642 HG22 ILE A 624      52.620  40.720  60.340  1.00  0.00           H
ATOM    643 HG23 ILE A 624      54.040  41.570  59.770  1.00  0.00           H
ATOM    644  CG1 ILE A 624      52.360  38.940  58.040  1.00  0.00           C
ATOM    645 HG11 ILE A 624      53.280  38.320  58.020  1.00  0.00           H
ATOM    646 HG12 ILE A 624      51.860  38.900  57.050  1.00  0.00           H
ATOM    647  CD  ILE A 624      51.430  38.490  59.100  1.00  0.00           C
ATOM    648  HD1 ILE A 624      51.150  37.410  59.020  1.00  0.00           H
ATOM    649  HD2 ILE A 624      50.520  39.140  59.050  1.00  0.00           H
ATOM    650  HD3 ILE A 624      51.820  38.560  60.140  1.00  0.00           H
ATOM    651  C   ILE A 624      52.130  42.790  58.340  1.00  0.00           C
ATOM    652  O   ILE A 624      51.960  43.200  59.500  1.00  0.00           O
ATOM    653  N   THR A 625      52.630  43.600  57.350  1.00  0.00           N
ATOM    654  HN  THR A 625      52.900  43.180  56.490  1.00  0.00           H
ATOM    655  CA  THR A 625      52.870  45.010  57.490  1.00  0.00           C
ATOM    656  HA  THR A 625      53.550  45.100  58.330  1.00  0.00           H
ATOM    657  CB  THR A 625      53.500  45.730  56.290  1.00  0.00           C
ATOM    658  HB  THR A 625      52.910  45.670  55.350  1.00  0.00           H
ATOM    659  OG1 THR A 625      54.830  45.230  56.140  1.00  0.00           O
ATOM    660  HG1 THR A 625      54.820  44.340  55.780  1.00  0.00           H
ATOM    661  CG2 THR A 625      53.650  47.240  56.450  1.00  0.00           C
ATOM    662 HG21 THR A 625      54.320  47.560  57.270  1.00  0.00           H
ATOM    663 HG22 THR A 625      52.780  47.950  56.450  1.00  0.00           H
ATOM    664 HG23 THR A 625      54.130  47.720  55.560  1.00  0.00           H
ATOM    665  C   THR A 625      51.550  45.740  57.810  1.00  0.00           C
ATOM    666  O   THR A 625      51.510  46.590  58.670  1.00  0.00           O
ATOM    667  N   PHE A 626      50.420  45.440  57.160  1.00  0.00           N
ATOM    668  HN  PHE A 626      50.540  44.760  56.430  1.00  0.00           H
ATOM    669  CA  PHE A 626      49.040  45.880  57.540  1.00  0.00           C
ATOM    670  HA  PHE A 626      49.080  46.960  57.470  1.00  0.00           H
ATOM    671  CB  PHE A 626      47.970  45.290  56.540  1.00  0.00           C
ATOM    672  HB1 PHE A 626      47.810  44.280  56.980  1.00  0.00           H
ATOM    673  HB2 PHE A 626      48.410  45.160  55.530  1.00  0.00           H
ATOM    674  CG  PHE A 626      46.700  46.050  56.260  1.00  0.00           C
ATOM    675  CD1 PHE A 626      45.480  45.540  56.630  1.00  0.00           C
ATOM    676  HD1 PHE A 626      45.400  44.580  57.120  1.00  0.00           H
ATOM    677  CE1 PHE A 626      44.310  46.140  56.130  1.00  0.00           C
ATOM    678  HE1 PHE A 626      43.390  45.620  56.380  1.00  0.00           H
ATOM    679  CZ  PHE A 626      44.290  47.400  55.500  1.00  0.00           C
ATOM    680  HZ  PHE A 626      43.370  47.920  55.260  1.00  0.00           H
ATOM    681  CD2 PHE A 626      46.740  47.290  55.590  1.00  0.00           C
ATOM    682  HD2 PHE A 626      47.650  47.850  55.470  1.00  0.00           H
ATOM    683  CE2 PHE A 626      45.550  47.980  55.310  1.00  0.00           C
ATOM    684  HE2 PHE A 626      45.520  48.920  54.780  1.00  0.00           H
ATOM    685  C   PHE A 626      48.750  45.470  58.970  1.00  0.00           C
ATOM    686  O   PHE A 626      48.270  46.320  59.800  1.00  0.00           O
ATOM    687  N   GLY A 627      49.140  44.320  59.510  1.00  0.00           N
ATOM    688  HN  GLY A 627      49.430  43.710  58.770  1.00  0.00           H
ATOM    689  CA  GLY A 627      48.950  43.990  60.940  1.00  0.00           C
ATOM    690  HA1 GLY A 627      49.310  42.990  61.160  1.00  0.00           H
ATOM    691  HA2 GLY A 627      47.940  44.240  61.240  1.00  0.00           H
ATOM    692  C   GLY A 627      49.740  44.810  61.880  1.00  0.00           C
ATOM    693  O   GLY A 627      49.280  45.250  62.940  1.00  0.00           O
ATOM    694  N   GLY A 628      50.990  45.160  61.520  1.00  0.00           N
ATOM    695  HN  GLY A 628      51.380  44.760  60.690  1.00  0.00           H
ATOM    696  CA  GLY A 628      51.850  46.110  62.150  1.00  0.00           C
ATOM    697  HA1 GLY A 628      52.660  46.190  61.440  1.00  0.00           H
ATOM    698  HA2 GLY A 628      51.910  45.790  63.180  1.00  0.00           H
ATOM    699  C   GLY A 628      51.260  47.480  62.240  1.00  0.00           C
ATOM    700  O   GLY A 628      51.140  48.090  63.260  1.00  0.00           O
ATOM    701  N   LEU A 629      50.880  48.110  61.080  1.00  0.00           N
ATOM    702  HN  LEU A 629      50.950  47.650  60.200  1.00  0.00           H
ATOM    703  CA  LEU A 629      50.260  49.410  61.090  1.00  0.00           C
ATOM    704  HA  LEU A 629      50.990  50.120  61.460  1.00  0.00           H
ATOM    705  CB  LEU A 629      49.990  49.750  59.590  1.00  0.00           C
ATOM    706  HB1 LEU A 629      49.380  50.660  59.410  1.00  0.00           H
ATOM    707  HB2 LEU A 629      49.360  48.980  59.090  1.00  0.00           H
ATOM    708  CG  LEU A 629      51.360  50.000  58.810  1.00  0.00           C
ATOM    709  HG  LEU A 629      52.040  49.130  58.890  1.00  0.00           H
ATOM    710  CD1 LEU A 629      50.930  50.240  57.340  1.00  0.00           C
ATOM    711 HD11 LEU A 629      50.260  51.110  57.330  1.00  0.00           H
ATOM    712 HD12 LEU A 629      50.420  49.330  56.950  1.00  0.00           H
ATOM    713 HD13 LEU A 629      51.940  50.300  56.870  1.00  0.00           H
ATOM    714  CD2 LEU A 629      52.190  51.240  59.120  1.00  0.00           C
ATOM    715 HD21 LEU A 629      52.520  51.100  60.170  1.00  0.00           H
ATOM    716 HD22 LEU A 629      51.620  52.190  59.000  1.00  0.00           H
ATOM    717 HD23 LEU A 629      53.090  51.260  58.480  1.00  0.00           H
ATOM    718  C   LEU A 629      48.980  49.590  61.950  1.00  0.00           C
ATOM    719  O   LEU A 629      48.860  50.520  62.740  1.00  0.00           O
ATOM    720  N   LEU A 630      48.080  48.610  61.770  1.00  0.00           N
ATOM    721  HN  LEU A 630      48.290  47.860  61.160  1.00  0.00           H
ATOM    722  CA  LEU A 630      46.820  48.490  62.550  1.00  0.00           C
ATOM    723  HA  LEU A 630      46.240  49.390  62.400  1.00  0.00           H
ATOM    724  CB  LEU A 630      46.090  47.290  62.090  1.00  0.00           C
ATOM    725  HB1 LEU A 630      45.250  47.020  62.750  1.00  0.00           H
ATOM    726  HB2 LEU A 630      46.770  46.400  62.060  1.00  0.00           H
ATOM    727  CG  LEU A 630      45.450  47.450  60.700  1.00  0.00           C
ATOM    728  HG  LEU A 630      46.180  47.800  59.930  1.00  0.00           H
ATOM    729  CD1 LEU A 630      44.820  46.200  60.090  1.00  0.00           C
ATOM    730 HD11 LEU A 630      44.130  45.800  60.850  1.00  0.00           H
ATOM    731 HD12 LEU A 630      45.650  45.490  59.910  1.00  0.00           H
ATOM    732 HD13 LEU A 630      44.260  46.390  59.140  1.00  0.00           H
ATOM    733  CD2 LEU A 630      44.410  48.540  60.800  1.00  0.00           C
ATOM    734 HD21 LEU A 630      43.670  48.190  61.560  1.00  0.00           H
ATOM    735 HD22 LEU A 630      43.930  48.680  59.820  1.00  0.00           H
ATOM    736 HD23 LEU A 630      44.890  49.510  61.010  1.00  0.00           H
ATOM    737  C   LEU A 630      47.020  48.310  64.000  1.00  0.00           C
ATOM    738  O   LEU A 630      46.290  48.880  64.770  1.00  0.00           O
ATOM    739  N   GLY A 631      48.010  47.510  64.460  1.00  0.00           N
ATOM    740  HN  GLY A 631      48.350  46.820  63.820  1.00  0.00           H
ATOM    741  CA  GLY A 631      48.550  47.410  65.810  1.00  0.00           C
ATOM    742  HA1 GLY A 631      49.420  46.780  65.720  1.00  0.00           H
ATOM    743  HA2 GLY A 631      47.800  47.020  66.490  1.00  0.00           H
ATOM    744  C   GLY A 631      48.900  48.800  66.350  1.00  0.00           C
ATOM    745  O   GLY A 631      48.380  49.130  67.340  1.00  0.00           O
ATOM    746  N   GLU A 632      49.720  49.540  65.690  1.00  0.00           N
ATOM    747  HN  GLU A 632      50.110  49.150  64.850  1.00  0.00           H
ATOM    748  CA  GLU A 632      49.970  50.930  66.140  1.00  0.00           C
ATOM    749  HA  GLU A 632      50.420  50.980  67.120  1.00  0.00           H
ATOM    750  CB  GLU A 632      50.880  51.640  65.110  1.00  0.00           C
ATOM    751  HB1 GLU A 632      50.870  52.740  65.280  1.00  0.00           H
ATOM    752  HB2 GLU A 632      50.610  51.500  64.040  1.00  0.00           H
ATOM    753  CG  GLU A 632      52.330  51.100  65.230  1.00  0.00           C
ATOM    754  HG1 GLU A 632      53.020  51.320  64.390  1.00  0.00           H
ATOM    755  HG2 GLU A 632      52.350  49.990  65.380  1.00  0.00           H
ATOM    756  CD  GLU A 632      53.020  51.680  66.480  1.00  0.00           C
ATOM    757  OE1 GLU A 632      53.360  52.910  66.400  1.00  0.00           O
ATOM    758  OE2 GLU A 632      53.390  51.030  67.490  1.00  0.00           O
ATOM    759  C   GLU A 632      48.700  51.790  66.230  1.00  0.00           C
ATOM    760  O   GLU A 632      48.340  52.300  67.250  1.00  0.00           O
ATOM    761  N   ALA A 633      48.040  51.930  65.060  1.00  0.00           N
ATOM    762  HN  ALA A 633      48.400  51.590  64.190  1.00  0.00           H
ATOM    763  CA  ALA A 633      46.940  52.910  64.850  1.00  0.00           C
ATOM    764  HA  ALA A 633      47.420  53.880  64.890  1.00  0.00           H
ATOM    765  CB  ALA A 633      46.490  52.780  63.370  1.00  0.00           C
ATOM    766  HB1 ALA A 633      47.390  52.900  62.750  1.00  0.00           H
ATOM    767  HB2 ALA A 633      45.610  53.400  63.090  1.00  0.00           H
ATOM    768  HB3 ALA A 633      46.150  51.760  63.100  1.00  0.00           H
ATOM    769  C   ALA A 633      45.710  52.840  65.680  1.00  0.00           C
ATOM    770  O   ALA A 633      45.120  53.820  66.100  1.00  0.00           O
ATOM    771  N   THR A 634      45.230  51.610  65.970  1.00  0.00           N
ATOM    772  HN  THR A 634      45.620  50.800  65.550  1.00  0.00           H
ATOM    773  CA  THR A 634      43.960  51.380  66.730  1.00  0.00           C
ATOM    774  HA  THR A 634      43.330  52.250  66.690  1.00  0.00           H
ATOM    775  CB  THR A 634      43.240  50.120  66.240  1.00  0.00           C
ATOM    776  HB  THR A 634      42.350  49.960  66.880  1.00  0.00           H
ATOM    777  OG1 THR A 634      43.990  48.890  66.310  1.00  0.00           O
ATOM    778  HG1 THR A 634      44.640  48.920  65.600  1.00  0.00           H
ATOM    779  CG2 THR A 634      42.690  50.370  64.810  1.00  0.00           C
ATOM    780 HG21 THR A 634      42.120  51.310  64.890  1.00  0.00           H
ATOM    781 HG22 THR A 634      41.860  49.650  64.640  1.00  0.00           H
ATOM    782 HG23 THR A 634      43.470  50.240  64.020  1.00  0.00           H
ATOM    783  C   THR A 634      44.310  51.080  68.160  1.00  0.00           C
ATOM    784  O   THR A 634      43.440  51.010  69.060  1.00  0.00           O
ATOM    785  N   GLU A 635      45.660  50.970  68.520  1.00  0.00           N
ATOM    786  HN  GLU A 635      46.360  51.080  67.820  1.00  0.00           H
ATOM    787  CA  GLU A 635      46.130  50.650  69.850  1.00  0.00           C
ATOM    788  HA  GLU A 635      47.200  50.760  69.780  1.00  0.00           H
ATOM    789  CB  GLU A 635      45.840  51.700  70.900  1.00  0.00           C
ATOM    790  HB1 GLU A 635      46.240  51.200  71.810  1.00  0.00           H
ATOM    791  HB2 GLU A 635      44.730  51.710  71.000  1.00  0.00           H
ATOM    792  CG  GLU A 635      46.380  53.140  70.520  1.00  0.00           C
ATOM    793  HG1 GLU A 635      45.750  53.540  69.690  1.00  0.00           H
ATOM    794  HG2 GLU A 635      47.450  53.140  70.220  1.00  0.00           H
ATOM    795  CD  GLU A 635      46.410  54.060  71.660  1.00  0.00           C
ATOM    796  OE1 GLU A 635      46.950  53.720  72.770  1.00  0.00           O
ATOM    797  OE2 GLU A 635      45.870  55.210  71.490  1.00  0.00           O
ATOM    798  C   GLU A 635      45.990  49.190  70.310  1.00  0.00           C
ATOM    799  O   GLU A 635      45.560  48.820  71.380  1.00  0.00           O
ATOM    800  N   GLY A 636      46.460  48.360  69.380  1.00  0.00           N
ATOM    801  HN  GLY A 636      46.890  48.760  68.580  1.00  0.00           H
ATOM    802  CA  GLY A 636      46.640  46.880  69.530  1.00  0.00           C
ATOM    803  HA1 GLY A 636      47.190  46.560  70.400  1.00  0.00           H
ATOM    804  HA2 GLY A 636      47.170  46.580  68.640  1.00  0.00           H
ATOM    805  C   GLY A 636      45.370  46.100  69.550  1.00  0.00           C
ATOM    806  O   GLY A 636      45.330  45.120  70.250  1.00  0.00           O
ATOM    807  N   ARG A 637      44.280  46.500  68.760  1.00  0.00           N
ATOM    808  HN  ARG A 637      44.260  47.340  68.220  1.00  0.00           H
ATOM    809  CA  ARG A 637      43.030  45.700  68.870  1.00  0.00           C
ATOM    810  HA  ARG A 637      42.970  45.110  69.770  1.00  0.00           H
ATOM    811  CB  ARG A 637      41.760  46.620  68.830  1.00  0.00           C
ATOM    812  HB1 ARG A 637      40.830  46.020  68.940  1.00  0.00           H
ATOM    813  HB2 ARG A 637      41.630  47.120  67.840  1.00  0.00           H
ATOM    814  CG  ARG A 637      41.840  47.760  69.940  1.00  0.00           C
ATOM    815  HG1 ARG A 637      40.870  48.310  69.820  1.00  0.00           H
ATOM    816  HG2 ARG A 637      42.610  48.490  69.650  1.00  0.00           H
ATOM    817  CD  ARG A 637      42.000  47.300  71.400  1.00  0.00           C
ATOM    818  HD1 ARG A 637      42.030  48.080  72.200  1.00  0.00           H
ATOM    819  HD2 ARG A 637      42.990  46.790  71.320  1.00  0.00           H
ATOM    820  NE  ARG A 637      40.960  46.210  71.710  1.00  0.00           N
ATOM    821  HE  ARG A 637      40.850  45.460  71.050  1.00  0.00           H
ATOM    822  CZ  ARG A 637      40.200  46.080  72.770  1.00  0.00           C
ATOM    823  NH1 ARG A 637      39.160  45.250  72.650  1.00  0.00           N
ATOM    824 HH11 ARG A 637      39.200  44.540  71.950  1.00  0.00           H
ATOM    825 HH12 ARG A 637      38.670  44.980  73.480  1.00  0.00           H
ATOM    826  NH2 ARG A 637      40.190  46.760  73.890  1.00  0.00           N
ATOM    827 HH21 ARG A 637      41.020  47.250  74.170  1.00  0.00           H
ATOM    828 HH22 ARG A 637      39.490  46.430  74.510  1.00  0.00           H
ATOM    829  C   ARG A 637      42.860  44.840  67.700  1.00  0.00           C
ATOM    830  O   ARG A 637      42.050  43.900  67.760  1.00  0.00           O
ATOM    831  N   ILE A 638      43.680  45.080  66.660  1.00  0.00           N
ATOM    832  HN  ILE A 638      44.340  45.830  66.620  1.00  0.00           H
ATOM    833  CA  ILE A 638      43.700  44.300  65.410  1.00  0.00           C
ATOM    834  HA  ILE A 638      43.670  43.270  65.720  1.00  0.00           H
ATOM    835  CB  ILE A 638      42.630  44.650  64.310  1.00  0.00           C
ATOM    836  HB  ILE A 638      43.050  44.380  63.310  1.00  0.00           H
ATOM    837  CG2 ILE A 638      41.360  43.780  64.490  1.00  0.00           C
ATOM    838 HG21 ILE A 638      40.680  43.890  63.620  1.00  0.00           H
ATOM    839 HG22 ILE A 638      40.870  43.920  65.480  1.00  0.00           H
ATOM    840 HG23 ILE A 638      41.690  42.730  64.460  1.00  0.00           H
ATOM    841  CG1 ILE A 638      42.260  46.190  64.480  1.00  0.00           C
ATOM    842 HG11 ILE A 638      43.190  46.770  64.640  1.00  0.00           H
ATOM    843 HG12 ILE A 638      41.650  46.340  65.390  1.00  0.00           H
ATOM    844  CD  ILE A 638      41.490  46.800  63.280  1.00  0.00           C
ATOM    845  HD1 ILE A 638      40.470  46.370  63.350  1.00  0.00           H
ATOM    846  HD2 ILE A 638      42.080  46.600  62.360  1.00  0.00           H
ATOM    847  HD3 ILE A 638      41.480  47.890  63.500  1.00  0.00           H
ATOM    848  C   ILE A 638      45.130  44.450  64.960  1.00  0.00           C
ATOM    849  O   ILE A 638      45.740  45.480  65.030  1.00  0.00           O
ATOM    850  N   SER A 639      45.680  43.280  64.490  1.00  0.00           N
ATOM    851  HN  SER A 639      45.180  42.430  64.620  1.00  0.00           H
ATOM    852  CA  SER A 639      47.060  43.150  64.020  1.00  0.00           C
ATOM    853  HA  SER A 639      47.190  44.030  63.420  1.00  0.00           H
ATOM    854  CB  SER A 639      47.950  43.050  65.250  1.00  0.00           C
ATOM    855  HB1 SER A 639      47.780  42.120  65.840  1.00  0.00           H
ATOM    856  HB2 SER A 639      47.740  43.950  65.860  1.00  0.00           H
ATOM    857  OG  SER A 639      49.330  43.210  64.930  1.00  0.00           O
ATOM    858  HG1 SER A 639      49.510  44.130  64.730  1.00  0.00           H
ATOM    859  C   SER A 639      47.150  41.910  63.090  1.00  0.00           C
ATOM    860  O   SER A 639      46.180  41.490  62.410  1.00  0.00           O
ATOM    861  N   ALA A 640      48.310  41.210  63.040  1.00  0.00           N
ATOM    862  HN  ALA A 640      48.990  41.340  63.750  1.00  0.00           H
ATOM    863  CA  ALA A 640      48.650  40.180  62.100  1.00  0.00           C
ATOM    864  HA  ALA A 640      48.530  40.490  61.070  1.00  0.00           H
ATOM    865  CB  ALA A 640      50.120  39.660  62.420  1.00  0.00           C
ATOM    866  HB1 ALA A 640      50.720  40.610  62.360  1.00  0.00           H
ATOM    867  HB2 ALA A 640      50.460  38.850  61.750  1.00  0.00           H
ATOM    868  HB3 ALA A 640      50.140  39.290  63.460  1.00  0.00           H
ATOM    869  C   ALA A 640      47.850  38.790  62.090  1.00  0.00           C
ATOM    870  O   ALA A 640      47.520  38.370  61.000  1.00  0.00           O
ATOM    871  N   ILE A 641      47.600  38.160  63.220  1.00  0.00           N
ATOM    872  HN  ILE A 641      48.030  38.450  64.070  1.00  0.00           H
ATOM    873  CA  ILE A 641      46.820  36.940  63.310  1.00  0.00           C
ATOM    874  HA  ILE A 641      47.150  36.260  62.530  1.00  0.00           H
ATOM    875  CB  ILE A 641      46.990  36.350  64.750  1.00  0.00           C
ATOM    876  HB  ILE A 641      46.600  37.200  65.350  1.00  0.00           H
ATOM    877  CG2 ILE A 641      46.020  35.160  64.990  1.00  0.00           C
ATOM    878 HG21 ILE A 641      46.340  34.590  65.880  1.00  0.00           H
ATOM    879 HG22 ILE A 641      45.910  34.440  64.140  1.00  0.00           H
ATOM    880 HG23 ILE A 641      45.030  35.550  65.300  1.00  0.00           H
ATOM    881  CG1 ILE A 641      48.450  36.160  65.060  1.00  0.00           C
ATOM    882 HG11 ILE A 641      48.630  35.830  66.100  1.00  0.00           H
ATOM    883 HG12 ILE A 641      48.980  37.130  65.010  1.00  0.00           H
ATOM    884  CD  ILE A 641      49.160  35.150  64.130  1.00  0.00           C
ATOM    885  HD1 ILE A 641      50.100  34.820  64.630  1.00  0.00           H
ATOM    886  HD2 ILE A 641      49.350  35.580  63.120  1.00  0.00           H
ATOM    887  HD3 ILE A 641      48.450  34.300  64.050  1.00  0.00           H
ATOM    888  C   ILE A 641      45.410  37.110  62.760  1.00  0.00           C
ATOM    889  O   ILE A 641      45.010  36.360  61.840  1.00  0.00           O
ATOM    890  N   GLU A 642      44.740  38.190  63.090  1.00  0.00           N
ATOM    891  HN  GLU A 642      45.130  38.800  63.780  1.00  0.00           H
ATOM    892  CA  GLU A 642      43.560  38.690  62.360  1.00  0.00           C
ATOM    893  HA  GLU A 642      42.820  37.900  62.420  1.00  0.00           H
ATOM    894  CB  GLU A 642      42.830  39.880  63.080  1.00  0.00           C
ATOM    895  HB1 GLU A 642      41.870  40.050  62.550  1.00  0.00           H
ATOM    896  HB2 GLU A 642      43.400  40.830  62.930  1.00  0.00           H
ATOM    897  CG  GLU A 642      42.470  39.610  64.530  1.00  0.00           C
ATOM    898  HG1 GLU A 642      42.300  38.540  64.760  1.00  0.00           H
ATOM    899  HG2 GLU A 642      41.500  40.120  64.680  1.00  0.00           H
ATOM    900  CD  GLU A 642      43.390  40.160  65.690  1.00  0.00           C
ATOM    901  OE1 GLU A 642      42.850  40.270  66.840  1.00  0.00           O
ATOM    902  OE2 GLU A 642      44.660  40.350  65.480  1.00  0.00           O
ATOM    903  C   GLU A 642      43.660  39.020  60.850  1.00  0.00           C
ATOM    904  O   GLU A 642      42.850  38.660  60.000  1.00  0.00           O
ATOM    905  N   SER A 643      44.750  39.710  60.610  1.00  0.00           N
ATOM    906  HN  SER A 643      45.370  40.020  61.330  1.00  0.00           H
ATOM    907  CA  SER A 643      45.040  40.110  59.240  1.00  0.00           C
ATOM    908  HA  SER A 643      44.130  40.590  58.890  1.00  0.00           H
ATOM    909  CB  SER A 643      46.190  41.070  59.080  1.00  0.00           C
ATOM    910  HB1 SER A 643      46.430  41.400  58.050  1.00  0.00           H
ATOM    911  HB2 SER A 643      47.120  40.630  59.500  1.00  0.00           H
ATOM    912  OG  SER A 643      45.990  42.270  59.910  1.00  0.00           O
ATOM    913  HG1 SER A 643      45.870  41.930  60.800  1.00  0.00           H
ATOM    914  C   SER A 643      45.180  38.950  58.260  1.00  0.00           C
ATOM    915  O   SER A 643      44.600  38.940  57.180  1.00  0.00           O
ATOM    916  N   LEU A 644      45.990  37.890  58.620  1.00  0.00           N
ATOM    917  HN  LEU A 644      46.380  37.870  59.530  1.00  0.00           H
ATOM    918  CA  LEU A 644      46.110  36.710  57.830  1.00  0.00           C
ATOM    919  HA  LEU A 644      46.420  36.940  56.820  1.00  0.00           H
ATOM    920  CB  LEU A 644      47.030  35.700  58.430  1.00  0.00           C
ATOM    921  HB1 LEU A 644      47.010  34.790  57.800  1.00  0.00           H
ATOM    922  HB2 LEU A 644      46.860  35.540  59.510  1.00  0.00           H
ATOM    923  CG  LEU A 644      48.570  36.040  58.400  1.00  0.00           C
ATOM    924  HG  LEU A 644      48.780  37.100  58.650  1.00  0.00           H
ATOM    925  CD1 LEU A 644      49.290  35.050  59.310  1.00  0.00           C
ATOM    926 HD11 LEU A 644      49.160  34.010  58.950  1.00  0.00           H
ATOM    927 HD12 LEU A 644      48.910  35.150  60.350  1.00  0.00           H
ATOM    928 HD13 LEU A 644      50.380  35.240  59.360  1.00  0.00           H
ATOM    929  CD2 LEU A 644      49.240  36.030  57.010  1.00  0.00           C
ATOM    930 HD21 LEU A 644      50.330  36.280  57.110  1.00  0.00           H
ATOM    931 HD22 LEU A 644      48.660  36.620  56.270  1.00  0.00           H
ATOM    932 HD23 LEU A 644      49.230  35.030  56.540  1.00  0.00           H
ATOM    933  C   LEU A 644      44.820  35.910  57.670  1.00  0.00           C
ATOM    934  O   LEU A 644      44.380  35.450  56.640  1.00  0.00           O
ATOM    935  N   PHE A 645      44.020  35.840  58.750  1.00  0.00           N
ATOM    936  HN  PHE A 645      44.470  36.000  59.630  1.00  0.00           H
ATOM    937  CA  PHE A 645      42.680  35.310  58.730  1.00  0.00           C
ATOM    938  HA  PHE A 645      42.640  34.350  58.240  1.00  0.00           H
ATOM    939  CB  PHE A 645      42.250  35.350  60.270  1.00  0.00           C
ATOM    940  HB1 PHE A 645      42.200  36.420  60.530  1.00  0.00           H
ATOM    941  HB2 PHE A 645      43.060  34.910  60.890  1.00  0.00           H
ATOM    942  CG  PHE A 645      40.980  34.630  60.640  1.00  0.00           C
ATOM    943  CD1 PHE A 645      40.620  34.570  61.920  1.00  0.00           C
ATOM    944  HD1 PHE A 645      41.300  35.020  62.630  1.00  0.00           H
ATOM    945  CE1 PHE A 645      39.490  33.870  62.410  1.00  0.00           C
ATOM    946  HE1 PHE A 645      39.390  33.770  63.480  1.00  0.00           H
ATOM    947  CZ  PHE A 645      38.730  33.110  61.490  1.00  0.00           C
ATOM    948  HZ  PHE A 645      37.870  32.540  61.800  1.00  0.00           H
ATOM    949  CD2 PHE A 645      40.250  33.860  59.700  1.00  0.00           C
ATOM    950  HD2 PHE A 645      40.510  33.910  58.650  1.00  0.00           H
ATOM    951  CE2 PHE A 645      39.120  33.110  60.130  1.00  0.00           C
ATOM    952  HE2 PHE A 645      38.400  32.610  59.490  1.00  0.00           H
ATOM    953  C   PHE A 645      41.730  36.150  57.820  1.00  0.00           C
ATOM    954  O   PHE A 645      41.090  35.650  56.960  1.00  0.00           O
ATOM    955  N   GLY A 646      41.680  37.550  57.940  1.00  0.00           N
ATOM    956  HN  GLY A 646      42.120  37.900  58.760  1.00  0.00           H
ATOM    957  CA  GLY A 646      40.750  38.340  57.130  1.00  0.00           C
ATOM    958  HA1 GLY A 646      40.820  39.360  57.460  1.00  0.00           H
ATOM    959  HA2 GLY A 646      39.730  38.030  57.260  1.00  0.00           H
ATOM    960  C   GLY A 646      41.120  38.300  55.570  1.00  0.00           C
ATOM    961  O   GLY A 646      40.230  38.310  54.690  1.00  0.00           O
ATOM    962  N   ALA A 647      42.410  38.250  55.220  1.00  0.00           N
ATOM    963  HN  ALA A 647      43.070  38.090  55.950  1.00  0.00           H
ATOM    964  CA  ALA A 647      42.840  38.060  53.880  1.00  0.00           C
ATOM    965  HA  ALA A 647      42.240  38.740  53.300  1.00  0.00           H
ATOM    966  CB  ALA A 647      44.340  38.390  53.810  1.00  0.00           C
ATOM    967  HB1 ALA A 647      44.940  37.800  54.540  1.00  0.00           H
ATOM    968  HB2 ALA A 647      44.510  39.470  54.000  1.00  0.00           H
ATOM    969  HB3 ALA A 647      44.640  38.250  52.750  1.00  0.00           H
ATOM    970  C   ALA A 647      42.560  36.730  53.420  1.00  0.00           C
ATOM    971  O   ALA A 647      41.950  36.540  52.390  1.00  0.00           O
ATOM    972  N   SER A 648      42.900  35.660  54.170  1.00  0.00           N
ATOM    973  HN  SER A 648      43.350  35.690  55.050  1.00  0.00           H
ATOM    974  CA  SER A 648      42.520  34.310  53.790  1.00  0.00           C
ATOM    975  HA  SER A 648      42.900  34.080  52.820  1.00  0.00           H
ATOM    976  CB  SER A 648      43.120  33.190  54.690  1.00  0.00           C
ATOM    977  HB1 SER A 648      44.240  33.210  54.730  1.00  0.00           H
ATOM    978  HB2 SER A 648      42.810  32.180  54.360  1.00  0.00           H
ATOM    979  OG  SER A 648      42.710  33.310  56.080  1.00  0.00           O
ATOM    980  HG1 SER A 648      43.030  34.120  56.470  1.00  0.00           H
ATOM    981  C   SER A 648      41.100  33.980  53.740  1.00  0.00           C
ATOM    982  O   SER A 648      40.720  33.380  52.720  1.00  0.00           O
ATOM    983  N   LEU A 649      40.300  34.310  54.680  1.00  0.00           N
ATOM    984  HN  LEU A 649      40.710  34.610  55.550  1.00  0.00           H
ATOM    985  CA  LEU A 649      38.860  34.130  54.720  1.00  0.00           C
ATOM    986  HA  LEU A 649      38.850  33.060  54.580  1.00  0.00           H
ATOM    987  CB  LEU A 649      38.330  34.660  56.070  1.00  0.00           C
ATOM    988  HB1 LEU A 649      38.560  35.740  56.060  1.00  0.00           H
ATOM    989  HB2 LEU A 649      38.980  34.140  56.800  1.00  0.00           H
ATOM    990  CG  LEU A 649      36.890  34.320  56.400  1.00  0.00           C
ATOM    991  HG  LEU A 649      36.220  34.790  55.650  1.00  0.00           H
ATOM    992  CD1 LEU A 649      36.720  32.850  56.230  1.00  0.00           C
ATOM    993 HD11 LEU A 649      37.530  32.300  56.760  1.00  0.00           H
ATOM    994 HD12 LEU A 649      36.580  32.490  55.200  1.00  0.00           H
ATOM    995 HD13 LEU A 649      35.750  32.650  56.720  1.00  0.00           H
ATOM    996  CD2 LEU A 649      36.500  34.770  57.820  1.00  0.00           C
ATOM    997 HD21 LEU A 649      36.730  35.860  57.880  1.00  0.00           H
ATOM    998 HD22 LEU A 649      37.140  34.240  58.560  1.00  0.00           H
ATOM    999 HD23 LEU A 649      35.440  34.520  58.010  1.00  0.00           H
ATOM   1000  C   LEU A 649      38.180  34.750  53.470  1.00  0.00           C
ATOM   1001  O   LEU A 649      37.400  34.130  52.750  1.00  0.00           O
ATOM   1002  N   THR A 650      38.460  36.040  53.200  1.00  0.00           N
ATOM   1003  HN  THR A 650      39.050  36.610  53.760  1.00  0.00           H
ATOM   1004  CA  THR A 650      37.970  36.810  52.060  1.00  0.00           C
ATOM   1005  HA  THR A 650      36.900  36.670  52.000  1.00  0.00           H
ATOM   1006  CB  THR A 650      38.310  38.300  52.080  1.00  0.00           C
ATOM   1007  HB  THR A 650      39.420  38.410  52.080  1.00  0.00           H
ATOM   1008  OG1 THR A 650      37.740  38.850  53.250  1.00  0.00           O
ATOM   1009  HG1 THR A 650      38.390  38.710  53.940  1.00  0.00           H
ATOM   1010  CG2 THR A 650      37.660  39.100  50.990  1.00  0.00           C
ATOM   1011 HG21 THR A 650      36.570  39.290  51.100  1.00  0.00           H
ATOM   1012 HG22 THR A 650      37.770  38.610  50.000  1.00  0.00           H
ATOM   1013 HG23 THR A 650      38.160  40.080  50.860  1.00  0.00           H
ATOM   1014  C   THR A 650      38.510  36.240  50.770  1.00  0.00           C
ATOM   1015  O   THR A 650      37.840  36.020  49.770  1.00  0.00           O
ATOM   1016  N   GLY A 651      39.860  35.980  50.640  1.00  0.00           N
ATOM   1017  HN  GLY A 651      40.470  35.940  51.440  1.00  0.00           H
ATOM   1018  CA  GLY A 651      40.630  35.530  49.460  1.00  0.00           C
ATOM   1019  HA1 GLY A 651      41.650  35.290  49.710  1.00  0.00           H
ATOM   1020  HA2 GLY A 651      40.690  36.290  48.690  1.00  0.00           H
ATOM   1021  C   GLY A 651      40.020  34.250  48.970  1.00  0.00           C
ATOM   1022  O   GLY A 651      39.840  34.090  47.760  1.00  0.00           O
ATOM   1023  N   ILE A 652      39.780  33.330  49.800  1.00  0.00           N
ATOM   1024  HN  ILE A 652      40.030  33.440  50.760  1.00  0.00           H
ATOM   1025  CA  ILE A 652      39.140  32.110  49.340  1.00  0.00           C
ATOM   1026  HA  ILE A 652      39.850  31.700  48.650  1.00  0.00           H
ATOM   1027  CB  ILE A 652      39.060  31.100  50.520  1.00  0.00           C
ATOM   1028  HB  ILE A 652      38.490  31.580  51.330  1.00  0.00           H
ATOM   1029  CG2 ILE A 652      38.290  29.840  50.040  1.00  0.00           C
ATOM   1030 HG21 ILE A 652      37.280  30.180  49.680  1.00  0.00           H
ATOM   1031 HG22 ILE A 652      38.130  29.300  50.990  1.00  0.00           H
ATOM   1032 HG23 ILE A 652      38.860  29.250  49.280  1.00  0.00           H
ATOM   1033  CG1 ILE A 652      40.590  30.860  50.940  1.00  0.00           C
ATOM   1034 HG11 ILE A 652      41.280  31.730  51.000  1.00  0.00           H
ATOM   1035 HG12 ILE A 652      41.040  30.190  50.170  1.00  0.00           H
ATOM   1036  CD  ILE A 652      40.710  29.950  52.190  1.00  0.00           C
ATOM   1037  HD1 ILE A 652      40.330  30.500  53.080  1.00  0.00           H
ATOM   1038  HD2 ILE A 652      41.760  29.740  52.480  1.00  0.00           H
ATOM   1039  HD3 ILE A 652      40.100  29.040  52.060  1.00  0.00           H
ATOM   1040  C   ILE A 652      37.800  32.330  48.660  1.00  0.00           C
ATOM   1041  O   ILE A 652      37.540  31.790  47.600  1.00  0.00           O
ATOM   1042  N   ALA A 653      36.860  33.060  49.320  1.00  0.00           N
ATOM   1043  HN  ALA A 653      37.110  33.600  50.130  1.00  0.00           H
ATOM   1044  CA  ALA A 653      35.600  33.330  48.720  1.00  0.00           C
ATOM   1045  HA  ALA A 653      35.060  32.420  48.480  1.00  0.00           H
ATOM   1046  CB  ALA A 653      34.650  33.930  49.710  1.00  0.00           C
ATOM   1047  HB1 ALA A 653      34.840  35.000  49.960  1.00  0.00           H
ATOM   1048  HB2 ALA A 653      34.690  33.410  50.690  1.00  0.00           H
ATOM   1049  HB3 ALA A 653      33.590  33.790  49.420  1.00  0.00           H
ATOM   1050  C   ALA A 653      35.780  34.090  47.410  1.00  0.00           C
ATOM   1051  O   ALA A 653      35.120  33.710  46.400  1.00  0.00           O
ATOM   1052  N   TYR A 654      36.690  35.090  47.340  1.00  0.00           N
ATOM   1053  HN  TYR A 654      37.120  35.310  48.220  1.00  0.00           H
ATOM   1054  CA  TYR A 654      37.020  35.970  46.170  1.00  0.00           C
ATOM   1055  HA  TYR A 654      36.130  36.420  45.780  1.00  0.00           H
ATOM   1056  CB  TYR A 654      38.090  37.000  46.610  1.00  0.00           C
ATOM   1057  HB1 TYR A 654      39.070  36.540  46.860  1.00  0.00           H
ATOM   1058  HB2 TYR A 654      37.680  37.500  47.510  1.00  0.00           H
ATOM   1059  CG  TYR A 654      38.310  38.060  45.600  1.00  0.00           C
ATOM   1060  CD1 TYR A 654      39.400  37.910  44.770  1.00  0.00           C
ATOM   1061  HD1 TYR A 654      40.100  37.100  44.890  1.00  0.00           H
ATOM   1062  CE1 TYR A 654      39.780  39.000  43.930  1.00  0.00           C
ATOM   1063  HE1 TYR A 654      40.680  38.890  43.340  1.00  0.00           H
ATOM   1064  CZ  TYR A 654      38.990  40.140  43.870  1.00  0.00           C
ATOM   1065  OH  TYR A 654      39.430  41.200  43.030  1.00  0.00           O
ATOM   1066  HH  TYR A 654      40.250  40.910  42.630  1.00  0.00           H
ATOM   1067  CD2 TYR A 654      37.590  39.220  45.560  1.00  0.00           C
ATOM   1068  HD2 TYR A 654      36.770  39.350  46.250  1.00  0.00           H
ATOM   1069  CE2 TYR A 654      37.850  40.190  44.570  1.00  0.00           C
ATOM   1070  HE2 TYR A 654      37.380  41.160  44.610  1.00  0.00           H
ATOM   1071  C   TYR A 654      37.490  35.120  45.050  1.00  0.00           C
ATOM   1072  O   TYR A 654      37.000  35.210  43.910  1.00  0.00           O
ATOM   1073  N   SER A 655      38.420  34.240  45.290  1.00  0.00           N
ATOM   1074  HN  SER A 655      38.600  34.130  46.270  1.00  0.00           H
ATOM   1075  CA  SER A 655      38.910  33.270  44.450  1.00  0.00           C
ATOM   1076  HA  SER A 655      39.150  33.760  43.520  1.00  0.00           H
ATOM   1077  CB  SER A 655      40.360  32.800  44.810  1.00  0.00           C
ATOM   1078  HB1 SER A 655      40.940  33.740  44.910  1.00  0.00           H
ATOM   1079  HB2 SER A 655      40.930  32.100  44.140  1.00  0.00           H
ATOM   1080  OG  SER A 655      40.240  32.030  46.010  1.00  0.00           O
ATOM   1081  HG1 SER A 655      40.100  32.700  46.680  1.00  0.00           H
ATOM   1082  C   SER A 655      38.010  32.100  43.980  1.00  0.00           C
ATOM   1083  O   SER A 655      37.760  32.040  42.820  1.00  0.00           O
ATOM   1084  N   LEU A 656      37.420  31.250  44.790  1.00  0.00           N
ATOM   1085  HN  LEU A 656      37.530  31.350  45.770  1.00  0.00           H
ATOM   1086  CA  LEU A 656      36.640  30.130  44.480  1.00  0.00           C
ATOM   1087  HA  LEU A 656      37.320  29.460  43.980  1.00  0.00           H
ATOM   1088  CB  LEU A 656      36.190  29.370  45.750  1.00  0.00           C
ATOM   1089  HB1 LEU A 656      35.490  29.950  46.380  1.00  0.00           H
ATOM   1090  HB2 LEU A 656      37.090  29.210  46.390  1.00  0.00           H
ATOM   1091  CG  LEU A 656      35.630  28.020  45.470  1.00  0.00           C
ATOM   1092  HG  LEU A 656      35.850  27.830  44.400  1.00  0.00           H
ATOM   1093  CD1 LEU A 656      36.360  26.850  46.180  1.00  0.00           C
ATOM   1094 HD11 LEU A 656      36.000  25.840  45.930  1.00  0.00           H
ATOM   1095 HD12 LEU A 656      36.160  26.970  47.280  1.00  0.00           H
ATOM   1096 HD13 LEU A 656      37.460  26.810  46.010  1.00  0.00           H
ATOM   1097  CD2 LEU A 656      34.120  27.970  45.790  1.00  0.00           C
ATOM   1098 HD21 LEU A 656      33.990  28.120  46.890  1.00  0.00           H
ATOM   1099 HD22 LEU A 656      33.560  27.050  45.540  1.00  0.00           H
ATOM   1100 HD23 LEU A 656      33.590  28.850  45.360  1.00  0.00           H
ATOM   1101  C   LEU A 656      35.410  30.490  43.570  1.00  0.00           C
ATOM   1102  O   LEU A 656      35.110  29.800  42.640  1.00  0.00           O
ATOM   1103  N   PHE A 657      34.790  31.680  43.880  1.00  0.00           N
ATOM   1104  HN  PHE A 657      35.110  32.350  44.530  1.00  0.00           H
ATOM   1105  CA  PHE A 657      33.640  32.190  43.150  1.00  0.00           C
ATOM   1106  HA  PHE A 657      33.090  31.320  42.830  1.00  0.00           H
ATOM   1107  CB  PHE A 657      32.710  33.090  44.010  1.00  0.00           C
ATOM   1108  HB1 PHE A 657      31.880  33.360  43.320  1.00  0.00           H
ATOM   1109  HB2 PHE A 657      33.210  34.070  44.180  1.00  0.00           H
ATOM   1110  CG  PHE A 657      32.080  32.310  45.250  1.00  0.00           C
ATOM   1111  CD1 PHE A 657      31.770  30.930  45.200  1.00  0.00           C
ATOM   1112  HD1 PHE A 657      31.790  30.360  44.270  1.00  0.00           H
ATOM   1113  CE1 PHE A 657      31.410  30.270  46.370  1.00  0.00           C
ATOM   1114  HE1 PHE A 657      31.160  29.220  46.350  1.00  0.00           H
ATOM   1115  CZ  PHE A 657      31.360  30.870  47.610  1.00  0.00           C
ATOM   1116  HZ  PHE A 657      30.950  30.370  48.480  1.00  0.00           H
ATOM   1117  CD2 PHE A 657      31.940  32.970  46.520  1.00  0.00           C
ATOM   1118  HD2 PHE A 657      32.120  34.030  46.560  1.00  0.00           H
ATOM   1119  CE2 PHE A 657      31.600  32.280  47.650  1.00  0.00           C
ATOM   1120  HE2 PHE A 657      31.690  32.760  48.620  1.00  0.00           H
ATOM   1121  C   PHE A 657      33.990  33.020  41.940  1.00  0.00           C
ATOM   1122  O   PHE A 657      33.200  33.510  41.120  1.00  0.00           O
ATOM   1123  N   ALA A 658      35.270  33.400  41.890  1.00  0.00           N
ATOM   1124  HN  ALA A 658      35.840  33.060  42.630  1.00  0.00           H
ATOM   1125  CA  ALA A 658      35.910  34.050  40.800  1.00  0.00           C
ATOM   1126  HA  ALA A 658      36.930  34.170  41.100  1.00  0.00           H
ATOM   1127  CB  ALA A 658      35.890  33.220  39.490  1.00  0.00           C
ATOM   1128  HB1 ALA A 658      34.810  33.190  39.200  1.00  0.00           H
ATOM   1129  HB2 ALA A 658      36.120  32.150  39.750  1.00  0.00           H
ATOM   1130  HB3 ALA A 658      36.620  33.590  38.740  1.00  0.00           H
ATOM   1131  C   ALA A 658      35.570  35.480  40.560  1.00  0.00           C
ATOM   1132  O   ALA A 658      35.210  35.920  39.480  1.00  0.00           O
ATOM   1133  N   GLY A 659      35.690  36.220  41.660  1.00  0.00           N
ATOM   1134  HN  GLY A 659      36.050  35.800  42.470  1.00  0.00           H
ATOM   1135  CA  GLY A 659      35.610  37.670  41.850  1.00  0.00           C
ATOM   1136  HA1 GLY A 659      35.910  37.930  42.840  1.00  0.00           H
ATOM   1137  HA2 GLY A 659      34.570  37.880  41.630  1.00  0.00           H
ATOM   1138  C   GLY A 659      36.490  38.370  40.820  1.00  0.00           C
ATOM   1139  O   GLY A 659      36.100  39.270  40.150  1.00  0.00           O
ATOM   1140  N   GLN A 660      37.700  37.890  40.840  1.00  0.00           N
ATOM   1141  HN  GLN A 660      37.910  37.200  41.530  1.00  0.00           H
ATOM   1142  CA  GLN A 660      38.650  38.020  39.750  1.00  0.00           C
ATOM   1143  HA  GLN A 660      38.240  37.430  38.940  1.00  0.00           H
ATOM   1144  CB  GLN A 660      38.850  39.590  39.160  1.00  0.00           C
ATOM   1145  HB1 GLN A 660      39.010  40.180  40.080  1.00  0.00           H
ATOM   1146  HB2 GLN A 660      37.890  39.790  38.610  1.00  0.00           H
ATOM   1147  CG  GLN A 660      40.000  39.720  38.200  1.00  0.00           C
ATOM   1148  HG1 GLN A 660      41.000  39.700  38.680  1.00  0.00           H
ATOM   1149  HG2 GLN A 660      39.960  40.700  37.680  1.00  0.00           H
ATOM   1150  CD  GLN A 660      40.090  38.550  37.130  1.00  0.00           C
ATOM   1151  OE1 GLN A 660      41.050  37.780  37.150  1.00  0.00           O
ATOM   1152  NE2 GLN A 660      39.080  38.480  36.190  1.00  0.00           N
ATOM   1153 HE21 GLN A 660      38.920  37.670  35.620  1.00  0.00           H
ATOM   1154 HE22 GLN A 660      38.540  39.290  35.980  1.00  0.00           H
ATOM   1155  C   GLN A 660      40.040  37.450  40.120  1.00  0.00           C
ATOM   1156  O   GLN A 660      40.870  38.130  40.690  1.00  0.00           O
ATOM   1157  N   PRO A 661      40.280  36.160  39.910  1.00  0.00           N
ATOM   1158  CD  PRO A 661      39.580  35.320  38.970  1.00  0.00           C
ATOM   1159  HD1 PRO A 661      40.080  35.330  37.970  1.00  0.00           H
ATOM   1160  HD2 PRO A 661      38.520  35.530  38.730  1.00  0.00           H
ATOM   1161  CA  PRO A 661      41.310  35.430  40.730  1.00  0.00           C
ATOM   1162  HA  PRO A 661      41.160  35.680  41.780  1.00  0.00           H
ATOM   1163  CB  PRO A 661      41.030  33.940  40.460  1.00  0.00           C
ATOM   1164  HB1 PRO A 661      41.090  33.380  41.420  1.00  0.00           H
ATOM   1165  HB2 PRO A 661      41.800  33.500  39.780  1.00  0.00           H
ATOM   1166  CG  PRO A 661      39.730  33.960  39.670  1.00  0.00           C
ATOM   1167  HG1 PRO A 661      39.720  33.160  38.900  1.00  0.00           H
ATOM   1168  HG2 PRO A 661      38.960  33.620  40.390  1.00  0.00           H
ATOM   1169  C   PRO A 661      42.710  35.800  40.500  1.00  0.00           C
ATOM   1170  O   PRO A 661      43.530  35.640  41.420  1.00  0.00           O
ATOM   1171  N   LEU A 662      42.990  36.340  39.280  1.00  0.00           N
ATOM   1172  HN  LEU A 662      42.290  36.290  38.570  1.00  0.00           H
ATOM   1173  CA  LEU A 662      44.280  36.860  38.820  1.00  0.00           C
ATOM   1174  HA  LEU A 662      45.020  36.190  39.230  1.00  0.00           H
ATOM   1175  CB  LEU A 662      44.340  36.890  37.260  1.00  0.00           C
ATOM   1176  HB1 LEU A 662      45.400  37.120  37.020  1.00  0.00           H
ATOM   1177  HB2 LEU A 662      43.750  37.720  36.810  1.00  0.00           H
ATOM   1178  CG  LEU A 662      44.020  35.540  36.600  1.00  0.00           C
ATOM   1179  HG  LEU A 662      42.960  35.410  36.880  1.00  0.00           H
ATOM   1180  CD1 LEU A 662      44.100  35.580  35.000  1.00  0.00           C
ATOM   1181 HD11 LEU A 662      43.450  36.420  34.690  1.00  0.00           H
ATOM   1182 HD12 LEU A 662      43.780  34.680  34.450  1.00  0.00           H
ATOM   1183 HD13 LEU A 662      45.140  35.760  34.670  1.00  0.00           H
ATOM   1184  CD2 LEU A 662      44.940  34.320  37.150  1.00  0.00           C
ATOM   1185 HD21 LEU A 662      44.490  33.320  36.960  1.00  0.00           H
ATOM   1186 HD22 LEU A 662      45.160  34.430  38.230  1.00  0.00           H
ATOM   1187 HD23 LEU A 662      45.930  34.390  36.650  1.00  0.00           H
ATOM   1188  C   LEU A 662      44.700  38.160  39.500  1.00  0.00           C
ATOM   1189  O   LEU A 662      45.730  38.750  39.170  1.00  0.00           O
ATOM   1190  N   THR A 663      43.800  38.710  40.410  1.00  0.00           N
ATOM   1191  HN  THR A 663      42.980  38.150  40.550  1.00  0.00           H
ATOM   1192  CA  THR A 663      44.080  39.800  41.390  1.00  0.00           C
ATOM   1193  HA  THR A 663      45.050  40.200  41.110  1.00  0.00           H
ATOM   1194  CB  THR A 663      43.110  40.980  41.370  1.00  0.00           C
ATOM   1195  HB  THR A 663      43.340  41.750  42.140  1.00  0.00           H
ATOM   1196  OG1 THR A 663      41.790  40.580  41.640  1.00  0.00           O
ATOM   1197  HG1 THR A 663      41.720  39.670  41.370  1.00  0.00           H
ATOM   1198  CG2 THR A 663      43.100  41.560  39.950  1.00  0.00           C
ATOM   1199 HG21 THR A 663      42.430  42.440  39.960  1.00  0.00           H
ATOM   1200 HG22 THR A 663      42.560  40.950  39.190  1.00  0.00           H
ATOM   1201 HG23 THR A 663      44.070  41.950  39.580  1.00  0.00           H
ATOM   1202  C   THR A 663      44.240  39.260  42.780  1.00  0.00           C
ATOM   1203  O   THR A 663      43.680  38.230  43.170  1.00  0.00           O
ATOM   1204  N   ILE A 664      45.130  39.910  43.580  1.00  0.00           N
ATOM   1205  HN  ILE A 664      45.520  40.780  43.310  1.00  0.00           H
ATOM   1206  CA  ILE A 664      45.470  39.550  44.900  1.00  0.00           C
ATOM   1207  HA  ILE A 664      44.820  38.770  45.280  1.00  0.00           H
ATOM   1208  CB  ILE A 664      46.920  39.060  45.020  1.00  0.00           C
ATOM   1209  HB  ILE A 664      47.580  39.820  44.560  1.00  0.00           H
ATOM   1210  CG2 ILE A 664      47.390  38.550  46.450  1.00  0.00           C
ATOM   1211 HG21 ILE A 664      46.710  37.850  46.970  1.00  0.00           H
ATOM   1212 HG22 ILE A 664      47.520  39.320  47.250  1.00  0.00           H
ATOM   1213 HG23 ILE A 664      48.370  38.060  46.310  1.00  0.00           H
ATOM   1214  CG1 ILE A 664      47.170  37.900  44.020  1.00  0.00           C
ATOM   1215 HG11 ILE A 664      48.260  37.670  44.020  1.00  0.00           H
ATOM   1216 HG12 ILE A 664      46.970  38.220  42.970  1.00  0.00           H
ATOM   1217  CD  ILE A 664      46.440  36.560  44.350  1.00  0.00           C
ATOM   1218  HD1 ILE A 664      46.830  36.210  45.340  1.00  0.00           H
ATOM   1219  HD2 ILE A 664      46.650  35.770  43.600  1.00  0.00           H
ATOM   1220  HD3 ILE A 664      45.350  36.720  44.350  1.00  0.00           H
ATOM   1221  C   ILE A 664      45.280  40.650  45.940  1.00  0.00           C
ATOM   1222  O   ILE A 664      45.740  41.750  45.650  1.00  0.00           O
ATOM   1223  N   LEU A 665      44.440  40.280  47.050  1.00  0.00           N
ATOM   1224  HN  LEU A 665      44.150  39.330  46.960  1.00  0.00           H
ATOM   1225  CA  LEU A 665      44.160  41.020  48.280  1.00  0.00           C
ATOM   1226  HA  LEU A 665      43.620  41.930  48.050  1.00  0.00           H
ATOM   1227  CB  LEU A 665      43.140  40.260  49.090  1.00  0.00           C
ATOM   1228  HB1 LEU A 665      42.990  40.750  50.080  1.00  0.00           H
ATOM   1229  HB2 LEU A 665      43.670  39.380  49.520  1.00  0.00           H
ATOM   1230  CG  LEU A 665      41.920  39.710  48.350  1.00  0.00           C
ATOM   1231  HG  LEU A 665      42.220  38.860  47.690  1.00  0.00           H
ATOM   1232  CD1 LEU A 665      40.820  39.050  49.190  1.00  0.00           C
ATOM   1233 HD11 LEU A 665      41.240  38.280  49.890  1.00  0.00           H
ATOM   1234 HD12 LEU A 665      40.000  38.800  48.490  1.00  0.00           H
ATOM   1235 HD13 LEU A 665      40.380  39.840  49.850  1.00  0.00           H
ATOM   1236  CD2 LEU A 665      41.250  40.760  47.400  1.00  0.00           C
ATOM   1237 HD21 LEU A 665      40.870  41.650  47.940  1.00  0.00           H
ATOM   1238 HD22 LEU A 665      40.450  40.230  46.840  1.00  0.00           H
ATOM   1239 HD23 LEU A 665      41.960  41.060  46.600  1.00  0.00           H
ATOM   1240  C   LEU A 665      45.410  41.390  49.030  1.00  0.00           C
ATOM   1241  O   LEU A 665      46.360  40.590  49.130  1.00  0.00           O
ATOM   1242  N   GLY A 666      45.530  42.660  49.550  1.00  0.00           N
ATOM   1243  HN  GLY A 666      44.770  43.290  49.430  1.00  0.00           H
ATOM   1244  CA  GLY A 666      46.810  43.140  50.240  1.00  0.00           C
ATOM   1245  HA1 GLY A 666      47.460  43.550  49.480  1.00  0.00           H
ATOM   1246  HA2 GLY A 666      47.280  42.330  50.780  1.00  0.00           H
ATOM   1247  C   GLY A 666      46.500  44.280  51.180  1.00  0.00           C
ATOM   1248  O   GLY A 666      45.460  44.400  51.790  1.00  0.00           O
ATOM   1249  N   SER A 667      47.420  45.200  51.320  1.00  0.00           N
ATOM   1250  HN  SER A 667      48.280  45.130  50.810  1.00  0.00           H
ATOM   1251  CA  SER A 667      47.330  46.300  52.210  1.00  0.00           C
ATOM   1252  HA  SER A 667      46.770  46.000  53.080  1.00  0.00           H
ATOM   1253  CB  SER A 667      48.650  46.850  52.650  1.00  0.00           C
ATOM   1254  HB1 SER A 667      49.210  46.070  53.220  1.00  0.00           H
ATOM   1255  HB2 SER A 667      48.650  47.830  53.190  1.00  0.00           H
ATOM   1256  OG  SER A 667      49.510  47.110  51.510  1.00  0.00           O
ATOM   1257  HG1 SER A 667      48.950  47.520  50.840  1.00  0.00           H
ATOM   1258  C   SER A 667      46.500  47.440  51.630  1.00  0.00           C
ATOM   1259  O   SER A 667      46.930  48.230  50.820  1.00  0.00           O
ATOM   1260  N   THR A 668      45.300  47.560  52.110  1.00  0.00           N
ATOM   1261  HN  THR A 668      44.890  47.050  52.870  1.00  0.00           H
ATOM   1262  CA  THR A 668      44.480  48.710  51.680  1.00  0.00           C
ATOM   1263  HA  THR A 668      44.860  48.980  50.700  1.00  0.00           H
ATOM   1264  CB  THR A 668      43.050  48.210  51.340  1.00  0.00           C
ATOM   1265  HB  THR A 668      43.120  47.510  50.480  1.00  0.00           H
ATOM   1266  OG1 THR A 668      42.070  49.250  51.180  1.00  0.00           O
ATOM   1267  HG1 THR A 668      42.040  49.330  50.220  1.00  0.00           H
ATOM   1268  CG2 THR A 668      42.480  47.260  52.460  1.00  0.00           C
ATOM   1269 HG21 THR A 668      42.350  47.750  53.450  1.00  0.00           H
ATOM   1270 HG22 THR A 668      43.150  46.390  52.350  1.00  0.00           H
ATOM   1271 HG23 THR A 668      41.470  46.940  52.120  1.00  0.00           H
ATOM   1272  C   THR A 668      44.520  50.030  52.480  1.00  0.00           C
ATOM   1273  O   THR A 668      43.970  50.170  53.580  1.00  0.00           O
ATOM   1274  N   GLY A 669      45.210  51.020  51.940  1.00  0.00           N
ATOM   1275  HN  GLY A 669      45.580  50.930  51.010  1.00  0.00           H
ATOM   1276  CA  GLY A 669      45.380  52.340  52.490  1.00  0.00           C
ATOM   1277  HA1 GLY A 669      45.950  52.830  51.720  1.00  0.00           H
ATOM   1278  HA2 GLY A 669      46.010  52.150  53.360  1.00  0.00           H
ATOM   1279  C   GLY A 669      44.180  53.100  52.800  1.00  0.00           C
ATOM   1280  O   GLY A 669      44.060  53.640  53.900  1.00  0.00           O
ATOM   1281  N   PRO A 670      43.140  53.210  51.990  1.00  0.00           N
ATOM   1282  CD  PRO A 670      43.240  52.970  50.560  1.00  0.00           C
ATOM   1283  HD1 PRO A 670      42.960  51.950  50.210  1.00  0.00           H
ATOM   1284  HD2 PRO A 670      44.280  53.280  50.350  1.00  0.00           H
ATOM   1285  CA  PRO A 670      41.920  53.910  52.330  1.00  0.00           C
ATOM   1286  HA  PRO A 670      42.170  54.870  52.770  1.00  0.00           H
ATOM   1287  CB  PRO A 670      41.230  54.210  51.040  1.00  0.00           C
ATOM   1288  HB1 PRO A 670      40.930  55.260  50.890  1.00  0.00           H
ATOM   1289  HB2 PRO A 670      40.400  53.510  50.810  1.00  0.00           H
ATOM   1290  CG  PRO A 670      42.240  53.960  49.980  1.00  0.00           C
ATOM   1291  HG1 PRO A 670      41.720  53.580  49.070  1.00  0.00           H
ATOM   1292  HG2 PRO A 670      42.730  54.860  49.540  1.00  0.00           H
ATOM   1293  C   PRO A 670      41.080  53.250  53.400  1.00  0.00           C
ATOM   1294  O   PRO A 670      40.490  54.010  54.210  1.00  0.00           O
ATOM   1295  N   VAL A 671      40.940  51.900  53.570  1.00  0.00           N
ATOM   1296  HN  VAL A 671      41.240  51.380  52.760  1.00  0.00           H
ATOM   1297  CA  VAL A 671      40.420  51.210  54.750  1.00  0.00           C
ATOM   1298  HA  VAL A 671      39.400  51.530  54.840  1.00  0.00           H
ATOM   1299  CB  VAL A 671      40.420  49.710  54.480  1.00  0.00           C
ATOM   1300  HB  VAL A 671      41.440  49.360  54.220  1.00  0.00           H
ATOM   1301  CG1 VAL A 671      40.000  49.000  55.860  1.00  0.00           C
ATOM   1302 HG11 VAL A 671      39.010  49.380  56.210  1.00  0.00           H
ATOM   1303 HG12 VAL A 671      40.760  49.180  56.660  1.00  0.00           H
ATOM   1304 HG13 VAL A 671      39.980  47.910  55.690  1.00  0.00           H
ATOM   1305  CG2 VAL A 671      39.390  49.330  53.360  1.00  0.00           C
ATOM   1306 HG21 VAL A 671      38.350  49.480  53.710  1.00  0.00           H
ATOM   1307 HG22 VAL A 671      39.430  48.250  53.130  1.00  0.00           H
ATOM   1308 HG23 VAL A 671      39.600  49.830  52.390  1.00  0.00           H
ATOM   1309  C   VAL A 671      41.190  51.650  55.970  1.00  0.00           C
ATOM   1310  O   VAL A 671      40.650  51.990  57.000  1.00  0.00           O
ATOM   1311  N   LEU A 672      42.490  51.630  55.890  1.00  0.00           N
ATOM   1312  HN  LEU A 672      42.840  51.490  54.960  1.00  0.00           H
ATOM   1313  CA  LEU A 672      43.430  52.020  56.870  1.00  0.00           C
ATOM   1314  HA  LEU A 672      43.180  51.420  57.740  1.00  0.00           H
ATOM   1315  CB  LEU A 672      44.960  51.630  56.440  1.00  0.00           C
ATOM   1316  HB1 LEU A 672      45.230  52.180  55.520  1.00  0.00           H
ATOM   1317  HB2 LEU A 672      44.820  50.540  56.350  1.00  0.00           H
ATOM   1318  CG  LEU A 672      46.060  51.820  57.460  1.00  0.00           C
ATOM   1319  HG  LEU A 672      46.100  52.890  57.760  1.00  0.00           H
ATOM   1320  CD1 LEU A 672      45.890  50.820  58.550  1.00  0.00           C
ATOM   1321 HD11 LEU A 672      46.390  49.850  58.320  1.00  0.00           H
ATOM   1322 HD12 LEU A 672      44.860  50.460  58.720  1.00  0.00           H
ATOM   1323 HD13 LEU A 672      46.230  51.260  59.510  1.00  0.00           H
ATOM   1324  CD2 LEU A 672      47.400  51.480  56.880  1.00  0.00           C
ATOM   1325 HD21 LEU A 672      48.190  51.460  57.660  1.00  0.00           H
ATOM   1326 HD22 LEU A 672      47.820  52.160  56.110  1.00  0.00           H
ATOM   1327 HD23 LEU A 672      47.440  50.520  56.310  1.00  0.00           H
ATOM   1328  C   LEU A 672      43.270  53.530  57.340  1.00  0.00           C
ATOM   1329  O   LEU A 672      43.200  53.810  58.510  1.00  0.00           O
ATOM   1330  N   VAL A 673      43.140  54.520  56.390  1.00  0.00           N
ATOM   1331  HN  VAL A 673      43.320  54.110  55.500  1.00  0.00           H
ATOM   1332  CA  VAL A 673      42.780  55.920  56.580  1.00  0.00           C
ATOM   1333  HA  VAL A 673      43.470  56.300  57.320  1.00  0.00           H
ATOM   1334  CB  VAL A 673      43.050  56.690  55.360  1.00  0.00           C
ATOM   1335  HB  VAL A 673      42.410  56.260  54.560  1.00  0.00           H
ATOM   1336  CG1 VAL A 673      42.570  58.120  55.480  1.00  0.00           C
ATOM   1337 HG11 VAL A 673      42.570  58.620  54.490  1.00  0.00           H
ATOM   1338 HG12 VAL A 673      43.200  58.730  56.150  1.00  0.00           H
ATOM   1339 HG13 VAL A 673      41.540  58.150  55.890  1.00  0.00           H
ATOM   1340  CG2 VAL A 673      44.560  56.600  54.990  1.00  0.00           C
ATOM   1341 HG21 VAL A 673      45.220  57.070  55.750  1.00  0.00           H
ATOM   1342 HG22 VAL A 673      44.640  57.010  53.970  1.00  0.00           H
ATOM   1343 HG23 VAL A 673      44.840  55.530  54.970  1.00  0.00           H
ATOM   1344  C   VAL A 673      41.400  56.150  57.150  1.00  0.00           C
ATOM   1345  O   VAL A 673      41.310  56.990  58.060  1.00  0.00           O
ATOM   1346  N   PHE A 674      40.330  55.420  56.650  1.00  0.00           N
ATOM   1347  HN  PHE A 674      40.470  54.720  55.940  1.00  0.00           H
ATOM   1348  CA  PHE A 674      39.030  55.460  57.190  1.00  0.00           C
ATOM   1349  HA  PHE A 674      38.730  56.500  57.310  1.00  0.00           H
ATOM   1350  CB  PHE A 674      38.110  54.580  56.190  1.00  0.00           C
ATOM   1351  HB1 PHE A 674      38.460  53.540  56.060  1.00  0.00           H
ATOM   1352  HB2 PHE A 674      38.060  54.940  55.150  1.00  0.00           H
ATOM   1353  CG  PHE A 674      36.790  54.490  56.880  1.00  0.00           C
ATOM   1354  CD1 PHE A 674      35.900  55.570  56.670  1.00  0.00           C
ATOM   1355  HD1 PHE A 674      36.310  56.430  56.150  1.00  0.00           H
ATOM   1356  CE1 PHE A 674      34.680  55.600  57.340  1.00  0.00           C
ATOM   1357  HE1 PHE A 674      34.080  56.490  57.270  1.00  0.00           H
ATOM   1358  CZ  PHE A 674      34.250  54.510  58.110  1.00  0.00           C
ATOM   1359  HZ  PHE A 674      33.270  54.420  58.570  1.00  0.00           H
ATOM   1360  CD2 PHE A 674      36.350  53.400  57.670  1.00  0.00           C
ATOM   1361  HD2 PHE A 674      36.970  52.560  57.950  1.00  0.00           H
ATOM   1362  CE2 PHE A 674      35.110  53.460  58.270  1.00  0.00           C
ATOM   1363  HE2 PHE A 674      34.790  52.640  58.900  1.00  0.00           H
ATOM   1364  C   PHE A 674      39.090  55.010  58.630  1.00  0.00           C
ATOM   1365  O   PHE A 674      38.470  55.610  59.510  1.00  0.00           O
ATOM   1366  N   GLU A 675      39.750  53.890  58.940  1.00  0.00           N
ATOM   1367  HN  GLU A 675      40.150  53.300  58.240  1.00  0.00           H
ATOM   1368  CA  GLU A 675      39.810  53.320  60.300  1.00  0.00           C
ATOM   1369  HA  GLU A 675      38.770  53.370  60.590  1.00  0.00           H
ATOM   1370  CB  GLU A 675      40.320  51.790  60.320  1.00  0.00           C
ATOM   1371  HB1 GLU A 675      41.370  51.790  59.950  1.00  0.00           H
ATOM   1372  HB2 GLU A 675      39.790  51.230  59.530  1.00  0.00           H
ATOM   1373  CG  GLU A 675      40.190  51.080  61.720  1.00  0.00           C
ATOM   1374  HG1 GLU A 675      40.510  51.800  62.500  1.00  0.00           H
ATOM   1375  HG2 GLU A 675      40.820  50.170  61.780  1.00  0.00           H
ATOM   1376  CD  GLU A 675      38.780  50.600  61.960  1.00  0.00           C
ATOM   1377  OE1 GLU A 675      38.040  50.200  61.020  1.00  0.00           O
ATOM   1378  OE2 GLU A 675      38.310  50.710  63.120  1.00  0.00           O
ATOM   1379  C   GLU A 675      40.680  54.220  61.270  1.00  0.00           C
ATOM   1380  O   GLU A 675      40.300  54.350  62.400  1.00  0.00           O
ATOM   1381  N   LYS A 676      41.730  54.940  60.810  1.00  0.00           N
ATOM   1382  HN  LYS A 676      42.020  54.900  59.850  1.00  0.00           H
ATOM   1383  CA  LYS A 676      42.280  56.030  61.680  1.00  0.00           C
ATOM   1384  HA  LYS A 676      42.530  55.580  62.620  1.00  0.00           H
ATOM   1385  CB  LYS A 676      43.480  56.690  61.010  1.00  0.00           C
ATOM   1386  HB1 LYS A 676      43.780  57.500  61.710  1.00  0.00           H
ATOM   1387  HB2 LYS A 676      43.160  57.160  60.060  1.00  0.00           H
ATOM   1388  CG  LYS A 676      44.720  55.790  60.990  1.00  0.00           C
ATOM   1389  HG1 LYS A 676      44.340  54.880  60.480  1.00  0.00           H
ATOM   1390  HG2 LYS A 676      45.070  55.600  62.020  1.00  0.00           H
ATOM   1391  CD  LYS A 676      45.780  56.530  60.190  1.00  0.00           C
ATOM   1392  HD1 LYS A 676      45.940  57.450  60.780  1.00  0.00           H
ATOM   1393  HD2 LYS A 676      45.410  56.700  59.150  1.00  0.00           H
ATOM   1394  CE  LYS A 676      47.130  55.740  60.140  1.00  0.00           C
ATOM   1395  HE1 LYS A 676      47.070  54.760  59.600  1.00  0.00           H
ATOM   1396  HE2 LYS A 676      47.560  55.630  61.170  1.00  0.00           H
ATOM   1397  NZ  LYS A 676      48.100  56.560  59.300  1.00  0.00           N
ATOM   1398  HZ1 LYS A 676      49.110  56.300  59.260  1.00  0.00           H
ATOM   1399  HZ2 LYS A 676      48.240  57.570  59.560  1.00  0.00           H
ATOM   1400  HZ3 LYS A 676      47.870  56.630  58.290  1.00  0.00           H
ATOM   1401  C   LYS A 676      41.300  57.110  62.010  1.00  0.00           C
ATOM   1402  O   LYS A 676      41.140  57.540  63.130  1.00  0.00           O
ATOM   1403  N   ILE A 677      40.600  57.640  60.960  1.00  0.00           N
ATOM   1404  HN  ILE A 677      40.760  57.460  59.990  1.00  0.00           H
ATOM   1405  CA  ILE A 677      39.590  58.640  61.130  1.00  0.00           C
ATOM   1406  HA  ILE A 677      39.970  59.500  61.690  1.00  0.00           H
ATOM   1407  CB  ILE A 677      39.060  58.970  59.850  1.00  0.00           C
ATOM   1408  HB  ILE A 677      38.680  58.090  59.300  1.00  0.00           H
ATOM   1409  CG2 ILE A 677      37.800  59.920  59.980  1.00  0.00           C
ATOM   1410 HG21 ILE A 677      37.360  60.200  58.990  1.00  0.00           H
ATOM   1411 HG22 ILE A 677      38.120  60.860  60.480  1.00  0.00           H
ATOM   1412 HG23 ILE A 677      37.020  59.390  60.560  1.00  0.00           H
ATOM   1413  CG1 ILE A 677      40.110  59.810  59.030  1.00  0.00           C
ATOM   1414 HG11 ILE A 677      41.120  59.360  59.100  1.00  0.00           H
ATOM   1415 HG12 ILE A 677      40.100  60.840  59.460  1.00  0.00           H
ATOM   1416  CD  ILE A 677      39.760  59.950  57.580  1.00  0.00           C
ATOM   1417  HD1 ILE A 677      40.550  60.530  57.060  1.00  0.00           H
ATOM   1418  HD2 ILE A 677      38.810  60.490  57.480  1.00  0.00           H
ATOM   1419  HD3 ILE A 677      39.540  58.960  57.120  1.00  0.00           H
ATOM   1420  C   ILE A 677      38.500  58.080  62.110  1.00  0.00           C
ATOM   1421  O   ILE A 677      38.160  58.760  63.110  1.00  0.00           O
ATOM   1422  N   LEU A 678      37.980  56.880  61.860  1.00  0.00           N
ATOM   1423  HN  LEU A 678      38.420  56.460  61.070  1.00  0.00           H
ATOM   1424  CA  LEU A 678      37.050  56.260  62.780  1.00  0.00           C
ATOM   1425  HA  LEU A 678      36.160  56.860  62.680  1.00  0.00           H
ATOM   1426  CB  LEU A 678      36.650  54.890  62.190  1.00  0.00           C
ATOM   1427  HB1 LEU A 678      37.620  54.400  61.970  1.00  0.00           H
ATOM   1428  HB2 LEU A 678      36.170  55.180  61.240  1.00  0.00           H
ATOM   1429  CG  LEU A 678      35.720  53.900  62.800  1.00  0.00           C
ATOM   1430  HG  LEU A 678      36.290  53.320  63.550  1.00  0.00           H
ATOM   1431  CD1 LEU A 678      34.420  54.530  63.420  1.00  0.00           C
ATOM   1432 HD11 LEU A 678      34.680  55.430  64.010  1.00  0.00           H
ATOM   1433 HD12 LEU A 678      33.970  53.800  64.120  1.00  0.00           H
ATOM   1434 HD13 LEU A 678      33.640  54.730  62.640  1.00  0.00           H
ATOM   1435  CD2 LEU A 678      35.340  52.760  61.790  1.00  0.00           C
ATOM   1436 HD21 LEU A 678      36.270  52.250  61.440  1.00  0.00           H
ATOM   1437 HD22 LEU A 678      34.650  53.130  61.020  1.00  0.00           H
ATOM   1438 HD23 LEU A 678      34.770  51.960  62.330  1.00  0.00           H
ATOM   1439  C   LEU A 678      37.480  56.050  64.310  1.00  0.00           C
ATOM   1440  O   LEU A 678      36.700  56.260  65.220  1.00  0.00           O
ATOM   1441  N   TYR A 679      38.720  55.630  64.540  1.00  0.00           N
ATOM   1442  HN  TYR A 679      39.310  55.440  63.750  1.00  0.00           H
ATOM   1443  CA  TYR A 679      39.390  55.540  65.810  1.00  0.00           C
ATOM   1444  HA  TYR A 679      38.770  54.910  66.430  1.00  0.00           H
ATOM   1445  CB  TYR A 679      40.860  55.030  65.710  1.00  0.00           C
ATOM   1446  HB1 TYR A 679      41.500  55.690  65.090  1.00  0.00           H
ATOM   1447  HB2 TYR A 679      40.890  54.000  65.290  1.00  0.00           H
ATOM   1448  CG  TYR A 679      41.460  54.880  67.120  1.00  0.00           C
ATOM   1449  CD1 TYR A 679      40.790  54.340  68.220  1.00  0.00           C
ATOM   1450  HD1 TYR A 679      39.790  53.960  68.040  1.00  0.00           H
ATOM   1451  CE1 TYR A 679      41.330  54.340  69.530  1.00  0.00           C
ATOM   1452  HE1 TYR A 679      40.840  53.640  70.190  1.00  0.00           H
ATOM   1453  CZ  TYR A 679      42.720  54.700  69.610  1.00  0.00           C
ATOM   1454  OH  TYR A 679      43.330  54.750  70.910  1.00  0.00           O
ATOM   1455  HH  TYR A 679      44.240  54.970  70.730  1.00  0.00           H
ATOM   1456  CD2 TYR A 679      42.820  55.300  67.330  1.00  0.00           C
ATOM   1457  HD2 TYR A 679      43.340  55.680  66.460  1.00  0.00           H
ATOM   1458  CE2 TYR A 679      43.460  55.130  68.500  1.00  0.00           C
ATOM   1459  HE2 TYR A 679      44.450  55.530  68.690  1.00  0.00           H
ATOM   1460  C   TYR A 679      39.390  56.860  66.580  1.00  0.00           C
ATOM   1461  O   TYR A 679      39.010  56.900  67.720  1.00  0.00           O
ATOM   1462  N   LYS A 680      39.820  57.930  65.860  1.00  0.00           N
ATOM   1463  HN  LYS A 680      40.030  57.820  64.890  1.00  0.00           H
ATOM   1464  CA  LYS A 680      39.800  59.230  66.410  1.00  0.00           C
ATOM   1465  HA  LYS A 680      40.260  59.260  67.380  1.00  0.00           H
ATOM   1466  CB  LYS A 680      40.660  60.110  65.470  1.00  0.00           C
ATOM   1467  HB1 LYS A 680      40.680  61.190  65.730  1.00  0.00           H
ATOM   1468  HB2 LYS A 680      40.370  59.970  64.420  1.00  0.00           H
ATOM   1469  CG  LYS A 680      42.140  59.690  65.460  1.00  0.00           C
ATOM   1470  HG1 LYS A 680      42.640  60.250  64.650  1.00  0.00           H
ATOM   1471  HG2 LYS A 680      42.190  58.610  65.230  1.00  0.00           H
ATOM   1472  CD  LYS A 680      42.900  60.030  66.740  1.00  0.00           C
ATOM   1473  HD1 LYS A 680      42.430  59.560  67.620  1.00  0.00           H
ATOM   1474  HD2 LYS A 680      42.820  61.130  66.710  1.00  0.00           H
ATOM   1475  CE  LYS A 680      44.420  59.730  66.600  1.00  0.00           C
ATOM   1476  HE1 LYS A 680      44.740  60.370  65.750  1.00  0.00           H
ATOM   1477  HE2 LYS A 680      44.570  58.640  66.420  1.00  0.00           H
ATOM   1478  NZ  LYS A 680      45.150  60.130  67.880  1.00  0.00           N
ATOM   1479  HZ1 LYS A 680      44.760  61.050  68.160  1.00  0.00           H
ATOM   1480  HZ2 LYS A 680      46.180  60.140  67.750  1.00  0.00           H
ATOM   1481  HZ3 LYS A 680      44.940  59.460  68.650  1.00  0.00           H
ATOM   1482  C   LYS A 680      38.410  59.800  66.660  1.00  0.00           C
ATOM   1483  O   LYS A 680      38.240  60.520  67.640  1.00  0.00           O
ATOM   1484  N   PHE A 681      37.380  59.570  65.800  1.00  0.00           N
ATOM   1485  HN  PHE A 681      37.610  59.110  64.950  1.00  0.00           H
ATOM   1486  CA  PHE A 681      36.020  59.950  65.960  1.00  0.00           C
ATOM   1487  HA  PHE A 681      36.100  60.980  66.260  1.00  0.00           H
ATOM   1488  CB  PHE A 681      35.310  59.700  64.640  1.00  0.00           C
ATOM   1489  HB1 PHE A 681      35.650  58.670  64.370  1.00  0.00           H
ATOM   1490  HB2 PHE A 681      35.580  60.470  63.900  1.00  0.00           H
ATOM   1491  CG  PHE A 681      33.760  59.480  64.690  1.00  0.00           C
ATOM   1492  CD1 PHE A 681      33.080  58.370  64.160  1.00  0.00           C
ATOM   1493  HD1 PHE A 681      33.700  57.620  63.690  1.00  0.00           H
ATOM   1494  CE1 PHE A 681      31.720  58.290  64.040  1.00  0.00           C
ATOM   1495  HE1 PHE A 681      31.210  57.460  63.580  1.00  0.00           H
ATOM   1496  CZ  PHE A 681      30.930  59.280  64.590  1.00  0.00           C
ATOM   1497  HZ  PHE A 681      29.850  59.260  64.630  1.00  0.00           H
ATOM   1498  CD2 PHE A 681      32.930  60.510  65.140  1.00  0.00           C
ATOM   1499  HD2 PHE A 681      33.440  61.370  65.540  1.00  0.00           H
ATOM   1500  CE2 PHE A 681      31.510  60.450  65.160  1.00  0.00           C
ATOM   1501  HE2 PHE A 681      30.900  61.310  65.370  1.00  0.00           H
ATOM   1502  C   PHE A 681      35.370  59.270  67.170  1.00  0.00           C
ATOM   1503  O   PHE A 681      34.710  59.840  68.070  1.00  0.00           O
ATOM   1504  N   CYS A 682      35.650  57.980  67.370  1.00  0.00           N
ATOM   1505  HN  CYS A 682      36.090  57.490  66.630  1.00  0.00           H
ATOM   1506  CA  CYS A 682      35.380  57.210  68.480  1.00  0.00           C
ATOM   1507  HA  CYS A 682      34.310  57.270  68.610  1.00  0.00           H
ATOM   1508  CB  CYS A 682      35.740  55.670  68.210  1.00  0.00           C
ATOM   1509  HB1 CYS A 682      35.760  55.050  69.130  1.00  0.00           H
ATOM   1510  HB2 CYS A 682      36.760  55.480  67.820  1.00  0.00           H
ATOM   1511  SG  CYS A 682      34.510  55.010  67.000  1.00  0.00           S
ATOM   1512  HG1 CYS A 682      35.320  55.120  65.950  1.00  0.00           H
ATOM   1513  C   CYS A 682      36.040  57.720  69.760  1.00  0.00           C
ATOM   1514  O   CYS A 682      35.360  57.790  70.810  1.00  0.00           O
ATOM   1515  N   ARG A 683      37.300  58.140  69.710  1.00  0.00           N
ATOM   1516  HN  ARG A 683      37.910  57.920  68.940  1.00  0.00           H
ATOM   1517  CA  ARG A 683      37.900  58.830  70.870  1.00  0.00           C
ATOM   1518  HA  ARG A 683      37.740  58.220  71.740  1.00  0.00           H
ATOM   1519  CB  ARG A 683      39.460  59.030  70.590  1.00  0.00           C
ATOM   1520  HB1 ARG A 683      39.840  59.830  71.260  1.00  0.00           H
ATOM   1521  HB2 ARG A 683      39.670  59.210  69.510  1.00  0.00           H
ATOM   1522  CG  ARG A 683      40.190  57.730  70.920  1.00  0.00           C
ATOM   1523  HG1 ARG A 683      41.250  57.980  70.630  1.00  0.00           H
ATOM   1524  HG2 ARG A 683      39.810  56.880  70.310  1.00  0.00           H
ATOM   1525  CD  ARG A 683      40.070  57.290  72.360  1.00  0.00           C
ATOM   1526  HD1 ARG A 683      39.080  56.820  72.500  1.00  0.00           H
ATOM   1527  HD2 ARG A 683      40.210  58.080  73.120  1.00  0.00           H
ATOM   1528  NE  ARG A 683      41.060  56.210  72.490  1.00  0.00           N
ATOM   1529  HE  ARG A 683      41.470  55.830  71.650  1.00  0.00           H
ATOM   1530  CZ  ARG A 683      41.390  55.570  73.590  1.00  0.00           C
ATOM   1531  NH1 ARG A 683      42.360  54.680  73.710  1.00  0.00           N
ATOM   1532 HH11 ARG A 683      42.460  54.090  74.520  1.00  0.00           H
ATOM   1533 HH12 ARG A 683      42.870  54.490  72.880  1.00  0.00           H
ATOM   1534  NH2 ARG A 683      40.760  55.870  74.740  1.00  0.00           N
ATOM   1535 HH21 ARG A 683      39.980  56.490  74.700  1.00  0.00           H
ATOM   1536 HH22 ARG A 683      41.030  55.490  75.620  1.00  0.00           H
ATOM   1537  C   ARG A 683      37.370  60.200  71.210  1.00  0.00           C
ATOM   1538  O   ARG A 683      37.060  60.500  72.380  1.00  0.00           O
ATOM   1539  N   ASP A 684      37.080  61.050  70.200  1.00  0.00           N
ATOM   1540  HN  ASP A 684      37.130  60.730  69.260  1.00  0.00           H
ATOM   1541  CA  ASP A 684      36.650  62.420  70.420  1.00  0.00           C
ATOM   1542  HA  ASP A 684      37.380  62.830  71.110  1.00  0.00           H
ATOM   1543  CB  ASP A 684      36.590  63.100  69.040  1.00  0.00           C
ATOM   1544  HB1 ASP A 684      35.830  63.890  68.870  1.00  0.00           H
ATOM   1545  HB2 ASP A 684      36.330  62.300  68.310  1.00  0.00           H
ATOM   1546  CG  ASP A 684      37.950  63.630  68.610  1.00  0.00           C
ATOM   1547  OD1 ASP A 684      38.100  64.040  67.450  1.00  0.00           O
ATOM   1548  OD2 ASP A 684      38.750  63.950  69.520  1.00  0.00           O
ATOM   1549  C   ASP A 684      35.280  62.520  71.120  1.00  0.00           C
ATOM   1550  O   ASP A 684      34.930  63.430  71.850  1.00  0.00           O
ATOM   1551  N   TYR A 685      34.350  61.630  70.840  1.00  0.00           N
ATOM   1552  HN  TYR A 685      34.350  60.950  70.100  1.00  0.00           H
ATOM   1553  CA  TYR A 685      32.960  61.790  71.380  1.00  0.00           C
ATOM   1554  HA  TYR A 685      32.740  62.650  72.000  1.00  0.00           H
ATOM   1555  CB  TYR A 685      31.880  61.830  70.230  1.00  0.00           C
ATOM   1556  HB1 TYR A 685      30.860  62.110  70.590  1.00  0.00           H
ATOM   1557  HB2 TYR A 685      31.850  60.890  69.640  1.00  0.00           H
ATOM   1558  CG  TYR A 685      32.260  62.940  69.250  1.00  0.00           C
ATOM   1559  CD1 TYR A 685      32.110  64.290  69.680  1.00  0.00           C
ATOM   1560  HD1 TYR A 685      31.550  64.590  70.570  1.00  0.00           H
ATOM   1561  CE1 TYR A 685      32.330  65.310  68.720  1.00  0.00           C
ATOM   1562  HE1 TYR A 685      32.180  66.340  69.040  1.00  0.00           H
ATOM   1563  CZ  TYR A 685      33.020  64.950  67.560  1.00  0.00           C
ATOM   1564  OH  TYR A 685      33.530  66.030  66.840  1.00  0.00           O
ATOM   1565  HH  TYR A 685      33.930  65.630  66.070  1.00  0.00           H
ATOM   1566  CD2 TYR A 685      32.890  62.650  68.060  1.00  0.00           C
ATOM   1567  HD2 TYR A 685      33.080  61.600  67.860  1.00  0.00           H
ATOM   1568  CE2 TYR A 685      33.340  63.650  67.200  1.00  0.00           C
ATOM   1569  HE2 TYR A 685      34.070  63.450  66.430  1.00  0.00           H
ATOM   1570  C   TYR A 685      32.590  60.690  72.310  1.00  0.00           C
ATOM   1571  O   TYR A 685      31.440  60.590  72.730  1.00  0.00           O
ATOM   1572  N   GLN A 686      33.640  59.930  72.760  1.00  0.00           N
ATOM   1573  HN  GLN A 686      34.560  60.210  72.470  1.00  0.00           H
ATOM   1574  CA  GLN A 686      33.570  58.770  73.620  1.00  0.00           C
ATOM   1575  HA  GLN A 686      34.570  58.360  73.610  1.00  0.00           H
ATOM   1576  CB  GLN A 686      33.230  59.140  75.120  1.00  0.00           C
ATOM   1577  HB1 GLN A 686      33.280  58.200  75.710  1.00  0.00           H
ATOM   1578  HB2 GLN A 686      32.200  59.550  75.160  1.00  0.00           H
ATOM   1579  CG  GLN A 686      34.320  60.210  75.600  1.00  0.00           C
ATOM   1580  HG1 GLN A 686      34.210  60.510  76.660  1.00  0.00           H
ATOM   1581  HG2 GLN A 686      34.190  61.090  74.950  1.00  0.00           H
ATOM   1582  CD  GLN A 686      35.700  59.710  75.490  1.00  0.00           C
ATOM   1583  OE1 GLN A 686      35.940  58.510  75.720  1.00  0.00           O
ATOM   1584  NE2 GLN A 686      36.590  60.660  75.200  1.00  0.00           N
ATOM   1585 HE21 GLN A 686      37.570  60.440  75.250  1.00  0.00           H
ATOM   1586 HE22 GLN A 686      36.310  61.620  75.080  1.00  0.00           H
ATOM   1587  C   GLN A 686      32.650  57.610  73.240  1.00  0.00           C
ATOM   1588  O   GLN A 686      31.760  57.210  73.980  1.00  0.00           O
ATOM   1589  N   LEU A 687      32.950  57.000  72.040  1.00  0.00           N
ATOM   1590  HN  LEU A 687      33.820  57.100  71.570  1.00  0.00           H
ATOM   1591  CA  LEU A 687      32.060  56.000  71.530  1.00  0.00           C
ATOM   1592  HA  LEU A 687      31.070  56.100  71.940  1.00  0.00           H
ATOM   1593  CB  LEU A 687      31.930  56.130  69.990  1.00  0.00           C
ATOM   1594  HB1 LEU A 687      31.410  55.220  69.640  1.00  0.00           H
ATOM   1595  HB2 LEU A 687      32.960  56.150  69.580  1.00  0.00           H
ATOM   1596  CG  LEU A 687      31.240  57.450  69.430  1.00  0.00           C
ATOM   1597  HG  LEU A 687      31.520  58.330  70.040  1.00  0.00           H
ATOM   1598  CD1 LEU A 687      31.610  57.610  67.980  1.00  0.00           C
ATOM   1599 HD11 LEU A 687      30.950  58.430  67.640  1.00  0.00           H
ATOM   1600 HD12 LEU A 687      31.440  56.710  67.350  1.00  0.00           H
ATOM   1601 HD13 LEU A 687      32.650  57.900  67.710  1.00  0.00           H
ATOM   1602  CD2 LEU A 687      29.700  57.270  69.670  1.00  0.00           C
ATOM   1603 HD21 LEU A 687      29.530  57.290  70.770  1.00  0.00           H
ATOM   1604 HD22 LEU A 687      29.280  56.310  69.300  1.00  0.00           H
ATOM   1605 HD23 LEU A 687      29.290  58.110  69.070  1.00  0.00           H
ATOM   1606  C   LEU A 687      32.390  54.590  72.000  1.00  0.00           C
ATOM   1607  O   LEU A 687      33.600  54.340  72.110  1.00  0.00           O
ATOM   1608  N   SER A 688      31.420  53.680  72.130  1.00  0.00           N
ATOM   1609  HN  SER A 688      30.470  53.910  72.140  1.00  0.00           H
ATOM   1610  CA  SER A 688      31.640  52.190  72.180  1.00  0.00           C
ATOM   1611  HA  SER A 688      32.370  52.050  72.970  1.00  0.00           H
ATOM   1612  CB  SER A 688      30.380  51.330  72.400  1.00  0.00           C
ATOM   1613  HB1 SER A 688      29.710  51.410  71.530  1.00  0.00           H
ATOM   1614  HB2 SER A 688      29.960  51.740  73.350  1.00  0.00           H
ATOM   1615  OG  SER A 688      30.690  49.970  72.690  1.00  0.00           O
ATOM   1616  HG1 SER A 688      31.270  49.920  73.450  1.00  0.00           H
ATOM   1617  C   SER A 688      32.210  51.670  70.850  1.00  0.00           C
ATOM   1618  O   SER A 688      31.500  51.030  69.980  1.00  0.00           O
ATOM   1619  N   TYR A 689      33.500  52.000  70.510  1.00  0.00           N
ATOM   1620  HN  TYR A 689      34.010  52.530  71.190  1.00  0.00           H
ATOM   1621  CA  TYR A 689      34.270  51.930  69.310  1.00  0.00           C
ATOM   1622  HA  TYR A 689      33.870  52.750  68.740  1.00  0.00           H
ATOM   1623  CB  TYR A 689      35.750  52.270  69.650  1.00  0.00           C
ATOM   1624  HB1 TYR A 689      36.100  51.510  70.380  1.00  0.00           H
ATOM   1625  HB2 TYR A 689      35.760  53.340  69.960  1.00  0.00           H
ATOM   1626  CG  TYR A 689      36.680  52.140  68.440  1.00  0.00           C
ATOM   1627  CD1 TYR A 689      38.070  51.890  68.700  1.00  0.00           C
ATOM   1628  HD1 TYR A 689      38.490  51.640  69.660  1.00  0.00           H
ATOM   1629  CE1 TYR A 689      38.940  51.660  67.660  1.00  0.00           C
ATOM   1630  HE1 TYR A 689      39.960  51.440  67.930  1.00  0.00           H
ATOM   1631  CZ  TYR A 689      38.470  51.700  66.350  1.00  0.00           C
ATOM   1632  OH  TYR A 689      39.440  51.520  65.310  1.00  0.00           O
ATOM   1633  HH  TYR A 689      39.060  51.290  64.470  1.00  0.00           H
ATOM   1634  CD2 TYR A 689      36.230  52.140  67.080  1.00  0.00           C
ATOM   1635  HD2 TYR A 689      35.190  52.170  66.800  1.00  0.00           H
ATOM   1636  CE2 TYR A 689      37.080  51.830  66.060  1.00  0.00           C
ATOM   1637  HE2 TYR A 689      36.730  51.770  65.040  1.00  0.00           H
ATOM   1638  C   TYR A 689      33.920  50.760  68.450  1.00  0.00           C
ATOM   1639  O   TYR A 689      33.340  50.920  67.380  1.00  0.00           O
ATOM   1640  N   LEU A 690      34.440  49.590  68.810  1.00  0.00           N
ATOM   1641  HN  LEU A 690      35.040  49.540  69.610  1.00  0.00           H
ATOM   1642  CA  LEU A 690      34.390  48.320  68.070  1.00  0.00           C
ATOM   1643  HA  LEU A 690      34.880  48.590  67.160  1.00  0.00           H
ATOM   1644  CB  LEU A 690      35.290  47.210  68.780  1.00  0.00           C
ATOM   1645  HB1 LEU A 690      35.290  46.370  68.070  1.00  0.00           H
ATOM   1646  HB2 LEU A 690      34.840  46.710  69.660  1.00  0.00           H
ATOM   1647  CG  LEU A 690      36.750  47.670  69.040  1.00  0.00           C
ATOM   1648  HG  LEU A 690      36.790  48.460  69.840  1.00  0.00           H
ATOM   1649  CD1 LEU A 690      37.660  46.600  69.620  1.00  0.00           C
ATOM   1650 HD11 LEU A 690      37.250  46.020  70.470  1.00  0.00           H
ATOM   1651 HD12 LEU A 690      38.630  47.030  69.960  1.00  0.00           H
ATOM   1652 HD13 LEU A 690      37.890  45.930  68.760  1.00  0.00           H
ATOM   1653  CD2 LEU A 690      37.340  48.110  67.680  1.00  0.00           C
ATOM   1654 HD21 LEU A 690      38.430  48.260  67.790  1.00  0.00           H
ATOM   1655 HD22 LEU A 690      37.070  49.160  67.400  1.00  0.00           H
ATOM   1656 HD23 LEU A 690      37.140  47.320  66.930  1.00  0.00           H
ATOM   1657  C   LEU A 690      32.960  47.760  67.720  1.00  0.00           C
ATOM   1658  O   LEU A 690      32.740  47.430  66.540  1.00  0.00           O
ATOM   1659  N   SER A 691      31.980  47.850  68.670  1.00  0.00           N
ATOM   1660  HN  SER A 691      32.260  48.010  69.620  1.00  0.00           H
ATOM   1661  CA  SER A 691      30.550  47.550  68.490  1.00  0.00           C
ATOM   1662  HA  SER A 691      30.390  46.530  68.170  1.00  0.00           H
ATOM   1663  CB  SER A 691      29.690  47.780  69.790  1.00  0.00           C
ATOM   1664  HB1 SER A 691      30.090  48.730  70.230  1.00  0.00           H
ATOM   1665  HB2 SER A 691      29.920  47.020  70.560  1.00  0.00           H
ATOM   1666  OG  SER A 691      28.290  47.810  69.630  1.00  0.00           O
ATOM   1667  HG1 SER A 691      27.970  47.080  70.170  1.00  0.00           H
ATOM   1668  C   SER A 691      29.950  48.370  67.300  1.00  0.00           C
ATOM   1669  O   SER A 691      29.200  47.940  66.440  1.00  0.00           O
ATOM   1670  N   LEU A 692      30.260  49.660  67.310  1.00  0.00           N
ATOM   1671  HN  LEU A 692      30.740  50.110  68.060  1.00  0.00           H
ATOM   1672  CA  LEU A 692      30.050  50.550  66.210  1.00  0.00           C
ATOM   1673  HA  LEU A 692      29.030  50.330  65.920  1.00  0.00           H
ATOM   1674  CB  LEU A 692      30.190  51.990  66.600  1.00  0.00           C
ATOM   1675  HB1 LEU A 692      31.240  52.200  66.850  1.00  0.00           H
ATOM   1676  HB2 LEU A 692      29.520  52.170  67.460  1.00  0.00           H
ATOM   1677  CG  LEU A 692      29.690  53.000  65.480  1.00  0.00           C
ATOM   1678  HG  LEU A 692      30.060  52.700  64.470  1.00  0.00           H
ATOM   1679  CD1 LEU A 692      28.220  53.040  65.340  1.00  0.00           C
ATOM   1680 HD11 LEU A 692      27.880  52.040  64.990  1.00  0.00           H
ATOM   1681 HD12 LEU A 692      27.920  53.840  64.630  1.00  0.00           H
ATOM   1682 HD13 LEU A 692      27.800  53.220  66.360  1.00  0.00           H
ATOM   1683  CD2 LEU A 692      30.350  54.350  65.740  1.00  0.00           C
ATOM   1684 HD21 LEU A 692      31.450  54.160  65.730  1.00  0.00           H
ATOM   1685 HD22 LEU A 692      29.970  54.880  66.630  1.00  0.00           H
ATOM   1686 HD23 LEU A 692      30.160  55.040  64.890  1.00  0.00           H
ATOM   1687  C   LEU A 692      30.860  50.250  64.930  1.00  0.00           C
ATOM   1688  O   LEU A 692      30.160  50.270  63.890  1.00  0.00           O
ATOM   1689  N   ARG A 693      32.210  50.020  65.020  1.00  0.00           N
ATOM   1690  HN  ARG A 693      32.670  50.060  65.900  1.00  0.00           H
ATOM   1691  CA  ARG A 693      32.930  49.550  63.880  1.00  0.00           C
ATOM   1692  HA  ARG A 693      32.840  50.310  63.130  1.00  0.00           H
ATOM   1693  CB  ARG A 693      34.390  49.540  64.340  1.00  0.00           C
ATOM   1694  HB1 ARG A 693      34.610  48.760  65.110  1.00  0.00           H
ATOM   1695  HB2 ARG A 693      34.660  50.540  64.760  1.00  0.00           H
ATOM   1696  CG  ARG A 693      35.440  49.070  63.270  1.00  0.00           C
ATOM   1697  HG1 ARG A 693      36.400  49.470  63.670  1.00  0.00           H
ATOM   1698  HG2 ARG A 693      35.260  49.580  62.290  1.00  0.00           H
ATOM   1699  CD  ARG A 693      35.720  47.640  63.150  1.00  0.00           C
ATOM   1700  HD1 ARG A 693      34.890  46.960  62.860  1.00  0.00           H
ATOM   1701  HD2 ARG A 693      36.130  47.210  64.080  1.00  0.00           H
ATOM   1702  NE  ARG A 693      36.740  47.600  62.030  1.00  0.00           N
ATOM   1703  HE  ARG A 693      37.100  48.460  61.660  1.00  0.00           H
ATOM   1704  CZ  ARG A 693      37.360  46.500  61.630  1.00  0.00           C
ATOM   1705  NH1 ARG A 693      37.230  45.290  62.140  1.00  0.00           N
ATOM   1706 HH11 ARG A 693      36.570  45.110  62.870  1.00  0.00           H
ATOM   1707 HH12 ARG A 693      37.470  44.550  61.520  1.00  0.00           H
ATOM   1708  NH2 ARG A 693      38.210  46.600  60.660  1.00  0.00           N
ATOM   1709 HH21 ARG A 693      38.690  45.790  60.300  1.00  0.00           H
ATOM   1710 HH22 ARG A 693      38.320  47.480  60.220  1.00  0.00           H
ATOM   1711  C   ARG A 693      32.490  48.260  63.260  1.00  0.00           C
ATOM   1712  O   ARG A 693      32.460  48.250  62.020  1.00  0.00           O
ATOM   1713  N   THR A 694      32.080  47.210  64.060  1.00  0.00           N
ATOM   1714  HN  THR A 694      32.280  47.250  65.040  1.00  0.00           H
ATOM   1715  CA  THR A 694      31.360  46.100  63.560  1.00  0.00           C
ATOM   1716  HA  THR A 694      31.960  45.620  62.800  1.00  0.00           H
ATOM   1717  CB  THR A 694      30.970  45.140  64.670  1.00  0.00           C
ATOM   1718  HB  THR A 694      30.310  45.530  65.480  1.00  0.00           H
ATOM   1719  OG1 THR A 694      32.170  44.810  65.410  1.00  0.00           O
ATOM   1720  HG1 THR A 694      32.350  45.580  65.960  1.00  0.00           H
ATOM   1721  CG2 THR A 694      30.370  43.880  64.030  1.00  0.00           C
ATOM   1722 HG21 THR A 694      30.980  43.400  63.240  1.00  0.00           H
ATOM   1723 HG22 THR A 694      29.360  44.050  63.610  1.00  0.00           H
ATOM   1724 HG23 THR A 694      30.150  43.130  64.820  1.00  0.00           H
ATOM   1725  C   THR A 694      30.010  46.510  62.830  1.00  0.00           C
ATOM   1726  O   THR A 694      29.810  46.090  61.710  1.00  0.00           O
ATOM   1727  N   SER A 695      29.190  47.430  63.370  1.00  0.00           N
ATOM   1728  HN  SER A 695      29.470  47.790  64.260  1.00  0.00           H
ATOM   1729  CA  SER A 695      28.000  47.920  62.720  1.00  0.00           C
ATOM   1730  HA  SER A 695      27.360  47.070  62.490  1.00  0.00           H
ATOM   1731  CB  SER A 695      27.220  48.870  63.630  1.00  0.00           C
ATOM   1732  HB1 SER A 695      26.190  49.010  63.230  1.00  0.00           H
ATOM   1733  HB2 SER A 695      27.640  49.900  63.680  1.00  0.00           H
ATOM   1734  OG  SER A 695      27.080  48.280  64.910  1.00  0.00           O
ATOM   1735  HG1 SER A 695      27.970  48.230  65.270  1.00  0.00           H
ATOM   1736  C   SER A 695      28.270  48.690  61.400  1.00  0.00           C
ATOM   1737  O   SER A 695      27.570  48.420  60.380  1.00  0.00           O
ATOM   1738  N   ILE A 696      29.320  49.490  61.300  1.00  0.00           N
ATOM   1739  HN  ILE A 696      29.710  49.810  62.160  1.00  0.00           H
ATOM   1740  CA  ILE A 696      29.870  50.180  60.130  1.00  0.00           C
ATOM   1741  HA  ILE A 696      28.970  50.680  59.800  1.00  0.00           H
ATOM   1742  CB  ILE A 696      30.960  51.240  60.510  1.00  0.00           C
ATOM   1743  HB  ILE A 696      31.670  50.740  61.200  1.00  0.00           H
ATOM   1744  CG2 ILE A 696      31.810  51.770  59.320  1.00  0.00           C
ATOM   1745 HG21 ILE A 696      32.160  50.850  58.800  1.00  0.00           H
ATOM   1746 HG22 ILE A 696      32.600  52.470  59.660  1.00  0.00           H
ATOM   1747 HG23 ILE A 696      31.150  52.340  58.620  1.00  0.00           H
ATOM   1748  CG1 ILE A 696      30.290  52.320  61.350  1.00  0.00           C
ATOM   1749 HG11 ILE A 696      29.570  51.800  62.020  1.00  0.00           H
ATOM   1750 HG12 ILE A 696      29.660  52.820  60.590  1.00  0.00           H
ATOM   1751  CD  ILE A 696      31.180  53.260  62.100  1.00  0.00           C
ATOM   1752  HD1 ILE A 696      31.820  52.640  62.760  1.00  0.00           H
ATOM   1753  HD2 ILE A 696      30.640  53.980  62.740  1.00  0.00           H
ATOM   1754  HD3 ILE A 696      31.930  53.780  61.460  1.00  0.00           H
ATOM   1755  C   ILE A 696      30.240  49.250  59.060  1.00  0.00           C
ATOM   1756  O   ILE A 696      30.000  49.430  57.880  1.00  0.00           O
ATOM   1757  N   GLY A 697      30.900  48.180  59.540  1.00  0.00           N
ATOM   1758  HN  GLY A 697      31.220  48.280  60.480  1.00  0.00           H
ATOM   1759  CA  GLY A 697      31.390  47.080  58.730  1.00  0.00           C
ATOM   1760  HA1 GLY A 697      31.660  46.340  59.470  1.00  0.00           H
ATOM   1761  HA2 GLY A 697      32.120  47.340  57.980  1.00  0.00           H
ATOM   1762  C   GLY A 697      30.280  46.340  58.010  1.00  0.00           C
ATOM   1763  O   GLY A 697      30.290  46.130  56.790  1.00  0.00           O
ATOM   1764  N   LEU A 698      29.240  45.970  58.820  1.00  0.00           N
ATOM   1765  HN  LEU A 698      29.360  46.160  59.790  1.00  0.00           H
ATOM   1766  CA  LEU A 698      27.930  45.440  58.420  1.00  0.00           C
ATOM   1767  HA  LEU A 698      28.220  44.630  57.770  1.00  0.00           H
ATOM   1768  CB  LEU A 698      27.300  45.110  59.770  1.00  0.00           C
ATOM   1769  HB1 LEU A 698      26.220  44.920  59.590  1.00  0.00           H
ATOM   1770  HB2 LEU A 698      27.270  45.910  60.550  1.00  0.00           H
ATOM   1771  CG  LEU A 698      27.840  43.850  60.430  1.00  0.00           C
ATOM   1772  HG  LEU A 698      28.910  43.910  60.690  1.00  0.00           H
ATOM   1773  CD1 LEU A 698      27.050  43.620  61.750  1.00  0.00           C
ATOM   1774 HD11 LEU A 698      27.250  42.670  62.290  1.00  0.00           H
ATOM   1775 HD12 LEU A 698      25.950  43.630  61.590  1.00  0.00           H
ATOM   1776 HD13 LEU A 698      27.400  44.370  62.480  1.00  0.00           H
ATOM   1777  CD2 LEU A 698      27.620  42.580  59.570  1.00  0.00           C
ATOM   1778 HD21 LEU A 698      26.530  42.410  59.460  1.00  0.00           H
ATOM   1779 HD22 LEU A 698      28.220  41.740  59.970  1.00  0.00           H
ATOM   1780 HD23 LEU A 698      27.880  42.650  58.490  1.00  0.00           H
ATOM   1781  C   LEU A 698      27.090  46.260  57.490  1.00  0.00           C
ATOM   1782  O   LEU A 698      26.500  45.720  56.550  1.00  0.00           O
ATOM   1783  N   TRP A 699      26.990  47.590  57.710  1.00  0.00           N
ATOM   1784  HN  TRP A 699      27.260  47.930  58.610  1.00  0.00           H
ATOM   1785  CA  TRP A 699      26.480  48.550  56.810  1.00  0.00           C
ATOM   1786  HA  TRP A 699      25.490  48.200  56.550  1.00  0.00           H
ATOM   1787  CB  TRP A 699      26.250  49.930  57.470  1.00  0.00           C
ATOM   1788  HB1 TRP A 699      26.360  50.760  56.730  1.00  0.00           H
ATOM   1789  HB2 TRP A 699      27.200  50.140  58.020  1.00  0.00           H
ATOM   1790  CG  TRP A 699      25.030  50.070  58.170  1.00  0.00           C
ATOM   1791  CD1 TRP A 699      25.070  50.170  59.580  1.00  0.00           C
ATOM   1792  HD1 TRP A 699      26.030  50.120  60.070  1.00  0.00           H
ATOM   1793  NE1 TRP A 699      23.810  50.350  60.060  1.00  0.00           N
ATOM   1794  HE1 TRP A 699      23.510  50.840  60.840  1.00  0.00           H
ATOM   1795  CE2 TRP A 699      22.900  50.420  58.980  1.00  0.00           C
ATOM   1796  CD2 TRP A 699      23.620  50.160  57.840  1.00  0.00           C
ATOM   1797  CE3 TRP A 699      22.900  50.190  56.570  1.00  0.00           C
ATOM   1798  HE3 TRP A 699      23.370  50.020  55.610  1.00  0.00           H
ATOM   1799  CZ3 TRP A 699      21.570  50.630  56.580  1.00  0.00           C
ATOM   1800  HZ3 TRP A 699      21.120  50.730  55.600  1.00  0.00           H
ATOM   1801  CZ2 TRP A 699      21.570  50.680  58.940  1.00  0.00           C
ATOM   1802  HZ2 TRP A 699      21.120  50.920  59.890  1.00  0.00           H
ATOM   1803  CH2 TRP A 699      20.930  50.980  57.750  1.00  0.00           C
ATOM   1804  HH2 TRP A 699      19.890  51.240  57.840  1.00  0.00           H
ATOM   1805  C   TRP A 699      27.280  48.650  55.530  1.00  0.00           C
ATOM   1806  O   TRP A 699      26.690  48.630  54.470  1.00  0.00           O
ATOM   1807  N   THR A 700      28.620  48.740  55.680  1.00  0.00           N
ATOM   1808  HN  THR A 700      29.050  48.560  56.560  1.00  0.00           H
ATOM   1809  CA  THR A 700      29.450  48.930  54.530  1.00  0.00           C
ATOM   1810  HA  THR A 700      29.030  49.700  53.910  1.00  0.00           H
ATOM   1811  CB  THR A 700      30.910  49.210  54.790  1.00  0.00           C
ATOM   1812  HB  THR A 700      31.400  48.380  55.340  1.00  0.00           H
ATOM   1813  OG1 THR A 700      30.950  50.440  55.550  1.00  0.00           O
ATOM   1814  HG1 THR A 700      30.560  50.160  56.380  1.00  0.00           H
ATOM   1815  CG2 THR A 700      31.580  49.520  53.480  1.00  0.00           C
ATOM   1816 HG21 THR A 700      32.510  50.100  53.640  1.00  0.00           H
ATOM   1817 HG22 THR A 700      30.970  50.200  52.840  1.00  0.00           H
ATOM   1818 HG23 THR A 700      31.820  48.590  52.920  1.00  0.00           H
ATOM   1819  C   THR A 700      29.350  47.740  53.560  1.00  0.00           C
ATOM   1820  O   THR A 700      29.220  47.930  52.400  1.00  0.00           O
ATOM   1821  N   SER A 701      29.130  46.550  54.150  1.00  0.00           N
ATOM   1822  HN  SER A 701      29.400  46.410  55.110  1.00  0.00           H
ATOM   1823  CA  SER A 701      28.830  45.300  53.480  1.00  0.00           C
ATOM   1824  HA  SER A 701      29.520  45.030  52.700  1.00  0.00           H
ATOM   1825  CB  SER A 701      28.840  44.250  54.610  1.00  0.00           C
ATOM   1826  HB1 SER A 701      28.120  44.620  55.370  1.00  0.00           H
ATOM   1827  HB2 SER A 701      29.790  44.120  55.190  1.00  0.00           H
ATOM   1828  OG  SER A 701      28.430  42.870  54.300  1.00  0.00           O
ATOM   1829  HG1 SER A 701      28.990  42.570  53.570  1.00  0.00           H
ATOM   1830  C   SER A 701      27.490  45.240  52.730  1.00  0.00           C
ATOM   1831  O   SER A 701      27.440  44.730  51.630  1.00  0.00           O
ATOM   1832  N   PHE A 702      26.370  45.670  53.370  1.00  0.00           N
ATOM   1833  HN  PHE A 702      26.490  45.890  54.340  1.00  0.00           H
ATOM   1834  CA  PHE A 702      24.990  45.820  52.840  1.00  0.00           C
ATOM   1835  HA  PHE A 702      24.730  44.920  52.290  1.00  0.00           H
ATOM   1836  CB  PHE A 702      23.950  46.060  53.970  1.00  0.00           C
ATOM   1837  HB1 PHE A 702      24.350  46.930  54.540  1.00  0.00           H
ATOM   1838  HB2 PHE A 702      23.930  45.280  54.750  1.00  0.00           H
ATOM   1839  CG  PHE A 702      22.470  46.140  53.740  1.00  0.00           C
ATOM   1840  CD1 PHE A 702      21.610  46.840  54.580  1.00  0.00           C
ATOM   1841  HD1 PHE A 702      21.890  47.390  55.470  1.00  0.00           H
ATOM   1842  CE1 PHE A 702      20.190  46.880  54.280  1.00  0.00           C
ATOM   1843  HE1 PHE A 702      19.540  47.430  54.950  1.00  0.00           H
ATOM   1844  CZ  PHE A 702      19.690  46.210  53.210  1.00  0.00           C
ATOM   1845  HZ  PHE A 702      18.640  46.240  52.980  1.00  0.00           H
ATOM   1846  CD2 PHE A 702      21.940  45.390  52.620  1.00  0.00           C
ATOM   1847  HD2 PHE A 702      22.540  44.870  51.880  1.00  0.00           H
ATOM   1848  CE2 PHE A 702      20.530  45.440  52.340  1.00  0.00           C
ATOM   1849  HE2 PHE A 702      20.120  44.740  51.630  1.00  0.00           H
ATOM   1850  C   PHE A 702      24.930  46.820  51.700  1.00  0.00           C
ATOM   1851  O   PHE A 702      24.420  46.570  50.590  1.00  0.00           O
ATOM   1852  N   LEU A 703      25.610  47.920  51.910  1.00  0.00           N
ATOM   1853  HN  LEU A 703      26.000  47.990  52.820  1.00  0.00           H
ATOM   1854  CA  LEU A 703      25.850  49.070  50.980  1.00  0.00           C
ATOM   1855  HA  LEU A 703      24.900  49.370  50.560  1.00  0.00           H
ATOM   1856  CB  LEU A 703      26.310  50.380  51.540  1.00  0.00           C
ATOM   1857  HB1 LEU A 703      26.580  51.110  50.740  1.00  0.00           H
ATOM   1858  HB2 LEU A 703      27.250  50.220  52.130  1.00  0.00           H
ATOM   1859  CG  LEU A 703      25.300  51.060  52.510  1.00  0.00           C
ATOM   1860  HG  LEU A 703      25.250  50.460  53.450  1.00  0.00           H
ATOM   1861  CD1 LEU A 703      25.800  52.550  52.890  1.00  0.00           C
ATOM   1862 HD11 LEU A 703      26.900  52.610  53.050  1.00  0.00           H
ATOM   1863 HD12 LEU A 703      25.260  52.870  53.800  1.00  0.00           H
ATOM   1864 HD13 LEU A 703      25.660  53.280  52.060  1.00  0.00           H
ATOM   1865  CD2 LEU A 703      23.850  51.260  52.000  1.00  0.00           C
ATOM   1866 HD21 LEU A 703      23.410  50.270  51.750  1.00  0.00           H
ATOM   1867 HD22 LEU A 703      23.950  51.850  51.070  1.00  0.00           H
ATOM   1868 HD23 LEU A 703      23.170  51.750  52.740  1.00  0.00           H
ATOM   1869  C   LEU A 703      26.570  48.570  49.730  1.00  0.00           C
ATOM   1870  O   LEU A 703      26.160  48.850  48.600  1.00  0.00           O
ATOM   1871  N   CYS A 704      27.640  47.750  49.960  1.00  0.00           N
ATOM   1872  HN  CYS A 704      27.970  47.630  50.890  1.00  0.00           H
ATOM   1873  CA  CYS A 704      28.390  47.090  48.850  1.00  0.00           C
ATOM   1874  HA  CYS A 704      28.700  47.940  48.250  1.00  0.00           H
ATOM   1875  CB  CYS A 704      29.640  46.370  49.270  1.00  0.00           C
ATOM   1876  HB1 CYS A 704      30.140  45.770  48.480  1.00  0.00           H
ATOM   1877  HB2 CYS A 704      29.410  45.740  50.160  1.00  0.00           H
ATOM   1878  SG  CYS A 704      30.990  47.540  49.720  1.00  0.00           S
ATOM   1879  HG1 CYS A 704      30.610  48.020  50.900  1.00  0.00           H
ATOM   1880  C   CYS A 704      27.540  46.130  48.010  1.00  0.00           C
ATOM   1881  O   CYS A 704      27.620  46.170  46.800  1.00  0.00           O
ATOM   1882  N   ILE A 705      26.680  45.230  48.630  1.00  0.00           N
ATOM   1883  HN  ILE A 705      26.770  45.120  49.620  1.00  0.00           H
ATOM   1884  CA  ILE A 705      25.800  44.330  47.940  1.00  0.00           C
ATOM   1885  HA  ILE A 705      26.350  43.840  47.130  1.00  0.00           H
ATOM   1886  CB  ILE A 705      25.280  43.290  48.930  1.00  0.00           C
ATOM   1887  HB  ILE A 705      24.900  43.940  49.740  1.00  0.00           H
ATOM   1888  CG2 ILE A 705      24.030  42.450  48.540  1.00  0.00           C
ATOM   1889 HG21 ILE A 705      24.210  41.600  47.860  1.00  0.00           H
ATOM   1890 HG22 ILE A 705      23.300  43.070  47.980  1.00  0.00           H
ATOM   1891 HG23 ILE A 705      23.540  42.050  49.450  1.00  0.00           H
ATOM   1892  CG1 ILE A 705      26.410  42.470  49.480  1.00  0.00           C
ATOM   1893 HG11 ILE A 705      27.340  42.940  49.850  1.00  0.00           H
ATOM   1894 HG12 ILE A 705      26.870  41.860  48.670  1.00  0.00           H
ATOM   1895  CD  ILE A 705      25.980  41.670  50.680  1.00  0.00           C
ATOM   1896  HD1 ILE A 705      25.220  42.260  51.240  1.00  0.00           H
ATOM   1897  HD2 ILE A 705      26.820  41.260  51.280  1.00  0.00           H
ATOM   1898  HD3 ILE A 705      25.510  40.770  50.240  1.00  0.00           H
ATOM   1899  C   ILE A 705      24.690  45.030  47.140  1.00  0.00           C
ATOM   1900  O   ILE A 705      24.320  44.720  46.000  1.00  0.00           O
ATOM   1901  N   VAL A 706      24.100  46.020  47.790  1.00  0.00           N
ATOM   1902  HN  VAL A 706      24.380  46.220  48.730  1.00  0.00           H
ATOM   1903  CA  VAL A 706      23.040  46.890  47.230  1.00  0.00           C
ATOM   1904  HA  VAL A 706      22.270  46.310  46.730  1.00  0.00           H
ATOM   1905  CB  VAL A 706      22.530  47.910  48.250  1.00  0.00           C
ATOM   1906  HB  VAL A 706      23.290  48.150  49.020  1.00  0.00           H
ATOM   1907  CG1 VAL A 706      22.100  49.270  47.620  1.00  0.00           C
ATOM   1908 HG11 VAL A 706      21.730  49.910  48.460  1.00  0.00           H
ATOM   1909 HG12 VAL A 706      21.270  49.060  46.910  1.00  0.00           H
ATOM   1910 HG13 VAL A 706      22.910  49.860  47.150  1.00  0.00           H
ATOM   1911  CG2 VAL A 706      21.320  47.290  48.990  1.00  0.00           C
ATOM   1912 HG21 VAL A 706      20.760  47.930  49.700  1.00  0.00           H
ATOM   1913 HG22 VAL A 706      21.710  46.380  49.500  1.00  0.00           H
ATOM   1914 HG23 VAL A 706      20.600  46.980  48.210  1.00  0.00           H
ATOM   1915  C   VAL A 706      23.550  47.610  46.040  1.00  0.00           C
ATOM   1916  O   VAL A 706      22.880  47.730  45.000  1.00  0.00           O
ATOM   1917  N   LEU A 707      24.830  48.080  46.090  1.00  0.00           N
ATOM   1918  HN  LEU A 707      25.460  47.930  46.850  1.00  0.00           H
ATOM   1919  CA  LEU A 707      25.530  48.760  44.970  1.00  0.00           C
ATOM   1920  HA  LEU A 707      24.810  49.440  44.540  1.00  0.00           H
ATOM   1921  CB  LEU A 707      26.730  49.580  45.540  1.00  0.00           C
ATOM   1922  HB1 LEU A 707      27.480  48.910  46.030  1.00  0.00           H
ATOM   1923  HB2 LEU A 707      26.390  50.370  46.240  1.00  0.00           H
ATOM   1924  CG  LEU A 707      27.710  50.170  44.450  1.00  0.00           C
ATOM   1925  HG  LEU A 707      27.990  49.450  43.650  1.00  0.00           H
ATOM   1926  CD1 LEU A 707      26.970  51.350  43.740  1.00  0.00           C
ATOM   1927 HD11 LEU A 707      26.610  52.080  44.510  1.00  0.00           H
ATOM   1928 HD12 LEU A 707      26.100  50.860  43.260  1.00  0.00           H
ATOM   1929 HD13 LEU A 707      27.600  51.820  42.950  1.00  0.00           H
ATOM   1930  CD2 LEU A 707      29.000  50.680  45.170  1.00  0.00           C
ATOM   1931 HD21 LEU A 707      29.730  51.010  44.410  1.00  0.00           H
ATOM   1932 HD22 LEU A 707      29.450  49.830  45.730  1.00  0.00           H
ATOM   1933 HD23 LEU A 707      28.910  51.520  45.880  1.00  0.00           H
ATOM   1934  C   LEU A 707      25.750  47.880  43.770  1.00  0.00           C
ATOM   1935  O   LEU A 707      25.440  48.230  42.640  1.00  0.00           O
ATOM   1936  N   VAL A 708      26.230  46.650  44.020  1.00  0.00           N
ATOM   1937  HN  VAL A 708      26.600  46.400  44.910  1.00  0.00           H
ATOM   1938  CA  VAL A 708      26.300  45.690  42.940  1.00  0.00           C
ATOM   1939  HA  VAL A 708      26.820  46.100  42.080  1.00  0.00           H
ATOM   1940  CB  VAL A 708      27.090  44.520  43.350  1.00  0.00           C
ATOM   1941  HB  VAL A 708      26.570  44.020  44.200  1.00  0.00           H
ATOM   1942  CG1 VAL A 708      27.190  43.510  42.190  1.00  0.00           C
ATOM   1943 HG11 VAL A 708      27.340  44.010  41.210  1.00  0.00           H
ATOM   1944 HG12 VAL A 708      26.280  42.890  42.060  1.00  0.00           H
ATOM   1945 HG13 VAL A 708      28.100  42.880  42.270  1.00  0.00           H
ATOM   1946  CG2 VAL A 708      28.470  44.970  43.840  1.00  0.00           C
ATOM   1947 HG21 VAL A 708      29.110  45.250  42.960  1.00  0.00           H
ATOM   1948 HG22 VAL A 708      28.980  44.130  44.340  1.00  0.00           H
ATOM   1949 HG23 VAL A 708      28.360  45.790  44.590  1.00  0.00           H
ATOM   1950  C   VAL A 708      24.900  45.220  42.380  1.00  0.00           C
ATOM   1951  O   VAL A 708      24.730  45.310  41.170  1.00  0.00           O
ATOM   1952  N   ALA A 709      23.930  44.880  43.230  1.00  0.00           N
ATOM   1953  HN  ALA A 709      24.140  44.730  44.200  1.00  0.00           H
ATOM   1954  CA  ALA A 709      22.580  44.620  42.840  1.00  0.00           C
ATOM   1955  HA  ALA A 709      22.550  43.760  42.210  1.00  0.00           H
ATOM   1956  CB  ALA A 709      21.680  44.240  44.060  1.00  0.00           C
ATOM   1957  HB1 ALA A 709      21.890  43.210  44.400  1.00  0.00           H
ATOM   1958  HB2 ALA A 709      20.590  44.380  43.930  1.00  0.00           H
ATOM   1959  HB3 ALA A 709      22.020  44.970  44.820  1.00  0.00           H
ATOM   1960  C   ALA A 709      21.990  45.760  41.950  1.00  0.00           C
ATOM   1961  O   ALA A 709      21.440  45.430  40.900  1.00  0.00           O
ATOM   1962  N   THR A 710      22.250  47.000  42.330  1.00  0.00           N
ATOM   1963  HN  THR A 710      22.680  47.150  43.220  1.00  0.00           H
ATOM   1964  CA  THR A 710      21.750  48.100  41.580  1.00  0.00           C
ATOM   1965  HA  THR A 710      20.710  47.890  41.450  1.00  0.00           H
ATOM   1966  CB  THR A 710      21.950  49.390  42.380  1.00  0.00           C
ATOM   1967  HB  THR A 710      22.990  49.480  42.770  1.00  0.00           H
ATOM   1968  OG1 THR A 710      21.190  49.620  43.550  1.00  0.00           O
ATOM   1969  HG1 THR A 710      21.330  48.810  44.040  1.00  0.00           H
ATOM   1970  CG2 THR A 710      21.550  50.670  41.530  1.00  0.00           C
ATOM   1971 HG21 THR A 710      22.320  50.860  40.770  1.00  0.00           H
ATOM   1972 HG22 THR A 710      21.370  51.560  42.170  1.00  0.00           H
ATOM   1973 HG23 THR A 710      20.610  50.450  40.980  1.00  0.00           H
ATOM   1974  C   THR A 710      22.320  48.290  40.130  1.00  0.00           C
ATOM   1975  O   THR A 710      21.640  48.640  39.190  1.00  0.00           O
ATOM   1976  N   ASP A 711      23.600  47.870  40.000  1.00  0.00           N
ATOM   1977  HN  ASP A 711      24.060  47.450  40.780  1.00  0.00           H
ATOM   1978  CA  ASP A 711      24.560  48.020  38.900  1.00  0.00           C
ATOM   1979  HA  ASP A 711      25.180  47.150  39.000  1.00  0.00           H
ATOM   1980  CB  ASP A 711      23.930  48.160  37.470  1.00  0.00           C
ATOM   1981  HB1 ASP A 711      23.500  49.200  37.390  1.00  0.00           H
ATOM   1982  HB2 ASP A 711      23.070  47.480  37.340  1.00  0.00           H
ATOM   1983  CG  ASP A 711      25.020  48.170  36.370  1.00  0.00           C
ATOM   1984  OD1 ASP A 711      26.170  47.710  36.600  1.00  0.00           O
ATOM   1985  OD2 ASP A 711      24.700  48.590  35.230  1.00  0.00           O
ATOM   1986  C   ASP A 711      25.480  49.160  39.130  1.00  0.00           C
ATOM   1987  O   ASP A 711      25.060  50.340  39.180  1.00  0.00           O
ATOM   1988  N   ALA A 712      26.780  48.850  39.290  1.00  0.00           N
ATOM   1989  HN  ALA A 712      27.080  47.890  39.310  1.00  0.00           H
ATOM   1990  CA  ALA A 712      27.760  49.880  39.670  1.00  0.00           C
ATOM   1991  HA  ALA A 712      27.500  50.660  40.370  1.00  0.00           H
ATOM   1992  CB  ALA A 712      28.730  49.070  40.480  1.00  0.00           C
ATOM   1993  HB1 ALA A 712      28.150  48.590  41.300  1.00  0.00           H
ATOM   1994  HB2 ALA A 712      29.630  49.630  40.830  1.00  0.00           H
ATOM   1995  HB3 ALA A 712      29.060  48.240  39.840  1.00  0.00           H
ATOM   1996  C   ALA A 712      28.480  50.530  38.460  1.00  0.00           C
ATOM   1997  O   ALA A 712      29.340  51.460  38.580  1.00  0.00           O
ATOM   1998  N   SER A 713      28.220  50.020  37.230  1.00  0.00           N
ATOM   1999  HN  SER A 713      27.460  49.400  37.100  1.00  0.00           H
ATOM   2000  CA  SER A 713      28.930  50.290  35.990  1.00  0.00           C
ATOM   2001  HA  SER A 713      29.910  49.850  36.000  1.00  0.00           H
ATOM   2002  CB  SER A 713      28.330  49.640  34.670  1.00  0.00           C
ATOM   2003  HB1 SER A 713      28.960  49.880  33.790  1.00  0.00           H
ATOM   2004  HB2 SER A 713      27.320  49.990  34.350  1.00  0.00           H
ATOM   2005  OG  SER A 713      28.140  48.250  34.740  1.00  0.00           O
ATOM   2006  HG1 SER A 713      27.470  48.090  35.420  1.00  0.00           H
ATOM   2007  C   SER A 713      29.000  51.780  35.570  1.00  0.00           C
ATOM   2008  O   SER A 713      30.060  52.270  35.280  1.00  0.00           O
ATOM   2009  N   SER A 714      27.870  52.510  35.620  1.00  0.00           N
ATOM   2010  HN  SER A 714      27.040  52.140  36.050  1.00  0.00           H
ATOM   2011  CA  SER A 714      27.780  53.920  35.190  1.00  0.00           C
ATOM   2012  HA  SER A 714      27.940  54.080  34.140  1.00  0.00           H
ATOM   2013  CB  SER A 714      26.370  54.540  35.420  1.00  0.00           C
ATOM   2014  HB1 SER A 714      26.350  54.970  36.440  1.00  0.00           H
ATOM   2015  HB2 SER A 714      25.500  53.900  35.140  1.00  0.00           H
ATOM   2016  OG  SER A 714      26.180  55.730  34.560  1.00  0.00           O
ATOM   2017  HG1 SER A 714      25.240  55.880  34.450  1.00  0.00           H
ATOM   2018  C   SER A 714      28.760  54.820  35.970  1.00  0.00           C
ATOM   2019  O   SER A 714      29.400  55.770  35.470  1.00  0.00           O
ATOM   2020  N   LEU A 715      28.920  54.450  37.250  1.00  0.00           N
ATOM   2021  HN  LEU A 715      28.540  53.610  37.590  1.00  0.00           H
ATOM   2022  CA  LEU A 715      29.920  55.060  38.100  1.00  0.00           C
ATOM   2023  HA  LEU A 715      29.800  56.140  38.020  1.00  0.00           H
ATOM   2024  CB  LEU A 715      29.720  54.610  39.590  1.00  0.00           C
ATOM   2025  HB1 LEU A 715      30.260  55.270  40.300  1.00  0.00           H
ATOM   2026  HB2 LEU A 715      29.960  53.550  39.770  1.00  0.00           H
ATOM   2027  CG  LEU A 715      28.220  54.630  39.990  1.00  0.00           C
ATOM   2028  HG  LEU A 715      27.670  53.800  39.500  1.00  0.00           H
ATOM   2029  CD1 LEU A 715      28.040  54.380  41.450  1.00  0.00           C
ATOM   2030 HD11 LEU A 715      28.580  55.260  41.860  1.00  0.00           H
ATOM   2031 HD12 LEU A 715      28.420  53.380  41.780  1.00  0.00           H
ATOM   2032 HD13 LEU A 715      26.980  54.530  41.770  1.00  0.00           H
ATOM   2033  CD2 LEU A 715      27.550  55.960  39.670  1.00  0.00           C
ATOM   2034 HD21 LEU A 715      26.530  56.010  40.130  1.00  0.00           H
ATOM   2035 HD22 LEU A 715      27.370  56.150  38.590  1.00  0.00           H
ATOM   2036 HD23 LEU A 715      28.210  56.800  39.990  1.00  0.00           H
ATOM   2037  C   LEU A 715      31.380  54.780  37.640  1.00  0.00           C
ATOM   2038  O   LEU A 715      32.250  55.640  37.570  1.00  0.00           O
ATOM   2039  N   VAL A 716      31.710  53.540  37.140  1.00  0.00           N
ATOM   2040  HN  VAL A 716      31.090  52.860  36.780  1.00  0.00           H
ATOM   2041  CA  VAL A 716      33.070  53.240  36.600  1.00  0.00           C
ATOM   2042  HA  VAL A 716      33.760  53.590  37.340  1.00  0.00           H
ATOM   2043  CB  VAL A 716      33.150  51.700  36.380  1.00  0.00           C
ATOM   2044  HB  VAL A 716      32.460  51.240  35.630  1.00  0.00           H
ATOM   2045  CG1 VAL A 716      34.570  51.300  35.900  1.00  0.00           C
ATOM   2046 HG11 VAL A 716      34.740  51.620  34.860  1.00  0.00           H
ATOM   2047 HG12 VAL A 716      34.570  50.190  35.870  1.00  0.00           H
ATOM   2048 HG13 VAL A 716      35.370  51.800  36.490  1.00  0.00           H
ATOM   2049  CG2 VAL A 716      32.830  50.920  37.710  1.00  0.00           C
ATOM   2050 HG21 VAL A 716      31.810  51.170  38.090  1.00  0.00           H
ATOM   2051 HG22 VAL A 716      33.590  51.030  38.500  1.00  0.00           H
ATOM   2052 HG23 VAL A 716      32.870  49.820  37.580  1.00  0.00           H
ATOM   2053  C   VAL A 716      33.390  53.860  35.340  1.00  0.00           C
ATOM   2054  O   VAL A 716      34.530  54.280  35.190  1.00  0.00           O
ATOM   2055  N   CYS A 717      32.390  54.050  34.450  1.00  0.00           N
ATOM   2056  HN  CYS A 717      31.480  53.700  34.610  1.00  0.00           H
ATOM   2057  CA  CYS A 717      32.670  54.940  33.390  1.00  0.00           C
ATOM   2058  HA  CYS A 717      33.470  54.570  32.750  1.00  0.00           H
ATOM   2059  CB  CYS A 717      31.420  54.900  32.520  1.00  0.00           C
ATOM   2060  HB1 CYS A 717      30.590  55.240  33.180  1.00  0.00           H
ATOM   2061  HB2 CYS A 717      31.260  53.830  32.260  1.00  0.00           H
ATOM   2062  SG  CYS A 717      31.330  55.930  31.060  1.00  0.00           S
ATOM   2063  HG1 CYS A 717      32.150  55.110  30.410  1.00  0.00           H
ATOM   2064  C   CYS A 717      33.050  56.390  33.660  1.00  0.00           C
ATOM   2065  O   CYS A 717      33.950  56.940  33.050  1.00  0.00           O
ATOM   2066  N   TYR A 718      32.480  57.020  34.760  1.00  0.00           N
ATOM   2067  HN  TYR A 718      31.700  56.670  35.270  1.00  0.00           H
ATOM   2068  CA  TYR A 718      32.950  58.330  35.310  1.00  0.00           C
ATOM   2069  HA  TYR A 718      32.940  58.920  34.410  1.00  0.00           H
ATOM   2070  CB  TYR A 718      32.040  59.020  36.340  1.00  0.00           C
ATOM   2071  HB1 TYR A 718      32.450  59.990  36.710  1.00  0.00           H
ATOM   2072  HB2 TYR A 718      32.040  58.460  37.310  1.00  0.00           H
ATOM   2073  CG  TYR A 718      30.660  59.470  35.750  1.00  0.00           C
ATOM   2074  CD1 TYR A 718      29.580  58.750  36.260  1.00  0.00           C
ATOM   2075  HD1 TYR A 718      29.700  57.900  36.920  1.00  0.00           H
ATOM   2076  CE1 TYR A 718      28.390  59.110  35.700  1.00  0.00           C
ATOM   2077  HE1 TYR A 718      27.570  58.500  36.070  1.00  0.00           H
ATOM   2078  CZ  TYR A 718      28.220  60.130  34.760  1.00  0.00           C
ATOM   2079  OH  TYR A 718      26.850  60.550  34.490  1.00  0.00           O
ATOM   2080  HH  TYR A 718      26.870  61.370  33.990  1.00  0.00           H
ATOM   2081  CD2 TYR A 718      30.560  60.480  34.830  1.00  0.00           C
ATOM   2082  HD2 TYR A 718      31.490  60.970  34.590  1.00  0.00           H
ATOM   2083  CE2 TYR A 718      29.290  60.780  34.290  1.00  0.00           C
ATOM   2084  HE2 TYR A 718      29.230  61.530  33.510  1.00  0.00           H
ATOM   2085  C   TYR A 718      34.390  58.280  35.810  1.00  0.00           C
ATOM   2086  O   TYR A 718      35.010  59.340  35.730  1.00  0.00           O
ATOM   2087  N   ILE A 719      34.930  57.170  36.320  1.00  0.00           N
ATOM   2088  HN  ILE A 719      34.480  56.300  36.130  1.00  0.00           H
ATOM   2089  CA  ILE A 719      36.290  57.100  36.770  1.00  0.00           C
ATOM   2090  HA  ILE A 719      36.510  58.060  37.210  1.00  0.00           H
ATOM   2091  CB  ILE A 719      36.430  55.990  37.770  1.00  0.00           C
ATOM   2092  HB  ILE A 719      36.270  54.990  37.320  1.00  0.00           H
ATOM   2093  CG2 ILE A 719      37.810  56.060  38.370  1.00  0.00           C
ATOM   2094 HG21 ILE A 719      38.050  57.030  38.850  1.00  0.00           H
ATOM   2095 HG22 ILE A 719      38.560  55.940  37.570  1.00  0.00           H
ATOM   2096 HG23 ILE A 719      37.970  55.360  39.220  1.00  0.00           H
ATOM   2097  CG1 ILE A 719      35.440  56.120  38.940  1.00  0.00           C
ATOM   2098 HG11 ILE A 719      35.670  55.400  39.750  1.00  0.00           H
ATOM   2099 HG12 ILE A 719      34.480  55.770  38.520  1.00  0.00           H
ATOM   2100  CD  ILE A 719      35.420  57.460  39.640  1.00  0.00           C
ATOM   2101  HD1 ILE A 719      35.150  58.320  38.990  1.00  0.00           H
ATOM   2102  HD2 ILE A 719      36.420  57.660  40.090  1.00  0.00           H
ATOM   2103  HD3 ILE A 719      34.710  57.400  40.500  1.00  0.00           H
ATOM   2104  C   ILE A 719      37.150  56.790  35.530  1.00  0.00           C
ATOM   2105  O   ILE A 719      36.850  56.010  34.660  1.00  0.00           O
ATOM   2106  N   THR A 720      38.220  57.660  35.400  1.00  0.00           N
ATOM   2107  HN  THR A 720      38.380  58.370  36.080  1.00  0.00           H
ATOM   2108  CA  THR A 720      39.120  57.700  34.280  1.00  0.00           C
ATOM   2109  HA  THR A 720      39.000  56.820  33.670  1.00  0.00           H
ATOM   2110  CB  THR A 720      38.970  58.850  33.290  1.00  0.00           C
ATOM   2111  HB  THR A 720      39.290  58.500  32.280  1.00  0.00           H
ATOM   2112  OG1 THR A 720      39.790  59.990  33.450  1.00  0.00           O
ATOM   2113  HG1 THR A 720      40.080  60.250  32.580  1.00  0.00           H
ATOM   2114  CG2 THR A 720      37.480  59.250  33.310  1.00  0.00           C
ATOM   2115 HG21 THR A 720      37.410  59.560  34.370  1.00  0.00           H
ATOM   2116 HG22 THR A 720      36.740  58.460  33.070  1.00  0.00           H
ATOM   2117 HG23 THR A 720      37.400  60.090  32.590  1.00  0.00           H
ATOM   2118  C   THR A 720      40.430  57.690  34.910  1.00  0.00           C
ATOM   2119  O   THR A 720      40.590  57.660  36.120  1.00  0.00           O
ATOM   2120  N   ARG A 721      41.540  57.540  34.110  1.00  0.00           N
ATOM   2121  HN  ARG A 721      41.490  57.330  33.140  1.00  0.00           H
ATOM   2122  CA  ARG A 721      42.870  57.390  34.590  1.00  0.00           C
ATOM   2123  HA  ARG A 721      42.870  56.570  35.310  1.00  0.00           H
ATOM   2124  CB  ARG A 721      43.920  57.200  33.420  1.00  0.00           C
ATOM   2125  HB1 ARG A 721      44.940  57.320  33.840  1.00  0.00           H
ATOM   2126  HB2 ARG A 721      43.820  57.950  32.610  1.00  0.00           H
ATOM   2127  CG  ARG A 721      43.790  55.790  32.830  1.00  0.00           C
ATOM   2128  HG1 ARG A 721      44.620  55.710  32.100  1.00  0.00           H
ATOM   2129  HG2 ARG A 721      42.820  55.780  32.300  1.00  0.00           H
ATOM   2130  CD  ARG A 721      43.900  54.620  33.790  1.00  0.00           C
ATOM   2131  HD1 ARG A 721      43.780  53.700  33.190  1.00  0.00           H
ATOM   2132  HD2 ARG A 721      43.220  54.630  34.680  1.00  0.00           H
ATOM   2133  NE  ARG A 721      45.360  54.740  34.280  1.00  0.00           N
ATOM   2134  HE  ARG A 721      46.120  55.080  33.730  1.00  0.00           H
ATOM   2135  CZ  ARG A 721      45.770  54.200  35.440  1.00  0.00           C
ATOM   2136  NH1 ARG A 721      44.970  53.730  36.380  1.00  0.00           N
ATOM   2137 HH11 ARG A 721      43.990  53.690  36.200  1.00  0.00           H
ATOM   2138 HH12 ARG A 721      45.280  53.220  37.170  1.00  0.00           H
ATOM   2139  NH2 ARG A 721      47.030  54.190  35.690  1.00  0.00           N
ATOM   2140 HH21 ARG A 721      47.710  54.610  35.080  1.00  0.00           H
ATOM   2141 HH22 ARG A 721      47.490  53.610  36.370  1.00  0.00           H
ATOM   2142  C   ARG A 721      43.390  58.480  35.490  1.00  0.00           C
ATOM   2143  O   ARG A 721      43.920  58.200  36.530  1.00  0.00           O
ATOM   2144  N   PHE A 722      43.170  59.760  35.110  1.00  0.00           N
ATOM   2145  HN  PHE A 722      42.610  59.810  34.280  1.00  0.00           H
ATOM   2146  CA  PHE A 722      43.470  60.940  36.030  1.00  0.00           C
ATOM   2147  HA  PHE A 722      44.540  61.060  36.080  1.00  0.00           H
ATOM   2148  CB  PHE A 722      42.870  62.230  35.330  1.00  0.00           C
ATOM   2149  HB1 PHE A 722      41.790  62.000  35.160  1.00  0.00           H
ATOM   2150  HB2 PHE A 722      43.270  62.580  34.360  1.00  0.00           H
ATOM   2151  CG  PHE A 722      42.990  63.530  36.200  1.00  0.00           C
ATOM   2152  CD1 PHE A 722      43.950  64.580  35.960  1.00  0.00           C
ATOM   2153  HD1 PHE A 722      44.590  64.570  35.100  1.00  0.00           H
ATOM   2154  CE1 PHE A 722      44.050  65.610  36.910  1.00  0.00           C
ATOM   2155  HE1 PHE A 722      44.870  66.310  36.790  1.00  0.00           H
ATOM   2156  CZ  PHE A 722      43.040  65.890  37.820  1.00  0.00           C
ATOM   2157  HZ  PHE A 722      43.070  66.660  38.580  1.00  0.00           H
ATOM   2158  CD2 PHE A 722      41.960  63.810  37.150  1.00  0.00           C
ATOM   2159  HD2 PHE A 722      41.150  63.120  37.320  1.00  0.00           H
ATOM   2160  CE2 PHE A 722      41.940  65.040  37.820  1.00  0.00           C
ATOM   2161  HE2 PHE A 722      41.190  65.240  38.570  1.00  0.00           H
ATOM   2162  C   PHE A 722      43.010  60.750  37.450  1.00  0.00           C
ATOM   2163  O   PHE A 722      43.710  61.000  38.390  1.00  0.00           O
ATOM   2164  N   THR A 723      41.750  60.440  37.690  1.00  0.00           N
ATOM   2165  HN  THR A 723      41.250  60.120  36.890  1.00  0.00           H
ATOM   2166  CA  THR A 723      41.200  60.270  39.010  1.00  0.00           C
ATOM   2167  HA  THR A 723      41.460  61.160  39.560  1.00  0.00           H
ATOM   2168  CB  THR A 723      39.710  60.190  38.890  1.00  0.00           C
ATOM   2169  HB  THR A 723      39.520  59.470  38.060  1.00  0.00           H
ATOM   2170  OG1 THR A 723      39.130  61.450  38.620  1.00  0.00           O
ATOM   2171  HG1 THR A 723      38.880  61.340  37.700  1.00  0.00           H
ATOM   2172  CG2 THR A 723      38.900  59.770  40.140  1.00  0.00           C
ATOM   2173 HG21 THR A 723      37.820  59.830  39.900  1.00  0.00           H
ATOM   2174 HG22 THR A 723      39.090  60.290  41.100  1.00  0.00           H
ATOM   2175 HG23 THR A 723      39.170  58.710  40.320  1.00  0.00           H
ATOM   2176  C   THR A 723      41.730  59.140  39.800  1.00  0.00           C
ATOM   2177  O   THR A 723      42.080  59.280  40.980  1.00  0.00           O
ATOM   2178  N   GLU A 724      41.870  57.930  39.170  1.00  0.00           N
ATOM   2179  HN  GLU A 724      41.470  57.910  38.250  1.00  0.00           H
ATOM   2180  CA  GLU A 724      42.600  56.780  39.670  1.00  0.00           C
ATOM   2181  HA  GLU A 724      42.070  56.420  40.540  1.00  0.00           H
ATOM   2182  CB  GLU A 724      42.680  55.710  38.600  1.00  0.00           C
ATOM   2183  HB1 GLU A 724      43.330  54.840  38.830  1.00  0.00           H
ATOM   2184  HB2 GLU A 724      43.010  56.150  37.630  1.00  0.00           H
ATOM   2185  CG  GLU A 724      41.260  55.020  38.390  1.00  0.00           C
ATOM   2186  HG1 GLU A 724      40.500  55.810  38.230  1.00  0.00           H
ATOM   2187  HG2 GLU A 724      40.950  54.530  39.350  1.00  0.00           H
ATOM   2188  CD  GLU A 724      41.230  54.030  37.300  1.00  0.00           C
ATOM   2189  OE1 GLU A 724      40.180  53.590  36.800  1.00  0.00           O
ATOM   2190  OE2 GLU A 724      42.290  53.680  36.780  1.00  0.00           O
ATOM   2191  C   GLU A 724      44.000  56.990  40.190  1.00  0.00           C
ATOM   2192  O   GLU A 724      44.250  56.780  41.360  1.00  0.00           O
ATOM   2193  N   GLU A 725      44.870  57.490  39.270  1.00  0.00           N
ATOM   2194  HN  GLU A 725      44.590  57.710  38.330  1.00  0.00           H
ATOM   2195  CA  GLU A 725      46.220  57.920  39.700  1.00  0.00           C
ATOM   2196  HA  GLU A 725      46.730  57.020  40.020  1.00  0.00           H
ATOM   2197  CB  GLU A 725      46.830  58.400  38.390  1.00  0.00           C
ATOM   2198  HB1 GLU A 725      47.780  58.900  38.700  1.00  0.00           H
ATOM   2199  HB2 GLU A 725      46.140  59.150  37.960  1.00  0.00           H
ATOM   2200  CG  GLU A 725      47.190  57.270  37.430  1.00  0.00           C
ATOM   2201  HG1 GLU A 725      46.330  56.860  36.870  1.00  0.00           H
ATOM   2202  HG2 GLU A 725      47.460  56.320  37.960  1.00  0.00           H
ATOM   2203  CD  GLU A 725      48.270  57.680  36.450  1.00  0.00           C
ATOM   2204  OE1 GLU A 725      47.960  57.780  35.280  1.00  0.00           O
ATOM   2205  OE2 GLU A 725      49.470  57.920  36.840  1.00  0.00           O
ATOM   2206  C   GLU A 725      46.300  59.020  40.760  1.00  0.00           C
ATOM   2207  O   GLU A 725      47.010  58.890  41.670  1.00  0.00           O
ATOM   2208  N   ALA A 726      45.450  60.090  40.690  1.00  0.00           N
ATOM   2209  HN  ALA A 726      44.840  60.230  39.910  1.00  0.00           H
ATOM   2210  CA  ALA A 726      45.390  61.090  41.760  1.00  0.00           C
ATOM   2211  HA  ALA A 726      46.390  61.430  41.960  1.00  0.00           H
ATOM   2212  CB  ALA A 726      44.550  62.250  41.260  1.00  0.00           C
ATOM   2213  HB1 ALA A 726      43.530  62.060  40.870  1.00  0.00           H
ATOM   2214  HB2 ALA A 726      44.980  63.010  40.580  1.00  0.00           H
ATOM   2215  HB3 ALA A 726      44.400  62.920  42.130  1.00  0.00           H
ATOM   2216  C   ALA A 726      44.920  60.540  43.070  1.00  0.00           C
ATOM   2217  O   ALA A 726      45.490  60.980  44.100  1.00  0.00           O
ATOM   2218  N   PHE A 727      43.970  59.580  43.150  1.00  0.00           N
ATOM   2219  HN  PHE A 727      43.360  59.350  42.400  1.00  0.00           H
ATOM   2220  CA  PHE A 727      43.670  58.830  44.310  1.00  0.00           C
ATOM   2221  HA  PHE A 727      43.490  59.590  45.060  1.00  0.00           H
ATOM   2222  CB  PHE A 727      42.350  58.110  44.080  1.00  0.00           C
ATOM   2223  HB1 PHE A 727      42.380  57.240  43.380  1.00  0.00           H
ATOM   2224  HB2 PHE A 727      41.640  58.830  43.630  1.00  0.00           H
ATOM   2225  CG  PHE A 727      41.790  57.700  45.400  1.00  0.00           C
ATOM   2226  CD1 PHE A 727      41.610  56.320  45.680  1.00  0.00           C
ATOM   2227  HD1 PHE A 727      41.910  55.610  44.940  1.00  0.00           H
ATOM   2228  CE1 PHE A 727      40.900  55.920  46.800  1.00  0.00           C
ATOM   2229  HE1 PHE A 727      40.660  54.880  46.950  1.00  0.00           H
ATOM   2230  CZ  PHE A 727      40.380  56.870  47.740  1.00  0.00           C
ATOM   2231  HZ  PHE A 727      39.700  56.610  48.540  1.00  0.00           H
ATOM   2232  CD2 PHE A 727      41.330  58.650  46.270  1.00  0.00           C
ATOM   2233  HD2 PHE A 727      41.480  59.710  46.150  1.00  0.00           H
ATOM   2234  CE2 PHE A 727      40.620  58.210  47.460  1.00  0.00           C
ATOM   2235  HE2 PHE A 727      40.220  58.940  48.140  1.00  0.00           H
ATOM   2236  C   PHE A 727      44.720  57.820  44.800  1.00  0.00           C
ATOM   2237  O   PHE A 727      45.040  57.760  45.970  1.00  0.00           O
ATOM   2238  N   ALA A 728      45.300  57.000  43.900  1.00  0.00           N
ATOM   2239  HN  ALA A 728      44.830  56.940  43.030  1.00  0.00           H
ATOM   2240  CA  ALA A 728      46.360  56.060  44.320  1.00  0.00           C
ATOM   2241  HA  ALA A 728      45.990  55.310  45.010  1.00  0.00           H
ATOM   2242  CB  ALA A 728      46.800  55.300  43.080  1.00  0.00           C
ATOM   2243  HB1 ALA A 728      47.470  55.830  42.370  1.00  0.00           H
ATOM   2244  HB2 ALA A 728      45.970  55.000  42.420  1.00  0.00           H
ATOM   2245  HB3 ALA A 728      47.440  54.430  43.320  1.00  0.00           H
ATOM   2246  C   ALA A 728      47.600  56.700  44.870  1.00  0.00           C
ATOM   2247  O   ALA A 728      48.250  56.210  45.820  1.00  0.00           O
ATOM   2248  N   ALA A 729      48.020  57.810  44.210  1.00  0.00           N
ATOM   2249  HN  ALA A 729      47.570  58.030  43.350  1.00  0.00           H
ATOM   2250  CA  ALA A 729      49.250  58.630  44.520  1.00  0.00           C
ATOM   2251  HA  ALA A 729      50.030  57.930  44.260  1.00  0.00           H
ATOM   2252  CB  ALA A 729      49.180  59.810  43.500  1.00  0.00           C
ATOM   2253  HB1 ALA A 729      49.960  60.580  43.640  1.00  0.00           H
ATOM   2254  HB2 ALA A 729      48.230  60.400  43.590  1.00  0.00           H
ATOM   2255  HB3 ALA A 729      49.160  59.530  42.430  1.00  0.00           H
ATOM   2256  C   ALA A 729      49.310  59.030  45.890  1.00  0.00           C
ATOM   2257  O   ALA A 729      50.390  58.950  46.490  1.00  0.00           O
ATOM   2258  N   LEU A 730      48.220  59.480  46.490  1.00  0.00           N
ATOM   2259  HN  LEU A 730      47.380  59.750  45.990  1.00  0.00           H
ATOM   2260  CA  LEU A 730      48.270  59.770  47.900  1.00  0.00           C
ATOM   2261  HA  LEU A 730      49.000  60.560  47.950  1.00  0.00           H
ATOM   2262  CB  LEU A 730      46.820  60.320  48.260  1.00  0.00           C
ATOM   2263  HB1 LEU A 730      46.010  59.560  48.250  1.00  0.00           H
ATOM   2264  HB2 LEU A 730      46.580  61.140  47.550  1.00  0.00           H
ATOM   2265  CG  LEU A 730      46.800  60.940  49.730  1.00  0.00           C
ATOM   2266  HG  LEU A 730      47.050  60.230  50.550  1.00  0.00           H
ATOM   2267  CD1 LEU A 730      47.740  62.150  49.860  1.00  0.00           C
ATOM   2268 HD11 LEU A 730      48.810  61.880  49.790  1.00  0.00           H
ATOM   2269 HD12 LEU A 730      47.530  62.640  50.850  1.00  0.00           H
ATOM   2270 HD13 LEU A 730      47.460  62.940  49.150  1.00  0.00           H
ATOM   2271  CD2 LEU A 730      45.390  61.460  50.030  1.00  0.00           C
ATOM   2272 HD21 LEU A 730      44.610  60.740  50.370  1.00  0.00           H
ATOM   2273 HD22 LEU A 730      45.050  61.960  49.110  1.00  0.00           H
ATOM   2274 HD23 LEU A 730      45.390  62.300  50.760  1.00  0.00           H
ATOM   2275  C   LEU A 730      48.610  58.580  48.780  1.00  0.00           C
ATOM   2276  O   LEU A 730      49.420  58.690  49.650  1.00  0.00           O
ATOM   2277  N   ILE A 731      47.940  57.410  48.660  1.00  0.00           N
ATOM   2278  HN  ILE A 731      47.160  57.380  48.040  1.00  0.00           H
ATOM   2279  CA  ILE A 731      48.270  56.190  49.440  1.00  0.00           C
ATOM   2280  HA  ILE A 731      48.230  56.420  50.500  1.00  0.00           H
ATOM   2281  CB  ILE A 731      47.320  55.090  49.040  1.00  0.00           C
ATOM   2282  HB  ILE A 731      47.460  54.680  48.020  1.00  0.00           H
ATOM   2283  CG2 ILE A 731      47.520  53.770  49.860  1.00  0.00           C
ATOM   2284 HG21 ILE A 731      47.540  54.100  50.910  1.00  0.00           H
ATOM   2285 HG22 ILE A 731      48.440  53.290  49.460  1.00  0.00           H
ATOM   2286 HG23 ILE A 731      46.620  53.160  49.620  1.00  0.00           H
ATOM   2287  CG1 ILE A 731      45.830  55.520  49.230  1.00  0.00           C
ATOM   2288 HG11 ILE A 731      45.210  54.650  48.890  1.00  0.00           H
ATOM   2289 HG12 ILE A 731      45.540  56.390  48.590  1.00  0.00           H
ATOM   2290  CD  ILE A 731      45.530  55.950  50.670  1.00  0.00           C
ATOM   2291  HD1 ILE A 731      45.930  55.220  51.390  1.00  0.00           H
ATOM   2292  HD2 ILE A 731      44.420  55.970  50.820  1.00  0.00           H
ATOM   2293  HD3 ILE A 731      45.800  56.980  50.970  1.00  0.00           H
ATOM   2294  C   ILE A 731      49.760  55.780  49.160  1.00  0.00           C
ATOM   2295  O   ILE A 731      50.550  55.360  50.050  1.00  0.00           O
ATOM   2296  N   CYS A 732      50.240  55.900  47.850  1.00  0.00           N
ATOM   2297  HN  CYS A 732      49.610  56.280  47.200  1.00  0.00           H
ATOM   2298  CA  CYS A 732      51.590  55.570  47.450  1.00  0.00           C
ATOM   2299  HA  CYS A 732      51.800  54.540  47.700  1.00  0.00           H
ATOM   2300  CB  CYS A 732      51.850  55.870  45.920  1.00  0.00           C
ATOM   2301  HB1 CYS A 732      52.920  55.700  45.690  1.00  0.00           H
ATOM   2302  HB2 CYS A 732      51.650  56.930  45.670  1.00  0.00           H
ATOM   2303  SG  CYS A 732      50.870  54.710  44.890  1.00  0.00           S
ATOM   2304  HG1 CYS A 732      49.730  55.340  45.120  1.00  0.00           H
ATOM   2305  C   CYS A 732      52.680  56.420  48.190  1.00  0.00           C
ATOM   2306  O   CYS A 732      53.650  55.850  48.770  1.00  0.00           O
ATOM   2307  N   ILE A 733      52.400  57.730  48.210  1.00  0.00           N
ATOM   2308  HN  ILE A 733      51.630  58.120  47.690  1.00  0.00           H
ATOM   2309  CA  ILE A 733      53.260  58.700  48.850  1.00  0.00           C
ATOM   2310  HA  ILE A 733      54.310  58.450  48.800  1.00  0.00           H
ATOM   2311  CB  ILE A 733      53.080  60.130  48.200  1.00  0.00           C
ATOM   2312  HB  ILE A 733      51.980  60.280  48.130  1.00  0.00           H
ATOM   2313  CG2 ILE A 733      53.640  61.350  48.990  1.00  0.00           C
ATOM   2314 HG21 ILE A 733      54.730  61.200  48.990  1.00  0.00           H
ATOM   2315 HG22 ILE A 733      53.170  61.590  49.970  1.00  0.00           H
ATOM   2316 HG23 ILE A 733      53.460  62.290  48.420  1.00  0.00           H
ATOM   2317  CG1 ILE A 733      53.560  60.100  46.750  1.00  0.00           C
ATOM   2318 HG11 ILE A 733      53.350  59.120  46.270  1.00  0.00           H
ATOM   2319 HG12 ILE A 733      54.650  60.350  46.710  1.00  0.00           H
ATOM   2320  CD  ILE A 733      52.920  61.120  45.920  1.00  0.00           C
ATOM   2321  HD1 ILE A 733      53.280  61.110  44.870  1.00  0.00           H
ATOM   2322  HD2 ILE A 733      53.170  62.100  46.380  1.00  0.00           H
ATOM   2323  HD3 ILE A 733      51.830  60.950  46.060  1.00  0.00           H
ATOM   2324  C   ILE A 733      53.190  58.790  50.310  1.00  0.00           C
ATOM   2325  O   ILE A 733      54.150  59.110  51.020  1.00  0.00           O
ATOM   2326  N   ILE A 734      52.030  58.400  50.900  1.00  0.00           N
ATOM   2327  HN  ILE A 734      51.240  57.990  50.450  1.00  0.00           H
ATOM   2328  CA  ILE A 734      51.830  58.420  52.290  1.00  0.00           C
ATOM   2329  HA  ILE A 734      52.320  59.300  52.710  1.00  0.00           H
ATOM   2330  CB  ILE A 734      50.380  58.470  52.830  1.00  0.00           C
ATOM   2331  HB  ILE A 734      49.850  59.080  52.060  1.00  0.00           H
ATOM   2332  CG2 ILE A 734      49.760  57.110  52.860  1.00  0.00           C
ATOM   2333 HG21 ILE A 734      49.970  56.500  53.760  1.00  0.00           H
ATOM   2334 HG22 ILE A 734      49.910  56.490  51.950  1.00  0.00           H
ATOM   2335 HG23 ILE A 734      48.650  57.160  52.880  1.00  0.00           H
ATOM   2336  CG1 ILE A 734      50.280  59.340  54.120  1.00  0.00           C
ATOM   2337 HG11 ILE A 734      50.800  60.300  53.940  1.00  0.00           H
ATOM   2338 HG12 ILE A 734      50.760  58.810  54.960  1.00  0.00           H
ATOM   2339  CD  ILE A 734      48.860  59.750  54.540  1.00  0.00           C
ATOM   2340  HD1 ILE A 734      48.290  60.460  53.890  1.00  0.00           H
ATOM   2341  HD2 ILE A 734      48.750  60.200  55.550  1.00  0.00           H
ATOM   2342  HD3 ILE A 734      48.210  58.850  54.620  1.00  0.00           H
ATOM   2343  C   ILE A 734      52.540  57.180  52.910  1.00  0.00           C
ATOM   2344  O   ILE A 734      53.140  57.370  54.020  1.00  0.00           O
ATOM   2345  N   PHE A 735      52.550  55.970  52.400  1.00  0.00           N
ATOM   2346  HN  PHE A 735      51.940  55.760  51.630  1.00  0.00           H
ATOM   2347  CA  PHE A 735      53.290  54.760  52.960  1.00  0.00           C
ATOM   2348  HA  PHE A 735      53.070  54.570  54.000  1.00  0.00           H
ATOM   2349  CB  PHE A 735      53.130  53.530  52.100  1.00  0.00           C
ATOM   2350  HB1 PHE A 735      53.870  52.740  52.350  1.00  0.00           H
ATOM   2351  HB2 PHE A 735      53.300  53.900  51.070  1.00  0.00           H
ATOM   2352  CG  PHE A 735      51.780  52.880  52.130  1.00  0.00           C
ATOM   2353  CD1 PHE A 735      51.670  51.580  51.490  1.00  0.00           C
ATOM   2354  HD1 PHE A 735      52.580  51.230  51.010  1.00  0.00           H
ATOM   2355  CE1 PHE A 735      50.530  50.820  51.620  1.00  0.00           C
ATOM   2356  HE1 PHE A 735      50.500  49.860  51.110  1.00  0.00           H
ATOM   2357  CZ  PHE A 735      49.430  51.350  52.230  1.00  0.00           C
ATOM   2358  HZ  PHE A 735      48.540  50.740  52.290  1.00  0.00           H
ATOM   2359  CD2 PHE A 735      50.710  53.280  52.850  1.00  0.00           C
ATOM   2360  HD2 PHE A 735      50.820  54.110  53.520  1.00  0.00           H
ATOM   2361  CE2 PHE A 735      49.540  52.530  53.000  1.00  0.00           C
ATOM   2362  HE2 PHE A 735      48.690  53.010  53.480  1.00  0.00           H
ATOM   2363  C   PHE A 735      54.790  54.960  53.070  1.00  0.00           C
ATOM   2364  O   PHE A 735      55.460  54.750  54.060  1.00  0.00           O
ATOM   2365  N   ILE A 736      55.320  55.570  51.980  1.00  0.00           N
ATOM   2366  HN  ILE A 736      54.810  55.810  51.160  1.00  0.00           H
ATOM   2367  CA  ILE A 736      56.680  56.070  51.850  1.00  0.00           C
ATOM   2368  HA  ILE A 736      57.350  55.220  51.950  1.00  0.00           H
ATOM   2369  CB  ILE A 736      56.990  56.730  50.510  1.00  0.00           C
ATOM   2370  HB  ILE A 736      56.240  57.540  50.380  1.00  0.00           H
ATOM   2371  CG2 ILE A 736      58.410  57.340  50.440  1.00  0.00           C
ATOM   2372 HG21 ILE A 736      58.390  58.250  51.080  1.00  0.00           H
ATOM   2373 HG22 ILE A 736      58.710  57.660  49.420  1.00  0.00           H
ATOM   2374 HG23 ILE A 736      59.190  56.620  50.770  1.00  0.00           H
ATOM   2375  CG1 ILE A 736      56.850  55.800  49.290  1.00  0.00           C
ATOM   2376 HG11 ILE A 736      55.960  55.140  49.350  1.00  0.00           H
ATOM   2377 HG12 ILE A 736      57.740  55.140  49.210  1.00  0.00           H
ATOM   2378  CD  ILE A 736      56.740  56.630  48.010  1.00  0.00           C
ATOM   2379  HD1 ILE A 736      56.350  57.660  48.130  1.00  0.00           H
ATOM   2380  HD2 ILE A 736      56.100  56.020  47.320  1.00  0.00           H
ATOM   2381  HD3 ILE A 736      57.740  56.760  47.550  1.00  0.00           H
ATOM   2382  C   ILE A 736      56.980  57.010  52.940  1.00  0.00           C
ATOM   2383  O   ILE A 736      58.000  56.940  53.610  1.00  0.00           O
ATOM   2384  N   TYR A 737      56.070  57.930  53.280  1.00  0.00           N
ATOM   2385  HN  TYR A 737      55.290  58.110  52.670  1.00  0.00           H
ATOM   2386  CA  TYR A 737      56.150  58.880  54.340  1.00  0.00           C
ATOM   2387  HA  TYR A 737      57.150  59.290  54.360  1.00  0.00           H
ATOM   2388  CB  TYR A 737      54.980  59.940  54.370  1.00  0.00           C
ATOM   2389  HB1 TYR A 737      54.000  59.430  54.460  1.00  0.00           H
ATOM   2390  HB2 TYR A 737      54.930  60.290  53.320  1.00  0.00           H
ATOM   2391  CG  TYR A 737      55.090  61.000  55.290  1.00  0.00           C
ATOM   2392  CD1 TYR A 737      54.680  60.870  56.640  1.00  0.00           C
ATOM   2393  HD1 TYR A 737      54.200  59.970  57.000  1.00  0.00           H
ATOM   2394  CE1 TYR A 737      54.930  61.880  57.560  1.00  0.00           C
ATOM   2395  HE1 TYR A 737      54.570  61.740  58.570  1.00  0.00           H
ATOM   2396  CZ  TYR A 737      55.470  63.070  57.170  1.00  0.00           C
ATOM   2397  OH  TYR A 737      55.380  64.020  58.170  1.00  0.00           O
ATOM   2398  HH  TYR A 737      55.280  63.540  59.000  1.00  0.00           H
ATOM   2399  CD2 TYR A 737      55.680  62.200  54.870  1.00  0.00           C
ATOM   2400  HD2 TYR A 737      55.970  62.380  53.850  1.00  0.00           H
ATOM   2401  CE2 TYR A 737      55.830  63.270  55.860  1.00  0.00           C
ATOM   2402  HE2 TYR A 737      56.250  64.240  55.650  1.00  0.00           H
ATOM   2403  C   TYR A 737      56.040  58.140  55.680  1.00  0.00           C
ATOM   2404  O   TYR A 737      56.860  58.460  56.510  1.00  0.00           O
ATOM   2405  N   GLU A 738      55.060  57.320  55.940  1.00  0.00           N
ATOM   2406  HN  GLU A 738      54.330  57.270  55.280  1.00  0.00           H
ATOM   2407  CA  GLU A 738      54.810  56.630  57.170  1.00  0.00           C
ATOM   2408  HA  GLU A 738      54.780  57.300  58.010  1.00  0.00           H
ATOM   2409  CB  GLU A 738      53.380  56.090  57.230  1.00  0.00           C
ATOM   2410  HB1 GLU A 738      53.240  55.350  58.040  1.00  0.00           H
ATOM   2411  HB2 GLU A 738      53.180  55.600  56.240  1.00  0.00           H
ATOM   2412  CG  GLU A 738      52.320  57.200  57.620  1.00  0.00           C
ATOM   2413  HG1 GLU A 738      52.140  57.680  56.630  1.00  0.00           H
ATOM   2414  HG2 GLU A 738      52.750  57.780  58.450  1.00  0.00           H
ATOM   2415  CD  GLU A 738      51.050  56.470  58.140  1.00  0.00           C
ATOM   2416  OE1 GLU A 738      50.240  56.180  57.280  1.00  0.00           O
ATOM   2417  OE2 GLU A 738      50.920  56.300  59.370  1.00  0.00           O
ATOM   2418  C   GLU A 738      55.780  55.580  57.550  1.00  0.00           C
ATOM   2419  O   GLU A 738      55.920  55.310  58.720  1.00  0.00           O
ATOM   2420  N   ALA A 739      56.590  55.040  56.590  1.00  0.00           N
ATOM   2421  HN  ALA A 739      56.330  55.190  55.640  1.00  0.00           H
ATOM   2422  CA  ALA A 739      57.860  54.360  56.870  1.00  0.00           C
ATOM   2423  HA  ALA A 739      57.620  53.530  57.520  1.00  0.00           H
ATOM   2424  CB  ALA A 739      58.350  53.960  55.480  1.00  0.00           C
ATOM   2425  HB1 ALA A 739      58.580  54.850  54.860  1.00  0.00           H
ATOM   2426  HB2 ALA A 739      57.590  53.390  54.910  1.00  0.00           H
ATOM   2427  HB3 ALA A 739      59.240  53.310  55.370  1.00  0.00           H
ATOM   2428  C   ALA A 739      58.930  55.270  57.590  1.00  0.00           C
ATOM   2429  O   ALA A 739      59.450  54.930  58.650  1.00  0.00           O
ATOM   2430  N   LEU A 740      59.190  56.490  57.030  1.00  0.00           N
ATOM   2431  HN  LEU A 740      58.580  56.790  56.300  1.00  0.00           H
ATOM   2432  CA  LEU A 740      60.190  57.380  57.500  1.00  0.00           C
ATOM   2433  HA  LEU A 740      61.110  56.820  57.630  1.00  0.00           H
ATOM   2434  CB  LEU A 740      60.480  58.410  56.340  1.00  0.00           C
ATOM   2435  HB1 LEU A 740      61.240  59.160  56.650  1.00  0.00           H
ATOM   2436  HB2 LEU A 740      59.540  58.940  56.100  1.00  0.00           H
ATOM   2437  CG  LEU A 740      61.090  57.840  55.010  1.00  0.00           C
ATOM   2438  HG  LEU A 740      60.350  57.150  54.540  1.00  0.00           H
ATOM   2439  CD1 LEU A 740      61.260  58.970  53.990  1.00  0.00           C
ATOM   2440 HD11 LEU A 740      60.350  59.540  53.720  1.00  0.00           H
ATOM   2441 HD12 LEU A 740      61.580  58.540  53.030  1.00  0.00           H
ATOM   2442 HD13 LEU A 740      62.060  59.690  54.260  1.00  0.00           H
ATOM   2443  CD2 LEU A 740      62.370  57.120  55.150  1.00  0.00           C
ATOM   2444 HD21 LEU A 740      62.390  56.230  55.820  1.00  0.00           H
ATOM   2445 HD22 LEU A 740      63.230  57.680  55.570  1.00  0.00           H
ATOM   2446 HD23 LEU A 740      62.730  56.740  54.180  1.00  0.00           H
ATOM   2447  C   LEU A 740      59.830  58.110  58.740  1.00  0.00           C
ATOM   2448  O   LEU A 740      60.560  58.310  59.650  1.00  0.00           O
ATOM   2449  N   GLU A 741      58.500  58.380  58.920  1.00  0.00           N
ATOM   2450  HN  GLU A 741      57.840  58.180  58.190  1.00  0.00           H
ATOM   2451  CA  GLU A 741      57.890  58.910  60.110  1.00  0.00           C
ATOM   2452  HA  GLU A 741      58.480  59.800  60.250  1.00  0.00           H
ATOM   2453  CB  GLU A 741      56.440  59.470  59.860  1.00  0.00           C
ATOM   2454  HB1 GLU A 741      55.870  58.620  59.420  1.00  0.00           H
ATOM   2455  HB2 GLU A 741      56.630  60.270  59.110  1.00  0.00           H
ATOM   2456  CG  GLU A 741      55.660  59.910  61.090  1.00  0.00           C
ATOM   2457  HG1 GLU A 741      56.090  60.880  61.430  1.00  0.00           H
ATOM   2458  HG2 GLU A 741      55.710  59.080  61.830  1.00  0.00           H
ATOM   2459  CD  GLU A 741      54.190  60.180  60.960  1.00  0.00           C
ATOM   2460  OE1 GLU A 741      53.420  59.330  60.370  1.00  0.00           O
ATOM   2461  OE2 GLU A 741      53.780  61.290  61.370  1.00  0.00           O
ATOM   2462  C   GLU A 741      58.050  58.080  61.350  1.00  0.00           C
ATOM   2463  O   GLU A 741      58.430  58.550  62.410  1.00  0.00           O
ATOM   2464  N   LYS A 742      57.960  56.790  61.120  1.00  0.00           N
ATOM   2465  HN  LYS A 742      57.700  56.520  60.190  1.00  0.00           H
ATOM   2466  CA  LYS A 742      57.990  55.820  62.200  1.00  0.00           C
ATOM   2467  HA  LYS A 742      57.330  56.240  62.930  1.00  0.00           H
ATOM   2468  CB  LYS A 742      57.500  54.350  61.850  1.00  0.00           C
ATOM   2469  HB1 LYS A 742      58.170  53.840  61.130  1.00  0.00           H
ATOM   2470  HB2 LYS A 742      56.490  54.430  61.390  1.00  0.00           H
ATOM   2471  CG  LYS A 742      57.380  53.350  63.060  1.00  0.00           C
ATOM   2472  HG1 LYS A 742      58.370  52.960  63.340  1.00  0.00           H
ATOM   2473  HG2 LYS A 742      56.970  52.360  62.760  1.00  0.00           H
ATOM   2474  CD  LYS A 742      56.560  53.820  64.240  1.00  0.00           C
ATOM   2475  HD1 LYS A 742      55.490  53.570  64.050  1.00  0.00           H
ATOM   2476  HD2 LYS A 742      56.700  54.910  64.340  1.00  0.00           H
ATOM   2477  CE  LYS A 742      56.990  53.260  65.560  1.00  0.00           C
ATOM   2478  HE1 LYS A 742      57.960  53.730  65.820  1.00  0.00           H
ATOM   2479  HE2 LYS A 742      57.030  52.160  65.460  1.00  0.00           H
ATOM   2480  NZ  LYS A 742      56.060  53.530  66.680  1.00  0.00           N
ATOM   2481  HZ1 LYS A 742      55.060  53.540  66.370  1.00  0.00           H
ATOM   2482  HZ2 LYS A 742      56.160  54.520  66.990  1.00  0.00           H
ATOM   2483  HZ3 LYS A 742      56.240  52.940  67.520  1.00  0.00           H
ATOM   2484  C   LYS A 742      59.350  55.650  62.740  1.00  0.00           C
ATOM   2485  O   LYS A 742      59.560  55.380  63.920  1.00  0.00           O
ATOM   2486  N   LEU A 743      60.350  55.830  61.950  1.00  0.00           N
ATOM   2487  HN  LEU A 743      60.170  55.770  60.980  1.00  0.00           H
ATOM   2488  CA  LEU A 743      61.730  55.810  62.430  1.00  0.00           C
ATOM   2489  HA  LEU A 743      61.830  54.910  63.010  1.00  0.00           H
ATOM   2490  CB  LEU A 743      62.740  55.770  61.180  1.00  0.00           C
ATOM   2491  HB1 LEU A 743      63.770  55.740  61.600  1.00  0.00           H
ATOM   2492  HB2 LEU A 743      62.550  56.700  60.600  1.00  0.00           H
ATOM   2493  CG  LEU A 743      62.660  54.560  60.170  1.00  0.00           C
ATOM   2494  HG  LEU A 743      61.690  54.700  59.650  1.00  0.00           H
ATOM   2495  CD1 LEU A 743      63.820  54.650  59.130  1.00  0.00           C
ATOM   2496 HD11 LEU A 743      63.850  55.710  58.800  1.00  0.00           H
ATOM   2497 HD12 LEU A 743      63.630  53.950  58.290  1.00  0.00           H
ATOM   2498 HD13 LEU A 743      64.680  54.260  59.710  1.00  0.00           H
ATOM   2499  CD2 LEU A 743      62.540  53.170  60.850  1.00  0.00           C
ATOM   2500 HD21 LEU A 743      61.580  53.260  61.400  1.00  0.00           H
ATOM   2501 HD22 LEU A 743      63.390  52.970  61.560  1.00  0.00           H
ATOM   2502 HD23 LEU A 743      62.490  52.330  60.130  1.00  0.00           H
ATOM   2503  C   LEU A 743      62.160  56.930  63.360  1.00  0.00           C
ATOM   2504  O   LEU A 743      62.950  56.670  64.230  1.00  0.00           O
ATOM   2505  N   PHE A 744      61.620  58.160  63.190  1.00  0.00           N
ATOM   2506  HN  PHE A 744      60.950  58.360  62.470  1.00  0.00           H
ATOM   2507  CA  PHE A 744      61.850  59.320  64.060  1.00  0.00           C
ATOM   2508  HA  PHE A 744      62.910  59.270  64.260  1.00  0.00           H
ATOM   2509  CB  PHE A 744      61.420  60.720  63.470  1.00  0.00           C
ATOM   2510  HB1 PHE A 744      61.140  61.400  64.300  1.00  0.00           H
ATOM   2511  HB2 PHE A 744      60.570  60.450  62.810  1.00  0.00           H
ATOM   2512  CG  PHE A 744      62.380  61.300  62.560  1.00  0.00           C
ATOM   2513  CD1 PHE A 744      62.290  60.850  61.240  1.00  0.00           C
ATOM   2514  HD1 PHE A 744      61.510  60.210  60.830  1.00  0.00           H
ATOM   2515  CE1 PHE A 744      63.140  61.430  60.270  1.00  0.00           C
ATOM   2516  HE1 PHE A 744      62.940  61.200  59.240  1.00  0.00           H
ATOM   2517  CZ  PHE A 744      64.190  62.250  60.600  1.00  0.00           C
ATOM   2518  HZ  PHE A 744      64.940  62.580  59.900  1.00  0.00           H
ATOM   2519  CD2 PHE A 744      63.400  62.150  62.910  1.00  0.00           C
ATOM   2520  HD2 PHE A 744      63.540  62.490  63.920  1.00  0.00           H
ATOM   2521  CE2 PHE A 744      64.300  62.660  61.930  1.00  0.00           C
ATOM   2522  HE2 PHE A 744      65.150  63.210  62.300  1.00  0.00           H
ATOM   2523  C   PHE A 744      60.970  59.060  65.330  1.00  0.00           C
ATOM   2524  O   PHE A 744      61.290  59.510  66.440  1.00  0.00           O
ATOM   2525  N   ASP A 745      59.890  58.320  65.200  1.00  0.00           N
ATOM   2526  HN  ASP A 745      59.680  57.970  64.290  1.00  0.00           H
ATOM   2527  CA  ASP A 745      59.010  57.970  66.300  1.00  0.00           C
ATOM   2528  HA  ASP A 745      58.910  58.780  67.010  1.00  0.00           H
ATOM   2529  CB  ASP A 745      57.650  57.600  65.720  1.00  0.00           C
ATOM   2530  HB1 ASP A 745      57.750  56.610  65.220  1.00  0.00           H
ATOM   2531  HB2 ASP A 745      57.260  58.360  65.000  1.00  0.00           H
ATOM   2532  CG  ASP A 745      56.610  57.350  66.820  1.00  0.00           C
ATOM   2533  OD1 ASP A 745      56.380  56.150  67.210  1.00  0.00           O
ATOM   2534  OD2 ASP A 745      56.110  58.350  67.370  1.00  0.00           O
ATOM   2535  C   ASP A 745      59.640  56.830  67.140  1.00  0.00           C
ATOM   2536  O   ASP A 745      59.650  56.870  68.380  1.00  0.00           O
ATOM   2537  N   LEU A 746      60.190  55.840  66.510  1.00  0.00           N
ATOM   2538  HN  LEU A 746      60.050  55.760  65.520  1.00  0.00           H
ATOM   2539  CA  LEU A 746      61.130  54.820  67.040  1.00  0.00           C
ATOM   2540  HA  LEU A 746      60.590  54.270  67.800  1.00  0.00           H
ATOM   2541  CB  LEU A 746      61.550  53.800  65.940  1.00  0.00           C
ATOM   2542  HB1 LEU A 746      61.800  54.310  64.980  1.00  0.00           H
ATOM   2543  HB2 LEU A 746      60.620  53.210  65.780  1.00  0.00           H
ATOM   2544  CG  LEU A 746      62.590  52.780  66.270  1.00  0.00           C
ATOM   2545  HG  LEU A 746      63.510  53.350  66.500  1.00  0.00           H
ATOM   2546  CD1 LEU A 746      62.020  51.850  67.350  1.00  0.00           C
ATOM   2547 HD11 LEU A 746      60.940  51.670  67.170  1.00  0.00           H
ATOM   2548 HD12 LEU A 746      62.010  52.280  68.370  1.00  0.00           H
ATOM   2549 HD13 LEU A 746      62.570  50.880  67.270  1.00  0.00           H
ATOM   2550  CD2 LEU A 746      62.840  51.950  64.960  1.00  0.00           C
ATOM   2551 HD21 LEU A 746      63.330  51.020  65.310  1.00  0.00           H
ATOM   2552 HD22 LEU A 746      63.470  52.600  64.320  1.00  0.00           H
ATOM   2553 HD23 LEU A 746      61.880  51.660  64.480  1.00  0.00           H
ATOM   2554  C   LEU A 746      62.360  55.210  67.810  1.00  0.00           C
ATOM   2555  O   LEU A 746      62.600  54.770  68.950  1.00  0.00           O
ATOM   2556  N   GLY A 747      63.070  56.250  67.320  1.00  0.00           N
ATOM   2557  HN  GLY A 747      62.770  56.480  66.400  1.00  0.00           H
ATOM   2558  CA  GLY A 747      64.230  57.000  67.760  1.00  0.00           C
ATOM   2559  HA1 GLY A 747      64.540  57.650  66.950  1.00  0.00           H
ATOM   2560  HA2 GLY A 747      65.030  56.370  68.120  1.00  0.00           H
ATOM   2561  C   GLY A 747      64.010  57.850  69.000  1.00  0.00           C
ATOM   2562  O   GLY A 747      64.960  58.140  69.710  1.00  0.00           O
ATOM   2563  N   GLU A 748      62.730  58.090  69.330  1.00  0.00           N
ATOM   2564  HN  GLU A 748      62.010  58.110  68.650  1.00  0.00           H
ATOM   2565  CA  GLU A 748      62.390  58.560  70.670  1.00  0.00           C
ATOM   2566  HA  GLU A 748      63.040  59.380  70.910  1.00  0.00           H
ATOM   2567  CB  GLU A 748      60.960  59.150  70.730  1.00  0.00           C
ATOM   2568  HB1 GLU A 748      60.560  59.370  71.740  1.00  0.00           H
ATOM   2569  HB2 GLU A 748      60.290  58.460  70.150  1.00  0.00           H
ATOM   2570  CG  GLU A 748      60.900  60.560  70.010  1.00  0.00           C
ATOM   2571  HG1 GLU A 748      61.270  60.410  68.970  1.00  0.00           H
ATOM   2572  HG2 GLU A 748      61.430  61.340  70.600  1.00  0.00           H
ATOM   2573  CD  GLU A 748      59.440  61.040  69.910  1.00  0.00           C
ATOM   2574  OE1 GLU A 748      58.970  61.340  68.790  1.00  0.00           O
ATOM   2575  OE2 GLU A 748      58.830  61.170  70.980  1.00  0.00           O
ATOM   2576  C   GLU A 748      62.540  57.520  71.840  1.00  0.00           C
ATOM   2577  O   GLU A 748      62.760  57.940  72.950  1.00  0.00           O
ATOM   2578  N   THR A 749      62.450  56.160  71.580  1.00  0.00           N
ATOM   2579  HN  THR A 749      62.190  55.860  70.660  1.00  0.00           H
ATOM   2580  CA  THR A 749      62.450  55.230  72.630  1.00  0.00           C
ATOM   2581  HA  THR A 749      62.150  55.720  73.540  1.00  0.00           H
ATOM   2582  CB  THR A 749      61.480  54.020  72.270  1.00  0.00           C
ATOM   2583  HB  THR A 749      61.750  53.180  72.950  1.00  0.00           H
ATOM   2584  OG1 THR A 749      61.590  53.460  70.950  1.00  0.00           O
ATOM   2585  HG1 THR A 749      62.090  54.080  70.410  1.00  0.00           H
ATOM   2586  CG2 THR A 749      59.970  54.520  72.440  1.00  0.00           C
ATOM   2587 HG21 THR A 749      59.800  55.110  73.370  1.00  0.00           H
ATOM   2588 HG22 THR A 749      59.240  53.700  72.340  1.00  0.00           H
ATOM   2589 HG23 THR A 749      59.750  55.200  71.580  1.00  0.00           H
ATOM   2590  C   THR A 749      63.810  54.710  72.890  1.00  0.00           C
ATOM   2591  O   THR A 749      63.990  54.180  73.980  1.00  0.00           O
ATOM   2592  N   TYR A 750      64.790  54.900  72.030  1.00  0.00           N
ATOM   2593  HN  TYR A 750      64.580  55.540  71.300  1.00  0.00           H
ATOM   2594  CA  TYR A 750      66.090  54.270  72.020  1.00  0.00           C
ATOM   2595  HA  TYR A 750      66.320  53.920  73.000  1.00  0.00           H
ATOM   2596  CB  TYR A 750      66.140  53.200  70.930  1.00  0.00           C
ATOM   2597  HB1 TYR A 750      67.110  52.710  70.730  1.00  0.00           H
ATOM   2598  HB2 TYR A 750      65.850  53.710  69.970  1.00  0.00           H
ATOM   2599  CG  TYR A 750      65.150  52.130  71.240  1.00  0.00           C
ATOM   2600  CD1 TYR A 750      64.430  51.550  70.240  1.00  0.00           C
ATOM   2601  HD1 TYR A 750      64.500  51.900  69.220  1.00  0.00           H
ATOM   2602  CE1 TYR A 750      63.580  50.470  70.570  1.00  0.00           C
ATOM   2603  HE1 TYR A 750      62.890  49.960  69.920  1.00  0.00           H
ATOM   2604  CZ  TYR A 750      63.640  49.910  71.830  1.00  0.00           C
ATOM   2605  OH  TYR A 750      62.820  48.800  72.090  1.00  0.00           O
ATOM   2606  HH  TYR A 750      62.990  48.550  73.000  1.00  0.00           H
ATOM   2607  CD2 TYR A 750      65.100  51.680  72.550  1.00  0.00           C
ATOM   2608  HD2 TYR A 750      65.810  52.060  73.270  1.00  0.00           H
ATOM   2609  CE2 TYR A 750      64.420  50.530  72.880  1.00  0.00           C
ATOM   2610  HE2 TYR A 750      64.440  49.940  73.780  1.00  0.00           H
ATOM   2611  C   TYR A 750      67.150  55.350  71.780  1.00  0.00           C
ATOM   2612  O   TYR A 750      67.040  56.100  70.840  1.00  0.00           O
ATOM   2613  N   ALA A 751      68.140  55.340  72.750  1.00  0.00           N
ATOM   2614  HN  ALA A 751      67.910  54.930  73.630  1.00  0.00           H
ATOM   2615  CA  ALA A 751      69.480  55.990  72.630  1.00  0.00           C
ATOM   2616  HA  ALA A 751      69.270  57.020  72.890  1.00  0.00           H
ATOM   2617  CB  ALA A 751      70.400  55.420  73.770  1.00  0.00           C
ATOM   2618  HB1 ALA A 751      70.400  54.310  73.810  1.00  0.00           H
ATOM   2619  HB2 ALA A 751      69.850  55.620  74.710  1.00  0.00           H
ATOM   2620  HB3 ALA A 751      71.460  55.740  73.820  1.00  0.00           H
ATOM   2621  C   ALA A 751      70.240  55.800  71.300  1.00  0.00           C
ATOM   2622  O   ALA A 751      70.120  54.780  70.660  1.00  0.00           O
ATOM   2623  N   PHE A 752      71.170  56.640  70.980  1.00  0.00           N
ATOM   2624  HN  PHE A 752      71.300  57.440  71.550  1.00  0.00           H
ATOM   2625  CA  PHE A 752      72.020  56.620  69.800  1.00  0.00           C
ATOM   2626  HA  PHE A 752      71.720  55.770  69.210  1.00  0.00           H
ATOM   2627  CB  PHE A 752      71.780  57.950  69.050  1.00  0.00           C
ATOM   2628  HB1 PHE A 752      71.570  58.810  69.720  1.00  0.00           H
ATOM   2629  HB2 PHE A 752      70.800  57.820  68.540  1.00  0.00           H
ATOM   2630  CG  PHE A 752      72.830  58.220  68.020  1.00  0.00           C
ATOM   2631  CD1 PHE A 752      73.970  58.990  68.390  1.00  0.00           C
ATOM   2632  HD1 PHE A 752      74.120  59.280  69.420  1.00  0.00           H
ATOM   2633  CE1 PHE A 752      74.890  59.320  67.410  1.00  0.00           C
ATOM   2634  HE1 PHE A 752      75.780  59.870  67.690  1.00  0.00           H
ATOM   2635  CZ  PHE A 752      74.680  58.950  66.120  1.00  0.00           C
ATOM   2636  HZ  PHE A 752      75.340  59.220  65.300  1.00  0.00           H
ATOM   2637  CD2 PHE A 752      72.640  57.760  66.730  1.00  0.00           C
ATOM   2638  HD2 PHE A 752      71.840  57.080  66.530  1.00  0.00           H
ATOM   2639  CE2 PHE A 752      73.610  58.080  65.820  1.00  0.00           C
ATOM   2640  HE2 PHE A 752      73.590  57.700  64.810  1.00  0.00           H
ATOM   2641  C   PHE A 752      73.470  56.450  70.280  1.00  0.00           C
ATOM   2642  O   PHE A 752      73.890  57.140  71.240  1.00  0.00           O
ATOM   2643  N   PRO A 822      74.370  55.660  69.760  1.00  0.00           N
ATOM   2644  CD  PRO A 822      75.800  55.780  70.050  1.00  0.00           C
ATOM   2645  HD1 PRO A 822      76.050  55.810  71.130  1.00  0.00           H
ATOM   2646  HD2 PRO A 822      76.060  56.740  69.570  1.00  0.00           H
ATOM   2647  CA  PRO A 822      74.090  54.780  68.570  1.00  0.00           C
ATOM   2648  HA  PRO A 822      73.660  55.230  67.690  1.00  0.00           H
ATOM   2649  CB  PRO A 822      75.480  54.390  68.120  1.00  0.00           C
ATOM   2650  HB1 PRO A 822      75.810  55.190  67.430  1.00  0.00           H
ATOM   2651  HB2 PRO A 822      75.590  53.430  67.570  1.00  0.00           H
ATOM   2652  CG  PRO A 822      76.430  54.580  69.380  1.00  0.00           C
ATOM   2653  HG1 PRO A 822      76.340  53.700  70.050  1.00  0.00           H
ATOM   2654  HG2 PRO A 822      77.470  54.780  69.050  1.00  0.00           H
ATOM   2655  C   PRO A 822      73.250  53.540  68.990  1.00  0.00           C
ATOM   2656  O   PRO A 822      72.140  53.430  68.640  1.00  0.00           O
ATOM   2657  N   ASP A 823      73.810  52.590  69.720  1.00  0.00           N
ATOM   2658  HN  ASP A 823      74.780  52.690  69.910  1.00  0.00           H
ATOM   2659  CA  ASP A 823      73.220  51.370  70.320  1.00  0.00           C
ATOM   2660  HA  ASP A 823      74.140  50.850  70.560  1.00  0.00           H
ATOM   2661  CB  ASP A 823      72.650  51.670  71.770  1.00  0.00           C
ATOM   2662  HB1 ASP A 823      72.250  50.750  72.260  1.00  0.00           H
ATOM   2663  HB2 ASP A 823      71.960  52.530  71.680  1.00  0.00           H
ATOM   2664  CG  ASP A 823      73.680  52.290  72.680  1.00  0.00           C
ATOM   2665  OD1 ASP A 823      74.840  52.480  72.260  1.00  0.00           O
ATOM   2666  OD2 ASP A 823      73.340  52.610  73.840  1.00  0.00           O
ATOM   2667  C   ASP A 823      72.160  50.670  69.460  1.00  0.00           C
ATOM   2668  O   ASP A 823      72.280  50.560  68.230  1.00  0.00           O
ATOM   2669  N   VAL A 824      71.010  50.250  70.060  1.00  0.00           N
ATOM   2670  HN  VAL A 824      70.880  50.590  70.990  1.00  0.00           H
ATOM   2671  CA  VAL A 824      69.860  49.600  69.360  1.00  0.00           C
ATOM   2672  HA  VAL A 824      70.250  48.670  68.980  1.00  0.00           H
ATOM   2673  CB  VAL A 824      68.690  49.220  70.330  1.00  0.00           C
ATOM   2674  HB  VAL A 824      68.330  50.090  70.920  1.00  0.00           H
ATOM   2675  CG1 VAL A 824      67.450  48.700  69.520  1.00  0.00           C
ATOM   2676 HG11 VAL A 824      66.620  48.350  70.170  1.00  0.00           H
ATOM   2677 HG12 VAL A 824      67.850  47.960  68.810  1.00  0.00           H
ATOM   2678 HG13 VAL A 824      66.880  49.490  68.970  1.00  0.00           H
ATOM   2679  CG2 VAL A 824      69.220  48.150  71.330  1.00  0.00           C
ATOM   2680 HG21 VAL A 824      69.480  47.310  70.670  1.00  0.00           H
ATOM   2681 HG22 VAL A 824      68.360  47.800  71.950  1.00  0.00           H
ATOM   2682 HG23 VAL A 824      69.970  48.500  72.080  1.00  0.00           H
ATOM   2683  C   VAL A 824      69.420  50.460  68.190  1.00  0.00           C
ATOM   2684  O   VAL A 824      69.090  49.990  67.060  1.00  0.00           O
ATOM   2685  N   LEU A 825      69.390  51.760  68.390  1.00  0.00           N
ATOM   2686  HN  LEU A 825      69.450  52.100  69.320  1.00  0.00           H
ATOM   2687  CA  LEU A 825      68.990  52.660  67.290  1.00  0.00           C
ATOM   2688  HA  LEU A 825      68.030  52.340  66.900  1.00  0.00           H
ATOM   2689  CB  LEU A 825      68.800  54.100  67.880  1.00  0.00           C
ATOM   2690  HB1 LEU A 825      69.780  54.350  68.330  1.00  0.00           H
ATOM   2691  HB2 LEU A 825      68.080  54.070  68.720  1.00  0.00           H
ATOM   2692  CG  LEU A 825      68.360  55.210  66.870  1.00  0.00           C
ATOM   2693  HG  LEU A 825      69.180  55.310  66.130  1.00  0.00           H
ATOM   2694  CD1 LEU A 825      67.050  54.870  66.180  1.00  0.00           C
ATOM   2695 HD11 LEU A 825      66.760  55.730  65.540  1.00  0.00           H
ATOM   2696 HD12 LEU A 825      66.180  54.580  66.810  1.00  0.00           H
ATOM   2697 HD13 LEU A 825      67.200  54.020  65.500  1.00  0.00           H
ATOM   2698  CD2 LEU A 825      68.200  56.430  67.720  1.00  0.00           C
ATOM   2699 HD21 LEU A 825      67.230  56.210  68.230  1.00  0.00           H
ATOM   2700 HD22 LEU A 825      68.110  57.310  67.050  1.00  0.00           H
ATOM   2701 HD23 LEU A 825      68.960  56.430  68.530  1.00  0.00           H
ATOM   2702  C   LEU A 825      69.820  52.640  66.030  1.00  0.00           C
ATOM   2703  O   LEU A 825      69.320  52.440  64.960  1.00  0.00           O
ATOM   2704  N   PHE A 826      71.200  52.640  66.190  1.00  0.00           N
ATOM   2705  HN  PHE A 826      71.430  52.440  67.140  1.00  0.00           H
ATOM   2706  CA  PHE A 826      72.130  52.500  65.100  1.00  0.00           C
ATOM   2707  HA  PHE A 826      71.870  53.320  64.440  1.00  0.00           H
ATOM   2708  CB  PHE A 826      73.580  52.660  65.660  1.00  0.00           C
ATOM   2709  HB1 PHE A 826      73.870  51.900  66.410  1.00  0.00           H
ATOM   2710  HB2 PHE A 826      73.600  53.710  66.040  1.00  0.00           H
ATOM   2711  CG  PHE A 826      74.540  52.710  64.550  1.00  0.00           C
ATOM   2712  CD1 PHE A 826      74.630  53.860  63.750  1.00  0.00           C
ATOM   2713  HD1 PHE A 826      73.820  54.590  63.710  1.00  0.00           H
ATOM   2714  CE1 PHE A 826      75.710  54.040  62.850  1.00  0.00           C
ATOM   2715  HE1 PHE A 826      75.790  55.010  62.370  1.00  0.00           H
ATOM   2716  CZ  PHE A 826      76.700  53.100  62.730  1.00  0.00           C
ATOM   2717  HZ  PHE A 826      77.560  53.260  62.100  1.00  0.00           H
ATOM   2718  CD2 PHE A 826      75.500  51.680  64.380  1.00  0.00           C
ATOM   2719  HD2 PHE A 826      75.580  50.810  65.020  1.00  0.00           H
ATOM   2720  CE2 PHE A 826      76.520  51.920  63.490  1.00  0.00           C
ATOM   2721  HE2 PHE A 826      77.200  51.100  63.370  1.00  0.00           H
ATOM   2722  C   PHE A 826      71.860  51.190  64.310  1.00  0.00           C
ATOM   2723  O   PHE A 826      71.780  51.220  63.080  1.00  0.00           O
ATOM   2724  N   TRP A 827      71.730  50.010  65.000  1.00  0.00           N
ATOM   2725  HN  TRP A 827      71.660  50.000  65.990  1.00  0.00           H
ATOM   2726  CA  TRP A 827      71.510  48.750  64.270  1.00  0.00           C
ATOM   2727  HA  TRP A 827      72.270  48.600  63.530  1.00  0.00           H
ATOM   2728  CB  TRP A 827      71.710  47.450  65.070  1.00  0.00           C
ATOM   2729  HB1 TRP A 827      71.680  46.610  64.360  1.00  0.00           H
ATOM   2730  HB2 TRP A 827      70.910  47.250  65.820  1.00  0.00           H
ATOM   2731  CG  TRP A 827      73.000  47.420  65.740  1.00  0.00           C
ATOM   2732  CD1 TRP A 827      73.230  47.610  67.040  1.00  0.00           C
ATOM   2733  HD1 TRP A 827      72.440  47.810  67.750  1.00  0.00           H
ATOM   2734  NE1 TRP A 827      74.610  47.650  67.280  1.00  0.00           N
ATOM   2735  HE1 TRP A 827      74.980  47.810  68.170  1.00  0.00           H
ATOM   2736  CE2 TRP A 827      75.260  47.380  66.050  1.00  0.00           C
ATOM   2737  CD2 TRP A 827      74.240  47.150  65.100  1.00  0.00           C
ATOM   2738  CE3 TRP A 827      74.580  46.780  63.740  1.00  0.00           C
ATOM   2739  HE3 TRP A 827      73.820  46.470  63.040  1.00  0.00           H
ATOM   2740  CZ3 TRP A 827      75.940  46.870  63.370  1.00  0.00           C
ATOM   2741  HZ3 TRP A 827      76.170  46.590  62.360  1.00  0.00           H
ATOM   2742  CZ2 TRP A 827      76.570  47.410  65.720  1.00  0.00           C
ATOM   2743  HZ2 TRP A 827      77.380  47.560  66.400  1.00  0.00           H
ATOM   2744  CH2 TRP A 827      76.860  47.050  64.400  1.00  0.00           C
ATOM   2745  HH2 TRP A 827      77.920  46.900  64.240  1.00  0.00           H
ATOM   2746  C   TRP A 827      70.170  48.660  63.560  1.00  0.00           C
ATOM   2747  O   TRP A 827      70.120  48.230  62.370  1.00  0.00           O
ATOM   2748  N   CYS A 828      69.080  49.280  64.170  1.00  0.00           N
ATOM   2749  HN  CYS A 828      69.130  49.670  65.080  1.00  0.00           H
ATOM   2750  CA  CYS A 828      67.840  49.430  63.450  1.00  0.00           C
ATOM   2751  HA  CYS A 828      67.500  48.450  63.160  1.00  0.00           H
ATOM   2752  CB  CYS A 828      66.790  49.980  64.460  1.00  0.00           C
ATOM   2753  HB1 CYS A 828      65.790  50.250  64.080  1.00  0.00           H
ATOM   2754  HB2 CYS A 828      67.290  50.830  64.960  1.00  0.00           H
ATOM   2755  SG  CYS A 828      66.510  48.810  65.760  1.00  0.00           S
ATOM   2756  HG1 CYS A 828      67.690  48.880  66.370  1.00  0.00           H
ATOM   2757  C   CYS A 828      68.050  50.310  62.150  1.00  0.00           C
ATOM   2758  O   CYS A 828      67.400  49.970  61.180  1.00  0.00           O
ATOM   2759  N   VAL A 829      68.820  51.390  62.230  1.00  0.00           N
ATOM   2760  HN  VAL A 829      69.220  51.690  63.090  1.00  0.00           H
ATOM   2761  CA  VAL A 829      69.170  52.250  61.050  1.00  0.00           C
ATOM   2762  HA  VAL A 829      68.210  52.560  60.660  1.00  0.00           H
ATOM   2763  CB  VAL A 829      69.830  53.580  61.430  1.00  0.00           C
ATOM   2764  HB  VAL A 829      70.690  53.420  62.130  1.00  0.00           H
ATOM   2765  CG1 VAL A 829      70.270  54.430  60.220  1.00  0.00           C
ATOM   2766 HG11 VAL A 829      70.590  55.440  60.580  1.00  0.00           H
ATOM   2767 HG12 VAL A 829      69.460  54.550  59.480  1.00  0.00           H
ATOM   2768 HG13 VAL A 829      71.070  54.000  59.590  1.00  0.00           H
ATOM   2769  CG2 VAL A 829      68.680  54.380  62.140  1.00  0.00           C
ATOM   2770 HG21 VAL A 829      69.150  55.300  62.550  1.00  0.00           H
ATOM   2771 HG22 VAL A 829      68.350  53.810  63.040  1.00  0.00           H
ATOM   2772 HG23 VAL A 829      67.850  54.700  61.490  1.00  0.00           H
ATOM   2773  C   VAL A 829      69.980  51.570  59.960  1.00  0.00           C
ATOM   2774  O   VAL A 829      69.820  51.730  58.780  1.00  0.00           O
ATOM   2775  N   ILE A 830      70.980  50.770  60.460  1.00  0.00           N
ATOM   2776  HN  ILE A 830      71.090  50.530  61.420  1.00  0.00           H
ATOM   2777  CA  ILE A 830      71.900  50.020  59.640  1.00  0.00           C
ATOM   2778  HA  ILE A 830      72.250  50.650  58.830  1.00  0.00           H
ATOM   2779  CB  ILE A 830      73.110  49.470  60.480  1.00  0.00           C
ATOM   2780  HB  ILE A 830      72.610  49.080  61.400  1.00  0.00           H
ATOM   2781  CG2 ILE A 830      73.860  48.230  59.900  1.00  0.00           C
ATOM   2782 HG21 ILE A 830      74.690  48.030  60.610  1.00  0.00           H
ATOM   2783 HG22 ILE A 830      74.270  48.440  58.880  1.00  0.00           H
ATOM   2784 HG23 ILE A 830      73.230  47.310  59.900  1.00  0.00           H
ATOM   2785  CG1 ILE A 830      74.040  50.610  60.810  1.00  0.00           C
ATOM   2786 HG11 ILE A 830      74.830  50.270  61.520  1.00  0.00           H
ATOM   2787 HG12 ILE A 830      73.510  51.360  61.440  1.00  0.00           H
ATOM   2788  CD  ILE A 830      74.760  51.170  59.610  1.00  0.00           C
ATOM   2789  HD1 ILE A 830      75.580  51.860  59.910  1.00  0.00           H
ATOM   2790  HD2 ILE A 830      74.130  51.650  58.830  1.00  0.00           H
ATOM   2791  HD3 ILE A 830      75.310  50.370  59.090  1.00  0.00           H
ATOM   2792  C   ILE A 830      71.170  48.860  59.030  1.00  0.00           C
ATOM   2793  O   ILE A 830      71.270  48.580  57.810  1.00  0.00           O
ATOM   2794  N   LEU A 831      70.360  48.170  59.720  1.00  0.00           N
ATOM   2795  HN  LEU A 831      70.170  48.340  60.700  1.00  0.00           H
ATOM   2796  CA  LEU A 831      69.540  47.150  59.130  1.00  0.00           C
ATOM   2797  HA  LEU A 831      70.160  46.540  58.510  1.00  0.00           H
ATOM   2798  CB  LEU A 831      68.730  46.410  60.270  1.00  0.00           C
ATOM   2799  HB1 LEU A 831      68.110  47.110  60.880  1.00  0.00           H
ATOM   2800  HB2 LEU A 831      69.440  45.980  61.000  1.00  0.00           H
ATOM   2801  CG  LEU A 831      67.900  45.240  59.870  1.00  0.00           C
ATOM   2802  HG  LEU A 831      66.970  45.610  59.360  1.00  0.00           H
ATOM   2803  CD1 LEU A 831      68.570  44.310  58.900  1.00  0.00           C
ATOM   2804 HD11 LEU A 831      67.830  43.490  58.740  1.00  0.00           H
ATOM   2805 HD12 LEU A 831      69.500  43.820  59.280  1.00  0.00           H
ATOM   2806 HD13 LEU A 831      68.780  44.790  57.920  1.00  0.00           H
ATOM   2807  CD2 LEU A 831      67.420  44.460  61.110  1.00  0.00           C
ATOM   2808 HD21 LEU A 831      66.730  43.620  60.860  1.00  0.00           H
ATOM   2809 HD22 LEU A 831      66.840  45.120  61.780  1.00  0.00           H
ATOM   2810 HD23 LEU A 831      68.250  43.950  61.660  1.00  0.00           H
ATOM   2811  C   LEU A 831      68.500  47.730  58.130  1.00  0.00           C
ATOM   2812  O   LEU A 831      68.300  47.270  57.020  1.00  0.00           O
ATOM   2813  N   PHE A 832      67.820  48.850  58.410  1.00  0.00           N
ATOM   2814  HN  PHE A 832      67.790  49.340  59.270  1.00  0.00           H
ATOM   2815  CA  PHE A 832      66.950  49.490  57.420  1.00  0.00           C
ATOM   2816  HA  PHE A 832      66.100  48.910  57.090  1.00  0.00           H
ATOM   2817  CB  PHE A 832      66.250  50.720  58.190  1.00  0.00           C
ATOM   2818  HB1 PHE A 832      67.010  51.400  58.630  1.00  0.00           H
ATOM   2819  HB2 PHE A 832      65.670  50.440  59.090  1.00  0.00           H
ATOM   2820  CG  PHE A 832      65.350  51.520  57.250  1.00  0.00           C
ATOM   2821  CD1 PHE A 832      64.090  50.980  56.980  1.00  0.00           C
ATOM   2822  HD1 PHE A 832      63.910  49.940  57.210  1.00  0.00           H
ATOM   2823  CE1 PHE A 832      63.210  51.700  56.060  1.00  0.00           C
ATOM   2824  HE1 PHE A 832      62.190  51.370  55.920  1.00  0.00           H
ATOM   2825  CZ  PHE A 832      63.610  52.950  55.580  1.00  0.00           C
ATOM   2826  HZ  PHE A 832      62.950  53.570  54.990  1.00  0.00           H
ATOM   2827  CD2 PHE A 832      65.740  52.690  56.670  1.00  0.00           C
ATOM   2828  HD2 PHE A 832      66.760  52.980  56.870  1.00  0.00           H
ATOM   2829  CE2 PHE A 832      64.830  53.470  55.900  1.00  0.00           C
ATOM   2830  HE2 PHE A 832      65.150  54.450  55.570  1.00  0.00           H
ATOM   2831  C   PHE A 832      67.550  49.940  56.140  1.00  0.00           C
ATOM   2832  O   PHE A 832      67.050  49.400  55.110  1.00  0.00           O
ATOM   2833  N   PHE A 833      68.680  50.740  56.140  1.00  0.00           N
ATOM   2834  HN  PHE A 833      68.990  51.100  57.010  1.00  0.00           H
ATOM   2835  CA  PHE A 833      69.390  51.010  54.860  1.00  0.00           C
ATOM   2836  HA  PHE A 833      68.630  51.440  54.230  1.00  0.00           H
ATOM   2837  CB  PHE A 833      70.420  52.180  55.030  1.00  0.00           C
ATOM   2838  HB1 PHE A 833      71.170  52.210  54.220  1.00  0.00           H
ATOM   2839  HB2 PHE A 833      71.020  52.090  55.970  1.00  0.00           H
ATOM   2840  CG  PHE A 833      69.680  53.520  54.960  1.00  0.00           C
ATOM   2841  CD1 PHE A 833      69.310  54.100  56.210  1.00  0.00           C
ATOM   2842  HD1 PHE A 833      69.740  53.720  57.110  1.00  0.00           H
ATOM   2843  CE1 PHE A 833      68.670  55.360  56.180  1.00  0.00           C
ATOM   2844  HE1 PHE A 833      68.420  55.830  57.110  1.00  0.00           H
ATOM   2845  CZ  PHE A 833      68.130  55.870  54.910  1.00  0.00           C
ATOM   2846  HZ  PHE A 833      67.380  56.650  54.920  1.00  0.00           H
ATOM   2847  CD2 PHE A 833      69.270  54.040  53.780  1.00  0.00           C
ATOM   2848  HD2 PHE A 833      69.410  53.460  52.870  1.00  0.00           H
ATOM   2849  CE2 PHE A 833      68.490  55.200  53.770  1.00  0.00           C
ATOM   2850  HE2 PHE A 833      68.080  55.540  52.830  1.00  0.00           H
ATOM   2851  C   PHE A 833      69.990  49.850  54.120  1.00  0.00           C
ATOM   2852  O   PHE A 833      69.860  49.790  52.900  1.00  0.00           O
ATOM   2853  N   THR A 834      70.500  48.850  54.840  1.00  0.00           N
ATOM   2854  HN  THR A 834      70.410  48.820  55.840  1.00  0.00           H
ATOM   2855  CA  THR A 834      70.780  47.610  54.130  1.00  0.00           C
ATOM   2856  HA  THR A 834      71.330  47.930  53.260  1.00  0.00           H
ATOM   2857  CB  THR A 834      71.750  46.710  54.910  1.00  0.00           C
ATOM   2858  HB  THR A 834      72.060  45.910  54.200  1.00  0.00           H
ATOM   2859  OG1 THR A 834      71.300  46.180  56.160  1.00  0.00           O
ATOM   2860  HG1 THR A 834      71.300  46.950  56.730  1.00  0.00           H
ATOM   2861  CG2 THR A 834      73.030  47.480  55.210  1.00  0.00           C
ATOM   2862 HG21 THR A 834      72.890  48.380  55.860  1.00  0.00           H
ATOM   2863 HG22 THR A 834      73.380  47.910  54.250  1.00  0.00           H
ATOM   2864 HG23 THR A 834      73.890  46.880  55.540  1.00  0.00           H
ATOM   2865  C   THR A 834      69.550  46.770  53.570  1.00  0.00           C
ATOM   2866  O   THR A 834      69.670  46.250  52.490  1.00  0.00           O
ATOM   2867  N   THR A 835      68.360  46.760  54.280  1.00  0.00           N
ATOM   2868  HN  THR A 835      68.440  47.000  55.240  1.00  0.00           H
ATOM   2869  CA  THR A 835      67.110  46.170  53.700  1.00  0.00           C
ATOM   2870  HA  THR A 835      67.290  45.110  53.570  1.00  0.00           H
ATOM   2871  CB  THR A 835      65.900  46.200  54.680  1.00  0.00           C
ATOM   2872  HB  THR A 835      65.440  47.200  54.830  1.00  0.00           H
ATOM   2873  OG1 THR A 835      66.260  45.760  55.940  1.00  0.00           O
ATOM   2874  HG1 THR A 835      67.000  46.340  56.180  1.00  0.00           H
ATOM   2875  CG2 THR A 835      64.810  45.210  54.120  1.00  0.00           C
ATOM   2876 HG21 THR A 835      64.000  45.280  54.880  1.00  0.00           H
ATOM   2877 HG22 THR A 835      65.140  44.150  54.140  1.00  0.00           H
ATOM   2878 HG23 THR A 835      64.420  45.480  53.120  1.00  0.00           H
ATOM   2879  C   THR A 835      66.660  46.800  52.370  1.00  0.00           C
ATOM   2880  O   THR A 835      66.450  46.090  51.360  1.00  0.00           O
ATOM   2881  N   PHE A 836      66.730  48.140  52.310  1.00  0.00           N
ATOM   2882  HN  PHE A 836      66.930  48.590  53.190  1.00  0.00           H
ATOM   2883  CA  PHE A 836      66.640  48.900  51.090  1.00  0.00           C
ATOM   2884  HA  PHE A 836      65.700  48.670  50.600  1.00  0.00           H
ATOM   2885  CB  PHE A 836      66.550  50.400  51.420  1.00  0.00           C
ATOM   2886  HB1 PHE A 836      67.410  50.820  51.970  1.00  0.00           H
ATOM   2887  HB2 PHE A 836      65.620  50.470  52.020  1.00  0.00           H
ATOM   2888  CG  PHE A 836      66.230  51.240  50.210  1.00  0.00           C
ATOM   2889  CD1 PHE A 836      67.120  52.250  49.750  1.00  0.00           C
ATOM   2890  HD1 PHE A 836      67.980  52.530  50.340  1.00  0.00           H
ATOM   2891  CE1 PHE A 836      66.810  53.040  48.580  1.00  0.00           C
ATOM   2892  HE1 PHE A 836      67.330  53.960  48.370  1.00  0.00           H
ATOM   2893  CZ  PHE A 836      65.690  52.690  47.860  1.00  0.00           C
ATOM   2894  HZ  PHE A 836      65.470  53.190  46.920  1.00  0.00           H
ATOM   2895  CD2 PHE A 836      65.150  50.900  49.410  1.00  0.00           C
ATOM   2896  HD2 PHE A 836      64.460  50.220  49.890  1.00  0.00           H
ATOM   2897  CE2 PHE A 836      64.850  51.590  48.220  1.00  0.00           C
ATOM   2898  HE2 PHE A 836      64.150  51.200  47.500  1.00  0.00           H
ATOM   2899  C   PHE A 836      67.730  48.550  49.990  1.00  0.00           C
ATOM   2900  O   PHE A 836      67.360  48.290  48.850  1.00  0.00           O
ATOM   2901  N   PHE A 837      69.020  48.540  50.320  1.00  0.00           N
ATOM   2902  HN  PHE A 837      69.290  48.770  51.250  1.00  0.00           H
ATOM   2903  CA  PHE A 837      70.100  48.070  49.500  1.00  0.00           C
ATOM   2904  HA  PHE A 837      70.120  48.810  48.720  1.00  0.00           H
ATOM   2905  CB  PHE A 837      71.480  48.240  50.270  1.00  0.00           C
ATOM   2906  HB1 PHE A 837      71.520  47.480  51.070  1.00  0.00           H
ATOM   2907  HB2 PHE A 837      71.530  49.280  50.630  1.00  0.00           H
ATOM   2908  CG  PHE A 837      72.630  48.010  49.280  1.00  0.00           C
ATOM   2909  CD1 PHE A 837      73.190  49.060  48.540  1.00  0.00           C
ATOM   2910  HD1 PHE A 837      72.830  50.080  48.630  1.00  0.00           H
ATOM   2911  CE1 PHE A 837      74.130  48.830  47.520  1.00  0.00           C
ATOM   2912  HE1 PHE A 837      74.490  49.650  46.910  1.00  0.00           H
ATOM   2913  CZ  PHE A 837      74.550  47.530  47.320  1.00  0.00           C
ATOM   2914  HZ  PHE A 837      75.270  47.410  46.520  1.00  0.00           H
ATOM   2915  CD2 PHE A 837      73.030  46.730  49.070  1.00  0.00           C
ATOM   2916  HD2 PHE A 837      72.590  45.870  49.540  1.00  0.00           H
ATOM   2917  CE2 PHE A 837      74.030  46.460  48.060  1.00  0.00           C
ATOM   2918  HE2 PHE A 837      74.250  45.440  47.790  1.00  0.00           H
ATOM   2919  C   PHE A 837      69.910  46.730  48.910  1.00  0.00           C
ATOM   2920  O   PHE A 837      70.080  46.610  47.680  1.00  0.00           O
ATOM   2921  N   LEU A 838      69.670  45.710  49.670  1.00  0.00           N
ATOM   2922  HN  LEU A 838      69.600  45.910  50.640  1.00  0.00           H
ATOM   2923  CA  LEU A 838      69.440  44.390  49.220  1.00  0.00           C
ATOM   2924  HA  LEU A 838      70.340  43.990  48.790  1.00  0.00           H
ATOM   2925  CB  LEU A 838      69.230  43.470  50.490  1.00  0.00           C
ATOM   2926  HB1 LEU A 838      68.470  43.870  51.200  1.00  0.00           H
ATOM   2927  HB2 LEU A 838      70.200  43.590  51.000  1.00  0.00           H
ATOM   2928  CG  LEU A 838      68.820  42.000  50.180  1.00  0.00           C
ATOM   2929  HG  LEU A 838      67.730  41.990  49.970  1.00  0.00           H
ATOM   2930  CD1 LEU A 838      69.590  41.320  49.020  1.00  0.00           C
ATOM   2931 HD11 LEU A 838      70.670  41.300  49.270  1.00  0.00           H
ATOM   2932 HD12 LEU A 838      69.590  41.980  48.130  1.00  0.00           H
ATOM   2933 HD13 LEU A 838      69.180  40.320  48.780  1.00  0.00           H
ATOM   2934  CD2 LEU A 838      69.110  41.060  51.330  1.00  0.00           C
ATOM   2935 HD21 LEU A 838      70.080  41.320  51.800  1.00  0.00           H
ATOM   2936 HD22 LEU A 838      69.080  39.990  51.030  1.00  0.00           H
ATOM   2937 HD23 LEU A 838      68.300  41.220  52.090  1.00  0.00           H
ATOM   2938  C   LEU A 838      68.230  44.270  48.300  1.00  0.00           C
ATOM   2939  O   LEU A 838      68.340  43.750  47.170  1.00  0.00           O
ATOM   2940  N   SER A 839      67.040  44.770  48.560  1.00  0.00           N
ATOM   2941  HN  SER A 839      66.870  45.260  49.400  1.00  0.00           H
ATOM   2942  CA  SER A 839      65.920  44.800  47.620  1.00  0.00           C
ATOM   2943  HA  SER A 839      65.620  43.810  47.330  1.00  0.00           H
ATOM   2944  CB  SER A 839      64.590  45.400  48.220  1.00  0.00           C
ATOM   2945  HB1 SER A 839      64.200  44.700  48.990  1.00  0.00           H
ATOM   2946  HB2 SER A 839      63.690  45.500  47.580  1.00  0.00           H
ATOM   2947  OG  SER A 839      64.710  46.700  48.870  1.00  0.00           O
ATOM   2948  HG1 SER A 839      65.240  46.570  49.660  1.00  0.00           H
ATOM   2949  C   SER A 839      66.110  45.530  46.410  1.00  0.00           C
ATOM   2950  O   SER A 839      65.610  45.170  45.330  1.00  0.00           O
ATOM   2951  N   SER A 840      66.810  46.730  46.400  1.00  0.00           N
ATOM   2952  HN  SER A 840      66.960  47.140  47.300  1.00  0.00           H
ATOM   2953  CA  SER A 840      67.240  47.370  45.170  1.00  0.00           C
ATOM   2954  HA  SER A 840      66.370  47.410  44.540  1.00  0.00           H
ATOM   2955  CB  SER A 840      67.800  48.830  45.450  1.00  0.00           C
ATOM   2956  HB1 SER A 840      66.950  49.430  45.840  1.00  0.00           H
ATOM   2957  HB2 SER A 840      68.240  49.240  44.520  1.00  0.00           H
ATOM   2958  OG  SER A 840      68.810  48.890  46.510  1.00  0.00           O
ATOM   2959  HG1 SER A 840      68.340  49.100  47.330  1.00  0.00           H
ATOM   2960  C   SER A 840      68.220  46.610  44.330  1.00  0.00           C
ATOM   2961  O   SER A 840      68.190  46.570  43.070  1.00  0.00           O
ATOM   2962  N   PHE A 841      69.200  45.990  45.000  1.00  0.00           N
ATOM   2963  HN  PHE A 841      69.460  46.260  45.930  1.00  0.00           H
ATOM   2964  CA  PHE A 841      70.150  45.170  44.390  1.00  0.00           C
ATOM   2965  HA  PHE A 841      70.650  45.740  43.610  1.00  0.00           H
ATOM   2966  CB  PHE A 841      71.200  44.800  45.490  1.00  0.00           C
ATOM   2967  HB1 PHE A 841      70.720  44.310  46.370  1.00  0.00           H
ATOM   2968  HB2 PHE A 841      71.560  45.800  45.820  1.00  0.00           H
ATOM   2969  CG  PHE A 841      72.270  43.900  44.920  1.00  0.00           C
ATOM   2970  CD1 PHE A 841      72.140  42.500  44.880  1.00  0.00           C
ATOM   2971  HD1 PHE A 841      71.230  42.010  45.200  1.00  0.00           H
ATOM   2972  CE1 PHE A 841      73.090  41.800  44.230  1.00  0.00           C
ATOM   2973  HE1 PHE A 841      72.920  40.730  44.110  1.00  0.00           H
ATOM   2974  CZ  PHE A 841      74.250  42.370  43.740  1.00  0.00           C
ATOM   2975  HZ  PHE A 841      74.920  41.780  43.130  1.00  0.00           H
ATOM   2976  CD2 PHE A 841      73.390  44.520  44.490  1.00  0.00           C
ATOM   2977  HD2 PHE A 841      73.520  45.600  44.590  1.00  0.00           H
ATOM   2978  CE2 PHE A 841      74.430  43.760  43.930  1.00  0.00           C
ATOM   2979  HE2 PHE A 841      75.370  44.240  43.710  1.00  0.00           H
ATOM   2980  C   PHE A 841      69.520  43.950  43.570  1.00  0.00           C
ATOM   2981  O   PHE A 841      69.810  43.640  42.440  1.00  0.00           O
ATOM   2982  N   LEU A 842      68.510  43.290  44.170  1.00  0.00           N
ATOM   2983  HN  LEU A 842      68.130  43.490  45.070  1.00  0.00           H
ATOM   2984  CA  LEU A 842      67.580  42.350  43.560  1.00  0.00           C
ATOM   2985  HA  LEU A 842      68.170  41.660  42.970  1.00  0.00           H
ATOM   2986  CB  LEU A 842      66.820  41.550  44.640  1.00  0.00           C
ATOM   2987  HB1 LEU A 842      66.020  40.850  44.320  1.00  0.00           H
ATOM   2988  HB2 LEU A 842      66.350  42.380  45.200  1.00  0.00           H
ATOM   2989  CG  LEU A 842      67.670  40.690  45.540  1.00  0.00           C
ATOM   2990  HG  LEU A 842      68.660  41.140  45.780  1.00  0.00           H
ATOM   2991  CD1 LEU A 842      66.780  40.250  46.730  1.00  0.00           C
ATOM   2992 HD11 LEU A 842      65.940  39.650  46.330  1.00  0.00           H
ATOM   2993 HD12 LEU A 842      66.470  41.120  47.340  1.00  0.00           H
ATOM   2994 HD13 LEU A 842      67.380  39.600  47.390  1.00  0.00           H
ATOM   2995  CD2 LEU A 842      68.090  39.390  44.720  1.00  0.00           C
ATOM   2996 HD21 LEU A 842      68.720  38.750  45.370  1.00  0.00           H
ATOM   2997 HD22 LEU A 842      68.760  39.610  43.870  1.00  0.00           H
ATOM   2998 HD23 LEU A 842      67.230  38.850  44.280  1.00  0.00           H
ATOM   2999  C   LEU A 842      66.590  42.940  42.490  1.00  0.00           C
ATOM   3000  O   LEU A 842      66.480  42.360  41.430  1.00  0.00           O
ATOM   3001  N   LYS A 843      65.920  44.090  42.710  1.00  0.00           N
ATOM   3002  HN  LYS A 843      65.860  44.480  43.630  1.00  0.00           H
ATOM   3003  CA  LYS A 843      65.190  44.680  41.710  1.00  0.00           C
ATOM   3004  HA  LYS A 843      64.360  44.030  41.490  1.00  0.00           H
ATOM   3005  CB  LYS A 843      64.650  46.030  42.270  1.00  0.00           C
ATOM   3006  HB1 LYS A 843      65.490  46.750  42.440  1.00  0.00           H
ATOM   3007  HB2 LYS A 843      64.160  45.770  43.230  1.00  0.00           H
ATOM   3008  CG  LYS A 843      63.490  46.710  41.460  1.00  0.00           C
ATOM   3009  HG1 LYS A 843      63.920  47.340  40.660  1.00  0.00           H
ATOM   3010  HG2 LYS A 843      62.790  47.270  42.100  1.00  0.00           H
ATOM   3011  CD  LYS A 843      62.490  45.700  40.810  1.00  0.00           C
ATOM   3012  HD1 LYS A 843      62.210  44.850  41.480  1.00  0.00           H
ATOM   3013  HD2 LYS A 843      63.060  45.080  40.080  1.00  0.00           H
ATOM   3014  CE  LYS A 843      61.280  46.220  40.180  1.00  0.00           C
ATOM   3015  HE1 LYS A 843      60.630  46.720  40.920  1.00  0.00           H
ATOM   3016  HE2 LYS A 843      60.720  45.410  39.680  1.00  0.00           H
ATOM   3017  NZ  LYS A 843      61.590  47.230  39.130  1.00  0.00           N
ATOM   3018  HZ1 LYS A 843      62.130  47.990  39.580  1.00  0.00           H
ATOM   3019  HZ2 LYS A 843      60.770  47.690  38.680  1.00  0.00           H
ATOM   3020  HZ3 LYS A 843      62.310  46.860  38.480  1.00  0.00           H
ATOM   3021  C   LYS A 843      65.910  45.050  40.500  1.00  0.00           C
ATOM   3022  O   LYS A 843      65.460  44.790  39.410  1.00  0.00           O
ATOM   3023  N   GLN A 844      67.140  45.560  40.640  1.00  0.00           N
ATOM   3024  HN  GLN A 844      67.470  45.940  41.490  1.00  0.00           H
ATOM   3025  CA  GLN A 844      67.910  45.950  39.470  1.00  0.00           C
ATOM   3026  HA  GLN A 844      67.230  46.290  38.690  1.00  0.00           H
ATOM   3027  CB  GLN A 844      68.870  47.140  39.820  1.00  0.00           C
ATOM   3028  HB1 GLN A 844      69.610  47.340  39.000  1.00  0.00           H
ATOM   3029  HB2 GLN A 844      69.460  46.760  40.680  1.00  0.00           H
ATOM   3030  CG  GLN A 844      68.110  48.380  40.200  1.00  0.00           C
ATOM   3031  HG1 GLN A 844      68.770  49.260  40.410  1.00  0.00           H
ATOM   3032  HG2 GLN A 844      67.500  48.290  41.120  1.00  0.00           H
ATOM   3033  CD  GLN A 844      67.110  48.890  39.140  1.00  0.00           C
ATOM   3034  OE1 GLN A 844      66.000  49.300  39.410  1.00  0.00           O
ATOM   3035  NE2 GLN A 844      67.530  48.930  37.830  1.00  0.00           N
ATOM   3036 HE21 GLN A 844      66.840  49.250  37.180  1.00  0.00           H
ATOM   3037 HE22 GLN A 844      68.450  48.640  37.630  1.00  0.00           H
ATOM   3038  C   GLN A 844      68.780  44.840  38.960  1.00  0.00           C
ATOM   3039  O   GLN A 844      69.570  45.080  38.070  1.00  0.00           O
ATOM   3040  N   PHE A 845      68.610  43.620  39.470  1.00  0.00           N
ATOM   3041  HN  PHE A 845      67.910  43.600  40.190  1.00  0.00           H
ATOM   3042  CA  PHE A 845      69.400  42.410  39.180  1.00  0.00           C
ATOM   3043  HA  PHE A 845      70.470  42.480  39.360  1.00  0.00           H
ATOM   3044  CB  PHE A 845      68.880  41.250  40.120  1.00  0.00           C
ATOM   3045  HB1 PHE A 845      67.800  41.060  39.970  1.00  0.00           H
ATOM   3046  HB2 PHE A 845      69.050  41.620  41.140  1.00  0.00           H
ATOM   3047  CG  PHE A 845      69.620  40.020  39.950  1.00  0.00           C
ATOM   3048  CD1 PHE A 845      70.740  39.900  40.790  1.00  0.00           C
ATOM   3049  HD1 PHE A 845      70.960  40.660  41.520  1.00  0.00           H
ATOM   3050  CE1 PHE A 845      71.470  38.780  40.700  1.00  0.00           C
ATOM   3051  HE1 PHE A 845      72.380  38.610  41.240  1.00  0.00           H
ATOM   3052  CZ  PHE A 845      71.230  37.800  39.730  1.00  0.00           C
ATOM   3053  HZ  PHE A 845      71.860  36.970  39.460  1.00  0.00           H
ATOM   3054  CD2 PHE A 845      69.240  39.000  39.100  1.00  0.00           C
ATOM   3055  HD2 PHE A 845      68.360  39.020  38.480  1.00  0.00           H
ATOM   3056  CE2 PHE A 845      70.080  37.880  38.950  1.00  0.00           C
ATOM   3057  HE2 PHE A 845      69.870  37.090  38.250  1.00  0.00           H
ATOM   3058  C   PHE A 845      69.170  42.100  37.700  1.00  0.00           C
ATOM   3059  O   PHE A 845      70.040  41.760  36.880  1.00  0.00           O
ATOM   3060  N   LYS A 846      67.870  42.200  37.210  1.00  0.00           N
ATOM   3061  HN  LYS A 846      67.130  42.390  37.850  1.00  0.00           H
ATOM   3062  CA  LYS A 846      67.460  41.800  35.880  1.00  0.00           C
ATOM   3063  HA  LYS A 846      67.690  40.750  35.800  1.00  0.00           H
ATOM   3064  CB  LYS A 846      65.930  41.890  35.740  1.00  0.00           C
ATOM   3065  HB1 LYS A 846      65.400  41.420  36.600  1.00  0.00           H
ATOM   3066  HB2 LYS A 846      65.590  41.340  34.840  1.00  0.00           H
ATOM   3067  CG  LYS A 846      65.440  43.340  35.740  1.00  0.00           C
ATOM   3068  HG1 LYS A 846      65.760  43.930  34.850  1.00  0.00           H
ATOM   3069  HG2 LYS A 846      65.750  43.860  36.670  1.00  0.00           H
ATOM   3070  CD  LYS A 846      63.870  43.260  35.780  1.00  0.00           C
ATOM   3071  HD1 LYS A 846      63.620  44.330  35.690  1.00  0.00           H
ATOM   3072  HD2 LYS A 846      63.460  42.810  36.720  1.00  0.00           H
ATOM   3073  CE  LYS A 846      63.230  42.530  34.500  1.00  0.00           C
ATOM   3074  HE1 LYS A 846      63.360  41.440  34.490  1.00  0.00           H
ATOM   3075  HE2 LYS A 846      63.730  42.950  33.600  1.00  0.00           H
ATOM   3076  NZ  LYS A 846      61.750  42.850  34.410  1.00  0.00           N
ATOM   3077  HZ1 LYS A 846      61.480  43.660  35.010  1.00  0.00           H
ATOM   3078  HZ2 LYS A 846      61.230  42.060  34.860  1.00  0.00           H
ATOM   3079  HZ3 LYS A 846      61.390  42.940  33.440  1.00  0.00           H
ATOM   3080  C   LYS A 846      68.210  42.530  34.740  1.00  0.00           C
ATOM   3081  O   LYS A 846      68.300  41.980  33.680  1.00  0.00           O
ATOM   3082  N   THR A 847      68.640  43.790  34.910  1.00  0.00           N
ATOM   3083  HN  THR A 847      68.450  44.210  35.800  1.00  0.00           H
ATOM   3084  CA  THR A 847      69.130  44.590  33.840  1.00  0.00           C
ATOM   3085  HA  THR A 847      68.730  44.260  32.890  1.00  0.00           H
ATOM   3086  CB  THR A 847      68.800  46.150  33.970  1.00  0.00           C
ATOM   3087  HB  THR A 847      69.570  46.790  33.480  1.00  0.00           H
ATOM   3088  OG1 THR A 847      68.680  46.530  35.330  1.00  0.00           O
ATOM   3089  HG1 THR A 847      69.570  46.610  35.650  1.00  0.00           H
ATOM   3090  CG2 THR A 847      67.460  46.480  33.310  1.00  0.00           C
ATOM   3091 HG21 THR A 847      67.080  47.530  33.370  1.00  0.00           H
ATOM   3092 HG22 THR A 847      66.620  45.920  33.780  1.00  0.00           H
ATOM   3093 HG23 THR A 847      67.480  46.150  32.250  1.00  0.00           H
ATOM   3094  C   THR A 847      70.650  44.530  33.760  1.00  0.00           C
ATOM   3095  O   THR A 847      71.300  44.920  32.810  1.00  0.00           O
ATOM   3096  N   LYS A 848      71.280  43.810  34.750  1.00  0.00           N
ATOM   3097  HN  LYS A 848      70.780  43.730  35.610  1.00  0.00           H
ATOM   3098  CA  LYS A 848      72.600  43.210  34.630  1.00  0.00           C
ATOM   3099  HA  LYS A 848      73.350  43.850  34.190  1.00  0.00           H
ATOM   3100  CB  LYS A 848      73.080  42.880  36.120  1.00  0.00           C
ATOM   3101  HB1 LYS A 848      74.160  42.660  36.220  1.00  0.00           H
ATOM   3102  HB2 LYS A 848      72.610  41.960  36.510  1.00  0.00           H
ATOM   3103  CG  LYS A 848      72.960  43.980  37.190  1.00  0.00           C
ATOM   3104  HG1 LYS A 848      73.530  43.600  38.070  1.00  0.00           H
ATOM   3105  HG2 LYS A 848      71.910  44.110  37.520  1.00  0.00           H
ATOM   3106  CD  LYS A 848      73.660  45.200  36.700  1.00  0.00           C
ATOM   3107  HD1 LYS A 848      73.020  45.590  35.870  1.00  0.00           H
ATOM   3108  HD2 LYS A 848      74.620  44.940  36.220  1.00  0.00           H
ATOM   3109  CE  LYS A 848      73.750  46.290  37.780  1.00  0.00           C
ATOM   3110  HE1 LYS A 848      74.110  47.240  37.350  1.00  0.00           H
ATOM   3111  HE2 LYS A 848      74.430  45.860  38.540  1.00  0.00           H
ATOM   3112  NZ  LYS A 848      72.380  46.510  38.210  1.00  0.00           N
ATOM   3113  HZ1 LYS A 848      72.330  47.370  38.790  1.00  0.00           H
ATOM   3114  HZ2 LYS A 848      72.060  45.670  38.720  1.00  0.00           H
ATOM   3115  HZ3 LYS A 848      71.770  46.790  37.410  1.00  0.00           H
ATOM   3116  C   LYS A 848      72.630  41.860  33.820  1.00  0.00           C
ATOM   3117  O   LYS A 848      71.620  41.340  33.440  1.00  0.00           O
ATOM   3118  N   ARG A 849      73.810  41.320  33.500  1.00  0.00           N
ATOM   3119  HN  ARG A 849      74.670  41.690  33.860  1.00  0.00           H
ATOM   3120  CA  ARG A 849      73.870  40.160  32.650  1.00  0.00           C
ATOM   3121  HA  ARG A 849      72.990  39.950  32.050  1.00  0.00           H
ATOM   3122  CB  ARG A 849      74.970  40.470  31.680  1.00  0.00           C
ATOM   3123  HB1 ARG A 849      75.160  39.510  31.190  1.00  0.00           H
ATOM   3124  HB2 ARG A 849      75.930  40.730  32.180  1.00  0.00           H
ATOM   3125  CG  ARG A 849      74.630  41.700  30.790  1.00  0.00           C
ATOM   3126  HG1 ARG A 849      75.370  41.630  29.960  1.00  0.00           H
ATOM   3127  HG2 ARG A 849      74.820  42.590  31.410  1.00  0.00           H
ATOM   3128  CD  ARG A 849      73.180  41.820  30.290  1.00  0.00           C
ATOM   3129  HD1 ARG A 849      73.190  42.800  29.770  1.00  0.00           H
ATOM   3130  HD2 ARG A 849      72.310  41.830  30.980  1.00  0.00           H
ATOM   3131  NE  ARG A 849      73.100  40.830  29.240  1.00  0.00           N
ATOM   3132  HE  ARG A 849      73.860  40.180  29.160  1.00  0.00           H
ATOM   3133  CZ  ARG A 849      72.150  40.730  28.340  1.00  0.00           C
ATOM   3134  NH1 ARG A 849      72.340  40.030  27.300  1.00  0.00           N
ATOM   3135 HH11 ARG A 849      73.290  39.790  27.070  1.00  0.00           H
ATOM   3136 HH12 ARG A 849      71.590  40.040  26.640  1.00  0.00           H
ATOM   3137  NH2 ARG A 849      70.990  41.300  28.470  1.00  0.00           N
ATOM   3138 HH21 ARG A 849      70.920  41.930  29.240  1.00  0.00           H
ATOM   3139 HH22 ARG A 849      70.220  41.160  27.840  1.00  0.00           H
ATOM   3140  C   ARG A 849      74.220  38.940  33.500  1.00  0.00           C
ATOM   3141  O   ARG A 849      74.620  37.860  33.060  1.00  0.00           O
ATOM   3142  N   TYR A 850      73.980  39.010  34.860  1.00  0.00           N
ATOM   3143  HN  TYR A 850      73.720  39.910  35.170  1.00  0.00           H
ATOM   3144  CA  TYR A 850      74.140  37.840  35.810  1.00  0.00           C
ATOM   3145  HA  TYR A 850      75.160  37.520  35.690  1.00  0.00           H
ATOM   3146  CB  TYR A 850      73.680  38.390  37.180  1.00  0.00           C
ATOM   3147  HB1 TYR A 850      73.820  37.620  37.970  1.00  0.00           H
ATOM   3148  HB2 TYR A 850      72.610  38.710  37.210  1.00  0.00           H
ATOM   3149  CG  TYR A 850      74.490  39.580  37.740  1.00  0.00           C
ATOM   3150  CD1 TYR A 850      75.750  39.950  37.260  1.00  0.00           C
ATOM   3151  HD1 TYR A 850      76.260  39.420  36.460  1.00  0.00           H
ATOM   3152  CE1 TYR A 850      76.460  41.010  37.940  1.00  0.00           C
ATOM   3153  HE1 TYR A 850      77.510  41.130  37.720  1.00  0.00           H
ATOM   3154  CZ  TYR A 850      75.880  41.750  38.950  1.00  0.00           C
ATOM   3155  OH  TYR A 850      76.650  42.610  39.750  1.00  0.00           O
ATOM   3156  HH  TYR A 850      77.590  42.480  39.540  1.00  0.00           H
ATOM   3157  CD2 TYR A 850      73.900  40.320  38.820  1.00  0.00           C
ATOM   3158  HD2 TYR A 850      72.940  40.110  39.270  1.00  0.00           H
ATOM   3159  CE2 TYR A 850      74.530  41.530  39.280  1.00  0.00           C
ATOM   3160  HE2 TYR A 850      74.010  42.070  40.060  1.00  0.00           H
ATOM   3161  C   TYR A 850      73.160  36.780  35.480  1.00  0.00           C
ATOM   3162  O   TYR A 850      72.010  37.070  35.160  1.00  0.00           O
ATOM   3163  N   PHE A 851      73.680  35.580  35.530  1.00  0.00           N
ATOM   3164  HN  PHE A 851      74.600  35.450  35.900  1.00  0.00           H
ATOM   3165  CA  PHE A 851      72.910  34.390  35.200  1.00  0.00           C
ATOM   3166  HA  PHE A 851      73.610  33.580  35.170  1.00  0.00           H
ATOM   3167  CB  PHE A 851      71.860  33.860  36.190  1.00  0.00           C
ATOM   3168  HB1 PHE A 851      71.480  32.830  36.050  1.00  0.00           H
ATOM   3169  HB2 PHE A 851      70.880  34.360  36.050  1.00  0.00           H
ATOM   3170  CG  PHE A 851      72.340  33.850  37.570  1.00  0.00           C
ATOM   3171  CD1 PHE A 851      73.640  33.340  37.980  1.00  0.00           C
ATOM   3172  HD1 PHE A 851      74.350  33.130  37.190  1.00  0.00           H
ATOM   3173  CE1 PHE A 851      73.780  32.930  39.310  1.00  0.00           C
ATOM   3174  HE1 PHE A 851      74.730  32.570  39.680  1.00  0.00           H
ATOM   3175  CZ  PHE A 851      72.810  33.160  40.330  1.00  0.00           C
ATOM   3176  HZ  PHE A 851      72.910  32.820  41.340  1.00  0.00           H
ATOM   3177  CD2 PHE A 851      71.380  34.150  38.630  1.00  0.00           C
ATOM   3178  HD2 PHE A 851      70.380  34.490  38.410  1.00  0.00           H
ATOM   3179  CE2 PHE A 851      71.620  33.740  39.940  1.00  0.00           C
ATOM   3180  HE2 PHE A 851      70.880  33.720  40.740  1.00  0.00           H
ATOM   3181  C   PHE A 851      72.140  34.320  33.750  1.00  0.00           C
ATOM   3182  O   PHE A 851      72.030  35.320  33.030  1.00  0.00           O
ATOM   3183  N   PRO A 852      71.550  33.210  33.240  1.00  0.00           N
ATOM   3184  CD  PRO A 852      71.930  31.850  33.530  1.00  0.00           C
ATOM   3185  HD1 PRO A 852      71.620  31.580  34.560  1.00  0.00           H
ATOM   3186  HD2 PRO A 852      73.010  31.690  33.340  1.00  0.00           H
ATOM   3187  CA  PRO A 852      70.500  33.290  32.240  1.00  0.00           C
ATOM   3188  HA  PRO A 852      70.980  33.710  31.360  1.00  0.00           H
ATOM   3189  CB  PRO A 852      70.050  31.870  31.950  1.00  0.00           C
ATOM   3190  HB1 PRO A 852      69.770  31.660  30.910  1.00  0.00           H
ATOM   3191  HB2 PRO A 852      69.100  31.540  32.440  1.00  0.00           H
ATOM   3192  CG  PRO A 852      71.150  30.950  32.500  1.00  0.00           C
ATOM   3193  HG1 PRO A 852      70.690  30.040  32.920  1.00  0.00           H
ATOM   3194  HG2 PRO A 852      71.850  30.800  31.660  1.00  0.00           H
ATOM   3195  C   PRO A 852      69.370  34.270  32.490  1.00  0.00           C
ATOM   3196  O   PRO A 852      69.090  34.600  33.640  1.00  0.00           O
ATOM   3197  N   THR A 853      68.710  34.720  31.410  1.00  0.00           N
ATOM   3198  HN  THR A 853      69.120  34.310  30.600  1.00  0.00           H
ATOM   3199  CA  THR A 853      67.570  35.520  31.200  1.00  0.00           C
ATOM   3200  HA  THR A 853      67.770  36.530  31.530  1.00  0.00           H
ATOM   3201  CB  THR A 853      67.240  35.600  29.760  1.00  0.00           C
ATOM   3202  HB  THR A 853      67.140  34.590  29.320  1.00  0.00           H
ATOM   3203  OG1 THR A 853      68.360  36.330  29.270  1.00  0.00           O
ATOM   3204  HG1 THR A 853      69.060  35.670  29.290  1.00  0.00           H
ATOM   3205  CG2 THR A 853      66.040  36.540  29.520  1.00  0.00           C
ATOM   3206 HG21 THR A 853      65.150  35.930  29.780  1.00  0.00           H
ATOM   3207 HG22 THR A 853      66.090  36.960  28.490  1.00  0.00           H
ATOM   3208 HG23 THR A 853      66.070  37.330  30.300  1.00  0.00           H
ATOM   3209  C   THR A 853      66.400  35.160  32.120  1.00  0.00           C
ATOM   3210  O   THR A 853      66.060  35.980  32.960  1.00  0.00           O
ATOM   3211  N   LYS A 854      65.920  33.870  32.000  1.00  0.00           N
ATOM   3212  HN  LYS A 854      66.400  33.180  31.460  1.00  0.00           H
ATOM   3213  CA  LYS A 854      64.790  33.420  32.790  1.00  0.00           C
ATOM   3214  HA  LYS A 854      63.980  34.130  32.700  1.00  0.00           H
ATOM   3215  CB  LYS A 854      64.280  32.110  32.330  1.00  0.00           C
ATOM   3216  HB1 LYS A 854      63.530  31.710  33.050  1.00  0.00           H
ATOM   3217  HB2 LYS A 854      65.030  31.300  32.320  1.00  0.00           H
ATOM   3218  CG  LYS A 854      63.590  32.050  30.970  1.00  0.00           C
ATOM   3219  HG1 LYS A 854      63.830  31.040  30.590  1.00  0.00           H
ATOM   3220  HG2 LYS A 854      64.050  32.740  30.230  1.00  0.00           H
ATOM   3221  CD  LYS A 854      62.050  32.160  31.060  1.00  0.00           C
ATOM   3222  HD1 LYS A 854      61.710  33.060  31.630  1.00  0.00           H
ATOM   3223  HD2 LYS A 854      61.630  31.250  31.530  1.00  0.00           H
ATOM   3224  CE  LYS A 854      61.310  32.320  29.710  1.00  0.00           C
ATOM   3225  HE1 LYS A 854      61.790  33.170  29.180  1.00  0.00           H
ATOM   3226  HE2 LYS A 854      60.330  32.790  29.950  1.00  0.00           H
ATOM   3227  NZ  LYS A 854      61.320  31.150  28.860  1.00  0.00           N
ATOM   3228  HZ1 LYS A 854      60.600  31.420  28.160  1.00  0.00           H
ATOM   3229  HZ2 LYS A 854      60.960  30.320  29.380  1.00  0.00           H
ATOM   3230  HZ3 LYS A 854      62.280  30.990  28.480  1.00  0.00           H
ATOM   3231  C   LYS A 854      65.040  33.450  34.340  1.00  0.00           C
ATOM   3232  O   LYS A 854      64.140  33.680  35.190  1.00  0.00           O
ATOM   3233  N   VAL A 855      66.280  33.140  34.820  1.00  0.00           N
ATOM   3234  HN  VAL A 855      66.980  33.050  34.110  1.00  0.00           H
ATOM   3235  CA  VAL A 855      66.720  33.280  36.180  1.00  0.00           C
ATOM   3236  HA  VAL A 855      66.050  32.760  36.850  1.00  0.00           H
ATOM   3237  CB  VAL A 855      68.100  32.690  36.450  1.00  0.00           C
ATOM   3238  HB  VAL A 855      68.860  33.460  36.190  1.00  0.00           H
ATOM   3239  CG1 VAL A 855      68.150  32.410  38.020  1.00  0.00           C
ATOM   3240 HG11 VAL A 855      67.340  31.680  38.220  1.00  0.00           H
ATOM   3241 HG12 VAL A 855      68.020  33.340  38.600  1.00  0.00           H
ATOM   3242 HG13 VAL A 855      69.170  32.050  38.260  1.00  0.00           H
ATOM   3243  CG2 VAL A 855      68.390  31.420  35.730  1.00  0.00           C
ATOM   3244 HG21 VAL A 855      67.580  30.670  35.890  1.00  0.00           H
ATOM   3245 HG22 VAL A 855      69.320  30.910  36.060  1.00  0.00           H
ATOM   3246 HG23 VAL A 855      68.590  31.640  34.660  1.00  0.00           H
ATOM   3247  C   VAL A 855      66.710  34.700  36.680  1.00  0.00           C
ATOM   3248  O   VAL A 855      65.990  35.080  37.570  1.00  0.00           O
ATOM   3249  N   ARG A 856      67.500  35.560  36.010  1.00  0.00           N
ATOM   3250  HN  ARG A 856      68.030  35.370  35.180  1.00  0.00           H
ATOM   3251  CA  ARG A 856      67.500  37.020  36.370  1.00  0.00           C
ATOM   3252  HA  ARG A 856      67.770  36.980  37.420  1.00  0.00           H
ATOM   3253  CB  ARG A 856      68.590  37.890  35.820  1.00  0.00           C
ATOM   3254  HB1 ARG A 856      69.580  37.440  36.070  1.00  0.00           H
ATOM   3255  HB2 ARG A 856      68.600  38.860  36.370  1.00  0.00           H
ATOM   3256  CG  ARG A 856      68.450  38.330  34.350  1.00  0.00           C
ATOM   3257  HG1 ARG A 856      67.520  38.930  34.300  1.00  0.00           H
ATOM   3258  HG2 ARG A 856      68.230  37.380  33.820  1.00  0.00           H
ATOM   3259  CD  ARG A 856      69.560  39.150  33.700  1.00  0.00           C
ATOM   3260  HD1 ARG A 856      70.130  39.690  34.480  1.00  0.00           H
ATOM   3261  HD2 ARG A 856      69.110  39.950  33.090  1.00  0.00           H
ATOM   3262  NE  ARG A 856      70.450  38.210  33.030  1.00  0.00           N
ATOM   3263  HE  ARG A 856      70.950  37.660  33.690  1.00  0.00           H
ATOM   3264  CZ  ARG A 856      70.750  38.210  31.760  1.00  0.00           C
ATOM   3265  NH1 ARG A 856      69.900  38.690  30.880  1.00  0.00           N
ATOM   3266 HH11 ARG A 856      69.020  38.960  31.240  1.00  0.00           H
ATOM   3267 HH12 ARG A 856      70.100  38.560  29.900  1.00  0.00           H
ATOM   3268  NH2 ARG A 856      71.770  37.610  31.280  1.00  0.00           N
ATOM   3269 HH21 ARG A 856      71.900  37.570  30.290  1.00  0.00           H
ATOM   3270 HH22 ARG A 856      72.260  36.940  31.840  1.00  0.00           H
ATOM   3271  C   ARG A 856      66.260  37.830  36.350  1.00  0.00           C
ATOM   3272  O   ARG A 856      66.110  38.670  37.220  1.00  0.00           O
ATOM   3273  N   SER A 857      65.380  37.640  35.390  1.00  0.00           N
ATOM   3274  HN  SER A 857      65.650  36.940  34.730  1.00  0.00           H
ATOM   3275  CA  SER A 857      63.990  38.080  35.430  1.00  0.00           C
ATOM   3276  HA  SER A 857      63.910  39.150  35.410  1.00  0.00           H
ATOM   3277  CB  SER A 857      63.250  37.340  34.180  1.00  0.00           C
ATOM   3278  HB1 SER A 857      62.140  37.420  34.110  1.00  0.00           H
ATOM   3279  HB2 SER A 857      63.370  36.240  34.220  1.00  0.00           H
ATOM   3280  OG  SER A 857      63.710  37.900  33.020  1.00  0.00           O
ATOM   3281  HG1 SER A 857      64.650  37.720  33.040  1.00  0.00           H
ATOM   3282  C   SER A 857      63.120  37.650  36.670  1.00  0.00           C
ATOM   3283  O   SER A 857      62.570  38.520  37.380  1.00  0.00           O
ATOM   3284  N   THR A 858      63.300  36.330  37.000  1.00  0.00           N
ATOM   3285  HN  THR A 858      63.980  35.830  36.480  1.00  0.00           H
ATOM   3286  CA  THR A 858      62.560  35.650  38.130  1.00  0.00           C
ATOM   3287  HA  THR A 858      61.520  35.930  38.040  1.00  0.00           H
ATOM   3288  CB  THR A 858      62.800  34.140  38.210  1.00  0.00           C
ATOM   3289  HB  THR A 858      63.860  33.840  38.210  1.00  0.00           H
ATOM   3290  OG1 THR A 858      62.220  33.600  37.020  1.00  0.00           O
ATOM   3291  HG1 THR A 858      62.960  33.310  36.470  1.00  0.00           H
ATOM   3292  CG2 THR A 858      61.860  33.530  39.320  1.00  0.00           C
ATOM   3293 HG21 THR A 858      61.920  32.430  39.180  1.00  0.00           H
ATOM   3294 HG22 THR A 858      60.780  33.780  39.280  1.00  0.00           H
ATOM   3295 HG23 THR A 858      62.180  33.770  40.360  1.00  0.00           H
ATOM   3296  C   THR A 858      63.020  36.220  39.430  1.00  0.00           C
ATOM   3297  O   THR A 858      62.190  36.580  40.240  1.00  0.00           O
ATOM   3298  N   ILE A 859      64.340  36.380  39.650  1.00  0.00           N
ATOM   3299  HN  ILE A 859      64.940  36.100  38.900  1.00  0.00           H
ATOM   3300  CA  ILE A 859      65.020  36.890  40.880  1.00  0.00           C
ATOM   3301  HA  ILE A 859      64.650  36.320  41.710  1.00  0.00           H
ATOM   3302  CB  ILE A 859      66.550  36.780  40.740  1.00  0.00           C
ATOM   3303  HB  ILE A 859      66.820  37.200  39.740  1.00  0.00           H
ATOM   3304  CG2 ILE A 859      67.360  37.580  41.730  1.00  0.00           C
ATOM   3305 HG21 ILE A 859      68.400  37.230  41.670  1.00  0.00           H
ATOM   3306 HG22 ILE A 859      67.050  37.380  42.780  1.00  0.00           H
ATOM   3307 HG23 ILE A 859      67.270  38.670  41.560  1.00  0.00           H
ATOM   3308  CG1 ILE A 859      66.930  35.250  40.770  1.00  0.00           C
ATOM   3309 HG11 ILE A 859      68.040  35.190  40.740  1.00  0.00           H
ATOM   3310 HG12 ILE A 859      66.530  34.750  39.860  1.00  0.00           H
ATOM   3311  CD  ILE A 859      66.470  34.460  41.970  1.00  0.00           C
ATOM   3312  HD1 ILE A 859      65.370  34.320  41.980  1.00  0.00           H
ATOM   3313  HD2 ILE A 859      66.710  34.940  42.940  1.00  0.00           H
ATOM   3314  HD3 ILE A 859      66.920  33.440  41.960  1.00  0.00           H
ATOM   3315  C   ILE A 859      64.660  38.340  41.390  1.00  0.00           C
ATOM   3316  O   ILE A 859      64.520  38.560  42.620  1.00  0.00           O
ATOM   3317  N   SER A 860      64.540  39.200  40.390  1.00  0.00           N
ATOM   3318  HN  SER A 860      64.650  38.890  39.450  1.00  0.00           H
ATOM   3319  CA  SER A 860      63.960  40.560  40.600  1.00  0.00           C
ATOM   3320  HA  SER A 860      64.560  40.920  41.430  1.00  0.00           H
ATOM   3321  CB  SER A 860      64.170  41.660  39.500  1.00  0.00           C
ATOM   3322  HB1 SER A 860      63.850  42.650  39.880  1.00  0.00           H
ATOM   3323  HB2 SER A 860      63.450  41.550  38.660  1.00  0.00           H
ATOM   3324  OG  SER A 860      65.540  41.780  39.060  1.00  0.00           O
ATOM   3325  HG1 SER A 860      65.980  42.000  39.890  1.00  0.00           H
ATOM   3326  C   SER A 860      62.500  40.620  40.990  1.00  0.00           C
ATOM   3327  O   SER A 860      62.160  41.300  41.990  1.00  0.00           O
ATOM   3328  N   ASP A 861      61.600  39.810  40.330  1.00  0.00           N
ATOM   3329  HN  ASP A 861      61.820  39.160  39.610  1.00  0.00           H
ATOM   3330  CA  ASP A 861      60.260  39.610  40.750  1.00  0.00           C
ATOM   3331  HA  ASP A 861      59.640  40.480  40.870  1.00  0.00           H
ATOM   3332  CB  ASP A 861      59.570  38.790  39.600  1.00  0.00           C
ATOM   3333  HB1 ASP A 861      58.650  38.280  39.980  1.00  0.00           H
ATOM   3334  HB2 ASP A 861      60.330  38.100  39.190  1.00  0.00           H
ATOM   3335  CG  ASP A 861      59.220  39.530  38.340  1.00  0.00           C
ATOM   3336  OD1 ASP A 861      59.380  40.770  38.220  1.00  0.00           O
ATOM   3337  OD2 ASP A 861      58.770  38.870  37.380  1.00  0.00           O
ATOM   3338  C   ASP A 861      60.110  38.920  42.110  1.00  0.00           C
ATOM   3339  O   ASP A 861      59.160  39.170  42.830  1.00  0.00           O
ATOM   3340  N   PHE A 862      61.060  38.070  42.480  1.00  0.00           N
ATOM   3341  HN  PHE A 862      61.900  38.040  41.940  1.00  0.00           H
ATOM   3342  CA  PHE A 862      61.080  37.320  43.720  1.00  0.00           C
ATOM   3343  HA  PHE A 862      60.050  37.140  44.000  1.00  0.00           H
ATOM   3344  CB  PHE A 862      61.640  35.940  43.500  1.00  0.00           C
ATOM   3345  HB1 PHE A 862      62.740  35.840  43.360  1.00  0.00           H
ATOM   3346  HB2 PHE A 862      61.220  35.570  42.540  1.00  0.00           H
ATOM   3347  CG  PHE A 862      61.260  34.890  44.470  1.00  0.00           C
ATOM   3348  CD1 PHE A 862      62.270  34.130  45.170  1.00  0.00           C
ATOM   3349  HD1 PHE A 862      63.300  34.420  45.030  1.00  0.00           H
ATOM   3350  CE1 PHE A 862      61.890  33.070  46.010  1.00  0.00           C
ATOM   3351  HE1 PHE A 862      62.620  32.490  46.560  1.00  0.00           H
ATOM   3352  CZ  PHE A 862      60.500  32.890  46.240  1.00  0.00           C
ATOM   3353  HZ  PHE A 862      60.090  32.120  46.880  1.00  0.00           H
ATOM   3354  CD2 PHE A 862      59.930  34.580  44.730  1.00  0.00           C
ATOM   3355  HD2 PHE A 862      59.210  35.240  44.260  1.00  0.00           H
ATOM   3356  CE2 PHE A 862      59.530  33.600  45.580  1.00  0.00           C
ATOM   3357  HE2 PHE A 862      58.460  33.490  45.720  1.00  0.00           H
ATOM   3358  C   PHE A 862      61.940  38.000  44.780  1.00  0.00           C
ATOM   3359  O   PHE A 862      62.130  37.470  45.890  1.00  0.00           O
ATOM   3360  N   ALA A 863      62.300  39.260  44.570  1.00  0.00           N
ATOM   3361  HN  ALA A 863      62.100  39.720  43.710  1.00  0.00           H
ATOM   3362  CA  ALA A 863      63.130  40.030  45.520  1.00  0.00           C
ATOM   3363  HA  ALA A 863      64.120  39.600  45.520  1.00  0.00           H
ATOM   3364  CB  ALA A 863      63.400  41.320  44.840  1.00  0.00           C
ATOM   3365  HB1 ALA A 863      62.450  41.850  44.660  1.00  0.00           H
ATOM   3366  HB2 ALA A 863      63.790  41.110  43.830  1.00  0.00           H
ATOM   3367  HB3 ALA A 863      64.160  41.970  45.350  1.00  0.00           H
ATOM   3368  C   ALA A 863      62.700  40.280  46.910  1.00  0.00           C
ATOM   3369  O   ALA A 863      63.570  40.410  47.760  1.00  0.00           O
ATOM   3370  N   VAL A 864      61.380  40.510  47.280  1.00  0.00           N
ATOM   3371  HN  VAL A 864      60.660  40.530  46.590  1.00  0.00           H
ATOM   3372  CA  VAL A 864      61.020  40.700  48.690  1.00  0.00           C
ATOM   3373  HA  VAL A 864      61.620  41.480  49.140  1.00  0.00           H
ATOM   3374  CB  VAL A 864      59.500  40.980  48.780  1.00  0.00           C
ATOM   3375  HB  VAL A 864      58.840  40.190  48.350  1.00  0.00           H
ATOM   3376  CG1 VAL A 864      59.080  41.310  50.290  1.00  0.00           C
ATOM   3377 HG11 VAL A 864      59.180  40.470  51.000  1.00  0.00           H
ATOM   3378 HG12 VAL A 864      57.980  41.470  50.260  1.00  0.00           H
ATOM   3379 HG13 VAL A 864      59.590  42.240  50.600  1.00  0.00           H
ATOM   3380  CG2 VAL A 864      59.240  42.260  48.000  1.00  0.00           C
ATOM   3381 HG21 VAL A 864      58.250  42.670  48.270  1.00  0.00           H
ATOM   3382 HG22 VAL A 864      59.380  42.230  46.900  1.00  0.00           H
ATOM   3383 HG23 VAL A 864      59.980  43.020  48.350  1.00  0.00           H
ATOM   3384  C   VAL A 864      61.360  39.560  49.560  1.00  0.00           C
ATOM   3385  O   VAL A 864      61.930  39.670  50.630  1.00  0.00           O
ATOM   3386  N   PHE A 865      60.990  38.330  49.130  1.00  0.00           N
ATOM   3387  HN  PHE A 865      60.500  38.260  48.270  1.00  0.00           H
ATOM   3388  CA  PHE A 865      61.140  37.150  49.970  1.00  0.00           C
ATOM   3389  HA  PHE A 865      60.990  37.360  51.010  1.00  0.00           H
ATOM   3390  CB  PHE A 865      60.160  36.000  49.390  1.00  0.00           C
ATOM   3391  HB1 PHE A 865      60.500  35.860  48.350  1.00  0.00           H
ATOM   3392  HB2 PHE A 865      59.130  36.400  49.500  1.00  0.00           H
ATOM   3393  CG  PHE A 865      60.340  34.670  50.140  1.00  0.00           C
ATOM   3394  CD1 PHE A 865      61.110  33.590  49.650  1.00  0.00           C
ATOM   3395  HD1 PHE A 865      61.580  33.590  48.680  1.00  0.00           H
ATOM   3396  CE1 PHE A 865      61.250  32.450  50.470  1.00  0.00           C
ATOM   3397  HE1 PHE A 865      61.870  31.640  50.120  1.00  0.00           H
ATOM   3398  CZ  PHE A 865      60.720  32.450  51.760  1.00  0.00           C
ATOM   3399  HZ  PHE A 865      60.880  31.520  52.290  1.00  0.00           H
ATOM   3400  CD2 PHE A 865      59.680  34.520  51.410  1.00  0.00           C
ATOM   3401  HD2 PHE A 865      59.200  35.350  51.900  1.00  0.00           H
ATOM   3402  CE2 PHE A 865      59.950  33.470  52.270  1.00  0.00           C
ATOM   3403  HE2 PHE A 865      59.450  33.440  53.210  1.00  0.00           H
ATOM   3404  C   PHE A 865      62.580  36.740  50.090  1.00  0.00           C
ATOM   3405  O   PHE A 865      63.070  36.500  51.150  1.00  0.00           O
ATOM   3406  N   LEU A 866      63.360  36.800  49.020  1.00  0.00           N
ATOM   3407  HN  LEU A 866      62.920  37.050  48.160  1.00  0.00           H
ATOM   3408  CA  LEU A 866      64.860  36.770  49.150  1.00  0.00           C
ATOM   3409  HA  LEU A 866      65.290  35.830  49.460  1.00  0.00           H
ATOM   3410  CB  LEU A 866      65.440  37.100  47.750  1.00  0.00           C
ATOM   3411  HB1 LEU A 866      66.530  37.210  47.910  1.00  0.00           H
ATOM   3412  HB2 LEU A 866      65.060  38.050  47.340  1.00  0.00           H
ATOM   3413  CG  LEU A 866      65.170  36.020  46.690  1.00  0.00           C
ATOM   3414  HG  LEU A 866      64.080  35.960  46.510  1.00  0.00           H
ATOM   3415  CD1 LEU A 866      65.810  36.480  45.320  1.00  0.00           C
ATOM   3416 HD11 LEU A 866      65.290  37.230  44.690  1.00  0.00           H
ATOM   3417 HD12 LEU A 866      65.800  35.590  44.650  1.00  0.00           H
ATOM   3418 HD13 LEU A 866      66.870  36.750  45.480  1.00  0.00           H
ATOM   3419  CD2 LEU A 866      65.780  34.680  47.180  1.00  0.00           C
ATOM   3420 HD21 LEU A 866      65.960  33.910  46.400  1.00  0.00           H
ATOM   3421 HD22 LEU A 866      65.080  34.290  47.950  1.00  0.00           H
ATOM   3422 HD23 LEU A 866      66.770  34.890  47.630  1.00  0.00           H
ATOM   3423  C   LEU A 866      65.410  37.830  50.150  1.00  0.00           C
ATOM   3424  O   LEU A 866      66.330  37.420  50.840  1.00  0.00           O
ATOM   3425  N   THR A 867      64.930  39.100  50.130  1.00  0.00           N
ATOM   3426  HN  THR A 867      64.150  39.230  49.510  1.00  0.00           H
ATOM   3427  CA  THR A 867      65.470  40.100  51.010  1.00  0.00           C
ATOM   3428  HA  THR A 867      66.530  40.140  50.770  1.00  0.00           H
ATOM   3429  CB  THR A 867      64.760  41.460  50.830  1.00  0.00           C
ATOM   3430  HB  THR A 867      63.650  41.390  50.900  1.00  0.00           H
ATOM   3431  OG1 THR A 867      64.890  41.920  49.540  1.00  0.00           O
ATOM   3432  HG1 THR A 867      64.390  41.300  49.020  1.00  0.00           H
ATOM   3433  CG2 THR A 867      65.320  42.540  51.670  1.00  0.00           C
ATOM   3434 HG21 THR A 867      64.840  42.470  52.670  1.00  0.00           H
ATOM   3435 HG22 THR A 867      65.020  43.570  51.360  1.00  0.00           H
ATOM   3436 HG23 THR A 867      66.400  42.680  51.820  1.00  0.00           H
ATOM   3437  C   THR A 867      65.310  39.820  52.490  1.00  0.00           C
ATOM   3438  O   THR A 867      66.260  39.930  53.270  1.00  0.00           O
ATOM   3439  N   ILE A 868      64.050  39.410  52.890  1.00  0.00           N
ATOM   3440  HN  ILE A 868      63.330  39.500  52.220  1.00  0.00           H
ATOM   3441  CA  ILE A 868      63.860  38.730  54.160  1.00  0.00           C
ATOM   3442  HA  ILE A 868      64.110  39.520  54.870  1.00  0.00           H
ATOM   3443  CB  ILE A 868      62.440  38.400  54.460  1.00  0.00           C
ATOM   3444  HB  ILE A 868      62.120  37.570  53.790  1.00  0.00           H
ATOM   3445  CG2 ILE A 868      62.190  37.900  55.930  1.00  0.00           C
ATOM   3446 HG21 ILE A 868      62.140  38.810  56.550  1.00  0.00           H
ATOM   3447 HG22 ILE A 868      62.970  37.180  56.290  1.00  0.00           H
ATOM   3448 HG23 ILE A 868      61.230  37.350  55.850  1.00  0.00           H
ATOM   3449  CG1 ILE A 868      61.650  39.720  54.130  1.00  0.00           C
ATOM   3450 HG11 ILE A 868      61.640  39.760  53.020  1.00  0.00           H
ATOM   3451 HG12 ILE A 868      62.120  40.650  54.470  1.00  0.00           H
ATOM   3452  CD  ILE A 868      60.200  39.700  54.510  1.00  0.00           C
ATOM   3453  HD1 ILE A 868      59.710  40.640  54.170  1.00  0.00           H
ATOM   3454  HD2 ILE A 868      60.100  39.690  55.610  1.00  0.00           H
ATOM   3455  HD3 ILE A 868      59.620  38.890  54.020  1.00  0.00           H
ATOM   3456  C   ILE A 868      64.740  37.450  54.460  1.00  0.00           C
ATOM   3457  O   ILE A 868      65.380  37.480  55.500  1.00  0.00           O
ATOM   3458  N   VAL A 869      64.730  36.430  53.630  1.00  0.00           N
ATOM   3459  HN  VAL A 869      64.160  36.310  52.820  1.00  0.00           H
ATOM   3460  CA  VAL A 869      65.510  35.170  53.950  1.00  0.00           C
ATOM   3461  HA  VAL A 869      65.160  34.960  54.950  1.00  0.00           H
ATOM   3462  CB  VAL A 869      64.980  34.160  52.970  1.00  0.00           C
ATOM   3463  HB  VAL A 869      64.730  34.690  52.030  1.00  0.00           H
ATOM   3464  CG1 VAL A 869      65.940  33.010  52.620  1.00  0.00           C
ATOM   3465 HG11 VAL A 869      66.940  33.400  52.310  1.00  0.00           H
ATOM   3466 HG12 VAL A 869      65.440  32.360  51.860  1.00  0.00           H
ATOM   3467 HG13 VAL A 869      66.070  32.370  53.530  1.00  0.00           H
ATOM   3468  CG2 VAL A 869      63.630  33.670  53.580  1.00  0.00           C
ATOM   3469 HG21 VAL A 869      63.700  33.350  54.650  1.00  0.00           H
ATOM   3470 HG22 VAL A 869      63.320  32.700  53.120  1.00  0.00           H
ATOM   3471 HG23 VAL A 869      62.870  34.460  53.410  1.00  0.00           H
ATOM   3472  C   VAL A 869      67.020  35.320  54.040  1.00  0.00           C
ATOM   3473  O   VAL A 869      67.500  34.740  54.960  1.00  0.00           O
ATOM   3474  N   ILE A 870      67.710  36.190  53.220  1.00  0.00           N
ATOM   3475  HN  ILE A 870      67.190  36.560  52.440  1.00  0.00           H
ATOM   3476  CA  ILE A 870      69.080  36.590  53.420  1.00  0.00           C
ATOM   3477  HA  ILE A 870      69.650  35.680  53.330  1.00  0.00           H
ATOM   3478  CB  ILE A 870      69.600  37.430  52.240  1.00  0.00           C
ATOM   3479  HB  ILE A 870      68.700  38.060  52.110  1.00  0.00           H
ATOM   3480  CG2 ILE A 870      70.820  38.320  52.580  1.00  0.00           C
ATOM   3481 HG21 ILE A 870      71.640  37.720  53.030  1.00  0.00           H
ATOM   3482 HG22 ILE A 870      70.450  38.920  53.420  1.00  0.00           H
ATOM   3483 HG23 ILE A 870      71.230  38.950  51.760  1.00  0.00           H
ATOM   3484  CG1 ILE A 870      69.940  36.450  51.140  1.00  0.00           C
ATOM   3485 HG11 ILE A 870      69.070  35.820  50.900  1.00  0.00           H
ATOM   3486 HG12 ILE A 870      70.850  35.850  51.350  1.00  0.00           H
ATOM   3487  CD  ILE A 870      70.200  37.260  49.850  1.00  0.00           C
ATOM   3488  HD1 ILE A 870      69.620  38.210  49.860  1.00  0.00           H
ATOM   3489  HD2 ILE A 870      69.930  36.700  48.930  1.00  0.00           H
ATOM   3490  HD3 ILE A 870      71.280  37.520  49.970  1.00  0.00           H
ATOM   3491  C   ILE A 870      69.300  37.230  54.820  1.00  0.00           C
ATOM   3492  O   ILE A 870      70.180  36.890  55.610  1.00  0.00           O
ATOM   3493  N   MET A 871      68.380  38.130  55.220  1.00  0.00           N
ATOM   3494  HN  MET A 871      67.740  38.590  54.600  1.00  0.00           H
ATOM   3495  CA  MET A 871      68.450  38.840  56.510  1.00  0.00           C
ATOM   3496  HA  MET A 871      69.470  39.200  56.610  1.00  0.00           H
ATOM   3497  CB  MET A 871      67.580  40.080  56.550  1.00  0.00           C
ATOM   3498  HB1 MET A 871      67.460  40.470  57.580  1.00  0.00           H
ATOM   3499  HB2 MET A 871      66.550  39.760  56.240  1.00  0.00           H
ATOM   3500  CG  MET A 871      68.070  41.310  55.730  1.00  0.00           C
ATOM   3501  HG1 MET A 871      67.240  42.040  55.740  1.00  0.00           H
ATOM   3502  HG2 MET A 871      68.220  40.880  54.720  1.00  0.00           H
ATOM   3503  SD  MET A 871      69.510  42.150  56.350  1.00  0.00           S
ATOM   3504  CE  MET A 871      69.460  43.410  55.070  1.00  0.00           C
ATOM   3505  HE1 MET A 871      68.590  44.080  55.090  1.00  0.00           H
ATOM   3506  HE2 MET A 871      69.410  42.880  54.100  1.00  0.00           H
ATOM   3507  HE3 MET A 871      70.450  43.920  55.060  1.00  0.00           H
ATOM   3508  C   MET A 871      68.360  38.070  57.740  1.00  0.00           C
ATOM   3509  O   MET A 871      69.120  38.160  58.690  1.00  0.00           O
ATOM   3510  N   VAL A 872      67.360  37.170  57.860  1.00  0.00           N
ATOM   3511  HN  VAL A 872      66.690  37.070  57.130  1.00  0.00           H
ATOM   3512  CA  VAL A 872      67.050  36.350  59.080  1.00  0.00           C
ATOM   3513  HA  VAL A 872      67.190  37.010  59.930  1.00  0.00           H
ATOM   3514  CB  VAL A 872      65.650  35.630  59.220  1.00  0.00           C
ATOM   3515  HB  VAL A 872      65.640  35.090  60.190  1.00  0.00           H
ATOM   3516  CG1 VAL A 872      64.570  36.610  59.070  1.00  0.00           C
ATOM   3517 HG11 VAL A 872      64.670  37.480  59.770  1.00  0.00           H
ATOM   3518 HG12 VAL A 872      63.610  36.100  59.250  1.00  0.00           H
ATOM   3519 HG13 VAL A 872      64.420  37.050  58.060  1.00  0.00           H
ATOM   3520  CG2 VAL A 872      65.460  34.480  58.140  1.00  0.00           C
ATOM   3521 HG21 VAL A 872      66.240  33.680  58.200  1.00  0.00           H
ATOM   3522 HG22 VAL A 872      65.620  35.020  57.180  1.00  0.00           H
ATOM   3523 HG23 VAL A 872      64.410  34.110  58.080  1.00  0.00           H
ATOM   3524  C   VAL A 872      68.130  35.300  59.140  1.00  0.00           C
ATOM   3525  O   VAL A 872      68.500  34.870  60.200  1.00  0.00           O
ATOM   3526  N   THR A 873      68.720  34.880  58.030  1.00  0.00           N
ATOM   3527  HN  THR A 873      68.430  35.060  57.090  1.00  0.00           H
ATOM   3528  CA  THR A 873      69.870  34.040  57.970  1.00  0.00           C
ATOM   3529  HA  THR A 873      69.510  33.170  58.480  1.00  0.00           H
ATOM   3530  CB  THR A 873      70.410  33.580  56.610  1.00  0.00           C
ATOM   3531  HB  THR A 873      70.610  34.440  55.930  1.00  0.00           H
ATOM   3532  OG1 THR A 873      69.390  32.810  56.020  1.00  0.00           O
ATOM   3533  HG1 THR A 873      68.660  33.370  55.800  1.00  0.00           H
ATOM   3534  CG2 THR A 873      71.670  32.690  56.760  1.00  0.00           C
ATOM   3535 HG21 THR A 873      71.650  31.810  57.440  1.00  0.00           H
ATOM   3536 HG22 THR A 873      72.460  33.390  57.100  1.00  0.00           H
ATOM   3537 HG23 THR A 873      72.030  32.340  55.770  1.00  0.00           H
ATOM   3538  C   THR A 873      71.020  34.630  58.800  1.00  0.00           C
ATOM   3539  O   THR A 873      71.680  33.890  59.510  1.00  0.00           O
ATOM   3540  N   ILE A 874      71.240  35.930  58.720  1.00  0.00           N
ATOM   3541  HN  ILE A 874      70.650  36.440  58.110  1.00  0.00           H
ATOM   3542  CA  ILE A 874      72.200  36.730  59.450  1.00  0.00           C
ATOM   3543  HA  ILE A 874      73.120  36.170  59.570  1.00  0.00           H
ATOM   3544  CB  ILE A 874      72.480  38.050  58.760  1.00  0.00           C
ATOM   3545  HB  ILE A 874      71.510  38.580  58.620  1.00  0.00           H
ATOM   3546  CG2 ILE A 874      73.430  38.930  59.610  1.00  0.00           C
ATOM   3547 HG21 ILE A 874      74.330  38.410  59.990  1.00  0.00           H
ATOM   3548 HG22 ILE A 874      72.890  39.200  60.550  1.00  0.00           H
ATOM   3549 HG23 ILE A 874      73.680  39.850  59.050  1.00  0.00           H
ATOM   3550  CG1 ILE A 874      73.260  37.810  57.390  1.00  0.00           C
ATOM   3551 HG11 ILE A 874      73.620  38.790  57.050  1.00  0.00           H
ATOM   3552 HG12 ILE A 874      72.680  37.370  56.550  1.00  0.00           H
ATOM   3553  CD  ILE A 874      74.590  37.040  57.610  1.00  0.00           C
ATOM   3554  HD1 ILE A 874      74.500  35.980  57.900  1.00  0.00           H
ATOM   3555  HD2 ILE A 874      75.160  37.520  58.430  1.00  0.00           H
ATOM   3556  HD3 ILE A 874      75.180  36.960  56.670  1.00  0.00           H
ATOM   3557  C   ILE A 874      71.860  37.050  60.900  1.00  0.00           C
ATOM   3558  O   ILE A 874      72.700  36.910  61.820  1.00  0.00           O
ATOM   3559  N   ASP A 875      70.580  37.310  61.270  1.00  0.00           N
ATOM   3560  HN  ASP A 875      69.870  37.480  60.590  1.00  0.00           H
ATOM   3561  CA  ASP A 875      70.170  37.290  62.670  1.00  0.00           C
ATOM   3562  HA  ASP A 875      70.720  38.020  63.240  1.00  0.00           H
ATOM   3563  CB  ASP A 875      68.670  37.670  62.810  1.00  0.00           C
ATOM   3564  HB1 ASP A 875      68.000  36.870  62.440  1.00  0.00           H
ATOM   3565  HB2 ASP A 875      68.450  38.560  62.170  1.00  0.00           H
ATOM   3566  CG  ASP A 875      68.150  38.010  64.180  1.00  0.00           C
ATOM   3567  OD1 ASP A 875      68.890  38.340  65.110  1.00  0.00           O
ATOM   3568  OD2 ASP A 875      66.890  38.070  64.300  1.00  0.00           O
ATOM   3569  C   ASP A 875      70.340  35.940  63.400  1.00  0.00           C
ATOM   3570  O   ASP A 875      70.600  35.840  64.620  1.00  0.00           O
ATOM   3571  N   TYR A 876      70.020  34.870  62.650  1.00  0.00           N
ATOM   3572  HN  TYR A 876      69.870  34.980  61.670  1.00  0.00           H
ATOM   3573  CA  TYR A 876      70.200  33.490  63.120  1.00  0.00           C
ATOM   3574  HA  TYR A 876      69.660  33.520  64.060  1.00  0.00           H
ATOM   3575  CB  TYR A 876      69.520  32.440  62.180  1.00  0.00           C
ATOM   3576  HB1 TYR A 876      69.690  32.660  61.110  1.00  0.00           H
ATOM   3577  HB2 TYR A 876      68.440  32.620  62.380  1.00  0.00           H
ATOM   3578  CG  TYR A 876      69.650  31.010  62.510  1.00  0.00           C
ATOM   3579  CD1 TYR A 876      70.580  30.190  61.830  1.00  0.00           C
ATOM   3580  HD1 TYR A 876      71.130  30.580  60.980  1.00  0.00           H
ATOM   3581  CE1 TYR A 876      70.810  28.800  62.180  1.00  0.00           C
ATOM   3582  HE1 TYR A 876      71.590  28.270  61.660  1.00  0.00           H
ATOM   3583  CZ  TYR A 876      70.200  28.310  63.300  1.00  0.00           C
ATOM   3584  OH  TYR A 876      70.500  26.930  63.580  1.00  0.00           O
ATOM   3585  HH  TYR A 876      70.720  26.440  62.790  1.00  0.00           H
ATOM   3586  CD2 TYR A 876      69.020  30.380  63.650  1.00  0.00           C
ATOM   3587  HD2 TYR A 876      68.340  30.990  64.230  1.00  0.00           H
ATOM   3588  CE2 TYR A 876      69.310  29.050  64.010  1.00  0.00           C
ATOM   3589  HE2 TYR A 876      68.830  28.580  64.860  1.00  0.00           H
ATOM   3590  C   TYR A 876      71.670  33.210  63.400  1.00  0.00           C
ATOM   3591  O   TYR A 876      72.100  32.910  64.520  1.00  0.00           O
ATOM   3592  N   LEU A 877      72.490  33.440  62.440  1.00  0.00           N
ATOM   3593  HN  LEU A 877      72.070  33.690  61.570  1.00  0.00           H
ATOM   3594  CA  LEU A 877      73.930  33.430  62.430  1.00  0.00           C
ATOM   3595  HA  LEU A 877      74.100  32.430  62.810  1.00  0.00           H
ATOM   3596  CB  LEU A 877      74.500  33.550  60.960  1.00  0.00           C
ATOM   3597  HB1 LEU A 877      75.580  33.790  61.030  1.00  0.00           H
ATOM   3598  HB2 LEU A 877      74.110  34.420  60.380  1.00  0.00           H
ATOM   3599  CG  LEU A 877      74.410  32.310  60.100  1.00  0.00           C
ATOM   3600  HG  LEU A 877      73.380  31.910  60.060  1.00  0.00           H
ATOM   3601  CD1 LEU A 877      74.980  32.480  58.720  1.00  0.00           C
ATOM   3602 HD11 LEU A 877      74.620  31.610  58.140  1.00  0.00           H
ATOM   3603 HD12 LEU A 877      76.100  32.540  58.730  1.00  0.00           H
ATOM   3604 HD13 LEU A 877      74.650  33.330  58.090  1.00  0.00           H
ATOM   3605  CD2 LEU A 877      75.310  31.190  60.720  1.00  0.00           C
ATOM   3606 HD21 LEU A 877      76.400  31.410  60.820  1.00  0.00           H
ATOM   3607 HD22 LEU A 877      75.340  30.340  60.010  1.00  0.00           H
ATOM   3608 HD23 LEU A 877      74.930  30.830  61.700  1.00  0.00           H
ATOM   3609  C   LEU A 877      74.820  34.240  63.380  1.00  0.00           C
ATOM   3610  O   LEU A 877      75.790  33.680  63.950  1.00  0.00           O
ATOM   3611  N   VAL A 878      74.600  35.550  63.520  1.00  0.00           N
ATOM   3612  HN  VAL A 878      73.960  36.020  62.920  1.00  0.00           H
ATOM   3613  CA  VAL A 878      75.450  36.420  64.310  1.00  0.00           C
ATOM   3614  HA  VAL A 878      76.250  35.900  64.810  1.00  0.00           H
ATOM   3615  CB  VAL A 878      76.090  37.590  63.450  1.00  0.00           C
ATOM   3616  HB  VAL A 878      75.370  38.200  62.860  1.00  0.00           H
ATOM   3617  CG1 VAL A 878      76.900  38.460  64.370  1.00  0.00           C
ATOM   3618 HG11 VAL A 878      77.500  37.830  65.050  1.00  0.00           H
ATOM   3619 HG12 VAL A 878      76.310  39.150  65.000  1.00  0.00           H
ATOM   3620 HG13 VAL A 878      77.520  38.990  63.610  1.00  0.00           H
ATOM   3621  CG2 VAL A 878      76.940  36.850  62.310  1.00  0.00           C
ATOM   3622 HG21 VAL A 878      77.530  36.050  62.800  1.00  0.00           H
ATOM   3623 HG22 VAL A 878      77.600  37.560  61.780  1.00  0.00           H
ATOM   3624 HG23 VAL A 878      76.260  36.300  61.600  1.00  0.00           H
ATOM   3625  C   VAL A 878      74.590  37.180  65.370  1.00  0.00           C
ATOM   3626  O   VAL A 878      74.960  37.270  66.510  1.00  0.00           O
ATOM   3627  N   GLY A 879      73.380  37.610  64.920  1.00  0.00           N
ATOM   3628  HN  GLY A 879      73.150  37.300  64.000  1.00  0.00           H
ATOM   3629  CA  GLY A 879      72.500  38.480  65.630  1.00  0.00           C
ATOM   3630  HA1 GLY A 879      72.790  38.620  66.660  1.00  0.00           H
ATOM   3631  HA2 GLY A 879      71.540  38.010  65.490  1.00  0.00           H
ATOM   3632  C   GLY A 879      72.520  39.920  65.050  1.00  0.00           C
ATOM   3633  O   GLY A 879      73.560  40.480  64.690  1.00  0.00           O
ATOM   3634  N   VAL A 880      71.350  40.490  64.940  1.00  0.00           N
ATOM   3635  HN  VAL A 880      70.560  39.980  65.260  1.00  0.00           H
ATOM   3636  CA  VAL A 880      71.120  41.860  64.540  1.00  0.00           C
ATOM   3637  HA  VAL A 880      72.090  42.310  64.440  1.00  0.00           H
ATOM   3638  CB  VAL A 880      70.630  41.970  63.140  1.00  0.00           C
ATOM   3639  HB  VAL A 880      69.620  41.520  63.010  1.00  0.00           H
ATOM   3640  CG1 VAL A 880      70.660  43.450  62.770  1.00  0.00           C
ATOM   3641 HG11 VAL A 880      70.510  43.540  61.670  1.00  0.00           H
ATOM   3642 HG12 VAL A 880      71.590  43.950  63.110  1.00  0.00           H
ATOM   3643 HG13 VAL A 880      69.840  43.940  63.340  1.00  0.00           H
ATOM   3644  CG2 VAL A 880      71.580  41.180  62.280  1.00  0.00           C
ATOM   3645 HG21 VAL A 880      72.630  41.540  62.350  1.00  0.00           H
ATOM   3646 HG22 VAL A 880      71.300  41.460  61.240  1.00  0.00           H
ATOM   3647 HG23 VAL A 880      71.650  40.080  62.240  1.00  0.00           H
ATOM   3648  C   VAL A 880      70.150  42.530  65.520  1.00  0.00           C
ATOM   3649  O   VAL A 880      68.990  42.160  65.560  1.00  0.00           O
ATOM   3650  N   PRO A 881      70.580  43.510  66.370  1.00  0.00           N
ATOM   3651  CD  PRO A 881      72.000  43.730  66.800  1.00  0.00           C
ATOM   3652  HD1 PRO A 881      72.560  44.350  66.070  1.00  0.00           H
ATOM   3653  HD2 PRO A 881      72.490  42.730  66.860  1.00  0.00           H
ATOM   3654  CA  PRO A 881      69.630  44.190  67.280  1.00  0.00           C
ATOM   3655  HA  PRO A 881      69.320  43.410  67.950  1.00  0.00           H
ATOM   3656  CB  PRO A 881      70.660  45.070  68.140  1.00  0.00           C
ATOM   3657  HB1 PRO A 881      70.200  45.280  69.120  1.00  0.00           H
ATOM   3658  HB2 PRO A 881      70.890  46.050  67.670  1.00  0.00           H
ATOM   3659  CG  PRO A 881      71.930  44.240  68.190  1.00  0.00           C
ATOM   3660  HG1 PRO A 881      72.790  44.910  68.430  1.00  0.00           H
ATOM   3661  HG2 PRO A 881      71.830  43.420  68.940  1.00  0.00           H
ATOM   3662  C   PRO A 881      68.520  44.980  66.640  1.00  0.00           C
ATOM   3663  O   PRO A 881      68.750  45.770  65.730  1.00  0.00           O
ATOM   3664  N   SER A 882      67.340  44.830  67.210  1.00  0.00           N
ATOM   3665  HN  SER A 882      67.190  44.350  68.060  1.00  0.00           H
ATOM   3666  CA  SER A 882      66.100  45.160  66.520  1.00  0.00           C
ATOM   3667  HA  SER A 882      66.020  46.230  66.550  1.00  0.00           H
ATOM   3668  CB  SER A 882      65.980  44.760  65.030  1.00  0.00           C
ATOM   3669  HB1 SER A 882      64.900  44.810  64.810  1.00  0.00           H
ATOM   3670  HB2 SER A 882      66.580  43.840  64.830  1.00  0.00           H
ATOM   3671  OG  SER A 882      66.590  45.740  64.190  1.00  0.00           O
ATOM   3672  HG1 SER A 882      67.410  46.030  64.580  1.00  0.00           H
ATOM   3673  C   SER A 882      64.950  44.650  67.290  1.00  0.00           C
ATOM   3674  O   SER A 882      65.030  43.470  67.650  1.00  0.00           O
ATOM   3675  N   PRO A 883      63.820  45.350  67.630  1.00  0.00           N
ATOM   3676  CD  PRO A 883      63.710  46.780  67.690  1.00  0.00           C
ATOM   3677  HD1 PRO A 883      64.400  47.360  67.030  1.00  0.00           H
ATOM   3678  HD2 PRO A 883      63.980  47.040  68.730  1.00  0.00           H
ATOM   3679  CA  PRO A 883      62.520  44.640  67.940  1.00  0.00           C
ATOM   3680  HA  PRO A 883      62.660  44.180  68.900  1.00  0.00           H
ATOM   3681  CB  PRO A 883      61.570  45.830  68.160  1.00  0.00           C
ATOM   3682  HB1 PRO A 883      61.490  46.030  69.260  1.00  0.00           H
ATOM   3683  HB2 PRO A 883      60.570  45.620  67.720  1.00  0.00           H
ATOM   3684  CG  PRO A 883      62.200  47.020  67.450  1.00  0.00           C
ATOM   3685  HG1 PRO A 883      61.960  46.970  66.370  1.00  0.00           H
ATOM   3686  HG2 PRO A 883      62.040  48.060  67.790  1.00  0.00           H
ATOM   3687  C   PRO A 883      62.040  43.580  66.940  1.00  0.00           C
ATOM   3688  O   PRO A 883      62.100  43.790  65.720  1.00  0.00           O
ATOM   3689  N   LYS A 884      61.430  42.580  67.550  1.00  0.00           N
ATOM   3690  HN  LYS A 884      61.400  42.490  68.550  1.00  0.00           H
ATOM   3691  CA  LYS A 884      60.750  41.430  66.890  1.00  0.00           C
ATOM   3692  HA  LYS A 884      61.080  41.380  65.870  1.00  0.00           H
ATOM   3693  CB  LYS A 884      61.130  40.060  67.610  1.00  0.00           C
ATOM   3694  HB1 LYS A 884      60.210  39.440  67.700  1.00  0.00           H
ATOM   3695  HB2 LYS A 884      61.220  40.360  68.680  1.00  0.00           H
ATOM   3696  CG  LYS A 884      62.280  39.220  67.000  1.00  0.00           C
ATOM   3697  HG1 LYS A 884      61.840  38.970  66.010  1.00  0.00           H
ATOM   3698  HG2 LYS A 884      62.460  38.230  67.480  1.00  0.00           H
ATOM   3699  CD  LYS A 884      63.710  39.920  66.930  1.00  0.00           C
ATOM   3700  HD1 LYS A 884      63.610  40.790  66.240  1.00  0.00           H
ATOM   3701  HD2 LYS A 884      64.420  39.310  66.340  1.00  0.00           H
ATOM   3702  CE  LYS A 884      64.290  40.350  68.290  1.00  0.00           C
ATOM   3703  HE1 LYS A 884      64.250  39.530  69.020  1.00  0.00           H
ATOM   3704  HE2 LYS A 884      63.710  41.240  68.630  1.00  0.00           H
ATOM   3705  NZ  LYS A 884      65.640  40.640  67.980  1.00  0.00           N
ATOM   3706  HZ1 LYS A 884      66.130  41.130  68.750  1.00  0.00           H
ATOM   3707  HZ2 LYS A 884      65.630  41.330  67.200  1.00  0.00           H
ATOM   3708  HZ3 LYS A 884      66.110  39.740  67.760  1.00  0.00           H
ATOM   3709  C   LYS A 884      59.260  41.710  66.840  1.00  0.00           C
ATOM   3710  O   LYS A 884      58.700  42.210  67.770  1.00  0.00           O
ATOM   3711  N   LEU A 885      58.560  41.270  65.770  1.00  0.00           N
ATOM   3712  HN  LEU A 885      58.960  40.830  64.980  1.00  0.00           H
ATOM   3713  CA  LEU A 885      57.120  41.130  65.770  1.00  0.00           C
ATOM   3714  HA  LEU A 885      56.670  42.110  65.800  1.00  0.00           H
ATOM   3715  CB  LEU A 885      56.660  40.420  64.460  1.00  0.00           C
ATOM   3716  HB1 LEU A 885      57.150  39.420  64.440  1.00  0.00           H
ATOM   3717  HB2 LEU A 885      57.120  41.040  63.660  1.00  0.00           H
ATOM   3718  CG  LEU A 885      55.140  40.300  64.130  1.00  0.00           C
ATOM   3719  HG  LEU A 885      54.590  39.710  64.890  1.00  0.00           H
ATOM   3720  CD1 LEU A 885      54.440  41.720  64.130  1.00  0.00           C
ATOM   3721 HD11 LEU A 885      54.700  42.290  65.050  1.00  0.00           H
ATOM   3722 HD12 LEU A 885      53.360  41.530  63.910  1.00  0.00           H
ATOM   3723 HD13 LEU A 885      54.850  42.280  63.260  1.00  0.00           H
ATOM   3724  CD2 LEU A 885      55.030  39.620  62.750  1.00  0.00           C
ATOM   3725 HD21 LEU A 885      55.760  40.050  62.050  1.00  0.00           H
ATOM   3726 HD22 LEU A 885      54.040  39.980  62.380  1.00  0.00           H
ATOM   3727 HD23 LEU A 885      55.030  38.510  62.780  1.00  0.00           H
ATOM   3728  C   LEU A 885      56.540  40.400  66.970  1.00  0.00           C
ATOM   3729  O   LEU A 885      57.110  39.410  67.460  1.00  0.00           O
ATOM   3730  N   HSD A 886      55.330  40.740  67.490  1.00  0.00           N
ATOM   3731  HN  HSD A 886      54.710  41.410  67.070  1.00  0.00           H
ATOM   3732  CA  HSD A 886      54.710  39.990  68.560  1.00  0.00           C
ATOM   3733  HA  HSD A 886      55.290  39.110  68.790  1.00  0.00           H
ATOM   3734  CB  HSD A 886      54.630  40.810  69.850  1.00  0.00           C
ATOM   3735  HB1 HSD A 886      54.160  41.810  69.750  1.00  0.00           H
ATOM   3736  HB2 HSD A 886      55.680  40.980  70.160  1.00  0.00           H
ATOM   3737  ND1 HSD A 886      54.380  38.950  71.650  1.00  0.00           N
ATOM   3738  HD1 HSD A 886      55.160  38.530  71.190  1.00  0.00           H
ATOM   3739  CG  HSD A 886      53.920  40.140  71.010  1.00  0.00           C
ATOM   3740  CE1 HSD A 886      53.480  38.640  72.600  1.00  0.00           C
ATOM   3741  HE1 HSD A 886      53.560  37.780  73.260  1.00  0.00           H
ATOM   3742  NE2 HSD A 886      52.550  39.610  72.690  1.00  0.00           N
ATOM   3743  CD2 HSD A 886      52.780  40.540  71.720  1.00  0.00           C
ATOM   3744  HD2 HSD A 886      52.100  41.370  71.670  1.00  0.00           H
ATOM   3745  C   HSD A 886      53.390  39.550  68.070  1.00  0.00           C
ATOM   3746  O   HSD A 886      52.870  40.150  67.150  1.00  0.00           O
ATOM   3747  N   VAL A 887      52.870  38.380  68.550  1.00  0.00           N
ATOM   3748  HN  VAL A 887      53.160  37.870  69.360  1.00  0.00           H
ATOM   3749  CA  VAL A 887      51.690  37.710  68.090  1.00  0.00           C
ATOM   3750  HA  VAL A 887      51.040  38.510  67.750  1.00  0.00           H
ATOM   3751  CB  VAL A 887      51.940  36.700  66.920  1.00  0.00           C
ATOM   3752  HB  VAL A 887      51.010  36.100  66.880  1.00  0.00           H
ATOM   3753  CG1 VAL A 887      51.880  37.510  65.600  1.00  0.00           C
ATOM   3754 HG11 VAL A 887      52.850  38.070  65.570  1.00  0.00           H
ATOM   3755 HG12 VAL A 887      51.090  38.260  65.380  1.00  0.00           H
ATOM   3756 HG13 VAL A 887      51.760  36.940  64.660  1.00  0.00           H
ATOM   3757  CG2 VAL A 887      53.180  35.750  67.200  1.00  0.00           C
ATOM   3758 HG21 VAL A 887      53.050  35.130  68.110  1.00  0.00           H
ATOM   3759 HG22 VAL A 887      54.040  36.460  67.190  1.00  0.00           H
ATOM   3760 HG23 VAL A 887      53.190  34.950  66.430  1.00  0.00           H
ATOM   3761  C   VAL A 887      50.970  37.000  69.220  1.00  0.00           C
ATOM   3762  O   VAL A 887      51.660  36.330  69.940  1.00  0.00           O
ATOM   3763  N   PRO A 888      49.690  37.030  69.350  1.00  0.00           N
ATOM   3764  CD  PRO A 888      48.750  37.700  68.390  1.00  0.00           C
ATOM   3765  HD1 PRO A 888      49.030  37.450  67.350  1.00  0.00           H
ATOM   3766  HD2 PRO A 888      48.830  38.790  68.640  1.00  0.00           H
ATOM   3767  CA  PRO A 888      48.940  36.120  70.170  1.00  0.00           C
ATOM   3768  HA  PRO A 888      49.250  36.160  71.210  1.00  0.00           H
ATOM   3769  CB  PRO A 888      47.450  36.420  70.030  1.00  0.00           C
ATOM   3770  HB1 PRO A 888      47.150  37.250  70.700  1.00  0.00           H
ATOM   3771  HB2 PRO A 888      46.780  35.560  70.290  1.00  0.00           H
ATOM   3772  CG  PRO A 888      47.360  36.960  68.660  1.00  0.00           C
ATOM   3773  HG1 PRO A 888      47.160  36.130  67.940  1.00  0.00           H
ATOM   3774  HG2 PRO A 888      46.480  37.630  68.530  1.00  0.00           H
ATOM   3775  C   PRO A 888      49.110  34.660  69.870  1.00  0.00           C
ATOM   3776  O   PRO A 888      49.140  34.340  68.680  1.00  0.00           O
ATOM   3777  N   GLU A 889      49.260  33.830  70.860  1.00  0.00           N
ATOM   3778  HN  GLU A 889      49.080  34.170  71.780  1.00  0.00           H
ATOM   3779  CA  GLU A 889      49.420  32.380  70.710  1.00  0.00           C
ATOM   3780  HA  GLU A 889      49.570  32.130  69.680  1.00  0.00           H
ATOM   3781  CB  GLU A 889      50.740  31.940  71.460  1.00  0.00           C
ATOM   3782  HB1 GLU A 889      50.600  30.870  71.760  1.00  0.00           H
ATOM   3783  HB2 GLU A 889      50.890  32.570  72.360  1.00  0.00           H
ATOM   3784  CG  GLU A 889      51.960  32.330  70.580  1.00  0.00           C
ATOM   3785  HG1 GLU A 889      51.990  33.410  70.340  1.00  0.00           H
ATOM   3786  HG2 GLU A 889      52.000  31.720  69.650  1.00  0.00           H
ATOM   3787  CD  GLU A 889      53.320  32.130  71.350  1.00  0.00           C
ATOM   3788  OE1 GLU A 889      54.130  33.060  71.330  1.00  0.00           O
ATOM   3789  OE2 GLU A 889      53.610  31.060  71.890  1.00  0.00           O
ATOM   3790  C   GLU A 889      48.290  31.550  71.240  1.00  0.00           C
ATOM   3791  O   GLU A 889      47.790  31.890  72.300  1.00  0.00           O
ATOM   3792  N   LYS A 890      47.940  30.450  70.500  1.00  0.00           N
ATOM   3793  HN  LYS A 890      48.450  30.360  69.650  1.00  0.00           H
ATOM   3794  CA  LYS A 890      46.930  29.480  70.560  1.00  0.00           C
ATOM   3795  HA  LYS A 890      47.340  28.620  70.050  1.00  0.00           H
ATOM   3796  CB  LYS A 890      46.570  29.150  72.010  1.00  0.00           C
ATOM   3797  HB1 LYS A 890      45.710  28.460  72.190  1.00  0.00           H
ATOM   3798  HB2 LYS A 890      46.340  30.020  72.650  1.00  0.00           H
ATOM   3799  CG  LYS A 890      47.810  28.400  72.670  1.00  0.00           C
ATOM   3800  HG1 LYS A 890      47.590  28.390  73.760  1.00  0.00           H
ATOM   3801  HG2 LYS A 890      48.660  29.110  72.510  1.00  0.00           H
ATOM   3802  CD  LYS A 890      48.080  26.980  72.210  1.00  0.00           C
ATOM   3803  HD1 LYS A 890      48.180  27.050  71.110  1.00  0.00           H
ATOM   3804  HD2 LYS A 890      47.270  26.270  72.470  1.00  0.00           H
ATOM   3805  CE  LYS A 890      49.350  26.320  72.890  1.00  0.00           C
ATOM   3806  HE1 LYS A 890      49.700  25.370  72.440  1.00  0.00           H
ATOM   3807  HE2 LYS A 890      49.180  26.020  73.950  1.00  0.00           H
ATOM   3808  NZ  LYS A 890      50.570  27.150  72.880  1.00  0.00           N
ATOM   3809  HZ1 LYS A 890      51.330  26.500  72.640  1.00  0.00           H
ATOM   3810  HZ2 LYS A 890      50.750  27.700  73.740  1.00  0.00           H
ATOM   3811  HZ3 LYS A 890      50.490  27.900  72.150  1.00  0.00           H
ATOM   3812  C   LYS A 890      45.620  29.730  69.840  1.00  0.00           C
ATOM   3813  O   LYS A 890      44.620  29.190  70.250  1.00  0.00           O
ATOM   3814  N   PHE A 891      45.570  30.610  68.820  1.00  0.00           N
ATOM   3815  HN  PHE A 891      46.410  31.060  68.520  1.00  0.00           H
ATOM   3816  CA  PHE A 891      44.290  30.890  68.110  1.00  0.00           C
ATOM   3817  HA  PHE A 891      44.570  31.640  67.390  1.00  0.00           H
ATOM   3818  CB  PHE A 891      43.560  29.740  67.360  1.00  0.00           C
ATOM   3819  HB1 PHE A 891      42.970  29.160  68.110  1.00  0.00           H
ATOM   3820  HB2 PHE A 891      44.280  29.010  66.920  1.00  0.00           H
ATOM   3821  CG  PHE A 891      42.600  30.150  66.300  1.00  0.00           C
ATOM   3822  CD1 PHE A 891      41.230  30.000  66.500  1.00  0.00           C
ATOM   3823  HD1 PHE A 891      40.900  29.640  67.470  1.00  0.00           H
ATOM   3824  CE1 PHE A 891      40.350  30.390  65.480  1.00  0.00           C
ATOM   3825  HE1 PHE A 891      39.300  30.140  65.540  1.00  0.00           H
ATOM   3826  CZ  PHE A 891      40.760  30.870  64.270  1.00  0.00           C
ATOM   3827  HZ  PHE A 891      39.980  31.120  63.570  1.00  0.00           H
ATOM   3828  CD2 PHE A 891      43.040  30.640  65.030  1.00  0.00           C
ATOM   3829  HD2 PHE A 891      44.100  30.640  64.810  1.00  0.00           H
ATOM   3830  CE2 PHE A 891      42.120  31.020  64.070  1.00  0.00           C
ATOM   3831  HE2 PHE A 891      42.430  31.540  63.170  1.00  0.00           H
ATOM   3832  C   PHE A 891      43.440  31.810  68.900  1.00  0.00           C
ATOM   3833  O   PHE A 891      42.260  31.620  69.220  1.00  0.00           O
ATOM   3834  N   GLU A 892      43.980  32.920  69.340  1.00  0.00           N
ATOM   3835  HN  GLU A 892      44.940  33.080  69.110  1.00  0.00           H
ATOM   3836  CA  GLU A 892      43.400  33.940  70.220  1.00  0.00           C
ATOM   3837  HA  GLU A 892      42.370  33.670  70.330  1.00  0.00           H
ATOM   3838  CB  GLU A 892      44.020  34.010  71.610  1.00  0.00           C
ATOM   3839  HB1 GLU A 892      43.530  34.790  72.240  1.00  0.00           H
ATOM   3840  HB2 GLU A 892      45.090  34.250  71.400  1.00  0.00           H
ATOM   3841  CG  GLU A 892      43.770  32.640  72.330  1.00  0.00           C
ATOM   3842  HG1 GLU A 892      44.560  31.910  72.050  1.00  0.00           H
ATOM   3843  HG2 GLU A 892      42.770  32.240  72.040  1.00  0.00           H
ATOM   3844  CD  GLU A 892      43.980  32.780  73.860  1.00  0.00           C
ATOM   3845  OE1 GLU A 892      43.080  32.470  74.610  1.00  0.00           O
ATOM   3846  OE2 GLU A 892      44.990  33.390  74.300  1.00  0.00           O
ATOM   3847  C   GLU A 892      43.480  35.300  69.510  1.00  0.00           C
ATOM   3848  O   GLU A 892      44.450  35.590  68.810  1.00  0.00           O
ATOM   3849  N   PRO A 893      42.430  36.140  69.510  1.00  0.00           N
ATOM   3850  CD  PRO A 893      41.070  35.880  69.910  1.00  0.00           C
ATOM   3851  HD1 PRO A 893      41.010  35.920  71.020  1.00  0.00           H
ATOM   3852  HD2 PRO A 893      40.710  34.890  69.520  1.00  0.00           H
ATOM   3853  CA  PRO A 893      42.580  37.560  69.030  1.00  0.00           C
ATOM   3854  HA  PRO A 893      42.970  37.380  68.030  1.00  0.00           H
ATOM   3855  CB  PRO A 893      41.140  38.110  69.320  1.00  0.00           C
ATOM   3856  HB1 PRO A 893      40.850  38.960  68.650  1.00  0.00           H
ATOM   3857  HB2 PRO A 893      40.980  38.350  70.390  1.00  0.00           H
ATOM   3858  CG  PRO A 893      40.270  36.980  69.190  1.00  0.00           C
ATOM   3859  HG1 PRO A 893      39.390  37.210  69.840  1.00  0.00           H
ATOM   3860  HG2 PRO A 893      40.040  36.580  68.180  1.00  0.00           H
ATOM   3861  C   PRO A 893      43.680  38.310  69.640  1.00  0.00           C
ATOM   3862  O   PRO A 893      44.040  37.970  70.730  1.00  0.00           O
ATOM   3863  N   THR A 894      44.130  39.420  69.090  1.00  0.00           N
ATOM   3864  HN  THR A 894      43.760  39.670  68.200  1.00  0.00           H
ATOM   3865  CA  THR A 894      45.260  40.210  69.580  1.00  0.00           C
ATOM   3866  HA  THR A 894      46.060  39.490  69.730  1.00  0.00           H
ATOM   3867  CB  THR A 894      45.840  41.320  68.620  1.00  0.00           C
ATOM   3868  HB  THR A 894      45.110  42.050  68.250  1.00  0.00           H
ATOM   3869  OG1 THR A 894      46.270  40.670  67.470  1.00  0.00           O
ATOM   3870  HG1 THR A 894      45.470  40.530  66.950  1.00  0.00           H
ATOM   3871  CG2 THR A 894      47.110  42.000  69.250  1.00  0.00           C
ATOM   3872 HG21 THR A 894      47.610  42.690  68.530  1.00  0.00           H
ATOM   3873 HG22 THR A 894      47.780  41.240  69.680  1.00  0.00           H
ATOM   3874 HG23 THR A 894      46.800  42.670  70.080  1.00  0.00           H
ATOM   3875  C   THR A 894      44.910  40.810  70.980  1.00  0.00           C
ATOM   3876  O   THR A 894      45.780  40.900  71.830  1.00  0.00           O
ATOM   3877  N   HSD A 895      43.610  41.200  71.300  1.00  0.00           N
ATOM   3878  HN  HSD A 895      42.860  41.000  70.670  1.00  0.00           H
ATOM   3879  CA  HSD A 895      43.260  41.690  72.600  1.00  0.00           C
ATOM   3880  HA  HSD A 895      44.130  42.190  73.000  1.00  0.00           H
ATOM   3881  CB  HSD A 895      42.320  42.860  72.520  1.00  0.00           C
ATOM   3882  HB1 HSD A 895      41.270  42.570  72.300  1.00  0.00           H
ATOM   3883  HB2 HSD A 895      42.670  43.500  71.680  1.00  0.00           H
ATOM   3884  ND1 HSD A 895      43.190  44.410  74.390  1.00  0.00           N
ATOM   3885  HD1 HSD A 895      44.130  44.500  74.050  1.00  0.00           H
ATOM   3886  CG  HSD A 895      42.160  43.640  73.760  1.00  0.00           C
ATOM   3887  CE1 HSD A 895      42.660  44.800  75.570  1.00  0.00           C
ATOM   3888  HE1 HSD A 895      43.210  45.420  76.280  1.00  0.00           H
ATOM   3889  NE2 HSD A 895      41.480  44.240  75.800  1.00  0.00           N
ATOM   3890  CD2 HSD A 895      41.160  43.590  74.670  1.00  0.00           C
ATOM   3891  HD2 HSD A 895      40.170  43.210  74.460  1.00  0.00           H
ATOM   3892  C   HSD A 895      42.710  40.600  73.540  1.00  0.00           C
ATOM   3893  O   HSD A 895      41.870  39.820  73.080  1.00  0.00           O
ATOM   3894  N   PRO A 896      43.230  40.390  74.730  1.00  0.00           N
ATOM   3895  CD  PRO A 896      44.450  40.950  75.300  1.00  0.00           C
ATOM   3896  HD1 PRO A 896      44.350  42.040  75.460  1.00  0.00           H
ATOM   3897  HD2 PRO A 896      45.300  40.660  74.640  1.00  0.00           H
ATOM   3898  CA  PRO A 896      42.750  39.260  75.510  1.00  0.00           C
ATOM   3899  HA  PRO A 896      42.500  38.410  74.890  1.00  0.00           H
ATOM   3900  CB  PRO A 896      43.960  38.930  76.350  1.00  0.00           C
ATOM   3901  HB1 PRO A 896      44.590  38.350  75.640  1.00  0.00           H
ATOM   3902  HB2 PRO A 896      43.690  38.290  77.220  1.00  0.00           H
ATOM   3903  CG  PRO A 896      44.600  40.260  76.650  1.00  0.00           C
ATOM   3904  HG1 PRO A 896      44.080  40.720  77.520  1.00  0.00           H
ATOM   3905  HG2 PRO A 896      45.650  40.160  77.000  1.00  0.00           H
ATOM   3906  C   PRO A 896      41.500  39.620  76.400  1.00  0.00           C
ATOM   3907  O   PRO A 896      41.570  40.120  77.470  1.00  0.00           O
ATOM   3908  N   GLU A 897      40.290  39.220  75.930  1.00  0.00           N
ATOM   3909  HN  GLU A 897      40.230  38.900  74.980  1.00  0.00           H
ATOM   3910  CA  GLU A 897      39.110  39.760  76.510  1.00  0.00           C
ATOM   3911  HA  GLU A 897      39.230  39.970  77.560  1.00  0.00           H
ATOM   3912  CB  GLU A 897      38.740  41.180  75.950  1.00  0.00           C
ATOM   3913  HB1 GLU A 897      38.890  41.040  74.860  1.00  0.00           H
ATOM   3914  HB2 GLU A 897      39.410  41.960  76.390  1.00  0.00           H
ATOM   3915  CG  GLU A 897      37.310  41.650  76.250  1.00  0.00           C
ATOM   3916  HG1 GLU A 897      37.190  41.790  77.360  1.00  0.00           H
ATOM   3917  HG2 GLU A 897      36.550  40.880  76.000  1.00  0.00           H
ATOM   3918  CD  GLU A 897      36.820  42.860  75.350  1.00  0.00           C
ATOM   3919  OE1 GLU A 897      36.680  42.690  74.140  1.00  0.00           O
ATOM   3920  OE2 GLU A 897      36.420  43.940  75.900  1.00  0.00           O
ATOM   3921  C   GLU A 897      37.920  38.700  76.370  1.00  0.00           C
ATOM   3922  O   GLU A 897      37.350  38.180  77.300  1.00  0.00           O
ATOM   3923  N   ARG A 898      37.580  38.300  75.130  1.00  0.00           N
ATOM   3924  HN  ARG A 898      38.100  38.760  74.410  1.00  0.00           H
ATOM   3925  CA  ARG A 898      36.550  37.360  74.800  1.00  0.00           C
ATOM   3926  HA  ARG A 898      36.640  36.520  75.480  1.00  0.00           H
ATOM   3927  CB  ARG A 898      35.120  37.980  74.820  1.00  0.00           C
ATOM   3928  HB1 ARG A 898      34.890  38.280  75.860  1.00  0.00           H
ATOM   3929  HB2 ARG A 898      34.320  37.310  74.440  1.00  0.00           H
ATOM   3930  CG  ARG A 898      34.940  39.300  74.000  1.00  0.00           C
ATOM   3931  HG1 ARG A 898      35.800  39.970  74.230  1.00  0.00           H
ATOM   3932  HG2 ARG A 898      34.040  39.820  74.390  1.00  0.00           H
ATOM   3933  CD  ARG A 898      34.760  38.960  72.550  1.00  0.00           C
ATOM   3934  HD1 ARG A 898      33.780  38.490  72.300  1.00  0.00           H
ATOM   3935  HD2 ARG A 898      35.590  38.380  72.070  1.00  0.00           H
ATOM   3936  NE  ARG A 898      34.850  40.240  71.760  1.00  0.00           N
ATOM   3937  HE  ARG A 898      34.730  41.130  72.210  1.00  0.00           H
ATOM   3938  CZ  ARG A 898      35.340  40.420  70.580  1.00  0.00           C
ATOM   3939  NH1 ARG A 898      35.670  39.410  69.760  1.00  0.00           N
ATOM   3940 HH11 ARG A 898      36.110  39.500  68.860  1.00  0.00           H
ATOM   3941 HH12 ARG A 898      35.500  38.550  70.220  1.00  0.00           H
ATOM   3942  NH2 ARG A 898      35.670  41.650  70.190  1.00  0.00           N
ATOM   3943 HH21 ARG A 898      36.340  41.680  69.460  1.00  0.00           H
ATOM   3944 HH22 ARG A 898      35.360  42.520  70.620  1.00  0.00           H
ATOM   3945  C   ARG A 898      36.990  36.610  73.480  1.00  0.00           C
ATOM   3946  O   ARG A 898      38.120  36.720  72.980  1.00  0.00           O
ATOM   3947  N   GLY A 899      36.160  35.680  72.980  1.00  0.00           N
ATOM   3948  HN  GLY A 899      35.390  35.500  73.590  1.00  0.00           H
ATOM   3949  CA  GLY A 899      36.300  34.890  71.830  1.00  0.00           C
ATOM   3950  HA1 GLY A 899      35.440  34.240  71.700  1.00  0.00           H
ATOM   3951  HA2 GLY A 899      37.270  34.450  71.990  1.00  0.00           H
ATOM   3952  C   GLY A 899      36.340  35.650  70.530  1.00  0.00           C
ATOM   3953  O   GLY A 899      36.280  36.840  70.510  1.00  0.00           O
ATOM   3954  N   TRP A 900      36.560  34.960  69.430  1.00  0.00           N
ATOM   3955  HN  TRP A 900      36.620  33.970  69.570  1.00  0.00           H
ATOM   3956  CA  TRP A 900      36.530  35.510  68.050  1.00  0.00           C
ATOM   3957  HA  TRP A 900      37.330  36.230  68.000  1.00  0.00           H
ATOM   3958  CB  TRP A 900      36.760  34.420  66.970  1.00  0.00           C
ATOM   3959  HB1 TRP A 900      36.470  34.810  65.960  1.00  0.00           H
ATOM   3960  HB2 TRP A 900      36.090  33.550  67.100  1.00  0.00           H
ATOM   3961  CG  TRP A 900      38.170  33.830  66.920  1.00  0.00           C
ATOM   3962  CD1 TRP A 900      38.820  32.870  67.620  1.00  0.00           C
ATOM   3963  HD1 TRP A 900      38.260  32.160  68.190  1.00  0.00           H
ATOM   3964  NE1 TRP A 900      40.110  32.950  67.330  1.00  0.00           N
ATOM   3965  HE1 TRP A 900      40.780  32.370  67.730  1.00  0.00           H
ATOM   3966  CE2 TRP A 900      40.420  34.000  66.540  1.00  0.00           C
ATOM   3967  CD2 TRP A 900      39.190  34.640  66.310  1.00  0.00           C
ATOM   3968  CE3 TRP A 900      39.230  35.860  65.560  1.00  0.00           C
ATOM   3969  HE3 TRP A 900      38.270  36.330  65.370  1.00  0.00           H
ATOM   3970  CZ3 TRP A 900      40.410  36.400  65.160  1.00  0.00           C
ATOM   3971  HZ3 TRP A 900      40.280  37.300  64.570  1.00  0.00           H
ATOM   3972  CZ2 TRP A 900      41.640  34.470  66.080  1.00  0.00           C
ATOM   3973  HZ2 TRP A 900      42.640  34.140  66.330  1.00  0.00           H
ATOM   3974  CH2 TRP A 900      41.630  35.730  65.410  1.00  0.00           C
ATOM   3975  HH2 TRP A 900      42.510  36.110  64.920  1.00  0.00           H
ATOM   3976  C   TRP A 900      35.310  36.320  67.620  1.00  0.00           C
ATOM   3977  O   TRP A 900      35.490  37.350  67.010  1.00  0.00           O
ATOM   3978  N   ILE A 901      34.060  35.930  67.890  1.00  0.00           N
ATOM   3979  HN  ILE A 901      33.900  35.010  68.210  1.00  0.00           H
ATOM   3980  CA  ILE A 901      32.890  36.660  67.560  1.00  0.00           C
ATOM   3981  HA  ILE A 901      32.950  36.900  66.500  1.00  0.00           H
ATOM   3982  CB  ILE A 901      31.740  35.550  67.500  1.00  0.00           C
ATOM   3983  HB  ILE A 901      31.630  35.010  68.470  1.00  0.00           H
ATOM   3984  CG2 ILE A 901      30.450  36.310  67.080  1.00  0.00           C
ATOM   3985 HG21 ILE A 901      30.140  37.040  67.850  1.00  0.00           H
ATOM   3986 HG22 ILE A 901      29.680  35.520  66.970  1.00  0.00           H
ATOM   3987 HG23 ILE A 901      30.530  36.760  66.060  1.00  0.00           H
ATOM   3988  CG1 ILE A 901      32.090  34.360  66.500  1.00  0.00           C
ATOM   3989 HG11 ILE A 901      31.160  33.770  66.490  1.00  0.00           H
ATOM   3990 HG12 ILE A 901      32.920  33.760  66.920  1.00  0.00           H
ATOM   3991  CD  ILE A 901      32.440  34.680  65.040  1.00  0.00           C
ATOM   3992  HD1 ILE A 901      33.250  35.430  65.070  1.00  0.00           H
ATOM   3993  HD2 ILE A 901      31.590  35.160  64.500  1.00  0.00           H
ATOM   3994  HD3 ILE A 901      32.810  33.840  64.430  1.00  0.00           H
ATOM   3995  C   ILE A 901      32.670  37.930  68.350  1.00  0.00           C
ATOM   3996  O   ILE A 901      32.870  38.020  69.560  1.00  0.00           O
ATOM   3997  N   ILE A 902      32.380  39.040  67.620  1.00  0.00           N
ATOM   3998  HN  ILE A 902      32.260  39.020  66.630  1.00  0.00           H
ATOM   3999  CA  ILE A 902      31.690  40.170  68.220  1.00  0.00           C
ATOM   4000  HA  ILE A 902      31.600  40.010  69.280  1.00  0.00           H
ATOM   4001  CB  ILE A 902      32.470  41.530  68.140  1.00  0.00           C
ATOM   4002  HB  ILE A 902      33.440  41.330  68.660  1.00  0.00           H
ATOM   4003  CG2 ILE A 902      32.850  41.890  66.680  1.00  0.00           C
ATOM   4004 HG21 ILE A 902      31.950  42.050  66.060  1.00  0.00           H
ATOM   4005 HG22 ILE A 902      33.510  41.130  66.210  1.00  0.00           H
ATOM   4006 HG23 ILE A 902      33.460  42.820  66.670  1.00  0.00           H
ATOM   4007  CG1 ILE A 902      31.650  42.680  68.930  1.00  0.00           C
ATOM   4008 HG11 ILE A 902      31.190  42.120  69.770  1.00  0.00           H
ATOM   4009 HG12 ILE A 902      30.740  42.970  68.360  1.00  0.00           H
ATOM   4010  CD  ILE A 902      32.390  43.900  69.380  1.00  0.00           C
ATOM   4011  HD1 ILE A 902      33.130  43.810  70.200  1.00  0.00           H
ATOM   4012  HD2 ILE A 902      31.590  44.610  69.710  1.00  0.00           H
ATOM   4013  HD3 ILE A 902      32.930  44.420  68.550  1.00  0.00           H
ATOM   4014  C   ILE A 902      30.250  40.220  67.610  1.00  0.00           C
ATOM   4015  O   ILE A 902      30.130  40.070  66.410  1.00  0.00           O
ATOM   4016  N   SER A 903      29.220  40.270  68.510  1.00  0.00           N
ATOM   4017  HN  SER A 903      29.380  40.260  69.490  1.00  0.00           H
ATOM   4018  CA  SER A 903      27.840  40.130  68.110  1.00  0.00           C
ATOM   4019  HA  SER A 903      27.750  39.200  67.590  1.00  0.00           H
ATOM   4020  CB  SER A 903      26.980  40.120  69.410  1.00  0.00           C
ATOM   4021  HB1 SER A 903      27.170  41.120  69.850  1.00  0.00           H
ATOM   4022  HB2 SER A 903      27.340  39.330  70.090  1.00  0.00           H
ATOM   4023  OG  SER A 903      25.530  40.000  69.190  1.00  0.00           O
ATOM   4024  HG1 SER A 903      25.390  39.060  69.370  1.00  0.00           H
ATOM   4025  C   SER A 903      27.310  41.150  67.100  1.00  0.00           C
ATOM   4026  O   SER A 903      27.610  42.330  67.340  1.00  0.00           O
ATOM   4027  N   PRO A 904      26.620  40.750  66.060  1.00  0.00           N
ATOM   4028  CD  PRO A 904      26.250  39.320  65.760  1.00  0.00           C
ATOM   4029  HD1 PRO A 904      25.850  38.860  66.690  1.00  0.00           H
ATOM   4030  HD2 PRO A 904      27.050  38.800  65.200  1.00  0.00           H
ATOM   4031  CA  PRO A 904      26.010  41.630  65.130  1.00  0.00           C
ATOM   4032  HA  PRO A 904      26.810  42.240  64.740  1.00  0.00           H
ATOM   4033  CB  PRO A 904      25.420  40.770  64.000  1.00  0.00           C
ATOM   4034  HB1 PRO A 904      26.160  40.480  63.210  1.00  0.00           H
ATOM   4035  HB2 PRO A 904      24.550  41.270  63.520  1.00  0.00           H
ATOM   4036  CG  PRO A 904      25.100  39.470  64.770  1.00  0.00           C
ATOM   4037  HG1 PRO A 904      24.110  39.540  65.290  1.00  0.00           H
ATOM   4038  HG2 PRO A 904      25.050  38.510  64.200  1.00  0.00           H
ATOM   4039  C   PRO A 904      24.930  42.500  65.700  1.00  0.00           C
ATOM   4040  O   PRO A 904      23.850  42.080  66.080  1.00  0.00           O
ATOM   4041  N   LEU A 905      25.100  43.830  65.650  1.00  0.00           N
ATOM   4042  HN  LEU A 905      25.960  44.170  65.290  1.00  0.00           H
ATOM   4043  CA  LEU A 905      24.160  44.900  65.970  1.00  0.00           C
ATOM   4044  HA  LEU A 905      24.550  45.820  65.560  1.00  0.00           H
ATOM   4045  CB  LEU A 905      22.620  44.680  65.570  1.00  0.00           C
ATOM   4046  HB1 LEU A 905      22.130  45.610  65.920  1.00  0.00           H
ATOM   4047  HB2 LEU A 905      22.240  43.830  66.190  1.00  0.00           H
ATOM   4048  CG  LEU A 905      22.560  44.360  64.070  1.00  0.00           C
ATOM   4049  HG  LEU A 905      23.230  43.510  63.830  1.00  0.00           H
ATOM   4050  CD1 LEU A 905      21.150  43.870  63.750  1.00  0.00           C
ATOM   4051 HD11 LEU A 905      20.370  44.580  64.120  1.00  0.00           H
ATOM   4052 HD12 LEU A 905      20.990  42.940  64.360  1.00  0.00           H
ATOM   4053 HD13 LEU A 905      21.040  43.590  62.690  1.00  0.00           H
ATOM   4054  CD2 LEU A 905      22.970  45.590  63.250  1.00  0.00           C
ATOM   4055 HD21 LEU A 905      22.150  46.330  63.170  1.00  0.00           H
ATOM   4056 HD22 LEU A 905      23.100  45.220  62.210  1.00  0.00           H
ATOM   4057 HD23 LEU A 905      23.920  46.020  63.660  1.00  0.00           H
ATOM   4058  C   LEU A 905      24.320  45.240  67.500  1.00  0.00           C
ATOM   4059  O   LEU A 905      24.130  46.350  67.990  1.00  0.00           O
ATOM   4060  N   GLY A 906      24.720  44.270  68.310  1.00  0.00           N
ATOM   4061  HN  GLY A 906      24.840  43.370  67.870  1.00  0.00           H
ATOM   4062  CA  GLY A 906      24.760  44.310  69.780  1.00  0.00           C
ATOM   4063  HA1 GLY A 906      25.630  44.930  69.930  1.00  0.00           H
ATOM   4064  HA2 GLY A 906      24.940  43.320  70.160  1.00  0.00           H
ATOM   4065  C   GLY A 906      23.530  44.850  70.540  1.00  0.00           C
ATOM   4066  O   GLY A 906      22.420  44.550  70.160  1.00  0.00           O
ATOM   4067  N   ASP A 907      23.800  45.700  71.560  1.00  0.00           N
ATOM   4068  HN  ASP A 907      24.740  45.990  71.680  1.00  0.00           H
ATOM   4069  CA  ASP A 907      22.780  46.130  72.590  1.00  0.00           C
ATOM   4070  HA  ASP A 907      21.950  45.440  72.550  1.00  0.00           H
ATOM   4071  CB  ASP A 907      23.480  46.120  73.960  1.00  0.00           C
ATOM   4072  HB1 ASP A 907      22.790  46.460  74.770  1.00  0.00           H
ATOM   4073  HB2 ASP A 907      24.430  46.710  74.020  1.00  0.00           H
ATOM   4074  CG  ASP A 907      23.870  44.730  74.390  1.00  0.00           C
ATOM   4075  OD1 ASP A 907      23.440  43.710  73.780  1.00  0.00           O
ATOM   4076  OD2 ASP A 907      24.560  44.540  75.430  1.00  0.00           O
ATOM   4077  C   ASP A 907      22.430  47.570  72.230  1.00  0.00           C
ATOM   4078  O   ASP A 907      21.880  48.310  73.060  1.00  0.00           O
ATOM   4079  N   ASN A 908      22.860  48.100  71.060  1.00  0.00           N
ATOM   4080  HN  ASN A 908      23.350  47.510  70.420  1.00  0.00           H
ATOM   4081  CA  ASN A 908      22.750  49.500  70.650  1.00  0.00           C
ATOM   4082  HA  ASN A 908      23.050  50.000  71.560  1.00  0.00           H
ATOM   4083  CB  ASN A 908      23.550  49.940  69.460  1.00  0.00           C
ATOM   4084  HB1 ASN A 908      23.480  51.030  69.260  1.00  0.00           H
ATOM   4085  HB2 ASN A 908      23.270  49.350  68.560  1.00  0.00           H
ATOM   4086  CG  ASN A 908      25.030  49.620  69.660  1.00  0.00           C
ATOM   4087  OD1 ASN A 908      25.520  49.360  70.710  1.00  0.00           O
ATOM   4088  ND2 ASN A 908      25.800  49.460  68.550  1.00  0.00           N
ATOM   4089 HD21 ASN A 908      26.750  49.160  68.680  1.00  0.00           H
ATOM   4090 HD22 ASN A 908      25.210  49.260  67.770  1.00  0.00           H
ATOM   4091  C   ASN A 908      21.290  49.800  70.230  1.00  0.00           C
ATOM   4092  O   ASN A 908      20.680  48.990  69.560  1.00  0.00           O
ATOM   4093  N   PRO A 909      20.680  50.910  70.520  1.00  0.00           N
ATOM   4094  CD  PRO A 909      20.920  51.500  71.810  1.00  0.00           C
ATOM   4095  HD1 PRO A 909      21.870  52.040  71.920  1.00  0.00           H
ATOM   4096  HD2 PRO A 909      20.920  50.750  72.640  1.00  0.00           H
ATOM   4097  CA  PRO A 909      19.520  51.390  69.830  1.00  0.00           C
ATOM   4098  HA  PRO A 909      18.670  50.730  69.950  1.00  0.00           H
ATOM   4099  CB  PRO A 909      19.300  52.790  70.500  1.00  0.00           C
ATOM   4100  HB1 PRO A 909      18.260  53.130  70.320  1.00  0.00           H
ATOM   4101  HB2 PRO A 909      19.980  53.430  69.910  1.00  0.00           H
ATOM   4102  CG  PRO A 909      19.910  52.640  71.890  1.00  0.00           C
ATOM   4103  HG1 PRO A 909      20.260  53.640  72.250  1.00  0.00           H
ATOM   4104  HG2 PRO A 909      19.110  52.220  72.550  1.00  0.00           H
ATOM   4105  C   PRO A 909      19.560  51.540  68.310  1.00  0.00           C
ATOM   4106  O   PRO A 909      20.680  51.490  67.740  1.00  0.00           O
ATOM   4107  N   TRP A 910      18.320  51.730  67.690  1.00  0.00           N
ATOM   4108  HN  TRP A 910      17.550  51.710  68.330  1.00  0.00           H
ATOM   4109  CA  TRP A 910      18.050  51.590  66.290  1.00  0.00           C
ATOM   4110  HA  TRP A 910      18.770  50.840  65.960  1.00  0.00           H
ATOM   4111  CB  TRP A 910      16.600  51.150  66.070  1.00  0.00           C
ATOM   4112  HB1 TRP A 910      15.900  51.950  66.400  1.00  0.00           H
ATOM   4113  HB2 TRP A 910      16.340  50.230  66.630  1.00  0.00           H
ATOM   4114  CG  TRP A 910      16.280  50.830  64.620  1.00  0.00           C
ATOM   4115  CD1 TRP A 910      16.640  49.650  63.940  1.00  0.00           C
ATOM   4116  HD1 TRP A 910      17.060  48.780  64.410  1.00  0.00           H
ATOM   4117  NE1 TRP A 910      16.230  49.790  62.640  1.00  0.00           N
ATOM   4118  HE1 TRP A 910      16.560  49.250  61.880  1.00  0.00           H
ATOM   4119  CE2 TRP A 910      15.590  50.980  62.450  1.00  0.00           C
ATOM   4120  CD2 TRP A 910      15.600  51.740  63.610  1.00  0.00           C
ATOM   4121  CE3 TRP A 910      15.040  53.010  63.620  1.00  0.00           C
ATOM   4122  HE3 TRP A 910      14.860  53.590  64.510  1.00  0.00           H
ATOM   4123  CZ3 TRP A 910      14.440  53.510  62.450  1.00  0.00           C
ATOM   4124  HZ3 TRP A 910      14.010  54.490  62.390  1.00  0.00           H
ATOM   4125  CZ2 TRP A 910      15.080  51.450  61.250  1.00  0.00           C
ATOM   4126  HZ2 TRP A 910      14.980  50.770  60.420  1.00  0.00           H
ATOM   4127  CH2 TRP A 910      14.420  52.710  61.270  1.00  0.00           C
ATOM   4128  HH2 TRP A 910      13.950  53.120  60.390  1.00  0.00           H
ATOM   4129  C   TRP A 910      18.420  52.930  65.560  1.00  0.00           C
ATOM   4130  O   TRP A 910      18.840  53.040  64.420  1.00  0.00           O
ATOM   4131  N   TRP A 911      18.380  54.070  66.270  1.00  0.00           N
ATOM   4132  HN  TRP A 911      17.980  54.150  67.190  1.00  0.00           H
ATOM   4133  CA  TRP A 911      18.900  55.340  65.790  1.00  0.00           C
ATOM   4134  HA  TRP A 911      18.580  55.390  64.760  1.00  0.00           H
ATOM   4135  CB  TRP A 911      18.250  56.600  66.460  1.00  0.00           C
ATOM   4136  HB1 TRP A 911      18.580  56.430  67.500  1.00  0.00           H
ATOM   4137  HB2 TRP A 911      17.140  56.530  66.370  1.00  0.00           H
ATOM   4138  CG  TRP A 911      18.650  58.010  66.050  1.00  0.00           C
ATOM   4139  CD1 TRP A 911      19.160  59.020  66.890  1.00  0.00           C
ATOM   4140  HD1 TRP A 911      19.450  58.830  67.920  1.00  0.00           H
ATOM   4141  NE1 TRP A 911      19.220  60.240  66.260  1.00  0.00           N
ATOM   4142  HE1 TRP A 911      19.380  61.150  66.560  1.00  0.00           H
ATOM   4143  CE2 TRP A 911      18.850  60.080  64.950  1.00  0.00           C
ATOM   4144  CD2 TRP A 911      18.500  58.710  64.780  1.00  0.00           C
ATOM   4145  CE3 TRP A 911      18.110  58.260  63.500  1.00  0.00           C
ATOM   4146  HE3 TRP A 911      17.890  57.220  63.330  1.00  0.00           H
ATOM   4147  CZ3 TRP A 911      18.130  59.140  62.470  1.00  0.00           C
ATOM   4148  HZ3 TRP A 911      17.890  58.780  61.480  1.00  0.00           H
ATOM   4149  CZ2 TRP A 911      18.800  61.010  63.930  1.00  0.00           C
ATOM   4150  HZ2 TRP A 911      18.930  62.080  64.040  1.00  0.00           H
ATOM   4151  CH2 TRP A 911      18.510  60.460  62.670  1.00  0.00           C
ATOM   4152  HH2 TRP A 911      18.510  61.080  61.780  1.00  0.00           H
ATOM   4153  C   TRP A 911      20.400  55.380  65.620  1.00  0.00           C
ATOM   4154  O   TRP A 911      21.000  55.720  64.600  1.00  0.00           O
ATOM   4155  N   THR A 912      21.090  54.940  66.630  1.00  0.00           N
ATOM   4156  HN  THR A 912      20.560  54.670  67.430  1.00  0.00           H
ATOM   4157  CA  THR A 912      22.550  54.830  66.400  1.00  0.00           C
ATOM   4158  HA  THR A 912      23.030  55.760  66.170  1.00  0.00           H
ATOM   4159  CB  THR A 912      23.260  54.340  67.720  1.00  0.00           C
ATOM   4160  HB  THR A 912      23.200  53.230  67.730  1.00  0.00           H
ATOM   4161  OG1 THR A 912      22.550  54.820  68.820  1.00  0.00           O
ATOM   4162  HG1 THR A 912      22.850  54.440  69.650  1.00  0.00           H
ATOM   4163  CG2 THR A 912      24.730  54.820  67.950  1.00  0.00           C
ATOM   4164 HG21 THR A 912      25.110  54.370  68.900  1.00  0.00           H
ATOM   4165 HG22 THR A 912      24.760  55.920  68.090  1.00  0.00           H
ATOM   4166 HG23 THR A 912      25.330  54.640  67.040  1.00  0.00           H
ATOM   4167  C   THR A 912      22.950  53.810  65.330  1.00  0.00           C
ATOM   4168  O   THR A 912      23.930  54.050  64.660  1.00  0.00           O
ATOM   4169  N   LEU A 913      22.160  52.660  65.200  1.00  0.00           N
ATOM   4170  HN  LEU A 913      21.420  52.550  65.840  1.00  0.00           H
ATOM   4171  CA  LEU A 913      22.360  51.750  64.110  1.00  0.00           C
ATOM   4172  HA  LEU A 913      23.430  51.650  64.140  1.00  0.00           H
ATOM   4173  CB  LEU A 913      21.570  50.420  64.250  1.00  0.00           C
ATOM   4174  HB1 LEU A 913      21.580  49.820  63.320  1.00  0.00           H
ATOM   4175  HB2 LEU A 913      20.510  50.610  64.530  1.00  0.00           H
ATOM   4176  CG  LEU A 913      22.220  49.620  65.390  1.00  0.00           C
ATOM   4177  HG  LEU A 913      22.470  50.260  66.260  1.00  0.00           H
ATOM   4178  CD1 LEU A 913      21.240  48.430  65.780  1.00  0.00           C
ATOM   4179 HD11 LEU A 913      21.160  47.760  64.900  1.00  0.00           H
ATOM   4180 HD12 LEU A 913      20.210  48.700  66.080  1.00  0.00           H
ATOM   4181 HD13 LEU A 913      21.660  47.970  66.710  1.00  0.00           H
ATOM   4182  CD2 LEU A 913      23.570  49.090  64.840  1.00  0.00           C
ATOM   4183 HD21 LEU A 913      23.560  48.430  63.940  1.00  0.00           H
ATOM   4184 HD22 LEU A 913      24.070  48.390  65.550  1.00  0.00           H
ATOM   4185 HD23 LEU A 913      24.290  49.910  64.590  1.00  0.00           H
ATOM   4186  C   LEU A 913      22.010  52.280  62.720  1.00  0.00           C
ATOM   4187  O   LEU A 913      22.760  52.280  61.730  1.00  0.00           O
ATOM   4188  N   LEU A 914      20.930  53.040  62.650  1.00  0.00           N
ATOM   4189  HN  LEU A 914      20.290  53.140  63.400  1.00  0.00           H
ATOM   4190  CA  LEU A 914      20.570  53.760  61.390  1.00  0.00           C
ATOM   4191  HA  LEU A 914      20.610  53.060  60.570  1.00  0.00           H
ATOM   4192  CB  LEU A 914      19.110  54.400  61.430  1.00  0.00           C
ATOM   4193  HB1 LEU A 914      18.970  55.020  62.340  1.00  0.00           H
ATOM   4194  HB2 LEU A 914      18.400  53.560  61.630  1.00  0.00           H
ATOM   4195  CG  LEU A 914      18.550  55.030  60.100  1.00  0.00           C
ATOM   4196  HG  LEU A 914      19.290  55.820  59.850  1.00  0.00           H
ATOM   4197  CD1 LEU A 914      18.490  54.030  59.000  1.00  0.00           C
ATOM   4198 HD11 LEU A 914      17.970  54.460  58.120  1.00  0.00           H
ATOM   4199 HD12 LEU A 914      17.990  53.110  59.370  1.00  0.00           H
ATOM   4200 HD13 LEU A 914      19.560  53.950  58.710  1.00  0.00           H
ATOM   4201  CD2 LEU A 914      17.150  55.610  60.360  1.00  0.00           C
ATOM   4202 HD21 LEU A 914      17.240  56.430  61.100  1.00  0.00           H
ATOM   4203 HD22 LEU A 914      16.520  54.730  60.590  1.00  0.00           H
ATOM   4204 HD23 LEU A 914      16.890  55.990  59.350  1.00  0.00           H
ATOM   4205  C   LEU A 914      21.590  54.770  60.840  1.00  0.00           C
ATOM   4206  O   LEU A 914      21.870  54.820  59.650  1.00  0.00           O
ATOM   4207  N   ILE A 915      22.190  55.610  61.780  1.00  0.00           N
ATOM   4208  HN  ILE A 915      22.080  55.480  62.760  1.00  0.00           H
ATOM   4209  CA  ILE A 915      23.080  56.630  61.340  1.00  0.00           C
ATOM   4210  HA  ILE A 915      22.770  57.040  60.390  1.00  0.00           H
ATOM   4211  CB  ILE A 915      22.930  57.740  62.350  1.00  0.00           C
ATOM   4212  HB  ILE A 915      22.990  57.400  63.400  1.00  0.00           H
ATOM   4213  CG2 ILE A 915      24.040  58.760  62.220  1.00  0.00           C
ATOM   4214 HG21 ILE A 915      24.190  59.310  61.260  1.00  0.00           H
ATOM   4215 HG22 ILE A 915      25.020  58.340  62.550  1.00  0.00           H
ATOM   4216 HG23 ILE A 915      23.860  59.510  63.030  1.00  0.00           H
ATOM   4217  CG1 ILE A 915      21.580  58.520  62.310  1.00  0.00           C
ATOM   4218 HG11 ILE A 915      21.720  59.410  62.960  1.00  0.00           H
ATOM   4219 HG12 ILE A 915      20.780  57.980  62.850  1.00  0.00           H
ATOM   4220  CD  ILE A 915      21.090  58.930  60.900  1.00  0.00           C
ATOM   4221  HD1 ILE A 915      20.770  58.000  60.400  1.00  0.00           H
ATOM   4222  HD2 ILE A 915      21.890  59.410  60.300  1.00  0.00           H
ATOM   4223  HD3 ILE A 915      20.210  59.610  60.960  1.00  0.00           H
ATOM   4224  C   ILE A 915      24.500  56.050  61.100  1.00  0.00           C
ATOM   4225  O   ILE A 915      25.390  56.670  60.450  1.00  0.00           O
ATOM   4226  N   ALA A 916      24.690  54.760  61.480  1.00  0.00           N
ATOM   4227  HN  ALA A 916      23.970  54.410  62.070  1.00  0.00           H
ATOM   4228  CA  ALA A 916      25.960  54.110  61.230  1.00  0.00           C
ATOM   4229  HA  ALA A 916      26.720  54.750  61.640  1.00  0.00           H
ATOM   4230  CB  ALA A 916      26.080  52.860  62.100  1.00  0.00           C
ATOM   4231  HB1 ALA A 916      25.280  52.150  61.750  1.00  0.00           H
ATOM   4232  HB2 ALA A 916      25.770  53.200  63.110  1.00  0.00           H
ATOM   4233  HB3 ALA A 916      27.080  52.390  61.990  1.00  0.00           H
ATOM   4234  C   ALA A 916      26.120  53.890  59.720  1.00  0.00           C
ATOM   4235  O   ALA A 916      27.180  53.650  59.110  1.00  0.00           O
ATOM   4236  N   ALA A 917      25.030  53.960  59.010  1.00  0.00           N
ATOM   4237  HN  ALA A 917      24.130  53.970  59.430  1.00  0.00           H
ATOM   4238  CA  ALA A 917      25.030  54.140  57.600  1.00  0.00           C
ATOM   4239  HA  ALA A 917      25.590  53.280  57.240  1.00  0.00           H
ATOM   4240  CB  ALA A 917      23.580  54.110  56.960  1.00  0.00           C
ATOM   4241  HB1 ALA A 917      22.940  54.860  57.460  1.00  0.00           H
ATOM   4242  HB2 ALA A 917      23.270  53.050  57.100  1.00  0.00           H
ATOM   4243  HB3 ALA A 917      23.450  54.200  55.860  1.00  0.00           H
ATOM   4244  C   ALA A 917      25.730  55.430  57.120  1.00  0.00           C
ATOM   4245  O   ALA A 917      26.250  55.500  56.010  1.00  0.00           O
ATOM   4246  N   ILE A 918      25.770  56.560  57.800  1.00  0.00           N
ATOM   4247  HN  ILE A 918      25.290  56.570  58.670  1.00  0.00           H
ATOM   4248  CA  ILE A 918      26.450  57.780  57.270  1.00  0.00           C
ATOM   4249  HA  ILE A 918      26.160  57.940  56.250  1.00  0.00           H
ATOM   4250  CB  ILE A 918      26.000  59.070  57.980  1.00  0.00           C
ATOM   4251  HB  ILE A 918      25.990  58.890  59.080  1.00  0.00           H
ATOM   4252  CG2 ILE A 918      26.950  60.290  57.590  1.00  0.00           C
ATOM   4253 HG21 ILE A 918      27.020  60.230  56.480  1.00  0.00           H
ATOM   4254 HG22 ILE A 918      27.970  60.310  58.050  1.00  0.00           H
ATOM   4255 HG23 ILE A 918      26.490  61.260  57.870  1.00  0.00           H
ATOM   4256  CG1 ILE A 918      24.430  59.300  57.670  1.00  0.00           C
ATOM   4257 HG11 ILE A 918      24.030  60.180  58.230  1.00  0.00           H
ATOM   4258 HG12 ILE A 918      23.860  58.480  58.120  1.00  0.00           H
ATOM   4259  CD  ILE A 918      23.990  59.510  56.270  1.00  0.00           C
ATOM   4260  HD1 ILE A 918      24.460  60.420  55.830  1.00  0.00           H
ATOM   4261  HD2 ILE A 918      22.910  59.790  56.320  1.00  0.00           H
ATOM   4262  HD3 ILE A 918      24.070  58.580  55.670  1.00  0.00           H
ATOM   4263  C   ILE A 918      27.980  57.650  57.280  1.00  0.00           C
ATOM   4264  O   ILE A 918      28.580  58.000  56.240  1.00  0.00           O
ATOM   4265  N   PRO A 919      28.790  57.060  58.280  1.00  0.00           N
ATOM   4266  CD  PRO A 919      28.420  57.080  59.700  1.00  0.00           C
ATOM   4267  HD1 PRO A 919      27.950  56.110  59.960  1.00  0.00           H
ATOM   4268  HD2 PRO A 919      27.740  57.890  60.050  1.00  0.00           H
ATOM   4269  CA  PRO A 919      30.210  56.780  58.070  1.00  0.00           C
ATOM   4270  HA  PRO A 919      30.620  57.700  57.690  1.00  0.00           H
ATOM   4271  CB  PRO A 919      30.760  56.450  59.470  1.00  0.00           C
ATOM   4272  HB1 PRO A 919      31.850  56.690  59.620  1.00  0.00           H
ATOM   4273  HB2 PRO A 919      30.680  55.400  59.820  1.00  0.00           H
ATOM   4274  CG  PRO A 919      29.820  57.240  60.360  1.00  0.00           C
ATOM   4275  HG1 PRO A 919      29.870  56.750  61.350  1.00  0.00           H
ATOM   4276  HG2 PRO A 919      30.170  58.290  60.390  1.00  0.00           H
ATOM   4277  C   PRO A 919      30.360  55.650  57.000  1.00  0.00           C
ATOM   4278  O   PRO A 919      31.400  55.570  56.400  1.00  0.00           O
ATOM   4279  N   ALA A 920      29.480  54.640  56.960  1.00  0.00           N
ATOM   4280  HN  ALA A 920      28.700  54.790  57.570  1.00  0.00           H
ATOM   4281  CA  ALA A 920      29.530  53.640  55.970  1.00  0.00           C
ATOM   4282  HA  ALA A 920      30.490  53.170  55.960  1.00  0.00           H
ATOM   4283  CB  ALA A 920      28.620  52.450  56.420  1.00  0.00           C
ATOM   4284  HB1 ALA A 920      28.820  51.530  55.840  1.00  0.00           H
ATOM   4285  HB2 ALA A 920      27.540  52.660  56.300  1.00  0.00           H
ATOM   4286  HB3 ALA A 920      28.930  52.100  57.430  1.00  0.00           H
ATOM   4287  C   ALA A 920      29.380  53.980  54.520  1.00  0.00           C
ATOM   4288  O   ALA A 920      30.050  53.460  53.730  1.00  0.00           O
ATOM   4289  N   LEU A 921      28.530  55.010  54.200  1.00  0.00           N
ATOM   4290  HN  LEU A 921      27.990  55.350  54.960  1.00  0.00           H
ATOM   4291  CA  LEU A 921      28.460  55.830  53.010  1.00  0.00           C
ATOM   4292  HA  LEU A 921      28.120  55.240  52.170  1.00  0.00           H
ATOM   4293  CB  LEU A 921      27.400  56.940  53.230  1.00  0.00           C
ATOM   4294  HB1 LEU A 921      27.510  57.340  54.260  1.00  0.00           H
ATOM   4295  HB2 LEU A 921      26.350  56.590  53.260  1.00  0.00           H
ATOM   4296  CG  LEU A 921      27.390  58.150  52.270  1.00  0.00           C
ATOM   4297  HG  LEU A 921      28.330  58.740  52.260  1.00  0.00           H
ATOM   4298  CD1 LEU A 921      27.150  57.760  50.770  1.00  0.00           C
ATOM   4299 HD11 LEU A 921      26.170  57.280  50.570  1.00  0.00           H
ATOM   4300 HD12 LEU A 921      27.950  57.130  50.330  1.00  0.00           H
ATOM   4301 HD13 LEU A 921      27.090  58.700  50.190  1.00  0.00           H
ATOM   4302  CD2 LEU A 921      26.320  59.240  52.660  1.00  0.00           C
ATOM   4303 HD21 LEU A 921      26.590  59.680  53.640  1.00  0.00           H
ATOM   4304 HD22 LEU A 921      25.350  58.740  52.840  1.00  0.00           H
ATOM   4305 HD23 LEU A 921      26.210  60.070  51.940  1.00  0.00           H
ATOM   4306  C   LEU A 921      29.870  56.430  52.630  1.00  0.00           C
ATOM   4307  O   LEU A 921      30.370  56.140  51.550  1.00  0.00           O
ATOM   4308  N   LEU A 922      30.600  57.110  53.490  1.00  0.00           N
ATOM   4309  HN  LEU A 922      30.180  57.350  54.350  1.00  0.00           H
ATOM   4310  CA  LEU A 922      32.040  57.500  53.380  1.00  0.00           C
ATOM   4311  HA  LEU A 922      32.130  58.130  52.510  1.00  0.00           H
ATOM   4312  CB  LEU A 922      32.550  58.200  54.690  1.00  0.00           C
ATOM   4313  HB1 LEU A 922      33.590  58.540  54.530  1.00  0.00           H
ATOM   4314  HB2 LEU A 922      32.640  57.530  55.570  1.00  0.00           H
ATOM   4315  CG  LEU A 922      31.730  59.370  55.240  1.00  0.00           C
ATOM   4316  HG  LEU A 922      30.830  58.950  55.760  1.00  0.00           H
ATOM   4317  CD1 LEU A 922      32.550  60.140  56.310  1.00  0.00           C
ATOM   4318 HD11 LEU A 922      32.890  59.480  57.130  1.00  0.00           H
ATOM   4319 HD12 LEU A 922      31.890  60.830  56.890  1.00  0.00           H
ATOM   4320 HD13 LEU A 922      33.450  60.630  55.890  1.00  0.00           H
ATOM   4321  CD2 LEU A 922      31.230  60.320  54.140  1.00  0.00           C
ATOM   4322 HD21 LEU A 922      32.030  60.910  53.660  1.00  0.00           H
ATOM   4323 HD22 LEU A 922      30.680  61.040  54.780  1.00  0.00           H
ATOM   4324 HD23 LEU A 922      30.650  59.910  53.280  1.00  0.00           H
ATOM   4325  C   LEU A 922      33.000  56.310  53.150  1.00  0.00           C
ATOM   4326  O   LEU A 922      33.870  56.540  52.280  1.00  0.00           O
ATOM   4327  N   CYS A 923      32.840  55.180  53.900  1.00  0.00           N
ATOM   4328  HN  CYS A 923      32.250  55.410  54.670  1.00  0.00           H
ATOM   4329  CA  CYS A 923      33.680  54.000  53.730  1.00  0.00           C
ATOM   4330  HA  CYS A 923      34.700  54.340  53.720  1.00  0.00           H
ATOM   4331  CB  CYS A 923      33.480  53.080  54.910  1.00  0.00           C
ATOM   4332  HB1 CYS A 923      32.490  52.580  55.030  1.00  0.00           H
ATOM   4333  HB2 CYS A 923      33.500  53.730  55.820  1.00  0.00           H
ATOM   4334  SG  CYS A 923      34.720  51.750  55.000  1.00  0.00           S
ATOM   4335  HG1 CYS A 923      34.100  51.050  54.060  1.00  0.00           H
ATOM   4336  C   CYS A 923      33.440  53.320  52.370  1.00  0.00           C
ATOM   4337  O   CYS A 923      34.380  52.940  51.690  1.00  0.00           O
ATOM   4338  N   THR A 924      32.150  53.270  51.890  1.00  0.00           N
ATOM   4339  HN  THR A 924      31.510  53.540  52.610  1.00  0.00           H
ATOM   4340  CA  THR A 924      31.690  52.820  50.550  1.00  0.00           C
ATOM   4341  HA  THR A 924      31.920  51.770  50.410  1.00  0.00           H
ATOM   4342  CB  THR A 924      30.160  52.880  50.530  1.00  0.00           C
ATOM   4343  HB  THR A 924      29.770  53.930  50.550  1.00  0.00           H
ATOM   4344  OG1 THR A 924      29.570  52.070  51.530  1.00  0.00           O
ATOM   4345  HG1 THR A 924      29.940  52.370  52.360  1.00  0.00           H
ATOM   4346  CG2 THR A 924      29.530  52.310  49.260  1.00  0.00           C
ATOM   4347 HG21 THR A 924      28.440  52.530  49.220  1.00  0.00           H
ATOM   4348 HG22 THR A 924      29.680  51.210  49.220  1.00  0.00           H
ATOM   4349 HG23 THR A 924      30.040  52.720  48.360  1.00  0.00           H
ATOM   4350  C   THR A 924      32.380  53.530  49.390  1.00  0.00           C
ATOM   4351  O   THR A 924      32.760  52.940  48.440  1.00  0.00           O
ATOM   4352  N   ILE A 925      32.560  54.840  49.540  1.00  0.00           N
ATOM   4353  HN  ILE A 925      32.210  55.250  50.380  1.00  0.00           H
ATOM   4354  CA  ILE A 925      33.100  55.690  48.530  1.00  0.00           C
ATOM   4355  HA  ILE A 925      32.670  55.440  47.570  1.00  0.00           H
ATOM   4356  CB  ILE A 925      32.880  57.160  48.910  1.00  0.00           C
ATOM   4357  HB  ILE A 925      33.030  57.180  50.000  1.00  0.00           H
ATOM   4358  CG2 ILE A 925      33.880  58.210  48.300  1.00  0.00           C
ATOM   4359 HG21 ILE A 925      33.570  59.240  48.530  1.00  0.00           H
ATOM   4360 HG22 ILE A 925      33.750  57.980  47.220  1.00  0.00           H
ATOM   4361 HG23 ILE A 925      34.970  58.140  48.510  1.00  0.00           H
ATOM   4362  CG1 ILE A 925      31.340  57.440  48.720  1.00  0.00           C
ATOM   4363 HG11 ILE A 925      30.700  56.630  49.140  1.00  0.00           H
ATOM   4364 HG12 ILE A 925      31.210  57.460  47.620  1.00  0.00           H
ATOM   4365  CD  ILE A 925      30.850  58.830  49.240  1.00  0.00           C
ATOM   4366  HD1 ILE A 925      31.100  58.990  50.320  1.00  0.00           H
ATOM   4367  HD2 ILE A 925      29.780  58.990  48.990  1.00  0.00           H
ATOM   4368  HD3 ILE A 925      31.360  59.610  48.630  1.00  0.00           H
ATOM   4369  C   ILE A 925      34.490  55.380  48.340  1.00  0.00           C
ATOM   4370  O   ILE A 925      34.960  55.040  47.230  1.00  0.00           O
ATOM   4371  N   LEU A 926      35.260  55.290  49.480  1.00  0.00           N
ATOM   4372  HN  LEU A 926      34.900  55.520  50.400  1.00  0.00           H
ATOM   4373  CA  LEU A 926      36.640  55.050  49.510  1.00  0.00           C
ATOM   4374  HA  LEU A 926      37.100  55.760  48.830  1.00  0.00           H
ATOM   4375  CB  LEU A 926      37.180  55.250  50.970  1.00  0.00           C
ATOM   4376  HB1 LEU A 926      38.220  54.850  51.090  1.00  0.00           H
ATOM   4377  HB2 LEU A 926      36.530  54.720  51.700  1.00  0.00           H
ATOM   4378  CG  LEU A 926      37.150  56.670  51.400  1.00  0.00           C
ATOM   4379  HG  LEU A 926      36.120  57.090  51.410  1.00  0.00           H
ATOM   4380  CD1 LEU A 926      37.660  56.750  52.860  1.00  0.00           C
ATOM   4381 HD11 LEU A 926      37.540  57.810  53.170  1.00  0.00           H
ATOM   4382 HD12 LEU A 926      38.740  56.570  53.020  1.00  0.00           H
ATOM   4383 HD13 LEU A 926      37.140  56.010  53.510  1.00  0.00           H
ATOM   4384  CD2 LEU A 926      38.060  57.590  50.470  1.00  0.00           C
ATOM   4385 HD21 LEU A 926      37.750  57.520  49.400  1.00  0.00           H
ATOM   4386 HD22 LEU A 926      39.080  57.160  50.440  1.00  0.00           H
ATOM   4387 HD23 LEU A 926      37.880  58.670  50.680  1.00  0.00           H
ATOM   4388  C   LEU A 926      37.080  53.640  49.070  1.00  0.00           C
ATOM   4389  O   LEU A 926      38.010  53.490  48.220  1.00  0.00           O
ATOM   4390  N   ILE A 927      36.400  52.560  49.540  1.00  0.00           N
ATOM   4391  HN  ILE A 927      35.730  52.670  50.270  1.00  0.00           H
ATOM   4392  CA  ILE A 927      36.510  51.210  49.060  1.00  0.00           C
ATOM   4393  HA  ILE A 927      37.540  50.880  49.100  1.00  0.00           H
ATOM   4394  CB  ILE A 927      35.680  50.240  49.880  1.00  0.00           C
ATOM   4395  HB  ILE A 927      34.730  50.790  50.000  1.00  0.00           H
ATOM   4396  CG2 ILE A 927      35.530  48.780  49.160  1.00  0.00           C
ATOM   4397 HG21 ILE A 927      35.060  48.770  48.160  1.00  0.00           H
ATOM   4398 HG22 ILE A 927      34.910  48.100  49.790  1.00  0.00           H
ATOM   4399 HG23 ILE A 927      36.540  48.310  49.100  1.00  0.00           H
ATOM   4400  CG1 ILE A 927      36.110  49.960  51.350  1.00  0.00           C
ATOM   4401 HG11 ILE A 927      36.380  50.850  51.950  1.00  0.00           H
ATOM   4402 HG12 ILE A 927      37.110  49.480  51.320  1.00  0.00           H
ATOM   4403  CD  ILE A 927      35.170  49.190  52.200  1.00  0.00           C
ATOM   4404  HD1 ILE A 927      34.120  49.540  52.070  1.00  0.00           H
ATOM   4405  HD2 ILE A 927      35.420  49.250  53.280  1.00  0.00           H
ATOM   4406  HD3 ILE A 927      35.070  48.090  52.020  1.00  0.00           H
ATOM   4407  C   ILE A 927      36.240  51.070  47.610  1.00  0.00           C
ATOM   4408  O   ILE A 927      37.130  50.550  46.890  1.00  0.00           O
ATOM   4409  N   PHE A 928      35.150  51.560  47.110  1.00  0.00           N
ATOM   4410  HN  PHE A 928      34.610  52.230  47.610  1.00  0.00           H
ATOM   4411  CA  PHE A 928      34.790  51.430  45.690  1.00  0.00           C
ATOM   4412  HA  PHE A 928      34.620  50.380  45.520  1.00  0.00           H
ATOM   4413  CB  PHE A 928      33.500  52.160  45.320  1.00  0.00           C
ATOM   4414  HB1 PHE A 928      33.380  53.190  45.740  1.00  0.00           H
ATOM   4415  HB2 PHE A 928      32.710  51.540  45.800  1.00  0.00           H
ATOM   4416  CG  PHE A 928      32.940  52.230  43.930  1.00  0.00           C
ATOM   4417  CD1 PHE A 928      32.720  50.980  43.300  1.00  0.00           C
ATOM   4418  HD1 PHE A 928      32.910  50.090  43.890  1.00  0.00           H
ATOM   4419  CE1 PHE A 928      32.330  50.940  41.970  1.00  0.00           C
ATOM   4420  HE1 PHE A 928      32.120  49.960  41.560  1.00  0.00           H
ATOM   4421  CZ  PHE A 928      32.290  52.120  41.180  1.00  0.00           C
ATOM   4422  HZ  PHE A 928      32.090  52.050  40.120  1.00  0.00           H
ATOM   4423  CD2 PHE A 928      32.680  53.390  43.190  1.00  0.00           C
ATOM   4424  HD2 PHE A 928      32.770  54.320  43.730  1.00  0.00           H
ATOM   4425  CE2 PHE A 928      32.440  53.310  41.800  1.00  0.00           C
ATOM   4426  HE2 PHE A 928      32.210  54.230  41.290  1.00  0.00           H
ATOM   4427  C   PHE A 928      35.800  52.050  44.700  1.00  0.00           C
ATOM   4428  O   PHE A 928      36.250  51.410  43.770  1.00  0.00           O
ATOM   4429  N   MET A 929      36.290  53.270  45.050  1.00  0.00           N
ATOM   4430  HN  MET A 929      36.120  53.530  46.000  1.00  0.00           H
ATOM   4431  CA  MET A 929      37.420  53.900  44.470  1.00  0.00           C
ATOM   4432  HA  MET A 929      37.230  54.000  43.410  1.00  0.00           H
ATOM   4433  CB  MET A 929      37.690  55.220  45.150  1.00  0.00           C
ATOM   4434  HB1 MET A 929      38.710  55.650  45.080  1.00  0.00           H
ATOM   4435  HB2 MET A 929      37.480  55.170  46.240  1.00  0.00           H
ATOM   4436  CG  MET A 929      36.720  56.320  44.600  1.00  0.00           C
ATOM   4437  HG1 MET A 929      36.730  57.130  45.370  1.00  0.00           H
ATOM   4438  HG2 MET A 929      35.670  55.960  44.610  1.00  0.00           H
ATOM   4439  SD  MET A 929      37.060  56.970  42.900  1.00  0.00           S
ATOM   4440  CE  MET A 929      38.620  57.630  43.480  1.00  0.00           C
ATOM   4441  HE1 MET A 929      39.450  56.900  43.520  1.00  0.00           H
ATOM   4442  HE2 MET A 929      38.620  58.210  44.430  1.00  0.00           H
ATOM   4443  HE3 MET A 929      38.980  58.330  42.700  1.00  0.00           H
ATOM   4444  C   MET A 929      38.750  53.070  44.500  1.00  0.00           C
ATOM   4445  O   MET A 929      39.430  52.970  43.490  1.00  0.00           O
ATOM   4446  N   ASP A 930      39.120  52.450  45.700  1.00  0.00           N
ATOM   4447  HN  ASP A 930      38.450  52.500  46.430  1.00  0.00           H
ATOM   4448  CA  ASP A 930      40.300  51.600  45.900  1.00  0.00           C
ATOM   4449  HA  ASP A 930      41.080  52.300  45.700  1.00  0.00           H
ATOM   4450  CB  ASP A 930      40.300  51.010  47.330  1.00  0.00           C
ATOM   4451  HB1 ASP A 930      39.620  50.150  47.430  1.00  0.00           H
ATOM   4452  HB2 ASP A 930      39.870  51.830  47.940  1.00  0.00           H
ATOM   4453  CG  ASP A 930      41.660  50.740  47.830  1.00  0.00           C
ATOM   4454  OD1 ASP A 930      42.610  51.540  47.540  1.00  0.00           O
ATOM   4455  OD2 ASP A 930      41.860  49.770  48.620  1.00  0.00           O
ATOM   4456  C   ASP A 930      40.220  50.390  44.920  1.00  0.00           C
ATOM   4457  O   ASP A 930      41.200  49.930  44.360  1.00  0.00           O
ATOM   4458  N   GLN A 931      38.910  49.880  44.730  1.00  0.00           N
ATOM   4459  HN  GLN A 931      38.090  50.280  45.120  1.00  0.00           H
ATOM   4460  CA  GLN A 931      38.670  48.730  43.900  1.00  0.00           C
ATOM   4461  HA  GLN A 931      39.450  48.040  44.180  1.00  0.00           H
ATOM   4462  CB  GLN A 931      37.290  48.170  44.220  1.00  0.00           C
ATOM   4463  HB1 GLN A 931      36.500  48.940  44.110  1.00  0.00           H
ATOM   4464  HB2 GLN A 931      37.300  48.000  45.320  1.00  0.00           H
ATOM   4465  CG  GLN A 931      36.890  46.860  43.530  1.00  0.00           C
ATOM   4466  HG1 GLN A 931      36.630  47.100  42.480  1.00  0.00           H
ATOM   4467  HG2 GLN A 931      35.970  46.590  44.080  1.00  0.00           H
ATOM   4468  CD  GLN A 931      37.770  45.710  43.650  1.00  0.00           C
ATOM   4469  OE1 GLN A 931      37.530  44.750  44.490  1.00  0.00           O
ATOM   4470  NE2 GLN A 931      38.920  45.670  42.920  1.00  0.00           N
ATOM   4471 HE21 GLN A 931      39.530  44.860  42.950  1.00  0.00           H
ATOM   4472 HE22 GLN A 931      39.230  46.400  42.300  1.00  0.00           H
ATOM   4473  C   GLN A 931      38.940  49.030  42.460  1.00  0.00           C
ATOM   4474  O   GLN A 931      39.430  48.200  41.660  1.00  0.00           O
ATOM   4475  N   GLN A 932      38.640  50.250  42.070  1.00  0.00           N
ATOM   4476  HN  GLN A 932      38.340  50.890  42.780  1.00  0.00           H
ATOM   4477  CA  GLN A 932      38.910  50.730  40.730  1.00  0.00           C
ATOM   4478  HA  GLN A 932      38.610  49.960  40.020  1.00  0.00           H
ATOM   4479  CB  GLN A 932      38.210  52.040  40.350  1.00  0.00           C
ATOM   4480  HB1 GLN A 932      38.500  52.270  39.300  1.00  0.00           H
ATOM   4481  HB2 GLN A 932      38.570  52.910  40.940  1.00  0.00           H
ATOM   4482  CG  GLN A 932      36.630  52.030  40.250  1.00  0.00           C
ATOM   4483  HG1 GLN A 932      36.170  52.780  39.590  1.00  0.00           H
ATOM   4484  HG2 GLN A 932      36.320  52.300  41.280  1.00  0.00           H
ATOM   4485  CD  GLN A 932      36.020  50.690  39.970  1.00  0.00           C
ATOM   4486  OE1 GLN A 932      36.050  50.140  38.870  1.00  0.00           O
ATOM   4487  NE2 GLN A 932      35.360  50.150  41.050  1.00  0.00           N
ATOM   4488 HE21 GLN A 932      35.280  50.670  41.890  1.00  0.00           H
ATOM   4489 HE22 GLN A 932      34.870  49.280  40.910  1.00  0.00           H
ATOM   4490  C   GLN A 932      40.390  50.960  40.450  1.00  0.00           C
ATOM   4491  O   GLN A 932      40.790  51.110  39.280  1.00  0.00           O
ATOM   4492  N   ILE A 933      41.340  50.980  41.420  1.00  0.00           N
ATOM   4493  HN  ILE A 933      41.090  50.960  42.390  1.00  0.00           H
ATOM   4494  CA  ILE A 933      42.750  51.070  41.060  1.00  0.00           C
ATOM   4495  HA  ILE A 933      42.900  51.860  40.340  1.00  0.00           H
ATOM   4496  CB  ILE A 933      43.670  51.280  42.270  1.00  0.00           C
ATOM   4497  HB  ILE A 933      43.760  50.380  42.920  1.00  0.00           H
ATOM   4498  CG2 ILE A 933      45.120  51.470  41.750  1.00  0.00           C
ATOM   4499 HG21 ILE A 933      45.590  50.550  41.350  1.00  0.00           H
ATOM   4500 HG22 ILE A 933      45.770  52.050  42.450  1.00  0.00           H
ATOM   4501 HG23 ILE A 933      44.990  52.080  40.830  1.00  0.00           H
ATOM   4502  CG1 ILE A 933      43.170  52.590  43.000  1.00  0.00           C
ATOM   4503 HG11 ILE A 933      43.810  52.750  43.880  1.00  0.00           H
ATOM   4504 HG12 ILE A 933      42.140  52.430  43.410  1.00  0.00           H
ATOM   4505  CD  ILE A 933      43.000  53.820  41.990  1.00  0.00           C
ATOM   4506  HD1 ILE A 933      42.150  53.590  41.310  1.00  0.00           H
ATOM   4507  HD2 ILE A 933      43.950  53.930  41.430  1.00  0.00           H
ATOM   4508  HD3 ILE A 933      42.680  54.630  42.680  1.00  0.00           H
ATOM   4509  C   ILE A 933      43.240  49.780  40.350  1.00  0.00           C
ATOM   4510  O   ILE A 933      44.050  49.960  39.430  1.00  0.00           O
ATOM   4511  N   THR A 934      42.810  48.560  40.670  1.00  0.00           N
ATOM   4512  HN  THR A 934      42.230  48.320  41.450  1.00  0.00           H
ATOM   4513  CA  THR A 934      43.290  47.370  39.960  1.00  0.00           C
ATOM   4514  HA  THR A 934      44.320  47.470  39.660  1.00  0.00           H
ATOM   4515  CB  THR A 934      43.400  46.070  40.740  1.00  0.00           C
ATOM   4516  HB  THR A 934      43.260  45.160  40.110  1.00  0.00           H
ATOM   4517  OG1 THR A 934      42.480  46.040  41.840  1.00  0.00           O
ATOM   4518  HG1 THR A 934      42.780  46.710  42.470  1.00  0.00           H
ATOM   4519  CG2 THR A 934      44.750  46.030  41.370  1.00  0.00           C
ATOM   4520 HG21 THR A 934      45.450  46.130  40.520  1.00  0.00           H
ATOM   4521 HG22 THR A 934      45.030  45.040  41.790  1.00  0.00           H
ATOM   4522 HG23 THR A 934      44.900  46.800  42.150  1.00  0.00           H
ATOM   4523  C   THR A 934      42.670  47.100  38.620  1.00  0.00           C
ATOM   4524  O   THR A 934      43.310  46.410  37.810  1.00  0.00           O
ATOM   4525  N   ALA A 935      41.500  47.740  38.240  1.00  0.00           N
ATOM   4526  HN  ALA A 935      40.950  48.250  38.890  1.00  0.00           H
ATOM   4527  CA  ALA A 935      40.720  47.560  36.940  1.00  0.00           C
ATOM   4528  HA  ALA A 935      40.270  46.580  36.850  1.00  0.00           H
ATOM   4529  CB  ALA A 935      39.500  48.480  36.870  1.00  0.00           C
ATOM   4530  HB1 ALA A 935      39.740  49.560  36.890  1.00  0.00           H
ATOM   4531  HB2 ALA A 935      38.840  48.330  37.750  1.00  0.00           H
ATOM   4532  HB3 ALA A 935      39.000  48.320  35.890  1.00  0.00           H
ATOM   4533  C   ALA A 935      41.590  47.740  35.730  1.00  0.00           C
ATOM   4534  O   ALA A 935      41.430  46.930  34.830  1.00  0.00           O
ATOM   4535  N   VAL A 936      42.490  48.750  35.610  1.00  0.00           N
ATOM   4536  HN  VAL A 936      42.670  49.340  36.400  1.00  0.00           H
ATOM   4537  CA  VAL A 936      43.370  48.970  34.400  1.00  0.00           C
ATOM   4538  HA  VAL A 936      42.680  49.110  33.570  1.00  0.00           H
ATOM   4539  CB  VAL A 936      44.230  50.210  34.420  1.00  0.00           C
ATOM   4540  HB  VAL A 936      43.500  50.980  34.750  1.00  0.00           H
ATOM   4541  CG1 VAL A 936      45.400  50.310  35.510  1.00  0.00           C
ATOM   4542 HG11 VAL A 936      45.930  49.340  35.490  1.00  0.00           H
ATOM   4543 HG12 VAL A 936      45.030  50.440  36.550  1.00  0.00           H
ATOM   4544 HG13 VAL A 936      46.130  51.130  35.290  1.00  0.00           H
ATOM   4545  CG2 VAL A 936      44.760  50.570  33.020  1.00  0.00           C
ATOM   4546 HG21 VAL A 936      45.370  49.780  32.530  1.00  0.00           H
ATOM   4547 HG22 VAL A 936      45.410  51.460  32.960  1.00  0.00           H
ATOM   4548 HG23 VAL A 936      43.960  50.760  32.260  1.00  0.00           H
ATOM   4549  C   VAL A 936      44.190  47.760  33.870  1.00  0.00           C
ATOM   4550  O   VAL A 936      44.210  47.500  32.650  1.00  0.00           O
ATOM   4551  N   ILE A 937      44.700  46.980  34.770  1.00  0.00           N
ATOM   4552  HN  ILE A 937      44.490  47.130  35.740  1.00  0.00           H
ATOM   4553  CA  ILE A 937      45.550  45.820  34.470  1.00  0.00           C
ATOM   4554  HA  ILE A 937      46.350  46.190  33.850  1.00  0.00           H
ATOM   4555  CB  ILE A 937      46.130  45.180  35.840  1.00  0.00           C
ATOM   4556  HB  ILE A 937      45.290  44.860  36.480  1.00  0.00           H
ATOM   4557  CG2 ILE A 937      46.950  43.900  35.600  1.00  0.00           C
ATOM   4558 HG21 ILE A 937      46.320  43.170  35.050  1.00  0.00           H
ATOM   4559 HG22 ILE A 937      47.170  43.340  36.520  1.00  0.00           H
ATOM   4560 HG23 ILE A 937      47.810  44.130  34.930  1.00  0.00           H
ATOM   4561  CG1 ILE A 937      46.980  46.300  36.620  1.00  0.00           C
ATOM   4562 HG11 ILE A 937      47.510  45.760  37.420  1.00  0.00           H
ATOM   4563 HG12 ILE A 937      46.300  47.080  37.040  1.00  0.00           H
ATOM   4564  CD  ILE A 937      48.090  46.830  35.670  1.00  0.00           C
ATOM   4565  HD1 ILE A 937      49.000  47.220  36.170  1.00  0.00           H
ATOM   4566  HD2 ILE A 937      47.620  47.640  35.090  1.00  0.00           H
ATOM   4567  HD3 ILE A 937      48.340  46.000  34.970  1.00  0.00           H
ATOM   4568  C   ILE A 937      44.760  44.790  33.700  1.00  0.00           C
ATOM   4569  O   ILE A 937      45.040  44.240  32.620  1.00  0.00           O
ATOM   4570  N   ILE A 938      43.660  44.370  34.270  1.00  0.00           N
ATOM   4571  HN  ILE A 938      43.370  44.800  35.120  1.00  0.00           H
ATOM   4572  CA  ILE A 938      42.870  43.260  33.790  1.00  0.00           C
ATOM   4573  HA  ILE A 938      43.620  42.540  33.490  1.00  0.00           H
ATOM   4574  CB  ILE A 938      42.020  42.730  34.910  1.00  0.00           C
ATOM   4575  HB  ILE A 938      41.430  43.590  35.320  1.00  0.00           H
ATOM   4576  CG2 ILE A 938      40.960  41.710  34.490  1.00  0.00           C
ATOM   4577 HG21 ILE A 938      41.430  40.860  33.950  1.00  0.00           H
ATOM   4578 HG22 ILE A 938      40.110  42.130  33.900  1.00  0.00           H
ATOM   4579 HG23 ILE A 938      40.440  41.230  35.350  1.00  0.00           H
ATOM   4580  CG1 ILE A 938      42.890  42.140  36.000  1.00  0.00           C
ATOM   4581 HG11 ILE A 938      42.290  41.700  36.830  1.00  0.00           H
ATOM   4582 HG12 ILE A 938      43.490  42.910  36.530  1.00  0.00           H
ATOM   4583  CD  ILE A 938      43.820  41.000  35.490  1.00  0.00           C
ATOM   4584  HD1 ILE A 938      44.680  41.440  34.940  1.00  0.00           H
ATOM   4585  HD2 ILE A 938      43.250  40.330  34.810  1.00  0.00           H
ATOM   4586  HD3 ILE A 938      44.210  40.440  36.370  1.00  0.00           H
ATOM   4587  C   ILE A 938      42.060  43.600  32.530  1.00  0.00           C
ATOM   4588  O   ILE A 938      41.730  42.780  31.690  1.00  0.00           O
ATOM   4589  N   ASN A 939      41.730  44.900  32.370  1.00  0.00           N
ATOM   4590  HN  ASN A 939      42.010  45.680  32.900  1.00  0.00           H
ATOM   4591  CA  ASN A 939      41.270  45.420  31.080  1.00  0.00           C
ATOM   4592  HA  ASN A 939      40.720  44.640  30.560  1.00  0.00           H
ATOM   4593  CB  ASN A 939      40.260  46.600  31.330  1.00  0.00           C
ATOM   4594  HB1 ASN A 939      39.800  46.940  30.370  1.00  0.00           H
ATOM   4595  HB2 ASN A 939      40.790  47.430  31.840  1.00  0.00           H
ATOM   4596  CG  ASN A 939      39.030  46.190  32.160  1.00  0.00           C
ATOM   4597  OD1 ASN A 939      38.620  45.070  32.230  1.00  0.00           O
ATOM   4598  ND2 ASN A 939      38.520  47.150  32.910  1.00  0.00           N
ATOM   4599 HD21 ASN A 939      39.020  48.000  32.730  1.00  0.00           H
ATOM   4600 HD22 ASN A 939      37.750  47.050  33.530  1.00  0.00           H
ATOM   4601  C   ASN A 939      42.360  45.720  30.080  1.00  0.00           C
ATOM   4602  O   ASN A 939      42.250  46.640  29.220  1.00  0.00           O
ATOM   4603  N   ARG A 940      43.540  45.080  30.140  1.00  0.00           N
ATOM   4604  HN  ARG A 940      43.720  44.520  30.950  1.00  0.00           H
ATOM   4605  CA  ARG A 940      44.590  45.250  29.190  1.00  0.00           C
ATOM   4606  HA  ARG A 940      44.510  46.230  28.730  1.00  0.00           H
ATOM   4607  CB  ARG A 940      46.010  45.100  29.800  1.00  0.00           C
ATOM   4608  HB1 ARG A 940      46.810  45.100  29.040  1.00  0.00           H
ATOM   4609  HB2 ARG A 940      45.980  44.110  30.300  1.00  0.00           H
ATOM   4610  CG  ARG A 940      46.500  46.210  30.800  1.00  0.00           C
ATOM   4611  HG1 ARG A 940      47.470  45.840  31.180  1.00  0.00           H
ATOM   4612  HG2 ARG A 940      45.920  46.300  31.740  1.00  0.00           H
ATOM   4613  CD  ARG A 940      46.630  47.630  30.200  1.00  0.00           C
ATOM   4614  HD1 ARG A 940      46.950  47.510  29.130  1.00  0.00           H
ATOM   4615  HD2 ARG A 940      47.230  48.410  30.710  1.00  0.00           H
ATOM   4616  NE  ARG A 940      45.280  48.220  30.210  1.00  0.00           N
ATOM   4617  HE  ARG A 940      44.640  47.990  30.940  1.00  0.00           H
ATOM   4618  CZ  ARG A 940      44.910  49.230  29.400  1.00  0.00           C
ATOM   4619  NH1 ARG A 940      43.730  49.770  29.450  1.00  0.00           N
ATOM   4620 HH11 ARG A 940      43.000  49.500  30.070  1.00  0.00           H
ATOM   4621 HH12 ARG A 940      43.590  50.580  28.880  1.00  0.00           H
ATOM   4622  NH2 ARG A 940      45.670  49.650  28.410  1.00  0.00           N
ATOM   4623 HH21 ARG A 940      46.570  49.210  28.300  1.00  0.00           H
ATOM   4624 HH22 ARG A 940      45.300  50.460  27.970  1.00  0.00           H
ATOM   4625  C   ARG A 940      44.380  44.150  28.120  1.00  0.00           C
ATOM   4626  O   ARG A 940      43.730  43.100  28.400  1.00  0.00           O
ATOM   4627  N   LYS A 941      44.780  44.460  26.890  1.00  0.00           N
ATOM   4628  HN  LYS A 941      45.160  45.370  26.670  1.00  0.00           H
ATOM   4629  CA  LYS A 941      44.590  43.580  25.770  1.00  0.00           C
ATOM   4630  HA  LYS A 941      44.020  42.720  26.090  1.00  0.00           H
ATOM   4631  CB  LYS A 941      43.930  44.310  24.560  1.00  0.00           C
ATOM   4632  HB1 LYS A 941      44.430  44.050  23.600  1.00  0.00           H
ATOM   4633  HB2 LYS A 941      44.150  45.390  24.720  1.00  0.00           H
ATOM   4634  CG  LYS A 941      42.370  44.110  24.330  1.00  0.00           C
ATOM   4635  HG1 LYS A 941      42.100  43.200  23.750  1.00  0.00           H
ATOM   4636  HG2 LYS A 941      41.980  44.860  23.620  1.00  0.00           H
ATOM   4637  CD  LYS A 941      41.540  44.060  25.600  1.00  0.00           C
ATOM   4638  HD1 LYS A 941      41.700  45.030  26.120  1.00  0.00           H
ATOM   4639  HD2 LYS A 941      41.940  43.310  26.320  1.00  0.00           H
ATOM   4640  CE  LYS A 941      40.030  44.090  25.450  1.00  0.00           C
ATOM   4641  HE1 LYS A 941      39.640  44.860  24.730  1.00  0.00           H
ATOM   4642  HE2 LYS A 941      39.660  44.150  26.490  1.00  0.00           H
ATOM   4643  NZ  LYS A 941      39.610  42.750  24.990  1.00  0.00           N
ATOM   4644  HZ1 LYS A 941      38.700  42.580  25.470  1.00  0.00           H
ATOM   4645  HZ2 LYS A 941      40.270  41.960  25.130  1.00  0.00           H
ATOM   4646  HZ3 LYS A 941      39.300  42.730  24.000  1.00  0.00           H
ATOM   4647  C   LYS A 941      45.970  43.030  25.360  1.00  0.00           C
ATOM   4648  O   LYS A 941      46.050  42.480  24.260  1.00  0.00           O
ATOM   4649  N   GLU A 942      47.070  43.220  26.110  1.00  0.00           N
ATOM   4650  HN  GLU A 942      46.980  43.760  26.950  1.00  0.00           H
ATOM   4651  CA  GLU A 942      48.320  42.780  25.600  1.00  0.00           C
ATOM   4652  HA  GLU A 942      48.370  42.880  24.530  1.00  0.00           H
ATOM   4653  CB  GLU A 942      49.450  43.710  26.250  1.00  0.00           C
ATOM   4654  HB1 GLU A 942      50.460  43.440  25.840  1.00  0.00           H
ATOM   4655  HB2 GLU A 942      49.330  43.620  27.340  1.00  0.00           H
ATOM   4656  CG  GLU A 942      49.300  45.200  25.850  1.00  0.00           C
ATOM   4657  HG1 GLU A 942      48.310  45.460  26.280  1.00  0.00           H
ATOM   4658  HG2 GLU A 942      49.140  45.490  24.790  1.00  0.00           H
ATOM   4659  CD  GLU A 942      50.500  46.010  26.250  1.00  0.00           C
ATOM   4660  OE1 GLU A 942      51.360  46.400  25.490  1.00  0.00           O
ATOM   4661  OE2 GLU A 942      50.700  46.160  27.510  1.00  0.00           O
ATOM   4662  C   GLU A 942      48.590  41.280  25.770  1.00  0.00           C
ATOM   4663  O   GLU A 942      49.210  40.610  24.920  1.00  0.00           O
ATOM   4664  N   HSD A 943      48.090  40.610  26.840  1.00  0.00           N
ATOM   4665  HN  HSD A 943      47.750  41.100  27.640  1.00  0.00           H
ATOM   4666  CA  HSD A 943      47.850  39.210  26.750  1.00  0.00           C
ATOM   4667  HA  HSD A 943      48.040  38.830  25.760  1.00  0.00           H
ATOM   4668  CB  HSD A 943      48.490  38.430  27.880  1.00  0.00           C
ATOM   4669  HB1 HSD A 943      48.270  37.350  27.710  1.00  0.00           H
ATOM   4670  HB2 HSD A 943      48.250  38.760  28.910  1.00  0.00           H
ATOM   4671  ND1 HSD A 943      50.710  38.790  26.730  1.00  0.00           N
ATOM   4672  HD1 HSD A 943      50.390  38.720  25.790  1.00  0.00           H
ATOM   4673  CG  HSD A 943      49.950  38.720  27.900  1.00  0.00           C
ATOM   4674  CE1 HSD A 943      51.980  39.060  27.080  1.00  0.00           C
ATOM   4675  HE1 HSD A 943      52.840  38.970  26.410  1.00  0.00           H
ATOM   4676  NE2 HSD A 943      52.090  39.100  28.390  1.00  0.00           N
ATOM   4677  CD2 HSD A 943      50.810  38.890  28.970  1.00  0.00           C
ATOM   4678  HD2 HSD A 943      50.720  38.870  30.050  1.00  0.00           H
ATOM   4679  C   HSD A 943      46.340  39.000  26.840  1.00  0.00           C
ATOM   4680  O   HSD A 943      45.710  39.460  27.820  1.00  0.00           O
ATOM   4681  N   LYS A 944      45.730  38.450  25.750  1.00  0.00           N
ATOM   4682  HN  LYS A 944      46.290  38.170  24.990  1.00  0.00           H
ATOM   4683  CA  LYS A 944      44.230  38.420  25.570  1.00  0.00           C
ATOM   4684  HA  LYS A 944      43.860  39.380  25.880  1.00  0.00           H
ATOM   4685  CB  LYS A 944      43.830  38.410  24.040  1.00  0.00           C
ATOM   4686  HB1 LYS A 944      42.750  38.160  23.910  1.00  0.00           H
ATOM   4687  HB2 LYS A 944      44.510  37.710  23.520  1.00  0.00           H
ATOM   4688  CG  LYS A 944      44.030  39.790  23.460  1.00  0.00           C
ATOM   4689  HG1 LYS A 944      45.060  40.190  23.550  1.00  0.00           H
ATOM   4690  HG2 LYS A 944      43.400  40.440  24.090  1.00  0.00           H
ATOM   4691  CD  LYS A 944      43.780  39.880  21.980  1.00  0.00           C
ATOM   4692  HD1 LYS A 944      42.700  39.630  21.840  1.00  0.00           H
ATOM   4693  HD2 LYS A 944      44.360  39.220  21.290  1.00  0.00           H
ATOM   4694  CE  LYS A 944      43.850  41.390  21.390  1.00  0.00           C
ATOM   4695  HE1 LYS A 944      43.300  42.060  22.090  1.00  0.00           H
ATOM   4696  HE2 LYS A 944      43.210  41.350  20.480  1.00  0.00           H
ATOM   4697  NZ  LYS A 944      45.230  41.850  21.120  1.00  0.00           N
ATOM   4698  HZ1 LYS A 944      45.220  42.800  20.700  1.00  0.00           H
ATOM   4699  HZ2 LYS A 944      45.600  41.170  20.420  1.00  0.00           H
ATOM   4700  HZ3 LYS A 944      45.860  41.870  21.950  1.00  0.00           H
ATOM   4701  C   LYS A 944      43.470  37.400  26.480  1.00  0.00           C
ATOM   4702  O   LYS A 944      43.700  36.190  26.400  1.00  0.00           O
ATOM   4703  N   LEU A 945      42.540  37.830  27.410  1.00  0.00           N
ATOM   4704  HN  LEU A 945      42.440  38.820  27.470  1.00  0.00           H
ATOM   4705  CA  LEU A 945      41.720  36.980  28.280  1.00  0.00           C
ATOM   4706  HA  LEU A 945      42.400  36.270  28.720  1.00  0.00           H
ATOM   4707  CB  LEU A 945      40.990  37.740  29.470  1.00  0.00           C
ATOM   4708  HB1 LEU A 945      40.680  36.970  30.200  1.00  0.00           H
ATOM   4709  HB2 LEU A 945      40.160  38.430  29.190  1.00  0.00           H
ATOM   4710  CG  LEU A 945      41.910  38.560  30.430  1.00  0.00           C
ATOM   4711  HG  LEU A 945      42.140  39.450  29.830  1.00  0.00           H
ATOM   4712  CD1 LEU A 945      41.030  39.020  31.640  1.00  0.00           C
ATOM   4713 HD11 LEU A 945      40.140  39.450  31.130  1.00  0.00           H
ATOM   4714 HD12 LEU A 945      41.460  39.800  32.290  1.00  0.00           H
ATOM   4715 HD13 LEU A 945      40.740  38.160  32.290  1.00  0.00           H
ATOM   4716  CD2 LEU A 945      43.190  37.850  30.850  1.00  0.00           C
ATOM   4717 HD21 LEU A 945      43.900  37.630  30.020  1.00  0.00           H
ATOM   4718 HD22 LEU A 945      42.990  36.830  31.260  1.00  0.00           H
ATOM   4719 HD23 LEU A 945      43.630  38.520  31.610  1.00  0.00           H
ATOM   4720  C   LEU A 945      40.710  36.160  27.500  1.00  0.00           C
ATOM   4721  O   LEU A 945      39.920  36.730  26.760  1.00  0.00           O
ATOM   4722  N   LYS A 946      40.740  34.830  27.690  1.00  0.00           N
ATOM   4723  HN  LYS A 946      41.340  34.360  28.340  1.00  0.00           H
ATOM   4724  CA  LYS A 946      39.900  33.920  27.010  1.00  0.00           C
ATOM   4725  HA  LYS A 946      39.410  34.470  26.230  1.00  0.00           H
ATOM   4726  CB  LYS A 946      40.690  32.790  26.300  1.00  0.00           C
ATOM   4727  HB1 LYS A 946      39.980  32.340  25.580  1.00  0.00           H
ATOM   4728  HB2 LYS A 946      40.960  31.960  26.990  1.00  0.00           H
ATOM   4729  CG  LYS A 946      41.900  33.250  25.440  1.00  0.00           C
ATOM   4730  HG1 LYS A 946      42.450  32.350  25.090  1.00  0.00           H
ATOM   4731  HG2 LYS A 946      42.630  33.860  26.040  1.00  0.00           H
ATOM   4732  CD  LYS A 946      41.460  34.100  24.220  1.00  0.00           C
ATOM   4733  HD1 LYS A 946      41.000  35.000  24.680  1.00  0.00           H
ATOM   4734  HD2 LYS A 946      40.720  33.540  23.620  1.00  0.00           H
ATOM   4735  CE  LYS A 946      42.700  34.350  23.370  1.00  0.00           C
ATOM   4736  HE1 LYS A 946      43.160  33.350  23.190  1.00  0.00           H
ATOM   4737  HE2 LYS A 946      43.470  34.850  23.980  1.00  0.00           H
ATOM   4738  NZ  LYS A 946      42.490  35.000  22.060  1.00  0.00           N
ATOM   4739  HZ1 LYS A 946      42.270  34.320  21.300  1.00  0.00           H
ATOM   4740  HZ2 LYS A 946      43.370  35.490  21.820  1.00  0.00           H
ATOM   4741  HZ3 LYS A 946      41.840  35.810  22.100  1.00  0.00           H
ATOM   4742  C   LYS A 946      38.820  33.280  27.870  1.00  0.00           C
ATOM   4743  O   LYS A 946      37.700  32.880  27.460  1.00  0.00           O
ATOM   4744  N   LYS A 947      38.970  33.420  29.170  1.00  0.00           N
ATOM   4745  HN  LYS A 947      39.770  33.940  29.470  1.00  0.00           H
ATOM   4746  CA  LYS A 947      38.000  33.100  30.110  1.00  0.00           C
ATOM   4747  HA  LYS A 947      37.080  32.710  29.690  1.00  0.00           H
ATOM   4748  CB  LYS A 947      38.370  32.150  31.290  1.00  0.00           C
ATOM   4749  HB1 LYS A 947      37.440  31.850  31.810  1.00  0.00           H
ATOM   4750  HB2 LYS A 947      39.160  32.600  31.930  1.00  0.00           H
ATOM   4751  CG  LYS A 947      39.050  30.920  30.810  1.00  0.00           C
ATOM   4752  HG1 LYS A 947      39.910  31.160  30.140  1.00  0.00           H
ATOM   4753  HG2 LYS A 947      38.420  30.330  30.120  1.00  0.00           H
ATOM   4754  CD  LYS A 947      39.460  30.040  31.970  1.00  0.00           C
ATOM   4755  HD1 LYS A 947      38.590  29.780  32.610  1.00  0.00           H
ATOM   4756  HD2 LYS A 947      40.180  30.650  32.570  1.00  0.00           H
ATOM   4757  CE  LYS A 947      40.180  28.760  31.550  1.00  0.00           C
ATOM   4758  HE1 LYS A 947      41.120  29.000  31.010  1.00  0.00           H
ATOM   4759  HE2 LYS A 947      39.510  28.150  30.910  1.00  0.00           H
ATOM   4760  NZ  LYS A 947      40.580  27.920  32.720  1.00  0.00           N
ATOM   4761  HZ1 LYS A 947      41.330  28.460  33.200  1.00  0.00           H
ATOM   4762  HZ2 LYS A 947      40.870  27.000  32.350  1.00  0.00           H
ATOM   4763  HZ3 LYS A 947      39.870  27.910  33.490  1.00  0.00           H
ATOM   4764  C   LYS A 947      37.520  34.430  30.730  1.00  0.00           C
ATOM   4765  O   LYS A 947      36.350  34.660  30.630  1.00  0.00           O
ATOM   4766  N   GLY A 948      38.440  35.210  31.350  1.00  0.00           N
ATOM   4767  HN  GLY A 948      39.410  34.990  31.290  1.00  0.00           H
ATOM   4768  CA  GLY A 948      38.060  36.350  32.220  1.00  0.00           C
ATOM   4769  HA1 GLY A 948      37.720  37.150  31.560  1.00  0.00           H
ATOM   4770  HA2 GLY A 948      38.970  36.690  32.690  1.00  0.00           H
ATOM   4771  C   GLY A 948      37.020  36.110  33.330  1.00  0.00           C
ATOM   4772  O   GLY A 948      36.530  35.030  33.670  1.00  0.00           O
ATOM   4773  N   ALA A 949      36.670  37.250  33.990  1.00  0.00           N
ATOM   4774  HN  ALA A 949      37.120  38.140  33.880  1.00  0.00           H
ATOM   4775  CA  ALA A 949      35.510  37.380  34.780  1.00  0.00           C
ATOM   4776  HA  ALA A 949      34.790  36.680  34.400  1.00  0.00           H
ATOM   4777  CB  ALA A 949      35.820  37.250  36.260  1.00  0.00           C
ATOM   4778  HB1 ALA A 949      36.690  37.910  36.470  1.00  0.00           H
ATOM   4779  HB2 ALA A 949      36.240  36.230  36.420  1.00  0.00           H
ATOM   4780  HB3 ALA A 949      34.970  37.330  36.980  1.00  0.00           H
ATOM   4781  C   ALA A 949      34.880  38.670  34.520  1.00  0.00           C
ATOM   4782  O   ALA A 949      35.470  39.510  33.840  1.00  0.00           O
ATOM   4783  N   GLY A 950      33.620  38.880  34.960  1.00  0.00           N
ATOM   4784  HN  GLY A 950      33.200  38.120  35.450  1.00  0.00           H
ATOM   4785  CA  GLY A 950      32.840  40.180  34.890  1.00  0.00           C
ATOM   4786  HA1 GLY A 950      32.010  40.090  35.580  1.00  0.00           H
ATOM   4787  HA2 GLY A 950      32.630  40.350  33.850  1.00  0.00           H
ATOM   4788  C   GLY A 950      33.590  41.410  35.380  1.00  0.00           C
ATOM   4789  O   GLY A 950      34.600  41.360  36.120  1.00  0.00           O
ATOM   4790  N   TYR A 951      33.090  42.570  35.130  1.00  0.00           N
ATOM   4791  HN  TYR A 951      32.260  42.630  34.580  1.00  0.00           H
ATOM   4792  CA  TYR A 951      33.960  43.780  35.340  1.00  0.00           C
ATOM   4793  HA  TYR A 951      35.020  43.590  35.470  1.00  0.00           H
ATOM   4794  CB  TYR A 951      33.850  44.690  34.090  1.00  0.00           C
ATOM   4795  HB1 TYR A 951      34.340  45.660  34.330  1.00  0.00           H
ATOM   4796  HB2 TYR A 951      32.770  44.950  34.050  1.00  0.00           H
ATOM   4797  CG  TYR A 951      34.220  44.140  32.760  1.00  0.00           C
ATOM   4798  CD1 TYR A 951      33.430  44.420  31.630  1.00  0.00           C
ATOM   4799  HD1 TYR A 951      32.500  44.930  31.790  1.00  0.00           H
ATOM   4800  CE1 TYR A 951      33.850  44.010  30.310  1.00  0.00           C
ATOM   4801  HE1 TYR A 951      33.210  44.240  29.480  1.00  0.00           H
ATOM   4802  CZ  TYR A 951      35.010  43.330  30.190  1.00  0.00           C
ATOM   4803  OH  TYR A 951      35.520  43.160  28.890  1.00  0.00           O
ATOM   4804  HH  TYR A 951      34.870  43.440  28.240  1.00  0.00           H
ATOM   4805  CD2 TYR A 951      35.380  43.460  32.510  1.00  0.00           C
ATOM   4806  HD2 TYR A 951      36.070  43.320  33.330  1.00  0.00           H
ATOM   4807  CE2 TYR A 951      35.810  42.980  31.260  1.00  0.00           C
ATOM   4808  HE2 TYR A 951      36.770  42.480  31.150  1.00  0.00           H
ATOM   4809  C   TYR A 951      33.530  44.740  36.550  1.00  0.00           C
ATOM   4810  O   TYR A 951      33.970  45.880  36.670  1.00  0.00           O
ATOM   4811  N   HSD A 952      32.800  44.220  37.540  1.00  0.00           N
ATOM   4812  HN  HSD A 952      32.140  43.490  37.350  1.00  0.00           H
ATOM   4813  CA  HSD A 952      32.820  44.760  38.860  1.00  0.00           C
ATOM   4814  HA  HSD A 952      33.850  45.050  39.010  1.00  0.00           H
ATOM   4815  CB  HSD A 952      32.000  46.070  39.050  1.00  0.00           C
ATOM   4816  HB1 HSD A 952      32.230  46.750  38.190  1.00  0.00           H
ATOM   4817  HB2 HSD A 952      32.380  46.520  40.000  1.00  0.00           H
ATOM   4818  ND1 HSD A 952      29.680  46.370  37.980  1.00  0.00           N
ATOM   4819  HD1 HSD A 952      30.060  46.500  37.050  1.00  0.00           H
ATOM   4820  CG  HSD A 952      30.430  45.910  39.040  1.00  0.00           C
ATOM   4821  CE1 HSD A 952      28.370  46.150  38.260  1.00  0.00           C
ATOM   4822  HE1 HSD A 952      27.510  46.340  37.620  1.00  0.00           H
ATOM   4823  NE2 HSD A 952      28.230  45.680  39.510  1.00  0.00           N
ATOM   4824  CD2 HSD A 952      29.520  45.490  40.000  1.00  0.00           C
ATOM   4825  HD2 HSD A 952      29.690  45.020  40.950  1.00  0.00           H
ATOM   4826  C   HSD A 952      32.440  43.670  39.920  1.00  0.00           C
ATOM   4827  O   HSD A 952      32.010  43.980  41.030  1.00  0.00           O
ATOM   4828  N   LEU A 953      32.600  42.310  39.630  1.00  0.00           N
ATOM   4829  HN  LEU A 953      32.950  41.890  38.800  1.00  0.00           H
ATOM   4830  CA  LEU A 953      32.050  41.330  40.470  1.00  0.00           C
ATOM   4831  HA  LEU A 953      31.070  41.650  40.780  1.00  0.00           H
ATOM   4832  CB  LEU A 953      32.170  40.010  39.720  1.00  0.00           C
ATOM   4833  HB1 LEU A 953      33.250  39.820  39.540  1.00  0.00           H
ATOM   4834  HB2 LEU A 953      31.680  40.210  38.760  1.00  0.00           H
ATOM   4835  CG  LEU A 953      31.630  38.670  40.340  1.00  0.00           C
ATOM   4836  HG  LEU A 953      32.190  38.550  41.290  1.00  0.00           H
ATOM   4837  CD1 LEU A 953      30.100  38.770  40.680  1.00  0.00           C
ATOM   4838 HD11 LEU A 953      29.590  39.060  39.740  1.00  0.00           H
ATOM   4839 HD12 LEU A 953      29.840  39.560  41.420  1.00  0.00           H
ATOM   4840 HD13 LEU A 953      29.730  37.760  40.940  1.00  0.00           H
ATOM   4841  CD2 LEU A 953      31.910  37.360  39.510  1.00  0.00           C
ATOM   4842 HD21 LEU A 953      31.320  37.350  38.580  1.00  0.00           H
ATOM   4843 HD22 LEU A 953      31.750  36.510  40.210  1.00  0.00           H
ATOM   4844 HD23 LEU A 953      32.970  37.350  39.160  1.00  0.00           H
ATOM   4845  C   LEU A 953      32.740  41.140  41.790  1.00  0.00           C
ATOM   4846  O   LEU A 953      32.230  40.750  42.820  1.00  0.00           O
ATOM   4847  N   ASP A 954      34.050  41.590  41.810  1.00  0.00           N
ATOM   4848  HN  ASP A 954      34.310  41.880  40.890  1.00  0.00           H
ATOM   4849  CA  ASP A 954      35.070  41.720  42.890  1.00  0.00           C
ATOM   4850  HA  ASP A 954      35.210  40.720  43.260  1.00  0.00           H
ATOM   4851  CB  ASP A 954      36.370  42.220  42.210  1.00  0.00           C
ATOM   4852  HB1 ASP A 954      36.630  41.450  41.460  1.00  0.00           H
ATOM   4853  HB2 ASP A 954      37.270  42.270  42.870  1.00  0.00           H
ATOM   4854  CG  ASP A 954      36.250  43.530  41.490  1.00  0.00           C
ATOM   4855  OD1 ASP A 954      35.470  44.440  41.730  1.00  0.00           O
ATOM   4856  OD2 ASP A 954      37.200  43.650  40.470  1.00  0.00           O
ATOM   4857  HD2 ASP A 954      37.120  44.570  40.180  1.00  0.00           H
ATOM   4858  C   ASP A 954      34.650  42.540  44.060  1.00  0.00           C
ATOM   4859  O   ASP A 954      34.850  42.100  45.160  1.00  0.00           O
ATOM   4860  N   LEU A 955      33.920  43.660  43.910  1.00  0.00           N
ATOM   4861  HN  LEU A 955      33.740  44.010  42.990  1.00  0.00           H
ATOM   4862  CA  LEU A 955      33.270  44.320  45.030  1.00  0.00           C
ATOM   4863  HA  LEU A 955      34.010  44.430  45.810  1.00  0.00           H
ATOM   4864  CB  LEU A 955      32.600  45.640  44.520  1.00  0.00           C
ATOM   4865  HB1 LEU A 955      31.690  45.390  43.930  1.00  0.00           H
ATOM   4866  HB2 LEU A 955      33.210  46.050  43.690  1.00  0.00           H
ATOM   4867  CG  LEU A 955      32.220  46.640  45.590  1.00  0.00           C
ATOM   4868  HG  LEU A 955      31.810  46.070  46.450  1.00  0.00           H
ATOM   4869  CD1 LEU A 955      33.460  47.450  46.070  1.00  0.00           C
ATOM   4870 HD11 LEU A 955      33.810  48.140  45.280  1.00  0.00           H
ATOM   4871 HD12 LEU A 955      34.220  46.700  46.390  1.00  0.00           H
ATOM   4872 HD13 LEU A 955      33.180  48.070  46.940  1.00  0.00           H
ATOM   4873  CD2 LEU A 955      31.130  47.570  45.080  1.00  0.00           C
ATOM   4874 HD21 LEU A 955      30.850  48.310  45.860  1.00  0.00           H
ATOM   4875 HD22 LEU A 955      30.240  47.000  44.770  1.00  0.00           H
ATOM   4876 HD23 LEU A 955      31.500  48.160  44.200  1.00  0.00           H
ATOM   4877  C   LEU A 955      32.240  43.530  45.770  1.00  0.00           C
ATOM   4878  O   LEU A 955      32.130  43.610  46.950  1.00  0.00           O
ATOM   4879  N   LEU A 956      31.410  42.750  45.010  1.00  0.00           N
ATOM   4880  HN  LEU A 956      31.790  42.480  44.130  1.00  0.00           H
ATOM   4881  CA  LEU A 956      30.410  41.970  45.660  1.00  0.00           C
ATOM   4882  HA  LEU A 956      29.930  42.570  46.420  1.00  0.00           H
ATOM   4883  CB  LEU A 956      29.480  41.250  44.750  1.00  0.00           C
ATOM   4884  HB1 LEU A 956      29.910  40.590  43.970  1.00  0.00           H
ATOM   4885  HB2 LEU A 956      28.940  41.970  44.090  1.00  0.00           H
ATOM   4886  CG  LEU A 956      28.380  40.430  45.530  1.00  0.00           C
ATOM   4887  HG  LEU A 956      28.830  39.790  46.320  1.00  0.00           H
ATOM   4888  CD1 LEU A 956      27.390  41.390  46.120  1.00  0.00           C
ATOM   4889 HD11 LEU A 956      27.890  42.240  46.640  1.00  0.00           H
ATOM   4890 HD12 LEU A 956      26.710  40.750  46.720  1.00  0.00           H
ATOM   4891 HD13 LEU A 956      26.930  41.950  45.280  1.00  0.00           H
ATOM   4892  CD2 LEU A 956      27.610  39.400  44.620  1.00  0.00           C
ATOM   4893 HD21 LEU A 956      27.090  40.030  43.870  1.00  0.00           H
ATOM   4894 HD22 LEU A 956      26.830  38.780  45.140  1.00  0.00           H
ATOM   4895 HD23 LEU A 956      28.350  38.680  44.210  1.00  0.00           H
ATOM   4896  C   LEU A 956      31.060  40.880  46.560  1.00  0.00           C
ATOM   4897  O   LEU A 956      30.610  40.690  47.670  1.00  0.00           O
ATOM   4898  N   MET A 957      32.180  40.250  46.000  1.00  0.00           N
ATOM   4899  HN  MET A 957      32.470  40.250  45.040  1.00  0.00           H
ATOM   4900  CA  MET A 957      32.900  39.220  46.720  1.00  0.00           C
ATOM   4901  HA  MET A 957      32.140  38.520  47.050  1.00  0.00           H
ATOM   4902  CB  MET A 957      33.870  38.540  45.750  1.00  0.00           C
ATOM   4903  HB1 MET A 957      34.480  37.710  46.190  1.00  0.00           H
ATOM   4904  HB2 MET A 957      34.470  39.310  45.230  1.00  0.00           H
ATOM   4905  CG  MET A 957      33.050  37.870  44.570  1.00  0.00           C
ATOM   4906  HG1 MET A 957      33.780  37.330  43.930  1.00  0.00           H
ATOM   4907  HG2 MET A 957      32.540  38.660  43.980  1.00  0.00           H
ATOM   4908  SD  MET A 957      31.890  36.590  45.140  1.00  0.00           S
ATOM   4909  CE  MET A 957      31.140  36.210  43.600  1.00  0.00           C
ATOM   4910  HE1 MET A 957      31.930  35.800  42.940  1.00  0.00           H
ATOM   4911  HE2 MET A 957      30.730  37.170  43.250  1.00  0.00           H
ATOM   4912  HE3 MET A 957      30.330  35.470  43.790  1.00  0.00           H
ATOM   4913  C   MET A 957      33.630  39.750  47.940  1.00  0.00           C
ATOM   4914  O   MET A 957      33.430  39.110  48.990  1.00  0.00           O
ATOM   4915  N   VAL A 958      34.280  40.910  47.900  1.00  0.00           N
ATOM   4916  HN  VAL A 958      34.450  41.360  47.030  1.00  0.00           H
ATOM   4917  CA  VAL A 958      34.700  41.640  49.020  1.00  0.00           C
ATOM   4918  HA  VAL A 958      35.210  40.910  49.630  1.00  0.00           H
ATOM   4919  CB  VAL A 958      35.630  42.750  48.560  1.00  0.00           C
ATOM   4920  HB  VAL A 958      35.200  43.390  47.760  1.00  0.00           H
ATOM   4921  CG1 VAL A 958      35.980  43.640  49.810  1.00  0.00           C
ATOM   4922 HG11 VAL A 958      36.860  44.250  49.500  1.00  0.00           H
ATOM   4923 HG12 VAL A 958      36.420  43.060  50.650  1.00  0.00           H
ATOM   4924 HG13 VAL A 958      35.100  44.260  50.100  1.00  0.00           H
ATOM   4925  CG2 VAL A 958      36.870  42.010  48.080  1.00  0.00           C
ATOM   4926 HG21 VAL A 958      37.610  42.800  47.890  1.00  0.00           H
ATOM   4927 HG22 VAL A 958      36.610  41.450  47.150  1.00  0.00           H
ATOM   4928 HG23 VAL A 958      37.280  41.360  48.890  1.00  0.00           H
ATOM   4929  C   VAL A 958      33.550  42.080  49.920  1.00  0.00           C
ATOM   4930  O   VAL A 958      33.810  41.810  51.060  1.00  0.00           O
ATOM   4931  N   GLY A 959      32.370  42.580  49.420  1.00  0.00           N
ATOM   4932  HN  GLY A 959      32.330  42.560  48.420  1.00  0.00           H
ATOM   4933  CA  GLY A 959      31.270  43.140  50.140  1.00  0.00           C
ATOM   4934  HA1 GLY A 959      30.520  43.450  49.430  1.00  0.00           H
ATOM   4935  HA2 GLY A 959      31.680  43.930  50.750  1.00  0.00           H
ATOM   4936  C   GLY A 959      30.550  42.170  51.160  1.00  0.00           C
ATOM   4937  O   GLY A 959      30.320  42.510  52.320  1.00  0.00           O
ATOM   4938  N   VAL A 960      30.300  40.960  50.720  1.00  0.00           N
ATOM   4939  HN  VAL A 960      30.480  40.820  49.750  1.00  0.00           H
ATOM   4940  CA  VAL A 960      29.680  39.920  51.490  1.00  0.00           C
ATOM   4941  HA  VAL A 960      28.790  40.350  51.920  1.00  0.00           H
ATOM   4942  CB  VAL A 960      29.430  38.600  50.690  1.00  0.00           C
ATOM   4943  HB  VAL A 960      30.330  38.170  50.220  1.00  0.00           H
ATOM   4944  CG1 VAL A 960      28.830  37.580  51.630  1.00  0.00           C
ATOM   4945 HG11 VAL A 960      28.070  38.000  52.310  1.00  0.00           H
ATOM   4946 HG12 VAL A 960      29.630  37.090  52.230  1.00  0.00           H
ATOM   4947 HG13 VAL A 960      28.390  36.740  51.050  1.00  0.00           H
ATOM   4948  CG2 VAL A 960      28.300  38.880  49.630  1.00  0.00           C
ATOM   4949 HG21 VAL A 960      28.000  38.040  48.970  1.00  0.00           H
ATOM   4950 HG22 VAL A 960      28.600  39.720  48.960  1.00  0.00           H
ATOM   4951 HG23 VAL A 960      27.300  39.130  50.040  1.00  0.00           H
ATOM   4952  C   VAL A 960      30.630  39.530  52.590  1.00  0.00           C
ATOM   4953  O   VAL A 960      30.260  39.420  53.760  1.00  0.00           O
ATOM   4954  N   MET A 961      31.970  39.420  52.290  1.00  0.00           N
ATOM   4955  HN  MET A 961      32.450  39.670  51.450  1.00  0.00           H
ATOM   4956  CA  MET A 961      32.920  38.880  53.230  1.00  0.00           C
ATOM   4957  HA  MET A 961      32.500  38.050  53.760  1.00  0.00           H
ATOM   4958  CB  MET A 961      34.090  38.310  52.430  1.00  0.00           C
ATOM   4959  HB1 MET A 961      34.970  38.050  53.060  1.00  0.00           H
ATOM   4960  HB2 MET A 961      34.400  39.090  51.700  1.00  0.00           H
ATOM   4961  CG  MET A 961      33.670  37.080  51.550  1.00  0.00           C
ATOM   4962  HG1 MET A 961      34.650  36.780  51.130  1.00  0.00           H
ATOM   4963  HG2 MET A 961      32.980  37.360  50.720  1.00  0.00           H
ATOM   4964  SD  MET A 961      32.790  35.680  52.370  1.00  0.00           S
ATOM   4965  CE  MET A 961      33.970  35.240  53.680  1.00  0.00           C
ATOM   4966  HE1 MET A 961      33.550  34.440  54.350  1.00  0.00           H
ATOM   4967  HE2 MET A 961      34.170  36.180  54.250  1.00  0.00           H
ATOM   4968  HE3 MET A 961      34.980  34.920  53.370  1.00  0.00           H
ATOM   4969  C   MET A 961      33.470  39.930  54.160  1.00  0.00           C
ATOM   4970  O   MET A 961      34.050  39.610  55.180  1.00  0.00           O
ATOM   4971  N   LEU A 962      33.240  41.200  53.830  1.00  0.00           N
ATOM   4972  HN  LEU A 962      33.000  41.410  52.890  1.00  0.00           H
ATOM   4973  CA  LEU A 962      33.490  42.320  54.690  1.00  0.00           C
ATOM   4974  HA  LEU A 962      34.480  42.310  55.110  1.00  0.00           H
ATOM   4975  CB  LEU A 962      33.320  43.640  53.870  1.00  0.00           C
ATOM   4976  HB1 LEU A 962      32.270  43.900  53.620  1.00  0.00           H
ATOM   4977  HB2 LEU A 962      33.840  43.510  52.900  1.00  0.00           H
ATOM   4978  CG  LEU A 962      34.040  44.910  54.430  1.00  0.00           C
ATOM   4979  HG  LEU A 962      35.020  44.830  54.940  1.00  0.00           H
ATOM   4980  CD1 LEU A 962      34.300  45.880  53.320  1.00  0.00           C
ATOM   4981 HD11 LEU A 962      34.860  45.440  52.470  1.00  0.00           H
ATOM   4982 HD12 LEU A 962      34.910  46.680  53.790  1.00  0.00           H
ATOM   4983 HD13 LEU A 962      33.380  46.360  52.920  1.00  0.00           H
ATOM   4984  CD2 LEU A 962      33.190  45.620  55.530  1.00  0.00           C
ATOM   4985 HD21 LEU A 962      33.800  46.430  55.990  1.00  0.00           H
ATOM   4986 HD22 LEU A 962      32.880  44.940  56.360  1.00  0.00           H
ATOM   4987 HD23 LEU A 962      32.280  46.080  55.110  1.00  0.00           H
ATOM   4988  C   LEU A 962      32.540  42.260  55.900  1.00  0.00           C
ATOM   4989  O   LEU A 962      32.930  42.580  57.030  1.00  0.00           O
ATOM   4990  N   GLY A 963      31.230  41.920  55.780  1.00  0.00           N
ATOM   4991  HN  GLY A 963      30.840  41.830  54.860  1.00  0.00           H
ATOM   4992  CA  GLY A 963      30.290  41.640  56.870  1.00  0.00           C
ATOM   4993  HA1 GLY A 963      29.350  41.190  56.620  1.00  0.00           H
ATOM   4994  HA2 GLY A 963      30.160  42.500  57.520  1.00  0.00           H
ATOM   4995  C   GLY A 963      30.760  40.440  57.600  1.00  0.00           C
ATOM   4996  O   GLY A 963      30.750  40.430  58.860  1.00  0.00           O
ATOM   4997  N   VAL A 964      31.230  39.380  56.890  1.00  0.00           N
ATOM   4998  HN  VAL A 964      31.330  39.450  55.900  1.00  0.00           H
ATOM   4999  CA  VAL A 964      31.800  38.230  57.520  1.00  0.00           C
ATOM   5000  HA  VAL A 964      31.050  37.870  58.210  1.00  0.00           H
ATOM   5001  CB  VAL A 964      32.160  36.990  56.610  1.00  0.00           C
ATOM   5002  HB  VAL A 964      32.990  37.240  55.910  1.00  0.00           H
ATOM   5003  CG1 VAL A 964      32.670  35.770  57.360  1.00  0.00           C
ATOM   5004 HG11 VAL A 964      32.660  34.950  56.610  1.00  0.00           H
ATOM   5005 HG12 VAL A 964      31.990  35.560  58.210  1.00  0.00           H
ATOM   5006 HG13 VAL A 964      33.690  36.020  57.740  1.00  0.00           H
ATOM   5007  CG2 VAL A 964      30.990  36.560  55.770  1.00  0.00           C
ATOM   5008 HG21 VAL A 964      30.160  36.430  56.490  1.00  0.00           H
ATOM   5009 HG22 VAL A 964      31.150  35.580  55.270  1.00  0.00           H
ATOM   5010 HG23 VAL A 964      30.630  37.270  55.000  1.00  0.00           H
ATOM   5011  C   VAL A 964      32.990  38.500  58.380  1.00  0.00           C
ATOM   5012  O   VAL A 964      33.010  38.030  59.510  1.00  0.00           O
ATOM   5013  N   CYS A 965      34.000  39.240  57.880  1.00  0.00           N
ATOM   5014  HN  CYS A 965      33.910  39.530  56.930  1.00  0.00           H
ATOM   5015  CA  CYS A 965      35.250  39.590  58.570  1.00  0.00           C
ATOM   5016  HA  CYS A 965      35.640  38.690  59.020  1.00  0.00           H
ATOM   5017  CB  CYS A 965      36.250  40.290  57.570  1.00  0.00           C
ATOM   5018  HB1 CYS A 965      37.070  40.590  58.250  1.00  0.00           H
ATOM   5019  HB2 CYS A 965      35.780  41.210  57.180  1.00  0.00           H
ATOM   5020  SG  CYS A 965      37.080  39.270  56.280  1.00  0.00           S
ATOM   5021  HG1 CYS A 965      36.000  39.020  55.560  1.00  0.00           H
ATOM   5022  C   CYS A 965      34.840  40.440  59.810  1.00  0.00           C
ATOM   5023  O   CYS A 965      35.250  40.180  60.920  1.00  0.00           O
ATOM   5024  N   SER A 966      33.930  41.410  59.680  1.00  0.00           N
ATOM   5025  HN  SER A 966      33.490  41.430  58.790  1.00  0.00           H
ATOM   5026  CA  SER A 966      33.520  42.360  60.770  1.00  0.00           C
ATOM   5027  HA  SER A 966      34.390  42.970  60.950  1.00  0.00           H
ATOM   5028  CB  SER A 966      32.390  43.340  60.350  1.00  0.00           C
ATOM   5029  HB1 SER A 966      32.200  44.110  61.110  1.00  0.00           H
ATOM   5030  HB2 SER A 966      31.430  42.820  60.090  1.00  0.00           H
ATOM   5031  OG  SER A 966      32.810  44.090  59.230  1.00  0.00           O
ATOM   5032  HG1 SER A 966      32.850  43.520  58.460  1.00  0.00           H
ATOM   5033  C   SER A 966      33.060  41.720  62.030  1.00  0.00           C
ATOM   5034  O   SER A 966      33.490  42.190  63.070  1.00  0.00           O
ATOM   5035  N   VAL A 967      32.250  40.630  62.070  1.00  0.00           N
ATOM   5036  HN  VAL A 967      31.960  40.230  61.210  1.00  0.00           H
ATOM   5037  CA  VAL A 967      31.720  39.940  63.250  1.00  0.00           C
ATOM   5038  HA  VAL A 967      31.610  40.700  64.000  1.00  0.00           H
ATOM   5039  CB  VAL A 967      30.330  39.310  63.090  1.00  0.00           C
ATOM   5040  HB  VAL A 967      29.830  39.000  64.030  1.00  0.00           H
ATOM   5041  CG1 VAL A 967      29.410  40.450  62.610  1.00  0.00           C
ATOM   5042 HG11 VAL A 967      28.430  39.920  62.640  1.00  0.00           H
ATOM   5043 HG12 VAL A 967      29.670  40.860  61.610  1.00  0.00           H
ATOM   5044 HG13 VAL A 967      29.450  41.330  63.280  1.00  0.00           H
ATOM   5045  CG2 VAL A 967      30.280  38.190  62.060  1.00  0.00           C
ATOM   5046 HG21 VAL A 967      30.450  38.500  61.010  1.00  0.00           H
ATOM   5047 HG22 VAL A 967      29.240  37.830  62.040  1.00  0.00           H
ATOM   5048 HG23 VAL A 967      30.920  37.320  62.310  1.00  0.00           H
ATOM   5049  C   VAL A 967      32.690  38.900  63.810  1.00  0.00           C
ATOM   5050  O   VAL A 967      32.490  38.400  64.890  1.00  0.00           O
ATOM   5051  N   MET A 968      33.800  38.600  63.190  1.00  0.00           N
ATOM   5052  HN  MET A 968      33.860  39.080  62.310  1.00  0.00           H
ATOM   5053  CA  MET A 968      34.940  37.900  63.780  1.00  0.00           C
ATOM   5054  HA  MET A 968      34.790  37.470  64.760  1.00  0.00           H
ATOM   5055  CB  MET A 968      35.570  36.950  62.710  1.00  0.00           C
ATOM   5056  HB1 MET A 968      36.450  36.370  63.070  1.00  0.00           H
ATOM   5057  HB2 MET A 968      35.920  37.620  61.890  1.00  0.00           H
ATOM   5058  CG  MET A 968      34.540  36.100  61.920  1.00  0.00           C
ATOM   5059  HG1 MET A 968      33.940  36.820  61.320  1.00  0.00           H
ATOM   5060  HG2 MET A 968      33.980  35.550  62.720  1.00  0.00           H
[truncated: 6,873,249 more chars]
