# Supplementary material for: CryoEM and computational modeling structural insights into the pH regulator NBCn1
Source: Nat Commun. 2025 Nov 11;16:9932. doi: 10.1038/s41467-025-64868-z (PMC12606367; doi:10.1038/s41467-025-64868-z)
Supplement: Supplementary file 7 — Supplementary Data 5 [file 41467_2025_64868_MOESM7_ESM.zip › 100ns_z_restr_MD_NBCn1_2NaCO3/hNBCn1_IF/z-restr_hNBCn1_IF_2NaCO3_last_step_58.pdb]

REMARK    GENERATED BY TRJCONV
TITLE     Title t= 101000.00000 step= 50500000
REMARK    THIS IS A SIMULATION BOX
CRYST1   92.795   92.795  103.841  90.00  90.00  90.00 P 1           1
MODEL        1
ATOM      1  N   LEU A 585      24.690  37.870  38.920  1.00  0.00           N
ATOM      2  HT1 LEU A 585      25.140  37.630  38.020  1.00  0.00           H
ATOM      3  HT2 LEU A 585      24.750  38.900  39.090  1.00  0.00           H
ATOM      4  HT3 LEU A 585      23.690  37.600  38.950  1.00  0.00           H
ATOM      5  CA  LEU A 585      25.500  37.050  39.880  1.00  0.00           C
ATOM      6  HA  LEU A 585      26.500  37.330  39.570  1.00  0.00           H
ATOM      7  CB  LEU A 585      25.170  37.460  41.360  1.00  0.00           C
ATOM      8  HB1 LEU A 585      24.070  37.410  41.430  1.00  0.00           H
ATOM      9  HB2 LEU A 585      25.430  38.540  41.500  1.00  0.00           H
ATOM     10  CG  LEU A 585      25.720  36.600  42.460  1.00  0.00           C
ATOM     11  HG  LEU A 585      25.220  35.610  42.370  1.00  0.00           H
ATOM     12  CD1 LEU A 585      27.220  36.310  42.410  1.00  0.00           C
ATOM     13 HD11 LEU A 585      27.490  35.810  41.460  1.00  0.00           H
ATOM     14 HD12 LEU A 585      27.620  35.650  43.220  1.00  0.00           H
ATOM     15 HD13 LEU A 585      27.800  37.250  42.580  1.00  0.00           H
ATOM     16  CD2 LEU A 585      25.350  37.250  43.820  1.00  0.00           C
ATOM     17 HD21 LEU A 585      26.010  38.090  44.130  1.00  0.00           H
ATOM     18 HD22 LEU A 585      25.330  36.490  44.630  1.00  0.00           H
ATOM     19 HD23 LEU A 585      24.320  37.630  43.810  1.00  0.00           H
ATOM     20  C   LEU A 585      25.480  35.590  39.610  1.00  0.00           C
ATOM     21  O   LEU A 585      26.470  35.050  39.030  1.00  0.00           O
ATOM     22  N   ILE A 586      24.500  34.830  40.110  1.00  0.00           N
ATOM     23  HN  ILE A 586      23.640  35.220  40.420  1.00  0.00           H
ATOM     24  CA  ILE A 586      24.630  33.280  40.130  1.00  0.00           C
ATOM     25  HA  ILE A 586      25.580  32.940  40.530  1.00  0.00           H
ATOM     26  CB  ILE A 586      23.550  32.630  40.930  1.00  0.00           C
ATOM     27  HB  ILE A 586      22.550  32.840  40.500  1.00  0.00           H
ATOM     28  CG2 ILE A 586      23.710  31.130  40.940  1.00  0.00           C
ATOM     29 HG21 ILE A 586      23.400  30.660  39.980  1.00  0.00           H
ATOM     30 HG22 ILE A 586      23.040  30.640  41.680  1.00  0.00           H
ATOM     31 HG23 ILE A 586      24.780  30.860  41.100  1.00  0.00           H
ATOM     32  CG1 ILE A 586      23.520  33.130  42.390  1.00  0.00           C
ATOM     33 HG11 ILE A 586      22.650  32.610  42.850  1.00  0.00           H
ATOM     34 HG12 ILE A 586      23.150  34.180  42.320  1.00  0.00           H
ATOM     35  CD  ILE A 586      24.880  32.970  43.140  1.00  0.00           C
ATOM     36  HD1 ILE A 586      25.080  31.900  43.330  1.00  0.00           H
ATOM     37  HD2 ILE A 586      24.900  33.610  44.050  1.00  0.00           H
ATOM     38  HD3 ILE A 586      25.680  33.380  42.490  1.00  0.00           H
ATOM     39  C   ILE A 586      24.720  32.760  38.790  1.00  0.00           C
ATOM     40  O   ILE A 586      25.660  32.070  38.430  1.00  0.00           O
ATOM     41  N   LEU A 587      23.880  33.280  37.830  1.00  0.00           N
ATOM     42  HN  LEU A 587      23.180  33.950  38.070  1.00  0.00           H
ATOM     43  CA  LEU A 587      23.970  33.060  36.410  1.00  0.00           C
ATOM     44  HA  LEU A 587      23.670  32.050  36.170  1.00  0.00           H
ATOM     45  CB  LEU A 587      22.950  34.020  35.750  1.00  0.00           C
ATOM     46  HB1 LEU A 587      23.230  35.080  35.970  1.00  0.00           H
ATOM     47  HB2 LEU A 587      21.950  33.840  36.180  1.00  0.00           H
ATOM     48  CG  LEU A 587      22.750  33.720  34.240  1.00  0.00           C
ATOM     49  HG  LEU A 587      23.580  34.070  33.600  1.00  0.00           H
ATOM     50  CD1 LEU A 587      22.390  32.300  33.860  1.00  0.00           C
ATOM     51 HD11 LEU A 587      21.860  31.790  34.690  1.00  0.00           H
ATOM     52 HD12 LEU A 587      23.290  31.730  33.520  1.00  0.00           H
ATOM     53 HD13 LEU A 587      21.780  32.440  32.940  1.00  0.00           H
ATOM     54  CD2 LEU A 587      21.620  34.690  33.800  1.00  0.00           C
ATOM     55 HD21 LEU A 587      20.820  34.840  34.550  1.00  0.00           H
ATOM     56 HD22 LEU A 587      21.100  34.470  32.840  1.00  0.00           H
ATOM     57 HD23 LEU A 587      22.050  35.710  33.660  1.00  0.00           H
ATOM     58  C   LEU A 587      25.380  33.240  35.770  1.00  0.00           C
ATOM     59  O   LEU A 587      25.880  32.430  35.010  1.00  0.00           O
ATOM     60  N   ASP A 588      26.090  34.360  36.030  1.00  0.00           N
ATOM     61  HN  ASP A 588      25.670  35.060  36.590  1.00  0.00           H
ATOM     62  CA  ASP A 588      27.400  34.700  35.580  1.00  0.00           C
ATOM     63  HA  ASP A 588      27.420  34.560  34.510  1.00  0.00           H
ATOM     64  CB  ASP A 588      27.700  36.150  35.960  1.00  0.00           C
ATOM     65  HB1 ASP A 588      28.490  36.640  35.360  1.00  0.00           H
ATOM     66  HB2 ASP A 588      28.080  36.290  37.000  1.00  0.00           H
ATOM     67  CG  ASP A 588      26.500  37.050  35.710  1.00  0.00           C
ATOM     68  OD1 ASP A 588      26.440  37.700  34.690  1.00  0.00           O
ATOM     69  OD2 ASP A 588      25.620  37.180  36.580  1.00  0.00           O
ATOM     70  C   ASP A 588      28.420  33.720  36.200  1.00  0.00           C
ATOM     71  O   ASP A 588      29.430  33.430  35.620  1.00  0.00           O
ATOM     72  N   ILE A 589      28.300  33.260  37.530  1.00  0.00           N
ATOM     73  HN  ILE A 589      27.470  33.480  38.040  1.00  0.00           H
ATOM     74  CA  ILE A 589      29.250  32.290  38.100  1.00  0.00           C
ATOM     75  HA  ILE A 589      30.250  32.650  37.950  1.00  0.00           H
ATOM     76  CB  ILE A 589      29.140  32.110  39.660  1.00  0.00           C
ATOM     77  HB  ILE A 589      28.060  31.910  39.850  1.00  0.00           H
ATOM     78  CG2 ILE A 589      29.960  30.920  40.240  1.00  0.00           C
ATOM     79 HG21 ILE A 589      30.910  30.870  39.680  1.00  0.00           H
ATOM     80 HG22 ILE A 589      29.400  29.960  40.090  1.00  0.00           H
ATOM     81 HG23 ILE A 589      30.110  31.100  41.320  1.00  0.00           H
ATOM     82  CG1 ILE A 589      29.460  33.440  40.420  1.00  0.00           C
ATOM     83 HG11 ILE A 589      29.170  34.380  39.900  1.00  0.00           H
ATOM     84 HG12 ILE A 589      30.560  33.560  40.380  1.00  0.00           H
ATOM     85  CD  ILE A 589      29.040  33.430  41.930  1.00  0.00           C
ATOM     86  HD1 ILE A 589      27.950  33.280  42.050  1.00  0.00           H
ATOM     87  HD2 ILE A 589      29.320  34.380  42.460  1.00  0.00           H
ATOM     88  HD3 ILE A 589      29.530  32.580  42.440  1.00  0.00           H
ATOM     89  C   ILE A 589      29.030  30.950  37.440  1.00  0.00           C
ATOM     90  O   ILE A 589      30.000  30.340  36.970  1.00  0.00           O
ATOM     91  N   LYS A 590      27.710  30.500  37.260  1.00  0.00           N
ATOM     92  HN  LYS A 590      26.920  30.960  37.670  1.00  0.00           H
ATOM     93  CA  LYS A 590      27.310  29.370  36.450  1.00  0.00           C
ATOM     94  HA  LYS A 590      27.700  28.500  36.950  1.00  0.00           H
ATOM     95  CB  LYS A 590      25.780  29.120  36.270  1.00  0.00           C
ATOM     96  HB1 LYS A 590      25.630  28.180  35.690  1.00  0.00           H
ATOM     97  HB2 LYS A 590      25.300  29.970  35.750  1.00  0.00           H
ATOM     98  CG  LYS A 590      25.100  28.960  37.640  1.00  0.00           C
ATOM     99  HG1 LYS A 590      25.010  29.940  38.150  1.00  0.00           H
ATOM    100  HG2 LYS A 590      25.730  28.300  38.270  1.00  0.00           H
ATOM    101  CD  LYS A 590      23.730  28.280  37.500  1.00  0.00           C
ATOM    102  HD1 LYS A 590      23.570  27.860  38.510  1.00  0.00           H
ATOM    103  HD2 LYS A 590      23.840  27.360  36.870  1.00  0.00           H
ATOM    104  CE  LYS A 590      22.600  29.230  37.050  1.00  0.00           C
ATOM    105  HE1 LYS A 590      22.790  29.670  36.060  1.00  0.00           H
ATOM    106  HE2 LYS A 590      22.720  30.080  37.760  1.00  0.00           H
ATOM    107  NZ  LYS A 590      21.340  28.570  37.210  1.00  0.00           N
ATOM    108  HZ1 LYS A 590      21.300  28.410  38.240  1.00  0.00           H
ATOM    109  HZ2 LYS A 590      21.300  27.620  36.780  1.00  0.00           H
ATOM    110  HZ3 LYS A 590      20.570  29.190  36.880  1.00  0.00           H
ATOM    111  C   LYS A 590      27.980  29.210  35.040  1.00  0.00           C
ATOM    112  O   LYS A 590      28.540  28.180  34.660  1.00  0.00           O
ATOM    113  N   ARG A 591      27.850  30.280  34.220  1.00  0.00           N
ATOM    114  HN  ARG A 591      27.430  31.100  34.600  1.00  0.00           H
ATOM    115  CA  ARG A 591      28.350  30.400  32.900  1.00  0.00           C
ATOM    116  HA  ARG A 591      27.800  29.710  32.260  1.00  0.00           H
ATOM    117  CB  ARG A 591      28.200  31.890  32.620  1.00  0.00           C
ATOM    118  HB1 ARG A 591      28.750  32.560  33.310  1.00  0.00           H
ATOM    119  HB2 ARG A 591      27.130  32.200  32.660  1.00  0.00           H
ATOM    120  CG  ARG A 591      28.580  32.410  31.210  1.00  0.00           C
ATOM    121  HG1 ARG A 591      27.940  31.990  30.400  1.00  0.00           H
ATOM    122  HG2 ARG A 591      29.630  32.090  31.010  1.00  0.00           H
ATOM    123  CD  ARG A 591      28.450  33.940  30.980  1.00  0.00           C
ATOM    124  HD1 ARG A 591      28.790  34.190  29.960  1.00  0.00           H
ATOM    125  HD2 ARG A 591      29.100  34.380  31.770  1.00  0.00           H
ATOM    126  NE  ARG A 591      27.000  34.340  31.170  1.00  0.00           N
ATOM    127  HE  ARG A 591      26.220  33.870  30.760  1.00  0.00           H
ATOM    128  CZ  ARG A 591      26.580  35.360  31.970  1.00  0.00           C
ATOM    129  NH1 ARG A 591      27.370  36.230  32.560  1.00  0.00           N
ATOM    130 HH11 ARG A 591      28.370  36.100  32.560  1.00  0.00           H
ATOM    131 HH12 ARG A 591      27.080  36.890  33.260  1.00  0.00           H
ATOM    132  NH2 ARG A 591      25.320  35.460  32.130  1.00  0.00           N
ATOM    133 HH21 ARG A 591      24.970  36.230  32.670  1.00  0.00           H
ATOM    134 HH22 ARG A 591      24.780  34.850  31.560  1.00  0.00           H
ATOM    135  C   ARG A 591      29.820  30.060  32.820  1.00  0.00           C
ATOM    136  O   ARG A 591      30.290  29.380  31.930  1.00  0.00           O
ATOM    137  N   LYS A 592      30.610  30.480  33.790  1.00  0.00           N
ATOM    138  HN  LYS A 592      30.290  31.080  34.520  1.00  0.00           H
ATOM    139  CA  LYS A 592      32.000  30.290  34.030  1.00  0.00           C
ATOM    140  HA  LYS A 592      32.490  30.090  33.090  1.00  0.00           H
ATOM    141  CB  LYS A 592      32.700  31.590  34.640  1.00  0.00           C
ATOM    142  HB1 LYS A 592      33.780  31.360  34.740  1.00  0.00           H
ATOM    143  HB2 LYS A 592      32.340  31.750  35.680  1.00  0.00           H
ATOM    144  CG  LYS A 592      32.460  32.850  33.830  1.00  0.00           C
ATOM    145  HG1 LYS A 592      33.130  33.670  34.180  1.00  0.00           H
ATOM    146  HG2 LYS A 592      31.410  33.160  33.970  1.00  0.00           H
ATOM    147  CD  LYS A 592      32.850  32.740  32.350  1.00  0.00           C
ATOM    148  HD1 LYS A 592      32.720  33.780  32.000  1.00  0.00           H
ATOM    149  HD2 LYS A 592      32.090  32.110  31.840  1.00  0.00           H
ATOM    150  CE  LYS A 592      34.260  32.210  32.180  1.00  0.00           C
ATOM    151  HE1 LYS A 592      34.430  31.180  32.560  1.00  0.00           H
ATOM    152  HE2 LYS A 592      34.930  32.850  32.800  1.00  0.00           H
ATOM    153  NZ  LYS A 592      34.740  32.310  30.820  1.00  0.00           N
ATOM    154  HZ1 LYS A 592      34.570  33.280  30.490  1.00  0.00           H
ATOM    155  HZ2 LYS A 592      34.080  31.690  30.310  1.00  0.00           H
ATOM    156  HZ3 LYS A 592      35.700  32.010  30.550  1.00  0.00           H
ATOM    157  C   LYS A 592      32.370  28.960  34.780  1.00  0.00           C
ATOM    158  O   LYS A 592      33.560  28.550  34.740  1.00  0.00           O
ATOM    159  N   ALA A 593      31.390  28.390  35.500  1.00  0.00           N
ATOM    160  HN  ALA A 593      30.480  28.790  35.510  1.00  0.00           H
ATOM    161  CA  ALA A 593      31.580  27.240  36.410  1.00  0.00           C
ATOM    162  HA  ALA A 593      32.470  27.540  36.950  1.00  0.00           H
ATOM    163  CB  ALA A 593      30.330  27.050  37.310  1.00  0.00           C
ATOM    164  HB1 ALA A 593      30.080  27.880  38.010  1.00  0.00           H
ATOM    165  HB2 ALA A 593      30.490  26.230  38.040  1.00  0.00           H
ATOM    166  HB3 ALA A 593      29.400  26.880  36.720  1.00  0.00           H
ATOM    167  C   ALA A 593      32.070  25.980  35.700  1.00  0.00           C
ATOM    168  O   ALA A 593      33.050  25.410  36.170  1.00  0.00           O
ATOM    169  N   PRO A 594      31.630  25.620  34.470  1.00  0.00           N
ATOM    170  CD  PRO A 594      30.350  26.030  33.840  1.00  0.00           C
ATOM    171  HD1 PRO A 594      30.350  27.130  33.700  1.00  0.00           H
ATOM    172  HD2 PRO A 594      29.440  25.840  34.450  1.00  0.00           H
ATOM    173  CA  PRO A 594      32.070  24.380  33.870  1.00  0.00           C
ATOM    174  HA  PRO A 594      32.210  23.580  34.580  1.00  0.00           H
ATOM    175  CB  PRO A 594      30.990  23.960  32.950  1.00  0.00           C
ATOM    176  HB1 PRO A 594      30.120  23.520  33.480  1.00  0.00           H
ATOM    177  HB2 PRO A 594      31.410  23.280  32.190  1.00  0.00           H
ATOM    178  CG  PRO A 594      30.370  25.280  32.520  1.00  0.00           C
ATOM    179  HG1 PRO A 594      31.070  25.770  31.810  1.00  0.00           H
ATOM    180  HG2 PRO A 594      29.330  25.170  32.160  1.00  0.00           H
ATOM    181  C   PRO A 594      33.480  24.640  33.210  1.00  0.00           C
ATOM    182  O   PRO A 594      33.860  23.690  32.420  1.00  0.00           O
ATOM    183  N   PHE A 595      34.140  25.830  33.370  1.00  0.00           N
ATOM    184  HN  PHE A 595      33.800  26.530  33.990  1.00  0.00           H
ATOM    185  CA  PHE A 595      35.500  25.910  32.940  1.00  0.00           C
ATOM    186  HA  PHE A 595      35.780  24.980  32.470  1.00  0.00           H
ATOM    187  CB  PHE A 595      35.860  27.040  31.890  1.00  0.00           C
ATOM    188  HB1 PHE A 595      36.920  26.850  31.610  1.00  0.00           H
ATOM    189  HB2 PHE A 595      35.680  28.070  32.280  1.00  0.00           H
ATOM    190  CG  PHE A 595      35.010  26.940  30.650  1.00  0.00           C
ATOM    191  CD1 PHE A 595      33.660  27.300  30.740  1.00  0.00           C
ATOM    192  HD1 PHE A 595      33.220  27.620  31.680  1.00  0.00           H
ATOM    193  CE1 PHE A 595      32.840  27.300  29.660  1.00  0.00           C
ATOM    194  HE1 PHE A 595      31.800  27.540  29.810  1.00  0.00           H
ATOM    195  CZ  PHE A 595      33.350  26.770  28.480  1.00  0.00           C
ATOM    196  HZ  PHE A 595      32.810  26.930  27.560  1.00  0.00           H
ATOM    197  CD2 PHE A 595      35.520  26.500  29.420  1.00  0.00           C
ATOM    198  HD2 PHE A 595      36.570  26.270  29.350  1.00  0.00           H
ATOM    199  CE2 PHE A 595      34.700  26.400  28.340  1.00  0.00           C
ATOM    200  HE2 PHE A 595      34.950  26.020  27.370  1.00  0.00           H
ATOM    201  C   PHE A 595      36.410  25.950  34.170  1.00  0.00           C
ATOM    202  O   PHE A 595      37.610  26.120  34.000  1.00  0.00           O
ATOM    203  N   PHE A 596      36.030  25.650  35.440  1.00  0.00           N
ATOM    204  HN  PHE A 596      35.060  25.460  35.580  1.00  0.00           H
ATOM    205  CA  PHE A 596      36.960  25.520  36.560  1.00  0.00           C
ATOM    206  HA  PHE A 596      37.530  26.440  36.620  1.00  0.00           H
ATOM    207  CB  PHE A 596      36.130  25.320  37.940  1.00  0.00           C
ATOM    208  HB1 PHE A 596      35.510  24.420  37.760  1.00  0.00           H
ATOM    209  HB2 PHE A 596      35.370  26.130  38.040  1.00  0.00           H
ATOM    210  CG  PHE A 596      36.920  25.000  39.210  1.00  0.00           C
ATOM    211  CD1 PHE A 596      38.110  25.740  39.420  1.00  0.00           C
ATOM    212  HD1 PHE A 596      38.240  26.640  38.840  1.00  0.00           H
ATOM    213  CE1 PHE A 596      38.920  25.520  40.500  1.00  0.00           C
ATOM    214  HE1 PHE A 596      39.710  26.220  40.730  1.00  0.00           H
ATOM    215  CZ  PHE A 596      38.560  24.630  41.490  1.00  0.00           C
ATOM    216  HZ  PHE A 596      39.210  24.540  42.350  1.00  0.00           H
ATOM    217  CD2 PHE A 596      36.600  23.970  40.170  1.00  0.00           C
ATOM    218  HD2 PHE A 596      35.760  23.320  40.070  1.00  0.00           H
ATOM    219  CE2 PHE A 596      37.400  23.870  41.290  1.00  0.00           C
ATOM    220  HE2 PHE A 596      37.110  23.270  42.150  1.00  0.00           H
ATOM    221  C   PHE A 596      38.020  24.380  36.490  1.00  0.00           C
ATOM    222  O   PHE A 596      39.210  24.530  36.840  1.00  0.00           O
ATOM    223  N   LEU A 597      37.590  23.220  35.950  1.00  0.00           N
ATOM    224  HN  LEU A 597      36.610  23.130  35.970  1.00  0.00           H
ATOM    225  CA  LEU A 597      38.500  22.130  35.670  1.00  0.00           C
ATOM    226  HA  LEU A 597      39.090  22.000  36.570  1.00  0.00           H
ATOM    227  CB  LEU A 597      37.660  20.890  35.340  1.00  0.00           C
ATOM    228  HB1 LEU A 597      36.970  21.300  34.570  1.00  0.00           H
ATOM    229  HB2 LEU A 597      37.060  20.620  36.230  1.00  0.00           H
ATOM    230  CG  LEU A 597      38.470  19.710  34.730  1.00  0.00           C
ATOM    231  HG  LEU A 597      38.840  20.110  33.770  1.00  0.00           H
ATOM    232  CD1 LEU A 597      39.540  19.100  35.680  1.00  0.00           C
ATOM    233 HD11 LEU A 597      40.420  19.760  35.890  1.00  0.00           H
ATOM    234 HD12 LEU A 597      39.870  18.130  35.230  1.00  0.00           H
ATOM    235 HD13 LEU A 597      39.140  18.800  36.670  1.00  0.00           H
ATOM    236  CD2 LEU A 597      37.580  18.530  34.460  1.00  0.00           C
ATOM    237 HD21 LEU A 597      37.200  18.260  35.480  1.00  0.00           H
ATOM    238 HD22 LEU A 597      38.130  17.730  33.930  1.00  0.00           H
ATOM    239 HD23 LEU A 597      36.660  18.760  33.890  1.00  0.00           H
ATOM    240  C   LEU A 597      39.400  22.460  34.540  1.00  0.00           C
ATOM    241  O   LEU A 597      40.650  22.200  34.680  1.00  0.00           O
ATOM    242  N   SER A 598      38.910  23.160  33.560  1.00  0.00           N
ATOM    243  HN  SER A 598      37.920  23.210  33.430  1.00  0.00           H
ATOM    244  CA  SER A 598      39.660  23.730  32.550  1.00  0.00           C
ATOM    245  HA  SER A 598      40.200  22.880  32.140  1.00  0.00           H
ATOM    246  CB  SER A 598      38.800  24.310  31.300  1.00  0.00           C
ATOM    247  HB1 SER A 598      38.090  25.090  31.620  1.00  0.00           H
ATOM    248  HB2 SER A 598      38.220  23.460  30.870  1.00  0.00           H
ATOM    249  OG  SER A 598      39.610  24.850  30.280  1.00  0.00           O
ATOM    250  HG1 SER A 598      39.770  25.730  30.630  1.00  0.00           H
ATOM    251  C   SER A 598      40.800  24.730  33.010  1.00  0.00           C
ATOM    252  O   SER A 598      41.920  24.580  32.590  1.00  0.00           O
ATOM    253  N   ASP A 599      40.430  25.580  34.020  1.00  0.00           N
ATOM    254  HN  ASP A 599      39.480  25.760  34.250  1.00  0.00           H
ATOM    255  CA  ASP A 599      41.380  26.410  34.820  1.00  0.00           C
ATOM    256  HA  ASP A 599      41.960  27.000  34.130  1.00  0.00           H
ATOM    257  CB  ASP A 599      40.650  27.220  35.920  1.00  0.00           C
ATOM    258  HB1 ASP A 599      41.400  27.820  36.490  1.00  0.00           H
ATOM    259  HB2 ASP A 599      40.070  26.650  36.680  1.00  0.00           H
ATOM    260  CG  ASP A 599      39.740  28.310  35.440  1.00  0.00           C
ATOM    261  OD1 ASP A 599      39.260  29.150  36.270  1.00  0.00           O
ATOM    262  OD2 ASP A 599      39.700  28.530  34.220  1.00  0.00           O
ATOM    263  C   ASP A 599      42.460  25.620  35.520  1.00  0.00           C
ATOM    264  O   ASP A 599      43.620  25.960  35.400  1.00  0.00           O
ATOM    265  N   PHE A 600      42.000  24.620  36.270  1.00  0.00           N
ATOM    266  HN  PHE A 600      41.050  24.410  36.450  1.00  0.00           H
ATOM    267  CA  PHE A 600      42.880  23.720  36.930  1.00  0.00           C
ATOM    268  HA  PHE A 600      43.570  24.320  37.500  1.00  0.00           H
ATOM    269  CB  PHE A 600      42.030  22.670  37.770  1.00  0.00           C
ATOM    270  HB1 PHE A 600      41.240  22.200  37.140  1.00  0.00           H
ATOM    271  HB2 PHE A 600      41.480  23.350  38.450  1.00  0.00           H
ATOM    272  CG  PHE A 600      42.830  21.650  38.550  1.00  0.00           C
ATOM    273  CD1 PHE A 600      42.480  20.300  38.360  1.00  0.00           C
ATOM    274  HD1 PHE A 600      41.610  20.190  37.730  1.00  0.00           H
ATOM    275  CE1 PHE A 600      43.180  19.290  39.050  1.00  0.00           C
ATOM    276  HE1 PHE A 600      43.010  18.230  38.950  1.00  0.00           H
ATOM    277  CZ  PHE A 600      44.220  19.660  39.950  1.00  0.00           C
ATOM    278  HZ  PHE A 600      44.720  18.840  40.450  1.00  0.00           H
ATOM    279  CD2 PHE A 600      43.880  22.050  39.370  1.00  0.00           C
ATOM    280  HD2 PHE A 600      44.300  23.040  39.430  1.00  0.00           H
ATOM    281  CE2 PHE A 600      44.540  21.060  40.080  1.00  0.00           C
ATOM    282  HE2 PHE A 600      45.330  21.290  40.770  1.00  0.00           H
ATOM    283  C   PHE A 600      43.900  23.010  36.050  1.00  0.00           C
ATOM    284  O   PHE A 600      45.070  22.870  36.390  1.00  0.00           O
ATOM    285  N   LYS A 601      43.460  22.420  34.910  1.00  0.00           N
ATOM    286  HN  LYS A 601      42.480  22.440  34.710  1.00  0.00           H
ATOM    287  CA  LYS A 601      44.240  21.820  33.880  1.00  0.00           C
ATOM    288  HA  LYS A 601      44.850  21.070  34.340  1.00  0.00           H
ATOM    289  CB  LYS A 601      43.340  21.250  32.770  1.00  0.00           C
ATOM    290  HB1 LYS A 601      43.910  20.910  31.880  1.00  0.00           H
ATOM    291  HB2 LYS A 601      42.540  21.960  32.470  1.00  0.00           H
ATOM    292  CG  LYS A 601      42.640  19.940  33.240  1.00  0.00           C
ATOM    293  HG1 LYS A 601      42.010  20.010  34.150  1.00  0.00           H
ATOM    294  HG2 LYS A 601      43.460  19.250  33.540  1.00  0.00           H
ATOM    295  CD  LYS A 601      41.600  19.340  32.260  1.00  0.00           C
ATOM    296  HD1 LYS A 601      41.000  20.140  31.760  1.00  0.00           H
ATOM    297  HD2 LYS A 601      40.840  18.610  32.640  1.00  0.00           H
ATOM    298  CE  LYS A 601      42.330  18.660  31.040  1.00  0.00           C
ATOM    299  HE1 LYS A 601      43.050  17.920  31.440  1.00  0.00           H
ATOM    300  HE2 LYS A 601      42.760  19.500  30.450  1.00  0.00           H
ATOM    301  NZ  LYS A 601      41.450  18.000  30.070  1.00  0.00           N
ATOM    302  HZ1 LYS A 601      41.030  17.210  30.600  1.00  0.00           H
ATOM    303  HZ2 LYS A 601      41.950  17.610  29.250  1.00  0.00           H
ATOM    304  HZ3 LYS A 601      40.770  18.720  29.750  1.00  0.00           H
ATOM    305  C   LYS A 601      45.170  22.820  33.220  1.00  0.00           C
ATOM    306  O   LYS A 601      46.190  22.390  32.680  1.00  0.00           O
ATOM    307  N   ASP A 602      44.930  24.140  33.170  1.00  0.00           N
ATOM    308  HN  ASP A 602      44.040  24.490  33.430  1.00  0.00           H
ATOM    309  CA  ASP A 602      45.920  25.080  32.710  1.00  0.00           C
ATOM    310  HA  ASP A 602      46.520  24.620  31.940  1.00  0.00           H
ATOM    311  CB  ASP A 602      45.310  26.420  32.150  1.00  0.00           C
ATOM    312  HB1 ASP A 602      46.010  27.280  32.260  1.00  0.00           H
ATOM    313  HB2 ASP A 602      44.350  26.580  32.690  1.00  0.00           H
ATOM    314  CG  ASP A 602      44.850  26.170  30.750  1.00  0.00           C
ATOM    315  OD1 ASP A 602      45.480  25.260  30.140  1.00  0.00           O
ATOM    316  OD2 ASP A 602      44.060  27.030  30.200  1.00  0.00           O
ATOM    317  C   ASP A 602      46.910  25.500  33.770  1.00  0.00           C
ATOM    318  O   ASP A 602      48.000  25.970  33.470  1.00  0.00           O
ATOM    319  N   ALA A 603      46.610  25.270  35.080  1.00  0.00           N
ATOM    320  HN  ALA A 603      45.680  24.970  35.350  1.00  0.00           H
ATOM    321  CA  ALA A 603      47.500  25.410  36.170  1.00  0.00           C
ATOM    322  HA  ALA A 603      48.020  26.350  36.110  1.00  0.00           H
ATOM    323  CB  ALA A 603      46.680  25.650  37.560  1.00  0.00           C
ATOM    324  HB1 ALA A 603      45.980  26.510  37.490  1.00  0.00           H
ATOM    325  HB2 ALA A 603      47.220  26.010  38.450  1.00  0.00           H
ATOM    326  HB3 ALA A 603      46.010  24.790  37.820  1.00  0.00           H
ATOM    327  C   ALA A 603      48.540  24.380  36.250  1.00  0.00           C
ATOM    328  O   ALA A 603      49.520  24.580  36.920  1.00  0.00           O
ATOM    329  N   LEU A 604      48.430  23.140  35.590  1.00  0.00           N
ATOM    330  HN  LEU A 604      47.590  23.040  35.060  1.00  0.00           H
ATOM    331  CA  LEU A 604      49.340  22.020  35.420  1.00  0.00           C
ATOM    332  HA  LEU A 604      49.790  21.800  36.370  1.00  0.00           H
ATOM    333  CB  LEU A 604      48.510  20.750  35.090  1.00  0.00           C
ATOM    334  HB1 LEU A 604      49.250  19.910  35.150  1.00  0.00           H
ATOM    335  HB2 LEU A 604      48.070  20.780  34.070  1.00  0.00           H
ATOM    336  CG  LEU A 604      47.290  20.360  36.010  1.00  0.00           C
ATOM    337  HG  LEU A 604      46.370  20.930  35.760  1.00  0.00           H
ATOM    338  CD1 LEU A 604      46.990  18.890  35.680  1.00  0.00           C
ATOM    339 HD11 LEU A 604      46.470  18.810  34.700  1.00  0.00           H
ATOM    340 HD12 LEU A 604      46.430  18.490  36.550  1.00  0.00           H
ATOM    341 HD13 LEU A 604      47.970  18.360  35.730  1.00  0.00           H
ATOM    342  CD2 LEU A 604      47.700  20.550  37.540  1.00  0.00           C
ATOM    343 HD21 LEU A 604      48.690  20.040  37.610  1.00  0.00           H
ATOM    344 HD22 LEU A 604      46.940  19.960  38.100  1.00  0.00           H
ATOM    345 HD23 LEU A 604      47.690  21.610  37.870  1.00  0.00           H
ATOM    346  C   LEU A 604      50.350  22.280  34.360  1.00  0.00           C
ATOM    347  O   LEU A 604      50.560  21.500  33.430  1.00  0.00           O
ATOM    348  N   SER A 605      51.120  23.330  34.500  1.00  0.00           N
ATOM    349  HN  SER A 605      50.950  23.870  35.330  1.00  0.00           H
ATOM    350  CA  SER A 605      52.250  23.710  33.660  1.00  0.00           C
ATOM    351  HA  SER A 605      52.500  22.800  33.130  1.00  0.00           H
ATOM    352  CB  SER A 605      51.960  24.770  32.590  1.00  0.00           C
ATOM    353  HB1 SER A 605      51.130  24.360  31.970  1.00  0.00           H
ATOM    354  HB2 SER A 605      52.840  24.780  31.920  1.00  0.00           H
ATOM    355  OG  SER A 605      51.680  26.060  33.170  1.00  0.00           O
ATOM    356  HG1 SER A 605      50.910  25.980  33.740  1.00  0.00           H
ATOM    357  C   SER A 605      53.420  24.170  34.570  1.00  0.00           C
ATOM    358  O   SER A 605      53.080  24.770  35.600  1.00  0.00           O
ATOM    359  N   LEU A 606      54.730  23.850  34.280  1.00  0.00           N
ATOM    360  HN  LEU A 606      54.880  23.450  33.380  1.00  0.00           H
ATOM    361  CA  LEU A 606      55.800  24.200  35.230  1.00  0.00           C
ATOM    362  HA  LEU A 606      55.560  23.580  36.080  1.00  0.00           H
ATOM    363  CB  LEU A 606      57.170  23.650  34.630  1.00  0.00           C
ATOM    364  HB1 LEU A 606      57.430  24.330  33.780  1.00  0.00           H
ATOM    365  HB2 LEU A 606      57.060  22.630  34.230  1.00  0.00           H
ATOM    366  CG  LEU A 606      58.330  23.560  35.660  1.00  0.00           C
ATOM    367  HG  LEU A 606      58.510  24.540  36.170  1.00  0.00           H
ATOM    368  CD1 LEU A 606      57.880  22.720  36.820  1.00  0.00           C
ATOM    369 HD11 LEU A 606      58.770  22.590  37.500  1.00  0.00           H
ATOM    370 HD12 LEU A 606      57.630  21.740  36.360  1.00  0.00           H
ATOM    371 HD13 LEU A 606      57.100  23.190  37.450  1.00  0.00           H
ATOM    372  CD2 LEU A 606      59.640  23.120  34.970  1.00  0.00           C
ATOM    373 HD21 LEU A 606      59.560  22.070  34.610  1.00  0.00           H
ATOM    374 HD22 LEU A 606      60.480  23.040  35.690  1.00  0.00           H
ATOM    375 HD23 LEU A 606      59.850  23.790  34.110  1.00  0.00           H
ATOM    376  C   LEU A 606      55.920  25.670  35.520  1.00  0.00           C
ATOM    377  O   LEU A 606      56.130  26.110  36.640  1.00  0.00           O
ATOM    378  N   GLN A 607      55.620  26.540  34.540  1.00  0.00           N
ATOM    379  HN  GLN A 607      55.220  26.210  33.700  1.00  0.00           H
ATOM    380  CA  GLN A 607      55.450  27.980  34.680  1.00  0.00           C
ATOM    381  HA  GLN A 607      56.360  28.370  35.100  1.00  0.00           H
ATOM    382  CB  GLN A 607      55.230  28.610  33.260  1.00  0.00           C
ATOM    383  HB1 GLN A 607      54.510  27.950  32.720  1.00  0.00           H
ATOM    384  HB2 GLN A 607      56.230  28.510  32.790  1.00  0.00           H
ATOM    385  CG  GLN A 607      54.690  30.110  33.300  1.00  0.00           C
ATOM    386  HG1 GLN A 607      55.180  30.610  34.170  1.00  0.00           H
ATOM    387  HG2 GLN A 607      53.620  30.030  33.570  1.00  0.00           H
ATOM    388  CD  GLN A 607      54.830  30.830  31.970  1.00  0.00           C
ATOM    389  OE1 GLN A 607      54.450  30.320  30.930  1.00  0.00           O
ATOM    390  NE2 GLN A 607      55.510  31.960  32.110  1.00  0.00           N
ATOM    391 HE21 GLN A 607      55.720  32.430  31.260  1.00  0.00           H
ATOM    392 HE22 GLN A 607      55.630  32.340  33.020  1.00  0.00           H
ATOM    393  C   GLN A 607      54.380  28.400  35.650  1.00  0.00           C
ATOM    394  O   GLN A 607      54.640  29.170  36.580  1.00  0.00           O
ATOM    395  N   CYS A 608      53.220  27.650  35.640  1.00  0.00           N
ATOM    396  HN  CYS A 608      52.960  27.060  34.880  1.00  0.00           H
ATOM    397  CA  CYS A 608      52.110  27.820  36.610  1.00  0.00           C
ATOM    398  HA  CYS A 608      52.050  28.890  36.780  1.00  0.00           H
ATOM    399  CB  CYS A 608      50.770  27.150  36.260  1.00  0.00           C
ATOM    400  HB1 CYS A 608      50.210  27.140  37.220  1.00  0.00           H
ATOM    401  HB2 CYS A 608      50.880  26.120  35.880  1.00  0.00           H
ATOM    402  SG  CYS A 608      49.770  28.110  34.990  1.00  0.00           S
ATOM    403  HG1 CYS A 608      49.060  27.060  34.590  1.00  0.00           H
ATOM    404  C   CYS A 608      52.610  27.370  38.090  1.00  0.00           C
ATOM    405  O   CYS A 608      52.370  28.090  39.050  1.00  0.00           O
ATOM    406  N   LEU A 609      53.330  26.210  38.240  1.00  0.00           N
ATOM    407  HN  LEU A 609      53.400  25.550  37.500  1.00  0.00           H
ATOM    408  CA  LEU A 609      53.870  25.780  39.560  1.00  0.00           C
ATOM    409  HA  LEU A 609      52.990  25.700  40.180  1.00  0.00           H
ATOM    410  CB  LEU A 609      54.680  24.430  39.440  1.00  0.00           C
ATOM    411  HB1 LEU A 609      55.340  24.560  38.560  1.00  0.00           H
ATOM    412  HB2 LEU A 609      53.980  23.580  39.240  1.00  0.00           H
ATOM    413  CG  LEU A 609      55.540  24.010  40.690  1.00  0.00           C
ATOM    414  HG  LEU A 609      56.170  24.800  41.140  1.00  0.00           H
ATOM    415  CD1 LEU A 609      54.580  23.640  41.890  1.00  0.00           C
ATOM    416 HD11 LEU A 609      53.750  24.380  41.900  1.00  0.00           H
ATOM    417 HD12 LEU A 609      55.170  23.690  42.830  1.00  0.00           H
ATOM    418 HD13 LEU A 609      53.980  22.710  41.800  1.00  0.00           H
ATOM    419  CD2 LEU A 609      56.580  22.840  40.470  1.00  0.00           C
ATOM    420 HD21 LEU A 609      57.270  23.120  39.640  1.00  0.00           H
ATOM    421 HD22 LEU A 609      56.080  21.990  39.970  1.00  0.00           H
ATOM    422 HD23 LEU A 609      57.230  22.610  41.350  1.00  0.00           H
ATOM    423  C   LEU A 609      54.770  26.820  40.160  1.00  0.00           C
ATOM    424  O   LEU A 609      54.550  27.200  41.310  1.00  0.00           O
ATOM    425  N   ALA A 610      55.690  27.310  39.360  1.00  0.00           N
ATOM    426  HN  ALA A 610      55.680  26.890  38.450  1.00  0.00           H
ATOM    427  CA  ALA A 610      56.810  28.220  39.640  1.00  0.00           C
ATOM    428  HA  ALA A 610      57.380  27.860  40.480  1.00  0.00           H
ATOM    429  CB  ALA A 610      57.630  28.410  38.310  1.00  0.00           C
ATOM    430  HB1 ALA A 610      56.920  28.860  37.580  1.00  0.00           H
ATOM    431  HB2 ALA A 610      57.970  27.440  37.910  1.00  0.00           H
ATOM    432  HB3 ALA A 610      58.430  29.130  38.570  1.00  0.00           H
ATOM    433  C   ALA A 610      56.290  29.570  40.020  1.00  0.00           C
ATOM    434  O   ALA A 610      56.790  30.200  40.960  1.00  0.00           O
ATOM    435  N   SER A 611      55.200  29.910  39.300  1.00  0.00           N
ATOM    436  HN  SER A 611      54.860  29.350  38.550  1.00  0.00           H
ATOM    437  CA  SER A 611      54.460  31.100  39.480  1.00  0.00           C
ATOM    438  HA  SER A 611      55.120  31.940  39.490  1.00  0.00           H
ATOM    439  CB  SER A 611      53.450  31.510  38.460  1.00  0.00           C
ATOM    440  HB1 SER A 611      53.050  32.510  38.690  1.00  0.00           H
ATOM    441  HB2 SER A 611      52.670  30.710  38.380  1.00  0.00           H
ATOM    442  OG  SER A 611      54.130  31.660  37.190  1.00  0.00           O
ATOM    443  HG1 SER A 611      54.170  30.730  36.950  1.00  0.00           H
ATOM    444  C   SER A 611      53.830  31.110  40.860  1.00  0.00           C
ATOM    445  O   SER A 611      53.840  32.090  41.570  1.00  0.00           O
ATOM    446  N   ILE A 612      53.260  30.040  41.440  1.00  0.00           N
ATOM    447  HN  ILE A 612      53.120  29.220  40.880  1.00  0.00           H
ATOM    448  CA  ILE A 612      52.820  29.960  42.810  1.00  0.00           C
ATOM    449  HA  ILE A 612      52.160  30.810  42.920  1.00  0.00           H
ATOM    450  CB  ILE A 612      51.860  28.770  43.030  1.00  0.00           C
ATOM    451  HB  ILE A 612      52.440  27.830  42.870  1.00  0.00           H
ATOM    452  CG2 ILE A 612      51.290  28.670  44.530  1.00  0.00           C
ATOM    453 HG21 ILE A 612      50.530  27.880  44.700  1.00  0.00           H
ATOM    454 HG22 ILE A 612      50.880  29.640  44.900  1.00  0.00           H
ATOM    455 HG23 ILE A 612      52.160  28.440  45.190  1.00  0.00           H
ATOM    456  CG1 ILE A 612      50.700  28.800  41.940  1.00  0.00           C
ATOM    457 HG11 ILE A 612      50.970  29.090  40.900  1.00  0.00           H
ATOM    458 HG12 ILE A 612      49.960  29.590  42.150  1.00  0.00           H
ATOM    459  CD  ILE A 612      50.110  27.380  41.830  1.00  0.00           C
ATOM    460  HD1 ILE A 612      49.860  26.960  42.830  1.00  0.00           H
ATOM    461  HD2 ILE A 612      50.920  26.750  41.410  1.00  0.00           H
ATOM    462  HD3 ILE A 612      49.220  27.260  41.160  1.00  0.00           H
ATOM    463  C   ILE A 612      53.970  30.080  43.810  1.00  0.00           C
ATOM    464  O   ILE A 612      53.800  30.820  44.760  1.00  0.00           O
ATOM    465  N   LEU A 613      55.170  29.460  43.600  1.00  0.00           N
ATOM    466  HN  LEU A 613      55.150  28.850  42.820  1.00  0.00           H
ATOM    467  CA  LEU A 613      56.420  29.690  44.430  1.00  0.00           C
ATOM    468  HA  LEU A 613      56.200  29.330  45.430  1.00  0.00           H
ATOM    469  CB  LEU A 613      57.640  28.870  44.010  1.00  0.00           C
ATOM    470  HB1 LEU A 613      58.440  29.190  44.710  1.00  0.00           H
ATOM    471  HB2 LEU A 613      57.950  29.170  42.980  1.00  0.00           H
ATOM    472  CG  LEU A 613      57.400  27.350  44.230  1.00  0.00           C
ATOM    473  HG  LEU A 613      56.340  27.170  44.510  1.00  0.00           H
ATOM    474  CD1 LEU A 613      57.700  26.690  42.870  1.00  0.00           C
ATOM    475 HD11 LEU A 613      58.670  27.010  42.420  1.00  0.00           H
ATOM    476 HD12 LEU A 613      56.920  26.930  42.100  1.00  0.00           H
ATOM    477 HD13 LEU A 613      57.630  25.590  42.870  1.00  0.00           H
ATOM    478  CD2 LEU A 613      58.380  26.750  45.270  1.00  0.00           C
ATOM    479 HD21 LEU A 613      58.030  25.800  45.730  1.00  0.00           H
ATOM    480 HD22 LEU A 613      58.530  27.390  46.170  1.00  0.00           H
ATOM    481 HD23 LEU A 613      59.400  26.570  44.880  1.00  0.00           H
ATOM    482  C   LEU A 613      56.790  31.100  44.490  1.00  0.00           C
ATOM    483  O   LEU A 613      56.950  31.540  45.640  1.00  0.00           O
ATOM    484  N   PHE A 614      56.810  31.810  43.360  1.00  0.00           N
ATOM    485  HN  PHE A 614      56.880  31.270  42.520  1.00  0.00           H
ATOM    486  CA  PHE A 614      57.150  33.200  43.320  1.00  0.00           C
ATOM    487  HA  PHE A 614      58.040  33.400  43.900  1.00  0.00           H
ATOM    488  CB  PHE A 614      57.410  33.580  41.860  1.00  0.00           C
ATOM    489  HB1 PHE A 614      56.710  33.030  41.190  1.00  0.00           H
ATOM    490  HB2 PHE A 614      58.390  33.160  41.530  1.00  0.00           H
ATOM    491  CG  PHE A 614      57.260  35.050  41.560  1.00  0.00           C
ATOM    492  CD1 PHE A 614      58.400  35.880  41.390  1.00  0.00           C
ATOM    493  HD1 PHE A 614      59.380  35.470  41.570  1.00  0.00           H
ATOM    494  CE1 PHE A 614      58.270  37.280  41.240  1.00  0.00           C
ATOM    495  HE1 PHE A 614      59.140  37.880  41.050  1.00  0.00           H
ATOM    496  CZ  PHE A 614      56.980  37.820  40.990  1.00  0.00           C
ATOM    497  HZ  PHE A 614      56.610  38.810  40.770  1.00  0.00           H
ATOM    498  CD2 PHE A 614      55.980  35.650  41.270  1.00  0.00           C
ATOM    499  HD2 PHE A 614      55.120  34.990  41.160  1.00  0.00           H
ATOM    500  CE2 PHE A 614      55.890  36.970  40.890  1.00  0.00           C
ATOM    501  HE2 PHE A 614      54.900  37.350  40.690  1.00  0.00           H
ATOM    502  C   PHE A 614      56.090  34.110  44.060  1.00  0.00           C
ATOM    503  O   PHE A 614      56.430  35.050  44.800  1.00  0.00           O
ATOM    504  N   LEU A 615      54.820  33.670  43.860  1.00  0.00           N
ATOM    505  HN  LEU A 615      54.620  32.870  43.310  1.00  0.00           H
ATOM    506  CA  LEU A 615      53.700  34.510  44.280  1.00  0.00           C
ATOM    507  HA  LEU A 615      53.970  35.520  43.990  1.00  0.00           H
ATOM    508  CB  LEU A 615      52.500  34.030  43.400  1.00  0.00           C
ATOM    509  HB1 LEU A 615      52.190  33.040  43.760  1.00  0.00           H
ATOM    510  HB2 LEU A 615      52.890  33.970  42.350  1.00  0.00           H
ATOM    511  CG  LEU A 615      51.220  34.950  43.470  1.00  0.00           C
ATOM    512  HG  LEU A 615      50.920  35.240  44.490  1.00  0.00           H
ATOM    513  CD1 LEU A 615      51.330  36.310  42.740  1.00  0.00           C
ATOM    514 HD11 LEU A 615      51.820  36.280  41.750  1.00  0.00           H
ATOM    515 HD12 LEU A 615      51.820  37.080  43.370  1.00  0.00           H
ATOM    516 HD13 LEU A 615      50.340  36.780  42.540  1.00  0.00           H
ATOM    517  CD2 LEU A 615      50.100  34.210  42.820  1.00  0.00           C
ATOM    518 HD21 LEU A 615      50.320  34.070  41.750  1.00  0.00           H
ATOM    519 HD22 LEU A 615      49.080  34.670  42.770  1.00  0.00           H
ATOM    520 HD23 LEU A 615      50.010  33.250  43.370  1.00  0.00           H
ATOM    521  C   LEU A 615      53.320  34.380  45.760  1.00  0.00           C
ATOM    522  O   LEU A 615      52.980  35.380  46.420  1.00  0.00           O
ATOM    523  N   TYR A 616      53.520  33.120  46.320  1.00  0.00           N
ATOM    524  HN  TYR A 616      53.620  32.340  45.700  1.00  0.00           H
ATOM    525  CA  TYR A 616      53.440  33.050  47.740  1.00  0.00           C
ATOM    526  HA  TYR A 616      52.480  33.500  47.980  1.00  0.00           H
ATOM    527  CB  TYR A 616      53.470  31.500  48.200  1.00  0.00           C
ATOM    528  HB1 TYR A 616      54.390  31.010  47.810  1.00  0.00           H
ATOM    529  HB2 TYR A 616      52.600  30.950  47.800  1.00  0.00           H
ATOM    530  CG  TYR A 616      53.620  31.410  49.670  1.00  0.00           C
ATOM    531  CD1 TYR A 616      54.890  31.280  50.280  1.00  0.00           C
ATOM    532  HD1 TYR A 616      55.680  31.150  49.540  1.00  0.00           H
ATOM    533  CE1 TYR A 616      55.040  31.260  51.690  1.00  0.00           C
ATOM    534  HE1 TYR A 616      56.050  31.220  52.060  1.00  0.00           H
ATOM    535  CZ  TYR A 616      53.900  31.370  52.450  1.00  0.00           C
ATOM    536  OH  TYR A 616      54.070  31.310  53.840  1.00  0.00           O
ATOM    537  HH  TYR A 616      53.330  30.900  54.290  1.00  0.00           H
ATOM    538  CD2 TYR A 616      52.520  31.540  50.490  1.00  0.00           C
ATOM    539  HD2 TYR A 616      51.610  31.780  49.950  1.00  0.00           H
ATOM    540  CE2 TYR A 616      52.620  31.510  51.850  1.00  0.00           C
ATOM    541  HE2 TYR A 616      51.740  31.520  52.470  1.00  0.00           H
ATOM    542  C   TYR A 616      54.480  33.890  48.480  1.00  0.00           C
ATOM    543  O   TYR A 616      54.300  34.680  49.350  1.00  0.00           O
ATOM    544  N   CYS A 617      55.740  33.800  47.850  1.00  0.00           N
ATOM    545  HN  CYS A 617      55.960  33.140  47.160  1.00  0.00           H
ATOM    546  CA  CYS A 617      56.840  34.640  48.280  1.00  0.00           C
ATOM    547  HA  CYS A 617      57.000  34.450  49.330  1.00  0.00           H
ATOM    548  CB  CYS A 617      58.100  34.100  47.520  1.00  0.00           C
ATOM    549  HB1 CYS A 617      58.950  34.790  47.640  1.00  0.00           H
ATOM    550  HB2 CYS A 617      57.820  33.950  46.460  1.00  0.00           H
ATOM    551  SG  CYS A 617      58.670  32.510  48.150  1.00  0.00           S
ATOM    552  HG1 CYS A 617      57.950  31.870  47.240  1.00  0.00           H
ATOM    553  C   CYS A 617      56.670  36.130  48.070  1.00  0.00           C
ATOM    554  O   CYS A 617      57.080  36.910  48.930  1.00  0.00           O
ATOM    555  N   ALA A 618      56.110  36.510  46.940  1.00  0.00           N
ATOM    556  HN  ALA A 618      55.900  35.830  46.240  1.00  0.00           H
ATOM    557  CA  ALA A 618      55.960  37.920  46.530  1.00  0.00           C
ATOM    558  HA  ALA A 618      56.930  38.380  46.680  1.00  0.00           H
ATOM    559  CB  ALA A 618      55.420  38.020  45.080  1.00  0.00           C
ATOM    560  HB1 ALA A 618      54.630  37.260  44.860  1.00  0.00           H
ATOM    561  HB2 ALA A 618      56.220  37.730  44.360  1.00  0.00           H
ATOM    562  HB3 ALA A 618      55.100  39.060  44.890  1.00  0.00           H
ATOM    563  C   ALA A 618      54.990  38.710  47.470  1.00  0.00           C
ATOM    564  O   ALA A 618      55.290  39.830  47.850  1.00  0.00           O
ATOM    565  N   CYS A 619      53.850  38.030  47.810  1.00  0.00           N
ATOM    566  HN  CYS A 619      53.660  37.170  47.350  1.00  0.00           H
ATOM    567  CA  CYS A 619      52.710  38.590  48.500  1.00  0.00           C
ATOM    568  HA  CYS A 619      52.750  39.650  48.330  1.00  0.00           H
ATOM    569  CB  CYS A 619      51.400  38.020  47.890  1.00  0.00           C
ATOM    570  HB1 CYS A 619      50.550  38.510  48.400  1.00  0.00           H
ATOM    571  HB2 CYS A 619      51.260  36.970  48.240  1.00  0.00           H
ATOM    572  SG  CYS A 619      51.390  38.020  46.060  1.00  0.00           S
ATOM    573  HG1 CYS A 619      51.790  36.780  45.810  1.00  0.00           H
ATOM    574  C   CYS A 619      52.680  38.450  50.010  1.00  0.00           C
ATOM    575  O   CYS A 619      51.890  39.040  50.710  1.00  0.00           O
ATOM    576  N   MET A 620      53.510  37.670  50.690  1.00  0.00           N
ATOM    577  HN  MET A 620      54.090  37.080  50.130  1.00  0.00           H
ATOM    578  CA  MET A 620      53.570  37.610  52.150  1.00  0.00           C
ATOM    579  HA  MET A 620      52.560  37.420  52.490  1.00  0.00           H
ATOM    580  CB  MET A 620      54.370  36.450  52.630  1.00  0.00           C
ATOM    581  HB1 MET A 620      54.850  36.590  53.620  1.00  0.00           H
ATOM    582  HB2 MET A 620      55.220  36.310  51.910  1.00  0.00           H
ATOM    583  CG  MET A 620      53.580  35.150  52.680  1.00  0.00           C
ATOM    584  HG1 MET A 620      54.310  34.320  52.540  1.00  0.00           H
ATOM    585  HG2 MET A 620      53.070  35.010  51.700  1.00  0.00           H
ATOM    586  SD  MET A 620      52.450  35.080  54.080  1.00  0.00           S
ATOM    587  CE  MET A 620      53.500  34.850  55.500  1.00  0.00           C
ATOM    588  HE1 MET A 620      54.240  35.630  55.750  1.00  0.00           H
ATOM    589  HE2 MET A 620      53.960  33.840  55.380  1.00  0.00           H
ATOM    590  HE3 MET A 620      52.810  34.720  56.370  1.00  0.00           H
ATOM    591  C   MET A 620      53.990  38.840  52.950  1.00  0.00           C
ATOM    592  O   MET A 620      53.270  39.320  53.860  1.00  0.00           O
ATOM    593  N   SER A 621      55.120  39.460  52.540  1.00  0.00           N
ATOM    594  HN  SER A 621      55.530  39.280  51.660  1.00  0.00           H
ATOM    595  CA  SER A 621      55.630  40.680  53.220  1.00  0.00           C
ATOM    596  HA  SER A 621      55.750  40.360  54.250  1.00  0.00           H
ATOM    597  CB  SER A 621      57.110  41.150  52.830  1.00  0.00           C
ATOM    598  HB1 SER A 621      57.020  41.580  51.810  1.00  0.00           H
ATOM    599  HB2 SER A 621      57.790  40.250  52.780  1.00  0.00           H
ATOM    600  OG  SER A 621      57.650  42.150  53.680  1.00  0.00           O
ATOM    601  HG1 SER A 621      56.950  42.810  53.780  1.00  0.00           H
ATOM    602  C   SER A 621      54.660  41.920  53.180  1.00  0.00           C
ATOM    603  O   SER A 621      54.660  42.600  54.210  1.00  0.00           O
ATOM    604  N   PRO A 622      53.850  42.110  52.150  1.00  0.00           N
ATOM    605  CD  PRO A 622      54.210  41.880  50.720  1.00  0.00           C
ATOM    606  HD1 PRO A 622      53.740  40.930  50.380  1.00  0.00           H
ATOM    607  HD2 PRO A 622      55.300  41.870  50.620  1.00  0.00           H
ATOM    608  CA  PRO A 622      52.780  43.170  52.180  1.00  0.00           C
ATOM    609  HA  PRO A 622      53.220  44.030  52.670  1.00  0.00           H
ATOM    610  CB  PRO A 622      52.260  43.250  50.700  1.00  0.00           C
ATOM    611  HB1 PRO A 622      51.810  44.220  50.390  1.00  0.00           H
ATOM    612  HB2 PRO A 622      51.510  42.450  50.550  1.00  0.00           H
ATOM    613  CG  PRO A 622      53.560  43.040  49.950  1.00  0.00           C
ATOM    614  HG1 PRO A 622      53.440  42.850  48.860  1.00  0.00           H
ATOM    615  HG2 PRO A 622      54.230  43.900  50.110  1.00  0.00           H
ATOM    616  C   PRO A 622      51.640  42.920  53.090  1.00  0.00           C
ATOM    617  O   PRO A 622      51.250  43.860  53.840  1.00  0.00           O
ATOM    618  N   VAL A 623      50.980  41.710  53.120  1.00  0.00           N
ATOM    619  HN  VAL A 623      51.300  41.040  52.460  1.00  0.00           H
ATOM    620  CA  VAL A 623      49.830  41.310  53.960  1.00  0.00           C
ATOM    621  HA  VAL A 623      49.180  42.170  53.840  1.00  0.00           H
ATOM    622  CB  VAL A 623      49.000  40.050  53.540  1.00  0.00           C
ATOM    623  HB  VAL A 623      49.690  39.170  53.480  1.00  0.00           H
ATOM    624  CG1 VAL A 623      47.910  39.580  54.590  1.00  0.00           C
ATOM    625 HG11 VAL A 623      48.460  39.340  55.530  1.00  0.00           H
ATOM    626 HG12 VAL A 623      47.390  38.640  54.290  1.00  0.00           H
ATOM    627 HG13 VAL A 623      47.120  40.350  54.730  1.00  0.00           H
ATOM    628  CG2 VAL A 623      48.300  40.240  52.170  1.00  0.00           C
ATOM    629 HG21 VAL A 623      48.380  39.280  51.600  1.00  0.00           H
ATOM    630 HG22 VAL A 623      48.860  41.090  51.710  1.00  0.00           H
ATOM    631 HG23 VAL A 623      47.290  40.690  52.230  1.00  0.00           H
ATOM    632  C   VAL A 623      50.170  41.330  55.490  1.00  0.00           C
ATOM    633  O   VAL A 623      49.380  41.800  56.330  1.00  0.00           O
ATOM    634  N   ILE A 624      51.330  40.770  55.860  1.00  0.00           N
ATOM    635  HN  ILE A 624      51.940  40.430  55.160  1.00  0.00           H
ATOM    636  CA  ILE A 624      51.890  40.950  57.230  1.00  0.00           C
ATOM    637  HA  ILE A 624      51.100  40.660  57.900  1.00  0.00           H
ATOM    638  CB  ILE A 624      53.170  40.190  57.480  1.00  0.00           C
ATOM    639  HB  ILE A 624      53.950  40.480  56.750  1.00  0.00           H
ATOM    640  CG2 ILE A 624      53.830  40.450  58.830  1.00  0.00           C
ATOM    641 HG21 ILE A 624      53.190  40.430  59.740  1.00  0.00           H
ATOM    642 HG22 ILE A 624      54.390  41.400  58.730  1.00  0.00           H
ATOM    643 HG23 ILE A 624      54.630  39.700  58.960  1.00  0.00           H
ATOM    644  CG1 ILE A 624      52.910  38.710  57.170  1.00  0.00           C
ATOM    645 HG11 ILE A 624      53.880  38.180  57.260  1.00  0.00           H
ATOM    646 HG12 ILE A 624      52.750  38.520  56.080  1.00  0.00           H
ATOM    647  CD  ILE A 624      51.890  38.020  58.000  1.00  0.00           C
ATOM    648  HD1 ILE A 624      51.910  36.920  57.790  1.00  0.00           H
ATOM    649  HD2 ILE A 624      50.910  38.420  57.670  1.00  0.00           H
ATOM    650  HD3 ILE A 624      52.040  38.170  59.090  1.00  0.00           H
ATOM    651  C   ILE A 624      52.150  42.420  57.530  1.00  0.00           C
ATOM    652  O   ILE A 624      51.870  42.830  58.620  1.00  0.00           O
ATOM    653  N   THR A 625      52.770  43.210  56.620  1.00  0.00           N
ATOM    654  HN  THR A 625      53.110  42.890  55.740  1.00  0.00           H
ATOM    655  CA  THR A 625      52.920  44.620  56.970  1.00  0.00           C
ATOM    656  HA  THR A 625      53.480  44.800  57.870  1.00  0.00           H
ATOM    657  CB  THR A 625      53.780  45.350  55.900  1.00  0.00           C
ATOM    658  HB  THR A 625      53.260  45.380  54.910  1.00  0.00           H
ATOM    659  OG1 THR A 625      55.070  44.820  55.850  1.00  0.00           O
ATOM    660  HG1 THR A 625      55.050  43.990  55.370  1.00  0.00           H
ATOM    661  CG2 THR A 625      54.060  46.850  56.390  1.00  0.00           C
ATOM    662 HG21 THR A 625      54.530  47.380  55.530  1.00  0.00           H
ATOM    663 HG22 THR A 625      54.820  46.940  57.190  1.00  0.00           H
ATOM    664 HG23 THR A 625      53.160  47.360  56.800  1.00  0.00           H
ATOM    665  C   THR A 625      51.620  45.400  57.130  1.00  0.00           C
ATOM    666  O   THR A 625      51.490  46.280  58.020  1.00  0.00           O
ATOM    667  N   PHE A 626      50.610  45.090  56.320  1.00  0.00           N
ATOM    668  HN  PHE A 626      50.670  44.630  55.420  1.00  0.00           H
ATOM    669  CA  PHE A 626      49.260  45.710  56.400  1.00  0.00           C
ATOM    670  HA  PHE A 626      49.400  46.780  56.350  1.00  0.00           H
ATOM    671  CB  PHE A 626      48.380  45.270  55.170  1.00  0.00           C
ATOM    672  HB1 PHE A 626      48.330  44.160  55.220  1.00  0.00           H
ATOM    673  HB2 PHE A 626      48.820  45.490  54.180  1.00  0.00           H
ATOM    674  CG  PHE A 626      46.920  45.760  55.170  1.00  0.00           C
ATOM    675  CD1 PHE A 626      45.850  44.910  55.460  1.00  0.00           C
ATOM    676  HD1 PHE A 626      46.030  43.890  55.770  1.00  0.00           H
ATOM    677  CE1 PHE A 626      44.500  45.350  55.340  1.00  0.00           C
ATOM    678  HE1 PHE A 626      43.620  44.800  55.620  1.00  0.00           H
ATOM    679  CZ  PHE A 626      44.220  46.640  54.810  1.00  0.00           C
ATOM    680  HZ  PHE A 626      43.220  47.020  54.690  1.00  0.00           H
ATOM    681  CD2 PHE A 626      46.630  46.980  54.550  1.00  0.00           C
ATOM    682  HD2 PHE A 626      47.510  47.600  54.450  1.00  0.00           H
ATOM    683  CE2 PHE A 626      45.300  47.400  54.410  1.00  0.00           C
ATOM    684  HE2 PHE A 626      45.080  48.380  54.000  1.00  0.00           H
ATOM    685  C   PHE A 626      48.580  45.510  57.850  1.00  0.00           C
ATOM    686  O   PHE A 626      48.170  46.450  58.490  1.00  0.00           O
ATOM    687  N   GLY A 627      48.620  44.310  58.390  1.00  0.00           N
ATOM    688  HN  GLY A 627      48.950  43.570  57.800  1.00  0.00           H
ATOM    689  CA  GLY A 627      48.170  44.050  59.770  1.00  0.00           C
ATOM    690  HA1 GLY A 627      48.160  42.970  59.780  1.00  0.00           H
ATOM    691  HA2 GLY A 627      47.210  44.510  60.000  1.00  0.00           H
ATOM    692  C   GLY A 627      49.180  44.560  60.840  1.00  0.00           C
ATOM    693  O   GLY A 627      48.720  44.980  61.900  1.00  0.00           O
ATOM    694  N   GLY A 628      50.480  44.560  60.420  1.00  0.00           N
ATOM    695  HN  GLY A 628      50.710  44.300  59.480  1.00  0.00           H
ATOM    696  CA  GLY A 628      51.600  45.060  61.240  1.00  0.00           C
ATOM    697  HA1 GLY A 628      52.450  44.870  60.600  1.00  0.00           H
ATOM    698  HA2 GLY A 628      51.470  44.490  62.150  1.00  0.00           H
ATOM    699  C   GLY A 628      51.470  46.530  61.560  1.00  0.00           C
ATOM    700  O   GLY A 628      51.480  46.990  62.710  1.00  0.00           O
ATOM    701  N   LEU A 629      51.170  47.280  60.530  1.00  0.00           N
ATOM    702  HN  LEU A 629      51.240  46.770  59.680  1.00  0.00           H
ATOM    703  CA  LEU A 629      50.740  48.700  60.550  1.00  0.00           C
ATOM    704  HA  LEU A 629      51.520  49.210  61.090  1.00  0.00           H
ATOM    705  CB  LEU A 629      50.760  49.310  59.180  1.00  0.00           C
ATOM    706  HB1 LEU A 629      50.260  50.300  59.190  1.00  0.00           H
ATOM    707  HB2 LEU A 629      50.170  48.690  58.460  1.00  0.00           H
ATOM    708  CG  LEU A 629      52.120  49.600  58.570  1.00  0.00           C
ATOM    709  HG  LEU A 629      52.770  48.700  58.590  1.00  0.00           H
ATOM    710  CD1 LEU A 629      51.940  50.000  57.170  1.00  0.00           C
ATOM    711 HD11 LEU A 629      52.940  50.100  56.670  1.00  0.00           H
ATOM    712 HD12 LEU A 629      51.410  50.970  57.030  1.00  0.00           H
ATOM    713 HD13 LEU A 629      51.310  49.310  56.560  1.00  0.00           H
ATOM    714  CD2 LEU A 629      52.800  50.690  59.430  1.00  0.00           C
ATOM    715 HD21 LEU A 629      53.750  51.000  58.930  1.00  0.00           H
ATOM    716 HD22 LEU A 629      53.040  50.400  60.480  1.00  0.00           H
ATOM    717 HD23 LEU A 629      52.210  51.630  59.440  1.00  0.00           H
ATOM    718  C   LEU A 629      49.350  49.020  61.220  1.00  0.00           C
ATOM    719  O   LEU A 629      49.370  49.950  62.060  1.00  0.00           O
ATOM    720  N   LEU A 630      48.240  48.360  60.870  1.00  0.00           N
ATOM    721  HN  LEU A 630      48.450  47.620  60.230  1.00  0.00           H
ATOM    722  CA  LEU A 630      47.020  48.460  61.540  1.00  0.00           C
ATOM    723  HA  LEU A 630      46.740  49.510  61.500  1.00  0.00           H
ATOM    724  CB  LEU A 630      45.980  47.610  60.850  1.00  0.00           C
ATOM    725  HB1 LEU A 630      45.090  47.540  61.500  1.00  0.00           H
ATOM    726  HB2 LEU A 630      46.460  46.620  60.680  1.00  0.00           H
ATOM    727  CG  LEU A 630      45.460  48.250  59.510  1.00  0.00           C
ATOM    728  HG  LEU A 630      46.290  48.570  58.850  1.00  0.00           H
ATOM    729  CD1 LEU A 630      44.640  47.220  58.700  1.00  0.00           C
ATOM    730 HD11 LEU A 630      43.890  46.720  59.350  1.00  0.00           H
ATOM    731 HD12 LEU A 630      45.320  46.490  58.220  1.00  0.00           H
ATOM    732 HD13 LEU A 630      44.090  47.720  57.890  1.00  0.00           H
ATOM    733  CD2 LEU A 630      44.450  49.450  59.650  1.00  0.00           C
ATOM    734 HD21 LEU A 630      44.350  49.940  58.660  1.00  0.00           H
ATOM    735 HD22 LEU A 630      44.860  50.110  60.440  1.00  0.00           H
ATOM    736 HD23 LEU A 630      43.490  49.130  60.080  1.00  0.00           H
ATOM    737  C   LEU A 630      47.030  48.100  63.000  1.00  0.00           C
ATOM    738  O   LEU A 630      46.410  48.820  63.770  1.00  0.00           O
ATOM    739  N   GLY A 631      47.880  47.120  63.450  1.00  0.00           N
ATOM    740  HN  GLY A 631      48.120  46.360  62.860  1.00  0.00           H
ATOM    741  CA  GLY A 631      48.320  46.970  64.870  1.00  0.00           C
ATOM    742  HA1 GLY A 631      49.170  46.310  64.900  1.00  0.00           H
ATOM    743  HA2 GLY A 631      47.430  46.600  65.350  1.00  0.00           H
ATOM    744  C   GLY A 631      48.800  48.220  65.500  1.00  0.00           C
ATOM    745  O   GLY A 631      48.210  48.720  66.430  1.00  0.00           O
ATOM    746  N   GLU A 632      49.870  48.810  64.980  1.00  0.00           N
ATOM    747  HN  GLU A 632      50.300  48.490  64.130  1.00  0.00           H
ATOM    748  CA  GLU A 632      50.420  50.040  65.500  1.00  0.00           C
ATOM    749  HA  GLU A 632      50.530  49.780  66.540  1.00  0.00           H
ATOM    750  CB  GLU A 632      51.820  50.370  65.010  1.00  0.00           C
ATOM    751  HB1 GLU A 632      52.100  51.260  65.610  1.00  0.00           H
ATOM    752  HB2 GLU A 632      51.820  50.680  63.940  1.00  0.00           H
ATOM    753  CG  GLU A 632      52.940  49.260  65.070  1.00  0.00           C
ATOM    754  HG1 GLU A 632      53.850  49.760  64.710  1.00  0.00           H
ATOM    755  HG2 GLU A 632      52.710  48.390  64.430  1.00  0.00           H
ATOM    756  CD  GLU A 632      53.040  48.670  66.530  1.00  0.00           C
ATOM    757  OE1 GLU A 632      52.940  47.430  66.730  1.00  0.00           O
ATOM    758  OE2 GLU A 632      53.320  49.380  67.490  1.00  0.00           O
ATOM    759  C   GLU A 632      49.540  51.260  65.550  1.00  0.00           C
ATOM    760  O   GLU A 632      49.560  52.170  66.320  1.00  0.00           O
ATOM    761  N   ALA A 633      48.560  51.280  64.580  1.00  0.00           N
ATOM    762  HN  ALA A 633      48.730  50.640  63.840  1.00  0.00           H
ATOM    763  CA  ALA A 633      47.520  52.350  64.450  1.00  0.00           C
ATOM    764  HA  ALA A 633      47.920  53.350  64.500  1.00  0.00           H
ATOM    765  CB  ALA A 633      46.770  52.250  63.050  1.00  0.00           C
ATOM    766  HB1 ALA A 633      45.950  52.930  62.750  1.00  0.00           H
ATOM    767  HB2 ALA A 633      46.350  51.230  62.880  1.00  0.00           H
ATOM    768  HB3 ALA A 633      47.640  52.380  62.360  1.00  0.00           H
ATOM    769  C   ALA A 633      46.590  52.200  65.630  1.00  0.00           C
ATOM    770  O   ALA A 633      46.220  53.180  66.270  1.00  0.00           O
ATOM    771  N   THR A 634      46.230  50.940  66.060  1.00  0.00           N
ATOM    772  HN  THR A 634      46.620  50.200  65.520  1.00  0.00           H
ATOM    773  CA  THR A 634      45.180  50.590  67.090  1.00  0.00           C
ATOM    774  HA  THR A 634      44.510  51.430  67.160  1.00  0.00           H
ATOM    775  CB  THR A 634      44.390  49.400  66.690  1.00  0.00           C
ATOM    776  HB  THR A 634      43.670  49.090  67.470  1.00  0.00           H
ATOM    777  OG1 THR A 634      45.180  48.220  66.350  1.00  0.00           O
ATOM    778  HG1 THR A 634      45.560  48.330  65.480  1.00  0.00           H
ATOM    779  CG2 THR A 634      43.570  49.640  65.380  1.00  0.00           C
ATOM    780 HG21 THR A 634      42.880  48.780  65.250  1.00  0.00           H
ATOM    781 HG22 THR A 634      44.290  49.700  64.530  1.00  0.00           H
ATOM    782 HG23 THR A 634      43.070  50.620  65.540  1.00  0.00           H
ATOM    783  C   THR A 634      45.780  50.290  68.480  1.00  0.00           C
ATOM    784  O   THR A 634      45.070  49.960  69.470  1.00  0.00           O
ATOM    785  N   GLU A 635      47.090  50.370  68.610  1.00  0.00           N
ATOM    786  HN  GLU A 635      47.650  50.300  67.790  1.00  0.00           H
ATOM    787  CA  GLU A 635      47.900  50.360  69.820  1.00  0.00           C
ATOM    788  HA  GLU A 635      48.930  50.470  69.490  1.00  0.00           H
ATOM    789  CB  GLU A 635      47.470  51.340  70.940  1.00  0.00           C
ATOM    790  HB1 GLU A 635      47.860  51.050  71.930  1.00  0.00           H
ATOM    791  HB2 GLU A 635      46.390  51.230  71.120  1.00  0.00           H
ATOM    792  CG  GLU A 635      48.040  52.750  70.650  1.00  0.00           C
ATOM    793  HG1 GLU A 635      47.530  53.060  69.710  1.00  0.00           H
ATOM    794  HG2 GLU A 635      49.120  52.660  70.450  1.00  0.00           H
ATOM    795  CD  GLU A 635      47.710  53.660  71.820  1.00  0.00           C
ATOM    796  OE1 GLU A 635      48.500  53.660  72.860  1.00  0.00           O
ATOM    797  OE2 GLU A 635      46.720  54.470  71.730  1.00  0.00           O
ATOM    798  C   GLU A 635      47.900  48.950  70.350  1.00  0.00           C
ATOM    799  O   GLU A 635      47.640  48.660  71.500  1.00  0.00           O
ATOM    800  N   GLY A 636      48.130  48.000  69.380  1.00  0.00           N
ATOM    801  HN  GLY A 636      48.220  48.390  68.460  1.00  0.00           H
ATOM    802  CA  GLY A 636      48.220  46.560  69.470  1.00  0.00           C
ATOM    803  HA1 GLY A 636      48.820  46.340  70.350  1.00  0.00           H
ATOM    804  HA2 GLY A 636      48.620  46.190  68.540  1.00  0.00           H
ATOM    805  C   GLY A 636      46.910  45.840  69.530  1.00  0.00           C
ATOM    806  O   GLY A 636      46.940  44.740  70.030  1.00  0.00           O
ATOM    807  N   ARG A 637      45.730  46.500  69.090  1.00  0.00           N
ATOM    808  HN  ARG A 637      45.760  47.400  68.660  1.00  0.00           H
ATOM    809  CA  ARG A 637      44.480  45.680  69.130  1.00  0.00           C
ATOM    810  HA  ARG A 637      44.620  44.870  69.830  1.00  0.00           H
ATOM    811  CB  ARG A 637      43.200  46.460  69.690  1.00  0.00           C
ATOM    812  HB1 ARG A 637      42.420  45.710  69.870  1.00  0.00           H
ATOM    813  HB2 ARG A 637      42.870  47.270  69.010  1.00  0.00           H
ATOM    814  CG  ARG A 637      43.410  47.180  71.080  1.00  0.00           C
ATOM    815  HG1 ARG A 637      44.380  47.700  71.000  1.00  0.00           H
ATOM    816  HG2 ARG A 637      43.530  46.480  71.930  1.00  0.00           H
ATOM    817  CD  ARG A 637      42.340  48.280  71.440  1.00  0.00           C
ATOM    818  HD1 ARG A 637      41.340  47.820  71.360  1.00  0.00           H
ATOM    819  HD2 ARG A 637      42.130  49.030  70.650  1.00  0.00           H
ATOM    820  NE  ARG A 637      42.590  48.900  72.760  1.00  0.00           N
ATOM    821  HE  ARG A 637      42.140  48.480  73.540  1.00  0.00           H
ATOM    822  CZ  ARG A 637      43.250  49.990  72.910  1.00  0.00           C
ATOM    823  NH1 ARG A 637      43.510  50.370  74.140  1.00  0.00           N
ATOM    824 HH11 ARG A 637      43.080  49.860  74.890  1.00  0.00           H
ATOM    825 HH12 ARG A 637      44.120  51.150  74.260  1.00  0.00           H
ATOM    826  NH2 ARG A 637      43.740  50.760  71.970  1.00  0.00           N
ATOM    827 HH21 ARG A 637      43.900  50.310  71.090  1.00  0.00           H
ATOM    828 HH22 ARG A 637      44.350  51.520  72.220  1.00  0.00           H
ATOM    829  C   ARG A 637      44.110  44.900  67.890  1.00  0.00           C
ATOM    830  O   ARG A 637      42.970  44.420  67.790  1.00  0.00           O
ATOM    831  N   ILE A 638      45.030  44.750  66.890  1.00  0.00           N
ATOM    832  HN  ILE A 638      45.920  45.190  67.000  1.00  0.00           H
ATOM    833  CA  ILE A 638      44.840  43.960  65.710  1.00  0.00           C
ATOM    834  HA  ILE A 638      44.360  43.030  65.970  1.00  0.00           H
ATOM    835  CB  ILE A 638      43.990  44.560  64.540  1.00  0.00           C
ATOM    836  HB  ILE A 638      43.000  44.730  65.020  1.00  0.00           H
ATOM    837  CG2 ILE A 638      44.640  45.710  63.910  1.00  0.00           C
ATOM    838 HG21 ILE A 638      45.540  45.440  63.320  1.00  0.00           H
ATOM    839 HG22 ILE A 638      44.940  46.410  64.720  1.00  0.00           H
ATOM    840 HG23 ILE A 638      43.880  46.320  63.380  1.00  0.00           H
ATOM    841  CG1 ILE A 638      43.560  43.570  63.390  1.00  0.00           C
ATOM    842 HG11 ILE A 638      44.510  43.290  62.910  1.00  0.00           H
ATOM    843 HG12 ILE A 638      42.980  44.110  62.620  1.00  0.00           H
ATOM    844  CD  ILE A 638      42.730  42.480  63.850  1.00  0.00           C
ATOM    845  HD1 ILE A 638      41.770  42.880  64.250  1.00  0.00           H
ATOM    846  HD2 ILE A 638      43.220  41.920  64.670  1.00  0.00           H
ATOM    847  HD3 ILE A 638      42.410  41.800  63.030  1.00  0.00           H
ATOM    848  C   ILE A 638      46.260  43.470  65.250  1.00  0.00           C
ATOM    849  O   ILE A 638      47.270  44.090  65.450  1.00  0.00           O
ATOM    850  N   SER A 639      46.200  42.190  64.770  1.00  0.00           N
ATOM    851  HN  SER A 639      45.360  41.670  64.900  1.00  0.00           H
ATOM    852  CA  SER A 639      47.370  41.520  64.390  1.00  0.00           C
ATOM    853  HA  SER A 639      48.140  42.270  64.570  1.00  0.00           H
ATOM    854  CB  SER A 639      47.770  40.310  65.190  1.00  0.00           C
ATOM    855  HB1 SER A 639      47.780  40.600  66.270  1.00  0.00           H
ATOM    856  HB2 SER A 639      48.780  39.840  65.190  1.00  0.00           H
ATOM    857  OG  SER A 639      46.870  39.150  65.060  1.00  0.00           O
ATOM    858  HG1 SER A 639      46.030  39.310  65.490  1.00  0.00           H
ATOM    859  C   SER A 639      47.540  41.180  62.800  1.00  0.00           C
ATOM    860  O   SER A 639      46.680  41.220  61.900  1.00  0.00           O
ATOM    861  N   ALA A 640      48.810  40.810  62.480  1.00  0.00           N
ATOM    862  HN  ALA A 640      49.530  40.870  63.160  1.00  0.00           H
ATOM    863  CA  ALA A 640      49.170  40.220  61.290  1.00  0.00           C
ATOM    864  HA  ALA A 640      48.880  40.850  60.460  1.00  0.00           H
ATOM    865  CB  ALA A 640      50.710  40.190  61.220  1.00  0.00           C
ATOM    866  HB1 ALA A 640      51.120  39.610  62.070  1.00  0.00           H
ATOM    867  HB2 ALA A 640      51.110  41.220  61.260  1.00  0.00           H
ATOM    868  HB3 ALA A 640      51.070  39.810  60.230  1.00  0.00           H
ATOM    869  C   ALA A 640      48.570  38.810  61.110  1.00  0.00           C
ATOM    870  O   ALA A 640      48.030  38.540  60.020  1.00  0.00           O
ATOM    871  N   ILE A 641      48.600  37.890  62.140  1.00  0.00           N
ATOM    872  HN  ILE A 641      49.200  38.130  62.890  1.00  0.00           H
ATOM    873  CA  ILE A 641      47.820  36.610  62.040  1.00  0.00           C
ATOM    874  HA  ILE A 641      48.280  35.970  61.310  1.00  0.00           H
ATOM    875  CB  ILE A 641      47.960  35.960  63.430  1.00  0.00           C
ATOM    876  HB  ILE A 641      47.740  36.750  64.160  1.00  0.00           H
ATOM    877  CG2 ILE A 641      46.900  34.850  63.650  1.00  0.00           C
ATOM    878 HG21 ILE A 641      47.200  34.410  64.630  1.00  0.00           H
ATOM    879 HG22 ILE A 641      46.930  33.970  62.970  1.00  0.00           H
ATOM    880 HG23 ILE A 641      45.880  35.280  63.570  1.00  0.00           H
ATOM    881  CG1 ILE A 641      49.450  35.460  63.630  1.00  0.00           C
ATOM    882 HG11 ILE A 641      49.660  35.230  64.690  1.00  0.00           H
ATOM    883 HG12 ILE A 641      50.140  36.300  63.340  1.00  0.00           H
ATOM    884  CD  ILE A 641      49.860  34.290  62.750  1.00  0.00           C
ATOM    885  HD1 ILE A 641      48.970  33.640  62.580  1.00  0.00           H
ATOM    886  HD2 ILE A 641      50.630  33.600  63.170  1.00  0.00           H
ATOM    887  HD3 ILE A 641      50.370  34.550  61.800  1.00  0.00           H
ATOM    888  C   ILE A 641      46.350  36.860  61.700  1.00  0.00           C
ATOM    889  O   ILE A 641      45.830  36.270  60.740  1.00  0.00           O
ATOM    890  N   GLU A 642      45.630  37.850  62.340  1.00  0.00           N
ATOM    891  HN  GLU A 642      46.090  38.420  63.020  1.00  0.00           H
ATOM    892  CA  GLU A 642      44.250  38.150  61.910  1.00  0.00           C
ATOM    893  HA  GLU A 642      43.680  37.230  61.810  1.00  0.00           H
ATOM    894  CB  GLU A 642      43.660  39.050  62.990  1.00  0.00           C
ATOM    895  HB1 GLU A 642      42.640  39.430  62.780  1.00  0.00           H
ATOM    896  HB2 GLU A 642      44.320  39.930  63.070  1.00  0.00           H
ATOM    897  CG  GLU A 642      43.600  38.480  64.380  1.00  0.00           C
ATOM    898  HG1 GLU A 642      44.480  37.900  64.740  1.00  0.00           H
ATOM    899  HG2 GLU A 642      42.690  37.840  64.500  1.00  0.00           H
ATOM    900  CD  GLU A 642      43.500  39.520  65.460  1.00  0.00           C
ATOM    901  OE1 GLU A 642      44.610  40.050  65.860  1.00  0.00           O
ATOM    902  OE2 GLU A 642      42.400  39.740  66.020  1.00  0.00           O
ATOM    903  C   GLU A 642      44.140  38.730  60.470  1.00  0.00           C
ATOM    904  O   GLU A 642      43.150  38.550  59.770  1.00  0.00           O
ATOM    905  N   SER A 643      45.100  39.510  60.040  1.00  0.00           N
ATOM    906  HN  SER A 643      45.790  39.660  60.740  1.00  0.00           H
ATOM    907  CA  SER A 643      45.260  40.060  58.680  1.00  0.00           C
ATOM    908  HA  SER A 643      44.330  40.590  58.490  1.00  0.00           H
ATOM    909  CB  SER A 643      46.370  41.140  58.610  1.00  0.00           C
ATOM    910  HB1 SER A 643      47.310  40.630  58.900  1.00  0.00           H
ATOM    911  HB2 SER A 643      46.140  41.980  59.310  1.00  0.00           H
ATOM    912  OG  SER A 643      46.540  41.660  57.310  1.00  0.00           O
ATOM    913  HG1 SER A 643      47.480  41.480  57.170  1.00  0.00           H
ATOM    914  C   SER A 643      45.460  38.990  57.620  1.00  0.00           C
ATOM    915  O   SER A 643      44.740  39.000  56.610  1.00  0.00           O
ATOM    916  N   LEU A 644      46.350  38.010  57.910  1.00  0.00           N
ATOM    917  HN  LEU A 644      46.970  38.110  58.690  1.00  0.00           H
ATOM    918  CA  LEU A 644      46.540  36.790  57.140  1.00  0.00           C
ATOM    919  HA  LEU A 644      46.850  37.170  56.160  1.00  0.00           H
ATOM    920  CB  LEU A 644      47.810  36.210  57.700  1.00  0.00           C
ATOM    921  HB1 LEU A 644      47.640  36.020  58.790  1.00  0.00           H
ATOM    922  HB2 LEU A 644      48.540  37.050  57.740  1.00  0.00           H
ATOM    923  CG  LEU A 644      48.450  34.970  57.090  1.00  0.00           C
ATOM    924  HG  LEU A 644      47.640  34.220  57.010  1.00  0.00           H
ATOM    925  CD1 LEU A 644      49.130  35.150  55.690  1.00  0.00           C
ATOM    926 HD11 LEU A 644      48.430  35.630  54.980  1.00  0.00           H
ATOM    927 HD12 LEU A 644      49.400  34.100  55.400  1.00  0.00           H
ATOM    928 HD13 LEU A 644      50.040  35.800  55.740  1.00  0.00           H
ATOM    929  CD2 LEU A 644      49.540  34.490  58.160  1.00  0.00           C
ATOM    930 HD21 LEU A 644      49.060  34.420  59.170  1.00  0.00           H
ATOM    931 HD22 LEU A 644      50.340  35.210  58.410  1.00  0.00           H
ATOM    932 HD23 LEU A 644      50.050  33.560  57.820  1.00  0.00           H
ATOM    933  C   LEU A 644      45.380  35.870  57.000  1.00  0.00           C
ATOM    934  O   LEU A 644      45.240  35.240  55.970  1.00  0.00           O
ATOM    935  N   PHE A 645      44.700  35.680  58.150  1.00  0.00           N
ATOM    936  HN  PHE A 645      45.090  35.980  59.020  1.00  0.00           H
ATOM    937  CA  PHE A 645      43.440  34.990  58.300  1.00  0.00           C
ATOM    938  HA  PHE A 645      43.540  33.960  58.020  1.00  0.00           H
ATOM    939  CB  PHE A 645      43.050  34.910  59.810  1.00  0.00           C
ATOM    940  HB1 PHE A 645      42.860  35.900  60.260  1.00  0.00           H
ATOM    941  HB2 PHE A 645      43.830  34.420  60.430  1.00  0.00           H
ATOM    942  CG  PHE A 645      41.740  34.080  60.050  1.00  0.00           C
ATOM    943  CD1 PHE A 645      41.230  33.050  59.170  1.00  0.00           C
ATOM    944  HD1 PHE A 645      41.770  32.620  58.330  1.00  0.00           H
ATOM    945  CE1 PHE A 645      39.930  32.530  59.330  1.00  0.00           C
ATOM    946  HE1 PHE A 645      39.550  31.810  58.620  1.00  0.00           H
ATOM    947  CZ  PHE A 645      39.140  33.070  60.390  1.00  0.00           C
ATOM    948  HZ  PHE A 645      38.140  32.700  60.530  1.00  0.00           H
ATOM    949  CD2 PHE A 645      40.880  34.550  61.080  1.00  0.00           C
ATOM    950  HD2 PHE A 645      41.240  35.220  61.850  1.00  0.00           H
ATOM    951  CE2 PHE A 645      39.600  34.120  61.150  1.00  0.00           C
ATOM    952  HE2 PHE A 645      38.980  34.480  61.950  1.00  0.00           H
ATOM    953  C   PHE A 645      42.340  35.670  57.480  1.00  0.00           C
ATOM    954  O   PHE A 645      41.630  35.090  56.730  1.00  0.00           O
ATOM    955  N   GLY A 646      42.230  36.970  57.490  1.00  0.00           N
ATOM    956  HN  GLY A 646      42.730  37.480  58.190  1.00  0.00           H
ATOM    957  CA  GLY A 646      41.340  37.870  56.720  1.00  0.00           C
ATOM    958  HA1 GLY A 646      41.720  38.850  56.940  1.00  0.00           H
ATOM    959  HA2 GLY A 646      40.300  37.630  56.900  1.00  0.00           H
ATOM    960  C   GLY A 646      41.530  37.790  55.250  1.00  0.00           C
ATOM    961  O   GLY A 646      40.580  37.610  54.470  1.00  0.00           O
ATOM    962  N   ALA A 647      42.750  38.000  54.770  1.00  0.00           N
ATOM    963  HN  ALA A 647      43.520  38.100  55.390  1.00  0.00           H
ATOM    964  CA  ALA A 647      43.230  37.860  53.330  1.00  0.00           C
ATOM    965  HA  ALA A 647      42.810  38.560  52.630  1.00  0.00           H
ATOM    966  CB  ALA A 647      44.770  37.870  53.280  1.00  0.00           C
ATOM    967  HB1 ALA A 647      45.190  37.230  54.090  1.00  0.00           H
ATOM    968  HB2 ALA A 647      45.040  38.940  53.490  1.00  0.00           H
ATOM    969  HB3 ALA A 647      45.330  37.590  52.360  1.00  0.00           H
ATOM    970  C   ALA A 647      42.810  36.520  52.720  1.00  0.00           C
ATOM    971  O   ALA A 647      42.240  36.450  51.680  1.00  0.00           O
ATOM    972  N   SER A 648      43.250  35.490  53.500  1.00  0.00           N
ATOM    973  HN  SER A 648      43.750  35.690  54.320  1.00  0.00           H
ATOM    974  CA  SER A 648      43.070  34.020  53.150  1.00  0.00           C
ATOM    975  HA  SER A 648      43.370  33.940  52.110  1.00  0.00           H
ATOM    976  CB  SER A 648      43.910  32.910  54.040  1.00  0.00           C
ATOM    977  HB1 SER A 648      44.980  32.950  53.750  1.00  0.00           H
ATOM    978  HB2 SER A 648      43.490  31.910  53.760  1.00  0.00           H
ATOM    979  OG  SER A 648      43.810  33.030  55.450  1.00  0.00           O
ATOM    980  HG1 SER A 648      44.280  33.800  55.760  1.00  0.00           H
ATOM    981  C   SER A 648      41.540  33.650  53.080  1.00  0.00           C
ATOM    982  O   SER A 648      41.090  33.100  52.010  1.00  0.00           O
ATOM    983  N   LEU A 649      40.770  34.080  54.060  1.00  0.00           N
ATOM    984  HN  LEU A 649      41.200  34.470  54.880  1.00  0.00           H
ATOM    985  CA  LEU A 649      39.380  33.790  54.100  1.00  0.00           C
ATOM    986  HA  LEU A 649      39.140  32.730  54.070  1.00  0.00           H
ATOM    987  CB  LEU A 649      38.810  34.190  55.430  1.00  0.00           C
ATOM    988  HB1 LEU A 649      39.070  35.240  55.690  1.00  0.00           H
ATOM    989  HB2 LEU A 649      39.330  33.690  56.280  1.00  0.00           H
ATOM    990  CG  LEU A 649      37.270  34.060  55.570  1.00  0.00           C
ATOM    991  HG  LEU A 649      36.800  34.050  54.560  1.00  0.00           H
ATOM    992  CD1 LEU A 649      36.950  32.780  56.290  1.00  0.00           C
ATOM    993 HD11 LEU A 649      35.840  32.660  56.390  1.00  0.00           H
ATOM    994 HD12 LEU A 649      37.330  32.810  57.330  1.00  0.00           H
ATOM    995 HD13 LEU A 649      37.340  31.940  55.680  1.00  0.00           H
ATOM    996  CD2 LEU A 649      36.730  35.280  56.420  1.00  0.00           C
ATOM    997 HD21 LEU A 649      35.640  35.270  56.630  1.00  0.00           H
ATOM    998 HD22 LEU A 649      36.910  36.180  55.790  1.00  0.00           H
ATOM    999 HD23 LEU A 649      37.270  35.370  57.380  1.00  0.00           H
ATOM   1000  C   LEU A 649      38.590  34.520  52.990  1.00  0.00           C
ATOM   1001  O   LEU A 649      37.770  33.930  52.260  1.00  0.00           O
ATOM   1002  N   THR A 650      38.940  35.810  52.760  1.00  0.00           N
ATOM   1003  HN  THR A 650      39.710  36.130  53.300  1.00  0.00           H
ATOM   1004  CA  THR A 650      38.520  36.680  51.620  1.00  0.00           C
ATOM   1005  HA  THR A 650      37.450  36.720  51.720  1.00  0.00           H
ATOM   1006  CB  THR A 650      39.060  38.120  51.630  1.00  0.00           C
ATOM   1007  HB  THR A 650      40.170  38.090  51.620  1.00  0.00           H
ATOM   1008  OG1 THR A 650      38.620  38.860  52.800  1.00  0.00           O
ATOM   1009  HG1 THR A 650      39.010  38.470  53.590  1.00  0.00           H
ATOM   1010  CG2 THR A 650      38.380  38.900  50.520  1.00  0.00           C
ATOM   1011 HG21 THR A 650      38.590  39.990  50.480  1.00  0.00           H
ATOM   1012 HG22 THR A 650      37.300  38.760  50.780  1.00  0.00           H
ATOM   1013 HG23 THR A 650      38.610  38.510  49.500  1.00  0.00           H
ATOM   1014  C   THR A 650      38.870  36.010  50.280  1.00  0.00           C
ATOM   1015  O   THR A 650      38.140  36.020  49.350  1.00  0.00           O
ATOM   1016  N   GLY A 651      40.110  35.490  50.210  1.00  0.00           N
ATOM   1017  HN  GLY A 651      40.690  35.640  51.000  1.00  0.00           H
ATOM   1018  CA  GLY A 651      40.770  34.930  49.060  1.00  0.00           C
ATOM   1019  HA1 GLY A 651      41.820  34.720  49.270  1.00  0.00           H
ATOM   1020  HA2 GLY A 651      40.640  35.670  48.280  1.00  0.00           H
ATOM   1021  C   GLY A 651      40.190  33.690  48.580  1.00  0.00           C
ATOM   1022  O   GLY A 651      39.990  33.530  47.370  1.00  0.00           O
ATOM   1023  N   ILE A 652      39.780  32.740  49.500  1.00  0.00           N
ATOM   1024  HN  ILE A 652      39.880  32.800  50.500  1.00  0.00           H
ATOM   1025  CA  ILE A 652      39.290  31.410  49.110  1.00  0.00           C
ATOM   1026  HA  ILE A 652      39.980  30.920  48.440  1.00  0.00           H
ATOM   1027  CB  ILE A 652      39.190  30.470  50.370  1.00  0.00           C
ATOM   1028  HB  ILE A 652      38.850  31.140  51.190  1.00  0.00           H
ATOM   1029  CG2 ILE A 652      38.230  29.230  50.230  1.00  0.00           C
ATOM   1030 HG21 ILE A 652      37.250  29.610  49.880  1.00  0.00           H
ATOM   1031 HG22 ILE A 652      38.130  28.750  51.230  1.00  0.00           H
ATOM   1032 HG23 ILE A 652      38.590  28.520  49.460  1.00  0.00           H
ATOM   1033  CG1 ILE A 652      40.570  30.010  50.840  1.00  0.00           C
ATOM   1034 HG11 ILE A 652      41.330  30.780  50.580  1.00  0.00           H
ATOM   1035 HG12 ILE A 652      40.810  29.020  50.380  1.00  0.00           H
ATOM   1036  CD  ILE A 652      40.770  29.790  52.370  1.00  0.00           C
ATOM   1037  HD1 ILE A 652      39.920  29.190  52.760  1.00  0.00           H
ATOM   1038  HD2 ILE A 652      40.870  30.720  52.970  1.00  0.00           H
ATOM   1039  HD3 ILE A 652      41.690  29.200  52.590  1.00  0.00           H
ATOM   1040  C   ILE A 652      38.040  31.580  48.320  1.00  0.00           C
ATOM   1041  O   ILE A 652      37.980  31.150  47.180  1.00  0.00           O
ATOM   1042  N   ALA A 653      37.040  32.310  48.800  1.00  0.00           N
ATOM   1043  HN  ALA A 653      37.210  32.800  49.650  1.00  0.00           H
ATOM   1044  CA  ALA A 653      35.880  32.570  48.090  1.00  0.00           C
ATOM   1045  HA  ALA A 653      35.450  31.630  47.780  1.00  0.00           H
ATOM   1046  CB  ALA A 653      34.910  33.380  49.020  1.00  0.00           C
ATOM   1047  HB1 ALA A 653      35.500  34.290  49.260  1.00  0.00           H
ATOM   1048  HB2 ALA A 653      34.770  32.720  49.920  1.00  0.00           H
ATOM   1049  HB3 ALA A 653      33.960  33.710  48.550  1.00  0.00           H
ATOM   1050  C   ALA A 653      36.080  33.380  46.810  1.00  0.00           C
ATOM   1051  O   ALA A 653      35.530  33.070  45.710  1.00  0.00           O
ATOM   1052  N   TYR A 654      36.880  34.520  46.890  1.00  0.00           N
ATOM   1053  HN  TYR A 654      37.220  34.790  47.780  1.00  0.00           H
ATOM   1054  CA  TYR A 654      37.120  35.470  45.870  1.00  0.00           C
ATOM   1055  HA  TYR A 654      36.170  35.920  45.630  1.00  0.00           H
ATOM   1056  CB  TYR A 654      37.970  36.720  46.390  1.00  0.00           C
ATOM   1057  HB1 TYR A 654      38.990  36.400  46.700  1.00  0.00           H
ATOM   1058  HB2 TYR A 654      37.450  37.060  47.320  1.00  0.00           H
ATOM   1059  CG  TYR A 654      38.170  37.770  45.350  1.00  0.00           C
ATOM   1060  CD1 TYR A 654      39.320  37.570  44.560  1.00  0.00           C
ATOM   1061  HD1 TYR A 654      39.900  36.680  44.700  1.00  0.00           H
ATOM   1062  CE1 TYR A 654      39.650  38.550  43.610  1.00  0.00           C
ATOM   1063  HE1 TYR A 654      40.520  38.460  42.970  1.00  0.00           H
ATOM   1064  CZ  TYR A 654      38.920  39.730  43.530  1.00  0.00           C
ATOM   1065  OH  TYR A 654      39.060  40.760  42.550  1.00  0.00           O
ATOM   1066  HH  TYR A 654      39.750  40.430  41.970  1.00  0.00           H
ATOM   1067  CD2 TYR A 654      37.490  38.940  45.370  1.00  0.00           C
ATOM   1068  HD2 TYR A 654      36.760  39.110  46.140  1.00  0.00           H
ATOM   1069  CE2 TYR A 654      37.940  39.970  44.520  1.00  0.00           C
ATOM   1070  HE2 TYR A 654      37.500  40.950  44.600  1.00  0.00           H
ATOM   1071  C   TYR A 654      37.700  34.710  44.610  1.00  0.00           C
ATOM   1072  O   TYR A 654      37.240  34.960  43.520  1.00  0.00           O
ATOM   1073  N   SER A 655      38.650  33.800  44.850  1.00  0.00           N
ATOM   1074  HN  SER A 655      39.010  33.560  45.750  1.00  0.00           H
ATOM   1075  CA  SER A 655      39.400  33.130  43.750  1.00  0.00           C
ATOM   1076  HA  SER A 655      39.420  33.770  42.890  1.00  0.00           H
ATOM   1077  CB  SER A 655      40.840  32.730  44.110  1.00  0.00           C
ATOM   1078  HB1 SER A 655      41.390  33.670  44.300  1.00  0.00           H
ATOM   1079  HB2 SER A 655      41.310  32.140  43.290  1.00  0.00           H
ATOM   1080  OG  SER A 655      40.780  32.010  45.300  1.00  0.00           O
ATOM   1081  HG1 SER A 655      40.540  32.640  45.990  1.00  0.00           H
ATOM   1082  C   SER A 655      38.670  31.870  43.230  1.00  0.00           C
ATOM   1083  O   SER A 655      38.620  31.620  42.040  1.00  0.00           O
ATOM   1084  N   LEU A 656      37.890  31.190  44.180  1.00  0.00           N
ATOM   1085  HN  LEU A 656      37.910  31.390  45.150  1.00  0.00           H
ATOM   1086  CA  LEU A 656      37.180  30.010  43.760  1.00  0.00           C
ATOM   1087  HA  LEU A 656      37.860  29.370  43.210  1.00  0.00           H
ATOM   1088  CB  LEU A 656      36.660  29.370  45.060  1.00  0.00           C
ATOM   1089  HB1 LEU A 656      36.110  30.160  45.610  1.00  0.00           H
ATOM   1090  HB2 LEU A 656      37.540  29.090  45.680  1.00  0.00           H
ATOM   1091  CG  LEU A 656      35.790  28.080  44.810  1.00  0.00           C
ATOM   1092  HG  LEU A 656      34.860  28.270  44.240  1.00  0.00           H
ATOM   1093  CD1 LEU A 656      36.640  27.160  43.870  1.00  0.00           C
ATOM   1094 HD11 LEU A 656      36.810  27.570  42.860  1.00  0.00           H
ATOM   1095 HD12 LEU A 656      36.260  26.120  43.900  1.00  0.00           H
ATOM   1096 HD13 LEU A 656      37.650  27.160  44.330  1.00  0.00           H
ATOM   1097  CD2 LEU A 656      35.380  27.330  46.040  1.00  0.00           C
ATOM   1098 HD21 LEU A 656      35.070  28.010  46.860  1.00  0.00           H
ATOM   1099 HD22 LEU A 656      36.150  26.660  46.480  1.00  0.00           H
ATOM   1100 HD23 LEU A 656      34.550  26.660  45.730  1.00  0.00           H
ATOM   1101  C   LEU A 656      35.950  30.220  42.840  1.00  0.00           C
ATOM   1102  O   LEU A 656      35.780  29.480  41.900  1.00  0.00           O
ATOM   1103  N   PHE A 657      35.250  31.270  43.040  1.00  0.00           N
ATOM   1104  HN  PHE A 657      35.370  31.940  43.770  1.00  0.00           H
ATOM   1105  CA  PHE A 657      34.130  31.580  42.140  1.00  0.00           C
ATOM   1106  HA  PHE A 657      33.730  30.740  41.590  1.00  0.00           H
ATOM   1107  CB  PHE A 657      32.920  32.040  42.980  1.00  0.00           C
ATOM   1108  HB1 PHE A 657      32.030  32.050  42.310  1.00  0.00           H
ATOM   1109  HB2 PHE A 657      32.980  33.070  43.400  1.00  0.00           H
ATOM   1110  CG  PHE A 657      32.570  30.980  44.170  1.00  0.00           C
ATOM   1111  CD1 PHE A 657      32.790  31.220  45.550  1.00  0.00           C
ATOM   1112  HD1 PHE A 657      33.180  32.180  45.840  1.00  0.00           H
ATOM   1113  CE1 PHE A 657      32.660  30.220  46.490  1.00  0.00           C
ATOM   1114  HE1 PHE A 657      33.010  30.310  47.510  1.00  0.00           H
ATOM   1115  CZ  PHE A 657      32.190  28.950  46.150  1.00  0.00           C
ATOM   1116  HZ  PHE A 657      32.150  28.160  46.890  1.00  0.00           H
ATOM   1117  CD2 PHE A 657      32.210  29.640  43.890  1.00  0.00           C
ATOM   1118  HD2 PHE A 657      32.140  29.530  42.810  1.00  0.00           H
ATOM   1119  CE2 PHE A 657      31.910  28.620  44.840  1.00  0.00           C
ATOM   1120  HE2 PHE A 657      31.660  27.630  44.480  1.00  0.00           H
ATOM   1121  C   PHE A 657      34.500  32.630  41.130  1.00  0.00           C
ATOM   1122  O   PHE A 657      33.570  33.000  40.380  1.00  0.00           O
ATOM   1123  N   ALA A 658      35.850  32.990  41.180  1.00  0.00           N
ATOM   1124  HN  ALA A 658      36.350  32.510  41.880  1.00  0.00           H
ATOM   1125  CA  ALA A 658      36.480  33.860  40.280  1.00  0.00           C
ATOM   1126  HA  ALA A 658      37.450  34.000  40.710  1.00  0.00           H
ATOM   1127  CB  ALA A 658      36.680  33.330  38.900  1.00  0.00           C
ATOM   1128  HB1 ALA A 658      35.790  33.420  38.240  1.00  0.00           H
ATOM   1129  HB2 ALA A 658      36.910  32.250  38.910  1.00  0.00           H
ATOM   1130  HB3 ALA A 658      37.480  33.880  38.320  1.00  0.00           H
ATOM   1131  C   ALA A 658      35.840  35.230  40.210  1.00  0.00           C
ATOM   1132  O   ALA A 658      35.210  35.580  39.180  1.00  0.00           O
ATOM   1133  N   GLY A 659      36.080  36.100  41.190  1.00  0.00           N
ATOM   1134  HN  GLY A 659      36.480  35.670  42.000  1.00  0.00           H
ATOM   1135  CA  GLY A 659      35.760  37.530  41.190  1.00  0.00           C
ATOM   1136  HA1 GLY A 659      36.180  38.000  42.060  1.00  0.00           H
ATOM   1137  HA2 GLY A 659      34.690  37.690  41.120  1.00  0.00           H
ATOM   1138  C   GLY A 659      36.260  38.410  40.040  1.00  0.00           C
ATOM   1139  O   GLY A 659      35.440  39.110  39.500  1.00  0.00           O
ATOM   1140  N   GLN A 660      37.470  38.190  39.570  1.00  0.00           N
ATOM   1141  HN  GLN A 660      37.990  37.500  40.060  1.00  0.00           H
ATOM   1142  CA  GLN A 660      38.170  38.800  38.500  1.00  0.00           C
ATOM   1143  HA  GLN A 660      37.470  38.830  37.680  1.00  0.00           H
ATOM   1144  CB  GLN A 660      38.420  40.260  38.800  1.00  0.00           C
ATOM   1145  HB1 GLN A 660      39.070  40.310  39.710  1.00  0.00           H
ATOM   1146  HB2 GLN A 660      37.440  40.750  39.000  1.00  0.00           H
ATOM   1147  CG  GLN A 660      39.110  40.980  37.610  1.00  0.00           C
ATOM   1148  HG1 GLN A 660      39.840  40.360  37.040  1.00  0.00           H
ATOM   1149  HG2 GLN A 660      39.620  41.840  38.100  1.00  0.00           H
ATOM   1150  CD  GLN A 660      38.150  41.510  36.620  1.00  0.00           C
ATOM   1151  OE1 GLN A 660      38.250  41.100  35.460  1.00  0.00           O
ATOM   1152  NE2 GLN A 660      37.240  42.330  37.070  1.00  0.00           N
ATOM   1153 HE21 GLN A 660      36.550  42.630  36.420  1.00  0.00           H
ATOM   1154 HE22 GLN A 660      37.230  42.680  38.000  1.00  0.00           H
ATOM   1155  C   GLN A 660      39.500  37.930  38.310  1.00  0.00           C
ATOM   1156  O   GLN A 660      40.470  38.190  39.060  1.00  0.00           O
ATOM   1157  N   PRO A 661      39.630  36.920  37.480  1.00  0.00           N
ATOM   1158  CD  PRO A 661      38.710  36.850  36.310  1.00  0.00           C
ATOM   1159  HD1 PRO A 661      39.130  37.480  35.490  1.00  0.00           H
ATOM   1160  HD2 PRO A 661      37.660  37.080  36.560  1.00  0.00           H
ATOM   1161  CA  PRO A 661      40.420  35.730  37.650  1.00  0.00           C
ATOM   1162  HA  PRO A 661      39.840  35.230  38.420  1.00  0.00           H
ATOM   1163  CB  PRO A 661      40.190  35.010  36.330  1.00  0.00           C
ATOM   1164  HB1 PRO A 661      40.250  33.900  36.290  1.00  0.00           H
ATOM   1165  HB2 PRO A 661      40.890  35.450  35.600  1.00  0.00           H
ATOM   1166  CG  PRO A 661      38.800  35.380  35.800  1.00  0.00           C
ATOM   1167  HG1 PRO A 661      38.790  35.390  34.690  1.00  0.00           H
ATOM   1168  HG2 PRO A 661      38.020  34.740  36.220  1.00  0.00           H
ATOM   1169  C   PRO A 661      41.820  35.800  38.260  1.00  0.00           C
ATOM   1170  O   PRO A 661      42.040  35.140  39.240  1.00  0.00           O
ATOM   1171  N   LEU A 662      42.700  36.600  37.720  1.00  0.00           N
ATOM   1172  HN  LEU A 662      42.610  37.140  36.890  1.00  0.00           H
ATOM   1173  CA  LEU A 662      44.060  36.700  38.060  1.00  0.00           C
ATOM   1174  HA  LEU A 662      44.410  35.750  38.460  1.00  0.00           H
ATOM   1175  CB  LEU A 662      44.890  37.160  36.750  1.00  0.00           C
ATOM   1176  HB1 LEU A 662      45.940  37.490  36.910  1.00  0.00           H
ATOM   1177  HB2 LEU A 662      44.510  38.030  36.190  1.00  0.00           H
ATOM   1178  CG  LEU A 662      44.960  36.150  35.500  1.00  0.00           C
ATOM   1179  HG  LEU A 662      43.960  35.670  35.450  1.00  0.00           H
ATOM   1180  CD1 LEU A 662      45.230  36.950  34.200  1.00  0.00           C
ATOM   1181 HD11 LEU A 662      45.090  36.300  33.310  1.00  0.00           H
ATOM   1182 HD12 LEU A 662      46.200  37.460  34.370  1.00  0.00           H
ATOM   1183 HD13 LEU A 662      44.560  37.770  33.840  1.00  0.00           H
ATOM   1184  CD2 LEU A 662      45.990  35.000  35.670  1.00  0.00           C
ATOM   1185 HD21 LEU A 662      45.690  34.090  36.250  1.00  0.00           H
ATOM   1186 HD22 LEU A 662      46.890  35.410  36.160  1.00  0.00           H
ATOM   1187 HD23 LEU A 662      46.310  34.700  34.650  1.00  0.00           H
ATOM   1188  C   LEU A 662      44.370  37.740  39.140  1.00  0.00           C
ATOM   1189  O   LEU A 662      45.530  38.080  39.420  1.00  0.00           O
ATOM   1190  N   THR A 663      43.290  38.410  39.670  1.00  0.00           N
ATOM   1191  HN  THR A 663      42.390  38.080  39.390  1.00  0.00           H
ATOM   1192  CA  THR A 663      43.470  39.480  40.690  1.00  0.00           C
ATOM   1193  HA  THR A 663      44.170  40.190  40.270  1.00  0.00           H
ATOM   1194  CB  THR A 663      42.320  40.470  40.880  1.00  0.00           C
ATOM   1195  HB  THR A 663      42.510  41.150  41.740  1.00  0.00           H
ATOM   1196  OG1 THR A 663      41.110  39.780  41.080  1.00  0.00           O
ATOM   1197  HG1 THR A 663      41.050  39.080  40.440  1.00  0.00           H
ATOM   1198  CG2 THR A 663      42.210  41.290  39.570  1.00  0.00           C
ATOM   1199 HG21 THR A 663      43.200  41.720  39.300  1.00  0.00           H
ATOM   1200 HG22 THR A 663      41.540  42.140  39.800  1.00  0.00           H
ATOM   1201 HG23 THR A 663      41.910  40.700  38.680  1.00  0.00           H
ATOM   1202  C   THR A 663      43.970  39.010  42.040  1.00  0.00           C
ATOM   1203  O   THR A 663      43.590  37.950  42.540  1.00  0.00           O
ATOM   1204  N   ILE A 664      44.830  39.800  42.670  1.00  0.00           N
ATOM   1205  HN  ILE A 664      45.170  40.600  42.190  1.00  0.00           H
ATOM   1206  CA  ILE A 664      45.560  39.450  43.900  1.00  0.00           C
ATOM   1207  HA  ILE A 664      45.120  38.520  44.210  1.00  0.00           H
ATOM   1208  CB  ILE A 664      47.100  39.450  43.750  1.00  0.00           C
ATOM   1209  HB  ILE A 664      47.480  40.460  43.560  1.00  0.00           H
ATOM   1210  CG2 ILE A 664      47.830  39.200  45.070  1.00  0.00           C
ATOM   1211 HG21 ILE A 664      47.850  40.110  45.710  1.00  0.00           H
ATOM   1212 HG22 ILE A 664      48.860  38.880  44.850  1.00  0.00           H
ATOM   1213 HG23 ILE A 664      47.430  38.350  45.660  1.00  0.00           H
ATOM   1214  CG1 ILE A 664      47.590  38.400  42.700  1.00  0.00           C
ATOM   1215 HG11 ILE A 664      48.690  38.500  42.650  1.00  0.00           H
ATOM   1216 HG12 ILE A 664      47.140  38.540  41.690  1.00  0.00           H
ATOM   1217  CD  ILE A 664      47.280  36.920  42.950  1.00  0.00           C
ATOM   1218  HD1 ILE A 664      46.170  36.820  43.030  1.00  0.00           H
ATOM   1219  HD2 ILE A 664      47.820  36.560  43.850  1.00  0.00           H
ATOM   1220  HD3 ILE A 664      47.590  36.260  42.110  1.00  0.00           H
ATOM   1221  C   ILE A 664      45.230  40.480  44.930  1.00  0.00           C
ATOM   1222  O   ILE A 664      45.340  41.660  44.630  1.00  0.00           O
ATOM   1223  N   LEU A 665      44.910  40.090  46.200  1.00  0.00           N
ATOM   1224  HN  LEU A 665      44.860  39.120  46.380  1.00  0.00           H
ATOM   1225  CA  LEU A 665      44.740  40.930  47.400  1.00  0.00           C
ATOM   1226  HA  LEU A 665      44.060  41.740  47.180  1.00  0.00           H
ATOM   1227  CB  LEU A 665      44.010  40.000  48.380  1.00  0.00           C
ATOM   1228  HB1 LEU A 665      43.640  40.530  49.270  1.00  0.00           H
ATOM   1229  HB2 LEU A 665      44.730  39.230  48.710  1.00  0.00           H
ATOM   1230  CG  LEU A 665      42.720  39.300  47.770  1.00  0.00           C
ATOM   1231  HG  LEU A 665      43.140  38.620  47.000  1.00  0.00           H
ATOM   1232  CD1 LEU A 665      41.960  38.550  48.810  1.00  0.00           C
ATOM   1233 HD11 LEU A 665      42.770  38.000  49.350  1.00  0.00           H
ATOM   1234 HD12 LEU A 665      41.300  37.790  48.330  1.00  0.00           H
ATOM   1235 HD13 LEU A 665      41.330  39.140  49.500  1.00  0.00           H
ATOM   1236  CD2 LEU A 665      41.670  40.230  47.140  1.00  0.00           C
ATOM   1237 HD21 LEU A 665      41.650  41.110  47.830  1.00  0.00           H
ATOM   1238 HD22 LEU A 665      40.710  39.660  47.150  1.00  0.00           H
ATOM   1239 HD23 LEU A 665      41.880  40.480  46.090  1.00  0.00           H
ATOM   1240  C   LEU A 665      45.990  41.410  48.070  1.00  0.00           C
ATOM   1241  O   LEU A 665      47.020  40.740  48.170  1.00  0.00           O
ATOM   1242  N   GLY A 666      45.940  42.640  48.530  1.00  0.00           N
ATOM   1243  HN  GLY A 666      45.130  43.230  48.530  1.00  0.00           H
ATOM   1244  CA  GLY A 666      47.200  43.240  49.100  1.00  0.00           C
ATOM   1245  HA1 GLY A 666      47.750  43.620  48.260  1.00  0.00           H
ATOM   1246  HA2 GLY A 666      47.740  42.450  49.600  1.00  0.00           H
ATOM   1247  C   GLY A 666      46.930  44.320  50.170  1.00  0.00           C
ATOM   1248  O   GLY A 666      45.920  44.350  50.870  1.00  0.00           O
ATOM   1249  N   SER A 667      47.910  45.280  50.280  1.00  0.00           N
ATOM   1250  HN  SER A 667      48.710  45.270  49.680  1.00  0.00           H
ATOM   1251  CA  SER A 667      47.900  46.440  51.170  1.00  0.00           C
ATOM   1252  HA  SER A 667      47.690  46.090  52.170  1.00  0.00           H
ATOM   1253  CB  SER A 667      49.280  47.160  51.200  1.00  0.00           C
ATOM   1254  HB1 SER A 667      49.380  47.720  50.240  1.00  0.00           H
ATOM   1255  HB2 SER A 667      50.030  46.350  51.240  1.00  0.00           H
ATOM   1256  OG  SER A 667      49.310  48.060  52.350  1.00  0.00           O
ATOM   1257  HG1 SER A 667      48.940  48.930  52.210  1.00  0.00           H
ATOM   1258  C   SER A 667      46.890  47.390  50.630  1.00  0.00           C
ATOM   1259  O   SER A 667      47.260  48.270  49.850  1.00  0.00           O
ATOM   1260  N   THR A 668      45.570  47.280  50.990  1.00  0.00           N
ATOM   1261  HN  THR A 668      45.230  46.500  51.510  1.00  0.00           H
ATOM   1262  CA  THR A 668      44.520  48.220  50.500  1.00  0.00           C
ATOM   1263  HA  THR A 668      44.800  48.340  49.460  1.00  0.00           H
ATOM   1264  CB  THR A 668      43.120  47.790  50.310  1.00  0.00           C
ATOM   1265  HB  THR A 668      43.020  47.130  49.430  1.00  0.00           H
ATOM   1266  OG1 THR A 668      42.170  48.850  50.270  1.00  0.00           O
ATOM   1267  HG1 THR A 668      41.960  49.000  49.350  1.00  0.00           H
ATOM   1268  CG2 THR A 668      42.790  47.000  51.590  1.00  0.00           C
ATOM   1269 HG21 THR A 668      41.770  46.580  51.460  1.00  0.00           H
ATOM   1270 HG22 THR A 668      42.740  47.630  52.510  1.00  0.00           H
ATOM   1271 HG23 THR A 668      43.410  46.100  51.820  1.00  0.00           H
ATOM   1272  C   THR A 668      44.780  49.610  51.030  1.00  0.00           C
ATOM   1273  O   THR A 668      44.680  49.840  52.210  1.00  0.00           O
ATOM   1274  N   GLY A 669      45.200  50.550  50.180  1.00  0.00           N
ATOM   1275  HN  GLY A 669      45.200  50.360  49.200  1.00  0.00           H
ATOM   1276  CA  GLY A 669      45.480  51.930  50.500  1.00  0.00           C
ATOM   1277  HA1 GLY A 669      45.620  52.410  49.550  1.00  0.00           H
ATOM   1278  HA2 GLY A 669      46.350  52.020  51.140  1.00  0.00           H
ATOM   1279  C   GLY A 669      44.490  52.750  51.170  1.00  0.00           C
ATOM   1280  O   GLY A 669      44.920  53.440  52.050  1.00  0.00           O
ATOM   1281  N   PRO A 670      43.140  52.920  50.850  1.00  0.00           N
ATOM   1282  CD  PRO A 670      42.570  52.480  49.640  1.00  0.00           C
ATOM   1283  HD1 PRO A 670      42.540  51.370  49.520  1.00  0.00           H
ATOM   1284  HD2 PRO A 670      43.050  52.940  48.740  1.00  0.00           H
ATOM   1285  CA  PRO A 670      42.320  53.970  51.550  1.00  0.00           C
ATOM   1286  HA  PRO A 670      42.770  54.930  51.730  1.00  0.00           H
ATOM   1287  CB  PRO A 670      41.140  54.200  50.610  1.00  0.00           C
ATOM   1288  HB1 PRO A 670      41.410  54.990  49.890  1.00  0.00           H
ATOM   1289  HB2 PRO A 670      40.240  54.460  51.210  1.00  0.00           H
ATOM   1290  CG  PRO A 670      41.110  52.900  49.860  1.00  0.00           C
ATOM   1291  HG1 PRO A 670      40.470  52.100  50.280  1.00  0.00           H
ATOM   1292  HG2 PRO A 670      40.670  53.320  48.930  1.00  0.00           H
ATOM   1293  C   PRO A 670      42.010  53.380  52.980  1.00  0.00           C
ATOM   1294  O   PRO A 670      41.760  54.100  53.910  1.00  0.00           O
ATOM   1295  N   VAL A 671      41.890  52.000  53.070  1.00  0.00           N
ATOM   1296  HN  VAL A 671      42.060  51.380  52.310  1.00  0.00           H
ATOM   1297  CA  VAL A 671      41.380  51.290  54.200  1.00  0.00           C
ATOM   1298  HA  VAL A 671      40.500  51.840  54.470  1.00  0.00           H
ATOM   1299  CB  VAL A 671      41.090  49.850  53.900  1.00  0.00           C
ATOM   1300  HB  VAL A 671      42.080  49.430  53.660  1.00  0.00           H
ATOM   1301  CG1 VAL A 671      40.630  49.010  55.100  1.00  0.00           C
ATOM   1302 HG11 VAL A 671      39.910  49.630  55.670  1.00  0.00           H
ATOM   1303 HG12 VAL A 671      41.440  48.800  55.830  1.00  0.00           H
ATOM   1304 HG13 VAL A 671      40.140  48.080  54.760  1.00  0.00           H
ATOM   1305  CG2 VAL A 671      40.220  49.640  52.700  1.00  0.00           C
ATOM   1306 HG21 VAL A 671      39.150  49.610  53.000  1.00  0.00           H
ATOM   1307 HG22 VAL A 671      40.400  48.640  52.240  1.00  0.00           H
ATOM   1308 HG23 VAL A 671      40.420  50.390  51.900  1.00  0.00           H
ATOM   1309  C   VAL A 671      42.420  51.410  55.340  1.00  0.00           C
ATOM   1310  O   VAL A 671      42.030  51.680  56.430  1.00  0.00           O
ATOM   1311  N   LEU A 672      43.700  51.230  55.010  1.00  0.00           N
ATOM   1312  HN  LEU A 672      43.930  51.010  54.070  1.00  0.00           H
ATOM   1313  CA  LEU A 672      44.790  51.350  55.950  1.00  0.00           C
ATOM   1314  HA  LEU A 672      44.700  50.550  56.660  1.00  0.00           H
ATOM   1315  CB  LEU A 672      46.010  51.110  55.170  1.00  0.00           C
ATOM   1316  HB1 LEU A 672      46.070  51.850  54.340  1.00  0.00           H
ATOM   1317  HB2 LEU A 672      45.960  50.100  54.730  1.00  0.00           H
ATOM   1318  CG  LEU A 672      47.340  51.220  55.980  1.00  0.00           C
ATOM   1319  HG  LEU A 672      47.410  52.220  56.480  1.00  0.00           H
ATOM   1320  CD1 LEU A 672      47.350  50.190  57.120  1.00  0.00           C
ATOM   1321 HD11 LEU A 672      46.740  50.490  58.000  1.00  0.00           H
ATOM   1322 HD12 LEU A 672      48.380  49.960  57.480  1.00  0.00           H
ATOM   1323 HD13 LEU A 672      47.110  49.170  56.720  1.00  0.00           H
ATOM   1324  CD2 LEU A 672      48.550  51.180  55.080  1.00  0.00           C
ATOM   1325 HD21 LEU A 672      48.590  50.230  54.510  1.00  0.00           H
ATOM   1326 HD22 LEU A 672      49.470  51.260  55.700  1.00  0.00           H
ATOM   1327 HD23 LEU A 672      48.490  52.090  54.430  1.00  0.00           H
ATOM   1328  C   LEU A 672      44.770  52.810  56.580  1.00  0.00           C
ATOM   1329  O   LEU A 672      45.050  52.990  57.790  1.00  0.00           O
ATOM   1330  N   VAL A 673      44.520  53.840  55.820  1.00  0.00           N
ATOM   1331  HN  VAL A 673      44.330  53.740  54.840  1.00  0.00           H
ATOM   1332  CA  VAL A 673      44.310  55.160  56.380  1.00  0.00           C
ATOM   1333  HA  VAL A 673      45.030  55.410  57.150  1.00  0.00           H
ATOM   1334  CB  VAL A 673      44.480  56.130  55.220  1.00  0.00           C
ATOM   1335  HB  VAL A 673      43.750  55.830  54.430  1.00  0.00           H
ATOM   1336  CG1 VAL A 673      44.270  57.620  55.520  1.00  0.00           C
ATOM   1337 HG11 VAL A 673      45.040  57.960  56.250  1.00  0.00           H
ATOM   1338 HG12 VAL A 673      43.260  57.920  55.870  1.00  0.00           H
ATOM   1339 HG13 VAL A 673      44.460  58.200  54.590  1.00  0.00           H
ATOM   1340  CG2 VAL A 673      45.850  55.980  54.490  1.00  0.00           C
ATOM   1341 HG21 VAL A 673      46.750  56.340  55.030  1.00  0.00           H
ATOM   1342 HG22 VAL A 673      45.770  56.590  53.560  1.00  0.00           H
ATOM   1343 HG23 VAL A 673      45.990  54.900  54.270  1.00  0.00           H
ATOM   1344  C   VAL A 673      42.960  55.420  57.080  1.00  0.00           C
ATOM   1345  O   VAL A 673      42.920  56.070  58.110  1.00  0.00           O
ATOM   1346  N   PHE A 674      41.850  54.950  56.480  1.00  0.00           N
ATOM   1347  HN  PHE A 674      41.870  54.510  55.590  1.00  0.00           H
ATOM   1348  CA  PHE A 674      40.500  55.020  57.020  1.00  0.00           C
ATOM   1349  HA  PHE A 674      40.370  56.100  57.030  1.00  0.00           H
ATOM   1350  CB  PHE A 674      39.590  54.180  56.130  1.00  0.00           C
ATOM   1351  HB1 PHE A 674      39.890  53.110  56.170  1.00  0.00           H
ATOM   1352  HB2 PHE A 674      39.520  54.440  55.050  1.00  0.00           H
ATOM   1353  CG  PHE A 674      38.100  54.290  56.540  1.00  0.00           C
ATOM   1354  CD1 PHE A 674      37.240  55.240  56.010  1.00  0.00           C
ATOM   1355  HD1 PHE A 674      37.620  56.020  55.370  1.00  0.00           H
ATOM   1356  CE1 PHE A 674      35.940  55.300  56.430  1.00  0.00           C
ATOM   1357  HE1 PHE A 674      35.170  55.950  56.040  1.00  0.00           H
ATOM   1358  CZ  PHE A 674      35.440  54.340  57.390  1.00  0.00           C
ATOM   1359  HZ  PHE A 674      34.410  54.410  57.710  1.00  0.00           H
ATOM   1360  CD2 PHE A 674      37.550  53.300  57.390  1.00  0.00           C
ATOM   1361  HD2 PHE A 674      38.170  52.530  57.840  1.00  0.00           H
ATOM   1362  CE2 PHE A 674      36.260  53.380  57.940  1.00  0.00           C
ATOM   1363  HE2 PHE A 674      35.860  52.680  58.640  1.00  0.00           H
ATOM   1364  C   PHE A 674      40.340  54.650  58.460  1.00  0.00           C
ATOM   1365  O   PHE A 674      39.870  55.480  59.240  1.00  0.00           O
ATOM   1366  N   GLU A 675      40.810  53.470  58.840  1.00  0.00           N
ATOM   1367  HN  GLU A 675      41.170  52.940  58.070  1.00  0.00           H
ATOM   1368  CA  GLU A 675      40.840  52.970  60.230  1.00  0.00           C
ATOM   1369  HA  GLU A 675      39.870  52.870  60.700  1.00  0.00           H
ATOM   1370  CB  GLU A 675      41.380  51.530  60.240  1.00  0.00           C
ATOM   1371  HB1 GLU A 675      41.650  51.180  61.270  1.00  0.00           H
ATOM   1372  HB2 GLU A 675      42.240  51.480  59.540  1.00  0.00           H
ATOM   1373  CG  GLU A 675      40.210  50.570  59.720  1.00  0.00           C
ATOM   1374  HG1 GLU A 675      40.330  50.220  58.670  1.00  0.00           H
ATOM   1375  HG2 GLU A 675      39.270  51.150  59.760  1.00  0.00           H
ATOM   1376  CD  GLU A 675      40.020  49.300  60.590  1.00  0.00           C
ATOM   1377  OE1 GLU A 675      40.340  48.180  60.190  1.00  0.00           O
ATOM   1378  OE2 GLU A 675      39.360  49.570  61.640  1.00  0.00           O
ATOM   1379  C   GLU A 675      41.730  53.860  61.050  1.00  0.00           C
ATOM   1380  O   GLU A 675      41.420  54.130  62.220  1.00  0.00           O
ATOM   1381  N   LYS A 676      42.900  54.170  60.540  1.00  0.00           N
ATOM   1382  HN  LYS A 676      43.100  53.920  59.600  1.00  0.00           H
ATOM   1383  CA  LYS A 676      43.930  54.860  61.320  1.00  0.00           C
ATOM   1384  HA  LYS A 676      44.170  54.250  62.170  1.00  0.00           H
ATOM   1385  CB  LYS A 676      45.200  55.080  60.470  1.00  0.00           C
ATOM   1386  HB1 LYS A 676      44.880  55.740  59.640  1.00  0.00           H
ATOM   1387  HB2 LYS A 676      45.420  54.080  60.050  1.00  0.00           H
ATOM   1388  CG  LYS A 676      46.420  55.620  61.240  1.00  0.00           C
ATOM   1389  HG1 LYS A 676      46.690  54.850  62.000  1.00  0.00           H
ATOM   1390  HG2 LYS A 676      46.120  56.580  61.730  1.00  0.00           H
ATOM   1391  CD  LYS A 676      47.700  55.890  60.360  1.00  0.00           C
ATOM   1392  HD1 LYS A 676      47.410  56.520  59.480  1.00  0.00           H
ATOM   1393  HD2 LYS A 676      47.980  54.870  59.980  1.00  0.00           H
ATOM   1394  CE  LYS A 676      48.890  56.460  61.070  1.00  0.00           C
ATOM   1395  HE1 LYS A 676      49.400  55.670  61.670  1.00  0.00           H
ATOM   1396  HE2 LYS A 676      48.450  57.240  61.730  1.00  0.00           H
ATOM   1397  NZ  LYS A 676      49.820  57.120  60.120  1.00  0.00           N
ATOM   1398  HZ1 LYS A 676      49.220  57.910  59.770  1.00  0.00           H
ATOM   1399  HZ2 LYS A 676      50.070  56.500  59.340  1.00  0.00           H
ATOM   1400  HZ3 LYS A 676      50.690  57.490  60.550  1.00  0.00           H
ATOM   1401  C   LYS A 676      43.460  56.230  61.810  1.00  0.00           C
ATOM   1402  O   LYS A 676      43.580  56.620  62.980  1.00  0.00           O
ATOM   1403  N   ILE A 677      42.850  57.000  60.950  1.00  0.00           N
ATOM   1404  HN  ILE A 677      42.910  56.680  60.010  1.00  0.00           H
ATOM   1405  CA  ILE A 677      42.180  58.240  61.300  1.00  0.00           C
ATOM   1406  HA  ILE A 677      42.830  58.840  61.910  1.00  0.00           H
ATOM   1407  CB  ILE A 677      41.900  58.980  59.960  1.00  0.00           C
ATOM   1408  HB  ILE A 677      41.520  58.190  59.290  1.00  0.00           H
ATOM   1409  CG2 ILE A 677      41.020  60.140  60.220  1.00  0.00           C
ATOM   1410 HG21 ILE A 677      41.330  60.840  61.020  1.00  0.00           H
ATOM   1411 HG22 ILE A 677      39.960  59.890  60.400  1.00  0.00           H
ATOM   1412 HG23 ILE A 677      41.010  60.750  59.290  1.00  0.00           H
ATOM   1413  CG1 ILE A 677      43.200  59.360  59.290  1.00  0.00           C
ATOM   1414 HG11 ILE A 677      43.800  58.480  58.980  1.00  0.00           H
ATOM   1415 HG12 ILE A 677      43.770  59.960  60.030  1.00  0.00           H
ATOM   1416  CD  ILE A 677      43.060  60.190  57.980  1.00  0.00           C
ATOM   1417  HD1 ILE A 677      44.080  60.530  57.690  1.00  0.00           H
ATOM   1418  HD2 ILE A 677      42.460  61.110  58.100  1.00  0.00           H
ATOM   1419  HD3 ILE A 677      42.640  59.530  57.190  1.00  0.00           H
ATOM   1420  C   ILE A 677      40.890  58.050  62.100  1.00  0.00           C
ATOM   1421  O   ILE A 677      40.710  58.800  63.100  1.00  0.00           O
ATOM   1422  N   LEU A 678      40.010  57.000  61.760  1.00  0.00           N
ATOM   1423  HN  LEU A 678      40.140  56.490  60.920  1.00  0.00           H
ATOM   1424  CA  LEU A 678      38.990  56.520  62.670  1.00  0.00           C
ATOM   1425  HA  LEU A 678      38.210  57.250  62.710  1.00  0.00           H
ATOM   1426  CB  LEU A 678      38.300  55.240  62.110  1.00  0.00           C
ATOM   1427  HB1 LEU A 678      39.040  54.430  62.270  1.00  0.00           H
ATOM   1428  HB2 LEU A 678      38.110  55.460  61.050  1.00  0.00           H
ATOM   1429  CG  LEU A 678      36.930  54.760  62.730  1.00  0.00           C
ATOM   1430  HG  LEU A 678      37.030  54.310  63.730  1.00  0.00           H
ATOM   1431  CD1 LEU A 678      35.840  55.840  62.860  1.00  0.00           C
ATOM   1432 HD11 LEU A 678      36.120  56.760  63.400  1.00  0.00           H
ATOM   1433 HD12 LEU A 678      35.060  55.370  63.510  1.00  0.00           H
ATOM   1434 HD13 LEU A 678      35.230  56.080  61.960  1.00  0.00           H
ATOM   1435  CD2 LEU A 678      36.340  53.670  61.820  1.00  0.00           C
ATOM   1436 HD21 LEU A 678      35.430  53.270  62.330  1.00  0.00           H
ATOM   1437 HD22 LEU A 678      37.070  52.830  61.750  1.00  0.00           H
ATOM   1438 HD23 LEU A 678      35.950  54.010  60.830  1.00  0.00           H
ATOM   1439  C   LEU A 678      39.350  56.280  64.110  1.00  0.00           C
ATOM   1440  O   LEU A 678      38.790  56.840  65.030  1.00  0.00           O
ATOM   1441  N   TYR A 679      40.380  55.440  64.390  1.00  0.00           N
ATOM   1442  HN  TYR A 679      40.800  54.920  63.660  1.00  0.00           H
ATOM   1443  CA  TYR A 679      40.840  55.160  65.740  1.00  0.00           C
ATOM   1444  HA  TYR A 679      40.060  54.740  66.340  1.00  0.00           H
ATOM   1445  CB  TYR A 679      41.950  54.080  65.640  1.00  0.00           C
ATOM   1446  HB1 TYR A 679      42.770  54.390  64.940  1.00  0.00           H
ATOM   1447  HB2 TYR A 679      41.610  53.090  65.290  1.00  0.00           H
ATOM   1448  CG  TYR A 679      42.660  53.810  66.920  1.00  0.00           C
ATOM   1449  CD1 TYR A 679      42.170  52.830  67.810  1.00  0.00           C
ATOM   1450  HD1 TYR A 679      41.280  52.290  67.530  1.00  0.00           H
ATOM   1451  CE1 TYR A 679      42.940  52.690  68.990  1.00  0.00           C
ATOM   1452  HE1 TYR A 679      42.550  51.890  69.610  1.00  0.00           H
ATOM   1453  CZ  TYR A 679      43.980  53.410  69.370  1.00  0.00           C
ATOM   1454  OH  TYR A 679      44.610  53.280  70.590  1.00  0.00           O
ATOM   1455  HH  TYR A 679      45.230  54.000  70.700  1.00  0.00           H
ATOM   1456  CD2 TYR A 679      43.720  54.630  67.290  1.00  0.00           C
ATOM   1457  HD2 TYR A 679      44.140  55.300  66.540  1.00  0.00           H
ATOM   1458  CE2 TYR A 679      44.410  54.440  68.530  1.00  0.00           C
ATOM   1459  HE2 TYR A 679      45.220  55.070  68.860  1.00  0.00           H
ATOM   1460  C   TYR A 679      41.240  56.390  66.510  1.00  0.00           C
ATOM   1461  O   TYR A 679      40.740  56.620  67.610  1.00  0.00           O
ATOM   1462  N   LYS A 680      42.090  57.330  65.980  1.00  0.00           N
ATOM   1463  HN  LYS A 680      42.450  56.970  65.130  1.00  0.00           H
ATOM   1464  CA  LYS A 680      42.650  58.460  66.690  1.00  0.00           C
ATOM   1465  HA  LYS A 680      43.260  58.130  67.530  1.00  0.00           H
ATOM   1466  CB  LYS A 680      43.630  59.160  65.670  1.00  0.00           C
ATOM   1467  HB1 LYS A 680      43.080  59.310  64.730  1.00  0.00           H
ATOM   1468  HB2 LYS A 680      44.480  58.440  65.570  1.00  0.00           H
ATOM   1469  CG  LYS A 680      44.310  60.470  66.160  1.00  0.00           C
ATOM   1470  HG1 LYS A 680      43.590  61.290  65.940  1.00  0.00           H
ATOM   1471  HG2 LYS A 680      45.200  60.630  65.500  1.00  0.00           H
ATOM   1472  CD  LYS A 680      44.650  60.530  67.670  1.00  0.00           C
ATOM   1473  HD1 LYS A 680      45.240  59.630  67.960  1.00  0.00           H
ATOM   1474  HD2 LYS A 680      43.760  60.490  68.320  1.00  0.00           H
ATOM   1475  CE  LYS A 680      45.590  61.690  68.010  1.00  0.00           C
ATOM   1476  HE1 LYS A 680      46.350  61.720  67.210  1.00  0.00           H
ATOM   1477  HE2 LYS A 680      46.220  61.670  68.930  1.00  0.00           H
ATOM   1478  NZ  LYS A 680      44.840  62.970  68.080  1.00  0.00           N
ATOM   1479  HZ1 LYS A 680      43.980  62.860  68.670  1.00  0.00           H
ATOM   1480  HZ2 LYS A 680      44.540  63.390  67.180  1.00  0.00           H
ATOM   1481  HZ3 LYS A 680      45.390  63.720  68.540  1.00  0.00           H
ATOM   1482  C   LYS A 680      41.420  59.310  67.210  1.00  0.00           C
ATOM   1483  O   LYS A 680      41.240  59.670  68.340  1.00  0.00           O
ATOM   1484  N   PHE A 681      40.530  59.530  66.290  1.00  0.00           N
ATOM   1485  HN  PHE A 681      40.680  59.070  65.430  1.00  0.00           H
ATOM   1486  CA  PHE A 681      39.310  60.250  66.510  1.00  0.00           C
ATOM   1487  HA  PHE A 681      39.660  61.190  66.920  1.00  0.00           H
ATOM   1488  CB  PHE A 681      38.610  60.480  65.120  1.00  0.00           C
ATOM   1489  HB1 PHE A 681      38.880  59.660  64.420  1.00  0.00           H
ATOM   1490  HB2 PHE A 681      39.200  61.340  64.720  1.00  0.00           H
ATOM   1491  CG  PHE A 681      37.100  60.860  65.150  1.00  0.00           C
ATOM   1492  CD1 PHE A 681      36.120  59.820  64.790  1.00  0.00           C
ATOM   1493  HD1 PHE A 681      36.450  58.810  64.630  1.00  0.00           H
ATOM   1494  CE1 PHE A 681      34.860  60.300  64.600  1.00  0.00           C
ATOM   1495  HE1 PHE A 681      34.030  59.640  64.440  1.00  0.00           H
ATOM   1496  CZ  PHE A 681      34.480  61.670  64.610  1.00  0.00           C
ATOM   1497  HZ  PHE A 681      33.450  62.010  64.500  1.00  0.00           H
ATOM   1498  CD2 PHE A 681      36.730  62.220  65.220  1.00  0.00           C
ATOM   1499  HD2 PHE A 681      37.500  62.990  65.290  1.00  0.00           H
ATOM   1500  CE2 PHE A 681      35.430  62.590  64.950  1.00  0.00           C
ATOM   1501  HE2 PHE A 681      35.240  63.650  65.040  1.00  0.00           H
ATOM   1502  C   PHE A 681      38.380  59.650  67.610  1.00  0.00           C
ATOM   1503  O   PHE A 681      37.960  60.330  68.550  1.00  0.00           O
ATOM   1504  N   CYS A 682      38.190  58.310  67.600  1.00  0.00           N
ATOM   1505  HN  CYS A 682      38.550  57.730  66.880  1.00  0.00           H
ATOM   1506  CA  CYS A 682      37.480  57.590  68.650  1.00  0.00           C
ATOM   1507  HA  CYS A 682      36.530  58.080  68.790  1.00  0.00           H
ATOM   1508  CB  CYS A 682      37.220  56.130  68.440  1.00  0.00           C
ATOM   1509  HB1 CYS A 682      36.680  55.600  69.250  1.00  0.00           H
ATOM   1510  HB2 CYS A 682      38.190  55.610  68.270  1.00  0.00           H
ATOM   1511  SG  CYS A 682      36.250  56.030  66.880  1.00  0.00           S
ATOM   1512  HG1 CYS A 682      37.110  56.610  66.050  1.00  0.00           H
ATOM   1513  C   CYS A 682      38.080  57.740  70.050  1.00  0.00           C
ATOM   1514  O   CYS A 682      37.490  57.890  71.100  1.00  0.00           O
ATOM   1515  N   ARG A 683      39.450  57.590  70.090  1.00  0.00           N
ATOM   1516  HN  ARG A 683      39.940  57.380  69.250  1.00  0.00           H
ATOM   1517  CA  ARG A 683      40.270  57.840  71.270  1.00  0.00           C
ATOM   1518  HA  ARG A 683      39.900  57.180  72.040  1.00  0.00           H
ATOM   1519  CB  ARG A 683      41.780  57.420  71.050  1.00  0.00           C
ATOM   1520  HB1 ARG A 683      42.430  57.770  71.870  1.00  0.00           H
ATOM   1521  HB2 ARG A 683      42.040  57.990  70.130  1.00  0.00           H
ATOM   1522  CG  ARG A 683      41.970  55.900  70.770  1.00  0.00           C
ATOM   1523  HG1 ARG A 683      43.040  55.690  70.550  1.00  0.00           H
ATOM   1524  HG2 ARG A 683      41.430  55.670  69.830  1.00  0.00           H
ATOM   1525  CD  ARG A 683      41.410  54.830  71.750  1.00  0.00           C
ATOM   1526  HD1 ARG A 683      41.470  53.830  71.280  1.00  0.00           H
ATOM   1527  HD2 ARG A 683      40.340  55.010  71.990  1.00  0.00           H
ATOM   1528  NE  ARG A 683      42.270  54.900  72.990  1.00  0.00           N
ATOM   1529  HE  ARG A 683      43.090  55.470  72.890  1.00  0.00           H
ATOM   1530  CZ  ARG A 683      42.160  54.140  73.980  1.00  0.00           C
ATOM   1531  NH1 ARG A 683      43.050  54.230  74.970  1.00  0.00           N
ATOM   1532 HH11 ARG A 683      43.050  53.510  75.660  1.00  0.00           H
ATOM   1533 HH12 ARG A 683      43.740  54.960  74.960  1.00  0.00           H
ATOM   1534  NH2 ARG A 683      41.270  53.140  73.970  1.00  0.00           N
ATOM   1535 HH21 ARG A 683      40.700  53.000  73.160  1.00  0.00           H
ATOM   1536 HH22 ARG A 683      41.360  52.360  74.590  1.00  0.00           H
ATOM   1537  C   ARG A 683      40.180  59.240  71.760  1.00  0.00           C
ATOM   1538  O   ARG A 683      40.110  59.510  73.010  1.00  0.00           O
ATOM   1539  N   ASP A 684      40.250  60.270  70.880  1.00  0.00           N
ATOM   1540  HN  ASP A 684      40.510  59.970  69.960  1.00  0.00           H
ATOM   1541  CA  ASP A 684      40.030  61.740  71.210  1.00  0.00           C
ATOM   1542  HA  ASP A 684      40.690  61.930  72.040  1.00  0.00           H
ATOM   1543  CB  ASP A 684      40.320  62.840  70.050  1.00  0.00           C
ATOM   1544  HB1 ASP A 684      40.040  63.780  70.550  1.00  0.00           H
ATOM   1545  HB2 ASP A 684      39.560  62.580  69.280  1.00  0.00           H
ATOM   1546  CG  ASP A 684      41.720  62.980  69.490  1.00  0.00           C
ATOM   1547  OD1 ASP A 684      42.690  62.420  70.000  1.00  0.00           O
ATOM   1548  OD2 ASP A 684      41.810  63.830  68.530  1.00  0.00           O
ATOM   1549  C   ASP A 684      38.710  62.120  71.850  1.00  0.00           C
ATOM   1550  O   ASP A 684      38.680  62.840  72.830  1.00  0.00           O
ATOM   1551  N   TYR A 685      37.550  61.620  71.330  1.00  0.00           N
ATOM   1552  HN  TYR A 685      37.510  61.050  70.520  1.00  0.00           H
ATOM   1553  CA  TYR A 685      36.190  62.050  71.620  1.00  0.00           C
ATOM   1554  HA  TYR A 685      36.330  62.920  72.240  1.00  0.00           H
ATOM   1555  CB  TYR A 685      35.490  62.290  70.350  1.00  0.00           C
ATOM   1556  HB1 TYR A 685      34.380  62.220  70.430  1.00  0.00           H
ATOM   1557  HB2 TYR A 685      35.780  61.510  69.610  1.00  0.00           H
ATOM   1558  CG  TYR A 685      35.830  63.570  69.700  1.00  0.00           C
ATOM   1559  CD1 TYR A 685      35.580  64.770  70.380  1.00  0.00           C
ATOM   1560  HD1 TYR A 685      35.230  64.820  71.400  1.00  0.00           H
ATOM   1561  CE1 TYR A 685      35.910  66.000  69.720  1.00  0.00           C
ATOM   1562  HE1 TYR A 685      35.850  66.910  70.290  1.00  0.00           H
ATOM   1563  CZ  TYR A 685      36.470  65.980  68.510  1.00  0.00           C
ATOM   1564  OH  TYR A 685      36.750  67.260  67.970  1.00  0.00           O
ATOM   1565  HH  TYR A 685      36.190  67.950  68.330  1.00  0.00           H
ATOM   1566  CD2 TYR A 685      36.290  63.580  68.400  1.00  0.00           C
ATOM   1567  HD2 TYR A 685      36.500  62.630  67.920  1.00  0.00           H
ATOM   1568  CE2 TYR A 685      36.580  64.790  67.740  1.00  0.00           C
ATOM   1569  HE2 TYR A 685      36.970  64.810  66.740  1.00  0.00           H
ATOM   1570  C   TYR A 685      35.420  61.020  72.470  1.00  0.00           C
ATOM   1571  O   TYR A 685      34.280  61.240  72.780  1.00  0.00           O
ATOM   1572  N   GLN A 686      36.070  59.860  72.900  1.00  0.00           N
ATOM   1573  HN  GLN A 686      37.030  59.720  72.630  1.00  0.00           H
ATOM   1574  CA  GLN A 686      35.460  58.890  73.750  1.00  0.00           C
ATOM   1575  HA  GLN A 686      36.150  58.140  74.120  1.00  0.00           H
ATOM   1576  CB  GLN A 686      34.990  59.550  75.050  1.00  0.00           C
ATOM   1577  HB1 GLN A 686      34.980  58.690  75.760  1.00  0.00           H
ATOM   1578  HB2 GLN A 686      33.930  59.880  74.990  1.00  0.00           H
ATOM   1579  CG  GLN A 686      35.820  60.650  75.700  1.00  0.00           C
ATOM   1580  HG1 GLN A 686      35.300  61.000  76.620  1.00  0.00           H
ATOM   1581  HG2 GLN A 686      35.740  61.510  75.020  1.00  0.00           H
ATOM   1582  CD  GLN A 686      37.340  60.350  75.930  1.00  0.00           C
ATOM   1583  OE1 GLN A 686      37.860  59.260  76.220  1.00  0.00           O
ATOM   1584  NE2 GLN A 686      38.110  61.430  75.650  1.00  0.00           N
ATOM   1585 HE21 GLN A 686      39.100  61.220  75.680  1.00  0.00           H
ATOM   1586 HE22 GLN A 686      37.780  62.330  75.370  1.00  0.00           H
ATOM   1587  C   GLN A 686      34.360  58.060  73.120  1.00  0.00           C
ATOM   1588  O   GLN A 686      33.300  57.920  73.670  1.00  0.00           O
ATOM   1589  N   LEU A 687      34.610  57.500  71.940  1.00  0.00           N
ATOM   1590  HN  LEU A 687      35.500  57.660  71.510  1.00  0.00           H
ATOM   1591  CA  LEU A 687      33.650  56.730  71.190  1.00  0.00           C
ATOM   1592  HA  LEU A 687      32.690  56.790  71.690  1.00  0.00           H
ATOM   1593  CB  LEU A 687      33.630  57.240  69.730  1.00  0.00           C
ATOM   1594  HB1 LEU A 687      33.340  56.470  68.970  1.00  0.00           H
ATOM   1595  HB2 LEU A 687      34.710  57.420  69.510  1.00  0.00           H
ATOM   1596  CG  LEU A 687      32.940  58.580  69.490  1.00  0.00           C
ATOM   1597  HG  LEU A 687      33.430  59.310  70.170  1.00  0.00           H
ATOM   1598  CD1 LEU A 687      33.120  59.100  68.100  1.00  0.00           C
ATOM   1599 HD11 LEU A 687      32.610  58.550  67.270  1.00  0.00           H
ATOM   1600 HD12 LEU A 687      34.180  59.330  67.840  1.00  0.00           H
ATOM   1601 HD13 LEU A 687      32.500  60.030  68.120  1.00  0.00           H
ATOM   1602  CD2 LEU A 687      31.440  58.660  69.930  1.00  0.00           C
ATOM   1603 HD21 LEU A 687      31.160  59.720  69.720  1.00  0.00           H
ATOM   1604 HD22 LEU A 687      31.200  58.590  71.010  1.00  0.00           H
ATOM   1605 HD23 LEU A 687      30.880  58.000  69.240  1.00  0.00           H
ATOM   1606  C   LEU A 687      34.030  55.370  71.180  1.00  0.00           C
ATOM   1607  O   LEU A 687      35.240  55.050  71.070  1.00  0.00           O
ATOM   1608  N   SER A 688      33.070  54.450  71.400  1.00  0.00           N
ATOM   1609  HN  SER A 688      32.150  54.840  71.490  1.00  0.00           H
ATOM   1610  CA  SER A 688      33.210  53.030  71.320  1.00  0.00           C
ATOM   1611  HA  SER A 688      33.920  52.760  72.080  1.00  0.00           H
ATOM   1612  CB  SER A 688      31.790  52.370  71.610  1.00  0.00           C
ATOM   1613  HB1 SER A 688      31.940  51.330  71.260  1.00  0.00           H
ATOM   1614  HB2 SER A 688      31.050  52.660  70.840  1.00  0.00           H
ATOM   1615  OG  SER A 688      31.470  52.680  72.920  1.00  0.00           O
ATOM   1616  HG1 SER A 688      32.030  52.080  73.420  1.00  0.00           H
ATOM   1617  C   SER A 688      33.770  52.470  69.980  1.00  0.00           C
ATOM   1618  O   SER A 688      33.000  52.110  69.100  1.00  0.00           O
ATOM   1619  N   TYR A 689      35.080  52.520  69.750  1.00  0.00           N
ATOM   1620  HN  TYR A 689      35.720  52.950  70.390  1.00  0.00           H
ATOM   1621  CA  TYR A 689      35.640  52.210  68.420  1.00  0.00           C
ATOM   1622  HA  TYR A 689      35.270  53.000  67.780  1.00  0.00           H
ATOM   1623  CB  TYR A 689      37.220  52.150  68.550  1.00  0.00           C
ATOM   1624  HB1 TYR A 689      37.470  51.600  69.480  1.00  0.00           H
ATOM   1625  HB2 TYR A 689      37.600  53.190  68.630  1.00  0.00           H
ATOM   1626  CG  TYR A 689      37.950  51.480  67.400  1.00  0.00           C
ATOM   1627  CD1 TYR A 689      38.850  50.360  67.640  1.00  0.00           C
ATOM   1628  HD1 TYR A 689      39.100  49.960  68.610  1.00  0.00           H
ATOM   1629  CE1 TYR A 689      39.350  49.670  66.590  1.00  0.00           C
ATOM   1630  HE1 TYR A 689      39.980  48.810  66.790  1.00  0.00           H
ATOM   1631  CZ  TYR A 689      39.020  49.970  65.240  1.00  0.00           C
ATOM   1632  OH  TYR A 689      39.410  49.200  64.180  1.00  0.00           O
ATOM   1633  HH  TYR A 689      39.210  49.670  63.370  1.00  0.00           H
ATOM   1634  CD2 TYR A 689      37.650  51.810  65.990  1.00  0.00           C
ATOM   1635  HD2 TYR A 689      36.950  52.590  65.720  1.00  0.00           H
ATOM   1636  CE2 TYR A 689      38.230  51.070  64.970  1.00  0.00           C
ATOM   1637  HE2 TYR A 689      37.910  51.140  63.930  1.00  0.00           H
ATOM   1638  C   TYR A 689      35.150  51.010  67.680  1.00  0.00           C
ATOM   1639  O   TYR A 689      34.490  51.040  66.640  1.00  0.00           O
ATOM   1640  N   LEU A 690      35.460  49.730  68.140  1.00  0.00           N
ATOM   1641  HN  LEU A 690      35.860  49.670  69.050  1.00  0.00           H
ATOM   1642  CA  LEU A 690      35.210  48.490  67.420  1.00  0.00           C
ATOM   1643  HA  LEU A 690      35.800  48.610  66.520  1.00  0.00           H
ATOM   1644  CB  LEU A 690      35.860  47.270  68.280  1.00  0.00           C
ATOM   1645  HB1 LEU A 690      35.360  47.240  69.270  1.00  0.00           H
ATOM   1646  HB2 LEU A 690      36.940  47.520  68.380  1.00  0.00           H
ATOM   1647  CG  LEU A 690      35.710  45.920  67.530  1.00  0.00           C
ATOM   1648  HG  LEU A 690      34.640  45.760  67.270  1.00  0.00           H
ATOM   1649  CD1 LEU A 690      36.530  45.680  66.300  1.00  0.00           C
ATOM   1650 HD11 LEU A 690      36.340  44.680  65.870  1.00  0.00           H
ATOM   1651 HD12 LEU A 690      37.590  45.550  66.580  1.00  0.00           H
ATOM   1652 HD13 LEU A 690      36.240  46.430  65.530  1.00  0.00           H
ATOM   1653  CD2 LEU A 690      35.990  44.690  68.490  1.00  0.00           C
ATOM   1654 HD21 LEU A 690      35.160  44.460  69.200  1.00  0.00           H
ATOM   1655 HD22 LEU A 690      36.930  44.910  69.050  1.00  0.00           H
ATOM   1656 HD23 LEU A 690      36.270  43.810  67.890  1.00  0.00           H
ATOM   1657  C   LEU A 690      33.800  48.220  67.030  1.00  0.00           C
ATOM   1658  O   LEU A 690      33.380  47.960  65.880  1.00  0.00           O
ATOM   1659  N   SER A 691      32.850  48.350  67.990  1.00  0.00           N
ATOM   1660  HN  SER A 691      33.120  48.590  68.920  1.00  0.00           H
ATOM   1661  CA  SER A 691      31.350  48.210  67.700  1.00  0.00           C
ATOM   1662  HA  SER A 691      31.050  47.210  67.480  1.00  0.00           H
ATOM   1663  CB  SER A 691      30.540  48.670  68.980  1.00  0.00           C
ATOM   1664  HB1 SER A 691      30.980  47.960  69.710  1.00  0.00           H
ATOM   1665  HB2 SER A 691      29.450  48.470  68.790  1.00  0.00           H
ATOM   1666  OG  SER A 691      30.910  49.910  69.520  1.00  0.00           O
ATOM   1667  HG1 SER A 691      31.850  49.830  69.690  1.00  0.00           H
ATOM   1668  C   SER A 691      30.960  49.220  66.680  1.00  0.00           C
ATOM   1669  O   SER A 691      30.290  48.900  65.720  1.00  0.00           O
ATOM   1670  N   LEU A 692      31.360  50.550  66.760  1.00  0.00           N
ATOM   1671  HN  LEU A 692      31.810  50.720  67.630  1.00  0.00           H
ATOM   1672  CA  LEU A 692      31.150  51.630  65.800  1.00  0.00           C
ATOM   1673  HA  LEU A 692      30.080  51.730  65.780  1.00  0.00           H
ATOM   1674  CB  LEU A 692      31.760  53.010  66.350  1.00  0.00           C
ATOM   1675  HB1 LEU A 692      32.830  52.910  66.600  1.00  0.00           H
ATOM   1676  HB2 LEU A 692      31.330  53.280  67.330  1.00  0.00           H
ATOM   1677  CG  LEU A 692      31.680  54.180  65.320  1.00  0.00           C
ATOM   1678  HG  LEU A 692      32.120  54.030  64.310  1.00  0.00           H
ATOM   1679  CD1 LEU A 692      30.220  54.430  64.890  1.00  0.00           C
ATOM   1680 HD11 LEU A 692      30.090  55.370  64.300  1.00  0.00           H
ATOM   1681 HD12 LEU A 692      29.590  54.660  65.780  1.00  0.00           H
ATOM   1682 HD13 LEU A 692      29.770  53.560  64.380  1.00  0.00           H
ATOM   1683  CD2 LEU A 692      32.200  55.550  65.800  1.00  0.00           C
ATOM   1684 HD21 LEU A 692      31.530  56.000  66.550  1.00  0.00           H
ATOM   1685 HD22 LEU A 692      32.290  56.180  64.880  1.00  0.00           H
ATOM   1686 HD23 LEU A 692      33.210  55.400  66.240  1.00  0.00           H
ATOM   1687  C   LEU A 692      31.720  51.190  64.390  1.00  0.00           C
ATOM   1688  O   LEU A 692      31.020  51.180  63.360  1.00  0.00           O
ATOM   1689  N   ARG A 693      32.950  50.680  64.430  1.00  0.00           N
ATOM   1690  HN  ARG A 693      33.450  50.610  65.290  1.00  0.00           H
ATOM   1691  CA  ARG A 693      33.680  50.180  63.230  1.00  0.00           C
ATOM   1692  HA  ARG A 693      33.760  50.850  62.380  1.00  0.00           H
ATOM   1693  CB  ARG A 693      35.130  49.870  63.580  1.00  0.00           C
ATOM   1694  HB1 ARG A 693      35.250  49.340  64.540  1.00  0.00           H
ATOM   1695  HB2 ARG A 693      35.640  50.840  63.790  1.00  0.00           H
ATOM   1696  CG  ARG A 693      36.080  49.230  62.530  1.00  0.00           C
ATOM   1697  HG1 ARG A 693      37.130  49.510  62.810  1.00  0.00           H
ATOM   1698  HG2 ARG A 693      36.040  49.800  61.590  1.00  0.00           H
ATOM   1699  CD  ARG A 693      35.900  47.730  62.230  1.00  0.00           C
ATOM   1700  HD1 ARG A 693      35.010  47.530  61.600  1.00  0.00           H
ATOM   1701  HD2 ARG A 693      35.840  47.170  63.190  1.00  0.00           H
ATOM   1702  NE  ARG A 693      37.170  47.410  61.460  1.00  0.00           N
ATOM   1703  HE  ARG A 693      37.770  48.200  61.340  1.00  0.00           H
ATOM   1704  CZ  ARG A 693      37.520  46.280  60.970  1.00  0.00           C
ATOM   1705  NH1 ARG A 693      36.850  45.180  61.160  1.00  0.00           N
ATOM   1706 HH11 ARG A 693      36.180  45.180  61.920  1.00  0.00           H
ATOM   1707 HH12 ARG A 693      37.370  44.380  60.910  1.00  0.00           H
ATOM   1708  NH2 ARG A 693      38.650  46.210  60.320  1.00  0.00           N
ATOM   1709 HH21 ARG A 693      38.780  45.300  59.930  1.00  0.00           H
ATOM   1710 HH22 ARG A 693      39.270  47.000  60.300  1.00  0.00           H
ATOM   1711  C   ARG A 693      33.000  48.980  62.570  1.00  0.00           C
ATOM   1712  O   ARG A 693      32.820  48.800  61.380  1.00  0.00           O
ATOM   1713  N   THR A 694      32.470  48.070  63.390  1.00  0.00           N
ATOM   1714  HN  THR A 694      32.460  48.240  64.370  1.00  0.00           H
ATOM   1715  CA  THR A 694      31.700  46.920  62.960  1.00  0.00           C
ATOM   1716  HA  THR A 694      32.330  46.420  62.240  1.00  0.00           H
ATOM   1717  CB  THR A 694      31.420  45.960  64.170  1.00  0.00           C
ATOM   1718  HB  THR A 694      30.740  46.340  64.950  1.00  0.00           H
ATOM   1719  OG1 THR A 694      32.670  45.580  64.800  1.00  0.00           O
ATOM   1720  HG1 THR A 694      32.720  46.150  65.570  1.00  0.00           H
ATOM   1721  CG2 THR A 694      30.820  44.660  63.630  1.00  0.00           C
ATOM   1722 HG21 THR A 694      29.770  44.770  63.280  1.00  0.00           H
ATOM   1723 HG22 THR A 694      30.890  43.900  64.430  1.00  0.00           H
ATOM   1724 HG23 THR A 694      31.450  44.260  62.800  1.00  0.00           H
ATOM   1725  C   THR A 694      30.450  47.300  62.300  1.00  0.00           C
ATOM   1726  O   THR A 694      30.150  46.870  61.190  1.00  0.00           O
ATOM   1727  N   SER A 695      29.690  48.260  62.840  1.00  0.00           N
ATOM   1728  HN  SER A 695      30.000  48.630  63.710  1.00  0.00           H
ATOM   1729  CA  SER A 695      28.420  48.770  62.320  1.00  0.00           C
ATOM   1730  HA  SER A 695      27.820  47.940  61.970  1.00  0.00           H
ATOM   1731  CB  SER A 695      27.700  49.510  63.420  1.00  0.00           C
ATOM   1732  HB1 SER A 695      26.660  49.670  63.090  1.00  0.00           H
ATOM   1733  HB2 SER A 695      28.250  50.470  63.600  1.00  0.00           H
ATOM   1734  OG  SER A 695      27.680  48.800  64.660  1.00  0.00           O
ATOM   1735  HG1 SER A 695      28.550  48.480  64.870  1.00  0.00           H
ATOM   1736  C   SER A 695      28.670  49.600  61.070  1.00  0.00           C
ATOM   1737  O   SER A 695      27.870  49.510  60.140  1.00  0.00           O
ATOM   1738  N   ILE A 696      29.770  50.410  61.000  1.00  0.00           N
ATOM   1739  HN  ILE A 696      30.320  50.640  61.790  1.00  0.00           H
ATOM   1740  CA  ILE A 696      30.280  51.050  59.720  1.00  0.00           C
ATOM   1741  HA  ILE A 696      29.480  51.650  59.300  1.00  0.00           H
ATOM   1742  CB  ILE A 696      31.540  51.910  59.990  1.00  0.00           C
ATOM   1743  HB  ILE A 696      32.260  51.310  60.570  1.00  0.00           H
ATOM   1744  CG2 ILE A 696      32.100  52.460  58.620  1.00  0.00           C
ATOM   1745 HG21 ILE A 696      31.210  52.960  58.170  1.00  0.00           H
ATOM   1746 HG22 ILE A 696      32.460  51.620  58.000  1.00  0.00           H
ATOM   1747 HG23 ILE A 696      32.930  53.190  58.700  1.00  0.00           H
ATOM   1748  CG1 ILE A 696      31.150  53.160  60.760  1.00  0.00           C
ATOM   1749 HG11 ILE A 696      30.460  52.900  61.600  1.00  0.00           H
ATOM   1750 HG12 ILE A 696      30.640  53.920  60.150  1.00  0.00           H
ATOM   1751  CD  ILE A 696      32.340  53.850  61.440  1.00  0.00           C
ATOM   1752  HD1 ILE A 696      31.940  54.460  62.280  1.00  0.00           H
ATOM   1753  HD2 ILE A 696      32.800  54.450  60.610  1.00  0.00           H
ATOM   1754  HD3 ILE A 696      33.100  53.140  61.830  1.00  0.00           H
ATOM   1755  C   ILE A 696      30.620  50.030  58.590  1.00  0.00           C
ATOM   1756  O   ILE A 696      30.270  50.200  57.400  1.00  0.00           O
ATOM   1757  N   GLY A 697      31.120  48.790  58.960  1.00  0.00           N
ATOM   1758  HN  GLY A 697      31.330  48.780  59.930  1.00  0.00           H
ATOM   1759  CA  GLY A 697      31.470  47.570  58.120  1.00  0.00           C
ATOM   1760  HA1 GLY A 697      32.070  47.030  58.820  1.00  0.00           H
ATOM   1761  HA2 GLY A 697      32.150  47.880  57.340  1.00  0.00           H
ATOM   1762  C   GLY A 697      30.250  46.820  57.640  1.00  0.00           C
ATOM   1763  O   GLY A 697      30.140  46.450  56.440  1.00  0.00           O
ATOM   1764  N   LEU A 698      29.230  46.610  58.500  1.00  0.00           N
ATOM   1765  HN  LEU A 698      29.440  46.840  59.450  1.00  0.00           H
ATOM   1766  CA  LEU A 698      27.920  46.060  58.190  1.00  0.00           C
ATOM   1767  HA  LEU A 698      28.130  45.110  57.730  1.00  0.00           H
ATOM   1768  CB  LEU A 698      27.150  45.860  59.540  1.00  0.00           C
ATOM   1769  HB1 LEU A 698      26.110  45.760  59.160  1.00  0.00           H
ATOM   1770  HB2 LEU A 698      27.240  46.750  60.190  1.00  0.00           H
ATOM   1771  CG  LEU A 698      27.570  44.710  60.390  1.00  0.00           C
ATOM   1772  HG  LEU A 698      28.610  44.980  60.680  1.00  0.00           H
ATOM   1773  CD1 LEU A 698      26.720  44.690  61.650  1.00  0.00           C
ATOM   1774 HD11 LEU A 698      27.030  43.930  62.390  1.00  0.00           H
ATOM   1775 HD12 LEU A 698      25.640  44.570  61.390  1.00  0.00           H
ATOM   1776 HD13 LEU A 698      26.810  45.640  62.210  1.00  0.00           H
ATOM   1777  CD2 LEU A 698      27.590  43.350  59.750  1.00  0.00           C
ATOM   1778 HD21 LEU A 698      26.600  43.040  59.370  1.00  0.00           H
ATOM   1779 HD22 LEU A 698      27.960  42.560  60.440  1.00  0.00           H
ATOM   1780 HD23 LEU A 698      28.230  43.250  58.850  1.00  0.00           H
ATOM   1781  C   LEU A 698      27.140  46.950  57.210  1.00  0.00           C
ATOM   1782  O   LEU A 698      26.660  46.490  56.190  1.00  0.00           O
ATOM   1783  N   TRP A 699      26.960  48.240  57.520  1.00  0.00           N
ATOM   1784  HN  TRP A 699      27.320  48.550  58.400  1.00  0.00           H
ATOM   1785  CA  TRP A 699      26.460  49.250  56.610  1.00  0.00           C
ATOM   1786  HA  TRP A 699      25.430  49.030  56.360  1.00  0.00           H
ATOM   1787  CB  TRP A 699      26.570  50.710  57.210  1.00  0.00           C
ATOM   1788  HB1 TRP A 699      26.730  51.490  56.440  1.00  0.00           H
ATOM   1789  HB2 TRP A 699      27.520  50.740  57.790  1.00  0.00           H
ATOM   1790  CG  TRP A 699      25.390  51.130  58.060  1.00  0.00           C
ATOM   1791  CD1 TRP A 699      25.290  51.360  59.380  1.00  0.00           C
ATOM   1792  HD1 TRP A 699      26.030  51.120  60.140  1.00  0.00           H
ATOM   1793  NE1 TRP A 699      24.140  52.000  59.630  1.00  0.00           N
ATOM   1794  HE1 TRP A 699      24.030  52.500  60.460  1.00  0.00           H
ATOM   1795  CE2 TRP A 699      23.530  52.350  58.460  1.00  0.00           C
ATOM   1796  CD2 TRP A 699      24.300  51.810  57.420  1.00  0.00           C
ATOM   1797  CE3 TRP A 699      23.840  51.980  56.110  1.00  0.00           C
ATOM   1798  HE3 TRP A 699      24.250  51.410  55.290  1.00  0.00           H
ATOM   1799  CZ3 TRP A 699      22.670  52.670  55.910  1.00  0.00           C
ATOM   1800  HZ3 TRP A 699      22.260  52.610  54.910  1.00  0.00           H
ATOM   1801  CZ2 TRP A 699      22.350  53.020  58.260  1.00  0.00           C
ATOM   1802  HZ2 TRP A 699      21.680  53.310  59.060  1.00  0.00           H
ATOM   1803  CH2 TRP A 699      21.910  53.120  56.950  1.00  0.00           C
ATOM   1804  HH2 TRP A 699      21.010  53.690  56.780  1.00  0.00           H
ATOM   1805  C   TRP A 699      27.250  49.290  55.330  1.00  0.00           C
ATOM   1806  O   TRP A 699      26.710  49.330  54.210  1.00  0.00           O
ATOM   1807  N   THR A 700      28.560  49.160  55.410  1.00  0.00           N
ATOM   1808  HN  THR A 700      28.990  49.110  56.310  1.00  0.00           H
ATOM   1809  CA  THR A 700      29.440  49.140  54.220  1.00  0.00           C
ATOM   1810  HA  THR A 700      29.230  50.040  53.660  1.00  0.00           H
ATOM   1811  CB  THR A 700      31.010  49.270  54.480  1.00  0.00           C
ATOM   1812  HB  THR A 700      31.320  48.460  55.190  1.00  0.00           H
ATOM   1813  OG1 THR A 700      31.320  50.540  55.070  1.00  0.00           O
ATOM   1814  HG1 THR A 700      30.830  50.520  55.900  1.00  0.00           H
ATOM   1815  CG2 THR A 700      32.000  49.160  53.270  1.00  0.00           C
ATOM   1816 HG21 THR A 700      31.700  48.310  52.640  1.00  0.00           H
ATOM   1817 HG22 THR A 700      33.040  49.080  53.660  1.00  0.00           H
ATOM   1818 HG23 THR A 700      31.950  50.110  52.680  1.00  0.00           H
ATOM   1819  C   THR A 700      29.120  48.070  53.310  1.00  0.00           C
ATOM   1820  O   THR A 700      28.950  48.200  52.090  1.00  0.00           O
ATOM   1821  N   SER A 701      29.000  46.840  53.850  1.00  0.00           N
ATOM   1822  HN  SER A 701      29.310  46.620  54.780  1.00  0.00           H
ATOM   1823  CA  SER A 701      28.640  45.650  53.070  1.00  0.00           C
ATOM   1824  HA  SER A 701      29.400  45.640  52.300  1.00  0.00           H
ATOM   1825  CB  SER A 701      28.750  44.420  54.030  1.00  0.00           C
ATOM   1826  HB1 SER A 701      28.250  44.600  55.010  1.00  0.00           H
ATOM   1827  HB2 SER A 701      29.830  44.260  54.190  1.00  0.00           H
ATOM   1828  OG  SER A 701      28.300  43.200  53.440  1.00  0.00           O
ATOM   1829  HG1 SER A 701      28.850  43.050  52.670  1.00  0.00           H
ATOM   1830  C   SER A 701      27.220  45.760  52.350  1.00  0.00           C
ATOM   1831  O   SER A 701      27.080  45.700  51.120  1.00  0.00           O
ATOM   1832  N   PHE A 702      26.250  46.200  53.120  1.00  0.00           N
ATOM   1833  HN  PHE A 702      26.190  46.160  54.110  1.00  0.00           H
ATOM   1834  CA  PHE A 702      24.920  46.500  52.560  1.00  0.00           C
ATOM   1835  HA  PHE A 702      24.630  45.600  52.060  1.00  0.00           H
ATOM   1836  CB  PHE A 702      24.070  46.870  53.720  1.00  0.00           C
ATOM   1837  HB1 PHE A 702      24.690  47.590  54.310  1.00  0.00           H
ATOM   1838  HB2 PHE A 702      23.810  46.050  54.410  1.00  0.00           H
ATOM   1839  CG  PHE A 702      22.780  47.500  53.340  1.00  0.00           C
ATOM   1840  CD1 PHE A 702      22.470  48.770  53.830  1.00  0.00           C
ATOM   1841  HD1 PHE A 702      23.170  49.310  54.430  1.00  0.00           H
ATOM   1842  CE1 PHE A 702      21.220  49.350  53.490  1.00  0.00           C
ATOM   1843  HE1 PHE A 702      21.020  50.360  53.870  1.00  0.00           H
ATOM   1844  CZ  PHE A 702      20.230  48.620  52.870  1.00  0.00           C
ATOM   1845  HZ  PHE A 702      19.350  49.220  52.720  1.00  0.00           H
ATOM   1846  CD2 PHE A 702      21.750  46.740  52.700  1.00  0.00           C
ATOM   1847  HD2 PHE A 702      21.890  45.710  52.420  1.00  0.00           H
ATOM   1848  CE2 PHE A 702      20.470  47.310  52.470  1.00  0.00           C
ATOM   1849  HE2 PHE A 702      19.670  46.740  52.010  1.00  0.00           H
ATOM   1850  C   PHE A 702      24.970  47.590  51.490  1.00  0.00           C
ATOM   1851  O   PHE A 702      24.440  47.320  50.420  1.00  0.00           O
ATOM   1852  N   LEU A 703      25.470  48.760  51.750  1.00  0.00           N
ATOM   1853  HN  LEU A 703      25.820  49.060  52.630  1.00  0.00           H
ATOM   1854  CA  LEU A 703      25.630  49.890  50.800  1.00  0.00           C
ATOM   1855  HA  LEU A 703      24.660  50.150  50.390  1.00  0.00           H
ATOM   1856  CB  LEU A 703      26.190  51.130  51.480  1.00  0.00           C
ATOM   1857  HB1 LEU A 703      26.420  51.980  50.800  1.00  0.00           H
ATOM   1858  HB2 LEU A 703      27.170  50.950  51.960  1.00  0.00           H
ATOM   1859  CG  LEU A 703      25.330  51.770  52.570  1.00  0.00           C
ATOM   1860  HG  LEU A 703      24.920  50.990  53.240  1.00  0.00           H
ATOM   1861  CD1 LEU A 703      26.080  52.730  53.480  1.00  0.00           C
ATOM   1862 HD11 LEU A 703      27.020  52.220  53.750  1.00  0.00           H
ATOM   1863 HD12 LEU A 703      25.610  52.880  54.470  1.00  0.00           H
ATOM   1864 HD13 LEU A 703      26.240  53.710  52.970  1.00  0.00           H
ATOM   1865  CD2 LEU A 703      24.130  52.580  51.960  1.00  0.00           C
ATOM   1866 HD21 LEU A 703      23.630  53.120  52.800  1.00  0.00           H
ATOM   1867 HD22 LEU A 703      23.390  51.810  51.620  1.00  0.00           H
ATOM   1868 HD23 LEU A 703      24.420  53.240  51.110  1.00  0.00           H
ATOM   1869  C   LEU A 703      26.440  49.570  49.540  1.00  0.00           C
ATOM   1870  O   LEU A 703      26.150  49.960  48.390  1.00  0.00           O
ATOM   1871  N   CYS A 704      27.520  48.800  49.580  1.00  0.00           N
ATOM   1872  HN  CYS A 704      27.820  48.600  50.510  1.00  0.00           H
ATOM   1873  CA  CYS A 704      28.180  48.230  48.470  1.00  0.00           C
ATOM   1874  HA  CYS A 704      28.650  49.070  47.960  1.00  0.00           H
ATOM   1875  CB  CYS A 704      29.490  47.500  48.930  1.00  0.00           C
ATOM   1876  HB1 CYS A 704      29.160  46.630  49.550  1.00  0.00           H
ATOM   1877  HB2 CYS A 704      30.060  48.220  49.560  1.00  0.00           H
ATOM   1878  SG  CYS A 704      30.630  47.020  47.600  1.00  0.00           S
ATOM   1879  HG1 CYS A 704      31.510  46.430  48.390  1.00  0.00           H
ATOM   1880  C   CYS A 704      27.320  47.320  47.600  1.00  0.00           C
ATOM   1881  O   CYS A 704      27.330  47.460  46.390  1.00  0.00           O
ATOM   1882  N   ILE A 705      26.510  46.450  48.260  1.00  0.00           N
ATOM   1883  HN  ILE A 705      26.550  46.380  49.270  1.00  0.00           H
ATOM   1884  CA  ILE A 705      25.640  45.460  47.660  1.00  0.00           C
ATOM   1885  HA  ILE A 705      26.210  45.040  46.850  1.00  0.00           H
ATOM   1886  CB  ILE A 705      25.200  44.340  48.550  1.00  0.00           C
ATOM   1887  HB  ILE A 705      24.800  44.800  49.480  1.00  0.00           H
ATOM   1888  CG2 ILE A 705      24.050  43.510  47.940  1.00  0.00           C
ATOM   1889 HG21 ILE A 705      23.780  42.750  48.700  1.00  0.00           H
ATOM   1890 HG22 ILE A 705      24.240  43.050  46.940  1.00  0.00           H
ATOM   1891 HG23 ILE A 705      23.110  44.100  47.830  1.00  0.00           H
ATOM   1892  CG1 ILE A 705      26.470  43.510  48.890  1.00  0.00           C
ATOM   1893 HG11 ILE A 705      27.400  44.110  49.030  1.00  0.00           H
ATOM   1894 HG12 ILE A 705      26.670  42.830  48.030  1.00  0.00           H
ATOM   1895  CD  ILE A 705      26.420  42.570  50.170  1.00  0.00           C
ATOM   1896  HD1 ILE A 705      26.350  43.130  51.130  1.00  0.00           H
ATOM   1897  HD2 ILE A 705      27.300  41.900  50.280  1.00  0.00           H
ATOM   1898  HD3 ILE A 705      25.620  41.810  50.050  1.00  0.00           H
ATOM   1899  C   ILE A 705      24.470  46.220  46.990  1.00  0.00           C
ATOM   1900  O   ILE A 705      24.060  45.900  45.830  1.00  0.00           O
ATOM   1901  N   VAL A 706      23.940  47.250  47.580  1.00  0.00           N
ATOM   1902  HN  VAL A 706      24.290  47.510  48.480  1.00  0.00           H
ATOM   1903  CA  VAL A 706      22.860  48.160  47.050  1.00  0.00           C
ATOM   1904  HA  VAL A 706      21.990  47.550  46.830  1.00  0.00           H
ATOM   1905  CB  VAL A 706      22.470  49.200  48.060  1.00  0.00           C
ATOM   1906  HB  VAL A 706      23.460  49.590  48.390  1.00  0.00           H
ATOM   1907  CG1 VAL A 706      21.600  50.400  47.470  1.00  0.00           C
ATOM   1908 HG11 VAL A 706      20.610  50.000  47.150  1.00  0.00           H
ATOM   1909 HG12 VAL A 706      22.120  51.010  46.690  1.00  0.00           H
ATOM   1910 HG13 VAL A 706      21.390  51.080  48.320  1.00  0.00           H
ATOM   1911  CG2 VAL A 706      21.770  48.510  49.160  1.00  0.00           C
ATOM   1912 HG21 VAL A 706      22.210  47.530  49.480  1.00  0.00           H
ATOM   1913 HG22 VAL A 706      20.750  48.150  48.910  1.00  0.00           H
ATOM   1914 HG23 VAL A 706      21.700  49.060  50.130  1.00  0.00           H
ATOM   1915  C   VAL A 706      23.360  48.810  45.750  1.00  0.00           C
ATOM   1916  O   VAL A 706      22.650  48.840  44.770  1.00  0.00           O
ATOM   1917  N   LEU A 707      24.640  49.240  45.850  1.00  0.00           N
ATOM   1918  HN  LEU A 707      25.160  49.160  46.700  1.00  0.00           H
ATOM   1919  CA  LEU A 707      25.400  49.840  44.760  1.00  0.00           C
ATOM   1920  HA  LEU A 707      24.810  50.680  44.420  1.00  0.00           H
ATOM   1921  CB  LEU A 707      26.760  50.410  45.330  1.00  0.00           C
ATOM   1922  HB1 LEU A 707      27.460  49.670  45.760  1.00  0.00           H
ATOM   1923  HB2 LEU A 707      26.470  51.060  46.180  1.00  0.00           H
ATOM   1924  CG  LEU A 707      27.660  51.270  44.450  1.00  0.00           C
ATOM   1925  HG  LEU A 707      26.940  51.730  43.730  1.00  0.00           H
ATOM   1926  CD1 LEU A 707      28.270  52.490  45.180  1.00  0.00           C
ATOM   1927 HD11 LEU A 707      28.980  52.970  44.470  1.00  0.00           H
ATOM   1928 HD12 LEU A 707      28.720  52.170  46.130  1.00  0.00           H
ATOM   1929 HD13 LEU A 707      27.420  53.180  45.330  1.00  0.00           H
ATOM   1930  CD2 LEU A 707      28.680  50.450  43.760  1.00  0.00           C
ATOM   1931 HD21 LEU A 707      29.360  50.030  44.520  1.00  0.00           H
ATOM   1932 HD22 LEU A 707      29.200  51.100  43.010  1.00  0.00           H
ATOM   1933 HD23 LEU A 707      28.240  49.650  43.130  1.00  0.00           H
ATOM   1934  C   LEU A 707      25.630  48.950  43.590  1.00  0.00           C
ATOM   1935  O   LEU A 707      25.210  49.250  42.500  1.00  0.00           O
ATOM   1936  N   VAL A 708      26.200  47.740  43.740  1.00  0.00           N
ATOM   1937  HN  VAL A 708      26.650  47.510  44.600  1.00  0.00           H
ATOM   1938  CA  VAL A 708      26.130  46.760  42.600  1.00  0.00           C
ATOM   1939  HA  VAL A 708      26.540  47.290  41.750  1.00  0.00           H
ATOM   1940  CB  VAL A 708      26.940  45.510  42.930  1.00  0.00           C
ATOM   1941  HB  VAL A 708      26.480  45.030  43.830  1.00  0.00           H
ATOM   1942  CG1 VAL A 708      26.930  44.430  41.770  1.00  0.00           C
ATOM   1943 HG11 VAL A 708      27.800  43.770  41.950  1.00  0.00           H
ATOM   1944 HG12 VAL A 708      26.920  44.900  40.770  1.00  0.00           H
ATOM   1945 HG13 VAL A 708      25.980  43.860  41.820  1.00  0.00           H
ATOM   1946  CG2 VAL A 708      28.420  45.870  43.210  1.00  0.00           C
ATOM   1947 HG21 VAL A 708      28.870  44.850  43.300  1.00  0.00           H
ATOM   1948 HG22 VAL A 708      28.630  46.370  44.170  1.00  0.00           H
ATOM   1949 HG23 VAL A 708      28.930  46.380  42.360  1.00  0.00           H
ATOM   1950  C   VAL A 708      24.770  46.330  42.070  1.00  0.00           C
ATOM   1951  O   VAL A 708      24.410  46.380  40.880  1.00  0.00           O
ATOM   1952  N   ALA A 709      23.830  45.970  43.010  1.00  0.00           N
ATOM   1953  HN  ALA A 709      23.880  46.030  44.000  1.00  0.00           H
ATOM   1954  CA  ALA A 709      22.430  45.670  42.630  1.00  0.00           C
ATOM   1955  HA  ALA A 709      22.460  44.730  42.100  1.00  0.00           H
ATOM   1956  CB  ALA A 709      21.600  45.540  43.960  1.00  0.00           C
ATOM   1957  HB1 ALA A 709      21.640  46.330  44.730  1.00  0.00           H
ATOM   1958  HB2 ALA A 709      21.950  44.600  44.430  1.00  0.00           H
ATOM   1959  HB3 ALA A 709      20.520  45.340  43.730  1.00  0.00           H
ATOM   1960  C   ALA A 709      21.710  46.790  41.810  1.00  0.00           C
ATOM   1961  O   ALA A 709      20.900  46.470  40.920  1.00  0.00           O
ATOM   1962  N   THR A 710      22.070  48.070  42.000  1.00  0.00           N
ATOM   1963  HN  THR A 710      22.730  48.370  42.690  1.00  0.00           H
ATOM   1964  CA  THR A 710      21.360  49.150  41.200  1.00  0.00           C
ATOM   1965  HA  THR A 710      20.380  48.940  40.810  1.00  0.00           H
ATOM   1966  CB  THR A 710      21.260  50.490  42.070  1.00  0.00           C
ATOM   1967  HB  THR A 710      21.140  51.350  41.400  1.00  0.00           H
ATOM   1968  OG1 THR A 710      22.400  50.900  42.840  1.00  0.00           O
ATOM   1969  HG1 THR A 710      22.410  50.260  43.560  1.00  0.00           H
ATOM   1970  CG2 THR A 710      20.080  50.460  43.080  1.00  0.00           C
ATOM   1971 HG21 THR A 710      20.300  49.880  43.990  1.00  0.00           H
ATOM   1972 HG22 THR A 710      19.160  50.000  42.650  1.00  0.00           H
ATOM   1973 HG23 THR A 710      19.800  51.500  43.330  1.00  0.00           H
ATOM   1974  C   THR A 710      22.200  49.540  40.010  1.00  0.00           C
ATOM   1975  O   THR A 710      21.940  50.500  39.280  1.00  0.00           O
ATOM   1976  N   ASP A 711      23.350  48.870  39.840  1.00  0.00           N
ATOM   1977  HN  ASP A 711      23.640  48.180  40.510  1.00  0.00           H
ATOM   1978  CA  ASP A 711      24.230  49.020  38.720  1.00  0.00           C
ATOM   1979  HA  ASP A 711      24.850  48.150  38.860  1.00  0.00           H
ATOM   1980  CB  ASP A 711      23.530  48.770  37.350  1.00  0.00           C
ATOM   1981  HB1 ASP A 711      22.810  49.610  37.250  1.00  0.00           H
ATOM   1982  HB2 ASP A 711      23.080  47.750  37.340  1.00  0.00           H
ATOM   1983  CG  ASP A 711      24.470  48.910  36.120  1.00  0.00           C
ATOM   1984  OD1 ASP A 711      25.240  49.860  35.920  1.00  0.00           O
ATOM   1985  OD2 ASP A 711      24.410  47.910  35.310  1.00  0.00           O
ATOM   1986  C   ASP A 711      25.240  50.140  38.890  1.00  0.00           C
ATOM   1987  O   ASP A 711      24.880  51.260  39.320  1.00  0.00           O
ATOM   1988  N   ALA A 712      26.500  49.850  38.610  1.00  0.00           N
ATOM   1989  HN  ALA A 712      26.800  48.920  38.370  1.00  0.00           H
ATOM   1990  CA  ALA A 712      27.670  50.670  38.990  1.00  0.00           C
ATOM   1991  HA  ALA A 712      27.350  51.440  39.680  1.00  0.00           H
ATOM   1992  CB  ALA A 712      28.630  49.730  39.770  1.00  0.00           C
ATOM   1993  HB1 ALA A 712      28.320  49.420  40.780  1.00  0.00           H
ATOM   1994  HB2 ALA A 712      29.550  50.340  39.970  1.00  0.00           H
ATOM   1995  HB3 ALA A 712      28.970  48.810  39.260  1.00  0.00           H
ATOM   1996  C   ALA A 712      28.310  51.350  37.810  1.00  0.00           C
ATOM   1997  O   ALA A 712      29.170  52.220  38.020  1.00  0.00           O
ATOM   1998  N   SER A 713      27.770  51.120  36.610  1.00  0.00           N
ATOM   1999  HN  SER A 713      26.920  50.610  36.490  1.00  0.00           H
ATOM   2000  CA  SER A 713      28.450  51.580  35.370  1.00  0.00           C
ATOM   2001  HA  SER A 713      29.500  51.290  35.430  1.00  0.00           H
ATOM   2002  CB  SER A 713      28.000  50.770  34.200  1.00  0.00           C
ATOM   2003  HB1 SER A 713      28.220  49.700  34.390  1.00  0.00           H
ATOM   2004  HB2 SER A 713      28.740  50.990  33.400  1.00  0.00           H
ATOM   2005  OG  SER A 713      26.620  50.850  33.960  1.00  0.00           O
ATOM   2006  HG1 SER A 713      26.250  50.470  34.760  1.00  0.00           H
ATOM   2007  C   SER A 713      28.390  53.080  35.150  1.00  0.00           C
ATOM   2008  O   SER A 713      29.270  53.710  34.540  1.00  0.00           O
ATOM   2009  N   SER A 714      27.140  53.650  35.540  1.00  0.00           N
ATOM   2010  HN  SER A 714      26.390  53.070  35.820  1.00  0.00           H
ATOM   2011  CA  SER A 714      26.870  55.130  35.370  1.00  0.00           C
ATOM   2012  HA  SER A 714      27.170  55.210  34.330  1.00  0.00           H
ATOM   2013  CB  SER A 714      25.370  55.580  35.580  1.00  0.00           C
ATOM   2014  HB1 SER A 714      25.170  56.660  35.410  1.00  0.00           H
ATOM   2015  HB2 SER A 714      24.980  55.400  36.610  1.00  0.00           H
ATOM   2016  OG  SER A 714      24.480  54.860  34.690  1.00  0.00           O
ATOM   2017  HG1 SER A 714      24.570  53.940  34.960  1.00  0.00           H
ATOM   2018  C   SER A 714      27.780  55.930  36.280  1.00  0.00           C
ATOM   2019  O   SER A 714      28.310  56.930  35.850  1.00  0.00           O
ATOM   2020  N   LEU A 715      28.000  55.330  37.470  1.00  0.00           N
ATOM   2021  HN  LEU A 715      27.480  54.540  37.800  1.00  0.00           H
ATOM   2022  CA  LEU A 715      29.090  55.820  38.300  1.00  0.00           C
ATOM   2023  HA  LEU A 715      28.750  56.830  38.470  1.00  0.00           H
ATOM   2024  CB  LEU A 715      28.940  55.130  39.810  1.00  0.00           C
ATOM   2025  HB1 LEU A 715      28.790  54.020  39.720  1.00  0.00           H
ATOM   2026  HB2 LEU A 715      27.960  55.570  40.110  1.00  0.00           H
ATOM   2027  CG  LEU A 715      30.000  55.420  40.910  1.00  0.00           C
ATOM   2028  HG  LEU A 715      30.960  55.170  40.420  1.00  0.00           H
ATOM   2029  CD1 LEU A 715      30.100  56.810  41.450  1.00  0.00           C
ATOM   2030 HD11 LEU A 715      30.500  57.550  40.730  1.00  0.00           H
ATOM   2031 HD12 LEU A 715      30.770  56.810  42.330  1.00  0.00           H
ATOM   2032 HD13 LEU A 715      29.070  57.180  41.690  1.00  0.00           H
ATOM   2033  CD2 LEU A 715      29.830  54.410  42.040  1.00  0.00           C
ATOM   2034 HD21 LEU A 715      30.750  54.390  42.660  1.00  0.00           H
ATOM   2035 HD22 LEU A 715      29.790  53.370  41.660  1.00  0.00           H
ATOM   2036 HD23 LEU A 715      28.920  54.590  42.650  1.00  0.00           H
ATOM   2037  C   LEU A 715      30.530  55.700  37.800  1.00  0.00           C
ATOM   2038  O   LEU A 715      31.300  56.650  38.080  1.00  0.00           O
ATOM   2039  N   VAL A 716      30.910  54.640  37.130  1.00  0.00           N
ATOM   2040  HN  VAL A 716      30.320  53.840  37.040  1.00  0.00           H
ATOM   2041  CA  VAL A 716      32.100  54.480  36.380  1.00  0.00           C
ATOM   2042  HA  VAL A 716      32.990  54.690  36.980  1.00  0.00           H
ATOM   2043  CB  VAL A 716      32.240  53.010  35.960  1.00  0.00           C
ATOM   2044  HB  VAL A 716      31.300  52.590  35.540  1.00  0.00           H
ATOM   2045  CG1 VAL A 716      33.290  52.910  34.880  1.00  0.00           C
ATOM   2046 HG11 VAL A 716      33.700  51.890  34.800  1.00  0.00           H
ATOM   2047 HG12 VAL A 716      34.210  53.520  35.050  1.00  0.00           H
ATOM   2048 HG13 VAL A 716      32.870  53.160  33.890  1.00  0.00           H
ATOM   2049  CG2 VAL A 716      32.630  52.180  37.170  1.00  0.00           C
ATOM   2050 HG21 VAL A 716      33.450  52.680  37.700  1.00  0.00           H
ATOM   2051 HG22 VAL A 716      32.920  51.140  36.900  1.00  0.00           H
ATOM   2052 HG23 VAL A 716      31.860  52.050  37.970  1.00  0.00           H
ATOM   2053  C   VAL A 716      32.270  55.500  35.260  1.00  0.00           C
ATOM   2054  O   VAL A 716      33.280  56.210  35.170  1.00  0.00           O
ATOM   2055  N   CYS A 717      31.210  55.760  34.460  1.00  0.00           N
ATOM   2056  HN  CYS A 717      30.460  55.100  34.400  1.00  0.00           H
ATOM   2057  CA  CYS A 717      31.170  56.880  33.570  1.00  0.00           C
ATOM   2058  HA  CYS A 717      32.050  56.840  32.930  1.00  0.00           H
ATOM   2059  CB  CYS A 717      29.960  56.820  32.670  1.00  0.00           C
ATOM   2060  HB1 CYS A 717      29.990  57.680  31.990  1.00  0.00           H
ATOM   2061  HB2 CYS A 717      29.010  56.720  33.250  1.00  0.00           H
ATOM   2062  SG  CYS A 717      30.030  55.350  31.530  1.00  0.00           S
ATOM   2063  HG1 CYS A 717      30.440  54.460  32.420  1.00  0.00           H
ATOM   2064  C   CYS A 717      31.280  58.340  34.170  1.00  0.00           C
ATOM   2065  O   CYS A 717      31.580  59.280  33.450  1.00  0.00           O
ATOM   2066  N   TYR A 718      31.080  58.430  35.540  1.00  0.00           N
ATOM   2067  HN  TYR A 718      30.770  57.690  36.120  1.00  0.00           H
ATOM   2068  CA  TYR A 718      31.070  59.740  36.130  1.00  0.00           C
ATOM   2069  HA  TYR A 718      30.750  60.550  35.470  1.00  0.00           H
ATOM   2070  CB  TYR A 718      30.100  59.750  37.290  1.00  0.00           C
ATOM   2071  HB1 TYR A 718      30.140  60.650  37.950  1.00  0.00           H
ATOM   2072  HB2 TYR A 718      30.390  58.910  37.960  1.00  0.00           H
ATOM   2073  CG  TYR A 718      28.660  59.740  36.900  1.00  0.00           C
ATOM   2074  CD1 TYR A 718      27.990  60.280  35.750  1.00  0.00           C
ATOM   2075  HD1 TYR A 718      28.510  60.810  34.960  1.00  0.00           H
ATOM   2076  CE1 TYR A 718      26.610  60.060  35.600  1.00  0.00           C
ATOM   2077  HE1 TYR A 718      26.030  60.430  34.760  1.00  0.00           H
ATOM   2078  CZ  TYR A 718      25.820  59.520  36.610  1.00  0.00           C
ATOM   2079  OH  TYR A 718      24.500  59.210  36.430  1.00  0.00           O
ATOM   2080  HH  TYR A 718      23.970  59.240  37.230  1.00  0.00           H
ATOM   2081  CD2 TYR A 718      27.810  59.090  37.880  1.00  0.00           C
ATOM   2082  HD2 TYR A 718      28.280  58.770  38.790  1.00  0.00           H
ATOM   2083  CE2 TYR A 718      26.450  59.000  37.740  1.00  0.00           C
ATOM   2084  HE2 TYR A 718      25.890  58.510  38.530  1.00  0.00           H
ATOM   2085  C   TYR A 718      32.490  60.140  36.550  1.00  0.00           C
ATOM   2086  O   TYR A 718      32.790  61.270  36.890  1.00  0.00           O
ATOM   2087  N   ILE A 719      33.430  59.170  36.620  1.00  0.00           N
ATOM   2088  HN  ILE A 719      33.330  58.310  36.120  1.00  0.00           H
ATOM   2089  CA  ILE A 719      34.780  59.420  37.060  1.00  0.00           C
ATOM   2090  HA  ILE A 719      34.820  60.320  37.620  1.00  0.00           H
ATOM   2091  CB  ILE A 719      35.300  58.150  37.910  1.00  0.00           C
ATOM   2092  HB  ILE A 719      35.120  57.240  37.300  1.00  0.00           H
ATOM   2093  CG2 ILE A 719      36.840  58.180  38.150  1.00  0.00           C
ATOM   2094 HG21 ILE A 719      37.160  57.350  38.810  1.00  0.00           H
ATOM   2095 HG22 ILE A 719      37.130  59.140  38.650  1.00  0.00           H
ATOM   2096 HG23 ILE A 719      37.370  58.260  37.170  1.00  0.00           H
ATOM   2097  CG1 ILE A 719      34.490  58.060  39.180  1.00  0.00           C
ATOM   2098 HG11 ILE A 719      34.760  57.100  39.660  1.00  0.00           H
ATOM   2099 HG12 ILE A 719      33.400  57.970  38.960  1.00  0.00           H
ATOM   2100  CD  ILE A 719      34.590  59.290  40.180  1.00  0.00           C
ATOM   2101  HD1 ILE A 719      35.470  59.190  40.850  1.00  0.00           H
ATOM   2102  HD2 ILE A 719      33.610  59.380  40.700  1.00  0.00           H
ATOM   2103  HD3 ILE A 719      34.650  60.180  39.520  1.00  0.00           H
ATOM   2104  C   ILE A 719      35.640  59.810  35.820  1.00  0.00           C
ATOM   2105  O   ILE A 719      35.340  59.450  34.700  1.00  0.00           O
ATOM   2106  N   THR A 720      36.750  60.560  36.030  1.00  0.00           N
ATOM   2107  HN  THR A 720      36.980  60.840  36.960  1.00  0.00           H
ATOM   2108  CA  THR A 720      37.670  60.950  34.920  1.00  0.00           C
ATOM   2109  HA  THR A 720      37.390  60.450  33.990  1.00  0.00           H
ATOM   2110  CB  THR A 720      37.750  62.460  34.710  1.00  0.00           C
ATOM   2111  HB  THR A 720      38.310  62.710  33.790  1.00  0.00           H
ATOM   2112  OG1 THR A 720      38.470  63.060  35.740  1.00  0.00           O
ATOM   2113  HG1 THR A 720      37.930  62.810  36.490  1.00  0.00           H
ATOM   2114  CG2 THR A 720      36.360  63.050  34.500  1.00  0.00           C
ATOM   2115 HG21 THR A 720      35.990  62.910  33.470  1.00  0.00           H
ATOM   2116 HG22 THR A 720      36.410  64.160  34.530  1.00  0.00           H
ATOM   2117 HG23 THR A 720      35.560  62.620  35.130  1.00  0.00           H
ATOM   2118  C   THR A 720      39.030  60.350  35.250  1.00  0.00           C
ATOM   2119  O   THR A 720      39.390  60.290  36.460  1.00  0.00           O
ATOM   2120  N   ARG A 721      39.710  59.900  34.250  1.00  0.00           N
ATOM   2121  HN  ARG A 721      39.410  60.190  33.330  1.00  0.00           H
ATOM   2122  CA  ARG A 721      41.090  59.460  34.340  1.00  0.00           C
ATOM   2123  HA  ARG A 721      41.070  58.470  34.790  1.00  0.00           H
ATOM   2124  CB  ARG A 721      41.660  59.310  32.950  1.00  0.00           C
ATOM   2125  HB1 ARG A 721      42.740  59.150  33.090  1.00  0.00           H
ATOM   2126  HB2 ARG A 721      41.550  60.260  32.360  1.00  0.00           H
ATOM   2127  CG  ARG A 721      41.130  58.190  32.120  1.00  0.00           C
ATOM   2128  HG1 ARG A 721      41.680  58.150  31.140  1.00  0.00           H
ATOM   2129  HG2 ARG A 721      40.030  58.320  32.020  1.00  0.00           H
ATOM   2130  CD  ARG A 721      41.250  56.860  32.810  1.00  0.00           C
ATOM   2131  HD1 ARG A 721      40.980  55.990  32.170  1.00  0.00           H
ATOM   2132  HD2 ARG A 721      40.620  56.740  33.710  1.00  0.00           H
ATOM   2133  NE  ARG A 721      42.660  56.690  33.270  1.00  0.00           N
ATOM   2134  HE  ARG A 721      43.390  56.870  32.620  1.00  0.00           H
ATOM   2135  CZ  ARG A 721      42.970  56.000  34.350  1.00  0.00           C
ATOM   2136  NH1 ARG A 721      42.080  55.590  35.230  1.00  0.00           N
ATOM   2137 HH11 ARG A 721      41.170  56.020  35.290  1.00  0.00           H
ATOM   2138 HH12 ARG A 721      42.460  54.940  35.880  1.00  0.00           H
ATOM   2139  NH2 ARG A 721      44.240  55.830  34.700  1.00  0.00           N
ATOM   2140 HH21 ARG A 721      44.930  56.170  34.050  1.00  0.00           H
ATOM   2141 HH22 ARG A 721      44.520  55.410  35.560  1.00  0.00           H
ATOM   2142  C   ARG A 721      42.070  60.370  35.140  1.00  0.00           C
ATOM   2143  O   ARG A 721      42.890  59.910  35.950  1.00  0.00           O
ATOM   2144  N   PHE A 722      41.920  61.740  35.090  1.00  0.00           N
ATOM   2145  HN  PHE A 722      41.320  62.100  34.370  1.00  0.00           H
ATOM   2146  CA  PHE A 722      42.630  62.770  35.860  1.00  0.00           C
ATOM   2147  HA  PHE A 722      43.660  62.800  35.510  1.00  0.00           H
ATOM   2148  CB  PHE A 722      41.950  64.050  35.460  1.00  0.00           C
ATOM   2149  HB1 PHE A 722      40.860  63.910  35.610  1.00  0.00           H
ATOM   2150  HB2 PHE A 722      41.980  64.160  34.370  1.00  0.00           H
ATOM   2151  CG  PHE A 722      42.430  65.370  36.120  1.00  0.00           C
ATOM   2152  CD1 PHE A 722      43.270  66.260  35.410  1.00  0.00           C
ATOM   2153  HD1 PHE A 722      43.780  65.960  34.510  1.00  0.00           H
ATOM   2154  CE1 PHE A 722      43.370  67.580  35.850  1.00  0.00           C
ATOM   2155  HE1 PHE A 722      44.120  68.110  35.300  1.00  0.00           H
ATOM   2156  CZ  PHE A 722      42.650  68.130  36.790  1.00  0.00           C
ATOM   2157  HZ  PHE A 722      42.730  69.180  37.040  1.00  0.00           H
ATOM   2158  CD2 PHE A 722      41.660  65.930  37.170  1.00  0.00           C
ATOM   2159  HD2 PHE A 722      40.950  65.260  37.620  1.00  0.00           H
ATOM   2160  CE2 PHE A 722      41.720  67.280  37.450  1.00  0.00           C
ATOM   2161  HE2 PHE A 722      41.230  67.520  38.380  1.00  0.00           H
ATOM   2162  C   PHE A 722      42.600  62.600  37.310  1.00  0.00           C
ATOM   2163  O   PHE A 722      43.610  62.660  38.030  1.00  0.00           O
ATOM   2164  N   THR A 723      41.370  62.340  37.840  1.00  0.00           N
ATOM   2165  HN  THR A 723      40.550  62.260  37.280  1.00  0.00           H
ATOM   2166  CA  THR A 723      41.110  62.080  39.210  1.00  0.00           C
ATOM   2167  HA  THR A 723      41.680  62.840  39.720  1.00  0.00           H
ATOM   2168  CB  THR A 723      39.540  62.190  39.500  1.00  0.00           C
ATOM   2169  HB  THR A 723      39.270  61.460  40.280  1.00  0.00           H
ATOM   2170  OG1 THR A 723      38.750  62.060  38.340  1.00  0.00           O
ATOM   2171  HG1 THR A 723      39.050  61.240  37.940  1.00  0.00           H
ATOM   2172  CG2 THR A 723      39.400  63.600  39.990  1.00  0.00           C
ATOM   2173 HG21 THR A 723      40.100  63.790  40.840  1.00  0.00           H
ATOM   2174 HG22 THR A 723      38.420  63.820  40.470  1.00  0.00           H
ATOM   2175 HG23 THR A 723      39.580  64.250  39.110  1.00  0.00           H
ATOM   2176  C   THR A 723      41.640  60.730  39.680  1.00  0.00           C
ATOM   2177  O   THR A 723      42.260  60.680  40.740  1.00  0.00           O
ATOM   2178  N   GLU A 724      41.450  59.650  38.890  1.00  0.00           N
ATOM   2179  HN  GLU A 724      41.010  59.740  38.000  1.00  0.00           H
ATOM   2180  CA  GLU A 724      41.930  58.350  39.280  1.00  0.00           C
ATOM   2181  HA  GLU A 724      41.590  58.130  40.280  1.00  0.00           H
ATOM   2182  CB  GLU A 724      41.460  57.250  38.230  1.00  0.00           C
ATOM   2183  HB1 GLU A 724      42.070  56.330  38.240  1.00  0.00           H
ATOM   2184  HB2 GLU A 724      41.500  57.530  37.140  1.00  0.00           H
ATOM   2185  CG  GLU A 724      39.980  56.800  38.430  1.00  0.00           C
ATOM   2186  HG1 GLU A 724      39.420  57.770  38.400  1.00  0.00           H
ATOM   2187  HG2 GLU A 724      39.920  56.210  39.370  1.00  0.00           H
ATOM   2188  CD  GLU A 724      39.560  55.760  37.390  1.00  0.00           C
ATOM   2189  OE1 GLU A 724      39.330  54.580  37.790  1.00  0.00           O
ATOM   2190  OE2 GLU A 724      39.520  56.140  36.200  1.00  0.00           O
ATOM   2191  C   GLU A 724      43.400  58.330  39.400  1.00  0.00           C
ATOM   2192  O   GLU A 724      43.970  57.860  40.410  1.00  0.00           O
ATOM   2193  N   GLU A 725      44.070  58.910  38.440  1.00  0.00           N
ATOM   2194  HN  GLU A 725      43.660  59.220  37.590  1.00  0.00           H
ATOM   2195  CA  GLU A 725      45.470  59.220  38.430  1.00  0.00           C
ATOM   2196  HA  GLU A 725      45.960  58.260  38.470  1.00  0.00           H
ATOM   2197  CB  GLU A 725      45.960  59.930  37.150  1.00  0.00           C
ATOM   2198  HB1 GLU A 725      47.030  60.190  37.250  1.00  0.00           H
ATOM   2199  HB2 GLU A 725      45.320  60.830  37.040  1.00  0.00           H
ATOM   2200  CG  GLU A 725      45.920  58.990  35.860  1.00  0.00           C
ATOM   2201  HG1 GLU A 725      44.940  58.550  35.580  1.00  0.00           H
ATOM   2202  HG2 GLU A 725      46.490  58.110  36.210  1.00  0.00           H
ATOM   2203  CD  GLU A 725      46.610  59.540  34.620  1.00  0.00           C
ATOM   2204  OE1 GLU A 725      46.180  60.680  34.210  1.00  0.00           O
ATOM   2205  OE2 GLU A 725      47.530  58.920  33.970  1.00  0.00           O
ATOM   2206  C   GLU A 725      46.040  59.820  39.680  1.00  0.00           C
ATOM   2207  O   GLU A 725      47.020  59.410  40.280  1.00  0.00           O
ATOM   2208  N   ALA A 726      45.380  60.890  40.090  1.00  0.00           N
ATOM   2209  HN  ALA A 726      44.570  61.230  39.620  1.00  0.00           H
ATOM   2210  CA  ALA A 726      45.620  61.640  41.310  1.00  0.00           C
ATOM   2211  HA  ALA A 726      46.670  61.900  41.310  1.00  0.00           H
ATOM   2212  CB  ALA A 726      44.580  62.800  41.380  1.00  0.00           C
ATOM   2213  HB1 ALA A 726      43.560  62.430  41.610  1.00  0.00           H
ATOM   2214  HB2 ALA A 726      44.570  63.260  40.370  1.00  0.00           H
ATOM   2215  HB3 ALA A 726      44.600  63.600  42.130  1.00  0.00           H
ATOM   2216  C   ALA A 726      45.450  60.770  42.640  1.00  0.00           C
ATOM   2217  O   ALA A 726      46.330  60.680  43.540  1.00  0.00           O
ATOM   2218  N   PHE A 727      44.290  60.000  42.740  1.00  0.00           N
ATOM   2219  HN  PHE A 727      43.620  60.110  42.020  1.00  0.00           H
ATOM   2220  CA  PHE A 727      44.100  59.060  43.800  1.00  0.00           C
ATOM   2221  HA  PHE A 727      44.090  59.570  44.750  1.00  0.00           H
ATOM   2222  CB  PHE A 727      42.640  58.560  43.550  1.00  0.00           C
ATOM   2223  HB1 PHE A 727      42.700  57.970  42.610  1.00  0.00           H
ATOM   2224  HB2 PHE A 727      42.150  59.540  43.350  1.00  0.00           H
ATOM   2225  CG  PHE A 727      42.130  57.680  44.660  1.00  0.00           C
ATOM   2226  CD1 PHE A 727      41.630  56.400  44.330  1.00  0.00           C
ATOM   2227  HD1 PHE A 727      41.850  55.950  43.380  1.00  0.00           H
ATOM   2228  CE1 PHE A 727      41.050  55.580  45.320  1.00  0.00           C
ATOM   2229  HE1 PHE A 727      40.660  54.670  44.880  1.00  0.00           H
ATOM   2230  CZ  PHE A 727      40.940  56.080  46.620  1.00  0.00           C
ATOM   2231  HZ  PHE A 727      40.480  55.550  47.440  1.00  0.00           H
ATOM   2232  CD2 PHE A 727      41.930  58.230  45.950  1.00  0.00           C
ATOM   2233  HD2 PHE A 727      42.360  59.170  46.270  1.00  0.00           H
ATOM   2234  CE2 PHE A 727      41.370  57.370  46.950  1.00  0.00           C
ATOM   2235  HE2 PHE A 727      41.340  57.810  47.940  1.00  0.00           H
ATOM   2236  C   PHE A 727      45.190  57.960  43.810  1.00  0.00           C
ATOM   2237  O   PHE A 727      45.760  57.680  44.850  1.00  0.00           O
ATOM   2238  N   ALA A 728      45.480  57.300  42.680  1.00  0.00           N
ATOM   2239  HN  ALA A 728      44.950  57.490  41.860  1.00  0.00           H
ATOM   2240  CA  ALA A 728      46.540  56.360  42.470  1.00  0.00           C
ATOM   2241  HA  ALA A 728      46.340  55.520  43.110  1.00  0.00           H
ATOM   2242  CB  ALA A 728      46.480  55.900  41.000  1.00  0.00           C
ATOM   2243  HB1 ALA A 728      47.290  55.190  40.740  1.00  0.00           H
ATOM   2244  HB2 ALA A 728      46.420  56.770  40.300  1.00  0.00           H
ATOM   2245  HB3 ALA A 728      45.500  55.400  40.870  1.00  0.00           H
ATOM   2246  C   ALA A 728      47.920  56.860  42.860  1.00  0.00           C
ATOM   2247  O   ALA A 728      48.680  56.240  43.600  1.00  0.00           O
ATOM   2248  N   ALA A 729      48.360  58.060  42.450  1.00  0.00           N
ATOM   2249  HN  ALA A 729      47.870  58.370  41.640  1.00  0.00           H
ATOM   2250  CA  ALA A 729      49.540  58.730  42.940  1.00  0.00           C
ATOM   2251  HA  ALA A 729      50.370  58.100  42.680  1.00  0.00           H
ATOM   2252  CB  ALA A 729      49.610  60.180  42.250  1.00  0.00           C
ATOM   2253  HB1 ALA A 729      50.520  60.710  42.560  1.00  0.00           H
ATOM   2254  HB2 ALA A 729      48.760  60.860  42.460  1.00  0.00           H
ATOM   2255  HB3 ALA A 729      49.710  59.940  41.170  1.00  0.00           H
ATOM   2256  C   ALA A 729      49.600  58.900  44.460  1.00  0.00           C
ATOM   2257  O   ALA A 729      50.620  58.590  45.100  1.00  0.00           O
ATOM   2258  N   LEU A 730      48.490  59.340  45.180  1.00  0.00           N
ATOM   2259  HN  LEU A 730      47.650  59.300  44.660  1.00  0.00           H
ATOM   2260  CA  LEU A 730      48.480  59.590  46.580  1.00  0.00           C
ATOM   2261  HA  LEU A 730      49.380  60.190  46.670  1.00  0.00           H
ATOM   2262  CB  LEU A 730      47.270  60.480  47.020  1.00  0.00           C
ATOM   2263  HB1 LEU A 730      46.340  59.870  47.080  1.00  0.00           H
ATOM   2264  HB2 LEU A 730      47.230  61.330  46.310  1.00  0.00           H
ATOM   2265  CG  LEU A 730      47.330  61.110  48.440  1.00  0.00           C
ATOM   2266  HG  LEU A 730      47.270  60.310  49.210  1.00  0.00           H
ATOM   2267  CD1 LEU A 730      48.650  61.730  48.660  1.00  0.00           C
ATOM   2268 HD11 LEU A 730      48.660  62.410  49.540  1.00  0.00           H
ATOM   2269 HD12 LEU A 730      48.920  62.390  47.820  1.00  0.00           H
ATOM   2270 HD13 LEU A 730      49.430  60.940  48.830  1.00  0.00           H
ATOM   2271  CD2 LEU A 730      46.290  62.200  48.560  1.00  0.00           C
ATOM   2272 HD21 LEU A 730      45.290  61.750  48.400  1.00  0.00           H
ATOM   2273 HD22 LEU A 730      46.460  62.920  47.740  1.00  0.00           H
ATOM   2274 HD23 LEU A 730      46.360  62.670  49.560  1.00  0.00           H
ATOM   2275  C   LEU A 730      48.530  58.350  47.370  1.00  0.00           C
ATOM   2276  O   LEU A 730      49.120  58.270  48.420  1.00  0.00           O
ATOM   2277  N   ILE A 731      47.960  57.240  46.900  1.00  0.00           N
ATOM   2278  HN  ILE A 731      47.390  57.200  46.080  1.00  0.00           H
ATOM   2279  CA  ILE A 731      48.130  55.910  47.590  1.00  0.00           C
ATOM   2280  HA  ILE A 731      47.970  56.030  48.650  1.00  0.00           H
ATOM   2281  CB  ILE A 731      47.240  54.820  47.120  1.00  0.00           C
ATOM   2282  HB  ILE A 731      47.420  54.690  46.030  1.00  0.00           H
ATOM   2283  CG2 ILE A 731      47.580  53.570  47.930  1.00  0.00           C
ATOM   2284 HG21 ILE A 731      48.650  53.300  47.840  1.00  0.00           H
ATOM   2285 HG22 ILE A 731      46.910  52.710  47.730  1.00  0.00           H
ATOM   2286 HG23 ILE A 731      47.410  53.720  49.020  1.00  0.00           H
ATOM   2287  CG1 ILE A 731      45.720  55.160  47.270  1.00  0.00           C
ATOM   2288 HG11 ILE A 731      45.210  54.280  46.830  1.00  0.00           H
ATOM   2289 HG12 ILE A 731      45.450  55.940  46.530  1.00  0.00           H
ATOM   2290  CD  ILE A 731      45.260  55.510  48.660  1.00  0.00           C
ATOM   2291  HD1 ILE A 731      45.610  54.790  49.460  1.00  0.00           H
ATOM   2292  HD2 ILE A 731      44.160  55.600  48.690  1.00  0.00           H
ATOM   2293  HD3 ILE A 731      45.610  56.540  48.890  1.00  0.00           H
ATOM   2294  C   ILE A 731      49.590  55.450  47.540  1.00  0.00           C
ATOM   2295  O   ILE A 731      50.140  55.000  48.520  1.00  0.00           O
ATOM   2296  N   CYS A 732      50.320  55.730  46.430  1.00  0.00           N
ATOM   2297  HN  CYS A 732      49.940  56.150  45.620  1.00  0.00           H
ATOM   2298  CA  CYS A 732      51.730  55.380  46.360  1.00  0.00           C
ATOM   2299  HA  CYS A 732      51.880  54.450  46.870  1.00  0.00           H
ATOM   2300  CB  CYS A 732      52.230  55.170  44.930  1.00  0.00           C
ATOM   2301  HB1 CYS A 732      53.220  54.680  44.960  1.00  0.00           H
ATOM   2302  HB2 CYS A 732      52.460  56.090  44.370  1.00  0.00           H
ATOM   2303  SG  CYS A 732      51.090  54.010  44.070  1.00  0.00           S
ATOM   2304  HG1 CYS A 732      49.980  54.740  44.150  1.00  0.00           H
ATOM   2305  C   CYS A 732      52.680  56.330  47.180  1.00  0.00           C
ATOM   2306  O   CYS A 732      53.680  55.910  47.750  1.00  0.00           O
ATOM   2307  N   ILE A 733      52.300  57.620  47.240  1.00  0.00           N
ATOM   2308  HN  ILE A 733      51.450  57.960  46.840  1.00  0.00           H
ATOM   2309  CA  ILE A 733      52.880  58.580  48.160  1.00  0.00           C
ATOM   2310  HA  ILE A 733      53.940  58.470  48.030  1.00  0.00           H
ATOM   2311  CB  ILE A 733      52.490  60.040  47.990  1.00  0.00           C
ATOM   2312  HB  ILE A 733      51.390  60.160  47.910  1.00  0.00           H
ATOM   2313  CG2 ILE A 733      53.050  60.970  49.030  1.00  0.00           C
ATOM   2314 HG21 ILE A 733      52.520  61.000  50.000  1.00  0.00           H
ATOM   2315 HG22 ILE A 733      52.900  62.030  48.710  1.00  0.00           H
ATOM   2316 HG23 ILE A 733      54.140  60.950  49.220  1.00  0.00           H
ATOM   2317  CG1 ILE A 733      53.040  60.440  46.590  1.00  0.00           C
ATOM   2318 HG11 ILE A 733      52.860  59.660  45.810  1.00  0.00           H
ATOM   2319 HG12 ILE A 733      54.100  60.740  46.640  1.00  0.00           H
ATOM   2320  CD  ILE A 733      52.300  61.690  46.120  1.00  0.00           C
ATOM   2321  HD1 ILE A 733      52.630  62.560  46.710  1.00  0.00           H
ATOM   2322  HD2 ILE A 733      51.210  61.480  46.270  1.00  0.00           H
ATOM   2323  HD3 ILE A 733      52.510  61.800  45.030  1.00  0.00           H
ATOM   2324  C   ILE A 733      52.750  58.160  49.540  1.00  0.00           C
ATOM   2325  O   ILE A 733      53.650  58.140  50.360  1.00  0.00           O
ATOM   2326  N   ILE A 734      51.550  57.770  49.970  1.00  0.00           N
ATOM   2327  HN  ILE A 734      50.810  57.710  49.290  1.00  0.00           H
ATOM   2328  CA  ILE A 734      51.150  57.280  51.300  1.00  0.00           C
ATOM   2329  HA  ILE A 734      51.390  58.060  52.000  1.00  0.00           H
ATOM   2330  CB  ILE A 734      49.660  57.140  51.570  1.00  0.00           C
ATOM   2331  HB  ILE A 734      49.210  56.660  50.680  1.00  0.00           H
ATOM   2332  CG2 ILE A 734      49.310  56.190  52.720  1.00  0.00           C
ATOM   2333 HG21 ILE A 734      49.720  56.500  53.700  1.00  0.00           H
ATOM   2334 HG22 ILE A 734      49.730  55.190  52.470  1.00  0.00           H
ATOM   2335 HG23 ILE A 734      48.210  56.130  52.780  1.00  0.00           H
ATOM   2336  CG1 ILE A 734      48.980  58.540  51.670  1.00  0.00           C
ATOM   2337 HG11 ILE A 734      47.920  58.320  51.400  1.00  0.00           H
ATOM   2338 HG12 ILE A 734      49.220  59.220  50.840  1.00  0.00           H
ATOM   2339  CD  ILE A 734      49.070  59.290  53.040  1.00  0.00           C
ATOM   2340  HD1 ILE A 734      48.790  60.360  52.890  1.00  0.00           H
ATOM   2341  HD2 ILE A 734      50.120  59.240  53.390  1.00  0.00           H
ATOM   2342  HD3 ILE A 734      48.360  58.830  53.770  1.00  0.00           H
ATOM   2343  C   ILE A 734      51.970  56.020  51.640  1.00  0.00           C
ATOM   2344  O   ILE A 734      52.440  55.870  52.710  1.00  0.00           O
ATOM   2345  N   PHE A 735      52.200  55.080  50.700  1.00  0.00           N
ATOM   2346  HN  PHE A 735      51.790  55.180  49.790  1.00  0.00           H
ATOM   2347  CA  PHE A 735      53.030  53.930  51.000  1.00  0.00           C
ATOM   2348  HA  PHE A 735      52.580  53.470  51.870  1.00  0.00           H
ATOM   2349  CB  PHE A 735      52.910  52.850  49.900  1.00  0.00           C
ATOM   2350  HB1 PHE A 735      53.640  52.020  49.940  1.00  0.00           H
ATOM   2351  HB2 PHE A 735      53.080  53.380  48.930  1.00  0.00           H
ATOM   2352  CG  PHE A 735      51.530  52.300  49.740  1.00  0.00           C
ATOM   2353  CD1 PHE A 735      50.610  52.270  50.810  1.00  0.00           C
ATOM   2354  HD1 PHE A 735      50.810  52.620  51.810  1.00  0.00           H
ATOM   2355  CE1 PHE A 735      49.360  51.700  50.600  1.00  0.00           C
ATOM   2356  HE1 PHE A 735      48.690  51.690  51.440  1.00  0.00           H
ATOM   2357  CZ  PHE A 735      49.060  51.010  49.390  1.00  0.00           C
ATOM   2358  HZ  PHE A 735      48.080  50.560  49.330  1.00  0.00           H
ATOM   2359  CD2 PHE A 735      51.190  51.690  48.550  1.00  0.00           C
ATOM   2360  HD2 PHE A 735      52.010  51.650  47.850  1.00  0.00           H
ATOM   2361  CE2 PHE A 735      49.940  51.000  48.340  1.00  0.00           C
ATOM   2362  HE2 PHE A 735      49.700  50.430  47.450  1.00  0.00           H
ATOM   2363  C   PHE A 735      54.520  54.160  51.380  1.00  0.00           C
ATOM   2364  O   PHE A 735      55.030  53.480  52.270  1.00  0.00           O
ATOM   2365  N   ILE A 736      55.170  55.050  50.630  1.00  0.00           N
ATOM   2366  HN  ILE A 736      54.610  55.590  50.000  1.00  0.00           H
ATOM   2367  CA  ILE A 736      56.480  55.650  50.920  1.00  0.00           C
ATOM   2368  HA  ILE A 736      57.140  54.790  51.020  1.00  0.00           H
ATOM   2369  CB  ILE A 736      56.920  56.570  49.820  1.00  0.00           C
ATOM   2370  HB  ILE A 736      56.180  57.380  49.680  1.00  0.00           H
ATOM   2371  CG2 ILE A 736      58.300  57.140  50.090  1.00  0.00           C
ATOM   2372 HG21 ILE A 736      58.410  57.970  49.360  1.00  0.00           H
ATOM   2373 HG22 ILE A 736      59.120  56.400  50.050  1.00  0.00           H
ATOM   2374 HG23 ILE A 736      58.420  57.580  51.110  1.00  0.00           H
ATOM   2375  CG1 ILE A 736      56.990  55.760  48.560  1.00  0.00           C
ATOM   2376 HG11 ILE A 736      55.980  55.350  48.350  1.00  0.00           H
ATOM   2377 HG12 ILE A 736      57.670  54.880  48.680  1.00  0.00           H
ATOM   2378  CD  ILE A 736      57.280  56.550  47.250  1.00  0.00           C
ATOM   2379  HD1 ILE A 736      56.680  57.490  47.170  1.00  0.00           H
ATOM   2380  HD2 ILE A 736      57.100  55.950  46.330  1.00  0.00           H
ATOM   2381  HD3 ILE A 736      58.350  56.870  47.290  1.00  0.00           H
ATOM   2382  C   ILE A 736      56.390  56.360  52.290  1.00  0.00           C
ATOM   2383  O   ILE A 736      57.150  56.030  53.250  1.00  0.00           O
ATOM   2384  N   TYR A 737      55.400  57.280  52.460  1.00  0.00           N
ATOM   2385  HN  TYR A 737      54.790  57.580  51.730  1.00  0.00           H
ATOM   2386  CA  TYR A 737      55.170  58.180  53.600  1.00  0.00           C
ATOM   2387  HA  TYR A 737      56.140  58.640  53.790  1.00  0.00           H
ATOM   2388  CB  TYR A 737      54.140  59.290  53.110  1.00  0.00           C
ATOM   2389  HB1 TYR A 737      53.210  58.730  52.880  1.00  0.00           H
ATOM   2390  HB2 TYR A 737      54.560  59.800  52.210  1.00  0.00           H
ATOM   2391  CG  TYR A 737      53.920  60.280  54.210  1.00  0.00           C
ATOM   2392  CD1 TYR A 737      54.580  61.540  54.110  1.00  0.00           C
ATOM   2393  HD1 TYR A 737      55.070  61.820  53.190  1.00  0.00           H
ATOM   2394  CE1 TYR A 737      54.480  62.470  55.170  1.00  0.00           C
ATOM   2395  HE1 TYR A 737      54.850  63.470  54.950  1.00  0.00           H
ATOM   2396  CZ  TYR A 737      53.720  62.250  56.270  1.00  0.00           C
ATOM   2397  OH  TYR A 737      53.520  63.330  57.130  1.00  0.00           O
ATOM   2398  HH  TYR A 737      53.260  62.990  57.980  1.00  0.00           H
ATOM   2399  CD2 TYR A 737      53.060  60.080  55.400  1.00  0.00           C
ATOM   2400  HD2 TYR A 737      52.640  59.080  55.470  1.00  0.00           H
ATOM   2401  CE2 TYR A 737      53.080  61.030  56.440  1.00  0.00           C
ATOM   2402  HE2 TYR A 737      52.460  60.880  57.310  1.00  0.00           H
ATOM   2403  C   TYR A 737      54.950  57.460  54.990  1.00  0.00           C
ATOM   2404  O   TYR A 737      55.610  57.730  55.990  1.00  0.00           O
ATOM   2405  N   GLU A 738      54.130  56.380  55.000  1.00  0.00           N
ATOM   2406  HN  GLU A 738      53.710  56.040  54.170  1.00  0.00           H
ATOM   2407  CA  GLU A 738      54.050  55.520  56.160  1.00  0.00           C
ATOM   2408  HA  GLU A 738      53.770  56.150  56.990  1.00  0.00           H
ATOM   2409  CB  GLU A 738      52.870  54.490  56.140  1.00  0.00           C
ATOM   2410  HB1 GLU A 738      52.900  53.940  57.110  1.00  0.00           H
ATOM   2411  HB2 GLU A 738      53.040  53.860  55.240  1.00  0.00           H
ATOM   2412  CG  GLU A 738      51.470  55.090  55.940  1.00  0.00           C
ATOM   2413  HG1 GLU A 738      50.770  54.280  55.650  1.00  0.00           H
ATOM   2414  HG2 GLU A 738      51.490  55.860  55.150  1.00  0.00           H
ATOM   2415  CD  GLU A 738      50.930  55.780  57.170  1.00  0.00           C
ATOM   2416  OE1 GLU A 738      49.960  56.600  57.040  1.00  0.00           O
ATOM   2417  OE2 GLU A 738      51.210  55.440  58.370  1.00  0.00           O
ATOM   2418  C   GLU A 738      55.320  54.800  56.580  1.00  0.00           C
ATOM   2419  O   GLU A 738      55.700  54.800  57.790  1.00  0.00           O
ATOM   2420  N   ALA A 739      56.100  54.300  55.630  1.00  0.00           N
ATOM   2421  HN  ALA A 739      56.000  54.200  54.650  1.00  0.00           H
ATOM   2422  CA  ALA A 739      57.450  53.890  55.880  1.00  0.00           C
ATOM   2423  HA  ALA A 739      57.430  53.180  56.690  1.00  0.00           H
ATOM   2424  CB  ALA A 739      58.070  53.220  54.710  1.00  0.00           C
ATOM   2425  HB1 ALA A 739      58.440  53.940  53.940  1.00  0.00           H
ATOM   2426  HB2 ALA A 739      57.400  52.470  54.240  1.00  0.00           H
ATOM   2427  HB3 ALA A 739      58.970  52.710  55.110  1.00  0.00           H
ATOM   2428  C   ALA A 739      58.370  54.970  56.580  1.00  0.00           C
ATOM   2429  O   ALA A 739      59.120  54.590  57.460  1.00  0.00           O
ATOM   2430  N   LEU A 740      58.280  56.220  56.120  1.00  0.00           N
ATOM   2431  HN  LEU A 740      57.660  56.470  55.380  1.00  0.00           H
ATOM   2432  CA  LEU A 740      59.130  57.300  56.630  1.00  0.00           C
ATOM   2433  HA  LEU A 740      60.120  56.880  56.710  1.00  0.00           H
ATOM   2434  CB  LEU A 740      59.220  58.500  55.560  1.00  0.00           C
ATOM   2435  HB1 LEU A 740      59.950  59.290  55.850  1.00  0.00           H
ATOM   2436  HB2 LEU A 740      58.250  59.010  55.350  1.00  0.00           H
ATOM   2437  CG  LEU A 740      59.780  58.040  54.140  1.00  0.00           C
ATOM   2438  HG  LEU A 740      59.070  57.320  53.690  1.00  0.00           H
ATOM   2439  CD1 LEU A 740      59.830  59.200  53.070  1.00  0.00           C
ATOM   2440 HD11 LEU A 740      58.810  59.430  52.700  1.00  0.00           H
ATOM   2441 HD12 LEU A 740      60.510  59.020  52.220  1.00  0.00           H
ATOM   2442 HD13 LEU A 740      60.290  60.160  53.420  1.00  0.00           H
ATOM   2443  CD2 LEU A 740      61.240  57.570  54.250  1.00  0.00           C
ATOM   2444 HD21 LEU A 740      61.720  57.380  53.270  1.00  0.00           H
ATOM   2445 HD22 LEU A 740      61.290  56.670  54.890  1.00  0.00           H
ATOM   2446 HD23 LEU A 740      61.870  58.320  54.770  1.00  0.00           H
ATOM   2447  C   LEU A 740      58.650  57.790  57.990  1.00  0.00           C
ATOM   2448  O   LEU A 740      59.390  57.930  58.960  1.00  0.00           O
ATOM   2449  N   GLU A 741      57.320  58.020  58.140  1.00  0.00           N
ATOM   2450  HN  GLU A 741      56.640  57.830  57.440  1.00  0.00           H
ATOM   2451  CA  GLU A 741      56.690  58.360  59.450  1.00  0.00           C
ATOM   2452  HA  GLU A 741      57.030  59.350  59.720  1.00  0.00           H
ATOM   2453  CB  GLU A 741      55.130  58.370  59.310  1.00  0.00           C
ATOM   2454  HB1 GLU A 741      54.830  57.340  59.050  1.00  0.00           H
ATOM   2455  HB2 GLU A 741      54.920  59.070  58.480  1.00  0.00           H
ATOM   2456  CG  GLU A 741      54.400  58.700  60.510  1.00  0.00           C
ATOM   2457  HG1 GLU A 741      54.650  59.650  61.010  1.00  0.00           H
ATOM   2458  HG2 GLU A 741      54.630  57.940  61.290  1.00  0.00           H
ATOM   2459  CD  GLU A 741      52.890  58.660  60.250  1.00  0.00           C
ATOM   2460  OE1 GLU A 741      52.340  59.460  59.470  1.00  0.00           O
ATOM   2461  OE2 GLU A 741      52.210  57.820  60.890  1.00  0.00           O
ATOM   2462  C   GLU A 741      57.090  57.430  60.590  1.00  0.00           C
ATOM   2463  O   GLU A 741      57.330  57.930  61.760  1.00  0.00           O
ATOM   2464  N   LYS A 742      57.220  56.100  60.340  1.00  0.00           N
ATOM   2465  HN  LYS A 742      57.050  55.730  59.430  1.00  0.00           H
ATOM   2466  CA  LYS A 742      57.550  55.120  61.330  1.00  0.00           C
ATOM   2467  HA  LYS A 742      56.860  55.270  62.140  1.00  0.00           H
ATOM   2468  CB  LYS A 742      57.340  53.660  60.890  1.00  0.00           C
ATOM   2469  HB1 LYS A 742      57.820  52.970  61.610  1.00  0.00           H
ATOM   2470  HB2 LYS A 742      57.730  53.560  59.860  1.00  0.00           H
ATOM   2471  CG  LYS A 742      55.870  53.280  60.970  1.00  0.00           C
ATOM   2472  HG1 LYS A 742      55.820  52.350  60.380  1.00  0.00           H
ATOM   2473  HG2 LYS A 742      55.260  54.110  60.530  1.00  0.00           H
ATOM   2474  CD  LYS A 742      55.520  52.900  62.480  1.00  0.00           C
ATOM   2475  HD1 LYS A 742      55.830  53.710  63.180  1.00  0.00           H
ATOM   2476  HD2 LYS A 742      56.090  52.020  62.820  1.00  0.00           H
ATOM   2477  CE  LYS A 742      54.020  52.520  62.640  1.00  0.00           C
ATOM   2478  HE1 LYS A 742      53.890  52.000  63.620  1.00  0.00           H
ATOM   2479  HE2 LYS A 742      53.850  51.810  61.790  1.00  0.00           H
ATOM   2480  NZ  LYS A 742      53.220  53.710  62.730  1.00  0.00           N
ATOM   2481  HZ1 LYS A 742      52.210  53.510  62.820  1.00  0.00           H
ATOM   2482  HZ2 LYS A 742      53.290  54.260  61.850  1.00  0.00           H
ATOM   2483  HZ3 LYS A 742      53.560  54.410  63.430  1.00  0.00           H
ATOM   2484  C   LYS A 742      58.890  55.300  62.020  1.00  0.00           C
ATOM   2485  O   LYS A 742      58.880  54.980  63.190  1.00  0.00           O
ATOM   2486  N   LEU A 743      59.900  55.830  61.350  1.00  0.00           N
ATOM   2487  HN  LEU A 743      59.860  56.220  60.440  1.00  0.00           H
ATOM   2488  CA  LEU A 743      61.110  56.180  62.060  1.00  0.00           C
ATOM   2489  HA  LEU A 743      61.570  55.310  62.530  1.00  0.00           H
ATOM   2490  CB  LEU A 743      62.180  56.650  61.000  1.00  0.00           C
ATOM   2491  HB1 LEU A 743      63.190  56.830  61.410  1.00  0.00           H
ATOM   2492  HB2 LEU A 743      61.820  57.600  60.540  1.00  0.00           H
ATOM   2493  CG  LEU A 743      62.400  55.590  59.880  1.00  0.00           C
ATOM   2494  HG  LEU A 743      61.520  55.420  59.220  1.00  0.00           H
ATOM   2495  CD1 LEU A 743      63.530  56.070  58.920  1.00  0.00           C
ATOM   2496 HD11 LEU A 743      63.360  56.920  58.230  1.00  0.00           H
ATOM   2497 HD12 LEU A 743      63.660  55.240  58.190  1.00  0.00           H
ATOM   2498 HD13 LEU A 743      64.500  56.170  59.450  1.00  0.00           H
ATOM   2499  CD2 LEU A 743      62.740  54.150  60.380  1.00  0.00           C
ATOM   2500 HD21 LEU A 743      63.230  53.570  59.570  1.00  0.00           H
ATOM   2501 HD22 LEU A 743      61.890  53.590  60.820  1.00  0.00           H
ATOM   2502 HD23 LEU A 743      63.490  54.290  61.180  1.00  0.00           H
ATOM   2503  C   LEU A 743      61.000  57.180  63.140  1.00  0.00           C
ATOM   2504  O   LEU A 743      61.730  57.150  64.190  1.00  0.00           O
ATOM   2505  N   PHE A 744      60.080  58.120  63.040  1.00  0.00           N
ATOM   2506  HN  PHE A 744      59.460  58.180  62.250  1.00  0.00           H
ATOM   2507  CA  PHE A 744      59.830  59.030  64.080  1.00  0.00           C
ATOM   2508  HA  PHE A 744      60.770  59.500  64.340  1.00  0.00           H
ATOM   2509  CB  PHE A 744      59.020  60.210  63.620  1.00  0.00           C
ATOM   2510  HB1 PHE A 744      58.630  60.770  64.490  1.00  0.00           H
ATOM   2511  HB2 PHE A 744      58.180  59.730  63.070  1.00  0.00           H
ATOM   2512  CG  PHE A 744      59.840  61.170  62.720  1.00  0.00           C
ATOM   2513  CD1 PHE A 744      60.230  62.410  63.280  1.00  0.00           C
ATOM   2514  HD1 PHE A 744      59.950  62.670  64.290  1.00  0.00           H
ATOM   2515  CE1 PHE A 744      61.160  63.180  62.600  1.00  0.00           C
ATOM   2516  HE1 PHE A 744      61.600  64.080  63.000  1.00  0.00           H
ATOM   2517  CZ  PHE A 744      61.560  62.860  61.250  1.00  0.00           C
ATOM   2518  HZ  PHE A 744      62.260  63.440  60.680  1.00  0.00           H
ATOM   2519  CD2 PHE A 744      60.170  60.900  61.410  1.00  0.00           C
ATOM   2520  HD2 PHE A 744      59.840  59.940  61.030  1.00  0.00           H
ATOM   2521  CE2 PHE A 744      60.970  61.730  60.680  1.00  0.00           C
ATOM   2522  HE2 PHE A 744      61.170  61.380  59.680  1.00  0.00           H
ATOM   2523  C   PHE A 744      59.220  58.480  65.380  1.00  0.00           C
ATOM   2524  O   PHE A 744      59.640  58.880  66.420  1.00  0.00           O
ATOM   2525  N   ASP A 745      58.270  57.600  65.100  1.00  0.00           N
ATOM   2526  HN  ASP A 745      57.970  57.400  64.170  1.00  0.00           H
ATOM   2527  CA  ASP A 745      57.430  56.790  66.000  1.00  0.00           C
ATOM   2528  HA  ASP A 745      56.880  57.450  66.650  1.00  0.00           H
ATOM   2529  CB  ASP A 745      56.370  55.840  65.300  1.00  0.00           C
ATOM   2530  HB1 ASP A 745      56.110  54.940  65.910  1.00  0.00           H
ATOM   2531  HB2 ASP A 745      56.760  55.420  64.360  1.00  0.00           H
ATOM   2532  CG  ASP A 745      55.020  56.490  64.920  1.00  0.00           C
ATOM   2533  OD1 ASP A 745      54.690  57.600  65.380  1.00  0.00           O
ATOM   2534  OD2 ASP A 745      54.260  55.850  64.160  1.00  0.00           O
ATOM   2535  C   ASP A 745      58.320  55.830  66.880  1.00  0.00           C
ATOM   2536  O   ASP A 745      58.360  55.820  68.110  1.00  0.00           O
ATOM   2537  N   LEU A 746      59.270  55.180  66.230  1.00  0.00           N
ATOM   2538  HN  LEU A 746      59.280  55.130  65.230  1.00  0.00           H
ATOM   2539  CA  LEU A 746      60.390  54.500  66.860  1.00  0.00           C
ATOM   2540  HA  LEU A 746      60.150  53.820  67.650  1.00  0.00           H
ATOM   2541  CB  LEU A 746      61.270  53.780  65.840  1.00  0.00           C
ATOM   2542  HB1 LEU A 746      62.160  53.290  66.310  1.00  0.00           H
ATOM   2543  HB2 LEU A 746      61.600  54.590  65.150  1.00  0.00           H
ATOM   2544  CG  LEU A 746      60.400  52.770  64.990  1.00  0.00           C
ATOM   2545  HG  LEU A 746      59.420  53.280  64.920  1.00  0.00           H
ATOM   2546  CD1 LEU A 746      61.050  52.550  63.590  1.00  0.00           C
ATOM   2547 HD11 LEU A 746      62.140  52.320  63.700  1.00  0.00           H
ATOM   2548 HD12 LEU A 746      60.920  53.470  62.980  1.00  0.00           H
ATOM   2549 HD13 LEU A 746      60.590  51.680  63.070  1.00  0.00           H
ATOM   2550  CD2 LEU A 746      60.420  51.420  65.780  1.00  0.00           C
ATOM   2551 HD21 LEU A 746      60.150  51.530  66.860  1.00  0.00           H
ATOM   2552 HD22 LEU A 746      61.490  51.120  65.790  1.00  0.00           H
ATOM   2553 HD23 LEU A 746      59.790  50.630  65.340  1.00  0.00           H
ATOM   2554  C   LEU A 746      61.340  55.490  67.590  1.00  0.00           C
ATOM   2555  O   LEU A 746      61.810  55.210  68.640  1.00  0.00           O
ATOM   2556  N   GLY A 747      61.610  56.710  67.070  1.00  0.00           N
ATOM   2557  HN  GLY A 747      61.490  56.860  66.090  1.00  0.00           H
ATOM   2558  CA  GLY A 747      62.350  57.710  67.830  1.00  0.00           C
ATOM   2559  HA1 GLY A 747      62.330  58.550  67.140  1.00  0.00           H
ATOM   2560  HA2 GLY A 747      63.320  57.270  67.930  1.00  0.00           H
ATOM   2561  C   GLY A 747      61.720  58.130  69.170  1.00  0.00           C
ATOM   2562  O   GLY A 747      62.330  58.280  70.240  1.00  0.00           O
ATOM   2563  N   GLU A 748      60.390  58.320  69.200  1.00  0.00           N
ATOM   2564  HN  GLU A 748      59.850  58.330  68.360  1.00  0.00           H
ATOM   2565  CA  GLU A 748      59.650  58.440  70.460  1.00  0.00           C
ATOM   2566  HA  GLU A 748      59.890  59.390  70.940  1.00  0.00           H
ATOM   2567  CB  GLU A 748      58.110  58.550  70.210  1.00  0.00           C
ATOM   2568  HB1 GLU A 748      57.660  58.530  71.230  1.00  0.00           H
ATOM   2569  HB2 GLU A 748      57.690  57.670  69.690  1.00  0.00           H
ATOM   2570  CG  GLU A 748      57.830  59.980  69.620  1.00  0.00           C
ATOM   2571  HG1 GLU A 748      58.350  60.130  68.650  1.00  0.00           H
ATOM   2572  HG2 GLU A 748      58.100  60.760  70.380  1.00  0.00           H
ATOM   2573  CD  GLU A 748      56.360  60.240  69.350  1.00  0.00           C
ATOM   2574  OE1 GLU A 748      55.780  59.340  68.680  1.00  0.00           O
ATOM   2575  OE2 GLU A 748      55.750  61.250  69.860  1.00  0.00           O
ATOM   2576  C   GLU A 748      59.860  57.230  71.360  1.00  0.00           C
ATOM   2577  O   GLU A 748      60.240  57.380  72.490  1.00  0.00           O
ATOM   2578  N   THR A 749      59.630  56.030  70.800  1.00  0.00           N
ATOM   2579  HN  THR A 749      59.300  56.170  69.870  1.00  0.00           H
ATOM   2580  CA  THR A 749      59.670  54.690  71.380  1.00  0.00           C
ATOM   2581  HA  THR A 749      58.970  54.680  72.200  1.00  0.00           H
ATOM   2582  CB  THR A 749      59.100  53.620  70.450  1.00  0.00           C
ATOM   2583  HB  THR A 749      59.900  53.510  69.690  1.00  0.00           H
ATOM   2584  OG1 THR A 749      57.850  54.040  69.890  1.00  0.00           O
ATOM   2585  HG1 THR A 749      58.020  54.740  69.240  1.00  0.00           H
ATOM   2586  CG2 THR A 749      58.740  52.290  71.130  1.00  0.00           C
ATOM   2587 HG21 THR A 749      58.200  51.570  70.480  1.00  0.00           H
ATOM   2588 HG22 THR A 749      58.100  52.560  71.990  1.00  0.00           H
ATOM   2589 HG23 THR A 749      59.680  51.830  71.540  1.00  0.00           H
ATOM   2590  C   THR A 749      61.020  54.210  71.890  1.00  0.00           C
ATOM   2591  O   THR A 749      61.070  53.650  73.020  1.00  0.00           O
ATOM   2592  N   TYR A 750      62.180  54.340  71.170  1.00  0.00           N
ATOM   2593  HN  TYR A 750      62.130  54.820  70.290  1.00  0.00           H
ATOM   2594  CA  TYR A 750      63.560  53.930  71.500  1.00  0.00           C
ATOM   2595  HA  TYR A 750      63.540  53.480  72.490  1.00  0.00           H
ATOM   2596  CB  TYR A 750      64.040  52.900  70.520  1.00  0.00           C
ATOM   2597  HB1 TYR A 750      65.030  52.510  70.820  1.00  0.00           H
ATOM   2598  HB2 TYR A 750      64.120  53.410  69.530  1.00  0.00           H
ATOM   2599  CG  TYR A 750      63.080  51.690  70.410  1.00  0.00           C
ATOM   2600  CD1 TYR A 750      62.940  50.850  71.490  1.00  0.00           C
ATOM   2601  HD1 TYR A 750      63.650  50.910  72.310  1.00  0.00           H
ATOM   2602  CE1 TYR A 750      61.950  49.840  71.490  1.00  0.00           C
ATOM   2603  HE1 TYR A 750      61.900  49.200  72.350  1.00  0.00           H
ATOM   2604  CZ  TYR A 750      61.080  49.630  70.380  1.00  0.00           C
ATOM   2605  OH  TYR A 750      60.050  48.640  70.440  1.00  0.00           O
ATOM   2606  HH  TYR A 750      60.000  48.290  71.330  1.00  0.00           H
ATOM   2607  CD2 TYR A 750      62.400  51.380  69.230  1.00  0.00           C
ATOM   2608  HD2 TYR A 750      62.560  51.990  68.370  1.00  0.00           H
ATOM   2609  CE2 TYR A 750      61.420  50.320  69.260  1.00  0.00           C
ATOM   2610  HE2 TYR A 750      60.820  50.170  68.370  1.00  0.00           H
ATOM   2611  C   TYR A 750      64.570  55.140  71.590  1.00  0.00           C
ATOM   2612  O   TYR A 750      64.520  56.110  70.870  1.00  0.00           O
ATOM   2613  N   ALA A 751      65.530  54.980  72.560  1.00  0.00           N
ATOM   2614  HN  ALA A 751      65.530  54.130  73.080  1.00  0.00           H
ATOM   2615  CA  ALA A 751      66.560  55.900  72.830  1.00  0.00           C
ATOM   2616  HA  ALA A 751      66.250  56.910  72.640  1.00  0.00           H
ATOM   2617  CB  ALA A 751      67.080  55.830  74.270  1.00  0.00           C
ATOM   2618  HB1 ALA A 751      67.410  54.800  74.540  1.00  0.00           H
ATOM   2619  HB2 ALA A 751      66.240  56.010  74.970  1.00  0.00           H
ATOM   2620  HB3 ALA A 751      67.830  56.640  74.450  1.00  0.00           H
ATOM   2621  C   ALA A 751      67.780  55.710  71.880  1.00  0.00           C
ATOM   2622  O   ALA A 751      67.960  54.690  71.190  1.00  0.00           O
ATOM   2623  N   PHE A 752      68.500  56.890  71.720  1.00  0.00           N
ATOM   2624  HN  PHE A 752      68.200  57.710  72.220  1.00  0.00           H
ATOM   2625  CA  PHE A 752      69.600  56.980  70.800  1.00  0.00           C
ATOM   2626  HA  PHE A 752      69.420  56.190  70.080  1.00  0.00           H
ATOM   2627  CB  PHE A 752      69.570  58.330  70.140  1.00  0.00           C
ATOM   2628  HB1 PHE A 752      69.380  59.100  70.910  1.00  0.00           H
ATOM   2629  HB2 PHE A 752      68.620  58.450  69.570  1.00  0.00           H
ATOM   2630  CG  PHE A 752      70.670  58.740  69.200  1.00  0.00           C
ATOM   2631  CD1 PHE A 752      71.560  59.690  69.690  1.00  0.00           C
ATOM   2632  HD1 PHE A 752      71.330  60.210  70.600  1.00  0.00           H
ATOM   2633  CE1 PHE A 752      72.690  60.040  68.910  1.00  0.00           C
ATOM   2634  HE1 PHE A 752      73.280  60.810  69.380  1.00  0.00           H
ATOM   2635  CZ  PHE A 752      72.920  59.390  67.660  1.00  0.00           C
ATOM   2636  HZ  PHE A 752      73.850  59.580  67.140  1.00  0.00           H
ATOM   2637  CD2 PHE A 752      70.900  58.150  67.930  1.00  0.00           C
ATOM   2638  HD2 PHE A 752      70.170  57.430  67.580  1.00  0.00           H
ATOM   2639  CE2 PHE A 752      71.930  58.560  67.130  1.00  0.00           C
ATOM   2640  HE2 PHE A 752      72.090  58.050  66.190  1.00  0.00           H
ATOM   2641  C   PHE A 752      70.960  56.670  71.550  1.00  0.00           C
ATOM   2642  O   PHE A 752      71.070  56.760  72.780  1.00  0.00           O
ATOM   2643  N   PRO A 822      71.960  56.110  70.860  1.00  0.00           N
ATOM   2644  CD  PRO A 822      73.290  55.940  71.430  1.00  0.00           C
ATOM   2645  HD1 PRO A 822      73.240  55.190  72.250  1.00  0.00           H
ATOM   2646  HD2 PRO A 822      73.700  56.940  71.690  1.00  0.00           H
ATOM   2647  CA  PRO A 822      71.940  55.510  69.550  1.00  0.00           C
ATOM   2648  HA  PRO A 822      71.290  56.090  68.920  1.00  0.00           H
ATOM   2649  CB  PRO A 822      73.410  55.630  69.080  1.00  0.00           C
ATOM   2650  HB1 PRO A 822      73.570  56.660  68.680  1.00  0.00           H
ATOM   2651  HB2 PRO A 822      73.650  54.890  68.290  1.00  0.00           H
ATOM   2652  CG  PRO A 822      74.240  55.460  70.320  1.00  0.00           C
ATOM   2653  HG1 PRO A 822      74.640  54.450  70.480  1.00  0.00           H
ATOM   2654  HG2 PRO A 822      75.060  56.190  70.140  1.00  0.00           H
ATOM   2655  C   PRO A 822      71.230  54.160  69.570  1.00  0.00           C
ATOM   2656  O   PRO A 822      70.210  53.940  68.920  1.00  0.00           O
ATOM   2657  N   ASP A 823      71.810  53.200  70.340  1.00  0.00           N
ATOM   2658  HN  ASP A 823      72.670  53.300  70.840  1.00  0.00           H
ATOM   2659  CA  ASP A 823      71.230  51.880  70.650  1.00  0.00           C
ATOM   2660  HA  ASP A 823      72.070  51.200  70.590  1.00  0.00           H
ATOM   2661  CB  ASP A 823      70.660  51.890  72.140  1.00  0.00           C
ATOM   2662  HB1 ASP A 823      70.080  50.960  72.340  1.00  0.00           H
ATOM   2663  HB2 ASP A 823      70.040  52.800  72.190  1.00  0.00           H
ATOM   2664  CG  ASP A 823      71.730  52.040  73.170  1.00  0.00           C
ATOM   2665  OD1 ASP A 823      71.440  51.900  74.370  1.00  0.00           O
ATOM   2666  OD2 ASP A 823      72.930  52.210  72.860  1.00  0.00           O
ATOM   2667  C   ASP A 823      70.310  51.200  69.610  1.00  0.00           C
ATOM   2668  O   ASP A 823      70.700  50.910  68.470  1.00  0.00           O
ATOM   2669  N   VAL A 824      69.080  50.870  70.000  1.00  0.00           N
ATOM   2670  HN  VAL A 824      68.640  51.350  70.770  1.00  0.00           H
ATOM   2671  CA  VAL A 824      68.210  50.250  69.080  1.00  0.00           C
ATOM   2672  HA  VAL A 824      68.740  49.510  68.500  1.00  0.00           H
ATOM   2673  CB  VAL A 824      67.150  49.520  69.880  1.00  0.00           C
ATOM   2674  HB  VAL A 824      66.540  50.330  70.330  1.00  0.00           H
ATOM   2675  CG1 VAL A 824      66.070  48.780  68.970  1.00  0.00           C
ATOM   2676 HG11 VAL A 824      65.660  47.890  69.490  1.00  0.00           H
ATOM   2677 HG12 VAL A 824      66.450  48.360  68.020  1.00  0.00           H
ATOM   2678 HG13 VAL A 824      65.310  49.580  68.850  1.00  0.00           H
ATOM   2679  CG2 VAL A 824      67.550  48.800  71.220  1.00  0.00           C
ATOM   2680 HG21 VAL A 824      68.460  48.170  71.190  1.00  0.00           H
ATOM   2681 HG22 VAL A 824      66.670  48.360  71.730  1.00  0.00           H
ATOM   2682 HG23 VAL A 824      67.930  49.620  71.890  1.00  0.00           H
ATOM   2683  C   VAL A 824      67.630  51.170  68.020  1.00  0.00           C
ATOM   2684  O   VAL A 824      67.510  50.760  66.850  1.00  0.00           O
ATOM   2685  N   LEU A 825      67.510  52.430  68.310  1.00  0.00           N
ATOM   2686  HN  LEU A 825      67.670  52.670  69.260  1.00  0.00           H
ATOM   2687  CA  LEU A 825      67.070  53.430  67.320  1.00  0.00           C
ATOM   2688  HA  LEU A 825      66.190  52.960  66.920  1.00  0.00           H
ATOM   2689  CB  LEU A 825      66.810  54.710  68.100  1.00  0.00           C
ATOM   2690  HB1 LEU A 825      67.680  54.950  68.760  1.00  0.00           H
ATOM   2691  HB2 LEU A 825      65.960  54.460  68.770  1.00  0.00           H
ATOM   2692  CG  LEU A 825      66.530  55.990  67.270  1.00  0.00           C
ATOM   2693  HG  LEU A 825      67.420  56.230  66.660  1.00  0.00           H
ATOM   2694  CD1 LEU A 825      65.290  55.730  66.330  1.00  0.00           C
ATOM   2695 HD11 LEU A 825      65.620  55.120  65.470  1.00  0.00           H
ATOM   2696 HD12 LEU A 825      64.980  56.650  65.790  1.00  0.00           H
ATOM   2697 HD13 LEU A 825      64.380  55.300  66.780  1.00  0.00           H
ATOM   2698  CD2 LEU A 825      66.410  57.150  68.270  1.00  0.00           C
ATOM   2699 HD21 LEU A 825      67.360  57.210  68.830  1.00  0.00           H
ATOM   2700 HD22 LEU A 825      65.540  57.150  68.960  1.00  0.00           H
ATOM   2701 HD23 LEU A 825      66.380  58.050  67.610  1.00  0.00           H
ATOM   2702  C   LEU A 825      68.020  53.660  66.210  1.00  0.00           C
ATOM   2703  O   LEU A 825      67.650  53.750  65.020  1.00  0.00           O
ATOM   2704  N   PHE A 826      69.340  53.660  66.470  1.00  0.00           N
ATOM   2705  HN  PHE A 826      69.590  53.550  67.430  1.00  0.00           H
ATOM   2706  CA  PHE A 826      70.410  53.750  65.480  1.00  0.00           C
ATOM   2707  HA  PHE A 826      70.190  54.650  64.910  1.00  0.00           H
ATOM   2708  CB  PHE A 826      71.770  53.930  66.280  1.00  0.00           C
ATOM   2709  HB1 PHE A 826      71.740  53.100  67.020  1.00  0.00           H
ATOM   2710  HB2 PHE A 826      71.760  54.890  66.840  1.00  0.00           H
ATOM   2711  CG  PHE A 826      73.050  53.840  65.420  1.00  0.00           C
ATOM   2712  CD1 PHE A 826      73.710  55.010  65.020  1.00  0.00           C
ATOM   2713  HD1 PHE A 826      73.330  55.980  65.290  1.00  0.00           H
ATOM   2714  CE1 PHE A 826      74.790  54.840  64.180  1.00  0.00           C
ATOM   2715  HE1 PHE A 826      75.320  55.680  63.760  1.00  0.00           H
ATOM   2716  CZ  PHE A 826      75.230  53.590  63.680  1.00  0.00           C
ATOM   2717  HZ  PHE A 826      76.080  53.520  63.000  1.00  0.00           H
ATOM   2718  CD2 PHE A 826      73.460  52.540  64.960  1.00  0.00           C
ATOM   2719  HD2 PHE A 826      72.980  51.660  65.350  1.00  0.00           H
ATOM   2720  CE2 PHE A 826      74.540  52.470  64.130  1.00  0.00           C
ATOM   2721  HE2 PHE A 826      74.640  51.560  63.560  1.00  0.00           H
ATOM   2722  C   PHE A 826      70.420  52.470  64.510  1.00  0.00           C
ATOM   2723  O   PHE A 826      70.630  52.560  63.270  1.00  0.00           O
ATOM   2724  N   TRP A 827      70.150  51.220  65.100  1.00  0.00           N
ATOM   2725  HN  TRP A 827      70.210  51.030  66.070  1.00  0.00           H
ATOM   2726  CA  TRP A 827      70.290  50.150  64.230  1.00  0.00           C
ATOM   2727  HA  TRP A 827      71.070  50.240  63.490  1.00  0.00           H
ATOM   2728  CB  TRP A 827      70.700  48.880  64.940  1.00  0.00           C
ATOM   2729  HB1 TRP A 827      70.470  48.060  64.240  1.00  0.00           H
ATOM   2730  HB2 TRP A 827      69.980  48.770  65.800  1.00  0.00           H
ATOM   2731  CG  TRP A 827      72.130  48.780  65.460  1.00  0.00           C
ATOM   2732  CD1 TRP A 827      72.650  48.840  66.730  1.00  0.00           C
ATOM   2733  HD1 TRP A 827      72.090  48.820  67.660  1.00  0.00           H
ATOM   2734  NE1 TRP A 827      73.980  48.650  66.630  1.00  0.00           N
ATOM   2735  HE1 TRP A 827      74.680  48.960  67.250  1.00  0.00           H
ATOM   2736  CE2 TRP A 827      74.340  48.540  65.310  1.00  0.00           C
ATOM   2737  CD2 TRP A 827      73.140  48.540  64.560  1.00  0.00           C
ATOM   2738  CE3 TRP A 827      73.230  48.300  63.160  1.00  0.00           C
ATOM   2739  HE3 TRP A 827      72.280  48.450  62.670  1.00  0.00           H
ATOM   2740  CZ3 TRP A 827      74.440  48.150  62.500  1.00  0.00           C
ATOM   2741  HZ3 TRP A 827      74.520  48.100  61.420  1.00  0.00           H
ATOM   2742  CZ2 TRP A 827      75.550  48.260  64.710  1.00  0.00           C
ATOM   2743  HZ2 TRP A 827      76.440  48.140  65.300  1.00  0.00           H
ATOM   2744  CH2 TRP A 827      75.620  48.210  63.260  1.00  0.00           C
ATOM   2745  HH2 TRP A 827      76.620  48.010  62.900  1.00  0.00           H
ATOM   2746  C   TRP A 827      69.000  49.880  63.510  1.00  0.00           C
ATOM   2747  O   TRP A 827      69.070  49.300  62.400  1.00  0.00           O
ATOM   2748  N   CYS A 828      67.820  50.420  63.990  1.00  0.00           N
ATOM   2749  HN  CYS A 828      67.890  50.680  64.960  1.00  0.00           H
ATOM   2750  CA  CYS A 828      66.600  50.450  63.240  1.00  0.00           C
ATOM   2751  HA  CYS A 828      66.300  49.420  63.020  1.00  0.00           H
ATOM   2752  CB  CYS A 828      65.400  51.040  64.130  1.00  0.00           C
ATOM   2753  HB1 CYS A 828      64.570  51.100  63.400  1.00  0.00           H
ATOM   2754  HB2 CYS A 828      65.720  52.040  64.500  1.00  0.00           H
ATOM   2755  SG  CYS A 828      65.000  49.860  65.440  1.00  0.00           S
ATOM   2756  HG1 CYS A 828      66.110  50.100  66.110  1.00  0.00           H
ATOM   2757  C   CYS A 828      66.630  51.130  62.030  1.00  0.00           C
ATOM   2758  O   CYS A 828      66.250  50.550  61.040  1.00  0.00           O
ATOM   2759  N   VAL A 829      67.190  52.380  62.090  1.00  0.00           N
ATOM   2760  HN  VAL A 829      67.560  52.720  62.950  1.00  0.00           H
ATOM   2761  CA  VAL A 829      67.410  53.230  60.920  1.00  0.00           C
ATOM   2762  HA  VAL A 829      66.510  53.200  60.330  1.00  0.00           H
ATOM   2763  CB  VAL A 829      67.820  54.620  61.230  1.00  0.00           C
ATOM   2764  HB  VAL A 829      68.790  54.680  61.770  1.00  0.00           H
ATOM   2765  CG1 VAL A 829      67.960  55.560  59.980  1.00  0.00           C
ATOM   2766 HG11 VAL A 829      68.660  55.160  59.230  1.00  0.00           H
ATOM   2767 HG12 VAL A 829      68.350  56.550  60.300  1.00  0.00           H
ATOM   2768 HG13 VAL A 829      66.950  55.790  59.580  1.00  0.00           H
ATOM   2769  CG2 VAL A 829      66.810  55.250  62.260  1.00  0.00           C
ATOM   2770 HG21 VAL A 829      66.580  54.640  63.160  1.00  0.00           H
ATOM   2771 HG22 VAL A 829      65.810  55.390  61.790  1.00  0.00           H
ATOM   2772 HG23 VAL A 829      67.150  56.210  62.700  1.00  0.00           H
ATOM   2773  C   VAL A 829      68.400  52.660  59.900  1.00  0.00           C
ATOM   2774  O   VAL A 829      68.240  52.580  58.700  1.00  0.00           O
ATOM   2775  N   ILE A 830      69.540  52.080  60.450  1.00  0.00           N
ATOM   2776  HN  ILE A 830      69.720  52.040  61.430  1.00  0.00           H
ATOM   2777  CA  ILE A 830      70.440  51.200  59.540  1.00  0.00           C
ATOM   2778  HA  ILE A 830      70.730  51.810  58.700  1.00  0.00           H
ATOM   2779  CB  ILE A 830      71.750  50.820  60.270  1.00  0.00           C
ATOM   2780  HB  ILE A 830      71.540  50.410  61.270  1.00  0.00           H
ATOM   2781  CG2 ILE A 830      72.590  49.730  59.550  1.00  0.00           C
ATOM   2782 HG21 ILE A 830      72.020  48.790  59.390  1.00  0.00           H
ATOM   2783 HG22 ILE A 830      73.450  49.420  60.190  1.00  0.00           H
ATOM   2784 HG23 ILE A 830      72.850  50.080  58.520  1.00  0.00           H
ATOM   2785  CG1 ILE A 830      72.680  51.970  60.600  1.00  0.00           C
ATOM   2786 HG11 ILE A 830      73.180  51.720  61.560  1.00  0.00           H
ATOM   2787 HG12 ILE A 830      72.000  52.810  60.890  1.00  0.00           H
ATOM   2788  CD  ILE A 830      73.610  52.470  59.450  1.00  0.00           C
ATOM   2789  HD1 ILE A 830      72.980  52.440  58.530  1.00  0.00           H
ATOM   2790  HD2 ILE A 830      74.530  51.860  59.360  1.00  0.00           H
ATOM   2791  HD3 ILE A 830      73.950  53.510  59.610  1.00  0.00           H
ATOM   2792  C   ILE A 830      69.690  50.010  58.960  1.00  0.00           C
ATOM   2793  O   ILE A 830      69.930  49.630  57.810  1.00  0.00           O
ATOM   2794  N   LEU A 831      68.790  49.350  59.720  1.00  0.00           N
ATOM   2795  HN  LEU A 831      68.730  49.590  60.680  1.00  0.00           H
ATOM   2796  CA  LEU A 831      68.110  48.100  59.230  1.00  0.00           C
ATOM   2797  HA  LEU A 831      68.900  47.430  58.910  1.00  0.00           H
ATOM   2798  CB  LEU A 831      67.380  47.370  60.360  1.00  0.00           C
ATOM   2799  HB1 LEU A 831      66.430  47.930  60.540  1.00  0.00           H
ATOM   2800  HB2 LEU A 831      67.980  47.200  61.280  1.00  0.00           H
ATOM   2801  CG  LEU A 831      67.080  45.790  60.030  1.00  0.00           C
ATOM   2802  HG  LEU A 831      66.310  45.840  59.230  1.00  0.00           H
ATOM   2803  CD1 LEU A 831      68.250  44.900  59.510  1.00  0.00           C
ATOM   2804 HD11 LEU A 831      68.060  43.880  59.110  1.00  0.00           H
ATOM   2805 HD12 LEU A 831      68.980  44.830  60.350  1.00  0.00           H
ATOM   2806 HD13 LEU A 831      68.750  45.430  58.680  1.00  0.00           H
ATOM   2807  CD2 LEU A 831      66.450  45.110  61.280  1.00  0.00           C
ATOM   2808 HD21 LEU A 831      65.740  45.800  61.780  1.00  0.00           H
ATOM   2809 HD22 LEU A 831      67.240  44.910  62.030  1.00  0.00           H
ATOM   2810 HD23 LEU A 831      66.080  44.090  61.020  1.00  0.00           H
ATOM   2811  C   LEU A 831      67.240  48.470  58.030  1.00  0.00           C
ATOM   2812  O   LEU A 831      67.200  47.730  57.030  1.00  0.00           O
ATOM   2813  N   PHE A 832      66.520  49.540  58.210  1.00  0.00           N
ATOM   2814  HN  PHE A 832      66.610  49.920  59.130  1.00  0.00           H
ATOM   2815  CA  PHE A 832      65.550  50.140  57.240  1.00  0.00           C
ATOM   2816  HA  PHE A 832      64.840  49.320  57.190  1.00  0.00           H
ATOM   2817  CB  PHE A 832      64.990  51.400  57.980  1.00  0.00           C
ATOM   2818  HB1 PHE A 832      65.780  52.140  58.230  1.00  0.00           H
ATOM   2819  HB2 PHE A 832      64.570  51.100  58.950  1.00  0.00           H
ATOM   2820  CG  PHE A 832      63.890  51.980  57.160  1.00  0.00           C
ATOM   2821  CD1 PHE A 832      62.610  51.440  57.140  1.00  0.00           C
ATOM   2822  HD1 PHE A 832      62.520  50.510  57.680  1.00  0.00           H
ATOM   2823  CE1 PHE A 832      61.590  52.010  56.370  1.00  0.00           C
ATOM   2824  HE1 PHE A 832      60.570  51.670  56.320  1.00  0.00           H
ATOM   2825  CZ  PHE A 832      61.850  53.240  55.750  1.00  0.00           C
ATOM   2826  HZ  PHE A 832      61.070  53.790  55.250  1.00  0.00           H
ATOM   2827  CD2 PHE A 832      64.150  53.180  56.550  1.00  0.00           C
ATOM   2828  HD2 PHE A 832      65.150  53.570  56.550  1.00  0.00           H
ATOM   2829  CE2 PHE A 832      63.130  53.810  55.870  1.00  0.00           C
ATOM   2830  HE2 PHE A 832      63.200  54.790  55.430  1.00  0.00           H
ATOM   2831  C   PHE A 832      66.120  50.460  55.860  1.00  0.00           C
ATOM   2832  O   PHE A 832      65.860  49.890  54.830  1.00  0.00           O
ATOM   2833  N   PHE A 833      67.050  51.440  55.720  1.00  0.00           N
ATOM   2834  HN  PHE A 833      67.250  51.940  56.570  1.00  0.00           H
ATOM   2835  CA  PHE A 833      67.770  51.650  54.430  1.00  0.00           C
ATOM   2836  HA  PHE A 833      66.970  51.820  53.720  1.00  0.00           H
ATOM   2837  CB  PHE A 833      68.670  52.820  54.650  1.00  0.00           C
ATOM   2838  HB1 PHE A 833      69.260  52.870  53.710  1.00  0.00           H
ATOM   2839  HB2 PHE A 833      69.180  52.690  55.630  1.00  0.00           H
ATOM   2840  CG  PHE A 833      67.890  54.120  54.750  1.00  0.00           C
ATOM   2841  CD1 PHE A 833      67.900  54.890  55.960  1.00  0.00           C
ATOM   2842  HD1 PHE A 833      68.490  54.490  56.770  1.00  0.00           H
ATOM   2843  CE1 PHE A 833      67.160  56.090  56.070  1.00  0.00           C
ATOM   2844  HE1 PHE A 833      67.330  56.760  56.900  1.00  0.00           H
ATOM   2845  CZ  PHE A 833      66.400  56.480  54.980  1.00  0.00           C
ATOM   2846  HZ  PHE A 833      65.860  57.410  55.110  1.00  0.00           H
ATOM   2847  CD2 PHE A 833      67.020  54.500  53.760  1.00  0.00           C
ATOM   2848  HD2 PHE A 833      66.950  53.880  52.880  1.00  0.00           H
ATOM   2849  CE2 PHE A 833      66.280  55.710  53.870  1.00  0.00           C
ATOM   2850  HE2 PHE A 833      65.570  55.890  53.070  1.00  0.00           H
ATOM   2851  C   PHE A 833      68.560  50.430  53.870  1.00  0.00           C
ATOM   2852  O   PHE A 833      68.690  50.190  52.680  1.00  0.00           O
ATOM   2853  N   THR A 834      69.260  49.600  54.670  1.00  0.00           N
ATOM   2854  HN  THR A 834      69.220  49.780  55.650  1.00  0.00           H
ATOM   2855  CA  THR A 834      69.950  48.430  54.270  1.00  0.00           C
ATOM   2856  HA  THR A 834      70.630  48.710  53.480  1.00  0.00           H
ATOM   2857  CB  THR A 834      70.930  47.780  55.240  1.00  0.00           C
ATOM   2858  HB  THR A 834      71.340  46.850  54.780  1.00  0.00           H
ATOM   2859  OG1 THR A 834      70.340  47.510  56.470  1.00  0.00           O
ATOM   2860  HG1 THR A 834      70.320  48.360  56.930  1.00  0.00           H
ATOM   2861  CG2 THR A 834      72.160  48.680  55.490  1.00  0.00           C
ATOM   2862 HG21 THR A 834      71.870  49.430  56.270  1.00  0.00           H
ATOM   2863 HG22 THR A 834      72.420  49.210  54.550  1.00  0.00           H
ATOM   2864 HG23 THR A 834      72.940  48.020  55.920  1.00  0.00           H
ATOM   2865  C   THR A 834      69.000  47.450  53.640  1.00  0.00           C
ATOM   2866  O   THR A 834      69.280  46.870  52.550  1.00  0.00           O
ATOM   2867  N   THR A 835      67.840  47.330  54.180  1.00  0.00           N
ATOM   2868  HN  THR A 835      67.770  47.770  55.070  1.00  0.00           H
ATOM   2869  CA  THR A 835      66.730  46.470  53.590  1.00  0.00           C
ATOM   2870  HA  THR A 835      67.260  45.540  53.440  1.00  0.00           H
ATOM   2871  CB  THR A 835      65.540  46.340  54.560  1.00  0.00           C
ATOM   2872  HB  THR A 835      65.170  47.340  54.830  1.00  0.00           H
ATOM   2873  OG1 THR A 835      66.130  45.710  55.710  1.00  0.00           O
ATOM   2874  HG1 THR A 835      66.490  46.430  56.240  1.00  0.00           H
ATOM   2875  CG2 THR A 835      64.420  45.430  54.060  1.00  0.00           C
ATOM   2876 HG21 THR A 835      63.560  45.440  54.770  1.00  0.00           H
ATOM   2877 HG22 THR A 835      64.760  44.390  53.910  1.00  0.00           H
ATOM   2878 HG23 THR A 835      63.930  45.820  53.150  1.00  0.00           H
ATOM   2879  C   THR A 835      66.320  46.970  52.180  1.00  0.00           C
ATOM   2880  O   THR A 835      66.300  46.160  51.280  1.00  0.00           O
ATOM   2881  N   PHE A 836      66.070  48.270  52.030  1.00  0.00           N
ATOM   2882  HN  PHE A 836      66.040  48.820  52.860  1.00  0.00           H
ATOM   2883  CA  PHE A 836      65.740  49.020  50.860  1.00  0.00           C
ATOM   2884  HA  PHE A 836      64.860  48.600  50.380  1.00  0.00           H
ATOM   2885  CB  PHE A 836      65.480  50.480  51.240  1.00  0.00           C
ATOM   2886  HB1 PHE A 836      66.390  50.940  51.690  1.00  0.00           H
ATOM   2887  HB2 PHE A 836      64.810  50.620  52.110  1.00  0.00           H
ATOM   2888  CG  PHE A 836      65.110  51.240  50.010  1.00  0.00           C
ATOM   2889  CD1 PHE A 836      65.840  52.390  49.640  1.00  0.00           C
ATOM   2890  HD1 PHE A 836      66.780  52.660  50.080  1.00  0.00           H
ATOM   2891  CE1 PHE A 836      65.280  53.210  48.640  1.00  0.00           C
ATOM   2892  HE1 PHE A 836      65.860  54.050  48.330  1.00  0.00           H
ATOM   2893  CZ  PHE A 836      64.120  52.950  48.030  1.00  0.00           C
ATOM   2894  HZ  PHE A 836      63.820  53.510  47.150  1.00  0.00           H
ATOM   2895  CD2 PHE A 836      63.900  50.930  49.340  1.00  0.00           C
ATOM   2896  HD2 PHE A 836      63.410  50.050  49.720  1.00  0.00           H
ATOM   2897  CE2 PHE A 836      63.390  51.810  48.390  1.00  0.00           C
ATOM   2898  HE2 PHE A 836      62.430  51.720  47.910  1.00  0.00           H
ATOM   2899  C   PHE A 836      66.860  48.950  49.780  1.00  0.00           C
ATOM   2900  O   PHE A 836      66.600  48.730  48.560  1.00  0.00           O
ATOM   2901  N   PHE A 837      68.140  49.140  50.210  1.00  0.00           N
ATOM   2902  HN  PHE A 837      68.190  49.280  51.200  1.00  0.00           H
ATOM   2903  CA  PHE A 837      69.300  49.020  49.330  1.00  0.00           C
ATOM   2904  HA  PHE A 837      69.220  49.590  48.410  1.00  0.00           H
ATOM   2905  CB  PHE A 837      70.570  49.470  50.050  1.00  0.00           C
ATOM   2906  HB1 PHE A 837      71.400  49.200  49.370  1.00  0.00           H
ATOM   2907  HB2 PHE A 837      70.810  49.060  51.050  1.00  0.00           H
ATOM   2908  CG  PHE A 837      70.570  51.010  50.160  1.00  0.00           C
ATOM   2909  CD1 PHE A 837      71.000  51.680  51.390  1.00  0.00           C
ATOM   2910  HD1 PHE A 837      71.280  51.180  52.290  1.00  0.00           H
ATOM   2911  CE1 PHE A 837      71.010  53.080  51.450  1.00  0.00           C
ATOM   2912  HE1 PHE A 837      71.220  53.490  52.420  1.00  0.00           H
ATOM   2913  CZ  PHE A 837      70.490  53.760  50.400  1.00  0.00           C
ATOM   2914  HZ  PHE A 837      70.350  54.810  50.600  1.00  0.00           H
ATOM   2915  CD2 PHE A 837      70.220  51.820  49.080  1.00  0.00           C
ATOM   2916  HD2 PHE A 837      69.910  51.350  48.150  1.00  0.00           H
ATOM   2917  CE2 PHE A 837      70.110  53.220  49.160  1.00  0.00           C
ATOM   2918  HE2 PHE A 837      69.920  53.820  48.290  1.00  0.00           H
ATOM   2919  C   PHE A 837      69.580  47.570  48.840  1.00  0.00           C
ATOM   2920  O   PHE A 837      69.860  47.330  47.620  1.00  0.00           O
ATOM   2921  N   LEU A 838      69.540  46.520  49.740  1.00  0.00           N
ATOM   2922  HN  LEU A 838      69.390  46.760  50.700  1.00  0.00           H
ATOM   2923  CA  LEU A 838      69.780  45.090  49.510  1.00  0.00           C
ATOM   2924  HA  LEU A 838      70.770  44.940  49.100  1.00  0.00           H
ATOM   2925  CB  LEU A 838      69.740  44.280  50.790  1.00  0.00           C
ATOM   2926  HB1 LEU A 838      68.820  44.490  51.360  1.00  0.00           H
ATOM   2927  HB2 LEU A 838      70.540  44.620  51.480  1.00  0.00           H
ATOM   2928  CG  LEU A 838      69.950  42.700  50.590  1.00  0.00           C
ATOM   2929  HG  LEU A 838      69.150  42.320  49.900  1.00  0.00           H
ATOM   2930  CD1 LEU A 838      71.250  42.420  49.830  1.00  0.00           C
ATOM   2931 HD11 LEU A 838      72.220  42.590  50.350  1.00  0.00           H
ATOM   2932 HD12 LEU A 838      71.250  43.010  48.890  1.00  0.00           H
ATOM   2933 HD13 LEU A 838      71.190  41.340  49.570  1.00  0.00           H
ATOM   2934  CD2 LEU A 838      69.900  42.050  51.990  1.00  0.00           C
ATOM   2935 HD21 LEU A 838      68.970  42.350  52.520  1.00  0.00           H
ATOM   2936 HD22 LEU A 838      70.760  42.430  52.590  1.00  0.00           H
ATOM   2937 HD23 LEU A 838      69.950  40.940  51.920  1.00  0.00           H
ATOM   2938  C   LEU A 838      68.820  44.520  48.490  1.00  0.00           C
ATOM   2939  O   LEU A 838      69.280  43.920  47.540  1.00  0.00           O
ATOM   2940  N   SER A 839      67.490  44.870  48.610  1.00  0.00           N
ATOM   2941  HN  SER A 839      67.180  45.410  49.380  1.00  0.00           H
ATOM   2942  CA  SER A 839      66.350  44.430  47.780  1.00  0.00           C
ATOM   2943  HA  SER A 839      66.490  43.360  47.750  1.00  0.00           H
ATOM   2944  CB  SER A 839      65.000  44.620  48.540  1.00  0.00           C
ATOM   2945  HB1 SER A 839      65.020  44.070  49.510  1.00  0.00           H
ATOM   2946  HB2 SER A 839      64.170  44.160  47.970  1.00  0.00           H
ATOM   2947  OG  SER A 839      64.580  45.960  48.900  1.00  0.00           O
ATOM   2948  HG1 SER A 839      65.140  46.290  49.610  1.00  0.00           H
ATOM   2949  C   SER A 839      66.370  44.910  46.360  1.00  0.00           C
ATOM   2950  O   SER A 839      66.160  44.120  45.450  1.00  0.00           O
ATOM   2951  N   SER A 840      66.590  46.240  46.170  1.00  0.00           N
ATOM   2952  HN  SER A 840      66.590  46.870  46.940  1.00  0.00           H
ATOM   2953  CA  SER A 840      66.880  46.780  44.880  1.00  0.00           C
ATOM   2954  HA  SER A 840      66.100  46.420  44.210  1.00  0.00           H
ATOM   2955  CB  SER A 840      66.700  48.330  44.860  1.00  0.00           C
ATOM   2956  HB1 SER A 840      65.640  48.550  45.070  1.00  0.00           H
ATOM   2957  HB2 SER A 840      67.070  48.860  43.950  1.00  0.00           H
ATOM   2958  OG  SER A 840      67.480  48.800  45.870  1.00  0.00           O
ATOM   2959  HG1 SER A 840      66.830  49.060  46.540  1.00  0.00           H
ATOM   2960  C   SER A 840      68.150  46.280  44.240  1.00  0.00           C
ATOM   2961  O   SER A 840      68.100  46.000  43.060  1.00  0.00           O
ATOM   2962  N   PHE A 841      69.230  46.130  45.010  1.00  0.00           N
ATOM   2963  HN  PHE A 841      69.100  46.440  45.950  1.00  0.00           H
ATOM   2964  CA  PHE A 841      70.450  45.390  44.490  1.00  0.00           C
ATOM   2965  HA  PHE A 841      70.820  45.910  43.610  1.00  0.00           H
ATOM   2966  CB  PHE A 841      71.530  45.530  45.660  1.00  0.00           C
ATOM   2967  HB1 PHE A 841      70.970  45.210  46.550  1.00  0.00           H
ATOM   2968  HB2 PHE A 841      71.980  46.560  45.730  1.00  0.00           H
ATOM   2969  CG  PHE A 841      72.700  44.610  45.440  1.00  0.00           C
ATOM   2970  CD1 PHE A 841      72.580  43.370  46.040  1.00  0.00           C
ATOM   2971  HD1 PHE A 841      71.700  43.120  46.630  1.00  0.00           H
ATOM   2972  CE1 PHE A 841      73.500  42.320  45.610  1.00  0.00           C
ATOM   2973  HE1 PHE A 841      73.410  41.290  45.930  1.00  0.00           H
ATOM   2974  CZ  PHE A 841      74.530  42.540  44.740  1.00  0.00           C
ATOM   2975  HZ  PHE A 841      75.250  41.780  44.470  1.00  0.00           H
ATOM   2976  CD2 PHE A 841      73.770  44.850  44.520  1.00  0.00           C
ATOM   2977  HD2 PHE A 841      73.720  45.880  44.190  1.00  0.00           H
ATOM   2978  CE2 PHE A 841      74.600  43.810  44.110  1.00  0.00           C
ATOM   2979  HE2 PHE A 841      75.330  43.950  43.310  1.00  0.00           H
ATOM   2980  C   PHE A 841      70.260  43.960  44.060  1.00  0.00           C
ATOM   2981  O   PHE A 841      70.810  43.530  43.040  1.00  0.00           O
ATOM   2982  N   LEU A 842      69.560  43.120  44.910  1.00  0.00           N
ATOM   2983  HN  LEU A 842      69.210  43.380  45.800  1.00  0.00           H
ATOM   2984  CA  LEU A 842      69.110  41.780  44.460  1.00  0.00           C
ATOM   2985  HA  LEU A 842      69.900  41.240  43.960  1.00  0.00           H
ATOM   2986  CB  LEU A 842      68.550  40.940  45.660  1.00  0.00           C
ATOM   2987  HB1 LEU A 842      68.170  39.990  45.220  1.00  0.00           H
ATOM   2988  HB2 LEU A 842      67.700  41.570  45.970  1.00  0.00           H
ATOM   2989  CG  LEU A 842      69.530  40.640  46.820  1.00  0.00           C
ATOM   2990  HG  LEU A 842      70.080  41.590  46.970  1.00  0.00           H
ATOM   2991  CD1 LEU A 842      68.680  40.250  48.020  1.00  0.00           C
ATOM   2992 HD11 LEU A 842      69.180  39.640  48.800  1.00  0.00           H
ATOM   2993 HD12 LEU A 842      67.930  39.500  47.690  1.00  0.00           H
ATOM   2994 HD13 LEU A 842      68.070  41.060  48.460  1.00  0.00           H
ATOM   2995  CD2 LEU A 842      70.620  39.660  46.320  1.00  0.00           C
ATOM   2996 HD21 LEU A 842      71.400  39.490  47.090  1.00  0.00           H
ATOM   2997 HD22 LEU A 842      70.970  39.950  45.310  1.00  0.00           H
ATOM   2998 HD23 LEU A 842      70.150  38.650  46.300  1.00  0.00           H
ATOM   2999  C   LEU A 842      68.080  41.820  43.270  1.00  0.00           C
ATOM   3000  O   LEU A 842      68.010  40.950  42.350  1.00  0.00           O
ATOM   3001  N   LYS A 843      67.220  42.840  43.260  1.00  0.00           N
ATOM   3002  HN  LYS A 843      67.110  43.540  43.970  1.00  0.00           H
ATOM   3003  CA  LYS A 843      66.280  42.920  42.120  1.00  0.00           C
ATOM   3004  HA  LYS A 843      65.780  41.970  41.970  1.00  0.00           H
ATOM   3005  CB  LYS A 843      65.200  44.000  42.290  1.00  0.00           C
ATOM   3006  HB1 LYS A 843      65.840  44.850  42.660  1.00  0.00           H
ATOM   3007  HB2 LYS A 843      64.520  43.630  43.080  1.00  0.00           H
ATOM   3008  CG  LYS A 843      64.300  44.290  41.130  1.00  0.00           C
ATOM   3009  HG1 LYS A 843      64.810  44.690  40.220  1.00  0.00           H
ATOM   3010  HG2 LYS A 843      63.670  45.130  41.510  1.00  0.00           H
ATOM   3011  CD  LYS A 843      63.270  43.250  40.790  1.00  0.00           C
ATOM   3012  HD1 LYS A 843      62.590  43.240  41.680  1.00  0.00           H
ATOM   3013  HD2 LYS A 843      63.630  42.210  40.710  1.00  0.00           H
ATOM   3014  CE  LYS A 843      62.390  43.560  39.570  1.00  0.00           C
ATOM   3015  HE1 LYS A 843      62.890  43.380  38.580  1.00  0.00           H
ATOM   3016  HE2 LYS A 843      62.100  44.630  39.510  1.00  0.00           H
ATOM   3017  NZ  LYS A 843      61.150  42.740  39.680  1.00  0.00           N
ATOM   3018  HZ1 LYS A 843      60.470  42.960  38.940  1.00  0.00           H
ATOM   3019  HZ2 LYS A 843      60.600  43.000  40.530  1.00  0.00           H
ATOM   3020  HZ3 LYS A 843      61.300  41.720  39.600  1.00  0.00           H
ATOM   3021  C   LYS A 843      67.040  43.120  40.740  1.00  0.00           C
ATOM   3022  O   LYS A 843      66.860  42.420  39.790  1.00  0.00           O
ATOM   3023  N   GLN A 844      68.080  44.000  40.720  1.00  0.00           N
ATOM   3024  HN  GLN A 844      68.330  44.410  41.600  1.00  0.00           H
ATOM   3025  CA  GLN A 844      68.820  44.490  39.540  1.00  0.00           C
ATOM   3026  HA  GLN A 844      68.230  44.290  38.660  1.00  0.00           H
ATOM   3027  CB  GLN A 844      69.200  46.030  39.800  1.00  0.00           C
ATOM   3028  HB1 GLN A 844      70.030  46.450  39.190  1.00  0.00           H
ATOM   3029  HB2 GLN A 844      69.640  46.120  40.810  1.00  0.00           H
ATOM   3030  CG  GLN A 844      67.970  47.030  39.850  1.00  0.00           C
ATOM   3031  HG1 GLN A 844      68.420  48.020  40.040  1.00  0.00           H
ATOM   3032  HG2 GLN A 844      67.300  46.870  40.730  1.00  0.00           H
ATOM   3033  CD  GLN A 844      67.100  46.830  38.630  1.00  0.00           C
ATOM   3034  OE1 GLN A 844      66.040  46.150  38.800  1.00  0.00           O
ATOM   3035  NE2 GLN A 844      67.400  47.270  37.360  1.00  0.00           N
ATOM   3036 HE21 GLN A 844      66.690  46.990  36.710  1.00  0.00           H
ATOM   3037 HE22 GLN A 844      68.250  47.610  36.980  1.00  0.00           H
ATOM   3038  C   GLN A 844      70.030  43.620  39.370  1.00  0.00           C
ATOM   3039  O   GLN A 844      70.870  43.890  38.490  1.00  0.00           O
ATOM   3040  N   PHE A 845      70.060  42.460  40.110  1.00  0.00           N
ATOM   3041  HN  PHE A 845      69.300  42.270  40.740  1.00  0.00           H
ATOM   3042  CA  PHE A 845      71.050  41.390  39.980  1.00  0.00           C
ATOM   3043  HA  PHE A 845      71.980  41.910  39.790  1.00  0.00           H
ATOM   3044  CB  PHE A 845      71.230  40.570  41.240  1.00  0.00           C
ATOM   3045  HB1 PHE A 845      70.300  39.950  41.280  1.00  0.00           H
ATOM   3046  HB2 PHE A 845      71.230  41.250  42.120  1.00  0.00           H
ATOM   3047  CG  PHE A 845      72.470  39.640  41.320  1.00  0.00           C
ATOM   3048  CD1 PHE A 845      72.350  38.270  40.960  1.00  0.00           C
ATOM   3049  HD1 PHE A 845      71.480  37.980  40.390  1.00  0.00           H
ATOM   3050  CE1 PHE A 845      73.440  37.440  41.230  1.00  0.00           C
ATOM   3051  HE1 PHE A 845      73.270  36.380  41.090  1.00  0.00           H
ATOM   3052  CZ  PHE A 845      74.660  37.940  41.690  1.00  0.00           C
ATOM   3053  HZ  PHE A 845      75.350  37.160  42.010  1.00  0.00           H
ATOM   3054  CD2 PHE A 845      73.710  40.170  41.700  1.00  0.00           C
ATOM   3055  HD2 PHE A 845      73.930  41.180  42.030  1.00  0.00           H
ATOM   3056  CE2 PHE A 845      74.860  39.300  41.900  1.00  0.00           C
ATOM   3057  HE2 PHE A 845      75.760  39.770  42.280  1.00  0.00           H
ATOM   3058  C   PHE A 845      70.950  40.590  38.660  1.00  0.00           C
ATOM   3059  O   PHE A 845      71.980  40.100  38.120  1.00  0.00           O
ATOM   3060  N   LYS A 846      69.740  40.470  38.130  1.00  0.00           N
ATOM   3061  HN  LYS A 846      68.980  40.910  38.610  1.00  0.00           H
ATOM   3062  CA  LYS A 846      69.490  39.750  36.890  1.00  0.00           C
ATOM   3063  HA  LYS A 846      69.420  38.710  37.200  1.00  0.00           H
ATOM   3064  CB  LYS A 846      68.140  40.220  36.170  1.00  0.00           C
ATOM   3065  HB1 LYS A 846      67.350  39.670  36.730  1.00  0.00           H
ATOM   3066  HB2 LYS A 846      68.080  39.810  35.130  1.00  0.00           H
ATOM   3067  CG  LYS A 846      67.950  41.750  36.090  1.00  0.00           C
ATOM   3068  HG1 LYS A 846      68.790  42.350  35.660  1.00  0.00           H
ATOM   3069  HG2 LYS A 846      67.830  42.090  37.140  1.00  0.00           H
ATOM   3070  CD  LYS A 846      66.660  42.130  35.380  1.00  0.00           C
ATOM   3071  HD1 LYS A 846      66.710  41.920  34.290  1.00  0.00           H
ATOM   3072  HD2 LYS A 846      66.630  43.240  35.490  1.00  0.00           H
ATOM   3073  CE  LYS A 846      65.420  41.430  35.970  1.00  0.00           C
ATOM   3074  HE1 LYS A 846      65.350  41.500  37.070  1.00  0.00           H
ATOM   3075  HE2 LYS A 846      65.350  40.340  35.740  1.00  0.00           H
ATOM   3076  NZ  LYS A 846      64.190  42.040  35.400  1.00  0.00           N
ATOM   3077  HZ1 LYS A 846      64.210  42.040  34.360  1.00  0.00           H
ATOM   3078  HZ2 LYS A 846      64.080  43.020  35.740  1.00  0.00           H
ATOM   3079  HZ3 LYS A 846      63.350  41.510  35.690  1.00  0.00           H
ATOM   3080  C   LYS A 846      70.460  39.900  35.680  1.00  0.00           C
ATOM   3081  O   LYS A 846      70.730  38.960  34.960  1.00  0.00           O
ATOM   3082  N   THR A 847      70.990  41.100  35.420  1.00  0.00           N
ATOM   3083  HN  THR A 847      70.710  41.910  35.930  1.00  0.00           H
ATOM   3084  CA  THR A 847      71.670  41.340  34.230  1.00  0.00           C
ATOM   3085  HA  THR A 847      71.540  40.520  33.550  1.00  0.00           H
ATOM   3086  CB  THR A 847      71.230  42.690  33.530  1.00  0.00           C
ATOM   3087  HB  THR A 847      71.980  43.090  32.810  1.00  0.00           H
ATOM   3088  OG1 THR A 847      70.870  43.720  34.530  1.00  0.00           O
ATOM   3089  HG1 THR A 847      71.660  44.190  34.810  1.00  0.00           H
ATOM   3090  CG2 THR A 847      69.950  42.290  32.770  1.00  0.00           C
ATOM   3091 HG21 THR A 847      69.150  41.830  33.400  1.00  0.00           H
ATOM   3092 HG22 THR A 847      70.170  41.570  31.960  1.00  0.00           H
ATOM   3093 HG23 THR A 847      69.480  43.200  32.320  1.00  0.00           H
ATOM   3094  C   THR A 847      73.200  41.450  34.600  1.00  0.00           C
ATOM   3095  O   THR A 847      74.010  41.640  33.670  1.00  0.00           O
ATOM   3096  N   LYS A 848      73.610  41.260  35.870  1.00  0.00           N
ATOM   3097  HN  LYS A 848      72.860  41.060  36.490  1.00  0.00           H
ATOM   3098  CA  LYS A 848      75.000  41.080  36.320  1.00  0.00           C
ATOM   3099  HA  LYS A 848      75.530  41.950  35.940  1.00  0.00           H
ATOM   3100  CB  LYS A 848      75.130  41.090  37.860  1.00  0.00           C
ATOM   3101  HB1 LYS A 848      76.140  40.700  38.130  1.00  0.00           H
ATOM   3102  HB2 LYS A 848      74.360  40.440  38.330  1.00  0.00           H
ATOM   3103  CG  LYS A 848      74.990  42.490  38.520  1.00  0.00           C
ATOM   3104  HG1 LYS A 848      73.910  42.720  38.630  1.00  0.00           H
ATOM   3105  HG2 LYS A 848      75.380  43.150  37.720  1.00  0.00           H
ATOM   3106  CD  LYS A 848      75.570  42.760  39.930  1.00  0.00           C
ATOM   3107  HD1 LYS A 848      76.430  42.080  40.160  1.00  0.00           H
ATOM   3108  HD2 LYS A 848      74.750  42.640  40.670  1.00  0.00           H
ATOM   3109  CE  LYS A 848      76.240  44.170  39.990  1.00  0.00           C
ATOM   3110  HE1 LYS A 848      76.920  44.230  39.120  1.00  0.00           H
ATOM   3111  HE2 LYS A 848      76.690  44.510  40.950  1.00  0.00           H
ATOM   3112  NZ  LYS A 848      75.150  45.100  39.830  1.00  0.00           N
ATOM   3113  HZ1 LYS A 848      74.370  44.910  40.490  1.00  0.00           H
ATOM   3114  HZ2 LYS A 848      74.770  45.050  38.860  1.00  0.00           H
ATOM   3115  HZ3 LYS A 848      75.370  46.100  39.940  1.00  0.00           H
ATOM   3116  C   LYS A 848      75.650  39.880  35.740  1.00  0.00           C
ATOM   3117  O   LYS A 848      75.080  38.900  35.330  1.00  0.00           O
ATOM   3118  N   ARG A 849      76.980  39.930  35.620  1.00  0.00           N
ATOM   3119  HN  ARG A 849      77.480  40.660  36.090  1.00  0.00           H
ATOM   3120  CA  ARG A 849      77.810  38.940  34.840  1.00  0.00           C
ATOM   3121  HA  ARG A 849      77.170  38.630  34.030  1.00  0.00           H
ATOM   3122  CB  ARG A 849      79.090  39.520  34.170  1.00  0.00           C
ATOM   3123  HB1 ARG A 849      78.720  40.270  33.450  1.00  0.00           H
ATOM   3124  HB2 ARG A 849      79.740  38.820  33.610  1.00  0.00           H
ATOM   3125  CG  ARG A 849      79.950  40.330  35.080  1.00  0.00           C
ATOM   3126  HG1 ARG A 849      79.860  40.020  36.140  1.00  0.00           H
ATOM   3127  HG2 ARG A 849      79.510  41.350  35.130  1.00  0.00           H
ATOM   3128  CD  ARG A 849      81.430  40.500  34.710  1.00  0.00           C
ATOM   3129  HD1 ARG A 849      81.630  40.760  33.650  1.00  0.00           H
ATOM   3130  HD2 ARG A 849      81.850  39.510  34.990  1.00  0.00           H
ATOM   3131  NE  ARG A 849      82.030  41.660  35.470  1.00  0.00           N
ATOM   3132  HE  ARG A 849      81.370  42.320  35.840  1.00  0.00           H
ATOM   3133  CZ  ARG A 849      83.370  41.890  35.550  1.00  0.00           C
ATOM   3134  NH1 ARG A 849      83.610  42.990  36.160  1.00  0.00           N
ATOM   3135 HH11 ARG A 849      82.860  43.610  36.390  1.00  0.00           H
ATOM   3136 HH12 ARG A 849      84.530  43.370  36.080  1.00  0.00           H
ATOM   3137  NH2 ARG A 849      84.300  41.080  35.060  1.00  0.00           N
ATOM   3138 HH21 ARG A 849      84.120  40.120  34.830  1.00  0.00           H
ATOM   3139 HH22 ARG A 849      85.210  41.410  35.270  1.00  0.00           H
ATOM   3140  C   ARG A 849      78.170  37.640  35.590  1.00  0.00           C
ATOM   3141  O   ARG A 849      78.890  36.790  35.120  1.00  0.00           O
ATOM   3142  N   TYR A 850      77.640  37.470  36.860  1.00  0.00           N
ATOM   3143  HN  TYR A 850      76.940  38.060  37.240  1.00  0.00           H
ATOM   3144  CA  TYR A 850      78.030  36.330  37.690  1.00  0.00           C
ATOM   3145  HA  TYR A 850      78.930  35.820  37.410  1.00  0.00           H
ATOM   3146  CB  TYR A 850      78.280  36.880  39.170  1.00  0.00           C
ATOM   3147  HB1 TYR A 850      78.640  36.070  39.840  1.00  0.00           H
ATOM   3148  HB2 TYR A 850      77.350  37.250  39.640  1.00  0.00           H
ATOM   3149  CG  TYR A 850      79.280  38.060  39.220  1.00  0.00           C
ATOM   3150  CD1 TYR A 850      80.610  37.730  39.020  1.00  0.00           C
ATOM   3151  HD1 TYR A 850      80.920  36.710  38.800  1.00  0.00           H
ATOM   3152  CE1 TYR A 850      81.580  38.770  38.920  1.00  0.00           C
ATOM   3153  HE1 TYR A 850      82.620  38.540  38.710  1.00  0.00           H
ATOM   3154  CZ  TYR A 850      81.190  40.140  39.040  1.00  0.00           C
ATOM   3155  OH  TYR A 850      82.110  41.210  38.940  1.00  0.00           O
ATOM   3156  HH  TYR A 850      82.970  40.800  38.770  1.00  0.00           H
ATOM   3157  CD2 TYR A 850      78.800  39.340  39.160  1.00  0.00           C
ATOM   3158  HD2 TYR A 850      77.720  39.440  39.120  1.00  0.00           H
ATOM   3159  CE2 TYR A 850      79.760  40.400  39.100  1.00  0.00           C
ATOM   3160  HE2 TYR A 850      79.400  41.420  39.130  1.00  0.00           H
ATOM   3161  C   TYR A 850      76.890  35.370  37.760  1.00  0.00           C
ATOM   3162  O   TYR A 850      75.700  35.610  37.980  1.00  0.00           O
ATOM   3163  N   PHE A 851      77.310  34.030  37.560  1.00  0.00           N
ATOM   3164  HN  PHE A 851      78.270  33.880  37.350  1.00  0.00           H
ATOM   3165  CA  PHE A 851      76.510  32.810  37.610  1.00  0.00           C
ATOM   3166  HA  PHE A 851      77.210  31.990  37.660  1.00  0.00           H
ATOM   3167  CB  PHE A 851      75.540  32.690  38.840  1.00  0.00           C
ATOM   3168  HB1 PHE A 851      74.860  31.810  38.770  1.00  0.00           H
ATOM   3169  HB2 PHE A 851      74.850  33.540  39.010  1.00  0.00           H
ATOM   3170  CG  PHE A 851      76.200  32.400  40.200  1.00  0.00           C
ATOM   3171  CD1 PHE A 851      76.130  33.300  41.280  1.00  0.00           C
ATOM   3172  HD1 PHE A 851      75.480  34.140  41.130  1.00  0.00           H
ATOM   3173  CE1 PHE A 851      76.770  33.010  42.490  1.00  0.00           C
ATOM   3174  HE1 PHE A 851      76.670  33.770  43.260  1.00  0.00           H
ATOM   3175  CZ  PHE A 851      77.450  31.860  42.620  1.00  0.00           C
ATOM   3176  HZ  PHE A 851      77.980  31.700  43.550  1.00  0.00           H
ATOM   3177  CD2 PHE A 851      76.920  31.230  40.390  1.00  0.00           C
ATOM   3178  HD2 PHE A 851      76.940  30.610  39.510  1.00  0.00           H
ATOM   3179  CE2 PHE A 851      77.600  30.940  41.580  1.00  0.00           C
ATOM   3180  HE2 PHE A 851      78.200  30.070  41.760  1.00  0.00           H
ATOM   3181  C   PHE A 851      75.640  32.500  36.310  1.00  0.00           C
ATOM   3182  O   PHE A 851      75.170  33.440  35.630  1.00  0.00           O
ATOM   3183  N   PRO A 852      75.370  31.230  35.920  1.00  0.00           N
ATOM   3184  CD  PRO A 852      76.060  30.030  36.490  1.00  0.00           C
ATOM   3185  HD1 PRO A 852      75.810  30.030  37.580  1.00  0.00           H
ATOM   3186  HD2 PRO A 852      77.150  30.060  36.350  1.00  0.00           H
ATOM   3187  CA  PRO A 852      74.200  30.830  35.090  1.00  0.00           C
ATOM   3188  HA  PRO A 852      74.620  30.920  34.090  1.00  0.00           H
ATOM   3189  CB  PRO A 852      73.990  29.360  35.500  1.00  0.00           C
ATOM   3190  HB1 PRO A 852      73.510  28.720  34.730  1.00  0.00           H
ATOM   3191  HB2 PRO A 852      73.350  29.350  36.410  1.00  0.00           H
ATOM   3192  CG  PRO A 852      75.410  28.860  35.800  1.00  0.00           C
ATOM   3193  HG1 PRO A 852      75.520  27.970  36.450  1.00  0.00           H
ATOM   3194  HG2 PRO A 852      75.980  28.730  34.860  1.00  0.00           H
ATOM   3195  C   PRO A 852      72.960  31.710  35.170  1.00  0.00           C
ATOM   3196  O   PRO A 852      72.520  32.210  36.180  1.00  0.00           O
ATOM   3197  N   THR A 853      72.330  32.000  34.000  1.00  0.00           N
ATOM   3198  HN  THR A 853      72.860  31.870  33.160  1.00  0.00           H
ATOM   3199  CA  THR A 853      71.180  32.900  33.860  1.00  0.00           C
ATOM   3200  HA  THR A 853      71.580  33.880  34.080  1.00  0.00           H
ATOM   3201  CB  THR A 853      70.630  32.790  32.430  1.00  0.00           C
ATOM   3202  HB  THR A 853      69.670  33.360  32.320  1.00  0.00           H
ATOM   3203  OG1 THR A 853      70.480  31.420  32.020  1.00  0.00           O
ATOM   3204  HG1 THR A 853      71.380  31.110  32.030  1.00  0.00           H
ATOM   3205  CG2 THR A 853      71.550  33.460  31.420  1.00  0.00           C
ATOM   3206 HG21 THR A 853      72.470  32.840  31.340  1.00  0.00           H
ATOM   3207 HG22 THR A 853      71.860  34.480  31.720  1.00  0.00           H
ATOM   3208 HG23 THR A 853      71.060  33.530  30.420  1.00  0.00           H
ATOM   3209  C   THR A 853      70.020  32.790  34.800  1.00  0.00           C
ATOM   3210  O   THR A 853      69.550  33.730  35.510  1.00  0.00           O
ATOM   3211  N   LYS A 854      69.450  31.540  34.890  1.00  0.00           N
ATOM   3212  HN  LYS A 854      69.820  30.960  34.180  1.00  0.00           H
ATOM   3213  CA  LYS A 854      68.360  31.190  35.820  1.00  0.00           C
ATOM   3214  HA  LYS A 854      67.540  31.860  35.600  1.00  0.00           H
ATOM   3215  CB  LYS A 854      67.870  29.780  35.650  1.00  0.00           C
ATOM   3216  HB1 LYS A 854      67.810  29.170  36.570  1.00  0.00           H
ATOM   3217  HB2 LYS A 854      68.640  29.290  35.000  1.00  0.00           H
ATOM   3218  CG  LYS A 854      66.550  29.600  34.940  1.00  0.00           C
ATOM   3219  HG1 LYS A 854      66.350  28.510  34.820  1.00  0.00           H
ATOM   3220  HG2 LYS A 854      66.430  29.950  33.890  1.00  0.00           H
ATOM   3221  CD  LYS A 854      65.410  30.300  35.780  1.00  0.00           C
ATOM   3222  HD1 LYS A 854      65.630  31.370  35.660  1.00  0.00           H
ATOM   3223  HD2 LYS A 854      65.520  30.050  36.870  1.00  0.00           H
ATOM   3224  CE  LYS A 854      63.980  29.930  35.480  1.00  0.00           C
ATOM   3225  HE1 LYS A 854      63.300  30.630  36.010  1.00  0.00           H
ATOM   3226  HE2 LYS A 854      63.760  28.880  35.740  1.00  0.00           H
ATOM   3227  NZ  LYS A 854      63.800  30.130  34.060  1.00  0.00           N
ATOM   3228  HZ1 LYS A 854      64.350  29.400  33.550  1.00  0.00           H
ATOM   3229  HZ2 LYS A 854      64.170  31.040  33.730  1.00  0.00           H
ATOM   3230  HZ3 LYS A 854      62.800  30.190  33.820  1.00  0.00           H
ATOM   3231  C   LYS A 854      68.780  31.430  37.280  1.00  0.00           C
ATOM   3232  O   LYS A 854      67.910  31.890  38.000  1.00  0.00           O
ATOM   3233  N   VAL A 855      70.100  31.230  37.690  1.00  0.00           N
ATOM   3234  HN  VAL A 855      70.860  30.920  37.130  1.00  0.00           H
ATOM   3235  CA  VAL A 855      70.510  31.640  39.060  1.00  0.00           C
ATOM   3236  HA  VAL A 855      69.860  31.130  39.760  1.00  0.00           H
ATOM   3237  CB  VAL A 855      71.930  31.130  39.320  1.00  0.00           C
ATOM   3238  HB  VAL A 855      72.530  31.630  38.540  1.00  0.00           H
ATOM   3239  CG1 VAL A 855      72.420  31.350  40.750  1.00  0.00           C
ATOM   3240 HG11 VAL A 855      73.530  31.420  40.660  1.00  0.00           H
ATOM   3241 HG12 VAL A 855      72.110  30.520  41.420  1.00  0.00           H
ATOM   3242 HG13 VAL A 855      72.090  32.340  41.140  1.00  0.00           H
ATOM   3243  CG2 VAL A 855      72.000  29.630  39.120  1.00  0.00           C
ATOM   3244 HG21 VAL A 855      71.600  29.230  38.160  1.00  0.00           H
ATOM   3245 HG22 VAL A 855      71.310  29.150  39.850  1.00  0.00           H
ATOM   3246 HG23 VAL A 855      73.000  29.170  39.270  1.00  0.00           H
ATOM   3247  C   VAL A 855      70.310  33.060  39.340  1.00  0.00           C
ATOM   3248  O   VAL A 855      69.710  33.360  40.390  1.00  0.00           O
ATOM   3249  N   ARG A 856      70.700  34.020  38.490  1.00  0.00           N
ATOM   3250  HN  ARG A 856      71.090  33.730  37.610  1.00  0.00           H
ATOM   3251  CA  ARG A 856      70.430  35.460  38.660  1.00  0.00           C
ATOM   3252  HA  ARG A 856      70.830  35.710  39.630  1.00  0.00           H
ATOM   3253  CB  ARG A 856      71.130  36.300  37.540  1.00  0.00           C
ATOM   3254  HB1 ARG A 856      71.060  37.360  37.870  1.00  0.00           H
ATOM   3255  HB2 ARG A 856      70.660  36.140  36.540  1.00  0.00           H
ATOM   3256  CG  ARG A 856      72.600  36.080  37.310  1.00  0.00           C
ATOM   3257  HG1 ARG A 856      72.590  34.990  37.100  1.00  0.00           H
ATOM   3258  HG2 ARG A 856      73.060  36.180  38.310  1.00  0.00           H
ATOM   3259  CD  ARG A 856      73.330  36.860  36.260  1.00  0.00           C
ATOM   3260  HD1 ARG A 856      74.370  36.490  36.140  1.00  0.00           H
ATOM   3261  HD2 ARG A 856      73.480  37.910  36.620  1.00  0.00           H
ATOM   3262  NE  ARG A 856      72.640  36.780  34.940  1.00  0.00           N
ATOM   3263  HE  ARG A 856      71.800  37.300  34.780  1.00  0.00           H
ATOM   3264  CZ  ARG A 856      73.330  36.380  33.910  1.00  0.00           C
ATOM   3265  NH1 ARG A 856      74.420  35.620  33.900  1.00  0.00           N
ATOM   3266 HH11 ARG A 856      74.740  35.110  34.710  1.00  0.00           H
ATOM   3267 HH12 ARG A 856      74.760  35.440  32.980  1.00  0.00           H
ATOM   3268  NH2 ARG A 856      72.890  36.680  32.710  1.00  0.00           N
ATOM   3269 HH21 ARG A 856      73.380  36.280  31.950  1.00  0.00           H
ATOM   3270 HH22 ARG A 856      72.090  37.300  32.720  1.00  0.00           H
ATOM   3271  C   ARG A 856      68.980  35.840  38.530  1.00  0.00           C
ATOM   3272  O   ARG A 856      68.480  36.790  39.140  1.00  0.00           O
ATOM   3273  N   SER A 857      68.210  35.240  37.530  1.00  0.00           N
ATOM   3274  HN  SER A 857      68.670  34.780  36.780  1.00  0.00           H
ATOM   3275  CA  SER A 857      66.810  35.430  37.370  1.00  0.00           C
ATOM   3276  HA  SER A 857      66.550  36.460  37.220  1.00  0.00           H
ATOM   3277  CB  SER A 857      66.260  34.550  36.230  1.00  0.00           C
ATOM   3278  HB1 SER A 857      66.390  33.480  36.480  1.00  0.00           H
ATOM   3279  HB2 SER A 857      66.760  34.760  35.260  1.00  0.00           H
ATOM   3280  OG  SER A 857      64.870  34.830  35.970  1.00  0.00           O
ATOM   3281  HG1 SER A 857      64.880  35.780  35.820  1.00  0.00           H
ATOM   3282  C   SER A 857      65.990  35.140  38.650  1.00  0.00           C
ATOM   3283  O   SER A 857      65.170  35.940  39.110  1.00  0.00           O
ATOM   3284  N   THR A 858      66.340  34.030  39.340  1.00  0.00           N
ATOM   3285  HN  THR A 858      66.990  33.440  38.860  1.00  0.00           H
ATOM   3286  CA  THR A 858      65.800  33.530  40.590  1.00  0.00           C
ATOM   3287  HA  THR A 858      64.730  33.400  40.600  1.00  0.00           H
ATOM   3288  CB  THR A 858      66.210  32.050  40.850  1.00  0.00           C
ATOM   3289  HB  THR A 858      67.290  32.050  41.070  1.00  0.00           H
ATOM   3290  OG1 THR A 858      65.890  31.200  39.750  1.00  0.00           O
ATOM   3291  HG1 THR A 858      66.610  31.210  39.120  1.00  0.00           H
ATOM   3292  CG2 THR A 858      65.430  31.460  42.120  1.00  0.00           C
ATOM   3293 HG21 THR A 858      65.890  31.920  43.030  1.00  0.00           H
ATOM   3294 HG22 THR A 858      65.580  30.370  42.270  1.00  0.00           H
ATOM   3295 HG23 THR A 858      64.340  31.650  42.150  1.00  0.00           H
ATOM   3296  C   THR A 858      66.080  34.420  41.790  1.00  0.00           C
ATOM   3297  O   THR A 858      65.270  34.750  42.610  1.00  0.00           O
ATOM   3298  N   ILE A 859      67.370  34.920  41.940  1.00  0.00           N
ATOM   3299  HN  ILE A 859      68.000  34.610  41.250  1.00  0.00           H
ATOM   3300  CA  ILE A 859      67.800  35.870  42.920  1.00  0.00           C
ATOM   3301  HA  ILE A 859      67.660  35.420  43.890  1.00  0.00           H
ATOM   3302  CB  ILE A 859      69.260  36.030  42.880  1.00  0.00           C
ATOM   3303  HB  ILE A 859      69.660  36.120  41.840  1.00  0.00           H
ATOM   3304  CG2 ILE A 859      69.830  37.250  43.620  1.00  0.00           C
ATOM   3305 HG21 ILE A 859      70.950  37.190  43.640  1.00  0.00           H
ATOM   3306 HG22 ILE A 859      69.560  37.140  44.690  1.00  0.00           H
ATOM   3307 HG23 ILE A 859      69.460  38.180  43.160  1.00  0.00           H
ATOM   3308  CG1 ILE A 859      69.850  34.790  43.510  1.00  0.00           C
ATOM   3309 HG11 ILE A 859      69.180  33.930  43.370  1.00  0.00           H
ATOM   3310 HG12 ILE A 859      69.910  34.910  44.610  1.00  0.00           H
ATOM   3311  CD  ILE A 859      71.250  34.370  43.040  1.00  0.00           C
ATOM   3312  HD1 ILE A 859      71.600  33.360  43.330  1.00  0.00           H
ATOM   3313  HD2 ILE A 859      72.060  35.040  43.380  1.00  0.00           H
ATOM   3314  HD3 ILE A 859      71.300  34.310  41.930  1.00  0.00           H
ATOM   3315  C   ILE A 859      67.050  37.140  42.810  1.00  0.00           C
ATOM   3316  O   ILE A 859      66.650  37.800  43.790  1.00  0.00           O
ATOM   3317  N   SER A 860      66.870  37.630  41.560  1.00  0.00           N
ATOM   3318  HN  SER A 860      67.390  37.140  40.860  1.00  0.00           H
ATOM   3319  CA  SER A 860      66.040  38.730  41.150  1.00  0.00           C
ATOM   3320  HA  SER A 860      66.260  39.540  41.830  1.00  0.00           H
ATOM   3321  CB  SER A 860      66.450  39.060  39.710  1.00  0.00           C
ATOM   3322  HB1 SER A 860      66.460  38.130  39.100  1.00  0.00           H
ATOM   3323  HB2 SER A 860      67.500  39.420  39.720  1.00  0.00           H
ATOM   3324  OG  SER A 860      65.700  40.070  39.130  1.00  0.00           O
ATOM   3325  HG1 SER A 860      66.000  40.930  39.420  1.00  0.00           H
ATOM   3326  C   SER A 860      64.550  38.430  41.410  1.00  0.00           C
ATOM   3327  O   SER A 860      63.830  39.210  42.020  1.00  0.00           O
ATOM   3328  N   ASP A 861      63.930  37.270  41.050  1.00  0.00           N
ATOM   3329  HN  ASP A 861      64.330  36.740  40.300  1.00  0.00           H
ATOM   3330  CA  ASP A 861      62.540  36.950  41.270  1.00  0.00           C
ATOM   3331  HA  ASP A 861      61.930  37.750  40.880  1.00  0.00           H
ATOM   3332  CB  ASP A 861      62.220  35.660  40.510  1.00  0.00           C
ATOM   3333  HB1 ASP A 861      61.470  34.920  40.910  1.00  0.00           H
ATOM   3334  HB2 ASP A 861      63.200  35.140  40.500  1.00  0.00           H
ATOM   3335  CG  ASP A 861      61.690  35.860  39.130  1.00  0.00           C
ATOM   3336  OD1 ASP A 861      61.820  34.860  38.360  1.00  0.00           O
ATOM   3337  OD2 ASP A 861      61.090  36.910  38.710  1.00  0.00           O
ATOM   3338  C   ASP A 861      62.120  36.870  42.790  1.00  0.00           C
ATOM   3339  O   ASP A 861      61.110  37.450  43.160  1.00  0.00           O
ATOM   3340  N   PHE A 862      62.900  36.240  43.620  1.00  0.00           N
ATOM   3341  HN  PHE A 862      63.810  36.020  43.320  1.00  0.00           H
ATOM   3342  CA  PHE A 862      62.700  36.030  45.020  1.00  0.00           C
ATOM   3343  HA  PHE A 862      61.690  36.260  45.330  1.00  0.00           H
ATOM   3344  CB  PHE A 862      63.070  34.580  45.530  1.00  0.00           C
ATOM   3345  HB1 PHE A 862      63.020  34.410  46.620  1.00  0.00           H
ATOM   3346  HB2 PHE A 862      64.140  34.420  45.260  1.00  0.00           H
ATOM   3347  CG  PHE A 862      62.140  33.660  44.790  1.00  0.00           C
ATOM   3348  CD1 PHE A 862      60.920  33.300  45.400  1.00  0.00           C
ATOM   3349  HD1 PHE A 862      60.640  33.650  46.380  1.00  0.00           H
ATOM   3350  CE1 PHE A 862      60.150  32.320  44.810  1.00  0.00           C
ATOM   3351  HE1 PHE A 862      59.250  31.950  45.290  1.00  0.00           H
ATOM   3352  CZ  PHE A 862      60.440  31.840  43.540  1.00  0.00           C
ATOM   3353  HZ  PHE A 862      59.800  31.110  43.070  1.00  0.00           H
ATOM   3354  CD2 PHE A 862      62.480  33.140  43.530  1.00  0.00           C
ATOM   3355  HD2 PHE A 862      63.330  33.590  43.030  1.00  0.00           H
ATOM   3356  CE2 PHE A 862      61.570  32.330  42.790  1.00  0.00           C
ATOM   3357  HE2 PHE A 862      61.780  31.900  41.810  1.00  0.00           H
ATOM   3358  C   PHE A 862      63.490  36.990  45.780  1.00  0.00           C
ATOM   3359  O   PHE A 862      63.980  36.680  46.860  1.00  0.00           O
ATOM   3360  N   ALA A 863      63.760  38.130  45.270  1.00  0.00           N
ATOM   3361  HN  ALA A 863      63.660  38.390  44.320  1.00  0.00           H
ATOM   3362  CA  ALA A 863      64.480  39.240  45.930  1.00  0.00           C
ATOM   3363  HA  ALA A 863      65.460  38.860  46.200  1.00  0.00           H
ATOM   3364  CB  ALA A 863      64.610  40.420  44.910  1.00  0.00           C
ATOM   3365  HB1 ALA A 863      65.170  41.310  45.230  1.00  0.00           H
ATOM   3366  HB2 ALA A 863      63.590  40.860  44.800  1.00  0.00           H
ATOM   3367  HB3 ALA A 863      65.080  40.040  43.980  1.00  0.00           H
ATOM   3368  C   ALA A 863      63.920  39.770  47.300  1.00  0.00           C
ATOM   3369  O   ALA A 863      64.650  39.960  48.270  1.00  0.00           O
ATOM   3370  N   VAL A 864      62.600  39.920  47.410  1.00  0.00           N
ATOM   3371  HN  VAL A 864      61.970  39.810  46.640  1.00  0.00           H
ATOM   3372  CA  VAL A 864      62.020  40.270  48.780  1.00  0.00           C
ATOM   3373  HA  VAL A 864      62.490  41.170  49.140  1.00  0.00           H
ATOM   3374  CB  VAL A 864      60.580  40.660  48.610  1.00  0.00           C
ATOM   3375  HB  VAL A 864      60.010  40.020  47.890  1.00  0.00           H
ATOM   3376  CG1 VAL A 864      59.820  40.750  49.960  1.00  0.00           C
ATOM   3377 HG11 VAL A 864      59.600  39.770  50.430  1.00  0.00           H
ATOM   3378 HG12 VAL A 864      58.920  41.390  49.860  1.00  0.00           H
ATOM   3379 HG13 VAL A 864      60.450  41.320  50.690  1.00  0.00           H
ATOM   3380  CG2 VAL A 864      60.550  42.110  48.050  1.00  0.00           C
ATOM   3381 HG21 VAL A 864      59.540  42.380  47.700  1.00  0.00           H
ATOM   3382 HG22 VAL A 864      60.980  42.170  47.030  1.00  0.00           H
ATOM   3383 HG23 VAL A 864      61.130  42.820  48.690  1.00  0.00           H
ATOM   3384  C   VAL A 864      62.210  39.240  49.900  1.00  0.00           C
ATOM   3385  O   VAL A 864      62.650  39.570  51.060  1.00  0.00           O
ATOM   3386  N   PHE A 865      61.960  37.900  49.570  1.00  0.00           N
ATOM   3387  HN  PHE A 865      61.550  37.730  48.680  1.00  0.00           H
ATOM   3388  CA  PHE A 865      62.210  36.710  50.410  1.00  0.00           C
ATOM   3389  HA  PHE A 865      61.700  36.810  51.350  1.00  0.00           H
ATOM   3390  CB  PHE A 865      61.650  35.440  49.710  1.00  0.00           C
ATOM   3391  HB1 PHE A 865      62.260  35.540  48.780  1.00  0.00           H
ATOM   3392  HB2 PHE A 865      60.580  35.560  49.460  1.00  0.00           H
ATOM   3393  CG  PHE A 865      61.950  34.060  50.500  1.00  0.00           C
ATOM   3394  CD1 PHE A 865      62.220  32.850  49.850  1.00  0.00           C
ATOM   3395  HD1 PHE A 865      62.260  32.820  48.770  1.00  0.00           H
ATOM   3396  CE1 PHE A 865      62.560  31.740  50.570  1.00  0.00           C
ATOM   3397  HE1 PHE A 865      62.700  30.790  50.080  1.00  0.00           H
ATOM   3398  CZ  PHE A 865      62.510  31.710  51.920  1.00  0.00           C
ATOM   3399  HZ  PHE A 865      62.960  30.900  52.460  1.00  0.00           H
ATOM   3400  CD2 PHE A 865      61.910  34.030  51.900  1.00  0.00           C
ATOM   3401  HD2 PHE A 865      61.570  34.960  52.330  1.00  0.00           H
ATOM   3402  CE2 PHE A 865      62.190  32.860  52.640  1.00  0.00           C
ATOM   3403  HE2 PHE A 865      62.190  32.760  53.720  1.00  0.00           H
ATOM   3404  C   PHE A 865      63.660  36.710  50.740  1.00  0.00           C
ATOM   3405  O   PHE A 865      63.960  36.510  51.930  1.00  0.00           O
ATOM   3406  N   LEU A 866      64.570  36.960  49.770  1.00  0.00           N
ATOM   3407  HN  LEU A 866      64.300  36.950  48.810  1.00  0.00           H
ATOM   3408  CA  LEU A 866      65.950  36.750  49.870  1.00  0.00           C
ATOM   3409  HA  LEU A 866      66.130  35.800  50.370  1.00  0.00           H
ATOM   3410  CB  LEU A 866      66.550  36.680  48.430  1.00  0.00           C
ATOM   3411  HB1 LEU A 866      66.290  37.560  47.810  1.00  0.00           H
ATOM   3412  HB2 LEU A 866      66.160  35.760  47.940  1.00  0.00           H
ATOM   3413  CG  LEU A 866      68.050  36.530  48.340  1.00  0.00           C
ATOM   3414  HG  LEU A 866      68.540  37.510  48.570  1.00  0.00           H
ATOM   3415  CD1 LEU A 866      68.660  35.610  49.360  1.00  0.00           C
ATOM   3416 HD11 LEU A 866      68.830  36.050  50.360  1.00  0.00           H
ATOM   3417 HD12 LEU A 866      69.680  35.360  48.990  1.00  0.00           H
ATOM   3418 HD13 LEU A 866      68.080  34.650  49.350  1.00  0.00           H
ATOM   3419  CD2 LEU A 866      68.440  36.040  46.910  1.00  0.00           C
ATOM   3420 HD21 LEU A 866      69.490  35.690  46.800  1.00  0.00           H
ATOM   3421 HD22 LEU A 866      68.260  36.970  46.330  1.00  0.00           H
ATOM   3422 HD23 LEU A 866      67.730  35.260  46.550  1.00  0.00           H
ATOM   3423  C   LEU A 866      66.630  37.860  50.720  1.00  0.00           C
ATOM   3424  O   LEU A 866      67.550  37.720  51.580  1.00  0.00           O
ATOM   3425  N   THR A 867      66.070  39.070  50.640  1.00  0.00           N
ATOM   3426  HN  THR A 867      65.530  39.390  49.860  1.00  0.00           H
ATOM   3427  CA  THR A 867      66.420  40.240  51.440  1.00  0.00           C
ATOM   3428  HA  THR A 867      67.480  40.420  51.410  1.00  0.00           H
ATOM   3429  CB  THR A 867      65.550  41.430  51.020  1.00  0.00           C
ATOM   3430  HB  THR A 867      64.470  41.160  50.950  1.00  0.00           H
ATOM   3431  OG1 THR A 867      66.020  41.790  49.790  1.00  0.00           O
ATOM   3432  HG1 THR A 867      65.470  41.240  49.220  1.00  0.00           H
ATOM   3433  CG2 THR A 867      65.840  42.670  51.890  1.00  0.00           C
ATOM   3434 HG21 THR A 867      66.920  42.950  51.830  1.00  0.00           H
ATOM   3435 HG22 THR A 867      65.630  42.420  52.940  1.00  0.00           H
ATOM   3436 HG23 THR A 867      65.270  43.560  51.560  1.00  0.00           H
ATOM   3437  C   THR A 867      66.250  40.020  52.920  1.00  0.00           C
ATOM   3438  O   THR A 867      67.180  40.280  53.760  1.00  0.00           O
ATOM   3439  N   ILE A 868      65.060  39.510  53.290  1.00  0.00           N
ATOM   3440  HN  ILE A 868      64.370  39.340  52.580  1.00  0.00           H
ATOM   3441  CA  ILE A 868      64.560  39.140  54.600  1.00  0.00           C
ATOM   3442  HA  ILE A 868      64.500  40.010  55.230  1.00  0.00           H
ATOM   3443  CB  ILE A 868      63.160  38.620  54.670  1.00  0.00           C
ATOM   3444  HB  ILE A 868      63.100  37.740  53.990  1.00  0.00           H
ATOM   3445  CG2 ILE A 868      62.890  38.110  56.070  1.00  0.00           C
ATOM   3446 HG21 ILE A 868      63.620  38.500  56.800  1.00  0.00           H
ATOM   3447 HG22 ILE A 868      62.920  37.000  56.090  1.00  0.00           H
ATOM   3448 HG23 ILE A 868      61.860  38.350  56.400  1.00  0.00           H
ATOM   3449  CG1 ILE A 868      62.180  39.740  54.240  1.00  0.00           C
ATOM   3450 HG11 ILE A 868      62.590  40.440  53.480  1.00  0.00           H
ATOM   3451 HG12 ILE A 868      61.980  40.290  55.180  1.00  0.00           H
ATOM   3452  CD  ILE A 868      60.740  39.210  53.870  1.00  0.00           C
ATOM   3453  HD1 ILE A 868      60.620  38.870  52.820  1.00  0.00           H
ATOM   3454  HD2 ILE A 868      59.980  40.020  53.940  1.00  0.00           H
ATOM   3455  HD3 ILE A 868      60.410  38.370  54.530  1.00  0.00           H
ATOM   3456  C   ILE A 868      65.580  38.090  55.110  1.00  0.00           C
ATOM   3457  O   ILE A 868      66.020  38.190  56.290  1.00  0.00           O
ATOM   3458  N   VAL A 869      65.920  37.030  54.290  1.00  0.00           N
ATOM   3459  HN  VAL A 869      65.470  37.040  53.400  1.00  0.00           H
ATOM   3460  CA  VAL A 869      66.750  35.910  54.680  1.00  0.00           C
ATOM   3461  HA  VAL A 869      66.380  35.520  55.610  1.00  0.00           H
ATOM   3462  CB  VAL A 869      66.820  34.830  53.660  1.00  0.00           C
ATOM   3463  HB  VAL A 869      67.060  35.230  52.660  1.00  0.00           H
ATOM   3464  CG1 VAL A 869      68.030  33.860  54.060  1.00  0.00           C
ATOM   3465 HG11 VAL A 869      67.900  33.750  55.150  1.00  0.00           H
ATOM   3466 HG12 VAL A 869      69.070  34.210  53.860  1.00  0.00           H
ATOM   3467 HG13 VAL A 869      67.820  32.890  53.570  1.00  0.00           H
ATOM   3468  CG2 VAL A 869      65.470  34.150  53.710  1.00  0.00           C
ATOM   3469 HG21 VAL A 869      65.070  34.080  52.670  1.00  0.00           H
ATOM   3470 HG22 VAL A 869      64.750  34.700  54.360  1.00  0.00           H
ATOM   3471 HG23 VAL A 869      65.510  33.110  54.090  1.00  0.00           H
ATOM   3472  C   VAL A 869      68.120  36.380  55.180  1.00  0.00           C
ATOM   3473  O   VAL A 869      68.650  35.980  56.210  1.00  0.00           O
ATOM   3474  N   ILE A 870      68.770  37.290  54.440  1.00  0.00           N
ATOM   3475  HN  ILE A 870      68.210  37.640  53.690  1.00  0.00           H
ATOM   3476  CA  ILE A 870      70.130  37.730  54.820  1.00  0.00           C
ATOM   3477  HA  ILE A 870      70.780  36.880  54.970  1.00  0.00           H
ATOM   3478  CB  ILE A 870      70.780  38.590  53.720  1.00  0.00           C
ATOM   3479  HB  ILE A 870      70.020  39.410  53.560  1.00  0.00           H
ATOM   3480  CG2 ILE A 870      72.180  39.090  54.240  1.00  0.00           C
ATOM   3481 HG21 ILE A 870      72.800  38.220  54.540  1.00  0.00           H
ATOM   3482 HG22 ILE A 870      72.210  39.860  55.050  1.00  0.00           H
ATOM   3483 HG23 ILE A 870      72.680  39.550  53.350  1.00  0.00           H
ATOM   3484  CG1 ILE A 870      71.020  37.750  52.410  1.00  0.00           C
ATOM   3485 HG11 ILE A 870      70.200  37.010  52.320  1.00  0.00           H
ATOM   3486 HG12 ILE A 870      72.000  37.250  52.610  1.00  0.00           H
ATOM   3487  CD  ILE A 870      71.130  38.480  51.040  1.00  0.00           C
ATOM   3488  HD1 ILE A 870      71.850  39.300  51.210  1.00  0.00           H
ATOM   3489  HD2 ILE A 870      70.190  39.000  50.730  1.00  0.00           H
ATOM   3490  HD3 ILE A 870      71.430  37.840  50.170  1.00  0.00           H
ATOM   3491  C   ILE A 870      70.040  38.570  56.200  1.00  0.00           C
ATOM   3492  O   ILE A 870      70.840  38.410  57.060  1.00  0.00           O
ATOM   3493  N   MET A 871      69.000  39.410  56.300  1.00  0.00           N
ATOM   3494  HN  MET A 871      68.450  39.740  55.540  1.00  0.00           H
ATOM   3495  CA  MET A 871      68.820  40.180  57.520  1.00  0.00           C
ATOM   3496  HA  MET A 871      69.800  40.590  57.750  1.00  0.00           H
ATOM   3497  CB  MET A 871      67.910  41.390  57.300  1.00  0.00           C
ATOM   3498  HB1 MET A 871      67.920  42.020  58.210  1.00  0.00           H
ATOM   3499  HB2 MET A 871      66.890  40.960  57.130  1.00  0.00           H
ATOM   3500  CG  MET A 871      68.390  42.290  56.200  1.00  0.00           C
ATOM   3501  HG1 MET A 871      67.590  42.990  55.860  1.00  0.00           H
ATOM   3502  HG2 MET A 871      68.560  41.680  55.290  1.00  0.00           H
ATOM   3503  SD  MET A 871      69.960  43.120  56.390  1.00  0.00           S
ATOM   3504  CE  MET A 871      69.770  44.230  54.920  1.00  0.00           C
ATOM   3505  HE1 MET A 871      69.390  45.210  55.290  1.00  0.00           H
ATOM   3506  HE2 MET A 871      69.020  43.920  54.160  1.00  0.00           H
ATOM   3507  HE3 MET A 871      70.690  44.520  54.360  1.00  0.00           H
ATOM   3508  C   MET A 871      68.390  39.350  58.770  1.00  0.00           C
ATOM   3509  O   MET A 871      68.820  39.610  59.890  1.00  0.00           O
ATOM   3510  N   VAL A 872      67.650  38.240  58.610  1.00  0.00           N
ATOM   3511  HN  VAL A 872      67.210  37.980  57.740  1.00  0.00           H
ATOM   3512  CA  VAL A 872      67.370  37.310  59.720  1.00  0.00           C
ATOM   3513  HA  VAL A 872      67.270  37.940  60.590  1.00  0.00           H
ATOM   3514  CB  VAL A 872      66.150  36.470  59.650  1.00  0.00           C
ATOM   3515  HB  VAL A 872      66.060  35.850  60.560  1.00  0.00           H
ATOM   3516  CG1 VAL A 872      64.850  37.330  59.600  1.00  0.00           C
ATOM   3517 HG11 VAL A 872      63.980  36.670  59.370  1.00  0.00           H
ATOM   3518 HG12 VAL A 872      64.920  38.110  58.810  1.00  0.00           H
ATOM   3519 HG13 VAL A 872      64.600  37.930  60.500  1.00  0.00           H
ATOM   3520  CG2 VAL A 872      66.220  35.620  58.510  1.00  0.00           C
ATOM   3521 HG21 VAL A 872      67.030  34.860  58.570  1.00  0.00           H
ATOM   3522 HG22 VAL A 872      66.430  36.090  57.530  1.00  0.00           H
ATOM   3523 HG23 VAL A 872      65.280  35.050  58.330  1.00  0.00           H
ATOM   3524  C   VAL A 872      68.570  36.410  60.070  1.00  0.00           C
ATOM   3525  O   VAL A 872      68.770  36.190  61.240  1.00  0.00           O
ATOM   3526  N   THR A 873      69.480  36.090  59.070  1.00  0.00           N
ATOM   3527  HN  THR A 873      69.230  36.390  58.160  1.00  0.00           H
ATOM   3528  CA  THR A 873      70.730  35.350  59.180  1.00  0.00           C
ATOM   3529  HA  THR A 873      70.400  34.540  59.830  1.00  0.00           H
ATOM   3530  CB  THR A 873      71.340  34.920  57.850  1.00  0.00           C
ATOM   3531  HB  THR A 873      71.590  35.830  57.260  1.00  0.00           H
ATOM   3532  OG1 THR A 873      70.440  34.060  57.190  1.00  0.00           O
ATOM   3533  HG1 THR A 873      69.590  34.490  57.150  1.00  0.00           H
ATOM   3534  CG2 THR A 873      72.690  34.100  58.040  1.00  0.00           C
ATOM   3535 HG21 THR A 873      73.140  33.720  57.080  1.00  0.00           H
ATOM   3536 HG22 THR A 873      72.460  33.290  58.770  1.00  0.00           H
ATOM   3537 HG23 THR A 873      73.420  34.790  58.510  1.00  0.00           H
ATOM   3538  C   THR A 873      71.750  36.110  60.010  1.00  0.00           C
ATOM   3539  O   THR A 873      72.410  35.490  60.850  1.00  0.00           O
ATOM   3540  N   ILE A 874      71.830  37.400  59.970  1.00  0.00           N
ATOM   3541  HN  ILE A 874      71.270  37.840  59.270  1.00  0.00           H
ATOM   3542  CA  ILE A 874      72.620  38.380  60.720  1.00  0.00           C
ATOM   3543  HA  ILE A 874      73.610  37.970  60.690  1.00  0.00           H
ATOM   3544  CB  ILE A 874      72.620  39.750  60.040  1.00  0.00           C
ATOM   3545  HB  ILE A 874      71.540  39.900  59.840  1.00  0.00           H
ATOM   3546  CG2 ILE A 874      73.280  40.880  60.920  1.00  0.00           C
ATOM   3547 HG21 ILE A 874      72.930  40.870  61.980  1.00  0.00           H
ATOM   3548 HG22 ILE A 874      73.110  41.890  60.490  1.00  0.00           H
ATOM   3549 HG23 ILE A 874      74.380  40.740  60.920  1.00  0.00           H
ATOM   3550  CG1 ILE A 874      73.470  39.640  58.690  1.00  0.00           C
ATOM   3551 HG11 ILE A 874      73.310  38.690  58.140  1.00  0.00           H
ATOM   3552 HG12 ILE A 874      74.470  39.420  59.100  1.00  0.00           H
ATOM   3553  CD  ILE A 874      73.500  40.950  57.900  1.00  0.00           C
ATOM   3554  HD1 ILE A 874      72.660  40.900  57.190  1.00  0.00           H
ATOM   3555  HD2 ILE A 874      74.440  41.010  57.300  1.00  0.00           H
ATOM   3556  HD3 ILE A 874      73.280  41.900  58.440  1.00  0.00           H
ATOM   3557  C   ILE A 874      72.090  38.330  62.160  1.00  0.00           C
ATOM   3558  O   ILE A 874      72.870  38.190  63.070  1.00  0.00           O
ATOM   3559  N   ASP A 875      70.770  38.330  62.380  1.00  0.00           N
ATOM   3560  HN  ASP A 875      70.210  38.470  61.580  1.00  0.00           H
ATOM   3561  CA  ASP A 875      70.090  38.290  63.750  1.00  0.00           C
ATOM   3562  HA  ASP A 875      70.450  39.130  64.310  1.00  0.00           H
ATOM   3563  CB  ASP A 875      68.520  38.660  63.660  1.00  0.00           C
ATOM   3564  HB1 ASP A 875      67.930  37.920  63.080  1.00  0.00           H
ATOM   3565  HB2 ASP A 875      68.470  39.540  62.990  1.00  0.00           H
ATOM   3566  CG  ASP A 875      67.840  38.990  64.980  1.00  0.00           C
ATOM   3567  OD1 ASP A 875      68.520  39.430  65.950  1.00  0.00           O
ATOM   3568  OD2 ASP A 875      66.610  38.880  64.990  1.00  0.00           O
ATOM   3569  C   ASP A 875      70.430  37.050  64.550  1.00  0.00           C
ATOM   3570  O   ASP A 875      70.890  37.070  65.630  1.00  0.00           O
ATOM   3571  N   TYR A 876      70.410  35.940  63.830  1.00  0.00           N
ATOM   3572  HN  TYR A 876      70.230  35.930  62.850  1.00  0.00           H
ATOM   3573  CA  TYR A 876      70.750  34.660  64.370  1.00  0.00           C
ATOM   3574  HA  TYR A 876      70.210  34.510  65.300  1.00  0.00           H
ATOM   3575  CB  TYR A 876      70.430  33.500  63.250  1.00  0.00           C
ATOM   3576  HB1 TYR A 876      71.120  33.750  62.420  1.00  0.00           H
ATOM   3577  HB2 TYR A 876      69.430  33.590  62.780  1.00  0.00           H
ATOM   3578  CG  TYR A 876      70.800  32.020  63.540  1.00  0.00           C
ATOM   3579  CD1 TYR A 876      71.090  31.210  62.470  1.00  0.00           C
ATOM   3580  HD1 TYR A 876      70.930  31.580  61.470  1.00  0.00           H
ATOM   3581  CE1 TYR A 876      71.520  29.900  62.680  1.00  0.00           C
ATOM   3582  HE1 TYR A 876      71.890  29.360  61.810  1.00  0.00           H
ATOM   3583  CZ  TYR A 876      71.760  29.400  63.970  1.00  0.00           C
ATOM   3584  OH  TYR A 876      72.410  28.160  64.180  1.00  0.00           O
ATOM   3585  HH  TYR A 876      72.600  28.080  65.120  1.00  0.00           H
ATOM   3586  CD2 TYR A 876      70.980  31.480  64.860  1.00  0.00           C
ATOM   3587  HD2 TYR A 876      70.660  32.060  65.700  1.00  0.00           H
ATOM   3588  CE2 TYR A 876      71.460  30.170  65.070  1.00  0.00           C
ATOM   3589  HE2 TYR A 876      71.530  29.770  66.070  1.00  0.00           H
ATOM   3590  C   TYR A 876      72.100  34.470  64.900  1.00  0.00           C
ATOM   3591  O   TYR A 876      72.280  34.070  66.040  1.00  0.00           O
ATOM   3592  N   LEU A 877      73.100  34.770  64.050  1.00  0.00           N
ATOM   3593  HN  LEU A 877      73.020  35.090  63.120  1.00  0.00           H
ATOM   3594  CA  LEU A 877      74.540  34.680  64.420  1.00  0.00           C
ATOM   3595  HA  LEU A 877      74.790  33.730  64.870  1.00  0.00           H
ATOM   3596  CB  LEU A 877      75.410  34.770  63.190  1.00  0.00           C
ATOM   3597  HB1 LEU A 877      76.470  34.870  63.460  1.00  0.00           H
ATOM   3598  HB2 LEU A 877      75.130  35.620  62.540  1.00  0.00           H
ATOM   3599  CG  LEU A 877      75.280  33.550  62.260  1.00  0.00           C
ATOM   3600  HG  LEU A 877      74.250  33.140  62.350  1.00  0.00           H
ATOM   3601  CD1 LEU A 877      75.510  33.850  60.770  1.00  0.00           C
ATOM   3602 HD11 LEU A 877      75.260  32.980  60.120  1.00  0.00           H
ATOM   3603 HD12 LEU A 877      76.590  34.060  60.680  1.00  0.00           H
ATOM   3604 HD13 LEU A 877      74.980  34.780  60.480  1.00  0.00           H
ATOM   3605  CD2 LEU A 877      76.270  32.440  62.620  1.00  0.00           C
ATOM   3606 HD21 LEU A 877      77.260  32.920  62.530  1.00  0.00           H
ATOM   3607 HD22 LEU A 877      76.230  31.620  61.880  1.00  0.00           H
ATOM   3608 HD23 LEU A 877      76.100  32.130  63.670  1.00  0.00           H
ATOM   3609  C   LEU A 877      75.010  35.750  65.360  1.00  0.00           C
ATOM   3610  O   LEU A 877      75.600  35.440  66.370  1.00  0.00           O
ATOM   3611  N   VAL A 878      74.780  37.040  65.070  1.00  0.00           N
ATOM   3612  HN  VAL A 878      74.210  37.270  64.290  1.00  0.00           H
ATOM   3613  CA  VAL A 878      75.350  38.080  65.820  1.00  0.00           C
ATOM   3614  HA  VAL A 878      75.680  37.700  66.780  1.00  0.00           H
ATOM   3615  CB  VAL A 878      76.350  38.760  64.900  1.00  0.00           C
ATOM   3616  HB  VAL A 878      76.710  39.690  65.410  1.00  0.00           H
ATOM   3617  CG1 VAL A 878      77.590  37.910  64.860  1.00  0.00           C
ATOM   3618 HG11 VAL A 878      77.820  37.760  65.940  1.00  0.00           H
ATOM   3619 HG12 VAL A 878      78.410  38.430  64.310  1.00  0.00           H
ATOM   3620 HG13 VAL A 878      77.450  36.910  64.430  1.00  0.00           H
ATOM   3621  CG2 VAL A 878      75.820  39.250  63.540  1.00  0.00           C
ATOM   3622 HG21 VAL A 878      76.560  39.860  62.980  1.00  0.00           H
ATOM   3623 HG22 VAL A 878      74.950  39.910  63.730  1.00  0.00           H
ATOM   3624 HG23 VAL A 878      75.420  38.490  62.820  1.00  0.00           H
ATOM   3625  C   VAL A 878      74.400  39.140  66.280  1.00  0.00           C
ATOM   3626  O   VAL A 878      74.810  39.940  67.150  1.00  0.00           O
ATOM   3627  N   GLY A 879      73.120  39.090  65.980  1.00  0.00           N
ATOM   3628  HN  GLY A 879      72.830  38.350  65.380  1.00  0.00           H
ATOM   3629  CA  GLY A 879      72.120  40.000  66.570  1.00  0.00           C
ATOM   3630  HA1 GLY A 879      72.350  40.080  67.620  1.00  0.00           H
ATOM   3631  HA2 GLY A 879      71.120  39.610  66.380  1.00  0.00           H
ATOM   3632  C   GLY A 879      72.130  41.390  66.040  1.00  0.00           C
ATOM   3633  O   GLY A 879      73.130  42.060  66.150  1.00  0.00           O
ATOM   3634  N   VAL A 880      70.970  41.800  65.670  1.00  0.00           N
ATOM   3635  HN  VAL A 880      70.230  41.170  65.430  1.00  0.00           H
ATOM   3636  CA  VAL A 880      70.610  43.170  65.380  1.00  0.00           C
ATOM   3637  HA  VAL A 880      71.570  43.660  65.320  1.00  0.00           H
ATOM   3638  CB  VAL A 880      69.890  43.360  64.070  1.00  0.00           C
ATOM   3639  HB  VAL A 880      68.960  42.760  64.050  1.00  0.00           H
ATOM   3640  CG1 VAL A 880      69.560  44.840  63.820  1.00  0.00           C
ATOM   3641 HG11 VAL A 880      70.490  45.400  64.020  1.00  0.00           H
ATOM   3642 HG12 VAL A 880      68.710  45.130  64.470  1.00  0.00           H
ATOM   3643 HG13 VAL A 880      69.280  44.920  62.740  1.00  0.00           H
ATOM   3644  CG2 VAL A 880      70.920  42.830  63.010  1.00  0.00           C
ATOM   3645 HG21 VAL A 880      71.210  41.780  63.190  1.00  0.00           H
ATOM   3646 HG22 VAL A 880      71.880  43.400  63.000  1.00  0.00           H
ATOM   3647 HG23 VAL A 880      70.440  42.850  62.010  1.00  0.00           H
ATOM   3648  C   VAL A 880      69.690  43.620  66.540  1.00  0.00           C
ATOM   3649  O   VAL A 880      68.640  43.050  66.760  1.00  0.00           O
ATOM   3650  N   PRO A 881      70.070  44.730  67.180  1.00  0.00           N
ATOM   3651  CD  PRO A 881      71.380  45.280  67.120  1.00  0.00           C
ATOM   3652  HD1 PRO A 881      71.540  46.040  66.320  1.00  0.00           H
ATOM   3653  HD2 PRO A 881      72.200  44.540  67.000  1.00  0.00           H
ATOM   3654  CA  PRO A 881      69.210  45.450  67.920  1.00  0.00           C
ATOM   3655  HA  PRO A 881      68.890  44.890  68.800  1.00  0.00           H
ATOM   3656  CB  PRO A 881      70.100  46.640  68.380  1.00  0.00           C
ATOM   3657  HB1 PRO A 881      69.810  47.110  69.340  1.00  0.00           H
ATOM   3658  HB2 PRO A 881      70.180  47.420  67.580  1.00  0.00           H
ATOM   3659  CG  PRO A 881      71.500  46.020  68.400  1.00  0.00           C
ATOM   3660  HG1 PRO A 881      72.340  46.730  68.490  1.00  0.00           H
ATOM   3661  HG2 PRO A 881      71.570  45.300  69.240  1.00  0.00           H
ATOM   3662  C   PRO A 881      67.990  45.920  67.220  1.00  0.00           C
ATOM   3663  O   PRO A 881      68.130  46.860  66.460  1.00  0.00           O
ATOM   3664  N   SER A 882      66.790  45.330  67.420  1.00  0.00           N
ATOM   3665  HN  SER A 882      66.560  44.670  68.140  1.00  0.00           H
ATOM   3666  CA  SER A 882      65.550  45.820  66.840  1.00  0.00           C
ATOM   3667  HA  SER A 882      65.470  46.880  67.070  1.00  0.00           H
ATOM   3668  CB  SER A 882      65.600  45.640  65.290  1.00  0.00           C
ATOM   3669  HB1 SER A 882      64.620  45.300  64.880  1.00  0.00           H
ATOM   3670  HB2 SER A 882      66.330  44.840  65.080  1.00  0.00           H
ATOM   3671  OG  SER A 882      65.910  46.830  64.600  1.00  0.00           O
ATOM   3672  HG1 SER A 882      66.780  47.050  64.930  1.00  0.00           H
ATOM   3673  C   SER A 882      64.250  45.240  67.440  1.00  0.00           C
ATOM   3674  O   SER A 882      64.270  44.120  67.970  1.00  0.00           O
ATOM   3675  N   PRO A 883      63.090  45.940  67.330  1.00  0.00           N
ATOM   3676  CD  PRO A 883      62.930  47.310  66.740  1.00  0.00           C
ATOM   3677  HD1 PRO A 883      63.530  47.530  65.840  1.00  0.00           H
ATOM   3678  HD2 PRO A 883      63.270  47.910  67.620  1.00  0.00           H
ATOM   3679  CA  PRO A 883      61.780  45.400  67.660  1.00  0.00           C
ATOM   3680  HA  PRO A 883      61.880  44.890  68.610  1.00  0.00           H
ATOM   3681  CB  PRO A 883      60.860  46.700  67.580  1.00  0.00           C
ATOM   3682  HB1 PRO A 883      60.930  47.240  68.550  1.00  0.00           H
ATOM   3683  HB2 PRO A 883      59.790  46.510  67.360  1.00  0.00           H
ATOM   3684  CG  PRO A 883      61.470  47.560  66.470  1.00  0.00           C
ATOM   3685  HG1 PRO A 883      61.250  47.150  65.470  1.00  0.00           H
ATOM   3686  HG2 PRO A 883      61.290  48.650  66.600  1.00  0.00           H
ATOM   3687  C   PRO A 883      61.330  44.300  66.760  1.00  0.00           C
ATOM   3688  O   PRO A 883      61.670  44.270  65.590  1.00  0.00           O
ATOM   3689  N   LYS A 884      60.490  43.370  67.260  1.00  0.00           N
ATOM   3690  HN  LYS A 884      60.260  43.340  68.230  1.00  0.00           H
ATOM   3691  CA  LYS A 884      59.990  42.240  66.520  1.00  0.00           C
ATOM   3692  HA  LYS A 884      60.200  42.110  65.470  1.00  0.00           H
ATOM   3693  CB  LYS A 884      60.350  40.940  67.320  1.00  0.00           C
ATOM   3694  HB1 LYS A 884      59.900  40.060  66.800  1.00  0.00           H
ATOM   3695  HB2 LYS A 884      59.860  41.050  68.310  1.00  0.00           H
ATOM   3696  CG  LYS A 884      61.870  40.590  67.570  1.00  0.00           C
ATOM   3697  HG1 LYS A 884      61.990  39.590  68.020  1.00  0.00           H
ATOM   3698  HG2 LYS A 884      62.310  41.280  68.320  1.00  0.00           H
ATOM   3699  CD  LYS A 884      62.630  40.650  66.200  1.00  0.00           C
ATOM   3700  HD1 LYS A 884      62.740  41.720  65.950  1.00  0.00           H
ATOM   3701  HD2 LYS A 884      61.920  40.180  65.470  1.00  0.00           H
ATOM   3702  CE  LYS A 884      64.010  39.930  66.160  1.00  0.00           C
ATOM   3703  HE1 LYS A 884      64.610  40.050  67.090  1.00  0.00           H
ATOM   3704  HE2 LYS A 884      64.720  40.290  65.390  1.00  0.00           H
ATOM   3705  NZ  LYS A 884      63.910  38.510  65.880  1.00  0.00           N
ATOM   3706  HZ1 LYS A 884      63.510  38.070  66.720  1.00  0.00           H
ATOM   3707  HZ2 LYS A 884      64.900  38.180  65.770  1.00  0.00           H
ATOM   3708  HZ3 LYS A 884      63.340  38.330  65.030  1.00  0.00           H
ATOM   3709  C   LYS A 884      58.480  42.290  66.540  1.00  0.00           C
ATOM   3710  O   LYS A 884      57.890  42.980  67.400  1.00  0.00           O
ATOM   3711  N   LEU A 885      57.890  41.510  65.630  1.00  0.00           N
ATOM   3712  HN  LEU A 885      58.360  41.020  64.910  1.00  0.00           H
ATOM   3713  CA  LEU A 885      56.450  41.340  65.460  1.00  0.00           C
ATOM   3714  HA  LEU A 885      56.070  42.340  65.300  1.00  0.00           H
ATOM   3715  CB  LEU A 885      56.140  40.730  64.080  1.00  0.00           C
ATOM   3716  HB1 LEU A 885      56.580  39.720  63.950  1.00  0.00           H
ATOM   3717  HB2 LEU A 885      56.660  41.380  63.350  1.00  0.00           H
ATOM   3718  CG  LEU A 885      54.660  40.550  63.780  1.00  0.00           C
ATOM   3719  HG  LEU A 885      54.130  40.150  64.670  1.00  0.00           H
ATOM   3720  CD1 LEU A 885      54.090  41.820  63.290  1.00  0.00           C
ATOM   3721 HD11 LEU A 885      54.580  42.300  62.420  1.00  0.00           H
ATOM   3722 HD12 LEU A 885      54.130  42.560  64.120  1.00  0.00           H
ATOM   3723 HD13 LEU A 885      53.010  41.750  63.030  1.00  0.00           H
ATOM   3724  CD2 LEU A 885      54.500  39.650  62.600  1.00  0.00           C
ATOM   3725 HD21 LEU A 885      54.810  38.620  62.830  1.00  0.00           H
ATOM   3726 HD22 LEU A 885      54.910  40.020  61.630  1.00  0.00           H
ATOM   3727 HD23 LEU A 885      53.420  39.500  62.400  1.00  0.00           H
ATOM   3728  C   LEU A 885      55.690  40.650  66.610  1.00  0.00           C
ATOM   3729  O   LEU A 885      56.080  39.630  67.090  1.00  0.00           O
ATOM   3730  N   HSD A 886      54.660  41.300  67.150  1.00  0.00           N
ATOM   3731  HN  HSD A 886      54.480  42.250  66.890  1.00  0.00           H
ATOM   3732  CA  HSD A 886      53.820  40.730  68.190  1.00  0.00           C
ATOM   3733  HA  HSD A 886      54.300  40.000  68.830  1.00  0.00           H
ATOM   3734  CB  HSD A 886      53.300  41.680  69.260  1.00  0.00           C
ATOM   3735  HB1 HSD A 886      52.580  41.240  70.000  1.00  0.00           H
ATOM   3736  HB2 HSD A 886      52.860  42.590  68.810  1.00  0.00           H
ATOM   3737  ND1 HSD A 886      55.100  43.210  69.840  1.00  0.00           N
ATOM   3738  HD1 HSD A 886      55.180  43.580  68.910  1.00  0.00           H
ATOM   3739  CG  HSD A 886      54.410  42.060  70.140  1.00  0.00           C
ATOM   3740  CE1 HSD A 886      55.990  43.460  70.870  1.00  0.00           C
ATOM   3741  HE1 HSD A 886      56.820  44.160  70.760  1.00  0.00           H
ATOM   3742  NE2 HSD A 886      55.880  42.570  71.860  1.00  0.00           N
ATOM   3743  CD2 HSD A 886      54.940  41.670  71.330  1.00  0.00           C
ATOM   3744  HD2 HSD A 886      54.680  40.800  71.920  1.00  0.00           H
ATOM   3745  C   HSD A 886      52.660  39.950  67.610  1.00  0.00           C
ATOM   3746  O   HSD A 886      51.960  40.480  66.730  1.00  0.00           O
ATOM   3747  N   VAL A 887      52.380  38.650  67.990  1.00  0.00           N
ATOM   3748  HN  VAL A 887      52.940  38.340  68.740  1.00  0.00           H
ATOM   3749  CA  VAL A 887      51.380  37.810  67.360  1.00  0.00           C
ATOM   3750  HA  VAL A 887      50.580  38.440  66.980  1.00  0.00           H
ATOM   3751  CB  VAL A 887      51.870  36.890  66.310  1.00  0.00           C
ATOM   3752  HB  VAL A 887      51.090  36.250  65.850  1.00  0.00           H
ATOM   3753  CG1 VAL A 887      52.510  37.750  65.210  1.00  0.00           C
ATOM   3754 HG11 VAL A 887      51.980  38.730  65.110  1.00  0.00           H
ATOM   3755 HG12 VAL A 887      52.490  37.220  64.230  1.00  0.00           H
ATOM   3756 HG13 VAL A 887      53.570  38.010  65.400  1.00  0.00           H
ATOM   3757  CG2 VAL A 887      52.800  35.650  66.800  1.00  0.00           C
ATOM   3758 HG21 VAL A 887      52.340  34.720  67.220  1.00  0.00           H
ATOM   3759 HG22 VAL A 887      53.580  36.050  67.480  1.00  0.00           H
ATOM   3760 HG23 VAL A 887      53.320  35.270  65.890  1.00  0.00           H
ATOM   3761  C   VAL A 887      50.760  37.030  68.500  1.00  0.00           C
ATOM   3762  O   VAL A 887      51.570  36.580  69.280  1.00  0.00           O
ATOM   3763  N   PRO A 888      49.440  36.860  68.650  1.00  0.00           N
ATOM   3764  CD  PRO A 888      48.460  37.290  67.570  1.00  0.00           C
ATOM   3765  HD1 PRO A 888      48.720  37.300  66.490  1.00  0.00           H
ATOM   3766  HD2 PRO A 888      48.150  38.330  67.810  1.00  0.00           H
ATOM   3767  CA  PRO A 888      48.750  35.990  69.540  1.00  0.00           C
ATOM   3768  HA  PRO A 888      48.890  36.260  70.570  1.00  0.00           H
ATOM   3769  CB  PRO A 888      47.210  36.160  69.140  1.00  0.00           C
ATOM   3770  HB1 PRO A 888      46.720  37.010  69.660  1.00  0.00           H
ATOM   3771  HB2 PRO A 888      46.670  35.200  69.270  1.00  0.00           H
ATOM   3772  CG  PRO A 888      47.300  36.360  67.600  1.00  0.00           C
ATOM   3773  HG1 PRO A 888      47.590  35.410  67.080  1.00  0.00           H
ATOM   3774  HG2 PRO A 888      46.390  36.840  67.190  1.00  0.00           H
ATOM   3775  C   PRO A 888      49.270  34.580  69.300  1.00  0.00           C
ATOM   3776  O   PRO A 888      49.790  34.190  68.210  1.00  0.00           O
ATOM   3777  N   GLU A 889      49.230  33.730  70.310  1.00  0.00           N
ATOM   3778  HN  GLU A 889      48.850  33.980  71.190  1.00  0.00           H
ATOM   3779  CA  GLU A 889      49.660  32.300  70.110  1.00  0.00           C
ATOM   3780  HA  GLU A 889      49.840  32.040  69.070  1.00  0.00           H
ATOM   3781  CB  GLU A 889      50.850  32.040  71.090  1.00  0.00           C
ATOM   3782  HB1 GLU A 889      51.180  31.000  70.930  1.00  0.00           H
ATOM   3783  HB2 GLU A 889      50.620  32.400  72.110  1.00  0.00           H
ATOM   3784  CG  GLU A 889      52.130  32.810  70.530  1.00  0.00           C
ATOM   3785  HG1 GLU A 889      52.120  33.920  70.620  1.00  0.00           H
ATOM   3786  HG2 GLU A 889      52.180  32.450  69.470  1.00  0.00           H
ATOM   3787  CD  GLU A 889      53.370  32.350  71.230  1.00  0.00           C
ATOM   3788  OE1 GLU A 889      53.970  31.260  70.980  1.00  0.00           O
ATOM   3789  OE2 GLU A 889      53.740  33.120  72.090  1.00  0.00           O
ATOM   3790  C   GLU A 889      48.440  31.410  70.530  1.00  0.00           C
ATOM   3791  O   GLU A 889      47.660  31.830  71.380  1.00  0.00           O
ATOM   3792  N   LYS A 890      48.320  30.210  69.910  1.00  0.00           N
ATOM   3793  HN  LYS A 890      48.950  29.850  69.230  1.00  0.00           H
ATOM   3794  CA  LYS A 890      47.200  29.250  69.950  1.00  0.00           C
ATOM   3795  HA  LYS A 890      47.610  28.440  69.380  1.00  0.00           H
ATOM   3796  CB  LYS A 890      46.850  28.870  71.360  1.00  0.00           C
ATOM   3797  HB1 LYS A 890      46.020  28.120  71.370  1.00  0.00           H
ATOM   3798  HB2 LYS A 890      46.530  29.810  71.850  1.00  0.00           H
ATOM   3799  CG  LYS A 890      48.040  28.390  72.180  1.00  0.00           C
ATOM   3800  HG1 LYS A 890      48.820  29.160  72.370  1.00  0.00           H
ATOM   3801  HG2 LYS A 890      48.550  27.670  71.500  1.00  0.00           H
ATOM   3802  CD  LYS A 890      47.710  27.770  73.520  1.00  0.00           C
ATOM   3803  HD1 LYS A 890      48.640  27.520  74.070  1.00  0.00           H
ATOM   3804  HD2 LYS A 890      47.150  26.840  73.390  1.00  0.00           H
ATOM   3805  CE  LYS A 890      46.970  28.760  74.410  1.00  0.00           C
ATOM   3806  HE1 LYS A 890      46.050  29.080  73.870  1.00  0.00           H
ATOM   3807  HE2 LYS A 890      47.520  29.710  74.590  1.00  0.00           H
ATOM   3808  NZ  LYS A 890      46.400  28.290  75.770  1.00  0.00           N
ATOM   3809  HZ1 LYS A 890      46.470  27.250  75.860  1.00  0.00           H
ATOM   3810  HZ2 LYS A 890      45.420  28.610  75.860  1.00  0.00           H
ATOM   3811  HZ3 LYS A 890      46.960  28.700  76.540  1.00  0.00           H
ATOM   3812  C   LYS A 890      45.940  29.840  69.280  1.00  0.00           C
ATOM   3813  O   LYS A 890      44.840  29.430  69.600  1.00  0.00           O
ATOM   3814  N   PHE A 891      46.060  30.720  68.270  1.00  0.00           N
ATOM   3815  HN  PHE A 891      46.950  31.110  68.030  1.00  0.00           H
ATOM   3816  CA  PHE A 891      45.080  31.220  67.360  1.00  0.00           C
ATOM   3817  HA  PHE A 891      45.490  32.030  66.790  1.00  0.00           H
ATOM   3818  CB  PHE A 891      44.700  30.090  66.300  1.00  0.00           C
ATOM   3819  HB1 PHE A 891      44.550  29.080  66.750  1.00  0.00           H
ATOM   3820  HB2 PHE A 891      45.550  29.910  65.620  1.00  0.00           H
ATOM   3821  CG  PHE A 891      43.600  30.360  65.310  1.00  0.00           C
ATOM   3822  CD1 PHE A 891      42.260  29.840  65.430  1.00  0.00           C
ATOM   3823  HD1 PHE A 891      42.020  29.380  66.370  1.00  0.00           H
ATOM   3824  CE1 PHE A 891      41.290  30.060  64.480  1.00  0.00           C
ATOM   3825  HE1 PHE A 891      40.310  29.630  64.600  1.00  0.00           H
ATOM   3826  CZ  PHE A 891      41.590  30.960  63.430  1.00  0.00           C
ATOM   3827  HZ  PHE A 891      40.790  31.210  62.750  1.00  0.00           H
ATOM   3828  CD2 PHE A 891      43.850  31.180  64.170  1.00  0.00           C
ATOM   3829  HD2 PHE A 891      44.830  31.610  64.120  1.00  0.00           H
ATOM   3830  CE2 PHE A 891      42.840  31.510  63.240  1.00  0.00           C
ATOM   3831  HE2 PHE A 891      43.080  32.140  62.410  1.00  0.00           H
ATOM   3832  C   PHE A 891      43.850  31.790  68.000  1.00  0.00           C
ATOM   3833  O   PHE A 891      42.720  31.320  68.010  1.00  0.00           O
ATOM   3834  N   GLU A 892      44.140  32.890  68.620  1.00  0.00           N
ATOM   3835  HN  GLU A 892      45.080  33.200  68.710  1.00  0.00           H
ATOM   3836  CA  GLU A 892      43.150  33.720  69.290  1.00  0.00           C
ATOM   3837  HA  GLU A 892      42.140  33.380  69.120  1.00  0.00           H
ATOM   3838  CB  GLU A 892      43.380  33.680  70.770  1.00  0.00           C
ATOM   3839  HB1 GLU A 892      42.580  34.200  71.350  1.00  0.00           H
ATOM   3840  HB2 GLU A 892      44.370  34.120  71.000  1.00  0.00           H
ATOM   3841  CG  GLU A 892      43.300  32.270  71.350  1.00  0.00           C
ATOM   3842  HG1 GLU A 892      44.220  31.730  71.010  1.00  0.00           H
ATOM   3843  HG2 GLU A 892      42.410  31.780  70.920  1.00  0.00           H
ATOM   3844  CD  GLU A 892      43.030  32.200  72.860  1.00  0.00           C
ATOM   3845  OE1 GLU A 892      41.890  32.530  73.340  1.00  0.00           O
ATOM   3846  OE2 GLU A 892      43.940  31.720  73.590  1.00  0.00           O
ATOM   3847  C   GLU A 892      43.160  35.080  68.680  1.00  0.00           C
ATOM   3848  O   GLU A 892      44.120  35.570  68.050  1.00  0.00           O
ATOM   3849  N   PRO A 893      42.040  35.830  68.880  1.00  0.00           N
ATOM   3850  CD  PRO A 893      40.760  35.540  69.500  1.00  0.00           C
ATOM   3851  HD1 PRO A 893      40.920  34.860  70.350  1.00  0.00           H
ATOM   3852  HD2 PRO A 893      40.070  35.060  68.760  1.00  0.00           H
ATOM   3853  CA  PRO A 893      42.140  37.230  68.610  1.00  0.00           C
ATOM   3854  HA  PRO A 893      42.410  37.370  67.570  1.00  0.00           H
ATOM   3855  CB  PRO A 893      40.730  37.830  68.960  1.00  0.00           C
ATOM   3856  HB1 PRO A 893      40.110  38.020  68.070  1.00  0.00           H
ATOM   3857  HB2 PRO A 893      40.810  38.830  69.440  1.00  0.00           H
ATOM   3858  CG  PRO A 893      40.110  36.860  70.030  1.00  0.00           C
ATOM   3859  HG1 PRO A 893      40.430  37.140  71.060  1.00  0.00           H
ATOM   3860  HG2 PRO A 893      39.010  36.950  69.960  1.00  0.00           H
ATOM   3861  C   PRO A 893      43.190  37.920  69.410  1.00  0.00           C
ATOM   3862  O   PRO A 893      43.380  37.520  70.570  1.00  0.00           O
ATOM   3863  N   THR A 894      44.010  38.880  68.890  1.00  0.00           N
ATOM   3864  HN  THR A 894      43.890  39.080  67.920  1.00  0.00           H
ATOM   3865  CA  THR A 894      45.040  39.440  69.730  1.00  0.00           C
ATOM   3866  HA  THR A 894      45.620  38.640  70.160  1.00  0.00           H
ATOM   3867  CB  THR A 894      46.140  40.300  69.020  1.00  0.00           C
ATOM   3868  HB  THR A 894      46.540  39.940  68.040  1.00  0.00           H
ATOM   3869  OG1 THR A 894      47.230  40.400  69.900  1.00  0.00           O
ATOM   3870  HG1 THR A 894      48.020  40.370  69.370  1.00  0.00           H
ATOM   3871  CG2 THR A 894      45.640  41.740  68.740  1.00  0.00           C
ATOM   3872 HG21 THR A 894      44.670  41.720  68.210  1.00  0.00           H
ATOM   3873 HG22 THR A 894      46.320  42.350  68.120  1.00  0.00           H
ATOM   3874 HG23 THR A 894      45.490  42.280  69.700  1.00  0.00           H
ATOM   3875  C   THR A 894      44.360  40.230  70.850  1.00  0.00           C
ATOM   3876  O   THR A 894      44.800  40.120  71.940  1.00  0.00           O
ATOM   3877  N   HSD A 895      43.240  40.960  70.570  1.00  0.00           N
ATOM   3878  HN  HSD A 895      42.940  40.850  69.630  1.00  0.00           H
ATOM   3879  CA  HSD A 895      42.580  41.870  71.440  1.00  0.00           C
ATOM   3880  HA  HSD A 895      43.410  42.440  71.830  1.00  0.00           H
ATOM   3881  CB  HSD A 895      41.810  42.840  70.600  1.00  0.00           C
ATOM   3882  HB1 HSD A 895      40.930  42.420  70.060  1.00  0.00           H
ATOM   3883  HB2 HSD A 895      42.560  43.320  69.930  1.00  0.00           H
ATOM   3884  ND1 HSD A 895      41.770  44.630  72.460  1.00  0.00           N
ATOM   3885  HD1 HSD A 895      42.740  44.470  72.680  1.00  0.00           H
ATOM   3886  CG  HSD A 895      41.210  43.970  71.370  1.00  0.00           C
ATOM   3887  CE1 HSD A 895      40.930  45.590  72.840  1.00  0.00           C
ATOM   3888  HE1 HSD A 895      41.060  46.380  73.580  1.00  0.00           H
ATOM   3889  NE2 HSD A 895      39.780  45.560  72.120  1.00  0.00           N
ATOM   3890  CD2 HSD A 895      40.000  44.530  71.190  1.00  0.00           C
ATOM   3891  HD2 HSD A 895      39.280  44.280  70.420  1.00  0.00           H
ATOM   3892  C   HSD A 895      41.800  41.140  72.530  1.00  0.00           C
ATOM   3893  O   HSD A 895      40.730  40.590  72.220  1.00  0.00           O
ATOM   3894  N   PRO A 896      42.140  41.060  73.810  1.00  0.00           N
ATOM   3895  CD  PRO A 896      43.180  41.870  74.430  1.00  0.00           C
ATOM   3896  HD1 PRO A 896      43.060  42.970  74.380  1.00  0.00           H
ATOM   3897  HD2 PRO A 896      44.130  41.530  73.980  1.00  0.00           H
ATOM   3898  CA  PRO A 896      41.510  40.110  74.690  1.00  0.00           C
ATOM   3899  HA  PRO A 896      41.330  39.190  74.170  1.00  0.00           H
ATOM   3900  CB  PRO A 896      42.500  40.000  75.890  1.00  0.00           C
ATOM   3901  HB1 PRO A 896      43.310  39.350  75.480  1.00  0.00           H
ATOM   3902  HB2 PRO A 896      42.100  39.480  76.790  1.00  0.00           H
ATOM   3903  CG  PRO A 896      43.070  41.460  75.930  1.00  0.00           C
ATOM   3904  HG1 PRO A 896      42.370  42.080  76.520  1.00  0.00           H
ATOM   3905  HG2 PRO A 896      43.970  41.550  76.570  1.00  0.00           H
ATOM   3906  C   PRO A 896      40.140  40.540  75.140  1.00  0.00           C
ATOM   3907  O   PRO A 896      39.550  39.860  75.930  1.00  0.00           O
ATOM   3908  N   GLU A 897      39.530  41.640  74.660  1.00  0.00           N
ATOM   3909  HN  GLU A 897      40.170  42.090  74.040  1.00  0.00           H
ATOM   3910  CA  GLU A 897      38.270  42.320  74.990  1.00  0.00           C
ATOM   3911  HA  GLU A 897      37.970  42.000  75.980  1.00  0.00           H
ATOM   3912  CB  GLU A 897      38.550  43.850  75.080  1.00  0.00           C
ATOM   3913  HB1 GLU A 897      37.600  44.420  75.060  1.00  0.00           H
ATOM   3914  HB2 GLU A 897      39.050  44.100  74.120  1.00  0.00           H
ATOM   3915  CG  GLU A 897      39.560  44.140  76.130  1.00  0.00           C
ATOM   3916  HG1 GLU A 897      40.570  43.760  75.900  1.00  0.00           H
ATOM   3917  HG2 GLU A 897      39.330  43.640  77.100  1.00  0.00           H
ATOM   3918  CD  GLU A 897      39.660  45.710  76.500  1.00  0.00           C
ATOM   3919  OE1 GLU A 897      40.170  46.000  77.640  1.00  0.00           O
ATOM   3920  OE2 GLU A 897      39.190  46.570  75.730  1.00  0.00           O
ATOM   3921  C   GLU A 897      37.140  42.140  73.970  1.00  0.00           C
ATOM   3922  O   GLU A 897      36.030  42.650  74.090  1.00  0.00           O
ATOM   3923  N   ARG A 898      37.480  41.330  73.040  1.00  0.00           N
ATOM   3924  HN  ARG A 898      38.340  40.830  73.020  1.00  0.00           H
ATOM   3925  CA  ARG A 898      36.550  40.890  72.030  1.00  0.00           C
ATOM   3926  HA  ARG A 898      35.520  40.990  72.350  1.00  0.00           H
ATOM   3927  CB  ARG A 898      36.890  41.540  70.680  1.00  0.00           C
ATOM   3928  HB1 ARG A 898      36.860  42.650  70.790  1.00  0.00           H
ATOM   3929  HB2 ARG A 898      36.040  41.270  70.010  1.00  0.00           H
ATOM   3930  CG  ARG A 898      38.130  41.030  69.880  1.00  0.00           C
ATOM   3931  HG1 ARG A 898      38.180  39.930  69.710  1.00  0.00           H
ATOM   3932  HG2 ARG A 898      39.020  41.220  70.520  1.00  0.00           H
ATOM   3933  CD  ARG A 898      38.220  41.610  68.470  1.00  0.00           C
ATOM   3934  HD1 ARG A 898      38.370  42.700  68.570  1.00  0.00           H
ATOM   3935  HD2 ARG A 898      37.210  41.550  68.010  1.00  0.00           H
ATOM   3936  NE  ARG A 898      39.240  40.860  67.590  1.00  0.00           N
ATOM   3937  HE  ARG A 898      40.190  41.180  67.500  1.00  0.00           H
ATOM   3938  CZ  ARG A 898      38.840  40.070  66.680  1.00  0.00           C
ATOM   3939  NH1 ARG A 898      37.600  39.720  66.470  1.00  0.00           N
ATOM   3940 HH11 ARG A 898      37.410  39.260  65.610  1.00  0.00           H
ATOM   3941 HH12 ARG A 898      37.070  39.480  67.280  1.00  0.00           H
ATOM   3942  NH2 ARG A 898      39.750  39.740  65.760  1.00  0.00           N
ATOM   3943 HH21 ARG A 898      39.550  39.660  64.780  1.00  0.00           H
ATOM   3944 HH22 ARG A 898      40.690  39.940  66.000  1.00  0.00           H
ATOM   3945  C   ARG A 898      36.720  39.390  71.900  1.00  0.00           C
ATOM   3946  O   ARG A 898      37.710  38.820  72.370  1.00  0.00           O
ATOM   3947  N   GLY A 899      35.820  38.700  71.270  1.00  0.00           N
ATOM   3948  HN  GLY A 899      34.970  39.100  70.950  1.00  0.00           H
ATOM   3949  CA  GLY A 899      36.030  37.330  70.940  1.00  0.00           C
ATOM   3950  HA1 GLY A 899      35.140  36.810  71.250  1.00  0.00           H
ATOM   3951  HA2 GLY A 899      36.910  36.840  71.350  1.00  0.00           H
ATOM   3952  C   GLY A 899      36.160  37.090  69.500  1.00  0.00           C
ATOM   3953  O   GLY A 899      36.110  38.090  68.740  1.00  0.00           O
ATOM   3954  N   TRP A 900      36.370  35.830  69.030  1.00  0.00           N
ATOM   3955  HN  TRP A 900      36.440  35.090  69.680  1.00  0.00           H
ATOM   3956  CA  TRP A 900      36.660  35.590  67.620  1.00  0.00           C
ATOM   3957  HA  TRP A 900      37.480  36.220  67.280  1.00  0.00           H
ATOM   3958  CB  TRP A 900      36.970  34.100  67.210  1.00  0.00           C
ATOM   3959  HB1 TRP A 900      36.390  33.740  66.340  1.00  0.00           H
ATOM   3960  HB2 TRP A 900      36.590  33.490  68.050  1.00  0.00           H
ATOM   3961  CG  TRP A 900      38.430  33.670  66.990  1.00  0.00           C
ATOM   3962  CD1 TRP A 900      39.140  32.660  67.530  1.00  0.00           C
ATOM   3963  HD1 TRP A 900      38.690  31.850  68.080  1.00  0.00           H
ATOM   3964  NE1 TRP A 900      40.490  32.720  67.120  1.00  0.00           N
ATOM   3965  HE1 TRP A 900      41.210  32.150  67.460  1.00  0.00           H
ATOM   3966  CE2 TRP A 900      40.660  33.740  66.400  1.00  0.00           C
ATOM   3967  CD2 TRP A 900      39.430  34.390  66.210  1.00  0.00           C
ATOM   3968  CE3 TRP A 900      39.530  35.580  65.480  1.00  0.00           C
ATOM   3969  HE3 TRP A 900      38.700  36.280  65.440  1.00  0.00           H
ATOM   3970  CZ3 TRP A 900      40.720  36.040  64.890  1.00  0.00           C
ATOM   3971  HZ3 TRP A 900      40.670  36.810  64.140  1.00  0.00           H
ATOM   3972  CZ2 TRP A 900      41.860  34.150  65.850  1.00  0.00           C
ATOM   3973  HZ2 TRP A 900      42.790  33.610  65.940  1.00  0.00           H
ATOM   3974  CH2 TRP A 900      41.870  35.300  65.070  1.00  0.00           C
ATOM   3975  HH2 TRP A 900      42.800  35.620  64.640  1.00  0.00           H
ATOM   3976  C   TRP A 900      35.600  36.030  66.610  1.00  0.00           C
ATOM   3977  O   TRP A 900      35.870  36.670  65.590  1.00  0.00           O
ATOM   3978  N   ILE A 901      34.280  35.840  66.920  1.00  0.00           N
ATOM   3979  HN  ILE A 901      34.130  35.220  67.680  1.00  0.00           H
ATOM   3980  CA  ILE A 901      33.180  36.500  66.290  1.00  0.00           C
ATOM   3981  HA  ILE A 901      33.540  37.120  65.480  1.00  0.00           H
ATOM   3982  CB  ILE A 901      32.180  35.530  65.610  1.00  0.00           C
ATOM   3983  HB  ILE A 901      31.520  35.130  66.420  1.00  0.00           H
ATOM   3984  CG2 ILE A 901      31.330  36.400  64.650  1.00  0.00           C
ATOM   3985 HG21 ILE A 901      31.960  36.780  63.810  1.00  0.00           H
ATOM   3986 HG22 ILE A 901      31.010  37.330  65.160  1.00  0.00           H
ATOM   3987 HG23 ILE A 901      30.520  35.800  64.180  1.00  0.00           H
ATOM   3988  CG1 ILE A 901      32.740  34.250  64.920  1.00  0.00           C
ATOM   3989 HG11 ILE A 901      33.420  33.730  65.620  1.00  0.00           H
ATOM   3990 HG12 ILE A 901      33.300  34.450  63.990  1.00  0.00           H
ATOM   3991  CD  ILE A 901      31.570  33.250  64.530  1.00  0.00           C
ATOM   3992  HD1 ILE A 901      31.010  33.820  63.750  1.00  0.00           H
ATOM   3993  HD2 ILE A 901      30.890  33.130  65.400  1.00  0.00           H
ATOM   3994  HD3 ILE A 901      31.940  32.300  64.090  1.00  0.00           H
ATOM   3995  C   ILE A 901      32.490  37.400  67.290  1.00  0.00           C
ATOM   3996  O   ILE A 901      32.160  36.950  68.390  1.00  0.00           O
ATOM   3997  N   ILE A 902      32.390  38.710  66.940  1.00  0.00           N
ATOM   3998  HN  ILE A 902      32.680  39.060  66.050  1.00  0.00           H
ATOM   3999  CA  ILE A 902      31.850  39.830  67.710  1.00  0.00           C
ATOM   4000  HA  ILE A 902      32.360  39.700  68.650  1.00  0.00           H
ATOM   4001  CB  ILE A 902      32.010  41.190  67.080  1.00  0.00           C
ATOM   4002  HB  ILE A 902      31.460  41.150  66.120  1.00  0.00           H
ATOM   4003  CG2 ILE A 902      31.440  42.260  68.010  1.00  0.00           C
ATOM   4004 HG21 ILE A 902      30.420  42.070  68.390  1.00  0.00           H
ATOM   4005 HG22 ILE A 902      31.600  43.250  67.540  1.00  0.00           H
ATOM   4006 HG23 ILE A 902      32.150  42.160  68.870  1.00  0.00           H
ATOM   4007  CG1 ILE A 902      33.540  41.370  66.790  1.00  0.00           C
ATOM   4008 HG11 ILE A 902      33.750  40.630  66.000  1.00  0.00           H
ATOM   4009 HG12 ILE A 902      34.220  41.270  67.670  1.00  0.00           H
ATOM   4010  CD  ILE A 902      33.890  42.680  65.980  1.00  0.00           C
ATOM   4011  HD1 ILE A 902      33.350  43.570  66.370  1.00  0.00           H
ATOM   4012  HD2 ILE A 902      33.500  42.600  64.940  1.00  0.00           H
ATOM   4013  HD3 ILE A 902      35.000  42.760  66.050  1.00  0.00           H
ATOM   4014  C   ILE A 902      30.360  39.500  67.970  1.00  0.00           C
ATOM   4015  O   ILE A 902      29.580  39.080  67.100  1.00  0.00           O
ATOM   4016  N   SER A 903      29.820  39.680  69.200  1.00  0.00           N
ATOM   4017  HN  SER A 903      30.400  40.130  69.870  1.00  0.00           H
ATOM   4018  CA  SER A 903      28.440  39.430  69.560  1.00  0.00           C
ATOM   4019  HA  SER A 903      28.290  38.370  69.400  1.00  0.00           H
ATOM   4020  CB  SER A 903      28.120  39.660  71.120  1.00  0.00           C
ATOM   4021  HB1 SER A 903      28.700  40.530  71.500  1.00  0.00           H
ATOM   4022  HB2 SER A 903      28.300  38.760  71.750  1.00  0.00           H
ATOM   4023  OG  SER A 903      26.770  39.920  71.560  1.00  0.00           O
ATOM   4024  HG1 SER A 903      26.290  39.140  71.250  1.00  0.00           H
ATOM   4025  C   SER A 903      27.440  40.210  68.710  1.00  0.00           C
ATOM   4026  O   SER A 903      27.880  41.340  68.490  1.00  0.00           O
ATOM   4027  N   PRO A 904      26.240  39.870  68.200  1.00  0.00           N
ATOM   4028  CD  PRO A 904      25.650  38.550  68.290  1.00  0.00           C
ATOM   4029  HD1 PRO A 904      25.160  38.310  69.270  1.00  0.00           H
ATOM   4030  HD2 PRO A 904      26.380  37.750  68.070  1.00  0.00           H
ATOM   4031  CA  PRO A 904      25.360  40.860  67.560  1.00  0.00           C
ATOM   4032  HA  PRO A 904      25.900  41.300  66.730  1.00  0.00           H
ATOM   4033  CB  PRO A 904      24.120  40.040  67.060  1.00  0.00           C
ATOM   4034  HB1 PRO A 904      23.920  40.150  65.980  1.00  0.00           H
ATOM   4035  HB2 PRO A 904      23.150  40.360  67.510  1.00  0.00           H
ATOM   4036  CG  PRO A 904      24.580  38.560  67.220  1.00  0.00           C
ATOM   4037  HG1 PRO A 904      23.760  37.840  67.440  1.00  0.00           H
ATOM   4038  HG2 PRO A 904      25.230  38.200  66.390  1.00  0.00           H
ATOM   4039  C   PRO A 904      24.870  42.080  68.380  1.00  0.00           C
ATOM   4040  O   PRO A 904      24.340  41.890  69.500  1.00  0.00           O
ATOM   4041  N   LEU A 905      24.880  43.270  67.680  1.00  0.00           N
ATOM   4042  HN  LEU A 905      25.120  43.200  66.710  1.00  0.00           H
ATOM   4043  CA  LEU A 905      24.490  44.610  68.100  1.00  0.00           C
ATOM   4044  HA  LEU A 905      25.010  45.220  67.380  1.00  0.00           H
ATOM   4045  CB  LEU A 905      23.090  44.870  67.880  1.00  0.00           C
ATOM   4046  HB1 LEU A 905      22.600  44.070  68.480  1.00  0.00           H
ATOM   4047  HB2 LEU A 905      22.780  44.630  66.840  1.00  0.00           H
ATOM   4048  CG  LEU A 905      22.550  46.300  68.110  1.00  0.00           C
ATOM   4049  HG  LEU A 905      23.070  46.570  69.050  1.00  0.00           H
ATOM   4050  CD1 LEU A 905      22.850  47.450  67.070  1.00  0.00           C
ATOM   4051 HD11 LEU A 905      23.890  47.830  67.220  1.00  0.00           H
ATOM   4052 HD12 LEU A 905      22.250  48.320  67.390  1.00  0.00           H
ATOM   4053 HD13 LEU A 905      22.540  47.150  66.040  1.00  0.00           H
ATOM   4054  CD2 LEU A 905      21.050  46.330  68.350  1.00  0.00           C
ATOM   4055 HD21 LEU A 905      20.690  45.410  68.850  1.00  0.00           H
ATOM   4056 HD22 LEU A 905      20.480  46.460  67.400  1.00  0.00           H
ATOM   4057 HD23 LEU A 905      20.660  47.170  68.960  1.00  0.00           H
ATOM   4058  C   LEU A 905      25.000  45.130  69.430  1.00  0.00           C
ATOM   4059  O   LEU A 905      24.700  44.550  70.490  1.00  0.00           O
ATOM   4060  N   GLY A 906      25.830  46.220  69.370  1.00  0.00           N
ATOM   4061  HN  GLY A 906      26.190  46.480  68.480  1.00  0.00           H
ATOM   4062  CA  GLY A 906      26.350  46.920  70.520  1.00  0.00           C
ATOM   4063  HA1 GLY A 906      26.960  47.710  70.100  1.00  0.00           H
ATOM   4064  HA2 GLY A 906      26.900  46.220  71.120  1.00  0.00           H
ATOM   4065  C   GLY A 906      25.310  47.680  71.330  1.00  0.00           C
ATOM   4066  O   GLY A 906      24.120  47.390  71.160  1.00  0.00           O
ATOM   4067  N   ASP A 907      25.720  48.610  72.240  1.00  0.00           N
ATOM   4068  HN  ASP A 907      26.690  48.770  72.280  1.00  0.00           H
ATOM   4069  CA  ASP A 907      24.910  49.440  73.070  1.00  0.00           C
ATOM   4070  HA  ASP A 907      23.920  49.060  73.220  1.00  0.00           H
ATOM   4071  CB  ASP A 907      25.660  49.530  74.480  1.00  0.00           C
ATOM   4072  HB1 ASP A 907      25.560  48.500  74.900  1.00  0.00           H
ATOM   4073  HB2 ASP A 907      25.060  50.200  75.140  1.00  0.00           H
ATOM   4074  CG  ASP A 907      27.140  49.860  74.610  1.00  0.00           C
ATOM   4075  OD1 ASP A 907      27.890  50.020  73.620  1.00  0.00           O
ATOM   4076  OD2 ASP A 907      27.620  50.010  75.790  1.00  0.00           O
ATOM   4077  C   ASP A 907      24.930  50.830  72.470  1.00  0.00           C
ATOM   4078  O   ASP A 907      24.600  51.840  73.110  1.00  0.00           O
ATOM   4079  N   ASN A 908      25.540  51.060  71.280  1.00  0.00           N
ATOM   4080  HN  ASN A 908      25.790  50.290  70.710  1.00  0.00           H
ATOM   4081  CA  ASN A 908      25.570  52.370  70.690  1.00  0.00           C
ATOM   4082  HA  ASN A 908      26.160  53.010  71.330  1.00  0.00           H
ATOM   4083  CB  ASN A 908      26.270  52.470  69.330  1.00  0.00           C
ATOM   4084  HB1 ASN A 908      26.550  53.530  69.210  1.00  0.00           H
ATOM   4085  HB2 ASN A 908      25.630  52.100  68.490  1.00  0.00           H
ATOM   4086  CG  ASN A 908      27.470  51.510  69.320  1.00  0.00           C
ATOM   4087  OD1 ASN A 908      27.220  50.310  69.250  1.00  0.00           O
ATOM   4088  ND2 ASN A 908      28.780  51.990  69.260  1.00  0.00           N
ATOM   4089 HD21 ASN A 908      29.560  51.360  69.240  1.00  0.00           H
ATOM   4090 HD22 ASN A 908      29.020  52.960  69.350  1.00  0.00           H
ATOM   4091  C   ASN A 908      24.140  52.940  70.470  1.00  0.00           C
ATOM   4092  O   ASN A 908      23.280  52.220  70.020  1.00  0.00           O
ATOM   4093  N   PRO A 909      23.950  54.220  70.700  1.00  0.00           N
ATOM   4094  CD  PRO A 909      24.850  55.050  71.510  1.00  0.00           C
ATOM   4095  HD1 PRO A 909      25.680  55.470  70.900  1.00  0.00           H
ATOM   4096  HD2 PRO A 909      25.150  54.570  72.460  1.00  0.00           H
ATOM   4097  CA  PRO A 909      22.740  54.960  70.410  1.00  0.00           C
ATOM   4098  HA  PRO A 909      21.980  54.560  71.080  1.00  0.00           H
ATOM   4099  CB  PRO A 909      22.930  56.360  70.800  1.00  0.00           C
ATOM   4100  HB1 PRO A 909      22.020  56.920  71.090  1.00  0.00           H
ATOM   4101  HB2 PRO A 909      23.490  56.940  70.040  1.00  0.00           H
ATOM   4102  CG  PRO A 909      23.970  56.310  71.860  1.00  0.00           C
ATOM   4103  HG1 PRO A 909      24.600  57.230  71.880  1.00  0.00           H
ATOM   4104  HG2 PRO A 909      23.600  56.120  72.880  1.00  0.00           H
ATOM   4105  C   PRO A 909      22.270  54.820  69.050  1.00  0.00           C
ATOM   4106  O   PRO A 909      23.110  54.820  68.120  1.00  0.00           O
ATOM   4107  N   TRP A 910      20.960  54.650  68.760  1.00  0.00           N
ATOM   4108  HN  TRP A 910      20.330  54.500  69.520  1.00  0.00           H
ATOM   4109  CA  TRP A 910      20.450  54.440  67.450  1.00  0.00           C
ATOM   4110  HA  TRP A 910      20.840  53.520  67.060  1.00  0.00           H
ATOM   4111  CB  TRP A 910      18.910  54.140  67.450  1.00  0.00           C
ATOM   4112  HB1 TRP A 910      18.490  54.710  68.310  1.00  0.00           H
ATOM   4113  HB2 TRP A 910      18.650  53.120  67.780  1.00  0.00           H
ATOM   4114  CG  TRP A 910      18.100  54.500  66.220  1.00  0.00           C
ATOM   4115  CD1 TRP A 910      18.140  53.750  65.070  1.00  0.00           C
ATOM   4116  HD1 TRP A 910      18.640  52.810  64.930  1.00  0.00           H
ATOM   4117  NE1 TRP A 910      17.470  54.400  64.020  1.00  0.00           N
ATOM   4118  HE1 TRP A 910      17.180  54.110  63.130  1.00  0.00           H
ATOM   4119  CE2 TRP A 910      17.020  55.560  64.510  1.00  0.00           C
ATOM   4120  CD2 TRP A 910      17.310  55.620  65.910  1.00  0.00           C
ATOM   4121  CE3 TRP A 910      17.000  56.770  66.630  1.00  0.00           C
ATOM   4122  HE3 TRP A 910      17.250  56.860  67.670  1.00  0.00           H
ATOM   4123  CZ3 TRP A 910      16.300  57.750  65.940  1.00  0.00           C
ATOM   4124  HZ3 TRP A 910      16.040  58.650  66.480  1.00  0.00           H
ATOM   4125  CZ2 TRP A 910      16.370  56.560  63.810  1.00  0.00           C
ATOM   4126  HZ2 TRP A 910      16.370  56.460  62.730  1.00  0.00           H
ATOM   4127  CH2 TRP A 910      16.020  57.710  64.570  1.00  0.00           C
ATOM   4128  HH2 TRP A 910      15.690  58.620  64.090  1.00  0.00           H
ATOM   4129  C   TRP A 910      20.770  55.570  66.500  1.00  0.00           C
ATOM   4130  O   TRP A 910      21.080  55.450  65.330  1.00  0.00           O
ATOM   4131  N   TRP A 911      20.700  56.790  67.070  1.00  0.00           N
ATOM   4132  HN  TRP A 911      20.320  56.900  68.000  1.00  0.00           H
ATOM   4133  CA  TRP A 911      21.020  58.010  66.310  1.00  0.00           C
ATOM   4134  HA  TRP A 911      20.350  58.130  65.480  1.00  0.00           H
ATOM   4135  CB  TRP A 911      20.740  59.220  67.320  1.00  0.00           C
ATOM   4136  HB1 TRP A 911      21.360  59.050  68.230  1.00  0.00           H
ATOM   4137  HB2 TRP A 911      19.690  59.140  67.630  1.00  0.00           H
ATOM   4138  CG  TRP A 911      21.030  60.520  66.650  1.00  0.00           C
ATOM   4139  CD1 TRP A 911      22.050  61.370  66.910  1.00  0.00           C
ATOM   4140  HD1 TRP A 911      22.890  61.130  67.550  1.00  0.00           H
ATOM   4141  NE1 TRP A 911      21.870  62.490  66.100  1.00  0.00           N
ATOM   4142  HE1 TRP A 911      22.330  63.340  66.160  1.00  0.00           H
ATOM   4143  CE2 TRP A 911      20.660  62.380  65.450  1.00  0.00           C
ATOM   4144  CD2 TRP A 911      20.110  61.120  65.760  1.00  0.00           C
ATOM   4145  CE3 TRP A 911      18.850  60.720  65.230  1.00  0.00           C
ATOM   4146  HE3 TRP A 911      18.520  59.770  65.620  1.00  0.00           H
ATOM   4147  CZ3 TRP A 911      18.240  61.590  64.380  1.00  0.00           C
ATOM   4148  HZ3 TRP A 911      17.230  61.380  64.080  1.00  0.00           H
ATOM   4149  CZ2 TRP A 911      20.010  63.280  64.550  1.00  0.00           C
ATOM   4150  HZ2 TRP A 911      20.400  64.250  64.300  1.00  0.00           H
ATOM   4151  CH2 TRP A 911      18.750  62.810  64.010  1.00  0.00           C
ATOM   4152  HH2 TRP A 911      18.230  63.380  63.280  1.00  0.00           H
ATOM   4153  C   TRP A 911      22.440  57.940  65.740  1.00  0.00           C
ATOM   4154  O   TRP A 911      22.720  58.150  64.560  1.00  0.00           O
ATOM   4155  N   THR A 912      23.370  57.500  66.590  1.00  0.00           N
ATOM   4156  HN  THR A 912      23.080  57.260  67.510  1.00  0.00           H
ATOM   4157  CA  THR A 912      24.760  57.370  66.170  1.00  0.00           C
ATOM   4158  HA  THR A 912      25.180  58.290  65.780  1.00  0.00           H
ATOM   4159  CB  THR A 912      25.640  57.020  67.440  1.00  0.00           C
ATOM   4160  HB  THR A 912      25.050  56.530  68.240  1.00  0.00           H
ATOM   4161  OG1 THR A 912      26.250  58.130  68.010  1.00  0.00           O
ATOM   4162  HG1 THR A 912      25.560  58.720  68.320  1.00  0.00           H
ATOM   4163  CG2 THR A 912      26.800  56.120  67.080  1.00  0.00           C
ATOM   4164 HG21 THR A 912      27.480  55.830  67.900  1.00  0.00           H
ATOM   4165 HG22 THR A 912      27.460  56.660  66.360  1.00  0.00           H
ATOM   4166 HG23 THR A 912      26.520  55.100  66.730  1.00  0.00           H
ATOM   4167  C   THR A 912      24.920  56.330  65.090  1.00  0.00           C
ATOM   4168  O   THR A 912      25.690  56.520  64.140  1.00  0.00           O
ATOM   4169  N   LEU A 913      24.170  55.190  65.130  1.00  0.00           N
ATOM   4170  HN  LEU A 913      23.540  55.010  65.890  1.00  0.00           H
ATOM   4171  CA  LEU A 913      24.140  54.160  64.130  1.00  0.00           C
ATOM   4172  HA  LEU A 913      25.100  53.860  63.740  1.00  0.00           H
ATOM   4173  CB  LEU A 913      23.750  52.710  64.720  1.00  0.00           C
ATOM   4174  HB1 LEU A 913      23.720  52.040  63.830  1.00  0.00           H
ATOM   4175  HB2 LEU A 913      22.750  52.800  65.180  1.00  0.00           H
ATOM   4176  CG  LEU A 913      24.760  52.230  65.730  1.00  0.00           C
ATOM   4177  HG  LEU A 913      24.520  52.770  66.670  1.00  0.00           H
ATOM   4178  CD1 LEU A 913      24.560  50.710  66.100  1.00  0.00           C
ATOM   4179 HD11 LEU A 913      25.250  50.440  66.940  1.00  0.00           H
ATOM   4180 HD12 LEU A 913      24.850  50.030  65.270  1.00  0.00           H
ATOM   4181 HD13 LEU A 913      23.510  50.530  66.370  1.00  0.00           H
ATOM   4182  CD2 LEU A 913      26.170  52.450  65.310  1.00  0.00           C
ATOM   4183 HD21 LEU A 913      26.800  51.870  66.020  1.00  0.00           H
ATOM   4184 HD22 LEU A 913      26.410  53.520  65.370  1.00  0.00           H
ATOM   4185 HD23 LEU A 913      26.430  52.020  64.320  1.00  0.00           H
ATOM   4186  C   LEU A 913      23.430  54.520  62.860  1.00  0.00           C
ATOM   4187  O   LEU A 913      23.700  53.940  61.790  1.00  0.00           O
ATOM   4188  N   LEU A 914      22.530  55.580  62.920  1.00  0.00           N
ATOM   4189  HN  LEU A 914      22.250  55.900  63.820  1.00  0.00           H
ATOM   4190  CA  LEU A 914      22.070  56.280  61.720  1.00  0.00           C
ATOM   4191  HA  LEU A 914      21.810  55.520  61.000  1.00  0.00           H
ATOM   4192  CB  LEU A 914      20.740  57.090  62.040  1.00  0.00           C
ATOM   4193  HB1 LEU A 914      20.790  57.650  63.010  1.00  0.00           H
ATOM   4194  HB2 LEU A 914      20.040  56.290  62.350  1.00  0.00           H
ATOM   4195  CG  LEU A 914      20.130  57.910  60.960  1.00  0.00           C
ATOM   4196  HG  LEU A 914      20.520  57.630  59.960  1.00  0.00           H
ATOM   4197  CD1 LEU A 914      18.600  57.780  61.060  1.00  0.00           C
ATOM   4198 HD11 LEU A 914      18.050  58.400  61.790  1.00  0.00           H
ATOM   4199 HD12 LEU A 914      18.390  56.690  61.120  1.00  0.00           H
ATOM   4200 HD13 LEU A 914      18.200  57.990  60.040  1.00  0.00           H
ATOM   4201  CD2 LEU A 914      20.470  59.450  61.030  1.00  0.00           C
ATOM   4202 HD21 LEU A 914      19.830  60.010  61.760  1.00  0.00           H
ATOM   4203 HD22 LEU A 914      20.300  59.920  60.040  1.00  0.00           H
ATOM   4204 HD23 LEU A 914      21.530  59.630  61.330  1.00  0.00           H
ATOM   4205  C   LEU A 914      23.130  57.130  61.090  1.00  0.00           C
ATOM   4206  O   LEU A 914      23.460  56.980  59.920  1.00  0.00           O
ATOM   4207  N   ILE A 915      23.870  57.960  61.940  1.00  0.00           N
ATOM   4208  HN  ILE A 915      23.570  58.020  62.880  1.00  0.00           H
ATOM   4209  CA  ILE A 915      25.040  58.670  61.460  1.00  0.00           C
ATOM   4210  HA  ILE A 915      24.570  59.220  60.650  1.00  0.00           H
ATOM   4211  CB  ILE A 915      25.560  59.620  62.450  1.00  0.00           C
ATOM   4212  HB  ILE A 915      25.880  59.090  63.380  1.00  0.00           H
ATOM   4213  CG2 ILE A 915      26.940  60.270  61.970  1.00  0.00           C
ATOM   4214 HG21 ILE A 915      27.410  60.900  62.760  1.00  0.00           H
ATOM   4215 HG22 ILE A 915      26.730  60.890  61.060  1.00  0.00           H
ATOM   4216 HG23 ILE A 915      27.670  59.530  61.600  1.00  0.00           H
ATOM   4217  CG1 ILE A 915      24.610  60.690  62.960  1.00  0.00           C
ATOM   4218 HG11 ILE A 915      23.680  60.280  63.400  1.00  0.00           H
ATOM   4219 HG12 ILE A 915      24.520  61.400  62.120  1.00  0.00           H
ATOM   4220  CD  ILE A 915      25.150  61.540  64.080  1.00  0.00           C
ATOM   4221  HD1 ILE A 915      24.510  62.370  64.470  1.00  0.00           H
ATOM   4222  HD2 ILE A 915      26.020  62.130  63.730  1.00  0.00           H
ATOM   4223  HD3 ILE A 915      25.350  60.920  64.980  1.00  0.00           H
ATOM   4224  C   ILE A 915      26.110  57.800  60.800  1.00  0.00           C
ATOM   4225  O   ILE A 915      26.730  58.160  59.820  1.00  0.00           O
ATOM   4226  N   ALA A 916      26.330  56.510  61.280  1.00  0.00           N
ATOM   4227  HN  ALA A 916      25.750  56.250  62.050  1.00  0.00           H
ATOM   4228  CA  ALA A 916      27.300  55.550  60.820  1.00  0.00           C
ATOM   4229  HA  ALA A 916      28.310  55.920  60.750  1.00  0.00           H
ATOM   4230  CB  ALA A 916      27.330  54.350  61.770  1.00  0.00           C
ATOM   4231  HB1 ALA A 916      28.110  53.580  61.640  1.00  0.00           H
ATOM   4232  HB2 ALA A 916      26.290  53.960  61.750  1.00  0.00           H
ATOM   4233  HB3 ALA A 916      27.400  54.810  62.780  1.00  0.00           H
ATOM   4234  C   ALA A 916      27.070  55.070  59.400  1.00  0.00           C
ATOM   4235  O   ALA A 916      27.820  54.270  58.830  1.00  0.00           O
ATOM   4236  N   ALA A 917      25.930  55.500  58.760  1.00  0.00           N
ATOM   4237  HN  ALA A 917      25.170  55.930  59.220  1.00  0.00           H
ATOM   4238  CA  ALA A 917      25.740  55.420  57.390  1.00  0.00           C
ATOM   4239  HA  ALA A 917      25.880  54.410  57.030  1.00  0.00           H
ATOM   4240  CB  ALA A 917      24.300  55.890  57.170  1.00  0.00           C
ATOM   4241  HB1 ALA A 917      24.050  55.690  56.110  1.00  0.00           H
ATOM   4242  HB2 ALA A 917      24.210  56.990  57.270  1.00  0.00           H
ATOM   4243  HB3 ALA A 917      23.590  55.410  57.890  1.00  0.00           H
ATOM   4244  C   ALA A 917      26.760  56.300  56.630  1.00  0.00           C
ATOM   4245  O   ALA A 917      27.260  55.990  55.610  1.00  0.00           O
ATOM   4246  N   ILE A 918      27.050  57.580  57.100  1.00  0.00           N
ATOM   4247  HN  ILE A 918      26.720  57.920  57.970  1.00  0.00           H
ATOM   4248  CA  ILE A 918      28.010  58.510  56.470  1.00  0.00           C
ATOM   4249  HA  ILE A 918      27.630  58.500  55.460  1.00  0.00           H
ATOM   4250  CB  ILE A 918      27.870  60.040  56.920  1.00  0.00           C
ATOM   4251  HB  ILE A 918      28.310  60.310  57.900  1.00  0.00           H
ATOM   4252  CG2 ILE A 918      28.640  60.890  55.910  1.00  0.00           C
ATOM   4253 HG21 ILE A 918      29.750  60.760  55.950  1.00  0.00           H
ATOM   4254 HG22 ILE A 918      28.470  61.980  56.030  1.00  0.00           H
ATOM   4255 HG23 ILE A 918      28.340  60.470  54.920  1.00  0.00           H
ATOM   4256  CG1 ILE A 918      26.380  60.400  56.930  1.00  0.00           C
ATOM   4257 HG11 ILE A 918      25.840  59.790  57.690  1.00  0.00           H
ATOM   4258 HG12 ILE A 918      25.880  60.270  55.940  1.00  0.00           H
ATOM   4259  CD  ILE A 918      26.090  61.770  57.490  1.00  0.00           C
ATOM   4260  HD1 ILE A 918      25.000  61.950  57.460  1.00  0.00           H
ATOM   4261  HD2 ILE A 918      26.490  62.640  56.940  1.00  0.00           H
ATOM   4262  HD3 ILE A 918      26.460  61.860  58.540  1.00  0.00           H
ATOM   4263  C   ILE A 918      29.440  58.090  56.290  1.00  0.00           C
ATOM   4264  O   ILE A 918      29.940  58.200  55.150  1.00  0.00           O
ATOM   4265  N   PRO A 919      30.040  57.470  57.240  1.00  0.00           N
ATOM   4266  CD  PRO A 919      29.750  57.440  58.660  1.00  0.00           C
ATOM   4267  HD1 PRO A 919      29.190  56.520  58.920  1.00  0.00           H
ATOM   4268  HD2 PRO A 919      29.240  58.330  59.050  1.00  0.00           H
ATOM   4269  CA  PRO A 919      31.340  56.890  56.980  1.00  0.00           C
ATOM   4270  HA  PRO A 919      31.970  57.600  56.450  1.00  0.00           H
ATOM   4271  CB  PRO A 919      31.950  56.530  58.340  1.00  0.00           C
ATOM   4272  HB1 PRO A 919      33.050  56.710  58.370  1.00  0.00           H
ATOM   4273  HB2 PRO A 919      31.750  55.460  58.570  1.00  0.00           H
ATOM   4274  CG  PRO A 919      31.190  57.370  59.300  1.00  0.00           C
ATOM   4275  HG1 PRO A 919      31.000  56.860  60.280  1.00  0.00           H
ATOM   4276  HG2 PRO A 919      31.630  58.370  59.440  1.00  0.00           H
ATOM   4277  C   PRO A 919      31.240  55.650  56.080  1.00  0.00           C
ATOM   4278  O   PRO A 919      32.150  55.410  55.340  1.00  0.00           O
ATOM   4279  N   ALA A 920      30.170  54.870  56.230  1.00  0.00           N
ATOM   4280  HN  ALA A 920      29.400  55.090  56.830  1.00  0.00           H
ATOM   4281  CA  ALA A 920      29.900  53.760  55.300  1.00  0.00           C
ATOM   4282  HA  ALA A 920      30.830  53.200  55.320  1.00  0.00           H
ATOM   4283  CB  ALA A 920      28.840  52.800  55.830  1.00  0.00           C
ATOM   4284  HB1 ALA A 920      29.100  52.390  56.830  1.00  0.00           H
ATOM   4285  HB2 ALA A 920      28.550  51.960  55.170  1.00  0.00           H
ATOM   4286  HB3 ALA A 920      27.940  53.420  56.040  1.00  0.00           H
ATOM   4287  C   ALA A 920      29.630  54.070  53.880  1.00  0.00           C
ATOM   4288  O   ALA A 920      30.200  53.380  53.070  1.00  0.00           O
ATOM   4289  N   LEU A 921      28.950  55.170  53.570  1.00  0.00           N
ATOM   4290  HN  LEU A 921      28.410  55.660  54.240  1.00  0.00           H
ATOM   4291  CA  LEU A 921      28.910  55.690  52.230  1.00  0.00           C
ATOM   4292  HA  LEU A 921      28.520  54.880  51.630  1.00  0.00           H
ATOM   4293  CB  LEU A 921      27.980  56.910  52.180  1.00  0.00           C
ATOM   4294  HB1 LEU A 921      28.210  57.500  51.270  1.00  0.00           H
ATOM   4295  HB2 LEU A 921      28.320  57.650  52.940  1.00  0.00           H
ATOM   4296  CG  LEU A 921      26.400  56.610  52.320  1.00  0.00           C
ATOM   4297  HG  LEU A 921      26.260  55.810  53.070  1.00  0.00           H
ATOM   4298  CD1 LEU A 921      25.670  57.850  52.820  1.00  0.00           C
ATOM   4299 HD11 LEU A 921      24.590  57.600  52.800  1.00  0.00           H
ATOM   4300 HD12 LEU A 921      25.810  58.630  52.040  1.00  0.00           H
ATOM   4301 HD13 LEU A 921      25.980  58.250  53.810  1.00  0.00           H
ATOM   4302  CD2 LEU A 921      25.810  56.140  50.980  1.00  0.00           C
ATOM   4303 HD21 LEU A 921      26.350  55.330  50.450  1.00  0.00           H
ATOM   4304 HD22 LEU A 921      25.670  56.980  50.270  1.00  0.00           H
ATOM   4305 HD23 LEU A 921      24.760  55.820  51.170  1.00  0.00           H
ATOM   4306  C   LEU A 921      30.210  56.080  51.610  1.00  0.00           C
ATOM   4307  O   LEU A 921      30.560  55.660  50.510  1.00  0.00           O
ATOM   4308  N   LEU A 922      31.070  56.860  52.340  1.00  0.00           N
ATOM   4309  HN  LEU A 922      30.860  57.190  53.250  1.00  0.00           H
ATOM   4310  CA  LEU A 922      32.480  57.110  51.990  1.00  0.00           C
ATOM   4311  HA  LEU A 922      32.410  57.660  51.070  1.00  0.00           H
ATOM   4312  CB  LEU A 922      33.100  58.020  53.030  1.00  0.00           C
ATOM   4313  HB1 LEU A 922      32.800  57.590  54.010  1.00  0.00           H
ATOM   4314  HB2 LEU A 922      32.560  58.990  53.020  1.00  0.00           H
ATOM   4315  CG  LEU A 922      34.610  58.330  53.090  1.00  0.00           C
ATOM   4316  HG  LEU A 922      35.220  57.410  53.030  1.00  0.00           H
ATOM   4317  CD1 LEU A 922      35.120  59.240  51.970  1.00  0.00           C
ATOM   4318 HD11 LEU A 922      34.870  58.690  51.030  1.00  0.00           H
ATOM   4319 HD12 LEU A 922      36.200  59.470  52.080  1.00  0.00           H
ATOM   4320 HD13 LEU A 922      34.720  60.260  52.140  1.00  0.00           H
ATOM   4321  CD2 LEU A 922      34.920  59.000  54.430  1.00  0.00           C
ATOM   4322 HD21 LEU A 922      36.030  58.910  54.540  1.00  0.00           H
ATOM   4323 HD22 LEU A 922      34.330  58.510  55.240  1.00  0.00           H
ATOM   4324 HD23 LEU A 922      34.610  60.070  54.430  1.00  0.00           H
ATOM   4325  C   LEU A 922      33.370  55.880  51.880  1.00  0.00           C
ATOM   4326  O   LEU A 922      34.170  55.840  50.990  1.00  0.00           O
ATOM   4327  N   CYS A 923      33.330  54.900  52.870  1.00  0.00           N
ATOM   4328  HN  CYS A 923      32.870  55.130  53.740  1.00  0.00           H
ATOM   4329  CA  CYS A 923      34.070  53.620  52.920  1.00  0.00           C
ATOM   4330  HA  CYS A 923      35.100  53.900  52.720  1.00  0.00           H
ATOM   4331  CB  CYS A 923      33.850  52.820  54.250  1.00  0.00           C
ATOM   4332  HB1 CYS A 923      32.800  52.460  54.210  1.00  0.00           H
ATOM   4333  HB2 CYS A 923      33.960  53.450  55.160  1.00  0.00           H
ATOM   4334  SG  CYS A 923      34.930  51.360  54.440  1.00  0.00           S
ATOM   4335  HG1 CYS A 923      34.310  50.510  53.630  1.00  0.00           H
ATOM   4336  C   CYS A 923      33.730  52.730  51.690  1.00  0.00           C
ATOM   4337  O   CYS A 923      34.560  52.490  50.860  1.00  0.00           O
ATOM   4338  N   THR A 924      32.400  52.590  51.430  1.00  0.00           N
ATOM   4339  HN  THR A 924      31.710  52.880  52.090  1.00  0.00           H
ATOM   4340  CA  THR A 924      31.780  52.040  50.200  1.00  0.00           C
ATOM   4341  HA  THR A 924      31.980  50.970  50.160  1.00  0.00           H
ATOM   4342  CB  THR A 924      30.310  52.110  50.110  1.00  0.00           C
ATOM   4343  HB  THR A 924      30.000  53.180  50.140  1.00  0.00           H
ATOM   4344  OG1 THR A 924      29.720  51.300  51.010  1.00  0.00           O
ATOM   4345  HG1 THR A 924      29.880  51.670  51.880  1.00  0.00           H
ATOM   4346  CG2 THR A 924      29.770  51.540  48.780  1.00  0.00           C
ATOM   4347 HG21 THR A 924      30.310  50.630  48.450  1.00  0.00           H
ATOM   4348 HG22 THR A 924      29.820  52.390  48.070  1.00  0.00           H
ATOM   4349 HG23 THR A 924      28.740  51.180  49.010  1.00  0.00           H
ATOM   4350  C   THR A 924      32.410  52.520  48.950  1.00  0.00           C
ATOM   4351  O   THR A 924      32.930  51.820  48.110  1.00  0.00           O
ATOM   4352  N   ILE A 925      32.360  53.930  48.860  1.00  0.00           N
ATOM   4353  HN  ILE A 925      31.830  54.450  49.530  1.00  0.00           H
ATOM   4354  CA  ILE A 925      32.930  54.580  47.640  1.00  0.00           C
ATOM   4355  HA  ILE A 925      32.480  54.010  46.840  1.00  0.00           H
ATOM   4356  CB  ILE A 925      32.640  56.090  47.590  1.00  0.00           C
ATOM   4357  HB  ILE A 925      33.030  56.590  48.500  1.00  0.00           H
ATOM   4358  CG2 ILE A 925      33.390  56.700  46.360  1.00  0.00           C
ATOM   4359 HG21 ILE A 925      34.500  56.690  46.400  1.00  0.00           H
ATOM   4360 HG22 ILE A 925      33.090  57.760  46.280  1.00  0.00           H
ATOM   4361 HG23 ILE A 925      33.230  56.150  45.410  1.00  0.00           H
ATOM   4362  CG1 ILE A 925      31.140  56.430  47.420  1.00  0.00           C
ATOM   4363 HG11 ILE A 925      30.980  57.510  47.250  1.00  0.00           H
ATOM   4364 HG12 ILE A 925      30.580  56.280  48.370  1.00  0.00           H
ATOM   4365  CD  ILE A 925      30.280  55.580  46.440  1.00  0.00           C
ATOM   4366  HD1 ILE A 925      30.610  55.940  45.440  1.00  0.00           H
ATOM   4367  HD2 ILE A 925      29.200  55.780  46.610  1.00  0.00           H
ATOM   4368  HD3 ILE A 925      30.390  54.470  46.420  1.00  0.00           H
ATOM   4369  C   ILE A 925      34.380  54.310  47.430  1.00  0.00           C
ATOM   4370  O   ILE A 925      34.870  54.020  46.300  1.00  0.00           O
ATOM   4371  N   LEU A 926      35.130  54.410  48.540  1.00  0.00           N
ATOM   4372  HN  LEU A 926      34.660  54.610  49.410  1.00  0.00           H
ATOM   4373  CA  LEU A 926      36.590  54.130  48.670  1.00  0.00           C
ATOM   4374  HA  LEU A 926      37.060  54.780  47.940  1.00  0.00           H
ATOM   4375  CB  LEU A 926      37.010  54.500  50.140  1.00  0.00           C
ATOM   4376  HB1 LEU A 926      37.870  53.860  50.390  1.00  0.00           H
ATOM   4377  HB2 LEU A 926      36.300  54.130  50.920  1.00  0.00           H
ATOM   4378  CG  LEU A 926      37.270  56.000  50.400  1.00  0.00           C
ATOM   4379  HG  LEU A 926      36.360  56.600  50.200  1.00  0.00           H
ATOM   4380  CD1 LEU A 926      37.500  56.110  51.900  1.00  0.00           C
ATOM   4381 HD11 LEU A 926      36.670  55.640  52.480  1.00  0.00           H
ATOM   4382 HD12 LEU A 926      37.400  57.200  52.090  1.00  0.00           H
ATOM   4383 HD13 LEU A 926      38.450  55.630  52.210  1.00  0.00           H
ATOM   4384  CD2 LEU A 926      38.530  56.510  49.630  1.00  0.00           C
ATOM   4385 HD21 LEU A 926      39.110  57.310  50.130  1.00  0.00           H
ATOM   4386 HD22 LEU A 926      38.150  56.810  48.630  1.00  0.00           H
ATOM   4387 HD23 LEU A 926      39.210  55.640  49.530  1.00  0.00           H
ATOM   4388  C   LEU A 926      36.890  52.660  48.290  1.00  0.00           C
ATOM   4389  O   LEU A 926      37.760  52.310  47.460  1.00  0.00           O
ATOM   4390  N   ILE A 927      36.100  51.660  48.730  1.00  0.00           N
ATOM   4391  HN  ILE A 927      35.300  51.860  49.290  1.00  0.00           H
ATOM   4392  CA  ILE A 927      36.220  50.150  48.470  1.00  0.00           C
ATOM   4393  HA  ILE A 927      37.250  49.910  48.670  1.00  0.00           H
ATOM   4394  CB  ILE A 927      35.170  49.360  49.340  1.00  0.00           C
ATOM   4395  HB  ILE A 927      34.170  49.850  49.370  1.00  0.00           H
ATOM   4396  CG2 ILE A 927      34.890  47.940  48.750  1.00  0.00           C
ATOM   4397 HG21 ILE A 927      34.540  47.830  47.710  1.00  0.00           H
ATOM   4398 HG22 ILE A 927      34.200  47.440  49.470  1.00  0.00           H
ATOM   4399 HG23 ILE A 927      35.840  47.380  48.820  1.00  0.00           H
ATOM   4400  CG1 ILE A 927      35.580  49.310  50.830  1.00  0.00           C
ATOM   4401 HG11 ILE A 927      34.680  49.010  51.410  1.00  0.00           H
ATOM   4402 HG12 ILE A 927      35.790  50.380  51.030  1.00  0.00           H
ATOM   4403  CD  ILE A 927      36.820  48.420  51.140  1.00  0.00           C
ATOM   4404  HD1 ILE A 927      36.680  47.320  51.080  1.00  0.00           H
ATOM   4405  HD2 ILE A 927      37.140  48.580  52.190  1.00  0.00           H
ATOM   4406  HD3 ILE A 927      37.760  48.640  50.590  1.00  0.00           H
ATOM   4407  C   ILE A 927      36.060  49.900  47.030  1.00  0.00           C
ATOM   4408  O   ILE A 927      36.820  49.260  46.340  1.00  0.00           O
ATOM   4409  N   PHE A 928      35.020  50.580  46.480  1.00  0.00           N
ATOM   4410  HN  PHE A 928      34.220  50.850  47.000  1.00  0.00           H
ATOM   4411  CA  PHE A 928      34.800  50.720  45.090  1.00  0.00           C
ATOM   4412  HA  PHE A 928      34.710  49.710  44.710  1.00  0.00           H
ATOM   4413  CB  PHE A 928      33.370  51.340  44.870  1.00  0.00           C
ATOM   4414  HB1 PHE A 928      33.220  52.070  45.690  1.00  0.00           H
ATOM   4415  HB2 PHE A 928      32.660  50.510  45.040  1.00  0.00           H
ATOM   4416  CG  PHE A 928      33.130  51.930  43.470  1.00  0.00           C
ATOM   4417  CD1 PHE A 928      32.620  51.150  42.450  1.00  0.00           C
ATOM   4418  HD1 PHE A 928      32.290  50.140  42.690  1.00  0.00           H
ATOM   4419  CE1 PHE A 928      32.400  51.630  41.150  1.00  0.00           C
ATOM   4420  HE1 PHE A 928      31.980  50.880  40.490  1.00  0.00           H
ATOM   4421  CZ  PHE A 928      32.610  52.940  40.940  1.00  0.00           C
ATOM   4422  HZ  PHE A 928      32.420  53.270  39.910  1.00  0.00           H
ATOM   4423  CD2 PHE A 928      33.420  53.290  43.240  1.00  0.00           C
ATOM   4424  HD2 PHE A 928      33.810  53.890  44.050  1.00  0.00           H
ATOM   4425  CE2 PHE A 928      33.200  53.750  41.930  1.00  0.00           C
ATOM   4426  HE2 PHE A 928      33.430  54.790  41.710  1.00  0.00           H
ATOM   4427  C   PHE A 928      35.910  51.280  44.260  1.00  0.00           C
ATOM   4428  O   PHE A 928      36.420  50.530  43.420  1.00  0.00           O
ATOM   4429  N   MET A 929      36.440  52.460  44.520  1.00  0.00           N
ATOM   4430  HN  MET A 929      36.110  53.090  45.220  1.00  0.00           H
ATOM   4431  CA  MET A 929      37.450  53.030  43.760  1.00  0.00           C
ATOM   4432  HA  MET A 929      37.000  53.200  42.800  1.00  0.00           H
ATOM   4433  CB  MET A 929      37.860  54.430  44.230  1.00  0.00           C
ATOM   4434  HB1 MET A 929      38.710  54.870  43.660  1.00  0.00           H
ATOM   4435  HB2 MET A 929      38.180  54.490  45.300  1.00  0.00           H
ATOM   4436  CG  MET A 929      36.790  55.500  44.010  1.00  0.00           C
ATOM   4437  HG1 MET A 929      35.960  55.280  44.720  1.00  0.00           H
ATOM   4438  HG2 MET A 929      36.450  55.380  42.950  1.00  0.00           H
ATOM   4439  SD  MET A 929      37.150  57.260  44.140  1.00  0.00           S
ATOM   4440  CE  MET A 929      35.540  58.040  43.780  1.00  0.00           C
ATOM   4441  HE1 MET A 929      35.290  57.890  42.710  1.00  0.00           H
ATOM   4442  HE2 MET A 929      35.660  59.140  43.940  1.00  0.00           H
ATOM   4443  HE3 MET A 929      34.670  57.650  44.330  1.00  0.00           H
ATOM   4444  C   MET A 929      38.740  52.320  43.560  1.00  0.00           C
ATOM   4445  O   MET A 929      39.290  52.290  42.470  1.00  0.00           O
ATOM   4446  N   ASP A 930      39.300  51.740  44.650  1.00  0.00           N
ATOM   4447  HN  ASP A 930      38.800  51.870  45.500  1.00  0.00           H
ATOM   4448  CA  ASP A 930      40.390  50.820  44.630  1.00  0.00           C
ATOM   4449  HA  ASP A 930      41.200  51.340  44.140  1.00  0.00           H
ATOM   4450  CB  ASP A 930      40.930  50.470  46.110  1.00  0.00           C
ATOM   4451  HB1 ASP A 930      40.150  49.870  46.600  1.00  0.00           H
ATOM   4452  HB2 ASP A 930      40.950  51.440  46.660  1.00  0.00           H
ATOM   4453  CG  ASP A 930      42.320  49.790  46.350  1.00  0.00           C
ATOM   4454  OD1 ASP A 930      43.220  49.910  45.450  1.00  0.00           O
ATOM   4455  OD2 ASP A 930      42.600  49.450  47.530  1.00  0.00           O
ATOM   4456  C   ASP A 930      40.190  49.500  43.900  1.00  0.00           C
ATOM   4457  O   ASP A 930      41.060  48.980  43.120  1.00  0.00           O
ATOM   4458  N   GLN A 931      38.940  48.950  43.940  1.00  0.00           N
ATOM   4459  HN  GLN A 931      38.290  49.190  44.650  1.00  0.00           H
ATOM   4460  CA  GLN A 931      38.680  47.730  43.230  1.00  0.00           C
ATOM   4461  HA  GLN A 931      39.460  47.020  43.470  1.00  0.00           H
ATOM   4462  CB  GLN A 931      37.420  47.160  43.870  1.00  0.00           C
ATOM   4463  HB1 GLN A 931      36.590  47.860  43.600  1.00  0.00           H
ATOM   4464  HB2 GLN A 931      37.550  47.140  44.980  1.00  0.00           H
ATOM   4465  CG  GLN A 931      37.040  45.750  43.450  1.00  0.00           C
ATOM   4466  HG1 GLN A 931      36.720  45.820  42.400  1.00  0.00           H
ATOM   4467  HG2 GLN A 931      36.140  45.400  43.980  1.00  0.00           H
ATOM   4468  CD  GLN A 931      38.190  44.710  43.650  1.00  0.00           C
ATOM   4469  OE1 GLN A 931      38.790  44.570  44.720  1.00  0.00           O
ATOM   4470  NE2 GLN A 931      38.560  44.080  42.510  1.00  0.00           N
ATOM   4471 HE21 GLN A 931      39.430  43.580  42.570  1.00  0.00           H
ATOM   4472 HE22 GLN A 931      38.170  44.430  41.650  1.00  0.00           H
ATOM   4473  C   GLN A 931      38.500  47.950  41.710  1.00  0.00           C
ATOM   4474  O   GLN A 931      39.070  47.230  40.910  1.00  0.00           O
ATOM   4475  N   GLN A 932      37.890  49.110  41.340  1.00  0.00           N
ATOM   4476  HN  GLN A 932      37.550  49.750  42.020  1.00  0.00           H
ATOM   4477  CA  GLN A 932      37.770  49.630  39.980  1.00  0.00           C
ATOM   4478  HA  GLN A 932      37.170  48.810  39.600  1.00  0.00           H
ATOM   4479  CB  GLN A 932      36.890  50.950  39.940  1.00  0.00           C
ATOM   4480  HB1 GLN A 932      37.290  51.640  39.160  1.00  0.00           H
ATOM   4481  HB2 GLN A 932      37.150  51.630  40.790  1.00  0.00           H
ATOM   4482  CG  GLN A 932      35.390  50.800  39.800  1.00  0.00           C
ATOM   4483  HG1 GLN A 932      34.900  51.790  39.640  1.00  0.00           H
ATOM   4484  HG2 GLN A 932      34.920  50.330  40.690  1.00  0.00           H
ATOM   4485  CD  GLN A 932      35.110  49.920  38.640  1.00  0.00           C
ATOM   4486  OE1 GLN A 932      34.570  48.810  38.760  1.00  0.00           O
ATOM   4487  NE2 GLN A 932      35.390  50.410  37.410  1.00  0.00           N
ATOM   4488 HE21 GLN A 932      35.720  51.340  37.340  1.00  0.00           H
ATOM   4489 HE22 GLN A 932      35.100  49.950  36.560  1.00  0.00           H
ATOM   4490  C   GLN A 932      39.040  49.690  39.260  1.00  0.00           C
ATOM   4491  O   GLN A 932      39.120  49.130  38.200  1.00  0.00           O
ATOM   4492  N   ILE A 933      40.070  50.360  39.860  1.00  0.00           N
ATOM   4493  HN  ILE A 933      39.910  50.920  40.670  1.00  0.00           H
ATOM   4494  CA  ILE A 933      41.360  50.580  39.300  1.00  0.00           C
ATOM   4495  HA  ILE A 933      41.240  50.940  38.290  1.00  0.00           H
ATOM   4496  CB  ILE A 933      42.240  51.570  40.030  1.00  0.00           C
ATOM   4497  HB  ILE A 933      42.090  51.410  41.120  1.00  0.00           H
ATOM   4498  CG2 ILE A 933      43.740  51.420  39.730  1.00  0.00           C
ATOM   4499 HG21 ILE A 933      44.310  50.630  40.260  1.00  0.00           H
ATOM   4500 HG22 ILE A 933      44.200  52.300  40.220  1.00  0.00           H
ATOM   4501 HG23 ILE A 933      44.080  51.410  38.680  1.00  0.00           H
ATOM   4502  CG1 ILE A 933      41.840  53.070  39.810  1.00  0.00           C
ATOM   4503 HG11 ILE A 933      40.760  53.160  39.580  1.00  0.00           H
ATOM   4504 HG12 ILE A 933      42.340  53.360  38.860  1.00  0.00           H
ATOM   4505  CD  ILE A 933      42.200  53.980  41.000  1.00  0.00           C
ATOM   4506  HD1 ILE A 933      42.000  55.070  40.860  1.00  0.00           H
ATOM   4507  HD2 ILE A 933      43.300  53.960  41.040  1.00  0.00           H
ATOM   4508  HD3 ILE A 933      41.590  53.780  41.900  1.00  0.00           H
ATOM   4509  C   ILE A 933      42.060  49.320  39.020  1.00  0.00           C
ATOM   4510  O   ILE A 933      42.620  49.120  37.950  1.00  0.00           O
ATOM   4511  N   THR A 934      42.030  48.430  40.030  1.00  0.00           N
ATOM   4512  HN  THR A 934      41.620  48.750  40.870  1.00  0.00           H
ATOM   4513  CA  THR A 934      42.570  47.100  39.900  1.00  0.00           C
ATOM   4514  HA  THR A 934      43.590  47.270  39.580  1.00  0.00           H
ATOM   4515  CB  THR A 934      42.540  46.290  41.170  1.00  0.00           C
ATOM   4516  HB  THR A 934      41.500  46.390  41.560  1.00  0.00           H
ATOM   4517  OG1 THR A 934      43.440  46.840  42.090  1.00  0.00           O
ATOM   4518  HG1 THR A 934      43.180  46.680  43.000  1.00  0.00           H
ATOM   4519  CG2 THR A 934      42.940  44.810  40.980  1.00  0.00           C
ATOM   4520 HG21 THR A 934      43.960  44.660  40.590  1.00  0.00           H
ATOM   4521 HG22 THR A 934      42.290  44.300  40.240  1.00  0.00           H
ATOM   4522 HG23 THR A 934      43.010  44.270  41.940  1.00  0.00           H
ATOM   4523  C   THR A 934      41.910  46.280  38.780  1.00  0.00           C
ATOM   4524  O   THR A 934      42.580  45.610  38.030  1.00  0.00           O
ATOM   4525  N   ALA A 935      40.620  46.320  38.660  1.00  0.00           N
ATOM   4526  HN  ALA A 935      39.990  46.870  39.200  1.00  0.00           H
ATOM   4527  CA  ALA A 935      39.950  45.690  37.540  1.00  0.00           C
ATOM   4528  HA  ALA A 935      40.210  44.640  37.490  1.00  0.00           H
ATOM   4529  CB  ALA A 935      38.460  45.780  37.760  1.00  0.00           C
ATOM   4530  HB1 ALA A 935      38.110  46.830  37.720  1.00  0.00           H
ATOM   4531  HB2 ALA A 935      38.080  45.330  38.710  1.00  0.00           H
ATOM   4532  HB3 ALA A 935      37.990  45.180  36.950  1.00  0.00           H
ATOM   4533  C   ALA A 935      40.250  46.220  36.100  1.00  0.00           C
ATOM   4534  O   ALA A 935      40.460  45.460  35.170  1.00  0.00           O
ATOM   4535  N   VAL A 936      40.230  47.540  35.960  1.00  0.00           N
ATOM   4536  HN  VAL A 936      40.060  48.060  36.800  1.00  0.00           H
ATOM   4537  CA  VAL A 936      40.470  48.280  34.690  1.00  0.00           C
ATOM   4538  HA  VAL A 936      39.850  47.870  33.900  1.00  0.00           H
ATOM   4539  CB  VAL A 936      40.080  49.750  34.900  1.00  0.00           C
ATOM   4540  HB  VAL A 936      40.440  50.230  35.830  1.00  0.00           H
ATOM   4541  CG1 VAL A 936      40.470  50.610  33.690  1.00  0.00           C
ATOM   4542 HG11 VAL A 936      40.050  50.190  32.750  1.00  0.00           H
ATOM   4543 HG12 VAL A 936      41.580  50.570  33.560  1.00  0.00           H
ATOM   4544 HG13 VAL A 936      40.180  51.640  33.950  1.00  0.00           H
ATOM   4545  CG2 VAL A 936      38.540  49.730  34.970  1.00  0.00           C
ATOM   4546 HG21 VAL A 936      38.020  50.710  35.030  1.00  0.00           H
ATOM   4547 HG22 VAL A 936      38.230  49.160  35.860  1.00  0.00           H
ATOM   4548 HG23 VAL A 936      38.190  49.090  34.120  1.00  0.00           H
ATOM   4549  C   VAL A 936      41.850  48.140  34.210  1.00  0.00           C
ATOM   4550  O   VAL A 936      42.040  47.910  33.000  1.00  0.00           O
ATOM   4551  N   ILE A 937      42.830  48.290  35.130  1.00  0.00           N
ATOM   4552  HN  ILE A 937      42.600  48.430  36.090  1.00  0.00           H
ATOM   4553  CA  ILE A 937      44.290  48.200  34.820  1.00  0.00           C
ATOM   4554  HA  ILE A 937      44.580  48.830  34.010  1.00  0.00           H
ATOM   4555  CB  ILE A 937      45.120  48.840  35.920  1.00  0.00           C
ATOM   4556  HB  ILE A 937      44.800  48.320  36.850  1.00  0.00           H
ATOM   4557  CG2 ILE A 937      46.710  48.680  35.810  1.00  0.00           C
ATOM   4558 HG21 ILE A 937      47.110  49.040  34.850  1.00  0.00           H
ATOM   4559 HG22 ILE A 937      46.930  47.590  35.820  1.00  0.00           H
ATOM   4560 HG23 ILE A 937      47.150  49.310  36.610  1.00  0.00           H
ATOM   4561  CG1 ILE A 937      44.840  50.320  36.050  1.00  0.00           C
ATOM   4562 HG11 ILE A 937      45.350  50.660  36.970  1.00  0.00           H
ATOM   4563 HG12 ILE A 937      43.750  50.500  36.240  1.00  0.00           H
ATOM   4564  CD  ILE A 937      45.200  51.210  34.880  1.00  0.00           C
ATOM   4565  HD1 ILE A 937      44.610  51.010  33.960  1.00  0.00           H
ATOM   4566  HD2 ILE A 937      46.220  51.110  34.430  1.00  0.00           H
ATOM   4567  HD3 ILE A 937      44.910  52.260  35.080  1.00  0.00           H
ATOM   4568  C   ILE A 937      44.700  46.790  34.480  1.00  0.00           C
ATOM   4569  O   ILE A 937      45.560  46.550  33.690  1.00  0.00           O
ATOM   4570  N   ILE A 938      44.040  45.700  35.030  1.00  0.00           N
ATOM   4571  HN  ILE A 938      43.270  45.880  35.640  1.00  0.00           H
ATOM   4572  CA  ILE A 938      44.430  44.260  34.710  1.00  0.00           C
ATOM   4573  HA  ILE A 938      45.500  44.200  34.630  1.00  0.00           H
ATOM   4574  CB  ILE A 938      44.120  43.110  35.760  1.00  0.00           C
ATOM   4575  HB  ILE A 938      44.560  43.500  36.700  1.00  0.00           H
ATOM   4576  CG2 ILE A 938      42.640  43.020  36.060  1.00  0.00           C
ATOM   4577 HG21 ILE A 938      42.130  42.540  35.200  1.00  0.00           H
ATOM   4578 HG22 ILE A 938      42.170  43.990  36.310  1.00  0.00           H
ATOM   4579 HG23 ILE A 938      42.600  42.220  36.830  1.00  0.00           H
ATOM   4580  CG1 ILE A 938      44.700  41.730  35.330  1.00  0.00           C
ATOM   4581 HG11 ILE A 938      45.380  41.970  34.490  1.00  0.00           H
ATOM   4582 HG12 ILE A 938      43.790  41.200  34.980  1.00  0.00           H
ATOM   4583  CD  ILE A 938      45.320  41.020  36.520  1.00  0.00           C
ATOM   4584  HD1 ILE A 938      46.340  41.340  36.790  1.00  0.00           H
ATOM   4585  HD2 ILE A 938      45.380  39.920  36.360  1.00  0.00           H
ATOM   4586  HD3 ILE A 938      44.700  41.130  37.440  1.00  0.00           H
ATOM   4587  C   ILE A 938      43.700  43.940  33.280  1.00  0.00           C
ATOM   4588  O   ILE A 938      44.330  43.220  32.480  1.00  0.00           O
ATOM   4589  N   ASN A 939      42.550  44.490  32.950  1.00  0.00           N
ATOM   4590  HN  ASN A 939      42.130  45.100  33.620  1.00  0.00           H
ATOM   4591  CA  ASN A 939      41.750  44.240  31.810  1.00  0.00           C
ATOM   4592  HA  ASN A 939      41.770  43.200  31.530  1.00  0.00           H
ATOM   4593  CB  ASN A 939      40.250  44.560  32.040  1.00  0.00           C
ATOM   4594  HB1 ASN A 939      39.690  44.390  31.100  1.00  0.00           H
ATOM   4595  HB2 ASN A 939      39.980  45.560  32.440  1.00  0.00           H
ATOM   4596  CG  ASN A 939      39.700  43.500  32.950  1.00  0.00           C
ATOM   4597  OD1 ASN A 939      40.340  42.480  33.240  1.00  0.00           O
ATOM   4598  ND2 ASN A 939      38.420  43.710  33.500  1.00  0.00           N
ATOM   4599 HD21 ASN A 939      38.090  44.640  33.540  1.00  0.00           H
ATOM   4600 HD22 ASN A 939      38.010  42.990  34.050  1.00  0.00           H
ATOM   4601  C   ASN A 939      42.250  45.110  30.630  1.00  0.00           C
ATOM   4602  O   ASN A 939      41.520  45.410  29.720  1.00  0.00           O
ATOM   4603  N   ARG A 940      43.500  45.560  30.590  1.00  0.00           N
ATOM   4604  HN  ARG A 940      44.140  45.300  31.320  1.00  0.00           H
ATOM   4605  CA  ARG A 940      44.110  46.320  29.560  1.00  0.00           C
ATOM   4606  HA  ARG A 940      43.390  47.060  29.240  1.00  0.00           H
ATOM   4607  CB  ARG A 940      45.270  47.270  29.830  1.00  0.00           C
ATOM   4608  HB1 ARG A 940      45.750  47.710  28.930  1.00  0.00           H
ATOM   4609  HB2 ARG A 940      46.030  46.620  30.320  1.00  0.00           H
ATOM   4610  CG  ARG A 940      44.890  48.400  30.750  1.00  0.00           C
ATOM   4611  HG1 ARG A 940      44.530  47.950  31.700  1.00  0.00           H
ATOM   4612  HG2 ARG A 940      44.140  49.090  30.340  1.00  0.00           H
ATOM   4613  CD  ARG A 940      46.010  49.360  31.170  1.00  0.00           C
ATOM   4614  HD1 ARG A 940      46.830  48.820  31.690  1.00  0.00           H
ATOM   4615  HD2 ARG A 940      45.620  50.190  31.820  1.00  0.00           H
ATOM   4616  NE  ARG A 940      46.520  50.050  29.950  1.00  0.00           N
ATOM   4617  HE  ARG A 940      45.850  50.540  29.410  1.00  0.00           H
ATOM   4618  CZ  ARG A 940      47.630  49.690  29.340  1.00  0.00           C
ATOM   4619  NH1 ARG A 940      47.840  50.180  28.150  1.00  0.00           N
ATOM   4620 HH11 ARG A 940      47.200  50.830  27.740  1.00  0.00           H
ATOM   4621 HH12 ARG A 940      48.600  49.760  27.670  1.00  0.00           H
ATOM   4622  NH2 ARG A 940      48.530  48.760  29.730  1.00  0.00           N
ATOM   4623 HH21 ARG A 940      48.570  48.580  30.720  1.00  0.00           H
ATOM   4624 HH22 ARG A 940      49.380  48.660  29.210  1.00  0.00           H
ATOM   4625  C   ARG A 940      44.270  45.520  28.310  1.00  0.00           C
ATOM   4626  O   ARG A 940      44.560  44.310  28.370  1.00  0.00           O
ATOM   4627  N   LYS A 941      44.040  46.190  27.180  1.00  0.00           N
ATOM   4628  HN  LYS A 941      43.660  47.110  27.120  1.00  0.00           H
ATOM   4629  CA  LYS A 941      44.100  45.530  25.870  1.00  0.00           C
ATOM   4630  HA  LYS A 941      43.330  44.770  25.810  1.00  0.00           H
ATOM   4631  CB  LYS A 941      43.850  46.560  24.690  1.00  0.00           C
ATOM   4632  HB1 LYS A 941      44.010  46.060  23.720  1.00  0.00           H
ATOM   4633  HB2 LYS A 941      44.560  47.410  24.730  1.00  0.00           H
ATOM   4634  CG  LYS A 941      42.430  47.100  24.780  1.00  0.00           C
ATOM   4635  HG1 LYS A 941      42.300  48.000  24.140  1.00  0.00           H
ATOM   4636  HG2 LYS A 941      42.100  47.300  25.830  1.00  0.00           H
ATOM   4637  CD  LYS A 941      41.600  46.020  24.140  1.00  0.00           C
ATOM   4638  HD1 LYS A 941      41.890  45.000  24.490  1.00  0.00           H
ATOM   4639  HD2 LYS A 941      41.850  45.860  23.070  1.00  0.00           H
ATOM   4640  CE  LYS A 941      40.150  46.250  24.160  1.00  0.00           C
ATOM   4641  HE1 LYS A 941      40.020  47.340  23.940  1.00  0.00           H
ATOM   4642  HE2 LYS A 941      39.770  46.010  25.170  1.00  0.00           H
ATOM   4643  NZ  LYS A 941      39.540  45.350  23.120  1.00  0.00           N
ATOM   4644  HZ1 LYS A 941      39.930  44.380  23.170  1.00  0.00           H
ATOM   4645  HZ2 LYS A 941      39.610  45.790  22.180  1.00  0.00           H
ATOM   4646  HZ3 LYS A 941      38.530  45.150  23.270  1.00  0.00           H
ATOM   4647  C   LYS A 941      45.450  44.910  25.640  1.00  0.00           C
ATOM   4648  O   LYS A 941      45.590  43.820  25.160  1.00  0.00           O
ATOM   4649  N   GLU A 942      46.500  45.650  26.090  1.00  0.00           N
ATOM   4650  HN  GLU A 942      46.190  46.520  26.450  1.00  0.00           H
ATOM   4651  CA  GLU A 942      47.910  45.310  26.200  1.00  0.00           C
ATOM   4652  HA  GLU A 942      48.240  45.140  25.180  1.00  0.00           H
ATOM   4653  CB  GLU A 942      48.740  46.450  26.810  1.00  0.00           C
ATOM   4654  HB1 GLU A 942      49.780  46.070  26.870  1.00  0.00           H
ATOM   4655  HB2 GLU A 942      48.490  46.730  27.860  1.00  0.00           H
ATOM   4656  CG  GLU A 942      48.990  47.660  25.880  1.00  0.00           C
ATOM   4657  HG1 GLU A 942      48.040  48.220  25.990  1.00  0.00           H
ATOM   4658  HG2 GLU A 942      49.080  47.270  24.840  1.00  0.00           H
ATOM   4659  CD  GLU A 942      50.220  48.480  26.230  1.00  0.00           C
ATOM   4660  OE1 GLU A 942      50.230  48.970  27.390  1.00  0.00           O
ATOM   4661  OE2 GLU A 942      51.180  48.570  25.500  1.00  0.00           O
ATOM   4662  C   GLU A 942      48.180  44.000  26.850  1.00  0.00           C
ATOM   4663  O   GLU A 942      49.010  43.260  26.370  1.00  0.00           O
ATOM   4664  N   HSD A 943      47.430  43.680  27.970  1.00  0.00           N
ATOM   4665  HN  HSD A 943      46.750  44.360  28.200  1.00  0.00           H
ATOM   4666  CA  HSD A 943      47.660  42.470  28.660  1.00  0.00           C
ATOM   4667  HA  HSD A 943      48.730  42.370  28.670  1.00  0.00           H
ATOM   4668  CB  HSD A 943      47.020  42.500  30.090  1.00  0.00           C
ATOM   4669  HB1 HSD A 943      47.110  41.560  30.690  1.00  0.00           H
ATOM   4670  HB2 HSD A 943      45.950  42.760  29.990  1.00  0.00           H
ATOM   4671  ND1 HSD A 943      46.900  44.220  31.900  1.00  0.00           N
ATOM   4672  HD1 HSD A 943      46.080  43.850  32.330  1.00  0.00           H
ATOM   4673  CG  HSD A 943      47.570  43.670  30.830  1.00  0.00           C
ATOM   4674  CE1 HSD A 943      47.770  45.230  32.310  1.00  0.00           C
ATOM   4675  HE1 HSD A 943      47.450  45.810  33.170  1.00  0.00           H
ATOM   4676  NE2 HSD A 943      48.810  45.360  31.560  1.00  0.00           N
ATOM   4677  CD2 HSD A 943      48.670  44.360  30.670  1.00  0.00           C
ATOM   4678  HD2 HSD A 943      49.460  44.210  29.930  1.00  0.00           H
ATOM   4679  C   HSD A 943      47.160  41.180  27.960  1.00  0.00           C
ATOM   4680  O   HSD A 943      47.660  40.070  28.270  1.00  0.00           O
ATOM   4681  N   LYS A 944      46.130  41.190  27.040  1.00  0.00           N
ATOM   4682  HN  LYS A 944      45.610  42.040  26.920  1.00  0.00           H
ATOM   4683  CA  LYS A 944      45.850  40.040  26.230  1.00  0.00           C
ATOM   4684  HA  LYS A 944      45.320  40.480  25.400  1.00  0.00           H
ATOM   4685  CB  LYS A 944      47.090  39.280  25.580  1.00  0.00           C
ATOM   4686  HB1 LYS A 944      46.650  38.440  25.020  1.00  0.00           H
ATOM   4687  HB2 LYS A 944      47.820  38.860  26.300  1.00  0.00           H
ATOM   4688  CG  LYS A 944      47.850  40.240  24.670  1.00  0.00           C
ATOM   4689  HG1 LYS A 944      48.340  41.140  25.090  1.00  0.00           H
ATOM   4690  HG2 LYS A 944      47.110  40.700  23.970  1.00  0.00           H
ATOM   4691  CD  LYS A 944      49.020  39.630  23.920  1.00  0.00           C
ATOM   4692  HD1 LYS A 944      48.490  39.030  23.160  1.00  0.00           H
ATOM   4693  HD2 LYS A 944      49.610  38.940  24.580  1.00  0.00           H
ATOM   4694  CE  LYS A 944      49.980  40.650  23.190  1.00  0.00           C
ATOM   4695  HE1 LYS A 944      50.480  41.370  23.870  1.00  0.00           H
ATOM   4696  HE2 LYS A 944      49.420  41.200  22.410  1.00  0.00           H
ATOM   4697  NZ  LYS A 944      50.930  39.840  22.440  1.00  0.00           N
ATOM   4698  HZ1 LYS A 944      51.390  39.120  23.030  1.00  0.00           H
ATOM   4699  HZ2 LYS A 944      51.780  40.290  22.020  1.00  0.00           H
ATOM   4700  HZ3 LYS A 944      50.430  39.250  21.750  1.00  0.00           H
ATOM   4701  C   LYS A 944      44.760  39.100  26.830  1.00  0.00           C
ATOM   4702  O   LYS A 944      44.660  37.970  26.370  1.00  0.00           O
ATOM   4703  N   LEU A 945      43.920  39.570  27.820  1.00  0.00           N
ATOM   4704  HN  LEU A 945      43.940  40.500  28.190  1.00  0.00           H
ATOM   4705  CA  LEU A 945      42.890  38.720  28.420  1.00  0.00           C
ATOM   4706  HA  LEU A 945      43.400  37.760  28.480  1.00  0.00           H
ATOM   4707  CB  LEU A 945      42.540  39.270  29.890  1.00  0.00           C
ATOM   4708  HB1 LEU A 945      41.870  38.570  30.450  1.00  0.00           H
ATOM   4709  HB2 LEU A 945      41.860  40.120  29.730  1.00  0.00           H
ATOM   4710  CG  LEU A 945      43.740  39.600  30.720  1.00  0.00           C
ATOM   4711  HG  LEU A 945      44.270  40.440  30.230  1.00  0.00           H
ATOM   4712  CD1 LEU A 945      43.200  39.940  32.110  1.00  0.00           C
ATOM   4713 HD11 LEU A 945      42.540  39.110  32.440  1.00  0.00           H
ATOM   4714 HD12 LEU A 945      42.640  40.900  32.120  1.00  0.00           H
ATOM   4715 HD13 LEU A 945      43.990  39.960  32.890  1.00  0.00           H
ATOM   4716  CD2 LEU A 945      44.770  38.460  30.790  1.00  0.00           C
ATOM   4717 HD21 LEU A 945      44.270  37.560  31.230  1.00  0.00           H
ATOM   4718 HD22 LEU A 945      45.620  38.730  31.450  1.00  0.00           H
ATOM   4719 HD23 LEU A 945      45.250  38.180  29.830  1.00  0.00           H
ATOM   4720  C   LEU A 945      41.650  38.330  27.640  1.00  0.00           C
ATOM   4721  O   LEU A 945      40.820  39.180  27.290  1.00  0.00           O
ATOM   4722  N   LYS A 946      41.510  37.010  27.350  1.00  0.00           N
ATOM   4723  HN  LYS A 946      42.180  36.320  27.590  1.00  0.00           H
ATOM   4724  CA  LYS A 946      40.330  36.410  26.620  1.00  0.00           C
ATOM   4725  HA  LYS A 946      39.750  37.100  26.030  1.00  0.00           H
ATOM   4726  CB  LYS A 946      40.870  35.570  25.450  1.00  0.00           C
ATOM   4727  HB1 LYS A 946      39.970  35.200  24.920  1.00  0.00           H
ATOM   4728  HB2 LYS A 946      41.390  34.660  25.820  1.00  0.00           H
ATOM   4729  CG  LYS A 946      41.870  36.370  24.570  1.00  0.00           C
ATOM   4730  HG1 LYS A 946      42.810  36.650  25.090  1.00  0.00           H
ATOM   4731  HG2 LYS A 946      41.300  37.270  24.260  1.00  0.00           H
ATOM   4732  CD  LYS A 946      42.280  35.670  23.250  1.00  0.00           C
ATOM   4733  HD1 LYS A 946      42.850  36.360  22.600  1.00  0.00           H
ATOM   4734  HD2 LYS A 946      41.310  35.640  22.710  1.00  0.00           H
ATOM   4735  CE  LYS A 946      42.930  34.300  23.360  1.00  0.00           C
ATOM   4736  HE1 LYS A 946      42.990  33.820  22.370  1.00  0.00           H
ATOM   4737  HE2 LYS A 946      42.320  33.600  23.970  1.00  0.00           H
ATOM   4738  NZ  LYS A 946      44.280  34.290  23.970  1.00  0.00           N
ATOM   4739  HZ1 LYS A 946      44.650  33.310  24.090  1.00  0.00           H
ATOM   4740  HZ2 LYS A 946      44.300  34.670  24.930  1.00  0.00           H
ATOM   4741  HZ3 LYS A 946      44.990  34.840  23.440  1.00  0.00           H
ATOM   4742  C   LYS A 946      39.390  35.610  27.580  1.00  0.00           C
ATOM   4743  O   LYS A 946      38.280  35.200  27.170  1.00  0.00           O
ATOM   4744  N   LYS A 947      39.730  35.390  28.840  1.00  0.00           N
ATOM   4745  HN  LYS A 947      40.630  35.670  29.170  1.00  0.00           H
ATOM   4746  CA  LYS A 947      38.950  34.510  29.740  1.00  0.00           C
ATOM   4747  HA  LYS A 947      37.980  34.330  29.280  1.00  0.00           H
ATOM   4748  CB  LYS A 947      39.590  33.150  29.990  1.00  0.00           C
ATOM   4749  HB1 LYS A 947      39.190  32.470  30.780  1.00  0.00           H
ATOM   4750  HB2 LYS A 947      40.510  33.440  30.540  1.00  0.00           H
ATOM   4751  CG  LYS A 947      40.020  32.490  28.660  1.00  0.00           C
ATOM   4752  HG1 LYS A 947      40.770  33.170  28.200  1.00  0.00           H
ATOM   4753  HG2 LYS A 947      39.160  32.500  27.960  1.00  0.00           H
ATOM   4754  CD  LYS A 947      40.380  31.050  29.010  1.00  0.00           C
ATOM   4755  HD1 LYS A 947      39.540  30.570  29.550  1.00  0.00           H
ATOM   4756  HD2 LYS A 947      41.240  31.020  29.740  1.00  0.00           H
ATOM   4757  CE  LYS A 947      40.920  30.240  27.840  1.00  0.00           C
ATOM   4758  HE1 LYS A 947      41.230  29.200  28.080  1.00  0.00           H
ATOM   4759  HE2 LYS A 947      41.810  30.680  27.350  1.00  0.00           H
ATOM   4760  NZ  LYS A 947      39.880  30.130  26.770  1.00  0.00           N
ATOM   4761  HZ1 LYS A 947      39.570  31.060  26.430  1.00  0.00           H
ATOM   4762  HZ2 LYS A 947      39.020  29.650  27.110  1.00  0.00           H
ATOM   4763  HZ3 LYS A 947      40.310  29.530  26.030  1.00  0.00           H
ATOM   4764  C   LYS A 947      38.640  35.240  31.030  1.00  0.00           C
ATOM   4765  O   LYS A 947      38.350  34.560  32.010  1.00  0.00           O
ATOM   4766  N   GLY A 948      38.680  36.590  30.970  1.00  0.00           N
ATOM   4767  HN  GLY A 948      38.850  37.070  30.130  1.00  0.00           H
ATOM   4768  CA  GLY A 948      38.340  37.410  32.200  1.00  0.00           C
ATOM   4769  HA1 GLY A 948      38.750  38.400  32.040  1.00  0.00           H
ATOM   4770  HA2 GLY A 948      38.730  36.930  33.100  1.00  0.00           H
ATOM   4771  C   GLY A 948      36.940  37.680  32.540  1.00  0.00           C
ATOM   4772  O   GLY A 948      36.150  36.730  32.550  1.00  0.00           O
ATOM   4773  N   ALA A 949      36.630  38.890  32.980  1.00  0.00           N
ATOM   4774  HN  ALA A 949      37.340  39.570  33.110  1.00  0.00           H
ATOM   4775  CA  ALA A 949      35.380  39.060  33.630  1.00  0.00           C
ATOM   4776  HA  ALA A 949      34.590  38.400  33.340  1.00  0.00           H
ATOM   4777  CB  ALA A 949      35.470  38.700  35.080  1.00  0.00           C
ATOM   4778  HB1 ALA A 949      35.600  37.610  35.130  1.00  0.00           H
ATOM   4779  HB2 ALA A 949      34.520  38.960  35.600  1.00  0.00           H
ATOM   4780  HB3 ALA A 949      36.350  39.250  35.510  1.00  0.00           H
ATOM   4781  C   ALA A 949      34.920  40.530  33.600  1.00  0.00           C
ATOM   4782  O   ALA A 949      35.650  41.450  33.190  1.00  0.00           O
ATOM   4783  N   GLY A 950      33.670  40.710  33.900  1.00  0.00           N
ATOM   4784  HN  GLY A 950      33.070  39.950  34.100  1.00  0.00           H
ATOM   4785  CA  GLY A 950      33.090  42.060  34.140  1.00  0.00           C
ATOM   4786  HA1 GLY A 950      32.060  41.850  34.390  1.00  0.00           H
ATOM   4787  HA2 GLY A 950      33.300  42.580  33.230  1.00  0.00           H
ATOM   4788  C   GLY A 950      33.590  42.920  35.330  1.00  0.00           C
ATOM   4789  O   GLY A 950      34.520  42.570  36.100  1.00  0.00           O
ATOM   4790  N   TYR A 951      32.930  44.020  35.600  1.00  0.00           N
ATOM   4791  HN  TYR A 951      32.310  44.360  34.910  1.00  0.00           H
ATOM   4792  CA  TYR A 951      33.330  44.870  36.740  1.00  0.00           C
ATOM   4793  HA  TYR A 951      34.210  44.550  37.280  1.00  0.00           H
ATOM   4794  CB  TYR A 951      33.550  46.250  36.050  1.00  0.00           C
ATOM   4795  HB1 TYR A 951      33.690  47.030  36.830  1.00  0.00           H
ATOM   4796  HB2 TYR A 951      32.590  46.340  35.490  1.00  0.00           H
ATOM   4797  CG  TYR A 951      34.520  46.300  34.900  1.00  0.00           C
ATOM   4798  CD1 TYR A 951      34.300  46.570  33.530  1.00  0.00           C
ATOM   4799  HD1 TYR A 951      33.270  46.510  33.230  1.00  0.00           H
ATOM   4800  CE1 TYR A 951      35.380  46.860  32.650  1.00  0.00           C
ATOM   4801  HE1 TYR A 951      35.180  46.990  31.600  1.00  0.00           H
ATOM   4802  CZ  TYR A 951      36.720  46.770  33.070  1.00  0.00           C
ATOM   4803  OH  TYR A 951      37.720  46.880  32.070  1.00  0.00           O
ATOM   4804  HH  TYR A 951      37.320  47.290  31.300  1.00  0.00           H
ATOM   4805  CD2 TYR A 951      35.880  46.430  35.300  1.00  0.00           C
ATOM   4806  HD2 TYR A 951      36.080  46.390  36.350  1.00  0.00           H
ATOM   4807  CE2 TYR A 951      36.930  46.580  34.440  1.00  0.00           C
ATOM   4808  HE2 TYR A 951      37.950  46.610  34.830  1.00  0.00           H
ATOM   4809  C   TYR A 951      32.260  44.970  37.790  1.00  0.00           C
ATOM   4810  O   TYR A 951      32.240  45.910  38.630  1.00  0.00           O
ATOM   4811  N   HSD A 952      31.400  44.000  37.880  1.00  0.00           N
ATOM   4812  HN  HSD A 952      31.620  43.190  37.340  1.00  0.00           H
ATOM   4813  CA  HSD A 952      30.440  43.970  39.040  1.00  0.00           C
ATOM   4814  HA  HSD A 952      30.640  44.860  39.620  1.00  0.00           H
ATOM   4815  CB  HSD A 952      29.020  43.780  38.520  1.00  0.00           C
ATOM   4816  HB1 HSD A 952      28.390  43.500  39.410  1.00  0.00           H
ATOM   4817  HB2 HSD A 952      29.070  43.060  37.680  1.00  0.00           H
ATOM   4818  ND1 HSD A 952      26.890  44.960  37.840  1.00  0.00           N
ATOM   4819  HD1 HSD A 952      26.270  44.250  38.180  1.00  0.00           H
ATOM   4820  CG  HSD A 952      28.300  44.930  37.900  1.00  0.00           C
ATOM   4821  CE1 HSD A 952      26.550  46.140  37.470  1.00  0.00           C
ATOM   4822  HE1 HSD A 952      25.500  46.430  37.390  1.00  0.00           H
ATOM   4823  NE2 HSD A 952      27.570  47.000  37.290  1.00  0.00           N
ATOM   4824  CD2 HSD A 952      28.700  46.160  37.520  1.00  0.00           C
ATOM   4825  HD2 HSD A 952      29.710  46.530  37.640  1.00  0.00           H
ATOM   4826  C   HSD A 952      30.720  42.820  40.060  1.00  0.00           C
ATOM   4827  O   HSD A 952      30.640  43.070  41.310  1.00  0.00           O
ATOM   4828  N   LEU A 953      31.160  41.580  39.650  1.00  0.00           N
ATOM   4829  HN  LEU A 953      31.450  41.450  38.710  1.00  0.00           H
ATOM   4830  CA  LEU A 953      31.190  40.460  40.470  1.00  0.00           C
ATOM   4831  HA  LEU A 953      30.260  40.460  41.030  1.00  0.00           H
ATOM   4832  CB  LEU A 953      31.330  39.200  39.510  1.00  0.00           C
ATOM   4833  HB1 LEU A 953      32.160  39.420  38.800  1.00  0.00           H
ATOM   4834  HB2 LEU A 953      30.380  39.160  38.930  1.00  0.00           H
ATOM   4835  CG  LEU A 953      31.630  37.900  40.220  1.00  0.00           C
ATOM   4836  HG  LEU A 953      32.490  37.990  40.910  1.00  0.00           H
ATOM   4837  CD1 LEU A 953      30.410  37.480  41.030  1.00  0.00           C
ATOM   4838 HD11 LEU A 953      30.640  36.610  41.670  1.00  0.00           H
ATOM   4839 HD12 LEU A 953      29.590  37.210  40.310  1.00  0.00           H
ATOM   4840 HD13 LEU A 953      30.080  38.340  41.640  1.00  0.00           H
ATOM   4841  CD2 LEU A 953      31.930  36.880  39.170  1.00  0.00           C
ATOM   4842 HD21 LEU A 953      31.780  35.830  39.480  1.00  0.00           H
ATOM   4843 HD22 LEU A 953      32.970  37.060  38.860  1.00  0.00           H
ATOM   4844 HD23 LEU A 953      31.080  36.980  38.450  1.00  0.00           H
ATOM   4845  C   LEU A 953      32.200  40.580  41.570  1.00  0.00           C
ATOM   4846  O   LEU A 953      31.980  40.230  42.700  1.00  0.00           O
ATOM   4847  N   ASP A 954      33.340  41.140  41.250  1.00  0.00           N
ATOM   4848  HN  ASP A 954      33.540  41.330  40.290  1.00  0.00           H
ATOM   4849  CA  ASP A 954      34.370  41.530  42.220  1.00  0.00           C
ATOM   4850  HA  ASP A 954      34.690  40.600  42.700  1.00  0.00           H
ATOM   4851  CB  ASP A 954      35.620  42.110  41.420  1.00  0.00           C
ATOM   4852  HB1 ASP A 954      35.960  41.250  40.820  1.00  0.00           H
ATOM   4853  HB2 ASP A 954      36.480  42.200  42.110  1.00  0.00           H
ATOM   4854  CG  ASP A 954      35.380  43.280  40.480  1.00  0.00           C
ATOM   4855  OD1 ASP A 954      34.330  43.560  39.890  1.00  0.00           O
ATOM   4856  OD2 ASP A 954      36.450  44.080  40.340  1.00  0.00           O
ATOM   4857  HD2 ASP A 954      36.180  44.790  39.740  1.00  0.00           H
ATOM   4858  C   ASP A 954      33.930  42.500  43.310  1.00  0.00           C
ATOM   4859  O   ASP A 954      34.330  42.400  44.470  1.00  0.00           O
ATOM   4860  N   LEU A 955      33.160  43.530  42.960  1.00  0.00           N
ATOM   4861  HN  LEU A 955      32.800  43.580  42.030  1.00  0.00           H
ATOM   4862  CA  LEU A 955      32.650  44.520  43.880  1.00  0.00           C
ATOM   4863  HA  LEU A 955      33.480  44.880  44.450  1.00  0.00           H
ATOM   4864  CB  LEU A 955      31.850  45.620  43.150  1.00  0.00           C
ATOM   4865  HB1 LEU A 955      31.360  46.220  43.940  1.00  0.00           H
ATOM   4866  HB2 LEU A 955      31.100  45.310  42.370  1.00  0.00           H
ATOM   4867  CG  LEU A 955      32.640  46.640  42.360  1.00  0.00           C
ATOM   4868  HG  LEU A 955      33.180  46.110  41.550  1.00  0.00           H
ATOM   4869  CD1 LEU A 955      31.620  47.610  41.710  1.00  0.00           C
ATOM   4870 HD11 LEU A 955      31.260  46.990  40.870  1.00  0.00           H
ATOM   4871 HD12 LEU A 955      32.120  48.520  41.330  1.00  0.00           H
ATOM   4872 HD13 LEU A 955      30.780  47.860  42.380  1.00  0.00           H
ATOM   4873  CD2 LEU A 955      33.670  47.380  43.220  1.00  0.00           C
ATOM   4874 HD21 LEU A 955      34.380  46.750  43.800  1.00  0.00           H
ATOM   4875 HD22 LEU A 955      33.040  47.920  43.960  1.00  0.00           H
ATOM   4876 HD23 LEU A 955      34.200  48.190  42.670  1.00  0.00           H
ATOM   4877  C   LEU A 955      31.720  43.900  44.940  1.00  0.00           C
ATOM   4878  O   LEU A 955      31.780  44.080  46.140  1.00  0.00           O
ATOM   4879  N   LEU A 956      30.890  43.030  44.360  1.00  0.00           N
ATOM   4880  HN  LEU A 956      31.020  42.930  43.380  1.00  0.00           H
ATOM   4881  CA  LEU A 956      29.960  42.150  45.060  1.00  0.00           C
ATOM   4882  HA  LEU A 956      29.250  42.700  45.650  1.00  0.00           H
ATOM   4883  CB  LEU A 956      29.130  41.440  44.030  1.00  0.00           C
ATOM   4884  HB1 LEU A 956      29.670  40.560  43.620  1.00  0.00           H
ATOM   4885  HB2 LEU A 956      28.930  42.200  43.250  1.00  0.00           H
ATOM   4886  CG  LEU A 956      27.630  41.150  44.360  1.00  0.00           C
ATOM   4887  HG  LEU A 956      27.150  42.060  44.760  1.00  0.00           H
ATOM   4888  CD1 LEU A 956      26.920  40.780  43.050  1.00  0.00           C
ATOM   4889 HD11 LEU A 956      27.190  41.500  42.250  1.00  0.00           H
ATOM   4890 HD12 LEU A 956      25.820  40.880  43.070  1.00  0.00           H
ATOM   4891 HD13 LEU A 956      27.240  39.740  42.780  1.00  0.00           H
ATOM   4892  CD2 LEU A 956      27.460  39.950  45.380  1.00  0.00           C
ATOM   4893 HD21 LEU A 956      27.890  40.270  46.360  1.00  0.00           H
ATOM   4894 HD22 LEU A 956      28.070  39.110  44.990  1.00  0.00           H
ATOM   4895 HD23 LEU A 956      26.380  39.710  45.460  1.00  0.00           H
ATOM   4896  C   LEU A 956      30.610  41.160  46.010  1.00  0.00           C
ATOM   4897  O   LEU A 956      30.250  40.900  47.170  1.00  0.00           O
ATOM   4898  N   MET A 957      31.660  40.580  45.520  1.00  0.00           N
ATOM   4899  HN  MET A 957      31.840  40.510  44.550  1.00  0.00           H
ATOM   4900  CA  MET A 957      32.580  39.750  46.250  1.00  0.00           C
ATOM   4901  HA  MET A 957      32.090  38.880  46.690  1.00  0.00           H
ATOM   4902  CB  MET A 957      33.610  39.050  45.410  1.00  0.00           C
ATOM   4903  HB1 MET A 957      34.540  38.710  45.930  1.00  0.00           H
ATOM   4904  HB2 MET A 957      33.900  39.840  44.680  1.00  0.00           H
ATOM   4905  CG  MET A 957      33.110  37.800  44.750  1.00  0.00           C
ATOM   4906  HG1 MET A 957      33.810  37.430  43.970  1.00  0.00           H
ATOM   4907  HG2 MET A 957      32.120  38.070  44.330  1.00  0.00           H
ATOM   4908  SD  MET A 957      32.950  36.440  45.900  1.00  0.00           S
ATOM   4909  CE  MET A 957      31.670  35.550  44.850  1.00  0.00           C
ATOM   4910  HE1 MET A 957      31.480  34.530  45.250  1.00  0.00           H
ATOM   4911  HE2 MET A 957      32.050  35.550  43.810  1.00  0.00           H
ATOM   4912  HE3 MET A 957      30.680  36.050  44.750  1.00  0.00           H
ATOM   4913  C   MET A 957      33.290  40.360  47.410  1.00  0.00           C
ATOM   4914  O   MET A 957      33.450  39.760  48.430  1.00  0.00           O
ATOM   4915  N   VAL A 958      33.870  41.550  47.260  1.00  0.00           N
ATOM   4916  HN  VAL A 958      33.830  42.030  46.390  1.00  0.00           H
ATOM   4917  CA  VAL A 958      34.510  42.320  48.290  1.00  0.00           C
ATOM   4918  HA  VAL A 958      35.200  41.730  48.880  1.00  0.00           H
ATOM   4919  CB  VAL A 958      35.310  43.410  47.720  1.00  0.00           C
ATOM   4920  HB  VAL A 958      34.690  43.970  46.970  1.00  0.00           H
ATOM   4921  CG1 VAL A 958      35.790  44.360  48.830  1.00  0.00           C
ATOM   4922 HG11 VAL A 958      34.950  44.790  49.420  1.00  0.00           H
ATOM   4923 HG12 VAL A 958      36.210  45.220  48.290  1.00  0.00           H
ATOM   4924 HG13 VAL A 958      36.510  43.790  49.470  1.00  0.00           H
ATOM   4925  CG2 VAL A 958      36.580  42.780  47.050  1.00  0.00           C
ATOM   4926 HG21 VAL A 958      36.330  42.220  46.120  1.00  0.00           H
ATOM   4927 HG22 VAL A 958      37.130  42.080  47.720  1.00  0.00           H
ATOM   4928 HG23 VAL A 958      37.290  43.590  46.740  1.00  0.00           H
ATOM   4929  C   VAL A 958      33.460  42.750  49.310  1.00  0.00           C
ATOM   4930  O   VAL A 958      33.690  42.790  50.510  1.00  0.00           O
ATOM   4931  N   GLY A 959      32.250  43.230  48.860  1.00  0.00           N
ATOM   4932  HN  GLY A 959      32.110  43.290  47.880  1.00  0.00           H
ATOM   4933  CA  GLY A 959      31.160  43.700  49.680  1.00  0.00           C
ATOM   4934  HA1 GLY A 959      30.360  43.930  49.000  1.00  0.00           H
ATOM   4935  HA2 GLY A 959      31.520  44.500  50.310  1.00  0.00           H
ATOM   4936  C   GLY A 959      30.640  42.640  50.600  1.00  0.00           C
ATOM   4937  O   GLY A 959      30.460  42.850  51.750  1.00  0.00           O
ATOM   4938  N   VAL A 960      30.490  41.370  50.130  1.00  0.00           N
ATOM   4939  HN  VAL A 960      30.440  41.240  49.130  1.00  0.00           H
ATOM   4940  CA  VAL A 960      30.160  40.260  51.070  1.00  0.00           C
ATOM   4941  HA  VAL A 960      29.260  40.450  51.620  1.00  0.00           H
ATOM   4942  CB  VAL A 960      29.980  38.920  50.280  1.00  0.00           C
ATOM   4943  HB  VAL A 960      30.760  38.850  49.490  1.00  0.00           H
ATOM   4944  CG1 VAL A 960      29.910  37.640  51.200  1.00  0.00           C
ATOM   4945 HG11 VAL A 960      29.350  36.840  50.690  1.00  0.00           H
ATOM   4946 HG12 VAL A 960      29.240  37.870  52.050  1.00  0.00           H
ATOM   4947 HG13 VAL A 960      30.880  37.390  51.690  1.00  0.00           H
ATOM   4948  CG2 VAL A 960      28.610  39.010  49.490  1.00  0.00           C
ATOM   4949 HG21 VAL A 960      28.670  38.150  48.790  1.00  0.00           H
ATOM   4950 HG22 VAL A 960      28.690  39.950  48.910  1.00  0.00           H
ATOM   4951 HG23 VAL A 960      27.710  38.970  50.140  1.00  0.00           H
ATOM   4952  C   VAL A 960      31.340  40.010  52.030  1.00  0.00           C
ATOM   4953  O   VAL A 960      31.020  40.080  53.210  1.00  0.00           O
ATOM   4954  N   MET A 961      32.630  39.920  51.530  1.00  0.00           N
ATOM   4955  HN  MET A 961      32.870  39.880  50.560  1.00  0.00           H
ATOM   4956  CA  MET A 961      33.730  39.520  52.380  1.00  0.00           C
ATOM   4957  HA  MET A 961      33.340  38.710  52.970  1.00  0.00           H
ATOM   4958  CB  MET A 961      34.890  38.860  51.640  1.00  0.00           C
ATOM   4959  HB1 MET A 961      35.680  38.670  52.410  1.00  0.00           H
ATOM   4960  HB2 MET A 961      35.160  39.680  50.940  1.00  0.00           H
ATOM   4961  CG  MET A 961      34.480  37.550  50.980  1.00  0.00           C
ATOM   4962  HG1 MET A 961      35.410  37.060  50.630  1.00  0.00           H
ATOM   4963  HG2 MET A 961      33.770  37.840  50.180  1.00  0.00           H
ATOM   4964  SD  MET A 961      33.680  36.210  51.980  1.00  0.00           S
ATOM   4965  CE  MET A 961      35.020  35.650  53.110  1.00  0.00           C
ATOM   4966  HE1 MET A 961      35.770  36.400  53.410  1.00  0.00           H
ATOM   4967  HE2 MET A 961      35.520  34.740  52.710  1.00  0.00           H
ATOM   4968  HE3 MET A 961      34.580  35.250  54.060  1.00  0.00           H
ATOM   4969  C   MET A 961      34.070  40.530  53.450  1.00  0.00           C
ATOM   4970  O   MET A 961      34.230  40.160  54.630  1.00  0.00           O
ATOM   4971  N   LEU A 962      34.070  41.830  53.070  1.00  0.00           N
ATOM   4972  HN  LEU A 962      33.940  42.050  52.110  1.00  0.00           H
ATOM   4973  CA  LEU A 962      34.090  42.870  54.040  1.00  0.00           C
ATOM   4974  HA  LEU A 962      35.040  42.790  54.530  1.00  0.00           H
ATOM   4975  CB  LEU A 962      34.140  44.290  53.410  1.00  0.00           C
ATOM   4976  HB1 LEU A 962      33.280  44.420  52.730  1.00  0.00           H
ATOM   4977  HB2 LEU A 962      35.060  44.350  52.790  1.00  0.00           H
ATOM   4978  CG  LEU A 962      34.030  45.470  54.440  1.00  0.00           C
ATOM   4979  HG  LEU A 962      34.640  45.220  55.330  1.00  0.00           H
ATOM   4980  CD1 LEU A 962      34.830  46.740  53.850  1.00  0.00           C
ATOM   4981 HD11 LEU A 962      34.670  47.560  54.580  1.00  0.00           H
ATOM   4982 HD12 LEU A 962      34.500  46.970  52.810  1.00  0.00           H
ATOM   4983 HD13 LEU A 962      35.890  46.440  53.890  1.00  0.00           H
ATOM   4984  CD2 LEU A 962      32.600  45.880  54.770  1.00  0.00           C
ATOM   4985 HD21 LEU A 962      32.140  46.340  53.870  1.00  0.00           H
ATOM   4986 HD22 LEU A 962      32.660  46.710  55.500  1.00  0.00           H
ATOM   4987 HD23 LEU A 962      31.880  45.060  55.000  1.00  0.00           H
ATOM   4988  C   LEU A 962      33.120  42.790  55.230  1.00  0.00           C
ATOM   4989  O   LEU A 962      33.450  42.990  56.420  1.00  0.00           O
ATOM   4990  N   GLY A 963      31.830  42.370  54.990  1.00  0.00           N
ATOM   4991  HN  GLY A 963      31.550  42.330  54.040  1.00  0.00           H
ATOM   4992  CA  GLY A 963      30.900  42.120  56.070  1.00  0.00           C
ATOM   4993  HA1 GLY A 963      29.950  42.110  55.560  1.00  0.00           H
ATOM   4994  HA2 GLY A 963      30.800  42.890  56.820  1.00  0.00           H
ATOM   4995  C   GLY A 963      31.280  40.900  56.840  1.00  0.00           C
ATOM   4996  O   GLY A 963      31.130  40.910  58.060  1.00  0.00           O
ATOM   4997  N   VAL A 964      31.820  39.820  56.200  1.00  0.00           N
ATOM   4998  HN  VAL A 964      31.990  39.760  55.220  1.00  0.00           H
ATOM   4999  CA  VAL A 964      32.270  38.640  56.960  1.00  0.00           C
ATOM   5000  HA  VAL A 964      31.410  38.370  57.560  1.00  0.00           H
ATOM   5001  CB  VAL A 964      32.600  37.540  55.960  1.00  0.00           C
ATOM   5002  HB  VAL A 964      33.290  38.000  55.220  1.00  0.00           H
ATOM   5003  CG1 VAL A 964      33.200  36.330  56.610  1.00  0.00           C
ATOM   5004 HG11 VAL A 964      33.440  35.580  55.830  1.00  0.00           H
ATOM   5005 HG12 VAL A 964      32.520  35.810  57.330  1.00  0.00           H
ATOM   5006 HG13 VAL A 964      34.140  36.540  57.150  1.00  0.00           H
ATOM   5007  CG2 VAL A 964      31.280  37.210  55.290  1.00  0.00           C
ATOM   5008 HG21 VAL A 964      30.790  38.050  54.740  1.00  0.00           H
ATOM   5009 HG22 VAL A 964      30.600  36.700  56.010  1.00  0.00           H
ATOM   5010 HG23 VAL A 964      31.460  36.490  54.470  1.00  0.00           H
ATOM   5011  C   VAL A 964      33.500  38.870  57.890  1.00  0.00           C
ATOM   5012  O   VAL A 964      33.510  38.560  59.090  1.00  0.00           O
ATOM   5013  N   CYS A 965      34.500  39.610  57.380  1.00  0.00           N
ATOM   5014  HN  CYS A 965      34.520  40.010  56.460  1.00  0.00           H
ATOM   5015  CA  CYS A 965      35.620  40.090  58.150  1.00  0.00           C
ATOM   5016  HA  CYS A 965      36.050  39.220  58.630  1.00  0.00           H
ATOM   5017  CB  CYS A 965      36.590  40.750  57.090  1.00  0.00           C
ATOM   5018  HB1 CYS A 965      37.400  41.290  57.610  1.00  0.00           H
ATOM   5019  HB2 CYS A 965      36.070  41.460  56.400  1.00  0.00           H
ATOM   5020  SG  CYS A 965      37.420  39.400  56.090  1.00  0.00           S
ATOM   5021  HG1 CYS A 965      36.320  39.170  55.380  1.00  0.00           H
ATOM   5022  C   CYS A 965      35.240  41.040  59.240  1.00  0.00           C
ATOM   5023  O   CYS A 965      35.840  41.020  60.290  1.00  0.00           O
ATOM   5024  N   SER A 966      34.180  41.810  59.050  1.00  0.00           N
ATOM   5025  HN  SER A 966      33.690  41.700  58.190  1.00  0.00           H
ATOM   5026  CA  SER A 966      33.600  42.780  60.030  1.00  0.00           C
ATOM   5027  HA  SER A 966      34.350  43.500  60.290  1.00  0.00           H
ATOM   5028  CB  SER A 966      32.430  43.670  59.450  1.00  0.00           C
ATOM   5029  HB1 SER A 966      31.960  44.360  60.200  1.00  0.00           H
ATOM   5030  HB2 SER A 966      31.610  43.060  59.020  1.00  0.00           H
ATOM   5031  OG  SER A 966      32.970  44.550  58.520  1.00  0.00           O
ATOM   5032  HG1 SER A 966      33.020  44.060  57.690  1.00  0.00           H
ATOM   5033  C   SER A 966      33.070  42.070  61.230  1.00  0.00           C
ATOM   5034  O   SER A 966      33.420  42.420  62.350  1.00  0.00           O
ATOM   5035  N   VAL A 967      32.270  41.000  61.080  1.00  0.00           N
ATOM   5036  HN  VAL A 967      32.240  40.560  60.180  1.00  0.00           H
ATOM   5037  CA  VAL A 967      31.760  40.250  62.240  1.00  0.00           C
ATOM   5038  HA  VAL A 967      31.370  41.020  62.880  1.00  0.00           H
ATOM   5039  CB  VAL A 967      30.610  39.270  61.980  1.00  0.00           C
ATOM   5040  HB  VAL A 967      30.420  38.680  62.900  1.00  0.00           H
ATOM   5041  CG1 VAL A 967      29.440  40.170  61.580  1.00  0.00           C
ATOM   5042 HG11 VAL A 967      28.610  39.480  61.320  1.00  0.00           H
ATOM   5043 HG12 VAL A 967      29.790  40.800  60.730  1.00  0.00           H
ATOM   5044 HG13 VAL A 967      29.050  40.800  62.400  1.00  0.00           H
ATOM   5045  CG2 VAL A 967      30.920  38.320  60.840  1.00  0.00           C
ATOM   5046 HG21 VAL A 967      30.170  37.500  60.760  1.00  0.00           H
ATOM   5047 HG22 VAL A 967      31.920  37.830  60.860  1.00  0.00           H
ATOM   5048 HG23 VAL A 967      30.670  38.880  59.930  1.00  0.00           H
ATOM   5049  C   VAL A 967      32.850  39.550  63.070  1.00  0.00           C
ATOM   5050  O   VAL A 967      32.720  39.300  64.210  1.00  0.00           O
ATOM   5051  N   MET A 968      33.990  39.170  62.440  1.00  0.00           N
ATOM   5052  HN  MET A 968      34.020  39.340  61.460  1.00  0.00           H
ATOM   5053  CA  MET A 968      35.080  38.470  63.060  1.00  0.00           C
ATOM   5054  HA  MET A 968      34.790  38.120  64.040  1.00  0.00           H
ATOM   5055  CB  MET A 968      35.530  37.370  62.180  1.00  0.00           C
ATOM   5056  HB1 MET A 968      36.340  36.880  62.750  1.00  0.00           H
ATOM   5057  HB2 MET A 968      35.870  37.860  61.230  1.00  0.00           H
ATOM   5058  CG  MET A 968      34.500  36.270  61.910  1.00  0.00           C
ATOM   5059  HG1 MET A 968      33.670  36.560  61.230  1.00  0.00           H
ATOM   5060  HG2 MET A 968      33.960  36.130  62.880  1.00  0.00           H
[truncated: 6,873,249 more chars]
