# Supplementary material for: CryoEM and computational modeling structural insights into the pH regulator NBCn1
Source: Nat Commun. 2025 Nov 11;16:9932. doi: 10.1038/s41467-025-64868-z (PMC12606367; doi:10.1038/s41467-025-64868-z)
Supplement: Supplementary file 7 — Supplementary Data 5 [file 41467_2025_64868_MOESM7_ESM.zip › 100ns_z_restr_MD_NBCn1_2NaCO3/hNBCn1_IF/z-restr_hNBCn1_IF_2NaCO3_last_step_56.pdb]

REMARK    GENERATED BY TRJCONV
TITLE     Title t= 101000.00000 step= 50500000
REMARK    THIS IS A SIMULATION BOX
CRYST1   92.366   92.366  104.926  90.00  90.00  90.00 P 1           1
MODEL        1
ATOM      1  N   LEU A 585      24.830  37.900  32.160  1.00  0.00           N
ATOM      2  HT1 LEU A 585      24.790  36.970  31.680  1.00  0.00           H
ATOM      3  HT2 LEU A 585      25.620  38.430  31.740  1.00  0.00           H
ATOM      4  HT3 LEU A 585      23.970  38.480  32.050  1.00  0.00           H
ATOM      5  CA  LEU A 585      25.060  37.520  33.570  1.00  0.00           C
ATOM      6  HA  LEU A 585      25.950  36.900  33.540  1.00  0.00           H
ATOM      7  CB  LEU A 585      25.460  38.740  34.460  1.00  0.00           C
ATOM      8  HB1 LEU A 585      24.570  39.380  34.630  1.00  0.00           H
ATOM      9  HB2 LEU A 585      26.220  39.290  33.870  1.00  0.00           H
ATOM     10  CG  LEU A 585      26.040  38.310  35.860  1.00  0.00           C
ATOM     11  HG  LEU A 585      25.320  37.510  36.180  1.00  0.00           H
ATOM     12  CD1 LEU A 585      27.490  37.760  35.710  1.00  0.00           C
ATOM     13 HD11 LEU A 585      28.180  38.570  35.390  1.00  0.00           H
ATOM     14 HD12 LEU A 585      27.460  36.830  35.090  1.00  0.00           H
ATOM     15 HD13 LEU A 585      27.990  37.460  36.660  1.00  0.00           H
ATOM     16  CD2 LEU A 585      26.030  39.460  36.930  1.00  0.00           C
ATOM     17 HD21 LEU A 585      25.000  39.760  37.210  1.00  0.00           H
ATOM     18 HD22 LEU A 585      26.530  40.380  36.550  1.00  0.00           H
ATOM     19 HD23 LEU A 585      26.560  39.090  37.830  1.00  0.00           H
ATOM     20  C   LEU A 585      24.140  36.510  34.210  1.00  0.00           C
ATOM     21  O   LEU A 585      24.610  35.550  34.720  1.00  0.00           O
ATOM     22  N   ILE A 586      22.830  36.830  34.260  1.00  0.00           N
ATOM     23  HN  ILE A 586      22.420  37.660  33.880  1.00  0.00           H
ATOM     24  CA  ILE A 586      21.850  36.110  35.070  1.00  0.00           C
ATOM     25  HA  ILE A 586      22.200  36.110  36.090  1.00  0.00           H
ATOM     26  CB  ILE A 586      20.460  36.770  35.060  1.00  0.00           C
ATOM     27  HB  ILE A 586      19.780  36.140  35.680  1.00  0.00           H
ATOM     28  CG2 ILE A 586      20.640  38.170  35.750  1.00  0.00           C
ATOM     29 HG21 ILE A 586      21.220  38.860  35.090  1.00  0.00           H
ATOM     30 HG22 ILE A 586      21.380  38.100  36.570  1.00  0.00           H
ATOM     31 HG23 ILE A 586      19.770  38.690  36.220  1.00  0.00           H
ATOM     32  CG1 ILE A 586      19.790  36.870  33.680  1.00  0.00           C
ATOM     33 HG11 ILE A 586      19.350  35.950  33.230  1.00  0.00           H
ATOM     34 HG12 ILE A 586      20.570  37.220  32.980  1.00  0.00           H
ATOM     35  CD  ILE A 586      18.720  37.960  33.660  1.00  0.00           C
ATOM     36  HD1 ILE A 586      18.300  37.920  32.630  1.00  0.00           H
ATOM     37  HD2 ILE A 586      19.070  38.980  33.890  1.00  0.00           H
ATOM     38  HD3 ILE A 586      17.820  37.650  34.230  1.00  0.00           H
ATOM     39  C   ILE A 586      21.760  34.600  34.770  1.00  0.00           C
ATOM     40  O   ILE A 586      21.670  33.740  35.650  1.00  0.00           O
ATOM     41  N   LEU A 587      21.830  34.250  33.480  1.00  0.00           N
ATOM     42  HN  LEU A 587      21.900  34.990  32.810  1.00  0.00           H
ATOM     43  CA  LEU A 587      21.740  32.930  32.960  1.00  0.00           C
ATOM     44  HA  LEU A 587      21.140  32.300  33.600  1.00  0.00           H
ATOM     45  CB  LEU A 587      21.080  32.920  31.550  1.00  0.00           C
ATOM     46  HB1 LEU A 587      21.530  33.780  31.010  1.00  0.00           H
ATOM     47  HB2 LEU A 587      20.010  33.210  31.590  1.00  0.00           H
ATOM     48  CG  LEU A 587      21.160  31.690  30.680  1.00  0.00           C
ATOM     49  HG  LEU A 587      22.190  31.340  30.450  1.00  0.00           H
ATOM     50  CD1 LEU A 587      20.470  30.550  31.410  1.00  0.00           C
ATOM     51 HD11 LEU A 587      20.200  29.800  30.650  1.00  0.00           H
ATOM     52 HD12 LEU A 587      19.590  30.870  32.000  1.00  0.00           H
ATOM     53 HD13 LEU A 587      21.130  30.100  32.180  1.00  0.00           H
ATOM     54  CD2 LEU A 587      20.460  31.920  29.310  1.00  0.00           C
ATOM     55 HD21 LEU A 587      20.260  31.060  28.640  1.00  0.00           H
ATOM     56 HD22 LEU A 587      21.230  32.610  28.900  1.00  0.00           H
ATOM     57 HD23 LEU A 587      19.540  32.530  29.440  1.00  0.00           H
ATOM     58  C   LEU A 587      23.140  32.270  32.820  1.00  0.00           C
ATOM     59  O   LEU A 587      23.270  31.070  32.960  1.00  0.00           O
ATOM     60  N   ASP A 588      24.170  33.110  32.740  1.00  0.00           N
ATOM     61  HN  ASP A 588      23.970  34.070  32.550  1.00  0.00           H
ATOM     62  CA  ASP A 588      25.560  32.660  32.740  1.00  0.00           C
ATOM     63  HA  ASP A 588      25.670  31.960  31.940  1.00  0.00           H
ATOM     64  CB  ASP A 588      26.620  33.810  32.530  1.00  0.00           C
ATOM     65  HB1 ASP A 588      27.680  33.480  32.490  1.00  0.00           H
ATOM     66  HB2 ASP A 588      26.530  34.540  33.370  1.00  0.00           H
ATOM     67  CG  ASP A 588      26.440  34.530  31.230  1.00  0.00           C
ATOM     68  OD1 ASP A 588      26.310  35.730  31.320  1.00  0.00           O
ATOM     69  OD2 ASP A 588      26.340  33.930  30.100  1.00  0.00           O
ATOM     70  C   ASP A 588      25.960  31.900  34.000  1.00  0.00           C
ATOM     71  O   ASP A 588      26.550  30.810  33.900  1.00  0.00           O
ATOM     72  N   ILE A 589      25.470  32.400  35.150  1.00  0.00           N
ATOM     73  HN  ILE A 589      24.920  33.240  35.050  1.00  0.00           H
ATOM     74  CA  ILE A 589      25.570  31.960  36.550  1.00  0.00           C
ATOM     75  HA  ILE A 589      26.620  31.900  36.800  1.00  0.00           H
ATOM     76  CB  ILE A 589      24.890  32.890  37.510  1.00  0.00           C
ATOM     77  HB  ILE A 589      23.890  33.220  37.150  1.00  0.00           H
ATOM     78  CG2 ILE A 589      24.720  32.340  38.950  1.00  0.00           C
ATOM     79 HG21 ILE A 589      23.790  31.740  38.970  1.00  0.00           H
ATOM     80 HG22 ILE A 589      24.780  33.070  39.780  1.00  0.00           H
ATOM     81 HG23 ILE A 589      25.520  31.630  39.270  1.00  0.00           H
ATOM     82  CG1 ILE A 589      25.790  34.190  37.530  1.00  0.00           C
ATOM     83 HG11 ILE A 589      26.040  34.490  36.500  1.00  0.00           H
ATOM     84 HG12 ILE A 589      26.700  34.030  38.140  1.00  0.00           H
ATOM     85  CD  ILE A 589      25.000  35.330  38.120  1.00  0.00           C
ATOM     86  HD1 ILE A 589      24.040  35.490  37.590  1.00  0.00           H
ATOM     87  HD2 ILE A 589      25.610  36.250  38.010  1.00  0.00           H
ATOM     88  HD3 ILE A 589      24.700  35.250  39.190  1.00  0.00           H
ATOM     89  C   ILE A 589      25.000  30.540  36.690  1.00  0.00           C
ATOM     90  O   ILE A 589      25.650  29.650  37.190  1.00  0.00           O
ATOM     91  N   LYS A 590      23.830  30.270  36.150  1.00  0.00           N
ATOM     92  HN  LYS A 590      23.390  30.910  35.510  1.00  0.00           H
ATOM     93  CA  LYS A 590      23.130  28.990  36.250  1.00  0.00           C
ATOM     94  HA  LYS A 590      22.910  28.870  37.300  1.00  0.00           H
ATOM     95  CB  LYS A 590      21.760  29.150  35.540  1.00  0.00           C
ATOM     96  HB1 LYS A 590      22.010  29.550  34.540  1.00  0.00           H
ATOM     97  HB2 LYS A 590      21.180  29.940  36.080  1.00  0.00           H
ATOM     98  CG  LYS A 590      20.940  27.870  35.340  1.00  0.00           C
ATOM     99  HG1 LYS A 590      20.740  27.610  36.400  1.00  0.00           H
ATOM    100  HG2 LYS A 590      21.490  27.010  34.920  1.00  0.00           H
ATOM    101  CD  LYS A 590      19.620  28.190  34.540  1.00  0.00           C
ATOM    102  HD1 LYS A 590      19.930  28.420  33.490  1.00  0.00           H
ATOM    103  HD2 LYS A 590      19.150  29.030  35.090  1.00  0.00           H
ATOM    104  CE  LYS A 590      18.680  26.940  34.650  1.00  0.00           C
ATOM    105  HE1 LYS A 590      18.200  27.080  35.640  1.00  0.00           H
ATOM    106  HE2 LYS A 590      19.300  26.020  34.560  1.00  0.00           H
ATOM    107  NZ  LYS A 590      17.740  26.940  33.590  1.00  0.00           N
ATOM    108  HZ1 LYS A 590      17.040  26.190  33.800  1.00  0.00           H
ATOM    109  HZ2 LYS A 590      18.240  26.860  32.680  1.00  0.00           H
ATOM    110  HZ3 LYS A 590      17.200  27.830  33.600  1.00  0.00           H
ATOM    111  C   LYS A 590      23.860  27.800  35.650  1.00  0.00           C
ATOM    112  O   LYS A 590      24.030  26.810  36.310  1.00  0.00           O
ATOM    113  N   ARG A 591      24.500  28.110  34.530  1.00  0.00           N
ATOM    114  HN  ARG A 591      24.180  28.930  34.080  1.00  0.00           H
ATOM    115  CA  ARG A 591      25.380  27.190  33.840  1.00  0.00           C
ATOM    116  HA  ARG A 591      25.010  26.170  33.960  1.00  0.00           H
ATOM    117  CB  ARG A 591      25.420  27.610  32.300  1.00  0.00           C
ATOM    118  HB1 ARG A 591      26.000  26.910  31.650  1.00  0.00           H
ATOM    119  HB2 ARG A 591      25.870  28.620  32.340  1.00  0.00           H
ATOM    120  CG  ARG A 591      24.030  27.500  31.720  1.00  0.00           C
ATOM    121  HG1 ARG A 591      23.160  27.760  32.360  1.00  0.00           H
ATOM    122  HG2 ARG A 591      23.910  26.570  31.130  1.00  0.00           H
ATOM    123  CD  ARG A 591      23.990  28.460  30.490  1.00  0.00           C
ATOM    124  HD1 ARG A 591      24.810  28.090  29.840  1.00  0.00           H
ATOM    125  HD2 ARG A 591      24.150  29.520  30.790  1.00  0.00           H
ATOM    126  NE  ARG A 591      22.690  28.280  29.770  1.00  0.00           N
ATOM    127  HE  ARG A 591      22.130  27.480  29.930  1.00  0.00           H
ATOM    128  CZ  ARG A 591      22.430  28.810  28.580  1.00  0.00           C
ATOM    129  NH1 ARG A 591      23.090  29.860  28.150  1.00  0.00           N
ATOM    130 HH11 ARG A 591      23.740  30.290  28.770  1.00  0.00           H
ATOM    131 HH12 ARG A 591      22.680  30.200  27.310  1.00  0.00           H
ATOM    132  NH2 ARG A 591      21.450  28.350  27.880  1.00  0.00           N
ATOM    133 HH21 ARG A 591      21.360  28.820  27.010  1.00  0.00           H
ATOM    134 HH22 ARG A 591      20.990  27.500  28.140  1.00  0.00           H
ATOM    135  C   ARG A 591      26.780  27.100  34.380  1.00  0.00           C
ATOM    136  O   ARG A 591      27.380  26.030  34.340  1.00  0.00           O
ATOM    137  N   LYS A 592      27.350  28.210  34.730  1.00  0.00           N
ATOM    138  HN  LYS A 592      26.930  29.090  34.470  1.00  0.00           H
ATOM    139  CA  LYS A 592      28.600  28.290  35.480  1.00  0.00           C
ATOM    140  HA  LYS A 592      29.220  27.710  34.820  1.00  0.00           H
ATOM    141  CB  LYS A 592      29.380  29.690  35.510  1.00  0.00           C
ATOM    142  HB1 LYS A 592      30.130  29.570  36.330  1.00  0.00           H
ATOM    143  HB2 LYS A 592      28.670  30.510  35.760  1.00  0.00           H
ATOM    144  CG  LYS A 592      29.960  30.000  34.120  1.00  0.00           C
ATOM    145  HG1 LYS A 592      30.090  31.100  34.050  1.00  0.00           H
ATOM    146  HG2 LYS A 592      29.160  29.680  33.410  1.00  0.00           H
ATOM    147  CD  LYS A 592      31.270  29.290  33.800  1.00  0.00           C
ATOM    148  HD1 LYS A 592      31.020  28.210  33.910  1.00  0.00           H
ATOM    149  HD2 LYS A 592      32.030  29.570  34.550  1.00  0.00           H
ATOM    150  CE  LYS A 592      31.810  29.510  32.350  1.00  0.00           C
ATOM    151  HE1 LYS A 592      31.140  29.120  31.570  1.00  0.00           H
ATOM    152  HE2 LYS A 592      32.830  29.080  32.210  1.00  0.00           H
ATOM    153  NZ  LYS A 592      31.890  30.990  32.170  1.00  0.00           N
ATOM    154  HZ1 LYS A 592      32.610  31.240  31.460  1.00  0.00           H
ATOM    155  HZ2 LYS A 592      32.000  31.550  33.040  1.00  0.00           H
ATOM    156  HZ3 LYS A 592      30.990  31.290  31.750  1.00  0.00           H
ATOM    157  C   LYS A 592      28.590  27.660  36.820  1.00  0.00           C
ATOM    158  O   LYS A 592      29.520  26.980  37.210  1.00  0.00           O
ATOM    159  N   ALA A 593      27.590  27.800  37.670  1.00  0.00           N
ATOM    160  HN  ALA A 593      26.820  28.380  37.410  1.00  0.00           H
ATOM    161  CA  ALA A 593      27.590  27.330  39.070  1.00  0.00           C
ATOM    162  HA  ALA A 593      28.460  27.820  39.470  1.00  0.00           H
ATOM    163  CB  ALA A 593      26.330  27.850  39.870  1.00  0.00           C
ATOM    164  HB1 ALA A 593      25.410  27.490  39.350  1.00  0.00           H
ATOM    165  HB2 ALA A 593      26.390  28.960  39.880  1.00  0.00           H
ATOM    166  HB3 ALA A 593      26.300  27.420  40.890  1.00  0.00           H
ATOM    167  C   ALA A 593      27.880  25.800  39.330  1.00  0.00           C
ATOM    168  O   ALA A 593      28.800  25.600  40.130  1.00  0.00           O
ATOM    169  N   PRO A 594      27.380  24.790  38.660  1.00  0.00           N
ATOM    170  CD  PRO A 594      26.240  24.780  37.730  1.00  0.00           C
ATOM    171  HD1 PRO A 594      26.370  25.450  36.860  1.00  0.00           H
ATOM    172  HD2 PRO A 594      25.360  25.180  38.300  1.00  0.00           H
ATOM    173  CA  PRO A 594      27.910  23.440  38.980  1.00  0.00           C
ATOM    174  HA  PRO A 594      28.040  23.390  40.060  1.00  0.00           H
ATOM    175  CB  PRO A 594      26.710  22.500  38.490  1.00  0.00           C
ATOM    176  HB1 PRO A 594      25.950  22.500  39.300  1.00  0.00           H
ATOM    177  HB2 PRO A 594      26.900  21.410  38.320  1.00  0.00           H
ATOM    178  CG  PRO A 594      26.020  23.290  37.400  1.00  0.00           C
ATOM    179  HG1 PRO A 594      26.620  23.170  36.470  1.00  0.00           H
ATOM    180  HG2 PRO A 594      24.940  23.070  37.230  1.00  0.00           H
ATOM    181  C   PRO A 594      29.200  23.040  38.260  1.00  0.00           C
ATOM    182  O   PRO A 594      29.730  21.950  38.500  1.00  0.00           O
ATOM    183  N   PHE A 595      29.760  23.980  37.460  1.00  0.00           N
ATOM    184  HN  PHE A 595      29.250  24.830  37.380  1.00  0.00           H
ATOM    185  CA  PHE A 595      30.930  23.720  36.600  1.00  0.00           C
ATOM    186  HA  PHE A 595      30.920  22.660  36.350  1.00  0.00           H
ATOM    187  CB  PHE A 595      30.890  24.490  35.240  1.00  0.00           C
ATOM    188  HB1 PHE A 595      30.890  25.590  35.420  1.00  0.00           H
ATOM    189  HB2 PHE A 595      29.880  24.330  34.810  1.00  0.00           H
ATOM    190  CG  PHE A 595      31.950  24.130  34.190  1.00  0.00           C
ATOM    191  CD1 PHE A 595      32.300  22.770  33.980  1.00  0.00           C
ATOM    192  HD1 PHE A 595      31.720  22.030  34.510  1.00  0.00           H
ATOM    193  CE1 PHE A 595      33.070  22.380  32.870  1.00  0.00           C
ATOM    194  HE1 PHE A 595      33.230  21.340  32.660  1.00  0.00           H
ATOM    195  CZ  PHE A 595      33.730  23.350  32.130  1.00  0.00           C
ATOM    196  HZ  PHE A 595      34.310  22.920  31.320  1.00  0.00           H
ATOM    197  CD2 PHE A 595      32.690  25.110  33.460  1.00  0.00           C
ATOM    198  HD2 PHE A 595      32.510  26.170  33.630  1.00  0.00           H
ATOM    199  CE2 PHE A 595      33.490  24.700  32.440  1.00  0.00           C
ATOM    200  HE2 PHE A 595      33.990  25.340  31.730  1.00  0.00           H
ATOM    201  C   PHE A 595      32.260  23.940  37.370  1.00  0.00           C
ATOM    202  O   PHE A 595      32.760  25.040  37.510  1.00  0.00           O
ATOM    203  N   PHE A 596      32.750  22.810  37.940  1.00  0.00           N
ATOM    204  HN  PHE A 596      32.200  21.980  37.840  1.00  0.00           H
ATOM    205  CA  PHE A 596      33.820  22.850  39.010  1.00  0.00           C
ATOM    206  HA  PHE A 596      34.370  23.780  38.980  1.00  0.00           H
ATOM    207  CB  PHE A 596      33.090  22.840  40.310  1.00  0.00           C
ATOM    208  HB1 PHE A 596      32.420  21.960  40.340  1.00  0.00           H
ATOM    209  HB2 PHE A 596      32.450  23.740  40.380  1.00  0.00           H
ATOM    210  CG  PHE A 596      33.880  22.740  41.540  1.00  0.00           C
ATOM    211  CD1 PHE A 596      35.100  23.360  41.740  1.00  0.00           C
ATOM    212  HD1 PHE A 596      35.550  23.850  40.880  1.00  0.00           H
ATOM    213  CE1 PHE A 596      35.750  23.320  43.000  1.00  0.00           C
ATOM    214  HE1 PHE A 596      36.790  23.560  43.120  1.00  0.00           H
ATOM    215  CZ  PHE A 596      35.170  22.630  44.030  1.00  0.00           C
ATOM    216  HZ  PHE A 596      35.870  22.410  44.840  1.00  0.00           H
ATOM    217  CD2 PHE A 596      33.220  22.210  42.640  1.00  0.00           C
ATOM    218  HD2 PHE A 596      32.230  21.810  42.560  1.00  0.00           H
ATOM    219  CE2 PHE A 596      33.920  22.020  43.890  1.00  0.00           C
ATOM    220  HE2 PHE A 596      33.470  21.660  44.810  1.00  0.00           H
ATOM    221  C   PHE A 596      34.950  21.740  38.800  1.00  0.00           C
ATOM    222  O   PHE A 596      36.150  22.040  38.940  1.00  0.00           O
ATOM    223  N   LEU A 597      34.610  20.550  38.610  1.00  0.00           N
ATOM    224  HN  LEU A 597      33.650  20.370  38.390  1.00  0.00           H
ATOM    225  CA  LEU A 597      35.470  19.360  38.470  1.00  0.00           C
ATOM    226  HA  LEU A 597      36.020  19.260  39.390  1.00  0.00           H
ATOM    227  CB  LEU A 597      34.670  18.050  38.210  1.00  0.00           C
ATOM    228  HB1 LEU A 597      35.350  17.170  38.210  1.00  0.00           H
ATOM    229  HB2 LEU A 597      34.160  18.150  37.220  1.00  0.00           H
ATOM    230  CG  LEU A 597      33.620  17.730  39.350  1.00  0.00           C
ATOM    231  HG  LEU A 597      32.820  18.500  39.370  1.00  0.00           H
ATOM    232  CD1 LEU A 597      32.860  16.390  38.980  1.00  0.00           C
ATOM    233 HD11 LEU A 597      33.490  15.480  38.950  1.00  0.00           H
ATOM    234 HD12 LEU A 597      32.490  16.590  37.940  1.00  0.00           H
ATOM    235 HD13 LEU A 597      31.960  16.220  39.600  1.00  0.00           H
ATOM    236  CD2 LEU A 597      34.240  17.620  40.770  1.00  0.00           C
ATOM    237 HD21 LEU A 597      33.490  17.710  41.600  1.00  0.00           H
ATOM    238 HD22 LEU A 597      34.880  18.490  41.020  1.00  0.00           H
ATOM    239 HD23 LEU A 597      34.710  16.620  40.900  1.00  0.00           H
ATOM    240  C   LEU A 597      36.500  19.510  37.450  1.00  0.00           C
ATOM    241  O   LEU A 597      37.650  19.160  37.720  1.00  0.00           O
ATOM    242  N   SER A 598      36.230  20.090  36.280  1.00  0.00           N
ATOM    243  HN  SER A 598      35.270  20.290  36.080  1.00  0.00           H
ATOM    244  CA  SER A 598      37.100  20.580  35.200  1.00  0.00           C
ATOM    245  HA  SER A 598      37.470  19.670  34.740  1.00  0.00           H
ATOM    246  CB  SER A 598      36.380  21.540  34.240  1.00  0.00           C
ATOM    247  HB1 SER A 598      35.930  22.380  34.800  1.00  0.00           H
ATOM    248  HB2 SER A 598      35.510  21.030  33.750  1.00  0.00           H
ATOM    249  OG  SER A 598      37.200  22.030  33.190  1.00  0.00           O
ATOM    250  HG1 SER A 598      37.500  21.240  32.720  1.00  0.00           H
ATOM    251  C   SER A 598      38.420  21.240  35.690  1.00  0.00           C
ATOM    252  O   SER A 598      39.520  20.930  35.220  1.00  0.00           O
ATOM    253  N   ASP A 599      38.360  22.160  36.650  1.00  0.00           N
ATOM    254  HN  ASP A 599      37.430  22.250  36.980  1.00  0.00           H
ATOM    255  CA  ASP A 599      39.540  22.900  37.120  1.00  0.00           C
ATOM    256  HA  ASP A 599      40.000  23.340  36.240  1.00  0.00           H
ATOM    257  CB  ASP A 599      39.130  24.000  38.110  1.00  0.00           C
ATOM    258  HB1 ASP A 599      40.040  24.480  38.510  1.00  0.00           H
ATOM    259  HB2 ASP A 599      38.560  23.490  38.920  1.00  0.00           H
ATOM    260  CG  ASP A 599      38.310  25.120  37.420  1.00  0.00           C
ATOM    261  OD1 ASP A 599      37.850  25.070  36.270  1.00  0.00           O
ATOM    262  OD2 ASP A 599      38.050  26.120  38.100  1.00  0.00           O
ATOM    263  C   ASP A 599      40.660  21.970  37.740  1.00  0.00           C
ATOM    264  O   ASP A 599      41.860  22.170  37.690  1.00  0.00           O
ATOM    265  N   PHE A 600      40.320  20.900  38.500  1.00  0.00           N
ATOM    266  HN  PHE A 600      39.360  20.660  38.590  1.00  0.00           H
ATOM    267  CA  PHE A 600      41.280  20.010  39.070  1.00  0.00           C
ATOM    268  HA  PHE A 600      41.950  20.580  39.700  1.00  0.00           H
ATOM    269  CB  PHE A 600      40.600  18.960  40.040  1.00  0.00           C
ATOM    270  HB1 PHE A 600      41.440  18.290  40.330  1.00  0.00           H
ATOM    271  HB2 PHE A 600      39.910  18.340  39.430  1.00  0.00           H
ATOM    272  CG  PHE A 600      40.010  19.550  41.260  1.00  0.00           C
ATOM    273  CD1 PHE A 600      40.730  20.350  42.210  1.00  0.00           C
ATOM    274  HD1 PHE A 600      41.790  20.490  42.150  1.00  0.00           H
ATOM    275  CE1 PHE A 600      40.030  20.810  43.340  1.00  0.00           C
ATOM    276  HE1 PHE A 600      40.680  21.160  44.140  1.00  0.00           H
ATOM    277  CZ  PHE A 600      38.640  20.610  43.590  1.00  0.00           C
ATOM    278  HZ  PHE A 600      38.190  20.980  44.510  1.00  0.00           H
ATOM    279  CD2 PHE A 600      38.600  19.490  41.360  1.00  0.00           C
ATOM    280  HD2 PHE A 600      37.940  18.950  40.690  1.00  0.00           H
ATOM    281  CE2 PHE A 600      37.930  20.030  42.530  1.00  0.00           C
ATOM    282  HE2 PHE A 600      36.870  19.950  42.720  1.00  0.00           H
ATOM    283  C   PHE A 600      42.020  19.190  38.000  1.00  0.00           C
ATOM    284  O   PHE A 600      43.240  19.180  37.920  1.00  0.00           O
ATOM    285  N   LYS A 601      41.260  18.780  36.950  1.00  0.00           N
ATOM    286  HN  LYS A 601      40.310  19.080  36.840  1.00  0.00           H
ATOM    287  CA  LYS A 601      41.880  18.090  35.820  1.00  0.00           C
ATOM    288  HA  LYS A 601      42.490  17.310  36.230  1.00  0.00           H
ATOM    289  CB  LYS A 601      40.830  17.670  34.750  1.00  0.00           C
ATOM    290  HB1 LYS A 601      41.300  17.070  33.940  1.00  0.00           H
ATOM    291  HB2 LYS A 601      40.290  18.520  34.270  1.00  0.00           H
ATOM    292  CG  LYS A 601      39.690  16.670  35.290  1.00  0.00           C
ATOM    293  HG1 LYS A 601      38.920  17.190  35.900  1.00  0.00           H
ATOM    294  HG2 LYS A 601      40.230  15.870  35.840  1.00  0.00           H
ATOM    295  CD  LYS A 601      38.820  16.060  34.160  1.00  0.00           C
ATOM    296  HD1 LYS A 601      38.320  15.180  34.640  1.00  0.00           H
ATOM    297  HD2 LYS A 601      39.380  15.800  33.220  1.00  0.00           H
ATOM    298  CE  LYS A 601      37.700  16.960  33.710  1.00  0.00           C
ATOM    299  HE1 LYS A 601      38.160  17.890  33.320  1.00  0.00           H
ATOM    300  HE2 LYS A 601      36.960  17.240  34.490  1.00  0.00           H
ATOM    301  NZ  LYS A 601      36.980  16.390  32.600  1.00  0.00           N
ATOM    302  HZ1 LYS A 601      37.590  15.860  31.950  1.00  0.00           H
ATOM    303  HZ2 LYS A 601      36.510  17.160  32.070  1.00  0.00           H
ATOM    304  HZ3 LYS A 601      36.130  15.820  32.810  1.00  0.00           H
ATOM    305  C   LYS A 601      42.870  19.070  35.120  1.00  0.00           C
ATOM    306  O   LYS A 601      44.010  18.740  34.840  1.00  0.00           O
ATOM    307  N   ASP A 602      42.440  20.360  34.870  1.00  0.00           N
ATOM    308  HN  ASP A 602      41.450  20.460  34.900  1.00  0.00           H
ATOM    309  CA  ASP A 602      43.230  21.520  34.460  1.00  0.00           C
ATOM    310  HA  ASP A 602      43.650  21.190  33.530  1.00  0.00           H
ATOM    311  CB  ASP A 602      42.310  22.710  34.110  1.00  0.00           C
ATOM    312  HB1 ASP A 602      42.800  23.690  33.890  1.00  0.00           H
ATOM    313  HB2 ASP A 602      41.720  22.900  35.040  1.00  0.00           H
ATOM    314  CG  ASP A 602      41.360  22.500  32.980  1.00  0.00           C
ATOM    315  OD1 ASP A 602      40.490  23.390  32.900  1.00  0.00           O
ATOM    316  OD2 ASP A 602      41.620  21.670  32.110  1.00  0.00           O
ATOM    317  C   ASP A 602      44.430  21.880  35.330  1.00  0.00           C
ATOM    318  O   ASP A 602      45.370  22.500  34.850  1.00  0.00           O
ATOM    319  N   ALA A 603      44.490  21.570  36.720  1.00  0.00           N
ATOM    320  HN  ALA A 603      43.690  21.160  37.170  1.00  0.00           H
ATOM    321  CA  ALA A 603      45.530  21.920  37.590  1.00  0.00           C
ATOM    322  HA  ALA A 603      46.160  22.720  37.250  1.00  0.00           H
ATOM    323  CB  ALA A 603      45.040  22.490  38.980  1.00  0.00           C
ATOM    324  HB1 ALA A 603      44.330  21.860  39.560  1.00  0.00           H
ATOM    325  HB2 ALA A 603      44.680  23.530  38.860  1.00  0.00           H
ATOM    326  HB3 ALA A 603      45.970  22.590  39.600  1.00  0.00           H
ATOM    327  C   ALA A 603      46.550  20.890  37.780  1.00  0.00           C
ATOM    328  O   ALA A 603      47.580  21.110  38.450  1.00  0.00           O
ATOM    329  N   LEU A 604      46.390  19.760  37.010  1.00  0.00           N
ATOM    330  HN  LEU A 604      45.650  19.720  36.360  1.00  0.00           H
ATOM    331  CA  LEU A 604      47.320  18.590  37.170  1.00  0.00           C
ATOM    332  HA  LEU A 604      47.740  18.510  38.150  1.00  0.00           H
ATOM    333  CB  LEU A 604      46.600  17.320  36.860  1.00  0.00           C
ATOM    334  HB1 LEU A 604      47.280  16.580  36.380  1.00  0.00           H
ATOM    335  HB2 LEU A 604      45.760  17.500  36.140  1.00  0.00           H
ATOM    336  CG  LEU A 604      45.990  16.510  38.050  1.00  0.00           C
ATOM    337  HG  LEU A 604      45.520  17.240  38.740  1.00  0.00           H
ATOM    338  CD1 LEU A 604      44.850  15.570  37.510  1.00  0.00           C
ATOM    339 HD11 LEU A 604      44.260  16.110  36.730  1.00  0.00           H
ATOM    340 HD12 LEU A 604      44.240  15.180  38.340  1.00  0.00           H
ATOM    341 HD13 LEU A 604      45.270  14.680  36.990  1.00  0.00           H
ATOM    342  CD2 LEU A 604      47.080  15.860  38.880  1.00  0.00           C
ATOM    343 HD21 LEU A 604      47.610  15.080  38.280  1.00  0.00           H
ATOM    344 HD22 LEU A 604      46.690  15.460  39.850  1.00  0.00           H
ATOM    345 HD23 LEU A 604      47.850  16.620  39.120  1.00  0.00           H
ATOM    346  C   LEU A 604      48.560  18.710  36.160  1.00  0.00           C
ATOM    347  O   LEU A 604      48.610  18.140  35.050  1.00  0.00           O
ATOM    348  N   SER A 605      49.510  19.620  36.570  1.00  0.00           N
ATOM    349  HN  SER A 605      49.370  20.000  37.490  1.00  0.00           H
ATOM    350  CA  SER A 605      50.570  20.100  35.750  1.00  0.00           C
ATOM    351  HA  SER A 605      50.970  19.310  35.150  1.00  0.00           H
ATOM    352  CB  SER A 605      50.010  21.260  34.810  1.00  0.00           C
ATOM    353  HB1 SER A 605      49.060  21.620  35.240  1.00  0.00           H
ATOM    354  HB2 SER A 605      49.790  20.880  33.790  1.00  0.00           H
ATOM    355  OG  SER A 605      50.860  22.410  34.820  1.00  0.00           O
ATOM    356  HG1 SER A 605      51.660  22.140  34.370  1.00  0.00           H
ATOM    357  C   SER A 605      51.680  20.490  36.750  1.00  0.00           C
ATOM    358  O   SER A 605      51.430  21.020  37.800  1.00  0.00           O
ATOM    359  N   LEU A 606      53.010  20.380  36.430  1.00  0.00           N
ATOM    360  HN  LEU A 606      53.370  20.080  35.550  1.00  0.00           H
ATOM    361  CA  LEU A 606      54.130  20.940  37.110  1.00  0.00           C
ATOM    362  HA  LEU A 606      54.010  20.780  38.170  1.00  0.00           H
ATOM    363  CB  LEU A 606      55.480  20.310  36.730  1.00  0.00           C
ATOM    364  HB1 LEU A 606      56.220  20.960  37.240  1.00  0.00           H
ATOM    365  HB2 LEU A 606      55.640  20.560  35.660  1.00  0.00           H
ATOM    366  CG  LEU A 606      55.730  18.950  37.260  1.00  0.00           C
ATOM    367  HG  LEU A 606      55.150  18.150  36.750  1.00  0.00           H
ATOM    368  CD1 LEU A 606      57.080  18.640  36.640  1.00  0.00           C
ATOM    369 HD11 LEU A 606      57.300  17.590  36.950  1.00  0.00           H
ATOM    370 HD12 LEU A 606      57.930  19.290  36.950  1.00  0.00           H
ATOM    371 HD13 LEU A 606      56.970  18.670  35.540  1.00  0.00           H
ATOM    372  CD2 LEU A 606      55.810  18.860  38.800  1.00  0.00           C
ATOM    373 HD21 LEU A 606      56.260  17.890  39.100  1.00  0.00           H
ATOM    374 HD22 LEU A 606      54.740  18.930  39.100  1.00  0.00           H
ATOM    375 HD23 LEU A 606      56.470  19.630  39.260  1.00  0.00           H
ATOM    376  C   LEU A 606      54.210  22.480  37.010  1.00  0.00           C
ATOM    377  O   LEU A 606      54.650  23.100  38.000  1.00  0.00           O
ATOM    378  N   GLN A 607      53.830  23.070  35.900  1.00  0.00           N
ATOM    379  HN  GLN A 607      53.500  22.460  35.180  1.00  0.00           H
ATOM    380  CA  GLN A 607      53.790  24.550  35.820  1.00  0.00           C
ATOM    381  HA  GLN A 607      54.780  24.890  36.080  1.00  0.00           H
ATOM    382  CB  GLN A 607      53.500  25.050  34.380  1.00  0.00           C
ATOM    383  HB1 GLN A 607      52.600  24.490  34.010  1.00  0.00           H
ATOM    384  HB2 GLN A 607      54.400  24.800  33.780  1.00  0.00           H
ATOM    385  CG  GLN A 607      53.180  26.580  34.280  1.00  0.00           C
ATOM    386  HG1 GLN A 607      53.980  27.180  34.760  1.00  0.00           H
ATOM    387  HG2 GLN A 607      52.220  26.820  34.780  1.00  0.00           H
ATOM    388  CD  GLN A 607      53.030  27.070  32.870  1.00  0.00           C
ATOM    389  OE1 GLN A 607      52.620  26.290  32.010  1.00  0.00           O
ATOM    390  NE2 GLN A 607      53.310  28.340  32.530  1.00  0.00           N
ATOM    391 HE21 GLN A 607      53.100  28.580  31.590  1.00  0.00           H
ATOM    392 HE22 GLN A 607      53.410  29.010  33.260  1.00  0.00           H
ATOM    393  C   GLN A 607      52.770  25.200  36.690  1.00  0.00           C
ATOM    394  O   GLN A 607      53.050  26.100  37.430  1.00  0.00           O
ATOM    395  N   CYS A 608      51.640  24.490  36.850  1.00  0.00           N
ATOM    396  HN  CYS A 608      51.540  23.710  36.240  1.00  0.00           H
ATOM    397  CA  CYS A 608      50.630  24.740  37.880  1.00  0.00           C
ATOM    398  HA  CYS A 608      50.260  25.750  37.850  1.00  0.00           H
ATOM    399  CB  CYS A 608      49.400  23.790  37.760  1.00  0.00           C
ATOM    400  HB1 CYS A 608      48.780  23.740  38.690  1.00  0.00           H
ATOM    401  HB2 CYS A 608      49.860  22.800  37.580  1.00  0.00           H
ATOM    402  SG  CYS A 608      48.380  24.400  36.420  1.00  0.00           S
ATOM    403  HG1 CYS A 608      47.250  24.830  36.960  1.00  0.00           H
ATOM    404  C   CYS A 608      51.240  24.560  39.290  1.00  0.00           C
ATOM    405  O   CYS A 608      51.090  25.480  40.090  1.00  0.00           O
ATOM    406  N   LEU A 609      52.000  23.480  39.670  1.00  0.00           N
ATOM    407  HN  LEU A 609      52.230  22.720  39.060  1.00  0.00           H
ATOM    408  CA  LEU A 609      52.550  23.370  41.050  1.00  0.00           C
ATOM    409  HA  LEU A 609      51.750  23.660  41.720  1.00  0.00           H
ATOM    410  CB  LEU A 609      53.020  21.940  41.210  1.00  0.00           C
ATOM    411  HB1 LEU A 609      53.870  21.660  40.550  1.00  0.00           H
ATOM    412  HB2 LEU A 609      52.220  21.200  40.950  1.00  0.00           H
ATOM    413  CG  LEU A 609      53.520  21.690  42.620  1.00  0.00           C
ATOM    414  HG  LEU A 609      54.440  22.280  42.800  1.00  0.00           H
ATOM    415  CD1 LEU A 609      52.460  22.100  43.650  1.00  0.00           C
ATOM    416 HD11 LEU A 609      52.920  21.640  44.550  1.00  0.00           H
ATOM    417 HD12 LEU A 609      51.470  21.640  43.430  1.00  0.00           H
ATOM    418 HD13 LEU A 609      52.370  23.200  43.780  1.00  0.00           H
ATOM    419  CD2 LEU A 609      53.930  20.210  42.690  1.00  0.00           C
ATOM    420 HD21 LEU A 609      53.130  19.490  42.430  1.00  0.00           H
ATOM    421 HD22 LEU A 609      54.260  20.020  43.730  1.00  0.00           H
ATOM    422 HD23 LEU A 609      54.740  19.950  41.980  1.00  0.00           H
ATOM    423  C   LEU A 609      53.700  24.340  41.350  1.00  0.00           C
ATOM    424  O   LEU A 609      53.810  24.910  42.440  1.00  0.00           O
ATOM    425  N   ALA A 610      54.530  24.680  40.320  1.00  0.00           N
ATOM    426  HN  ALA A 610      54.380  24.190  39.460  1.00  0.00           H
ATOM    427  CA  ALA A 610      55.660  25.690  40.340  1.00  0.00           C
ATOM    428  HA  ALA A 610      56.320  25.410  41.150  1.00  0.00           H
ATOM    429  CB  ALA A 610      56.280  25.670  38.930  1.00  0.00           C
ATOM    430  HB1 ALA A 610      57.230  26.250  38.830  1.00  0.00           H
ATOM    431  HB2 ALA A 610      55.620  25.910  38.060  1.00  0.00           H
ATOM    432  HB3 ALA A 610      56.510  24.610  38.760  1.00  0.00           H
ATOM    433  C   ALA A 610      55.220  27.120  40.660  1.00  0.00           C
ATOM    434  O   ALA A 610      55.710  27.910  41.450  1.00  0.00           O
ATOM    435  N   SER A 611      54.120  27.440  39.950  1.00  0.00           N
ATOM    436  HN  SER A 611      53.760  26.840  39.240  1.00  0.00           H
ATOM    437  CA  SER A 611      53.340  28.630  40.190  1.00  0.00           C
ATOM    438  HA  SER A 611      53.890  29.540  39.960  1.00  0.00           H
ATOM    439  CB  SER A 611      52.040  28.700  39.320  1.00  0.00           C
ATOM    440  HB1 SER A 611      51.430  29.600  39.530  1.00  0.00           H
ATOM    441  HB2 SER A 611      51.330  27.880  39.550  1.00  0.00           H
ATOM    442  OG  SER A 611      52.260  28.630  37.880  1.00  0.00           O
ATOM    443  HG1 SER A 611      52.640  27.760  37.720  1.00  0.00           H
ATOM    444  C   SER A 611      52.840  28.780  41.620  1.00  0.00           C
ATOM    445  O   SER A 611      52.970  29.900  42.130  1.00  0.00           O
ATOM    446  N   ILE A 612      52.320  27.730  42.260  1.00  0.00           N
ATOM    447  HN  ILE A 612      52.160  26.830  41.870  1.00  0.00           H
ATOM    448  CA  ILE A 612      52.000  27.840  43.690  1.00  0.00           C
ATOM    449  HA  ILE A 612      51.330  28.670  43.880  1.00  0.00           H
ATOM    450  CB  ILE A 612      51.190  26.610  44.160  1.00  0.00           C
ATOM    451  HB  ILE A 612      51.810  25.710  43.930  1.00  0.00           H
ATOM    452  CG2 ILE A 612      50.990  26.480  45.740  1.00  0.00           C
ATOM    453 HG21 ILE A 612      50.230  27.240  46.000  1.00  0.00           H
ATOM    454 HG22 ILE A 612      51.920  26.610  46.340  1.00  0.00           H
ATOM    455 HG23 ILE A 612      50.510  25.500  45.940  1.00  0.00           H
ATOM    456  CG1 ILE A 612      49.900  26.510  43.460  1.00  0.00           C
ATOM    457 HG11 ILE A 612      50.000  27.050  42.490  1.00  0.00           H
ATOM    458 HG12 ILE A 612      49.210  27.050  44.130  1.00  0.00           H
ATOM    459  CD  ILE A 612      49.400  25.020  43.300  1.00  0.00           C
ATOM    460  HD1 ILE A 612      49.970  24.570  42.450  1.00  0.00           H
ATOM    461  HD2 ILE A 612      48.300  24.980  43.130  1.00  0.00           H
ATOM    462  HD3 ILE A 612      49.640  24.360  44.160  1.00  0.00           H
ATOM    463  C   ILE A 612      53.210  28.060  44.550  1.00  0.00           C
ATOM    464  O   ILE A 612      53.190  28.940  45.440  1.00  0.00           O
ATOM    465  N   LEU A 613      54.290  27.350  44.410  1.00  0.00           N
ATOM    466  HN  LEU A 613      54.360  26.690  43.670  1.00  0.00           H
ATOM    467  CA  LEU A 613      55.520  27.480  45.260  1.00  0.00           C
ATOM    468  HA  LEU A 613      55.270  27.440  46.300  1.00  0.00           H
ATOM    469  CB  LEU A 613      56.570  26.440  44.890  1.00  0.00           C
ATOM    470  HB1 LEU A 613      57.480  26.580  45.520  1.00  0.00           H
ATOM    471  HB2 LEU A 613      56.910  26.690  43.860  1.00  0.00           H
ATOM    472  CG  LEU A 613      56.250  24.930  45.050  1.00  0.00           C
ATOM    473  HG  LEU A 613      55.200  24.760  44.710  1.00  0.00           H
ATOM    474  CD1 LEU A 613      57.190  24.000  44.310  1.00  0.00           C
ATOM    475 HD11 LEU A 613      56.690  23.020  44.490  1.00  0.00           H
ATOM    476 HD12 LEU A 613      58.220  24.040  44.720  1.00  0.00           H
ATOM    477 HD13 LEU A 613      57.070  24.260  43.230  1.00  0.00           H
ATOM    478  CD2 LEU A 613      56.300  24.490  46.590  1.00  0.00           C
ATOM    479 HD21 LEU A 613      56.110  23.410  46.740  1.00  0.00           H
ATOM    480 HD22 LEU A 613      55.580  25.190  47.080  1.00  0.00           H
ATOM    481 HD23 LEU A 613      57.330  24.730  46.940  1.00  0.00           H
ATOM    482  C   LEU A 613      56.100  28.950  45.120  1.00  0.00           C
ATOM    483  O   LEU A 613      56.400  29.570  46.110  1.00  0.00           O
ATOM    484  N   PHE A 614      56.170  29.460  43.880  1.00  0.00           N
ATOM    485  HN  PHE A 614      55.910  28.880  43.110  1.00  0.00           H
ATOM    486  CA  PHE A 614      56.570  30.770  43.520  1.00  0.00           C
ATOM    487  HA  PHE A 614      57.460  31.090  44.040  1.00  0.00           H
ATOM    488  CB  PHE A 614      56.850  30.800  41.990  1.00  0.00           C
ATOM    489  HB1 PHE A 614      55.920  30.360  41.540  1.00  0.00           H
ATOM    490  HB2 PHE A 614      57.640  30.200  41.500  1.00  0.00           H
ATOM    491  CG  PHE A 614      56.980  32.170  41.450  1.00  0.00           C
ATOM    492  CD1 PHE A 614      58.200  32.860  41.420  1.00  0.00           C
ATOM    493  HD1 PHE A 614      59.050  32.400  41.910  1.00  0.00           H
ATOM    494  CE1 PHE A 614      58.300  34.170  40.950  1.00  0.00           C
ATOM    495  HE1 PHE A 614      59.270  34.660  40.990  1.00  0.00           H
ATOM    496  CZ  PHE A 614      57.130  34.890  40.620  1.00  0.00           C
ATOM    497  HZ  PHE A 614      57.190  35.940  40.400  1.00  0.00           H
ATOM    498  CD2 PHE A 614      55.820  32.850  40.950  1.00  0.00           C
ATOM    499  HD2 PHE A 614      54.830  32.410  40.900  1.00  0.00           H
ATOM    500  CE2 PHE A 614      55.900  34.280  40.650  1.00  0.00           C
ATOM    501  HE2 PHE A 614      55.030  34.870  40.390  1.00  0.00           H
ATOM    502  C   PHE A 614      55.570  31.770  44.080  1.00  0.00           C
ATOM    503  O   PHE A 614      56.000  32.760  44.670  1.00  0.00           O
ATOM    504  N   LEU A 615      54.190  31.560  43.940  1.00  0.00           N
ATOM    505  HN  LEU A 615      53.810  30.850  43.350  1.00  0.00           H
ATOM    506  CA  LEU A 615      53.160  32.490  44.290  1.00  0.00           C
ATOM    507  HA  LEU A 615      53.400  33.460  43.880  1.00  0.00           H
ATOM    508  CB  LEU A 615      51.770  32.090  43.640  1.00  0.00           C
ATOM    509  HB1 LEU A 615      51.530  31.070  44.020  1.00  0.00           H
ATOM    510  HB2 LEU A 615      51.920  31.990  42.540  1.00  0.00           H
ATOM    511  CG  LEU A 615      50.590  33.030  43.850  1.00  0.00           C
ATOM    512  HG  LEU A 615      50.260  33.040  44.910  1.00  0.00           H
ATOM    513  CD1 LEU A 615      50.840  34.450  43.470  1.00  0.00           C
ATOM    514 HD11 LEU A 615      51.240  34.650  42.460  1.00  0.00           H
ATOM    515 HD12 LEU A 615      51.410  34.970  44.270  1.00  0.00           H
ATOM    516 HD13 LEU A 615      49.860  34.970  43.540  1.00  0.00           H
ATOM    517  CD2 LEU A 615      49.310  32.520  43.220  1.00  0.00           C
ATOM    518 HD21 LEU A 615      49.190  31.460  43.510  1.00  0.00           H
ATOM    519 HD22 LEU A 615      49.470  32.650  42.120  1.00  0.00           H
ATOM    520 HD23 LEU A 615      48.460  33.170  43.520  1.00  0.00           H
ATOM    521  C   LEU A 615      53.100  32.680  45.730  1.00  0.00           C
ATOM    522  O   LEU A 615      52.700  33.730  46.200  1.00  0.00           O
ATOM    523  N   TYR A 616      53.460  31.690  46.560  1.00  0.00           N
ATOM    524  HN  TYR A 616      53.740  30.800  46.190  1.00  0.00           H
ATOM    525  CA  TYR A 616      53.420  31.820  48.010  1.00  0.00           C
ATOM    526  HA  TYR A 616      52.430  32.230  48.160  1.00  0.00           H
ATOM    527  CB  TYR A 616      53.590  30.390  48.590  1.00  0.00           C
ATOM    528  HB1 TYR A 616      54.500  29.870  48.230  1.00  0.00           H
ATOM    529  HB2 TYR A 616      52.630  29.900  48.330  1.00  0.00           H
ATOM    530  CG  TYR A 616      53.730  30.480  50.110  1.00  0.00           C
ATOM    531  CD1 TYR A 616      54.970  30.550  50.890  1.00  0.00           C
ATOM    532  HD1 TYR A 616      55.840  30.460  50.260  1.00  0.00           H
ATOM    533  CE1 TYR A 616      55.040  30.490  52.270  1.00  0.00           C
ATOM    534  HE1 TYR A 616      55.960  30.490  52.830  1.00  0.00           H
ATOM    535  CZ  TYR A 616      53.790  30.470  53.020  1.00  0.00           C
ATOM    536  OH  TYR A 616      53.870  30.490  54.400  1.00  0.00           O
ATOM    537  HH  TYR A 616      53.000  30.450  54.820  1.00  0.00           H
ATOM    538  CD2 TYR A 616      52.580  30.310  50.910  1.00  0.00           C
ATOM    539  HD2 TYR A 616      51.630  30.250  50.400  1.00  0.00           H
ATOM    540  CE2 TYR A 616      52.600  30.380  52.280  1.00  0.00           C
ATOM    541  HE2 TYR A 616      51.710  30.440  52.880  1.00  0.00           H
ATOM    542  C   TYR A 616      54.180  32.930  48.620  1.00  0.00           C
ATOM    543  O   TYR A 616      53.770  33.660  49.510  1.00  0.00           O
ATOM    544  N   CYS A 617      55.460  32.900  48.110  1.00  0.00           N
ATOM    545  HN  CYS A 617      55.740  32.330  47.360  1.00  0.00           H
ATOM    546  CA  CYS A 617      56.590  33.720  48.670  1.00  0.00           C
ATOM    547  HA  CYS A 617      56.740  33.510  49.730  1.00  0.00           H
ATOM    548  CB  CYS A 617      57.970  33.350  48.060  1.00  0.00           C
ATOM    549  HB1 CYS A 617      58.760  33.980  48.510  1.00  0.00           H
ATOM    550  HB2 CYS A 617      57.950  33.490  46.960  1.00  0.00           H
ATOM    551  SG  CYS A 617      58.270  31.540  48.360  1.00  0.00           S
ATOM    552  HG1 CYS A 617      57.510  31.060  47.390  1.00  0.00           H
ATOM    553  C   CYS A 617      56.280  35.190  48.340  1.00  0.00           C
ATOM    554  O   CYS A 617      56.380  36.050  49.190  1.00  0.00           O
ATOM    555  N   ALA A 618      55.820  35.430  47.050  1.00  0.00           N
ATOM    556  HN  ALA A 618      55.830  34.690  46.370  1.00  0.00           H
ATOM    557  CA  ALA A 618      55.270  36.710  46.650  1.00  0.00           C
ATOM    558  HA  ALA A 618      56.060  37.450  46.750  1.00  0.00           H
ATOM    559  CB  ALA A 618      54.780  36.600  45.190  1.00  0.00           C
ATOM    560  HB1 ALA A 618      54.430  37.580  44.810  1.00  0.00           H
ATOM    561  HB2 ALA A 618      54.060  35.770  45.060  1.00  0.00           H
ATOM    562  HB3 ALA A 618      55.700  36.460  44.590  1.00  0.00           H
ATOM    563  C   ALA A 618      54.090  37.170  47.480  1.00  0.00           C
ATOM    564  O   ALA A 618      53.910  38.370  47.710  1.00  0.00           O
ATOM    565  N   CYS A 619      53.100  36.290  47.750  1.00  0.00           N
ATOM    566  HN  CYS A 619      52.990  35.360  47.390  1.00  0.00           H
ATOM    567  CA  CYS A 619      51.970  36.630  48.550  1.00  0.00           C
ATOM    568  HA  CYS A 619      51.490  37.470  48.060  1.00  0.00           H
ATOM    569  CB  CYS A 619      50.950  35.500  48.340  1.00  0.00           C
ATOM    570  HB1 CYS A 619      50.130  35.710  49.060  1.00  0.00           H
ATOM    571  HB2 CYS A 619      51.360  34.520  48.640  1.00  0.00           H
ATOM    572  SG  CYS A 619      50.170  35.530  46.720  1.00  0.00           S
ATOM    573  HG1 CYS A 619      51.010  34.740  46.050  1.00  0.00           H
ATOM    574  C   CYS A 619      52.200  36.900  50.010  1.00  0.00           C
ATOM    575  O   CYS A 619      51.600  37.860  50.480  1.00  0.00           O
ATOM    576  N   MET A 620      53.120  36.130  50.730  1.00  0.00           N
ATOM    577  HN  MET A 620      53.590  35.460  50.150  1.00  0.00           H
ATOM    578  CA  MET A 620      53.410  36.310  52.160  1.00  0.00           C
ATOM    579  HA  MET A 620      52.500  36.120  52.700  1.00  0.00           H
ATOM    580  CB  MET A 620      54.350  35.190  52.630  1.00  0.00           C
ATOM    581  HB1 MET A 620      54.860  35.550  53.550  1.00  0.00           H
ATOM    582  HB2 MET A 620      55.200  35.220  51.910  1.00  0.00           H
ATOM    583  CG  MET A 620      53.710  33.860  52.880  1.00  0.00           C
ATOM    584  HG1 MET A 620      54.500  33.110  53.130  1.00  0.00           H
ATOM    585  HG2 MET A 620      53.260  33.470  51.930  1.00  0.00           H
ATOM    586  SD  MET A 620      52.420  33.710  54.160  1.00  0.00           S
ATOM    587  CE  MET A 620      53.670  33.880  55.480  1.00  0.00           C
ATOM    588  HE1 MET A 620      54.520  33.180  55.330  1.00  0.00           H
ATOM    589  HE2 MET A 620      53.220  33.820  56.500  1.00  0.00           H
ATOM    590  HE3 MET A 620      54.260  34.810  55.370  1.00  0.00           H
ATOM    591  C   MET A 620      54.140  37.650  52.570  1.00  0.00           C
ATOM    592  O   MET A 620      53.990  38.180  53.610  1.00  0.00           O
ATOM    593  N   SER A 621      54.970  38.160  51.630  1.00  0.00           N
ATOM    594  HN  SER A 621      55.150  37.750  50.750  1.00  0.00           H
ATOM    595  CA  SER A 621      55.830  39.310  51.780  1.00  0.00           C
ATOM    596  HA  SER A 621      56.390  39.100  52.680  1.00  0.00           H
ATOM    597  CB  SER A 621      56.840  39.470  50.680  1.00  0.00           C
ATOM    598  HB1 SER A 621      57.710  38.980  51.170  1.00  0.00           H
ATOM    599  HB2 SER A 621      57.120  40.520  50.450  1.00  0.00           H
ATOM    600  OG  SER A 621      56.680  38.820  49.440  1.00  0.00           O
ATOM    601  HG1 SER A 621      56.740  37.870  49.520  1.00  0.00           H
ATOM    602  C   SER A 621      55.150  40.610  52.080  1.00  0.00           C
ATOM    603  O   SER A 621      55.530  41.320  52.990  1.00  0.00           O
ATOM    604  N   PRO A 622      54.030  40.900  51.340  1.00  0.00           N
ATOM    605  CD  PRO A 622      53.750  40.440  49.990  1.00  0.00           C
ATOM    606  HD1 PRO A 622      52.970  39.640  49.890  1.00  0.00           H
ATOM    607  HD2 PRO A 622      54.640  40.170  49.380  1.00  0.00           H
ATOM    608  CA  PRO A 622      53.090  41.990  51.620  1.00  0.00           C
ATOM    609  HA  PRO A 622      53.710  42.860  51.780  1.00  0.00           H
ATOM    610  CB  PRO A 622      52.150  42.090  50.410  1.00  0.00           C
ATOM    611  HB1 PRO A 622      51.760  43.120  50.380  1.00  0.00           H
ATOM    612  HB2 PRO A 622      51.250  41.450  50.570  1.00  0.00           H
ATOM    613  CG  PRO A 622      53.020  41.640  49.270  1.00  0.00           C
ATOM    614  HG1 PRO A 622      52.410  41.270  48.420  1.00  0.00           H
ATOM    615  HG2 PRO A 622      53.700  42.490  49.010  1.00  0.00           H
ATOM    616  C   PRO A 622      52.320  41.740  52.920  1.00  0.00           C
ATOM    617  O   PRO A 622      52.250  42.600  53.780  1.00  0.00           O
ATOM    618  N   VAL A 623      51.860  40.530  53.210  1.00  0.00           N
ATOM    619  HN  VAL A 623      52.000  39.770  52.560  1.00  0.00           H
ATOM    620  CA  VAL A 623      50.860  40.270  54.320  1.00  0.00           C
ATOM    621  HA  VAL A 623      50.140  41.070  54.340  1.00  0.00           H
ATOM    622  CB  VAL A 623      49.980  39.060  54.180  1.00  0.00           C
ATOM    623  HB  VAL A 623      49.510  39.230  53.190  1.00  0.00           H
ATOM    624  CG1 VAL A 623      50.940  37.770  54.050  1.00  0.00           C
ATOM    625 HG11 VAL A 623      51.350  37.800  53.020  1.00  0.00           H
ATOM    626 HG12 VAL A 623      50.290  36.880  54.160  1.00  0.00           H
ATOM    627 HG13 VAL A 623      51.770  37.790  54.790  1.00  0.00           H
ATOM    628  CG2 VAL A 623      48.780  38.970  55.170  1.00  0.00           C
ATOM    629 HG21 VAL A 623      49.100  39.090  56.230  1.00  0.00           H
ATOM    630 HG22 VAL A 623      48.280  38.010  54.960  1.00  0.00           H
ATOM    631 HG23 VAL A 623      48.090  39.810  54.980  1.00  0.00           H
ATOM    632  C   VAL A 623      51.480  40.470  55.760  1.00  0.00           C
ATOM    633  O   VAL A 623      50.880  41.160  56.580  1.00  0.00           O
ATOM    634  N   ILE A 624      52.740  40.050  56.020  1.00  0.00           N
ATOM    635  HN  ILE A 624      53.190  39.440  55.370  1.00  0.00           H
ATOM    636  CA  ILE A 624      53.450  40.450  57.240  1.00  0.00           C
ATOM    637  HA  ILE A 624      52.740  40.320  58.050  1.00  0.00           H
ATOM    638  CB  ILE A 624      54.720  39.540  57.310  1.00  0.00           C
ATOM    639  HB  ILE A 624      55.420  39.820  56.490  1.00  0.00           H
ATOM    640  CG2 ILE A 624      55.440  39.680  58.670  1.00  0.00           C
ATOM    641 HG21 ILE A 624      54.720  39.220  59.370  1.00  0.00           H
ATOM    642 HG22 ILE A 624      55.640  40.740  58.900  1.00  0.00           H
ATOM    643 HG23 ILE A 624      56.380  39.150  58.920  1.00  0.00           H
ATOM    644  CG1 ILE A 624      54.580  38.000  57.010  1.00  0.00           C
ATOM    645 HG11 ILE A 624      55.560  37.480  57.110  1.00  0.00           H
ATOM    646 HG12 ILE A 624      54.260  37.840  55.960  1.00  0.00           H
ATOM    647  CD  ILE A 624      53.560  37.360  57.900  1.00  0.00           C
ATOM    648  HD1 ILE A 624      52.520  37.750  57.820  1.00  0.00           H
ATOM    649  HD2 ILE A 624      53.870  37.470  58.980  1.00  0.00           H
ATOM    650  HD3 ILE A 624      53.630  36.260  57.830  1.00  0.00           H
ATOM    651  C   ILE A 624      53.790  41.930  57.270  1.00  0.00           C
ATOM    652  O   ILE A 624      53.550  42.710  58.200  1.00  0.00           O
ATOM    653  N   THR A 625      54.310  42.430  56.130  1.00  0.00           N
ATOM    654  HN  THR A 625      54.420  41.780  55.370  1.00  0.00           H
ATOM    655  CA  THR A 625      54.560  43.880  55.950  1.00  0.00           C
ATOM    656  HA  THR A 625      55.280  44.240  56.680  1.00  0.00           H
ATOM    657  CB  THR A 625      55.040  44.310  54.510  1.00  0.00           C
ATOM    658  HB  THR A 625      54.240  44.230  53.740  1.00  0.00           H
ATOM    659  OG1 THR A 625      56.220  43.630  54.060  1.00  0.00           O
ATOM    660  HG1 THR A 625      55.930  42.750  53.800  1.00  0.00           H
ATOM    661  CG2 THR A 625      55.550  45.720  54.380  1.00  0.00           C
ATOM    662 HG21 THR A 625      54.760  46.430  54.750  1.00  0.00           H
ATOM    663 HG22 THR A 625      55.780  45.860  53.300  1.00  0.00           H
ATOM    664 HG23 THR A 625      56.390  45.930  55.080  1.00  0.00           H
ATOM    665  C   THR A 625      53.370  44.810  56.260  1.00  0.00           C
ATOM    666  O   THR A 625      53.590  45.820  56.930  1.00  0.00           O
ATOM    667  N   PHE A 626      52.180  44.500  55.580  1.00  0.00           N
ATOM    668  HN  PHE A 626      52.180  43.850  54.830  1.00  0.00           H
ATOM    669  CA  PHE A 626      50.840  45.100  55.890  1.00  0.00           C
ATOM    670  HA  PHE A 626      51.080  46.150  55.750  1.00  0.00           H
ATOM    671  CB  PHE A 626      49.900  44.640  54.830  1.00  0.00           C
ATOM    672  HB1 PHE A 626      50.090  43.610  54.480  1.00  0.00           H
ATOM    673  HB2 PHE A 626      50.090  45.200  53.890  1.00  0.00           H
ATOM    674  CG  PHE A 626      48.430  44.690  55.190  1.00  0.00           C
ATOM    675  CD1 PHE A 626      47.780  43.660  55.790  1.00  0.00           C
ATOM    676  HD1 PHE A 626      48.390  42.780  55.970  1.00  0.00           H
ATOM    677  CE1 PHE A 626      46.500  43.850  56.290  1.00  0.00           C
ATOM    678  HE1 PHE A 626      45.990  43.120  56.920  1.00  0.00           H
ATOM    679  CZ  PHE A 626      45.820  45.050  56.110  1.00  0.00           C
ATOM    680  HZ  PHE A 626      44.800  45.210  56.440  1.00  0.00           H
ATOM    681  CD2 PHE A 626      47.690  45.840  54.870  1.00  0.00           C
ATOM    682  HD2 PHE A 626      48.130  46.570  54.190  1.00  0.00           H
ATOM    683  CE2 PHE A 626      46.450  46.120  55.440  1.00  0.00           C
ATOM    684  HE2 PHE A 626      45.990  47.070  55.240  1.00  0.00           H
ATOM    685  C   PHE A 626      50.300  44.940  57.350  1.00  0.00           C
ATOM    686  O   PHE A 626      49.860  45.850  58.020  1.00  0.00           O
ATOM    687  N   GLY A 627      50.450  43.660  57.870  1.00  0.00           N
ATOM    688  HN  GLY A 627      50.900  42.950  57.330  1.00  0.00           H
ATOM    689  CA  GLY A 627      50.020  43.250  59.200  1.00  0.00           C
ATOM    690  HA1 GLY A 627      50.270  42.200  59.340  1.00  0.00           H
ATOM    691  HA2 GLY A 627      48.940  43.300  59.330  1.00  0.00           H
ATOM    692  C   GLY A 627      50.660  43.870  60.370  1.00  0.00           C
ATOM    693  O   GLY A 627      50.030  44.130  61.370  1.00  0.00           O
ATOM    694  N   GLY A 628      51.940  44.080  60.320  1.00  0.00           N
ATOM    695  HN  GLY A 628      52.360  43.810  59.460  1.00  0.00           H
ATOM    696  CA  GLY A 628      52.890  44.580  61.330  1.00  0.00           C
ATOM    697  HA1 GLY A 628      53.840  44.490  60.820  1.00  0.00           H
ATOM    698  HA2 GLY A 628      52.850  44.050  62.260  1.00  0.00           H
ATOM    699  C   GLY A 628      52.620  46.080  61.390  1.00  0.00           C
ATOM    700  O   GLY A 628      52.320  46.610  62.470  1.00  0.00           O
ATOM    701  N   LEU A 629      52.660  46.760  60.270  1.00  0.00           N
ATOM    702  HN  LEU A 629      52.910  46.390  59.370  1.00  0.00           H
ATOM    703  CA  LEU A 629      52.230  48.140  60.200  1.00  0.00           C
ATOM    704  HA  LEU A 629      52.790  48.710  60.930  1.00  0.00           H
ATOM    705  CB  LEU A 629      52.520  48.580  58.720  1.00  0.00           C
ATOM    706  HB1 LEU A 629      51.640  48.500  58.050  1.00  0.00           H
ATOM    707  HB2 LEU A 629      53.300  47.910  58.270  1.00  0.00           H
ATOM    708  CG  LEU A 629      52.840  50.130  58.490  1.00  0.00           C
ATOM    709  HG  LEU A 629      53.180  50.230  57.440  1.00  0.00           H
ATOM    710  CD1 LEU A 629      51.550  51.050  58.500  1.00  0.00           C
ATOM    711 HD11 LEU A 629      50.740  50.580  57.900  1.00  0.00           H
ATOM    712 HD12 LEU A 629      51.780  52.110  58.260  1.00  0.00           H
ATOM    713 HD13 LEU A 629      51.010  51.120  59.470  1.00  0.00           H
ATOM    714  CD2 LEU A 629      53.940  50.730  59.390  1.00  0.00           C
ATOM    715 HD21 LEU A 629      54.480  51.660  59.090  1.00  0.00           H
ATOM    716 HD22 LEU A 629      54.700  49.930  59.300  1.00  0.00           H
ATOM    717 HD23 LEU A 629      53.630  50.750  60.450  1.00  0.00           H
ATOM    718  C   LEU A 629      50.730  48.330  60.510  1.00  0.00           C
ATOM    719  O   LEU A 629      50.440  49.290  61.240  1.00  0.00           O
ATOM    720  N   LEU A 630      49.770  47.490  60.090  1.00  0.00           N
ATOM    721  HN  LEU A 630      49.930  46.770  59.410  1.00  0.00           H
ATOM    722  CA  LEU A 630      48.400  47.570  60.620  1.00  0.00           C
ATOM    723  HA  LEU A 630      48.050  48.570  60.420  1.00  0.00           H
ATOM    724  CB  LEU A 630      47.460  46.480  59.970  1.00  0.00           C
ATOM    725  HB1 LEU A 630      47.740  45.470  60.360  1.00  0.00           H
ATOM    726  HB2 LEU A 630      47.660  46.390  58.880  1.00  0.00           H
ATOM    727  CG  LEU A 630      45.970  46.780  60.070  1.00  0.00           C
ATOM    728  HG  LEU A 630      45.800  47.260  61.070  1.00  0.00           H
ATOM    729  CD1 LEU A 630      45.480  47.920  59.100  1.00  0.00           C
ATOM    730 HD11 LEU A 630      46.070  48.860  59.130  1.00  0.00           H
ATOM    731 HD12 LEU A 630      44.440  48.120  59.430  1.00  0.00           H
ATOM    732 HD13 LEU A 630      45.420  47.490  58.070  1.00  0.00           H
ATOM    733  CD2 LEU A 630      45.050  45.560  59.940  1.00  0.00           C
ATOM    734 HD21 LEU A 630      45.200  45.000  58.990  1.00  0.00           H
ATOM    735 HD22 LEU A 630      43.980  45.710  60.160  1.00  0.00           H
ATOM    736 HD23 LEU A 630      45.450  44.880  60.730  1.00  0.00           H
ATOM    737  C   LEU A 630      48.210  47.380  62.200  1.00  0.00           C
ATOM    738  O   LEU A 630      47.450  48.060  62.830  1.00  0.00           O
ATOM    739  N   GLY A 631      49.020  46.450  62.760  1.00  0.00           N
ATOM    740  HN  GLY A 631      49.600  45.830  62.230  1.00  0.00           H
ATOM    741  CA  GLY A 631      49.120  46.210  64.180  1.00  0.00           C
ATOM    742  HA1 GLY A 631      49.650  45.300  64.420  1.00  0.00           H
ATOM    743  HA2 GLY A 631      48.150  46.060  64.650  1.00  0.00           H
ATOM    744  C   GLY A 631      49.640  47.490  64.810  1.00  0.00           C
ATOM    745  O   GLY A 631      49.200  47.880  65.900  1.00  0.00           O
ATOM    746  N   GLU A 632      50.620  48.190  64.260  1.00  0.00           N
ATOM    747  HN  GLU A 632      51.190  47.790  63.550  1.00  0.00           H
ATOM    748  CA  GLU A 632      51.110  49.480  64.720  1.00  0.00           C
ATOM    749  HA  GLU A 632      51.300  49.500  65.790  1.00  0.00           H
ATOM    750  CB  GLU A 632      52.530  49.820  64.100  1.00  0.00           C
ATOM    751  HB1 GLU A 632      52.840  50.820  64.440  1.00  0.00           H
ATOM    752  HB2 GLU A 632      52.340  49.840  63.010  1.00  0.00           H
ATOM    753  CG  GLU A 632      53.780  48.970  64.420  1.00  0.00           C
ATOM    754  HG1 GLU A 632      54.720  49.430  64.050  1.00  0.00           H
ATOM    755  HG2 GLU A 632      53.680  47.970  63.960  1.00  0.00           H
ATOM    756  CD  GLU A 632      53.840  48.850  65.940  1.00  0.00           C
ATOM    757  OE1 GLU A 632      54.080  49.840  66.630  1.00  0.00           O
ATOM    758  OE2 GLU A 632      53.620  47.730  66.430  1.00  0.00           O
ATOM    759  C   GLU A 632      50.120  50.670  64.480  1.00  0.00           C
ATOM    760  O   GLU A 632      50.160  51.590  65.280  1.00  0.00           O
ATOM    761  N   ALA A 633      49.380  50.590  63.340  1.00  0.00           N
ATOM    762  HN  ALA A 633      49.510  49.820  62.730  1.00  0.00           H
ATOM    763  CA  ALA A 633      48.460  51.690  62.980  1.00  0.00           C
ATOM    764  HA  ALA A 633      48.960  52.640  63.120  1.00  0.00           H
ATOM    765  CB  ALA A 633      47.800  51.440  61.630  1.00  0.00           C
ATOM    766  HB1 ALA A 633      47.160  52.320  61.380  1.00  0.00           H
ATOM    767  HB2 ALA A 633      47.110  50.570  61.630  1.00  0.00           H
ATOM    768  HB3 ALA A 633      48.480  51.400  60.750  1.00  0.00           H
ATOM    769  C   ALA A 633      47.290  51.780  63.950  1.00  0.00           C
ATOM    770  O   ALA A 633      46.850  52.850  64.270  1.00  0.00           O
ATOM    771  N   THR A 634      46.790  50.660  64.520  1.00  0.00           N
ATOM    772  HN  THR A 634      47.090  49.820  64.110  1.00  0.00           H
ATOM    773  CA  THR A 634      45.700  50.580  65.450  1.00  0.00           C
ATOM    774  HA  THR A 634      45.130  51.490  65.390  1.00  0.00           H
ATOM    775  CB  THR A 634      44.770  49.460  65.050  1.00  0.00           C
ATOM    776  HB  THR A 634      43.850  49.580  65.660  1.00  0.00           H
ATOM    777  OG1 THR A 634      45.370  48.160  65.160  1.00  0.00           O
ATOM    778  HG1 THR A 634      45.760  47.970  64.300  1.00  0.00           H
ATOM    779  CG2 THR A 634      44.250  49.550  63.610  1.00  0.00           C
ATOM    780 HG21 THR A 634      43.260  49.070  63.490  1.00  0.00           H
ATOM    781 HG22 THR A 634      44.980  49.200  62.840  1.00  0.00           H
ATOM    782 HG23 THR A 634      43.960  50.600  63.430  1.00  0.00           H
ATOM    783  C   THR A 634      46.180  50.420  66.870  1.00  0.00           C
ATOM    784  O   THR A 634      45.320  50.260  67.760  1.00  0.00           O
ATOM    785  N   GLU A 635      47.550  50.330  67.150  1.00  0.00           N
ATOM    786  HN  GLU A 635      48.150  50.480  66.390  1.00  0.00           H
ATOM    787  CA  GLU A 635      48.170  50.410  68.410  1.00  0.00           C
ATOM    788  HA  GLU A 635      49.240  50.430  68.250  1.00  0.00           H
ATOM    789  CB  GLU A 635      47.830  51.620  69.280  1.00  0.00           C
ATOM    790  HB1 GLU A 635      48.250  51.450  70.280  1.00  0.00           H
ATOM    791  HB2 GLU A 635      46.740  51.800  69.420  1.00  0.00           H
ATOM    792  CG  GLU A 635      48.440  52.960  68.700  1.00  0.00           C
ATOM    793  HG1 GLU A 635      47.860  53.200  67.780  1.00  0.00           H
ATOM    794  HG2 GLU A 635      49.510  52.970  68.420  1.00  0.00           H
ATOM    795  CD  GLU A 635      48.430  54.070  69.760  1.00  0.00           C
ATOM    796  OE1 GLU A 635      47.590  55.020  69.650  1.00  0.00           O
ATOM    797  OE2 GLU A 635      49.270  54.090  70.680  1.00  0.00           O
ATOM    798  C   GLU A 635      48.050  49.110  69.210  1.00  0.00           C
ATOM    799  O   GLU A 635      47.860  49.040  70.440  1.00  0.00           O
ATOM    800  N   GLY A 636      48.140  47.970  68.410  1.00  0.00           N
ATOM    801  HN  GLY A 636      48.380  48.020  67.450  1.00  0.00           H
ATOM    802  CA  GLY A 636      48.120  46.600  68.980  1.00  0.00           C
ATOM    803  HA1 GLY A 636      48.430  46.700  70.010  1.00  0.00           H
ATOM    804  HA2 GLY A 636      48.830  46.050  68.390  1.00  0.00           H
ATOM    805  C   GLY A 636      46.830  45.880  69.030  1.00  0.00           C
ATOM    806  O   GLY A 636      46.630  44.890  69.750  1.00  0.00           O
ATOM    807  N   ARG A 637      45.860  46.310  68.190  1.00  0.00           N
ATOM    808  HN  ARG A 637      46.080  46.870  67.400  1.00  0.00           H
ATOM    809  CA  ARG A 637      44.520  45.820  68.200  1.00  0.00           C
ATOM    810  HA  ARG A 637      44.240  45.300  69.110  1.00  0.00           H
ATOM    811  CB  ARG A 637      43.570  47.070  68.040  1.00  0.00           C
ATOM    812  HB1 ARG A 637      42.540  46.660  68.060  1.00  0.00           H
ATOM    813  HB2 ARG A 637      43.670  47.590  67.070  1.00  0.00           H
ATOM    814  CG  ARG A 637      43.620  47.870  69.270  1.00  0.00           C
ATOM    815  HG1 ARG A 637      44.610  48.320  69.490  1.00  0.00           H
ATOM    816  HG2 ARG A 637      43.410  47.110  70.060  1.00  0.00           H
ATOM    817  CD  ARG A 637      42.510  48.970  69.270  1.00  0.00           C
ATOM    818  HD1 ARG A 637      41.530  48.460  69.230  1.00  0.00           H
ATOM    819  HD2 ARG A 637      42.570  49.730  68.450  1.00  0.00           H
ATOM    820  NE  ARG A 637      42.610  49.670  70.600  1.00  0.00           N
ATOM    821  HE  ARG A 637      41.770  49.610  71.130  1.00  0.00           H
ATOM    822  CZ  ARG A 637      43.380  50.710  70.850  1.00  0.00           C
ATOM    823  NH1 ARG A 637      43.110  51.310  72.010  1.00  0.00           N
ATOM    824 HH11 ARG A 637      42.650  50.880  72.790  1.00  0.00           H
ATOM    825 HH12 ARG A 637      43.820  51.950  72.330  1.00  0.00           H
ATOM    826  NH2 ARG A 637      44.290  51.280  70.060  1.00  0.00           N
ATOM    827 HH21 ARG A 637      44.500  50.960  69.130  1.00  0.00           H
ATOM    828 HH22 ARG A 637      44.880  51.970  70.480  1.00  0.00           H
ATOM    829  C   ARG A 637      44.230  44.670  67.190  1.00  0.00           C
ATOM    830  O   ARG A 637      43.130  44.110  67.100  1.00  0.00           O
ATOM    831  N   ILE A 638      45.170  44.350  66.340  1.00  0.00           N
ATOM    832  HN  ILE A 638      46.110  44.590  66.540  1.00  0.00           H
ATOM    833  CA  ILE A 638      44.980  43.490  65.180  1.00  0.00           C
ATOM    834  HA  ILE A 638      44.450  42.570  65.390  1.00  0.00           H
ATOM    835  CB  ILE A 638      44.320  44.330  64.050  1.00  0.00           C
ATOM    836  HB  ILE A 638      43.450  44.800  64.560  1.00  0.00           H
ATOM    837  CG2 ILE A 638      45.420  45.320  63.500  1.00  0.00           C
ATOM    838 HG21 ILE A 638      44.930  46.150  62.960  1.00  0.00           H
ATOM    839 HG22 ILE A 638      46.030  44.710  62.800  1.00  0.00           H
ATOM    840 HG23 ILE A 638      46.170  45.780  64.200  1.00  0.00           H
ATOM    841  CG1 ILE A 638      43.680  43.510  62.930  1.00  0.00           C
ATOM    842 HG11 ILE A 638      44.510  43.060  62.350  1.00  0.00           H
ATOM    843 HG12 ILE A 638      43.170  44.300  62.330  1.00  0.00           H
ATOM    844  CD  ILE A 638      42.680  42.510  63.380  1.00  0.00           C
ATOM    845  HD1 ILE A 638      41.950  42.240  62.590  1.00  0.00           H
ATOM    846  HD2 ILE A 638      42.100  43.020  64.180  1.00  0.00           H
ATOM    847  HD3 ILE A 638      43.160  41.590  63.800  1.00  0.00           H
ATOM    848  C   ILE A 638      46.490  43.170  64.970  1.00  0.00           C
ATOM    849  O   ILE A 638      47.390  43.750  65.570  1.00  0.00           O
ATOM    850  N   SER A 639      46.750  42.230  64.110  1.00  0.00           N
ATOM    851  HN  SER A 639      45.990  41.630  63.860  1.00  0.00           H
ATOM    852  CA  SER A 639      48.070  41.750  63.790  1.00  0.00           C
ATOM    853  HA  SER A 639      48.680  42.650  63.730  1.00  0.00           H
ATOM    854  CB  SER A 639      48.580  40.770  64.840  1.00  0.00           C
ATOM    855  HB1 SER A 639      48.310  41.170  65.850  1.00  0.00           H
ATOM    856  HB2 SER A 639      49.690  40.780  64.760  1.00  0.00           H
ATOM    857  OG  SER A 639      47.980  39.430  64.830  1.00  0.00           O
ATOM    858  HG1 SER A 639      47.270  39.510  65.480  1.00  0.00           H
ATOM    859  C   SER A 639      48.300  41.120  62.430  1.00  0.00           C
ATOM    860  O   SER A 639      47.340  40.780  61.780  1.00  0.00           O
ATOM    861  N   ALA A 640      49.560  40.810  62.040  1.00  0.00           N
ATOM    862  HN  ALA A 640      50.360  40.990  62.600  1.00  0.00           H
ATOM    863  CA  ALA A 640      49.930  39.900  60.990  1.00  0.00           C
ATOM    864  HA  ALA A 640      49.600  40.240  60.020  1.00  0.00           H
ATOM    865  CB  ALA A 640      51.430  39.770  61.010  1.00  0.00           C
ATOM    866  HB1 ALA A 640      51.900  39.290  60.110  1.00  0.00           H
ATOM    867  HB2 ALA A 640      51.810  39.540  62.030  1.00  0.00           H
ATOM    868  HB3 ALA A 640      51.800  40.810  60.880  1.00  0.00           H
ATOM    869  C   ALA A 640      49.280  38.510  60.960  1.00  0.00           C
ATOM    870  O   ALA A 640      48.900  38.150  59.910  1.00  0.00           O
ATOM    871  N   ILE A 641      49.130  37.750  62.090  1.00  0.00           N
ATOM    872  HN  ILE A 641      49.330  38.150  62.990  1.00  0.00           H
ATOM    873  CA  ILE A 641      48.510  36.430  62.100  1.00  0.00           C
ATOM    874  HA  ILE A 641      49.000  35.780  61.400  1.00  0.00           H
ATOM    875  CB  ILE A 641      48.760  35.780  63.420  1.00  0.00           C
ATOM    876  HB  ILE A 641      48.370  36.520  64.140  1.00  0.00           H
ATOM    877  CG2 ILE A 641      47.980  34.430  63.610  1.00  0.00           C
ATOM    878 HG21 ILE A 641      48.430  33.820  64.420  1.00  0.00           H
ATOM    879 HG22 ILE A 641      48.000  33.890  62.640  1.00  0.00           H
ATOM    880 HG23 ILE A 641      46.980  34.670  64.020  1.00  0.00           H
ATOM    881  CG1 ILE A 641      50.270  35.620  63.750  1.00  0.00           C
ATOM    882 HG11 ILE A 641      50.280  35.190  64.780  1.00  0.00           H
ATOM    883 HG12 ILE A 641      50.830  36.570  63.640  1.00  0.00           H
ATOM    884  CD  ILE A 641      51.000  34.710  62.720  1.00  0.00           C
ATOM    885  HD1 ILE A 641      52.040  34.390  62.920  1.00  0.00           H
ATOM    886  HD2 ILE A 641      51.010  35.150  61.700  1.00  0.00           H
ATOM    887  HD3 ILE A 641      50.530  33.700  62.680  1.00  0.00           H
ATOM    888  C   ILE A 641      47.030  36.410  61.780  1.00  0.00           C
ATOM    889  O   ILE A 641      46.480  35.680  60.970  1.00  0.00           O
ATOM    890  N   GLU A 642      46.310  37.400  62.300  1.00  0.00           N
ATOM    891  HN  GLU A 642      46.780  38.020  62.930  1.00  0.00           H
ATOM    892  CA  GLU A 642      44.980  37.790  61.860  1.00  0.00           C
ATOM    893  HA  GLU A 642      44.460  36.850  61.940  1.00  0.00           H
ATOM    894  CB  GLU A 642      44.350  38.770  62.840  1.00  0.00           C
ATOM    895  HB1 GLU A 642      43.270  38.830  62.570  1.00  0.00           H
ATOM    896  HB2 GLU A 642      44.930  39.700  62.740  1.00  0.00           H
ATOM    897  CG  GLU A 642      44.410  38.300  64.310  1.00  0.00           C
ATOM    898  HG1 GLU A 642      45.410  38.300  64.810  1.00  0.00           H
ATOM    899  HG2 GLU A 642      43.920  37.310  64.380  1.00  0.00           H
ATOM    900  CD  GLU A 642      43.590  39.210  65.170  1.00  0.00           C
ATOM    901  OE1 GLU A 642      42.360  39.020  65.310  1.00  0.00           O
ATOM    902  OE2 GLU A 642      44.140  40.150  65.890  1.00  0.00           O
ATOM    903  C   GLU A 642      44.820  38.290  60.420  1.00  0.00           C
ATOM    904  O   GLU A 642      43.870  37.920  59.780  1.00  0.00           O
ATOM    905  N   SER A 643      45.770  39.070  59.860  1.00  0.00           N
ATOM    906  HN  SER A 643      46.360  39.440  60.580  1.00  0.00           H
ATOM    907  CA  SER A 643      45.920  39.510  58.440  1.00  0.00           C
ATOM    908  HA  SER A 643      45.090  40.130  58.190  1.00  0.00           H
ATOM    909  CB  SER A 643      47.200  40.350  58.130  1.00  0.00           C
ATOM    910  HB1 SER A 643      47.150  40.710  57.080  1.00  0.00           H
ATOM    911  HB2 SER A 643      48.130  39.750  58.210  1.00  0.00           H
ATOM    912  OG  SER A 643      47.360  41.510  58.990  1.00  0.00           O
ATOM    913  HG1 SER A 643      47.700  41.320  59.870  1.00  0.00           H
ATOM    914  C   SER A 643      45.910  38.310  57.530  1.00  0.00           C
ATOM    915  O   SER A 643      45.190  38.320  56.500  1.00  0.00           O
ATOM    916  N   LEU A 644      46.600  37.210  57.960  1.00  0.00           N
ATOM    917  HN  LEU A 644      47.210  37.240  58.740  1.00  0.00           H
ATOM    918  CA  LEU A 644      46.640  35.930  57.230  1.00  0.00           C
ATOM    919  HA  LEU A 644      46.730  36.020  56.160  1.00  0.00           H
ATOM    920  CB  LEU A 644      47.820  34.970  57.690  1.00  0.00           C
ATOM    921  HB1 LEU A 644      47.550  33.970  57.280  1.00  0.00           H
ATOM    922  HB2 LEU A 644      47.780  34.860  58.800  1.00  0.00           H
ATOM    923  CG  LEU A 644      49.250  35.280  57.280  1.00  0.00           C
ATOM    924  HG  LEU A 644      49.230  36.380  57.190  1.00  0.00           H
ATOM    925  CD1 LEU A 644      50.340  34.860  58.290  1.00  0.00           C
ATOM    926 HD11 LEU A 644      50.170  35.300  59.290  1.00  0.00           H
ATOM    927 HD12 LEU A 644      51.310  35.190  57.840  1.00  0.00           H
ATOM    928 HD13 LEU A 644      50.330  33.750  58.310  1.00  0.00           H
ATOM    929  CD2 LEU A 644      49.620  34.800  55.880  1.00  0.00           C
ATOM    930 HD21 LEU A 644      48.770  34.980  55.180  1.00  0.00           H
ATOM    931 HD22 LEU A 644      49.830  33.720  55.940  1.00  0.00           H
ATOM    932 HD23 LEU A 644      50.450  35.410  55.450  1.00  0.00           H
ATOM    933  C   LEU A 644      45.310  35.170  57.350  1.00  0.00           C
ATOM    934  O   LEU A 644      44.780  34.570  56.410  1.00  0.00           O
ATOM    935  N   PHE A 645      44.760  35.240  58.550  1.00  0.00           N
ATOM    936  HN  PHE A 645      45.100  35.660  59.380  1.00  0.00           H
ATOM    937  CA  PHE A 645      43.540  34.490  58.870  1.00  0.00           C
ATOM    938  HA  PHE A 645      43.640  33.490  58.470  1.00  0.00           H
ATOM    939  CB  PHE A 645      43.240  34.350  60.350  1.00  0.00           C
ATOM    940  HB1 PHE A 645      42.940  35.300  60.840  1.00  0.00           H
ATOM    941  HB2 PHE A 645      44.150  34.010  60.890  1.00  0.00           H
ATOM    942  CG  PHE A 645      42.130  33.490  60.720  1.00  0.00           C
ATOM    943  CD1 PHE A 645      41.960  32.160  60.190  1.00  0.00           C
ATOM    944  HD1 PHE A 645      42.790  31.890  59.550  1.00  0.00           H
ATOM    945  CE1 PHE A 645      40.770  31.430  60.300  1.00  0.00           C
ATOM    946  HE1 PHE A 645      40.710  30.460  59.840  1.00  0.00           H
ATOM    947  CZ  PHE A 645      39.820  31.870  61.180  1.00  0.00           C
ATOM    948  HZ  PHE A 645      38.840  31.440  61.250  1.00  0.00           H
ATOM    949  CD2 PHE A 645      41.130  33.850  61.670  1.00  0.00           C
ATOM    950  HD2 PHE A 645      41.230  34.830  62.120  1.00  0.00           H
ATOM    951  CE2 PHE A 645      39.980  33.080  61.910  1.00  0.00           C
ATOM    952  HE2 PHE A 645      39.180  33.450  62.520  1.00  0.00           H
ATOM    953  C   PHE A 645      42.330  35.060  58.090  1.00  0.00           C
ATOM    954  O   PHE A 645      41.600  34.360  57.370  1.00  0.00           O
ATOM    955  N   GLY A 646      42.290  36.390  58.040  1.00  0.00           N
ATOM    956  HN  GLY A 646      42.960  36.860  58.610  1.00  0.00           H
ATOM    957  CA  GLY A 646      41.300  37.100  57.240  1.00  0.00           C
ATOM    958  HA1 GLY A 646      41.540  38.130  57.450  1.00  0.00           H
ATOM    959  HA2 GLY A 646      40.320  36.880  57.640  1.00  0.00           H
ATOM    960  C   GLY A 646      41.500  36.890  55.810  1.00  0.00           C
ATOM    961  O   GLY A 646      40.570  36.800  55.060  1.00  0.00           O
ATOM    962  N   ALA A 647      42.820  36.980  55.340  1.00  0.00           N
ATOM    963  HN  ALA A 647      43.670  37.210  55.810  1.00  0.00           H
ATOM    964  CA  ALA A 647      42.930  36.590  53.880  1.00  0.00           C
ATOM    965  HA  ALA A 647      42.330  37.230  53.250  1.00  0.00           H
ATOM    966  CB  ALA A 647      44.490  36.680  53.550  1.00  0.00           C
ATOM    967  HB1 ALA A 647      44.600  37.790  53.580  1.00  0.00           H
ATOM    968  HB2 ALA A 647      44.730  36.510  52.470  1.00  0.00           H
ATOM    969  HB3 ALA A 647      45.170  36.200  54.280  1.00  0.00           H
ATOM    970  C   ALA A 647      42.540  35.160  53.480  1.00  0.00           C
ATOM    971  O   ALA A 647      41.900  35.020  52.410  1.00  0.00           O
ATOM    972  N   SER A 648      42.900  34.100  54.270  1.00  0.00           N
ATOM    973  HN  SER A 648      43.440  34.290  55.080  1.00  0.00           H
ATOM    974  CA  SER A 648      42.550  32.720  53.940  1.00  0.00           C
ATOM    975  HA  SER A 648      42.600  32.650  52.860  1.00  0.00           H
ATOM    976  CB  SER A 648      43.480  31.710  54.640  1.00  0.00           C
ATOM    977  HB1 SER A 648      44.480  31.960  54.240  1.00  0.00           H
ATOM    978  HB2 SER A 648      43.320  30.640  54.380  1.00  0.00           H
ATOM    979  OG  SER A 648      43.520  31.850  56.010  1.00  0.00           O
ATOM    980  HG1 SER A 648      44.100  32.610  56.040  1.00  0.00           H
ATOM    981  C   SER A 648      41.120  32.330  54.320  1.00  0.00           C
ATOM    982  O   SER A 648      40.600  31.370  53.690  1.00  0.00           O
ATOM    983  N   LEU A 649      40.470  32.920  55.320  1.00  0.00           N
ATOM    984  HN  LEU A 649      40.950  33.610  55.860  1.00  0.00           H
ATOM    985  CA  LEU A 649      39.080  32.600  55.460  1.00  0.00           C
ATOM    986  HA  LEU A 649      38.960  31.520  55.440  1.00  0.00           H
ATOM    987  CB  LEU A 649      38.590  33.070  56.820  1.00  0.00           C
ATOM    988  HB1 LEU A 649      38.630  34.180  56.840  1.00  0.00           H
ATOM    989  HB2 LEU A 649      39.200  32.590  57.610  1.00  0.00           H
ATOM    990  CG  LEU A 649      37.100  32.820  57.250  1.00  0.00           C
ATOM    991  HG  LEU A 649      36.470  33.360  56.510  1.00  0.00           H
ATOM    992  CD1 LEU A 649      36.800  31.330  57.390  1.00  0.00           C
ATOM    993 HD11 LEU A 649      35.730  31.180  57.650  1.00  0.00           H
ATOM    994 HD12 LEU A 649      37.560  30.910  58.090  1.00  0.00           H
ATOM    995 HD13 LEU A 649      36.940  30.830  56.410  1.00  0.00           H
ATOM    996  CD2 LEU A 649      37.020  33.630  58.560  1.00  0.00           C
ATOM    997 HD21 LEU A 649      35.980  33.550  58.950  1.00  0.00           H
ATOM    998 HD22 LEU A 649      37.230  34.720  58.500  1.00  0.00           H
ATOM    999 HD23 LEU A 649      37.680  33.230  59.360  1.00  0.00           H
ATOM   1000  C   LEU A 649      38.230  33.160  54.360  1.00  0.00           C
ATOM   1001  O   LEU A 649      37.220  32.510  54.040  1.00  0.00           O
ATOM   1002  N   THR A 650      38.600  34.260  53.700  1.00  0.00           N
ATOM   1003  HN  THR A 650      39.430  34.720  53.990  1.00  0.00           H
ATOM   1004  CA  THR A 650      37.730  34.860  52.700  1.00  0.00           C
ATOM   1005  HA  THR A 650      36.700  34.570  52.760  1.00  0.00           H
ATOM   1006  CB  THR A 650      37.800  36.340  52.710  1.00  0.00           C
ATOM   1007  HB  THR A 650      37.220  36.750  51.860  1.00  0.00           H
ATOM   1008  OG1 THR A 650      39.070  36.920  52.770  1.00  0.00           O
ATOM   1009  HG1 THR A 650      39.390  36.880  53.680  1.00  0.00           H
ATOM   1010  CG2 THR A 650      37.180  36.910  54.010  1.00  0.00           C
ATOM   1011 HG21 THR A 650      36.220  36.390  54.180  1.00  0.00           H
ATOM   1012 HG22 THR A 650      36.980  38.000  53.940  1.00  0.00           H
ATOM   1013 HG23 THR A 650      37.880  36.600  54.820  1.00  0.00           H
ATOM   1014  C   THR A 650      38.320  34.360  51.380  1.00  0.00           C
ATOM   1015  O   THR A 650      37.540  34.000  50.500  1.00  0.00           O
ATOM   1016  N   GLY A 651      39.670  34.180  51.290  1.00  0.00           N
ATOM   1017  HN  GLY A 651      40.290  34.590  51.950  1.00  0.00           H
ATOM   1018  CA  GLY A 651      40.310  33.460  50.240  1.00  0.00           C
ATOM   1019  HA1 GLY A 651      41.280  33.230  50.670  1.00  0.00           H
ATOM   1020  HA2 GLY A 651      40.230  34.030  49.340  1.00  0.00           H
ATOM   1021  C   GLY A 651      39.850  32.060  49.850  1.00  0.00           C
ATOM   1022  O   GLY A 651      39.560  31.950  48.620  1.00  0.00           O
ATOM   1023  N   ILE A 652      39.710  31.060  50.730  1.00  0.00           N
ATOM   1024  HN  ILE A 652      39.980  31.150  51.700  1.00  0.00           H
ATOM   1025  CA  ILE A 652      39.250  29.750  50.310  1.00  0.00           C
ATOM   1026  HA  ILE A 652      39.850  29.430  49.470  1.00  0.00           H
ATOM   1027  CB  ILE A 652      39.150  28.660  51.450  1.00  0.00           C
ATOM   1028  HB  ILE A 652      38.450  29.140  52.160  1.00  0.00           H
ATOM   1029  CG2 ILE A 652      38.670  27.340  50.880  1.00  0.00           C
ATOM   1030 HG21 ILE A 652      39.350  27.090  50.030  1.00  0.00           H
ATOM   1031 HG22 ILE A 652      37.610  27.340  50.540  1.00  0.00           H
ATOM   1032 HG23 ILE A 652      38.690  26.540  51.650  1.00  0.00           H
ATOM   1033  CG1 ILE A 652      40.560  28.480  52.080  1.00  0.00           C
ATOM   1034 HG11 ILE A 652      41.260  29.340  52.240  1.00  0.00           H
ATOM   1035 HG12 ILE A 652      41.190  27.860  51.400  1.00  0.00           H
ATOM   1036  CD  ILE A 652      40.520  27.860  53.490  1.00  0.00           C
ATOM   1037  HD1 ILE A 652      39.710  28.400  54.020  1.00  0.00           H
ATOM   1038  HD2 ILE A 652      41.460  28.080  54.030  1.00  0.00           H
ATOM   1039  HD3 ILE A 652      40.340  26.770  53.450  1.00  0.00           H
ATOM   1040  C   ILE A 652      37.950  29.780  49.610  1.00  0.00           C
ATOM   1041  O   ILE A 652      37.730  29.280  48.460  1.00  0.00           O
ATOM   1042  N   ALA A 653      36.980  30.440  50.250  1.00  0.00           N
ATOM   1043  HN  ALA A 653      37.160  30.900  51.120  1.00  0.00           H
ATOM   1044  CA  ALA A 653      35.680  30.770  49.700  1.00  0.00           C
ATOM   1045  HA  ALA A 653      35.250  29.770  49.650  1.00  0.00           H
ATOM   1046  CB  ALA A 653      34.780  31.410  50.750  1.00  0.00           C
ATOM   1047  HB1 ALA A 653      33.700  31.230  50.590  1.00  0.00           H
ATOM   1048  HB2 ALA A 653      35.120  32.460  50.870  1.00  0.00           H
ATOM   1049  HB3 ALA A 653      35.080  30.800  51.630  1.00  0.00           H
ATOM   1050  C   ALA A 653      35.630  31.390  48.430  1.00  0.00           C
ATOM   1051  O   ALA A 653      34.880  31.090  47.520  1.00  0.00           O
ATOM   1052  N   TYR A 654      36.470  32.440  48.230  1.00  0.00           N
ATOM   1053  HN  TYR A 654      36.950  32.820  49.000  1.00  0.00           H
ATOM   1054  CA  TYR A 654      36.560  33.260  47.030  1.00  0.00           C
ATOM   1055  HA  TYR A 654      35.550  33.550  46.800  1.00  0.00           H
ATOM   1056  CB  TYR A 654      37.350  34.600  47.300  1.00  0.00           C
ATOM   1057  HB1 TYR A 654      38.240  34.390  47.930  1.00  0.00           H
ATOM   1058  HB2 TYR A 654      36.640  35.200  47.910  1.00  0.00           H
ATOM   1059  CG  TYR A 654      37.720  35.430  46.110  1.00  0.00           C
ATOM   1060  CD1 TYR A 654      36.790  36.440  45.600  1.00  0.00           C
ATOM   1061  HD1 TYR A 654      35.810  36.450  46.080  1.00  0.00           H
ATOM   1062  CE1 TYR A 654      37.140  37.190  44.500  1.00  0.00           C
ATOM   1063  HE1 TYR A 654      36.490  37.960  44.100  1.00  0.00           H
ATOM   1064  CZ  TYR A 654      38.460  37.130  44.060  1.00  0.00           C
ATOM   1065  OH  TYR A 654      38.920  38.100  43.080  1.00  0.00           O
ATOM   1066  HH  TYR A 654      39.560  37.600  42.570  1.00  0.00           H
ATOM   1067  CD2 TYR A 654      39.020  35.330  45.580  1.00  0.00           C
ATOM   1068  HD2 TYR A 654      39.870  34.820  46.000  1.00  0.00           H
ATOM   1069  CE2 TYR A 654      39.340  36.160  44.490  1.00  0.00           C
ATOM   1070  HE2 TYR A 654      40.370  36.160  44.190  1.00  0.00           H
ATOM   1071  C   TYR A 654      37.060  32.530  45.800  1.00  0.00           C
ATOM   1072  O   TYR A 654      36.580  32.570  44.660  1.00  0.00           O
ATOM   1073  N   SER A 655      38.150  31.780  46.070  1.00  0.00           N
ATOM   1074  HN  SER A 655      38.540  31.810  46.990  1.00  0.00           H
ATOM   1075  CA  SER A 655      38.830  30.900  45.110  1.00  0.00           C
ATOM   1076  HA  SER A 655      39.210  31.290  44.180  1.00  0.00           H
ATOM   1077  CB  SER A 655      40.200  30.290  45.670  1.00  0.00           C
ATOM   1078  HB1 SER A 655      40.910  31.150  45.750  1.00  0.00           H
ATOM   1079  HB2 SER A 655      40.730  29.710  44.890  1.00  0.00           H
ATOM   1080  OG  SER A 655      40.070  29.720  46.990  1.00  0.00           O
ATOM   1081  HG1 SER A 655      40.240  30.420  47.630  1.00  0.00           H
ATOM   1082  C   SER A 655      37.920  29.760  44.600  1.00  0.00           C
ATOM   1083  O   SER A 655      37.930  29.490  43.430  1.00  0.00           O
ATOM   1084  N   LEU A 656      37.170  29.130  45.510  1.00  0.00           N
ATOM   1085  HN  LEU A 656      37.150  29.350  46.490  1.00  0.00           H
ATOM   1086  CA  LEU A 656      36.230  28.040  45.220  1.00  0.00           C
ATOM   1087  HA  LEU A 656      36.840  27.310  44.720  1.00  0.00           H
ATOM   1088  CB  LEU A 656      35.830  27.470  46.580  1.00  0.00           C
ATOM   1089  HB1 LEU A 656      35.490  28.350  47.170  1.00  0.00           H
ATOM   1090  HB2 LEU A 656      36.670  27.100  47.210  1.00  0.00           H
ATOM   1091  CG  LEU A 656      34.760  26.390  46.680  1.00  0.00           C
ATOM   1092  HG  LEU A 656      34.370  26.240  45.650  1.00  0.00           H
ATOM   1093  CD1 LEU A 656      35.400  25.100  47.100  1.00  0.00           C
ATOM   1094 HD11 LEU A 656      35.750  25.210  48.150  1.00  0.00           H
ATOM   1095 HD12 LEU A 656      36.320  24.900  46.510  1.00  0.00           H
ATOM   1096 HD13 LEU A 656      34.700  24.240  47.040  1.00  0.00           H
ATOM   1097  CD2 LEU A 656      33.810  26.850  47.750  1.00  0.00           C
ATOM   1098 HD21 LEU A 656      33.420  27.860  47.500  1.00  0.00           H
ATOM   1099 HD22 LEU A 656      34.310  26.950  48.740  1.00  0.00           H
ATOM   1100 HD23 LEU A 656      32.970  26.140  47.820  1.00  0.00           H
ATOM   1101  C   LEU A 656      35.130  28.460  44.360  1.00  0.00           C
ATOM   1102  O   LEU A 656      34.790  27.670  43.460  1.00  0.00           O
ATOM   1103  N   PHE A 657      34.500  29.650  44.580  1.00  0.00           N
ATOM   1104  HN  PHE A 657      34.760  30.330  45.260  1.00  0.00           H
ATOM   1105  CA  PHE A 657      33.360  30.220  43.870  1.00  0.00           C
ATOM   1106  HA  PHE A 657      32.640  29.420  43.850  1.00  0.00           H
ATOM   1107  CB  PHE A 657      32.740  31.490  44.500  1.00  0.00           C
ATOM   1108  HB1 PHE A 657      31.930  31.860  43.850  1.00  0.00           H
ATOM   1109  HB2 PHE A 657      33.560  32.230  44.580  1.00  0.00           H
ATOM   1110  CG  PHE A 657      32.320  31.380  46.000  1.00  0.00           C
ATOM   1111  CD1 PHE A 657      32.120  30.110  46.690  1.00  0.00           C
ATOM   1112  HD1 PHE A 657      32.280  29.210  46.130  1.00  0.00           H
ATOM   1113  CE1 PHE A 657      31.800  30.090  48.040  1.00  0.00           C
ATOM   1114  HE1 PHE A 657      31.620  29.120  48.480  1.00  0.00           H
ATOM   1115  CZ  PHE A 657      31.560  31.260  48.720  1.00  0.00           C
ATOM   1116  HZ  PHE A 657      31.340  31.150  49.780  1.00  0.00           H
ATOM   1117  CD2 PHE A 657      32.100  32.550  46.730  1.00  0.00           C
ATOM   1118  HD2 PHE A 657      32.390  33.510  46.330  1.00  0.00           H
ATOM   1119  CE2 PHE A 657      31.830  32.520  48.120  1.00  0.00           C
ATOM   1120  HE2 PHE A 657      31.770  33.490  48.600  1.00  0.00           H
ATOM   1121  C   PHE A 657      33.580  30.510  42.450  1.00  0.00           C
ATOM   1122  O   PHE A 657      32.740  30.270  41.560  1.00  0.00           O
ATOM   1123  N   ALA A 658      34.810  31.090  42.130  1.00  0.00           N
ATOM   1124  HN  ALA A 658      35.510  31.210  42.830  1.00  0.00           H
ATOM   1125  CA  ALA A 658      35.270  31.580  40.840  1.00  0.00           C
ATOM   1126  HA  ALA A 658      36.290  31.910  40.970  1.00  0.00           H
ATOM   1127  CB  ALA A 658      35.430  30.450  39.800  1.00  0.00           C
ATOM   1128  HB1 ALA A 658      35.840  30.890  38.870  1.00  0.00           H
ATOM   1129  HB2 ALA A 658      34.430  30.030  39.540  1.00  0.00           H
ATOM   1130  HB3 ALA A 658      36.160  29.720  40.230  1.00  0.00           H
ATOM   1131  C   ALA A 658      34.600  32.870  40.320  1.00  0.00           C
ATOM   1132  O   ALA A 658      33.610  32.880  39.650  1.00  0.00           O
ATOM   1133  N   GLY A 659      35.380  33.950  40.530  1.00  0.00           N
ATOM   1134  HN  GLY A 659      36.240  33.890  41.020  1.00  0.00           H
ATOM   1135  CA  GLY A 659      34.980  35.270  39.920  1.00  0.00           C
ATOM   1136  HA1 GLY A 659      35.570  35.880  40.600  1.00  0.00           H
ATOM   1137  HA2 GLY A 659      33.930  35.520  39.840  1.00  0.00           H
ATOM   1138  C   GLY A 659      35.690  35.290  38.580  1.00  0.00           C
ATOM   1139  O   GLY A 659      35.320  34.580  37.660  1.00  0.00           O
ATOM   1140  N   GLN A 660      36.920  35.830  38.590  1.00  0.00           N
ATOM   1141  HN  GLN A 660      37.170  36.440  39.340  1.00  0.00           H
ATOM   1142  CA  GLN A 660      37.990  35.610  37.690  1.00  0.00           C
ATOM   1143  HA  GLN A 660      37.740  35.360  36.680  1.00  0.00           H
ATOM   1144  CB  GLN A 660      38.800  36.920  37.600  1.00  0.00           C
ATOM   1145  HB1 GLN A 660      39.430  37.230  38.460  1.00  0.00           H
ATOM   1146  HB2 GLN A 660      38.040  37.690  37.390  1.00  0.00           H
ATOM   1147  CG  GLN A 660      39.690  36.940  36.270  1.00  0.00           C
ATOM   1148  HG1 GLN A 660      40.310  37.830  36.450  1.00  0.00           H
ATOM   1149  HG2 GLN A 660      39.060  37.040  35.360  1.00  0.00           H
ATOM   1150  CD  GLN A 660      40.580  35.710  36.130  1.00  0.00           C
ATOM   1151  OE1 GLN A 660      41.390  35.290  36.930  1.00  0.00           O
ATOM   1152  NE2 GLN A 660      40.160  34.940  35.070  1.00  0.00           N
ATOM   1153 HE21 GLN A 660      40.530  34.020  34.990  1.00  0.00           H
ATOM   1154 HE22 GLN A 660      39.400  35.290  34.530  1.00  0.00           H
ATOM   1155  C   GLN A 660      38.750  34.510  38.510  1.00  0.00           C
ATOM   1156  O   GLN A 660      39.400  34.880  39.530  1.00  0.00           O
ATOM   1157  N   PRO A 661      38.830  33.170  38.130  1.00  0.00           N
ATOM   1158  CD  PRO A 661      38.140  32.610  36.970  1.00  0.00           C
ATOM   1159  HD1 PRO A 661      38.210  33.370  36.160  1.00  0.00           H
ATOM   1160  HD2 PRO A 661      37.050  32.570  37.190  1.00  0.00           H
ATOM   1161  CA  PRO A 661      39.480  32.150  38.960  1.00  0.00           C
ATOM   1162  HA  PRO A 661      38.950  32.260  39.890  1.00  0.00           H
ATOM   1163  CB  PRO A 661      39.210  30.840  38.110  1.00  0.00           C
ATOM   1164  HB1 PRO A 661      38.400  30.260  38.600  1.00  0.00           H
ATOM   1165  HB2 PRO A 661      40.020  30.090  38.010  1.00  0.00           H
ATOM   1166  CG  PRO A 661      38.820  31.350  36.740  1.00  0.00           C
ATOM   1167  HG1 PRO A 661      39.690  31.560  36.090  1.00  0.00           H
ATOM   1168  HG2 PRO A 661      38.160  30.590  36.280  1.00  0.00           H
ATOM   1169  C   PRO A 661      40.980  32.320  39.460  1.00  0.00           C
ATOM   1170  O   PRO A 661      41.370  31.520  40.320  1.00  0.00           O
ATOM   1171  N   LEU A 662      41.720  33.330  38.970  1.00  0.00           N
ATOM   1172  HN  LEU A 662      41.280  34.000  38.360  1.00  0.00           H
ATOM   1173  CA  LEU A 662      43.170  33.320  39.080  1.00  0.00           C
ATOM   1174  HA  LEU A 662      43.450  32.410  39.600  1.00  0.00           H
ATOM   1175  CB  LEU A 662      43.850  33.480  37.650  1.00  0.00           C
ATOM   1176  HB1 LEU A 662      44.940  33.670  37.720  1.00  0.00           H
ATOM   1177  HB2 LEU A 662      43.450  34.440  37.230  1.00  0.00           H
ATOM   1178  CG  LEU A 662      43.500  32.320  36.700  1.00  0.00           C
ATOM   1179  HG  LEU A 662      42.400  32.340  36.610  1.00  0.00           H
ATOM   1180  CD1 LEU A 662      44.190  32.480  35.260  1.00  0.00           C
ATOM   1181 HD11 LEU A 662      45.280  32.350  35.360  1.00  0.00           H
ATOM   1182 HD12 LEU A 662      43.760  33.410  34.840  1.00  0.00           H
ATOM   1183 HD13 LEU A 662      44.040  31.590  34.630  1.00  0.00           H
ATOM   1184  CD2 LEU A 662      43.980  30.980  37.260  1.00  0.00           C
ATOM   1185 HD21 LEU A 662      43.830  30.080  36.640  1.00  0.00           H
ATOM   1186 HD22 LEU A 662      43.460  30.660  38.190  1.00  0.00           H
ATOM   1187 HD23 LEU A 662      45.060  30.990  37.490  1.00  0.00           H
ATOM   1188  C   LEU A 662      43.610  34.480  39.970  1.00  0.00           C
ATOM   1189  O   LEU A 662      44.780  34.650  40.350  1.00  0.00           O
ATOM   1190  N   THR A 663      42.590  35.320  40.320  1.00  0.00           N
ATOM   1191  HN  THR A 663      41.670  35.320  39.930  1.00  0.00           H
ATOM   1192  CA  THR A 663      42.790  36.510  41.170  1.00  0.00           C
ATOM   1193  HA  THR A 663      43.700  37.000  40.890  1.00  0.00           H
ATOM   1194  CB  THR A 663      41.680  37.480  41.110  1.00  0.00           C
ATOM   1195  HB  THR A 663      41.820  38.240  41.890  1.00  0.00           H
ATOM   1196  OG1 THR A 663      40.350  36.900  41.240  1.00  0.00           O
ATOM   1197  HG1 THR A 663      40.170  36.210  40.610  1.00  0.00           H
ATOM   1198  CG2 THR A 663      41.840  38.190  39.770  1.00  0.00           C
ATOM   1199 HG21 THR A 663      42.880  38.560  39.590  1.00  0.00           H
ATOM   1200 HG22 THR A 663      41.250  39.130  39.790  1.00  0.00           H
ATOM   1201 HG23 THR A 663      41.600  37.600  38.870  1.00  0.00           H
ATOM   1202  C   THR A 663      43.010  36.160  42.680  1.00  0.00           C
ATOM   1203  O   THR A 663      42.440  35.220  43.220  1.00  0.00           O
ATOM   1204  N   ILE A 664      43.880  36.920  43.390  1.00  0.00           N
ATOM   1205  HN  ILE A 664      44.340  37.720  43.010  1.00  0.00           H
ATOM   1206  CA  ILE A 664      44.230  36.600  44.830  1.00  0.00           C
ATOM   1207  HA  ILE A 664      43.640  35.800  45.250  1.00  0.00           H
ATOM   1208  CB  ILE A 664      45.730  36.240  44.860  1.00  0.00           C
ATOM   1209  HB  ILE A 664      46.240  37.100  44.370  1.00  0.00           H
ATOM   1210  CG2 ILE A 664      46.180  36.240  46.330  1.00  0.00           C
ATOM   1211 HG21 ILE A 664      46.210  37.320  46.590  1.00  0.00           H
ATOM   1212 HG22 ILE A 664      47.190  35.810  46.490  1.00  0.00           H
ATOM   1213 HG23 ILE A 664      45.490  35.730  47.020  1.00  0.00           H
ATOM   1214  CG1 ILE A 664      46.080  34.940  44.080  1.00  0.00           C
ATOM   1215 HG11 ILE A 664      47.170  34.990  43.880  1.00  0.00           H
ATOM   1216 HG12 ILE A 664      45.700  35.100  43.050  1.00  0.00           H
ATOM   1217  CD  ILE A 664      45.430  33.680  44.630  1.00  0.00           C
ATOM   1218  HD1 ILE A 664      44.370  33.530  44.310  1.00  0.00           H
ATOM   1219  HD2 ILE A 664      45.290  33.760  45.730  1.00  0.00           H
ATOM   1220  HD3 ILE A 664      46.070  32.780  44.560  1.00  0.00           H
ATOM   1221  C   ILE A 664      43.950  37.890  45.660  1.00  0.00           C
ATOM   1222  O   ILE A 664      44.520  38.940  45.500  1.00  0.00           O
ATOM   1223  N   LEU A 665      43.090  37.860  46.680  1.00  0.00           N
ATOM   1224  HN  LEU A 665      42.730  36.960  46.920  1.00  0.00           H
ATOM   1225  CA  LEU A 665      42.920  38.870  47.670  1.00  0.00           C
ATOM   1226  HA  LEU A 665      42.660  39.780  47.140  1.00  0.00           H
ATOM   1227  CB  LEU A 665      41.700  38.550  48.650  1.00  0.00           C
ATOM   1228  HB1 LEU A 665      41.520  39.350  49.410  1.00  0.00           H
ATOM   1229  HB2 LEU A 665      41.970  37.700  49.300  1.00  0.00           H
ATOM   1230  CG  LEU A 665      40.380  38.130  48.000  1.00  0.00           C
ATOM   1231  HG  LEU A 665      40.600  37.190  47.450  1.00  0.00           H
ATOM   1232  CD1 LEU A 665      39.290  37.690  49.050  1.00  0.00           C
ATOM   1233 HD11 LEU A 665      38.740  38.580  49.410  1.00  0.00           H
ATOM   1234 HD12 LEU A 665      39.760  37.160  49.900  1.00  0.00           H
ATOM   1235 HD13 LEU A 665      38.490  37.000  48.690  1.00  0.00           H
ATOM   1236  CD2 LEU A 665      39.890  39.260  47.090  1.00  0.00           C
ATOM   1237 HD21 LEU A 665      39.560  40.130  47.690  1.00  0.00           H
ATOM   1238 HD22 LEU A 665      39.000  38.880  46.530  1.00  0.00           H
ATOM   1239 HD23 LEU A 665      40.600  39.630  46.330  1.00  0.00           H
ATOM   1240  C   LEU A 665      44.190  39.180  48.460  1.00  0.00           C
ATOM   1241  O   LEU A 665      44.880  38.310  49.050  1.00  0.00           O
ATOM   1242  N   GLY A 666      44.580  40.460  48.580  1.00  0.00           N
ATOM   1243  HN  GLY A 666      44.020  41.180  48.160  1.00  0.00           H
ATOM   1244  CA  GLY A 666      45.630  40.900  49.540  1.00  0.00           C
ATOM   1245  HA1 GLY A 666      46.620  40.700  49.170  1.00  0.00           H
ATOM   1246  HA2 GLY A 666      45.550  40.330  50.450  1.00  0.00           H
ATOM   1247  C   GLY A 666      45.490  42.400  49.780  1.00  0.00           C
ATOM   1248  O   GLY A 666      44.500  42.950  49.270  1.00  0.00           O
ATOM   1249  N   SER A 667      46.500  43.040  50.400  1.00  0.00           N
ATOM   1250  HN  SER A 667      47.420  42.650  50.400  1.00  0.00           H
ATOM   1251  CA  SER A 667      46.350  44.410  50.900  1.00  0.00           C
ATOM   1252  HA  SER A 667      45.380  44.450  51.350  1.00  0.00           H
ATOM   1253  CB  SER A 667      47.390  44.650  51.980  1.00  0.00           C
ATOM   1254  HB1 SER A 667      47.180  43.860  52.730  1.00  0.00           H
ATOM   1255  HB2 SER A 667      47.240  45.630  52.470  1.00  0.00           H
ATOM   1256  OG  SER A 667      48.760  44.410  51.670  1.00  0.00           O
ATOM   1257  HG1 SER A 667      48.800  43.670  51.050  1.00  0.00           H
ATOM   1258  C   SER A 667      46.540  45.480  49.850  1.00  0.00           C
ATOM   1259  O   SER A 667      47.250  45.250  48.860  1.00  0.00           O
ATOM   1260  N   THR A 668      45.850  46.610  50.070  1.00  0.00           N
ATOM   1261  HN  THR A 668      45.110  46.710  50.730  1.00  0.00           H
ATOM   1262  CA  THR A 668      45.940  47.700  49.090  1.00  0.00           C
ATOM   1263  HA  THR A 668      46.830  47.610  48.480  1.00  0.00           H
ATOM   1264  CB  THR A 668      44.710  47.710  48.110  1.00  0.00           C
ATOM   1265  HB  THR A 668      44.590  46.690  47.670  1.00  0.00           H
ATOM   1266  OG1 THR A 668      44.920  48.670  47.080  1.00  0.00           O
ATOM   1267  HG1 THR A 668      44.060  48.750  46.650  1.00  0.00           H
ATOM   1268  CG2 THR A 668      43.440  48.150  48.990  1.00  0.00           C
ATOM   1269 HG21 THR A 668      42.510  48.130  48.400  1.00  0.00           H
ATOM   1270 HG22 THR A 668      43.530  49.230  49.260  1.00  0.00           H
ATOM   1271 HG23 THR A 668      43.340  47.620  49.950  1.00  0.00           H
ATOM   1272  C   THR A 668      46.000  48.930  49.900  1.00  0.00           C
ATOM   1273  O   THR A 668      45.700  49.060  51.100  1.00  0.00           O
ATOM   1274  N   GLY A 669      46.460  50.000  49.260  1.00  0.00           N
ATOM   1275  HN  GLY A 669      46.620  50.010  48.280  1.00  0.00           H
ATOM   1276  CA  GLY A 669      46.980  51.200  49.860  1.00  0.00           C
ATOM   1277  HA1 GLY A 669      47.550  51.650  49.070  1.00  0.00           H
ATOM   1278  HA2 GLY A 669      47.600  50.870  50.680  1.00  0.00           H
ATOM   1279  C   GLY A 669      45.960  52.120  50.510  1.00  0.00           C
ATOM   1280  O   GLY A 669      46.340  52.610  51.590  1.00  0.00           O
ATOM   1281  N   PRO A 670      44.800  52.460  49.950  1.00  0.00           N
ATOM   1282  CD  PRO A 670      44.340  52.090  48.580  1.00  0.00           C
ATOM   1283  HD1 PRO A 670      44.400  51.020  48.290  1.00  0.00           H
ATOM   1284  HD2 PRO A 670      45.120  52.490  47.890  1.00  0.00           H
ATOM   1285  CA  PRO A 670      43.940  53.440  50.550  1.00  0.00           C
ATOM   1286  HA  PRO A 670      44.440  54.300  50.960  1.00  0.00           H
ATOM   1287  CB  PRO A 670      42.970  53.820  49.380  1.00  0.00           C
ATOM   1288  HB1 PRO A 670      43.130  54.850  48.980  1.00  0.00           H
ATOM   1289  HB2 PRO A 670      41.960  53.800  49.840  1.00  0.00           H
ATOM   1290  CG  PRO A 670      43.060  52.710  48.320  1.00  0.00           C
ATOM   1291  HG1 PRO A 670      42.250  51.960  48.450  1.00  0.00           H
ATOM   1292  HG2 PRO A 670      43.000  53.050  47.250  1.00  0.00           H
ATOM   1293  C   PRO A 670      43.210  52.810  51.740  1.00  0.00           C
ATOM   1294  O   PRO A 670      42.770  53.540  52.600  1.00  0.00           O
ATOM   1295  N   VAL A 671      42.980  51.450  51.660  1.00  0.00           N
ATOM   1296  HN  VAL A 671      43.290  50.890  50.890  1.00  0.00           H
ATOM   1297  CA  VAL A 671      42.430  50.660  52.820  1.00  0.00           C
ATOM   1298  HA  VAL A 671      41.480  51.000  53.190  1.00  0.00           H
ATOM   1299  CB  VAL A 671      42.170  49.230  52.380  1.00  0.00           C
ATOM   1300  HB  VAL A 671      43.090  48.820  51.920  1.00  0.00           H
ATOM   1301  CG1 VAL A 671      41.850  48.210  53.500  1.00  0.00           C
ATOM   1302 HG11 VAL A 671      42.660  48.180  54.250  1.00  0.00           H
ATOM   1303 HG12 VAL A 671      41.530  47.270  53.010  1.00  0.00           H
ATOM   1304 HG13 VAL A 671      40.960  48.580  54.080  1.00  0.00           H
ATOM   1305  CG2 VAL A 671      40.970  49.250  51.350  1.00  0.00           C
ATOM   1306 HG21 VAL A 671      40.660  48.270  50.940  1.00  0.00           H
ATOM   1307 HG22 VAL A 671      41.230  49.930  50.500  1.00  0.00           H
ATOM   1308 HG23 VAL A 671      40.100  49.670  51.890  1.00  0.00           H
ATOM   1309  C   VAL A 671      43.400  50.740  54.060  1.00  0.00           C
ATOM   1310  O   VAL A 671      43.010  51.060  55.160  1.00  0.00           O
ATOM   1311  N   LEU A 672      44.760  50.650  53.820  1.00  0.00           N
ATOM   1312  HN  LEU A 672      45.020  50.290  52.930  1.00  0.00           H
ATOM   1313  CA  LEU A 672      45.700  50.890  54.890  1.00  0.00           C
ATOM   1314  HA  LEU A 672      45.360  50.300  55.740  1.00  0.00           H
ATOM   1315  CB  LEU A 672      47.070  50.300  54.480  1.00  0.00           C
ATOM   1316  HB1 LEU A 672      47.320  50.650  53.460  1.00  0.00           H
ATOM   1317  HB2 LEU A 672      46.950  49.190  54.470  1.00  0.00           H
ATOM   1318  CG  LEU A 672      48.210  50.570  55.510  1.00  0.00           C
ATOM   1319  HG  LEU A 672      48.210  51.640  55.780  1.00  0.00           H
ATOM   1320  CD1 LEU A 672      47.940  49.730  56.810  1.00  0.00           C
ATOM   1321 HD11 LEU A 672      47.860  48.650  56.570  1.00  0.00           H
ATOM   1322 HD12 LEU A 672      46.960  50.020  57.260  1.00  0.00           H
ATOM   1323 HD13 LEU A 672      48.750  49.970  57.540  1.00  0.00           H
ATOM   1324  CD2 LEU A 672      49.540  50.160  54.840  1.00  0.00           C
ATOM   1325 HD21 LEU A 672      50.290  49.830  55.600  1.00  0.00           H
ATOM   1326 HD22 LEU A 672      50.080  50.990  54.340  1.00  0.00           H
ATOM   1327 HD23 LEU A 672      49.460  49.290  54.140  1.00  0.00           H
ATOM   1328  C   LEU A 672      45.710  52.320  55.430  1.00  0.00           C
ATOM   1329  O   LEU A 672      45.760  52.410  56.670  1.00  0.00           O
ATOM   1330  N   VAL A 673      45.710  53.340  54.570  1.00  0.00           N
ATOM   1331  HN  VAL A 673      45.720  53.360  53.570  1.00  0.00           H
ATOM   1332  CA  VAL A 673      45.610  54.690  55.040  1.00  0.00           C
ATOM   1333  HA  VAL A 673      46.530  54.750  55.610  1.00  0.00           H
ATOM   1334  CB  VAL A 673      45.640  55.650  53.900  1.00  0.00           C
ATOM   1335  HB  VAL A 673      44.810  55.570  53.150  1.00  0.00           H
ATOM   1336  CG1 VAL A 673      45.310  57.080  54.370  1.00  0.00           C
ATOM   1337 HG11 VAL A 673      44.390  57.200  54.990  1.00  0.00           H
ATOM   1338 HG12 VAL A 673      45.160  57.740  53.490  1.00  0.00           H
ATOM   1339 HG13 VAL A 673      46.140  57.430  55.010  1.00  0.00           H
ATOM   1340  CG2 VAL A 673      47.040  55.590  53.120  1.00  0.00           C
ATOM   1341 HG21 VAL A 673      47.910  55.870  53.760  1.00  0.00           H
ATOM   1342 HG22 VAL A 673      46.940  56.210  52.210  1.00  0.00           H
ATOM   1343 HG23 VAL A 673      47.250  54.560  52.770  1.00  0.00           H
ATOM   1344  C   VAL A 673      44.390  55.020  55.920  1.00  0.00           C
ATOM   1345  O   VAL A 673      44.460  55.580  57.020  1.00  0.00           O
ATOM   1346  N   PHE A 674      43.200  54.590  55.470  1.00  0.00           N
ATOM   1347  HN  PHE A 674      43.160  54.130  54.580  1.00  0.00           H
ATOM   1348  CA  PHE A 674      41.910  54.710  56.130  1.00  0.00           C
ATOM   1349  HA  PHE A 674      41.800  55.780  56.250  1.00  0.00           H
ATOM   1350  CB  PHE A 674      40.780  54.290  55.150  1.00  0.00           C
ATOM   1351  HB1 PHE A 674      40.980  53.360  54.570  1.00  0.00           H
ATOM   1352  HB2 PHE A 674      40.580  55.140  54.470  1.00  0.00           H
ATOM   1353  CG  PHE A 674      39.440  54.010  55.770  1.00  0.00           C
ATOM   1354  CD1 PHE A 674      38.890  52.680  55.790  1.00  0.00           C
ATOM   1355  HD1 PHE A 674      39.430  51.810  55.480  1.00  0.00           H
ATOM   1356  CE1 PHE A 674      37.540  52.520  56.250  1.00  0.00           C
ATOM   1357  HE1 PHE A 674      37.010  51.580  56.320  1.00  0.00           H
ATOM   1358  CZ  PHE A 674      36.840  53.610  56.720  1.00  0.00           C
ATOM   1359  HZ  PHE A 674      35.910  53.570  57.260  1.00  0.00           H
ATOM   1360  CD2 PHE A 674      38.700  55.020  56.170  1.00  0.00           C
ATOM   1361  HD2 PHE A 674      39.140  56.000  56.260  1.00  0.00           H
ATOM   1362  CE2 PHE A 674      37.460  54.840  56.780  1.00  0.00           C
ATOM   1363  HE2 PHE A 674      37.090  55.760  57.180  1.00  0.00           H
ATOM   1364  C   PHE A 674      41.720  54.080  57.530  1.00  0.00           C
ATOM   1365  O   PHE A 674      41.200  54.750  58.420  1.00  0.00           O
ATOM   1366  N   GLU A 675      42.200  52.840  57.770  1.00  0.00           N
ATOM   1367  HN  GLU A 675      42.850  52.480  57.110  1.00  0.00           H
ATOM   1368  CA  GLU A 675      42.280  52.310  59.110  1.00  0.00           C
ATOM   1369  HA  GLU A 675      41.280  52.170  59.470  1.00  0.00           H
ATOM   1370  CB  GLU A 675      43.090  50.920  59.050  1.00  0.00           C
ATOM   1371  HB1 GLU A 675      43.370  50.670  60.100  1.00  0.00           H
ATOM   1372  HB2 GLU A 675      44.040  51.170  58.510  1.00  0.00           H
ATOM   1373  CG  GLU A 675      42.350  49.870  58.240  1.00  0.00           C
ATOM   1374  HG1 GLU A 675      43.060  49.100  57.830  1.00  0.00           H
ATOM   1375  HG2 GLU A 675      41.820  50.240  57.340  1.00  0.00           H
ATOM   1376  CD  GLU A 675      41.440  49.130  59.210  1.00  0.00           C
ATOM   1377  OE1 GLU A 675      41.520  47.890  59.170  1.00  0.00           O
ATOM   1378  OE2 GLU A 675      40.630  49.710  59.970  1.00  0.00           O
ATOM   1379  C   GLU A 675      42.990  53.170  60.140  1.00  0.00           C
ATOM   1380  O   GLU A 675      42.550  53.310  61.260  1.00  0.00           O
ATOM   1381  N   LYS A 676      44.150  53.670  59.760  1.00  0.00           N
ATOM   1382  HN  LYS A 676      44.480  53.690  58.820  1.00  0.00           H
ATOM   1383  CA  LYS A 676      44.970  54.570  60.680  1.00  0.00           C
ATOM   1384  HA  LYS A 676      45.230  53.980  61.550  1.00  0.00           H
ATOM   1385  CB  LYS A 676      46.340  54.710  60.020  1.00  0.00           C
ATOM   1386  HB1 LYS A 676      46.250  55.070  58.960  1.00  0.00           H
ATOM   1387  HB2 LYS A 676      46.710  53.670  59.840  1.00  0.00           H
ATOM   1388  CG  LYS A 676      47.380  55.570  60.660  1.00  0.00           C
ATOM   1389  HG1 LYS A 676      47.240  56.650  60.460  1.00  0.00           H
ATOM   1390  HG2 LYS A 676      48.300  55.290  60.090  1.00  0.00           H
ATOM   1391  CD  LYS A 676      47.650  55.350  62.160  1.00  0.00           C
ATOM   1392  HD1 LYS A 676      48.050  54.340  62.350  1.00  0.00           H
ATOM   1393  HD2 LYS A 676      46.750  55.390  62.820  1.00  0.00           H
ATOM   1394  CE  LYS A 676      48.620  56.300  62.810  1.00  0.00           C
ATOM   1395  HE1 LYS A 676      48.640  56.240  63.920  1.00  0.00           H
ATOM   1396  HE2 LYS A 676      48.360  57.350  62.560  1.00  0.00           H
ATOM   1397  NZ  LYS A 676      50.060  56.260  62.390  1.00  0.00           N
ATOM   1398  HZ1 LYS A 676      50.070  56.300  61.360  1.00  0.00           H
ATOM   1399  HZ2 LYS A 676      50.540  55.370  62.630  1.00  0.00           H
ATOM   1400  HZ3 LYS A 676      50.640  57.040  62.760  1.00  0.00           H
ATOM   1401  C   LYS A 676      44.350  55.970  60.890  1.00  0.00           C
ATOM   1402  O   LYS A 676      44.080  56.400  61.950  1.00  0.00           O
ATOM   1403  N   ILE A 677      43.900  56.550  59.690  1.00  0.00           N
ATOM   1404  HN  ILE A 677      44.000  56.140  58.780  1.00  0.00           H
ATOM   1405  CA  ILE A 677      43.080  57.800  59.830  1.00  0.00           C
ATOM   1406  HA  ILE A 677      43.700  58.520  60.360  1.00  0.00           H
ATOM   1407  CB  ILE A 677      42.950  58.430  58.470  1.00  0.00           C
ATOM   1408  HB  ILE A 677      42.630  57.690  57.710  1.00  0.00           H
ATOM   1409  CG2 ILE A 677      41.810  59.490  58.420  1.00  0.00           C
ATOM   1410 HG21 ILE A 677      42.090  60.310  59.130  1.00  0.00           H
ATOM   1411 HG22 ILE A 677      40.860  59.050  58.770  1.00  0.00           H
ATOM   1412 HG23 ILE A 677      41.620  60.000  57.450  1.00  0.00           H
ATOM   1413  CG1 ILE A 677      44.240  59.000  57.910  1.00  0.00           C
ATOM   1414 HG11 ILE A 677      44.190  59.260  56.840  1.00  0.00           H
ATOM   1415 HG12 ILE A 677      44.980  58.170  58.060  1.00  0.00           H
ATOM   1416  CD  ILE A 677      44.780  60.190  58.630  1.00  0.00           C
ATOM   1417  HD1 ILE A 677      44.640  60.150  59.730  1.00  0.00           H
ATOM   1418  HD2 ILE A 677      44.250  61.070  58.200  1.00  0.00           H
ATOM   1419  HD3 ILE A 677      45.870  60.320  58.440  1.00  0.00           H
ATOM   1420  C   ILE A 677      41.800  57.740  60.590  1.00  0.00           C
ATOM   1421  O   ILE A 677      41.550  58.600  61.390  1.00  0.00           O
ATOM   1422  N   LEU A 678      40.980  56.700  60.370  1.00  0.00           N
ATOM   1423  HN  LEU A 678      41.160  56.050  59.640  1.00  0.00           H
ATOM   1424  CA  LEU A 678      39.800  56.480  61.180  1.00  0.00           C
ATOM   1425  HA  LEU A 678      39.080  57.280  61.040  1.00  0.00           H
ATOM   1426  CB  LEU A 678      39.040  55.260  60.580  1.00  0.00           C
ATOM   1427  HB1 LEU A 678      39.650  54.330  60.710  1.00  0.00           H
ATOM   1428  HB2 LEU A 678      39.140  55.460  59.480  1.00  0.00           H
ATOM   1429  CG  LEU A 678      37.560  55.230  61.040  1.00  0.00           C
ATOM   1430  HG  LEU A 678      37.630  55.460  62.120  1.00  0.00           H
ATOM   1431  CD1 LEU A 678      36.800  56.370  60.280  1.00  0.00           C
ATOM   1432 HD11 LEU A 678      36.670  56.090  59.220  1.00  0.00           H
ATOM   1433 HD12 LEU A 678      37.370  57.330  60.250  1.00  0.00           H
ATOM   1434 HD13 LEU A 678      35.790  56.680  60.660  1.00  0.00           H
ATOM   1435  CD2 LEU A 678      36.970  53.850  60.880  1.00  0.00           C
ATOM   1436 HD21 LEU A 678      37.480  53.120  61.550  1.00  0.00           H
ATOM   1437 HD22 LEU A 678      37.140  53.370  59.880  1.00  0.00           H
ATOM   1438 HD23 LEU A 678      35.870  53.760  61.020  1.00  0.00           H
ATOM   1439  C   LEU A 678      40.050  56.160  62.670  1.00  0.00           C
ATOM   1440  O   LEU A 678      39.390  56.610  63.600  1.00  0.00           O
ATOM   1441  N   TYR A 679      41.140  55.390  63.010  1.00  0.00           N
ATOM   1442  HN  TYR A 679      41.660  54.930  62.290  1.00  0.00           H
ATOM   1443  CA  TYR A 679      41.630  55.180  64.340  1.00  0.00           C
ATOM   1444  HA  TYR A 679      40.770  54.920  64.940  1.00  0.00           H
ATOM   1445  CB  TYR A 679      42.850  54.140  64.330  1.00  0.00           C
ATOM   1446  HB1 TYR A 679      43.610  54.550  63.630  1.00  0.00           H
ATOM   1447  HB2 TYR A 679      42.500  53.150  63.970  1.00  0.00           H
ATOM   1448  CG  TYR A 679      43.310  54.020  65.730  1.00  0.00           C
ATOM   1449  CD1 TYR A 679      42.600  53.410  66.790  1.00  0.00           C
ATOM   1450  HD1 TYR A 679      41.650  52.950  66.530  1.00  0.00           H
ATOM   1451  CE1 TYR A 679      43.080  53.480  68.110  1.00  0.00           C
ATOM   1452  HE1 TYR A 679      42.480  53.060  68.910  1.00  0.00           H
ATOM   1453  CZ  TYR A 679      44.340  54.050  68.340  1.00  0.00           C
ATOM   1454  OH  TYR A 679      44.990  54.090  69.640  1.00  0.00           O
ATOM   1455  HH  TYR A 679      45.910  54.310  69.460  1.00  0.00           H
ATOM   1456  CD2 TYR A 679      44.650  54.510  65.970  1.00  0.00           C
ATOM   1457  HD2 TYR A 679      45.230  54.860  65.130  1.00  0.00           H
ATOM   1458  CE2 TYR A 679      45.040  54.620  67.300  1.00  0.00           C
ATOM   1459  HE2 TYR A 679      46.040  55.000  67.450  1.00  0.00           H
ATOM   1460  C   TYR A 679      42.070  56.590  64.960  1.00  0.00           C
ATOM   1461  O   TYR A 679      41.730  56.870  66.090  1.00  0.00           O
ATOM   1462  N   LYS A 680      42.750  57.490  64.260  1.00  0.00           N
ATOM   1463  HN  LYS A 680      43.060  57.190  63.360  1.00  0.00           H
ATOM   1464  CA  LYS A 680      43.230  58.800  64.720  1.00  0.00           C
ATOM   1465  HA  LYS A 680      43.620  58.630  65.710  1.00  0.00           H
ATOM   1466  CB  LYS A 680      44.480  59.320  63.960  1.00  0.00           C
ATOM   1467  HB1 LYS A 680      44.660  60.360  64.300  1.00  0.00           H
ATOM   1468  HB2 LYS A 680      44.270  59.420  62.870  1.00  0.00           H
ATOM   1469  CG  LYS A 680      45.790  58.440  64.150  1.00  0.00           C
ATOM   1470  HG1 LYS A 680      46.530  59.090  63.640  1.00  0.00           H
ATOM   1471  HG2 LYS A 680      45.670  57.540  63.510  1.00  0.00           H
ATOM   1472  CD  LYS A 680      46.290  57.960  65.540  1.00  0.00           C
ATOM   1473  HD1 LYS A 680      47.300  57.500  65.570  1.00  0.00           H
ATOM   1474  HD2 LYS A 680      45.440  57.290  65.790  1.00  0.00           H
ATOM   1475  CE  LYS A 680      46.480  59.180  66.470  1.00  0.00           C
ATOM   1476  HE1 LYS A 680      46.730  58.820  67.500  1.00  0.00           H
ATOM   1477  HE2 LYS A 680      45.610  59.870  66.430  1.00  0.00           H
ATOM   1478  NZ  LYS A 680      47.570  60.020  66.030  1.00  0.00           N
ATOM   1479  HZ1 LYS A 680      48.230  59.600  65.340  1.00  0.00           H
ATOM   1480  HZ2 LYS A 680      48.110  60.360  66.850  1.00  0.00           H
ATOM   1481  HZ3 LYS A 680      47.120  60.860  65.630  1.00  0.00           H
ATOM   1482  C   LYS A 680      42.130  59.850  64.840  1.00  0.00           C
ATOM   1483  O   LYS A 680      42.120  60.600  65.790  1.00  0.00           O
ATOM   1484  N   PHE A 681      41.090  59.890  63.910  1.00  0.00           N
ATOM   1485  HN  PHE A 681      41.020  59.280  63.120  1.00  0.00           H
ATOM   1486  CA  PHE A 681      39.940  60.670  64.100  1.00  0.00           C
ATOM   1487  HA  PHE A 681      40.230  61.690  64.230  1.00  0.00           H
ATOM   1488  CB  PHE A 681      39.060  60.640  62.870  1.00  0.00           C
ATOM   1489  HB1 PHE A 681      38.850  59.590  62.550  1.00  0.00           H
ATOM   1490  HB2 PHE A 681      39.540  61.160  62.020  1.00  0.00           H
ATOM   1491  CG  PHE A 681      37.690  61.320  62.940  1.00  0.00           C
ATOM   1492  CD1 PHE A 681      37.570  62.720  62.790  1.00  0.00           C
ATOM   1493  HD1 PHE A 681      38.430  63.380  62.680  1.00  0.00           H
ATOM   1494  CE1 PHE A 681      36.320  63.380  62.740  1.00  0.00           C
ATOM   1495  HE1 PHE A 681      36.190  64.450  62.680  1.00  0.00           H
ATOM   1496  CZ  PHE A 681      35.130  62.620  62.890  1.00  0.00           C
ATOM   1497  HZ  PHE A 681      34.170  63.110  62.850  1.00  0.00           H
ATOM   1498  CD2 PHE A 681      36.460  60.610  63.170  1.00  0.00           C
ATOM   1499  HD2 PHE A 681      36.520  59.580  63.460  1.00  0.00           H
ATOM   1500  CE2 PHE A 681      35.210  61.300  63.190  1.00  0.00           C
ATOM   1501  HE2 PHE A 681      34.360  60.650  63.340  1.00  0.00           H
ATOM   1502  C   PHE A 681      39.140  60.290  65.350  1.00  0.00           C
ATOM   1503  O   PHE A 681      38.830  61.070  66.230  1.00  0.00           O
ATOM   1504  N   CYS A 682      38.940  58.960  65.570  1.00  0.00           N
ATOM   1505  HN  CYS A 682      39.210  58.290  64.890  1.00  0.00           H
ATOM   1506  CA  CYS A 682      38.130  58.440  66.640  1.00  0.00           C
ATOM   1507  HA  CYS A 682      37.200  58.980  66.670  1.00  0.00           H
ATOM   1508  CB  CYS A 682      37.800  56.860  66.430  1.00  0.00           C
ATOM   1509  HB1 CYS A 682      37.420  56.580  67.440  1.00  0.00           H
ATOM   1510  HB2 CYS A 682      38.770  56.330  66.350  1.00  0.00           H
ATOM   1511  SG  CYS A 682      36.600  56.570  64.970  1.00  0.00           S
ATOM   1512  HG1 CYS A 682      37.590  56.800  64.110  1.00  0.00           H
ATOM   1513  C   CYS A 682      38.790  58.600  67.990  1.00  0.00           C
ATOM   1514  O   CYS A 682      37.940  58.810  68.910  1.00  0.00           O
ATOM   1515  N   ARG A 683      40.120  58.390  68.090  1.00  0.00           N
ATOM   1516  HN  ARG A 683      40.740  58.090  67.370  1.00  0.00           H
ATOM   1517  CA  ARG A 683      40.710  58.600  69.390  1.00  0.00           C
ATOM   1518  HA  ARG A 683      40.200  57.860  70.000  1.00  0.00           H
ATOM   1519  CB  ARG A 683      42.220  58.130  69.350  1.00  0.00           C
ATOM   1520  HB1 ARG A 683      42.700  58.520  70.280  1.00  0.00           H
ATOM   1521  HB2 ARG A 683      42.600  58.650  68.450  1.00  0.00           H
ATOM   1522  CG  ARG A 683      42.460  56.620  69.270  1.00  0.00           C
ATOM   1523  HG1 ARG A 683      43.450  56.380  68.830  1.00  0.00           H
ATOM   1524  HG2 ARG A 683      41.640  56.310  68.600  1.00  0.00           H
ATOM   1525  CD  ARG A 683      42.150  55.920  70.600  1.00  0.00           C
ATOM   1526  HD1 ARG A 683      41.990  54.830  70.420  1.00  0.00           H
ATOM   1527  HD2 ARG A 683      41.190  56.310  70.990  1.00  0.00           H
ATOM   1528  NE  ARG A 683      43.320  56.030  71.520  1.00  0.00           N
ATOM   1529  HE  ARG A 683      44.250  56.240  71.190  1.00  0.00           H
ATOM   1530  CZ  ARG A 683      43.240  55.660  72.810  1.00  0.00           C
ATOM   1531  NH1 ARG A 683      44.310  55.590  73.510  1.00  0.00           N
ATOM   1532 HH11 ARG A 683      44.270  55.180  74.430  1.00  0.00           H
ATOM   1533 HH12 ARG A 683      45.180  55.850  73.110  1.00  0.00           H
ATOM   1534  NH2 ARG A 683      42.190  55.100  73.290  1.00  0.00           N
ATOM   1535 HH21 ARG A 683      41.350  55.130  72.740  1.00  0.00           H
ATOM   1536 HH22 ARG A 683      42.090  55.030  74.280  1.00  0.00           H
ATOM   1537  C   ARG A 683      40.510  60.010  69.960  1.00  0.00           C
ATOM   1538  O   ARG A 683      40.120  60.140  71.080  1.00  0.00           O
ATOM   1539  N   ASP A 684      40.690  61.070  69.110  1.00  0.00           N
ATOM   1540  HN  ASP A 684      40.890  60.820  68.160  1.00  0.00           H
ATOM   1541  CA  ASP A 684      40.310  62.430  69.420  1.00  0.00           C
ATOM   1542  HA  ASP A 684      40.770  62.660  70.360  1.00  0.00           H
ATOM   1543  CB  ASP A 684      40.980  63.410  68.360  1.00  0.00           C
ATOM   1544  HB1 ASP A 684      40.470  64.390  68.510  1.00  0.00           H
ATOM   1545  HB2 ASP A 684      40.790  63.040  67.330  1.00  0.00           H
ATOM   1546  CG  ASP A 684      42.450  63.640  68.490  1.00  0.00           C
ATOM   1547  OD1 ASP A 684      43.080  63.590  67.440  1.00  0.00           O
ATOM   1548  OD2 ASP A 684      42.940  63.760  69.660  1.00  0.00           O
ATOM   1549  C   ASP A 684      38.810  62.710  69.630  1.00  0.00           C
ATOM   1550  O   ASP A 684      38.430  63.420  70.620  1.00  0.00           O
ATOM   1551  N   TYR A 685      37.840  62.280  68.830  1.00  0.00           N
ATOM   1552  HN  TYR A 685      38.150  61.970  67.930  1.00  0.00           H
ATOM   1553  CA  TYR A 685      36.490  62.750  68.840  1.00  0.00           C
ATOM   1554  HA  TYR A 685      36.520  63.800  69.090  1.00  0.00           H
ATOM   1555  CB  TYR A 685      35.720  62.610  67.430  1.00  0.00           C
ATOM   1556  HB1 TYR A 685      34.630  62.500  67.500  1.00  0.00           H
ATOM   1557  HB2 TYR A 685      36.210  61.750  66.920  1.00  0.00           H
ATOM   1558  CG  TYR A 685      36.070  63.880  66.630  1.00  0.00           C
ATOM   1559  CD1 TYR A 685      37.390  64.270  66.290  1.00  0.00           C
ATOM   1560  HD1 TYR A 685      38.170  63.570  66.550  1.00  0.00           H
ATOM   1561  CE1 TYR A 685      37.660  65.520  65.710  1.00  0.00           C
ATOM   1562  HE1 TYR A 685      38.670  65.770  65.470  1.00  0.00           H
ATOM   1563  CZ  TYR A 685      36.650  66.340  65.360  1.00  0.00           C
ATOM   1564  OH  TYR A 685      36.970  67.530  64.650  1.00  0.00           O
ATOM   1565  HH  TYR A 685      36.430  67.460  63.860  1.00  0.00           H
ATOM   1566  CD2 TYR A 685      35.050  64.740  66.310  1.00  0.00           C
ATOM   1567  HD2 TYR A 685      34.020  64.460  66.430  1.00  0.00           H
ATOM   1568  CE2 TYR A 685      35.340  65.980  65.670  1.00  0.00           C
ATOM   1569  HE2 TYR A 685      34.470  66.480  65.250  1.00  0.00           H
ATOM   1570  C   TYR A 685      35.620  61.980  69.870  1.00  0.00           C
ATOM   1571  O   TYR A 685      34.460  62.350  70.190  1.00  0.00           O
ATOM   1572  N   GLN A 686      36.100  60.930  70.470  1.00  0.00           N
ATOM   1573  HN  GLN A 686      37.010  60.610  70.190  1.00  0.00           H
ATOM   1574  CA  GLN A 686      35.580  60.040  71.510  1.00  0.00           C
ATOM   1575  HA  GLN A 686      36.350  59.470  72.010  1.00  0.00           H
ATOM   1576  CB  GLN A 686      35.040  60.700  72.800  1.00  0.00           C
ATOM   1577  HB1 GLN A 686      34.680  59.930  73.510  1.00  0.00           H
ATOM   1578  HB2 GLN A 686      34.140  61.320  72.580  1.00  0.00           H
ATOM   1579  CG  GLN A 686      36.000  61.580  73.610  1.00  0.00           C
ATOM   1580  HG1 GLN A 686      35.600  61.770  74.620  1.00  0.00           H
ATOM   1581  HG2 GLN A 686      35.920  62.600  73.170  1.00  0.00           H
ATOM   1582  CD  GLN A 686      37.440  61.080  73.760  1.00  0.00           C
ATOM   1583  OE1 GLN A 686      37.730  60.320  74.700  1.00  0.00           O
ATOM   1584  NE2 GLN A 686      38.410  61.630  72.950  1.00  0.00           N
ATOM   1585 HE21 GLN A 686      39.380  61.500  73.130  1.00  0.00           H
ATOM   1586 HE22 GLN A 686      38.170  62.150  72.120  1.00  0.00           H
ATOM   1587  C   GLN A 686      34.580  58.970  71.000  1.00  0.00           C
ATOM   1588  O   GLN A 686      33.690  58.480  71.700  1.00  0.00           O
ATOM   1589  N   LEU A 687      34.730  58.510  69.720  1.00  0.00           N
ATOM   1590  HN  LEU A 687      35.340  58.980  69.090  1.00  0.00           H
ATOM   1591  CA  LEU A 687      33.900  57.490  69.130  1.00  0.00           C
ATOM   1592  HA  LEU A 687      33.020  57.590  69.750  1.00  0.00           H
ATOM   1593  CB  LEU A 687      33.540  57.880  67.650  1.00  0.00           C
ATOM   1594  HB1 LEU A 687      32.840  57.110  67.270  1.00  0.00           H
ATOM   1595  HB2 LEU A 687      34.480  57.820  67.050  1.00  0.00           H
ATOM   1596  CG  LEU A 687      32.830  59.270  67.370  1.00  0.00           C
ATOM   1597  HG  LEU A 687      33.590  60.070  67.520  1.00  0.00           H
ATOM   1598  CD1 LEU A 687      32.420  59.430  65.890  1.00  0.00           C
ATOM   1599 HD11 LEU A 687      31.820  60.370  65.800  1.00  0.00           H
ATOM   1600 HD12 LEU A 687      31.700  58.670  65.560  1.00  0.00           H
ATOM   1601 HD13 LEU A 687      33.360  59.310  65.310  1.00  0.00           H
ATOM   1602  CD2 LEU A 687      31.560  59.510  68.240  1.00  0.00           C
ATOM   1603 HD21 LEU A 687      31.760  59.460  69.340  1.00  0.00           H
ATOM   1604 HD22 LEU A 687      30.790  58.750  67.980  1.00  0.00           H
ATOM   1605 HD23 LEU A 687      31.210  60.530  67.970  1.00  0.00           H
ATOM   1606  C   LEU A 687      34.480  56.110  69.210  1.00  0.00           C
ATOM   1607  O   LEU A 687      35.690  55.810  69.290  1.00  0.00           O
ATOM   1608  N   SER A 688      33.590  55.090  69.160  1.00  0.00           N
ATOM   1609  HN  SER A 688      32.620  55.280  69.230  1.00  0.00           H
ATOM   1610  CA  SER A 688      34.020  53.700  69.170  1.00  0.00           C
ATOM   1611  HA  SER A 688      34.870  53.540  69.810  1.00  0.00           H
ATOM   1612  CB  SER A 688      32.980  52.810  69.760  1.00  0.00           C
ATOM   1613  HB1 SER A 688      32.060  52.810  69.140  1.00  0.00           H
ATOM   1614  HB2 SER A 688      32.820  53.160  70.810  1.00  0.00           H
ATOM   1615  OG  SER A 688      33.290  51.410  69.910  1.00  0.00           O
ATOM   1616  HG1 SER A 688      32.540  50.890  70.200  1.00  0.00           H
ATOM   1617  C   SER A 688      34.450  53.310  67.730  1.00  0.00           C
ATOM   1618  O   SER A 688      33.690  53.260  66.810  1.00  0.00           O
ATOM   1619  N   TYR A 689      35.810  53.250  67.560  1.00  0.00           N
ATOM   1620  HN  TYR A 689      36.440  53.390  68.320  1.00  0.00           H
ATOM   1621  CA  TYR A 689      36.430  52.980  66.310  1.00  0.00           C
ATOM   1622  HA  TYR A 689      36.080  53.720  65.610  1.00  0.00           H
ATOM   1623  CB  TYR A 689      38.050  53.130  66.360  1.00  0.00           C
ATOM   1624  HB1 TYR A 689      38.390  52.770  67.350  1.00  0.00           H
ATOM   1625  HB2 TYR A 689      38.280  54.220  66.350  1.00  0.00           H
ATOM   1626  CG  TYR A 689      38.840  52.420  65.250  1.00  0.00           C
ATOM   1627  CD1 TYR A 689      39.720  51.380  65.550  1.00  0.00           C
ATOM   1628  HD1 TYR A 689      39.650  50.900  66.510  1.00  0.00           H
ATOM   1629  CE1 TYR A 689      40.460  50.690  64.610  1.00  0.00           C
ATOM   1630  HE1 TYR A 689      41.060  49.860  64.930  1.00  0.00           H
ATOM   1631  CZ  TYR A 689      40.500  51.140  63.290  1.00  0.00           C
ATOM   1632  OH  TYR A 689      41.340  50.550  62.370  1.00  0.00           O
ATOM   1633  HH  TYR A 689      40.970  50.460  61.490  1.00  0.00           H
ATOM   1634  CD2 TYR A 689      38.850  52.890  63.900  1.00  0.00           C
ATOM   1635  HD2 TYR A 689      38.270  53.750  63.600  1.00  0.00           H
ATOM   1636  CE2 TYR A 689      39.630  52.240  62.930  1.00  0.00           C
ATOM   1637  HE2 TYR A 689      39.660  52.710  61.960  1.00  0.00           H
ATOM   1638  C   TYR A 689      36.100  51.660  65.710  1.00  0.00           C
ATOM   1639  O   TYR A 689      35.780  51.600  64.530  1.00  0.00           O
ATOM   1640  N   LEU A 690      36.140  50.590  66.470  1.00  0.00           N
ATOM   1641  HN  LEU A 690      36.350  50.530  67.440  1.00  0.00           H
ATOM   1642  CA  LEU A 690      35.670  49.270  66.040  1.00  0.00           C
ATOM   1643  HA  LEU A 690      36.280  48.860  65.250  1.00  0.00           H
ATOM   1644  CB  LEU A 690      35.890  48.310  67.120  1.00  0.00           C
ATOM   1645  HB1 LEU A 690      35.440  48.660  68.070  1.00  0.00           H
ATOM   1646  HB2 LEU A 690      36.980  48.400  67.350  1.00  0.00           H
ATOM   1647  CG  LEU A 690      35.690  46.780  66.870  1.00  0.00           C
ATOM   1648  HG  LEU A 690      34.620  46.500  66.870  1.00  0.00           H
ATOM   1649  CD1 LEU A 690      36.380  46.250  65.560  1.00  0.00           C
ATOM   1650 HD11 LEU A 690      36.210  45.150  65.510  1.00  0.00           H
ATOM   1651 HD12 LEU A 690      37.470  46.430  65.560  1.00  0.00           H
ATOM   1652 HD13 LEU A 690      35.910  46.750  64.680  1.00  0.00           H
ATOM   1653  CD2 LEU A 690      36.230  45.880  68.000  1.00  0.00           C
ATOM   1654 HD21 LEU A 690      36.130  46.340  69.010  1.00  0.00           H
ATOM   1655 HD22 LEU A 690      37.310  45.690  67.880  1.00  0.00           H
ATOM   1656 HD23 LEU A 690      35.770  44.860  68.030  1.00  0.00           H
ATOM   1657  C   LEU A 690      34.230  49.160  65.570  1.00  0.00           C
ATOM   1658  O   LEU A 690      33.910  48.690  64.530  1.00  0.00           O
ATOM   1659  N   SER A 691      33.250  49.690  66.360  1.00  0.00           N
ATOM   1660  HN  SER A 691      33.410  50.040  67.280  1.00  0.00           H
ATOM   1661  CA  SER A 691      31.840  49.660  66.050  1.00  0.00           C
ATOM   1662  HA  SER A 691      31.640  48.640  65.710  1.00  0.00           H
ATOM   1663  CB  SER A 691      30.870  50.100  67.210  1.00  0.00           C
ATOM   1664  HB1 SER A 691      31.120  51.170  67.410  1.00  0.00           H
ATOM   1665  HB2 SER A 691      31.170  49.530  68.110  1.00  0.00           H
ATOM   1666  OG  SER A 691      29.460  49.960  66.920  1.00  0.00           O
ATOM   1667  HG1 SER A 691      29.240  49.200  67.460  1.00  0.00           H
ATOM   1668  C   SER A 691      31.550  50.620  64.870  1.00  0.00           C
ATOM   1669  O   SER A 691      30.750  50.300  63.960  1.00  0.00           O
ATOM   1670  N   LEU A 692      32.270  51.800  64.850  1.00  0.00           N
ATOM   1671  HN  LEU A 692      32.890  52.000  65.610  1.00  0.00           H
ATOM   1672  CA  LEU A 692      32.170  52.710  63.690  1.00  0.00           C
ATOM   1673  HA  LEU A 692      31.160  52.940  63.380  1.00  0.00           H
ATOM   1674  CB  LEU A 692      32.690  54.150  63.970  1.00  0.00           C
ATOM   1675  HB1 LEU A 692      33.770  53.970  64.160  1.00  0.00           H
ATOM   1676  HB2 LEU A 692      32.040  54.510  64.800  1.00  0.00           H
ATOM   1677  CG  LEU A 692      32.480  55.240  62.840  1.00  0.00           C
ATOM   1678  HG  LEU A 692      33.160  54.960  62.000  1.00  0.00           H
ATOM   1679  CD1 LEU A 692      31.050  55.330  62.260  1.00  0.00           C
ATOM   1680 HD11 LEU A 692      30.360  55.950  62.870  1.00  0.00           H
ATOM   1681 HD12 LEU A 692      30.570  54.350  62.090  1.00  0.00           H
ATOM   1682 HD13 LEU A 692      31.120  55.910  61.310  1.00  0.00           H
ATOM   1683  CD2 LEU A 692      32.880  56.640  63.270  1.00  0.00           C
ATOM   1684 HD21 LEU A 692      33.980  56.760  63.130  1.00  0.00           H
ATOM   1685 HD22 LEU A 692      32.750  56.890  64.340  1.00  0.00           H
ATOM   1686 HD23 LEU A 692      32.510  57.490  62.670  1.00  0.00           H
ATOM   1687  C   LEU A 692      32.730  52.190  62.350  1.00  0.00           C
ATOM   1688  O   LEU A 692      32.020  52.150  61.320  1.00  0.00           O
ATOM   1689  N   ARG A 693      33.970  51.630  62.510  1.00  0.00           N
ATOM   1690  HN  ARG A 693      34.430  51.610  63.390  1.00  0.00           H
ATOM   1691  CA  ARG A 693      34.550  50.860  61.400  1.00  0.00           C
ATOM   1692  HA  ARG A 693      34.700  51.420  60.500  1.00  0.00           H
ATOM   1693  CB  ARG A 693      35.850  50.210  61.800  1.00  0.00           C
ATOM   1694  HB1 ARG A 693      35.730  49.560  62.700  1.00  0.00           H
ATOM   1695  HB2 ARG A 693      36.550  51.010  62.170  1.00  0.00           H
ATOM   1696  CG  ARG A 693      36.560  49.360  60.730  1.00  0.00           C
ATOM   1697  HG1 ARG A 693      36.930  50.130  60.030  1.00  0.00           H
ATOM   1698  HG2 ARG A 693      35.840  48.740  60.160  1.00  0.00           H
ATOM   1699  CD  ARG A 693      37.810  48.530  61.250  1.00  0.00           C
ATOM   1700  HD1 ARG A 693      37.470  47.810  62.030  1.00  0.00           H
ATOM   1701  HD2 ARG A 693      38.540  49.190  61.740  1.00  0.00           H
ATOM   1702  NE  ARG A 693      38.440  47.880  60.040  1.00  0.00           N
ATOM   1703  HE  ARG A 693      39.310  48.270  59.760  1.00  0.00           H
ATOM   1704  CZ  ARG A 693      38.330  46.640  59.650  1.00  0.00           C
ATOM   1705  NH1 ARG A 693      37.270  45.880  59.940  1.00  0.00           N
ATOM   1706 HH11 ARG A 693      36.620  46.190  60.630  1.00  0.00           H
ATOM   1707 HH12 ARG A 693      37.270  44.930  59.630  1.00  0.00           H
ATOM   1708  NH2 ARG A 693      39.340  46.110  58.980  1.00  0.00           N
ATOM   1709 HH21 ARG A 693      39.320  45.180  58.600  1.00  0.00           H
ATOM   1710 HH22 ARG A 693      40.190  46.610  58.900  1.00  0.00           H
ATOM   1711  C   ARG A 693      33.700  49.690  60.960  1.00  0.00           C
ATOM   1712  O   ARG A 693      33.420  49.540  59.750  1.00  0.00           O
ATOM   1713  N   THR A 694      33.160  48.900  61.950  1.00  0.00           N
ATOM   1714  HN  THR A 694      33.610  48.830  62.840  1.00  0.00           H
ATOM   1715  CA  THR A 694      32.230  47.830  61.620  1.00  0.00           C
ATOM   1716  HA  THR A 694      32.690  47.150  60.930  1.00  0.00           H
ATOM   1717  CB  THR A 694      31.790  46.940  62.850  1.00  0.00           C
ATOM   1718  HB  THR A 694      31.230  47.570  63.580  1.00  0.00           H
ATOM   1719  OG1 THR A 694      33.020  46.380  63.340  1.00  0.00           O
ATOM   1720  HG1 THR A 694      33.360  47.000  63.980  1.00  0.00           H
ATOM   1721  CG2 THR A 694      30.920  45.770  62.400  1.00  0.00           C
ATOM   1722 HG21 THR A 694      31.330  45.070  61.630  1.00  0.00           H
ATOM   1723 HG22 THR A 694      29.860  46.050  62.190  1.00  0.00           H
ATOM   1724 HG23 THR A 694      30.800  45.210  63.350  1.00  0.00           H
ATOM   1725  C   THR A 694      30.950  48.220  60.850  1.00  0.00           C
ATOM   1726  O   THR A 694      30.610  47.800  59.720  1.00  0.00           O
ATOM   1727  N   SER A 695      30.290  49.290  61.360  1.00  0.00           N
ATOM   1728  HN  SER A 695      30.650  49.610  62.230  1.00  0.00           H
ATOM   1729  CA  SER A 695      29.160  49.890  60.580  1.00  0.00           C
ATOM   1730  HA  SER A 695      28.450  49.070  60.560  1.00  0.00           H
ATOM   1731  CB  SER A 695      28.280  50.930  61.290  1.00  0.00           C
ATOM   1732  HB1 SER A 695      27.760  50.540  62.190  1.00  0.00           H
ATOM   1733  HB2 SER A 695      27.540  51.320  60.560  1.00  0.00           H
ATOM   1734  OG  SER A 695      29.010  52.040  61.790  1.00  0.00           O
ATOM   1735  HG1 SER A 695      29.640  51.790  62.460  1.00  0.00           H
ATOM   1736  C   SER A 695      29.520  50.380  59.160  1.00  0.00           C
ATOM   1737  O   SER A 695      28.730  50.160  58.220  1.00  0.00           O
ATOM   1738  N   ILE A 696      30.620  51.140  58.950  1.00  0.00           N
ATOM   1739  HN  ILE A 696      31.210  51.440  59.690  1.00  0.00           H
ATOM   1740  CA  ILE A 696      31.030  51.480  57.610  1.00  0.00           C
ATOM   1741  HA  ILE A 696      30.240  52.010  57.100  1.00  0.00           H
ATOM   1742  CB  ILE A 696      32.220  52.430  57.720  1.00  0.00           C
ATOM   1743  HB  ILE A 696      33.090  51.930  58.190  1.00  0.00           H
ATOM   1744  CG2 ILE A 696      32.790  52.810  56.280  1.00  0.00           C
ATOM   1745 HG21 ILE A 696      31.990  53.370  55.770  1.00  0.00           H
ATOM   1746 HG22 ILE A 696      32.960  51.890  55.680  1.00  0.00           H
ATOM   1747 HG23 ILE A 696      33.700  53.450  56.280  1.00  0.00           H
ATOM   1748  CG1 ILE A 696      31.950  53.720  58.380  1.00  0.00           C
ATOM   1749 HG11 ILE A 696      31.580  53.400  59.370  1.00  0.00           H
ATOM   1750 HG12 ILE A 696      31.140  54.340  57.920  1.00  0.00           H
ATOM   1751  CD  ILE A 696      33.210  54.540  58.650  1.00  0.00           C
ATOM   1752  HD1 ILE A 696      32.960  55.100  59.580  1.00  0.00           H
ATOM   1753  HD2 ILE A 696      33.570  55.170  57.810  1.00  0.00           H
ATOM   1754  HD3 ILE A 696      34.030  53.860  58.950  1.00  0.00           H
ATOM   1755  C   ILE A 696      31.270  50.370  56.670  1.00  0.00           C
ATOM   1756  O   ILE A 696      30.830  50.470  55.500  1.00  0.00           O
ATOM   1757  N   GLY A 697      31.970  49.300  57.160  1.00  0.00           N
ATOM   1758  HN  GLY A 697      32.440  49.460  58.020  1.00  0.00           H
ATOM   1759  CA  GLY A 697      32.310  48.090  56.350  1.00  0.00           C
ATOM   1760  HA1 GLY A 697      33.020  47.500  56.900  1.00  0.00           H
ATOM   1761  HA2 GLY A 697      32.580  48.420  55.350  1.00  0.00           H
ATOM   1762  C   GLY A 697      31.090  47.250  55.930  1.00  0.00           C
ATOM   1763  O   GLY A 697      30.960  46.610  54.850  1.00  0.00           O
ATOM   1764  N   LEU A 698      30.080  47.150  56.760  1.00  0.00           N
ATOM   1765  HN  LEU A 698      30.170  47.670  57.610  1.00  0.00           H
ATOM   1766  CA  LEU A 698      28.790  46.580  56.430  1.00  0.00           C
ATOM   1767  HA  LEU A 698      28.890  45.690  55.820  1.00  0.00           H
ATOM   1768  CB  LEU A 698      28.000  46.220  57.720  1.00  0.00           C
ATOM   1769  HB1 LEU A 698      27.110  45.780  57.210  1.00  0.00           H
ATOM   1770  HB2 LEU A 698      27.470  47.060  58.220  1.00  0.00           H
ATOM   1771  CG  LEU A 698      28.570  45.200  58.630  1.00  0.00           C
ATOM   1772  HG  LEU A 698      29.600  45.420  58.990  1.00  0.00           H
ATOM   1773  CD1 LEU A 698      27.670  44.930  59.890  1.00  0.00           C
ATOM   1774 HD11 LEU A 698      27.920  44.030  60.510  1.00  0.00           H
ATOM   1775 HD12 LEU A 698      26.610  44.750  59.590  1.00  0.00           H
ATOM   1776 HD13 LEU A 698      27.610  45.840  60.520  1.00  0.00           H
ATOM   1777  CD2 LEU A 698      28.650  43.920  57.850  1.00  0.00           C
ATOM   1778 HD21 LEU A 698      29.190  44.070  56.890  1.00  0.00           H
ATOM   1779 HD22 LEU A 698      27.590  43.690  57.580  1.00  0.00           H
ATOM   1780 HD23 LEU A 698      29.020  43.060  58.440  1.00  0.00           H
ATOM   1781  C   LEU A 698      27.940  47.430  55.450  1.00  0.00           C
ATOM   1782  O   LEU A 698      27.390  46.750  54.580  1.00  0.00           O
ATOM   1783  N   TRP A 699      27.810  48.800  55.420  1.00  0.00           N
ATOM   1784  HN  TRP A 699      28.300  49.390  56.060  1.00  0.00           H
ATOM   1785  CA  TRP A 699      27.160  49.500  54.290  1.00  0.00           C
ATOM   1786  HA  TRP A 699      26.170  49.110  54.110  1.00  0.00           H
ATOM   1787  CB  TRP A 699      27.250  51.080  54.630  1.00  0.00           C
ATOM   1788  HB1 TRP A 699      27.070  51.660  53.710  1.00  0.00           H
ATOM   1789  HB2 TRP A 699      28.270  51.320  54.980  1.00  0.00           H
ATOM   1790  CG  TRP A 699      26.170  51.640  55.570  1.00  0.00           C
ATOM   1791  CD1 TRP A 699      26.330  52.260  56.740  1.00  0.00           C
ATOM   1792  HD1 TRP A 699      27.310  52.350  57.210  1.00  0.00           H
ATOM   1793  NE1 TRP A 699      25.140  52.870  57.130  1.00  0.00           N
ATOM   1794  HE1 TRP A 699      24.970  53.400  57.940  1.00  0.00           H
ATOM   1795  CE2 TRP A 699      24.230  52.680  56.120  1.00  0.00           C
ATOM   1796  CD2 TRP A 699      24.830  51.880  55.160  1.00  0.00           C
ATOM   1797  CE3 TRP A 699      24.060  51.480  54.040  1.00  0.00           C
ATOM   1798  HE3 TRP A 699      24.560  51.050  53.190  1.00  0.00           H
ATOM   1799  CZ3 TRP A 699      22.730  51.910  53.950  1.00  0.00           C
ATOM   1800  HZ3 TRP A 699      22.110  51.750  53.090  1.00  0.00           H
ATOM   1801  CZ2 TRP A 699      22.870  53.110  56.000  1.00  0.00           C
ATOM   1802  HZ2 TRP A 699      22.440  53.680  56.810  1.00  0.00           H
ATOM   1803  CH2 TRP A 699      22.110  52.620  54.920  1.00  0.00           C
ATOM   1804  HH2 TRP A 699      21.040  52.800  54.910  1.00  0.00           H
ATOM   1805  C   TRP A 699      28.060  49.290  53.020  1.00  0.00           C
ATOM   1806  O   TRP A 699      27.570  49.130  51.920  1.00  0.00           O
ATOM   1807  N   THR A 700      29.390  49.330  53.220  1.00  0.00           N
ATOM   1808  HN  THR A 700      29.860  49.510  54.090  1.00  0.00           H
ATOM   1809  CA  THR A 700      30.280  49.060  52.120  1.00  0.00           C
ATOM   1810  HA  THR A 700      30.090  49.820  51.370  1.00  0.00           H
ATOM   1811  CB  THR A 700      31.730  49.110  52.490  1.00  0.00           C
ATOM   1812  HB  THR A 700      31.960  48.350  53.270  1.00  0.00           H
ATOM   1813  OG1 THR A 700      32.180  50.350  53.090  1.00  0.00           O
ATOM   1814  HG1 THR A 700      31.850  50.390  53.990  1.00  0.00           H
ATOM   1815  CG2 THR A 700      32.620  48.870  51.270  1.00  0.00           C
ATOM   1816 HG21 THR A 700      33.610  49.330  51.370  1.00  0.00           H
ATOM   1817 HG22 THR A 700      32.010  49.300  50.460  1.00  0.00           H
ATOM   1818 HG23 THR A 700      32.870  47.820  50.980  1.00  0.00           H
ATOM   1819  C   THR A 700      29.940  47.760  51.400  1.00  0.00           C
ATOM   1820  O   THR A 700      29.760  47.810  50.200  1.00  0.00           O
ATOM   1821  N   SER A 701      29.680  46.670  52.140  1.00  0.00           N
ATOM   1822  HN  SER A 701      29.860  46.650  53.120  1.00  0.00           H
ATOM   1823  CA  SER A 701      29.330  45.350  51.680  1.00  0.00           C
ATOM   1824  HA  SER A 701      29.990  45.100  50.850  1.00  0.00           H
ATOM   1825  CB  SER A 701      29.320  44.250  52.800  1.00  0.00           C
ATOM   1826  HB1 SER A 701      28.440  44.480  53.440  1.00  0.00           H
ATOM   1827  HB2 SER A 701      30.230  44.350  53.430  1.00  0.00           H
ATOM   1828  OG  SER A 701      29.290  42.920  52.320  1.00  0.00           O
ATOM   1829  HG1 SER A 701      30.110  42.850  51.830  1.00  0.00           H
ATOM   1830  C   SER A 701      28.030  45.290  50.960  1.00  0.00           C
ATOM   1831  O   SER A 701      27.890  44.630  49.900  1.00  0.00           O
ATOM   1832  N   PHE A 702      27.030  45.940  51.560  1.00  0.00           N
ATOM   1833  HN  PHE A 702      27.200  46.270  52.490  1.00  0.00           H
ATOM   1834  CA  PHE A 702      25.720  46.220  50.940  1.00  0.00           C
ATOM   1835  HA  PHE A 702      25.220  45.280  50.830  1.00  0.00           H
ATOM   1836  CB  PHE A 702      24.880  46.970  52.020  1.00  0.00           C
ATOM   1837  HB1 PHE A 702      25.500  47.810  52.400  1.00  0.00           H
ATOM   1838  HB2 PHE A 702      24.720  46.450  52.990  1.00  0.00           H
ATOM   1839  CG  PHE A 702      23.480  47.300  51.500  1.00  0.00           C
ATOM   1840  CD1 PHE A 702      22.960  48.600  51.840  1.00  0.00           C
ATOM   1841  HD1 PHE A 702      23.560  49.230  52.470  1.00  0.00           H
ATOM   1842  CE1 PHE A 702      21.670  48.980  51.460  1.00  0.00           C
ATOM   1843  HE1 PHE A 702      21.280  49.930  51.790  1.00  0.00           H
ATOM   1844  CZ  PHE A 702      20.780  48.010  50.940  1.00  0.00           C
ATOM   1845  HZ  PHE A 702      19.740  48.290  50.810  1.00  0.00           H
ATOM   1846  CD2 PHE A 702      22.620  46.430  50.840  1.00  0.00           C
ATOM   1847  HD2 PHE A 702      22.930  45.450  50.530  1.00  0.00           H
ATOM   1848  CE2 PHE A 702      21.270  46.720  50.590  1.00  0.00           C
ATOM   1849  HE2 PHE A 702      20.650  45.970  50.100  1.00  0.00           H
ATOM   1850  C   PHE A 702      25.770  46.980  49.610  1.00  0.00           C
ATOM   1851  O   PHE A 702      25.250  46.580  48.620  1.00  0.00           O
ATOM   1852  N   LEU A 703      26.400  48.110  49.530  1.00  0.00           N
ATOM   1853  HN  LEU A 703      26.830  48.510  50.340  1.00  0.00           H
ATOM   1854  CA  LEU A 703      26.610  48.880  48.400  1.00  0.00           C
ATOM   1855  HA  LEU A 703      25.700  49.160  47.910  1.00  0.00           H
ATOM   1856  CB  LEU A 703      27.390  50.260  48.720  1.00  0.00           C
ATOM   1857  HB1 LEU A 703      27.620  50.770  47.760  1.00  0.00           H
ATOM   1858  HB2 LEU A 703      28.390  50.050  49.140  1.00  0.00           H
ATOM   1859  CG  LEU A 703      26.520  51.190  49.610  1.00  0.00           C
ATOM   1860  HG  LEU A 703      26.180  50.650  50.530  1.00  0.00           H
ATOM   1861  CD1 LEU A 703      27.370  52.310  50.060  1.00  0.00           C
ATOM   1862 HD11 LEU A 703      28.290  51.840  50.480  1.00  0.00           H
ATOM   1863 HD12 LEU A 703      26.820  52.990  50.740  1.00  0.00           H
ATOM   1864 HD13 LEU A 703      27.590  52.850  49.120  1.00  0.00           H
ATOM   1865  CD2 LEU A 703      25.200  51.750  48.960  1.00  0.00           C
ATOM   1866 HD21 LEU A 703      24.590  50.910  48.580  1.00  0.00           H
ATOM   1867 HD22 LEU A 703      25.480  52.480  48.170  1.00  0.00           H
ATOM   1868 HD23 LEU A 703      24.640  52.310  49.740  1.00  0.00           H
ATOM   1869  C   LEU A 703      27.270  48.130  47.280  1.00  0.00           C
ATOM   1870  O   LEU A 703      26.930  48.320  46.110  1.00  0.00           O
ATOM   1871  N   CYS A 704      28.250  47.290  47.520  1.00  0.00           N
ATOM   1872  HN  CYS A 704      28.480  47.140  48.480  1.00  0.00           H
ATOM   1873  CA  CYS A 704      28.810  46.460  46.540  1.00  0.00           C
ATOM   1874  HA  CYS A 704      29.230  47.090  45.770  1.00  0.00           H
ATOM   1875  CB  CYS A 704      29.950  45.590  47.210  1.00  0.00           C
ATOM   1876  HB1 CYS A 704      30.290  44.780  46.520  1.00  0.00           H
ATOM   1877  HB2 CYS A 704      29.520  45.080  48.080  1.00  0.00           H
ATOM   1878  SG  CYS A 704      31.440  46.520  47.680  1.00  0.00           S
ATOM   1879  HG1 CYS A 704      30.860  47.480  48.390  1.00  0.00           H
ATOM   1880  C   CYS A 704      27.800  45.490  45.850  1.00  0.00           C
ATOM   1881  O   CYS A 704      27.680  45.410  44.600  1.00  0.00           O
ATOM   1882  N   ILE A 705      26.890  44.790  46.650  1.00  0.00           N
ATOM   1883  HN  ILE A 705      26.860  45.040  47.620  1.00  0.00           H
ATOM   1884  CA  ILE A 705      25.910  43.830  46.190  1.00  0.00           C
ATOM   1885  HA  ILE A 705      26.420  43.060  45.640  1.00  0.00           H
ATOM   1886  CB  ILE A 705      25.220  43.100  47.380  1.00  0.00           C
ATOM   1887  HB  ILE A 705      24.840  43.950  47.980  1.00  0.00           H
ATOM   1888  CG2 ILE A 705      23.960  42.290  46.960  1.00  0.00           C
ATOM   1889 HG21 ILE A 705      23.050  42.930  46.870  1.00  0.00           H
ATOM   1890 HG22 ILE A 705      23.760  41.610  47.810  1.00  0.00           H
ATOM   1891 HG23 ILE A 705      24.260  41.690  46.080  1.00  0.00           H
ATOM   1892  CG1 ILE A 705      26.240  42.210  48.210  1.00  0.00           C
ATOM   1893 HG11 ILE A 705      27.280  42.590  48.080  1.00  0.00           H
ATOM   1894 HG12 ILE A 705      26.340  41.180  47.790  1.00  0.00           H
ATOM   1895  CD  ILE A 705      25.860  42.140  49.670  1.00  0.00           C
ATOM   1896  HD1 ILE A 705      24.890  41.640  49.880  1.00  0.00           H
ATOM   1897  HD2 ILE A 705      25.750  43.180  50.050  1.00  0.00           H
ATOM   1898  HD3 ILE A 705      26.710  41.780  50.280  1.00  0.00           H
ATOM   1899  C   ILE A 705      24.930  44.600  45.340  1.00  0.00           C
ATOM   1900  O   ILE A 705      24.670  44.100  44.230  1.00  0.00           O
ATOM   1901  N   VAL A 706      24.470  45.820  45.770  1.00  0.00           N
ATOM   1902  HN  VAL A 706      24.540  46.110  46.730  1.00  0.00           H
ATOM   1903  CA  VAL A 706      23.630  46.840  45.070  1.00  0.00           C
ATOM   1904  HA  VAL A 706      22.700  46.380  44.750  1.00  0.00           H
ATOM   1905  CB  VAL A 706      23.230  48.050  45.950  1.00  0.00           C
ATOM   1906  HB  VAL A 706      24.170  48.520  46.320  1.00  0.00           H
ATOM   1907  CG1 VAL A 706      22.440  49.060  45.060  1.00  0.00           C
ATOM   1908 HG11 VAL A 706      23.230  49.580  44.480  1.00  0.00           H
ATOM   1909 HG12 VAL A 706      21.930  49.700  45.820  1.00  0.00           H
ATOM   1910 HG13 VAL A 706      21.630  48.630  44.440  1.00  0.00           H
ATOM   1911  CG2 VAL A 706      22.380  47.440  47.060  1.00  0.00           C
ATOM   1912 HG21 VAL A 706      22.160  48.260  47.790  1.00  0.00           H
ATOM   1913 HG22 VAL A 706      22.990  46.750  47.680  1.00  0.00           H
ATOM   1914 HG23 VAL A 706      21.500  46.930  46.630  1.00  0.00           H
ATOM   1915  C   VAL A 706      24.240  47.240  43.780  1.00  0.00           C
ATOM   1916  O   VAL A 706      23.530  47.370  42.790  1.00  0.00           O
ATOM   1917  N   LEU A 707      25.560  47.560  43.770  1.00  0.00           N
ATOM   1918  HN  LEU A 707      26.080  47.490  44.620  1.00  0.00           H
ATOM   1919  CA  LEU A 707      26.230  48.120  42.650  1.00  0.00           C
ATOM   1920  HA  LEU A 707      25.730  49.050  42.420  1.00  0.00           H
ATOM   1921  CB  LEU A 707      27.700  48.440  42.900  1.00  0.00           C
ATOM   1922  HB1 LEU A 707      28.190  47.580  43.380  1.00  0.00           H
ATOM   1923  HB2 LEU A 707      27.700  49.110  43.780  1.00  0.00           H
ATOM   1924  CG  LEU A 707      28.480  49.080  41.780  1.00  0.00           C
ATOM   1925  HG  LEU A 707      28.710  48.320  41.010  1.00  0.00           H
ATOM   1926  CD1 LEU A 707      27.770  50.260  41.090  1.00  0.00           C
ATOM   1927 HD11 LEU A 707      28.460  50.410  40.230  1.00  0.00           H
ATOM   1928 HD12 LEU A 707      27.780  51.150  41.750  1.00  0.00           H
ATOM   1929 HD13 LEU A 707      26.820  49.930  40.630  1.00  0.00           H
ATOM   1930  CD2 LEU A 707      29.850  49.430  42.310  1.00  0.00           C
ATOM   1931 HD21 LEU A 707      29.800  50.230  43.090  1.00  0.00           H
ATOM   1932 HD22 LEU A 707      30.390  49.890  41.460  1.00  0.00           H
ATOM   1933 HD23 LEU A 707      30.460  48.570  42.640  1.00  0.00           H
ATOM   1934  C   LEU A 707      26.230  47.210  41.460  1.00  0.00           C
ATOM   1935  O   LEU A 707      25.900  47.710  40.390  1.00  0.00           O
ATOM   1936  N   VAL A 708      26.570  45.920  41.640  1.00  0.00           N
ATOM   1937  HN  VAL A 708      27.050  45.700  42.480  1.00  0.00           H
ATOM   1938  CA  VAL A 708      26.540  44.920  40.610  1.00  0.00           C
ATOM   1939  HA  VAL A 708      27.130  45.270  39.770  1.00  0.00           H
ATOM   1940  CB  VAL A 708      27.200  43.620  41.180  1.00  0.00           C
ATOM   1941  HB  VAL A 708      26.570  43.240  42.010  1.00  0.00           H
ATOM   1942  CG1 VAL A 708      27.170  42.450  40.210  1.00  0.00           C
ATOM   1943 HG11 VAL A 708      27.570  42.890  39.280  1.00  0.00           H
ATOM   1944 HG12 VAL A 708      26.210  41.920  40.020  1.00  0.00           H
ATOM   1945 HG13 VAL A 708      27.880  41.650  40.500  1.00  0.00           H
ATOM   1946  CG2 VAL A 708      28.610  43.890  41.550  1.00  0.00           C
ATOM   1947 HG21 VAL A 708      28.660  44.640  42.360  1.00  0.00           H
ATOM   1948 HG22 VAL A 708      29.220  44.370  40.750  1.00  0.00           H
ATOM   1949 HG23 VAL A 708      29.020  42.910  41.830  1.00  0.00           H
ATOM   1950  C   VAL A 708      25.170  44.680  40.160  1.00  0.00           C
ATOM   1951  O   VAL A 708      24.970  44.540  38.970  1.00  0.00           O
ATOM   1952  N   ALA A 709      24.070  44.720  40.930  1.00  0.00           N
ATOM   1953  HN  ALA A 709      24.200  44.950  41.890  1.00  0.00           H
ATOM   1954  CA  ALA A 709      22.760  44.380  40.400  1.00  0.00           C
ATOM   1955  HA  ALA A 709      22.950  43.520  39.780  1.00  0.00           H
ATOM   1956  CB  ALA A 709      21.860  44.030  41.620  1.00  0.00           C
ATOM   1957  HB1 ALA A 709      20.830  43.660  41.400  1.00  0.00           H
ATOM   1958  HB2 ALA A 709      21.740  44.820  42.410  1.00  0.00           H
ATOM   1959  HB3 ALA A 709      22.330  43.230  42.230  1.00  0.00           H
ATOM   1960  C   ALA A 709      22.080  45.480  39.660  1.00  0.00           C
ATOM   1961  O   ALA A 709      21.080  45.300  39.020  1.00  0.00           O
ATOM   1962  N   THR A 710      22.640  46.740  39.670  1.00  0.00           N
ATOM   1963  HN  THR A 710      23.590  46.830  39.970  1.00  0.00           H
ATOM   1964  CA  THR A 710      22.000  47.980  39.140  1.00  0.00           C
ATOM   1965  HA  THR A 710      21.000  47.710  38.850  1.00  0.00           H
ATOM   1966  CB  THR A 710      21.880  49.010  40.240  1.00  0.00           C
ATOM   1967  HB  THR A 710      21.500  50.000  39.900  1.00  0.00           H
ATOM   1968  OG1 THR A 710      23.190  49.250  40.850  1.00  0.00           O
ATOM   1969  HG1 THR A 710      23.410  48.530  41.440  1.00  0.00           H
ATOM   1970  CG2 THR A 710      20.910  48.480  41.350  1.00  0.00           C
ATOM   1971 HG21 THR A 710      19.930  48.300  40.860  1.00  0.00           H
ATOM   1972 HG22 THR A 710      20.670  49.270  42.100  1.00  0.00           H
ATOM   1973 HG23 THR A 710      21.280  47.560  41.860  1.00  0.00           H
ATOM   1974  C   THR A 710      22.820  48.490  37.950  1.00  0.00           C
ATOM   1975  O   THR A 710      22.490  49.530  37.410  1.00  0.00           O
ATOM   1976  N   ASP A 711      23.790  47.670  37.460  1.00  0.00           N
ATOM   1977  HN  ASP A 711      23.890  46.760  37.870  1.00  0.00           H
ATOM   1978  CA  ASP A 711      24.720  47.950  36.320  1.00  0.00           C
ATOM   1979  HA  ASP A 711      25.190  47.000  36.060  1.00  0.00           H
ATOM   1980  CB  ASP A 711      23.970  48.440  35.030  1.00  0.00           C
ATOM   1981  HB1 ASP A 711      23.230  49.260  35.160  1.00  0.00           H
ATOM   1982  HB2 ASP A 711      23.320  47.620  34.660  1.00  0.00           H
ATOM   1983  CG  ASP A 711      24.850  48.760  33.820  1.00  0.00           C
ATOM   1984  OD1 ASP A 711      24.400  49.380  32.880  1.00  0.00           O
ATOM   1985  OD2 ASP A 711      26.020  48.220  33.860  1.00  0.00           O
ATOM   1986  C   ASP A 711      25.780  48.930  36.800  1.00  0.00           C
ATOM   1987  O   ASP A 711      25.550  50.070  37.170  1.00  0.00           O
ATOM   1988  N   ALA A 712      27.070  48.540  36.670  1.00  0.00           N
ATOM   1989  HN  ALA A 712      27.260  47.690  36.180  1.00  0.00           H
ATOM   1990  CA  ALA A 712      28.240  49.270  37.210  1.00  0.00           C
ATOM   1991  HA  ALA A 712      28.020  49.810  38.110  1.00  0.00           H
ATOM   1992  CB  ALA A 712      29.470  48.290  37.400  1.00  0.00           C
ATOM   1993  HB1 ALA A 712      30.420  48.830  37.600  1.00  0.00           H
ATOM   1994  HB2 ALA A 712      29.590  47.760  36.430  1.00  0.00           H
ATOM   1995  HB3 ALA A 712      29.330  47.610  38.270  1.00  0.00           H
ATOM   1996  C   ALA A 712      28.610  50.410  36.210  1.00  0.00           C
ATOM   1997  O   ALA A 712      29.370  51.330  36.530  1.00  0.00           O
ATOM   1998  N   SER A 713      28.100  50.360  35.000  1.00  0.00           N
ATOM   1999  HN  SER A 713      27.350  49.700  34.910  1.00  0.00           H
ATOM   2000  CA  SER A 713      28.300  51.320  33.930  1.00  0.00           C
ATOM   2001  HA  SER A 713      29.330  51.120  33.650  1.00  0.00           H
ATOM   2002  CB  SER A 713      27.460  51.150  32.550  1.00  0.00           C
ATOM   2003  HB1 SER A 713      27.790  51.950  31.850  1.00  0.00           H
ATOM   2004  HB2 SER A 713      26.410  51.370  32.850  1.00  0.00           H
ATOM   2005  OG  SER A 713      27.540  49.790  32.110  1.00  0.00           O
ATOM   2006  HG1 SER A 713      27.130  49.280  32.810  1.00  0.00           H
ATOM   2007  C   SER A 713      28.280  52.810  34.270  1.00  0.00           C
ATOM   2008  O   SER A 713      29.120  53.540  33.860  1.00  0.00           O
ATOM   2009  N   SER A 714      27.400  53.350  35.030  1.00  0.00           N
ATOM   2010  HN  SER A 714      26.640  52.780  35.320  1.00  0.00           H
ATOM   2011  CA  SER A 714      27.520  54.730  35.490  1.00  0.00           C
ATOM   2012  HA  SER A 714      27.430  55.380  34.630  1.00  0.00           H
ATOM   2013  CB  SER A 714      26.140  55.130  36.270  1.00  0.00           C
ATOM   2014  HB1 SER A 714      26.160  56.190  36.560  1.00  0.00           H
ATOM   2015  HB2 SER A 714      26.010  54.470  37.160  1.00  0.00           H
ATOM   2016  OG  SER A 714      25.000  54.980  35.440  1.00  0.00           O
ATOM   2017  HG1 SER A 714      24.860  54.030  35.460  1.00  0.00           H
ATOM   2018  C   SER A 714      28.690  55.260  36.350  1.00  0.00           C
ATOM   2019  O   SER A 714      29.170  56.360  36.200  1.00  0.00           O
ATOM   2020  N   LEU A 715      29.190  54.400  37.180  1.00  0.00           N
ATOM   2021  HN  LEU A 715      28.810  53.470  37.220  1.00  0.00           H
ATOM   2022  CA  LEU A 715      30.460  54.540  37.890  1.00  0.00           C
ATOM   2023  HA  LEU A 715      30.370  55.520  38.330  1.00  0.00           H
ATOM   2024  CB  LEU A 715      30.590  53.480  38.990  1.00  0.00           C
ATOM   2025  HB1 LEU A 715      30.580  52.460  38.530  1.00  0.00           H
ATOM   2026  HB2 LEU A 715      29.570  53.450  39.410  1.00  0.00           H
ATOM   2027  CG  LEU A 715      31.600  53.520  40.030  1.00  0.00           C
ATOM   2028  HG  LEU A 715      32.520  53.100  39.580  1.00  0.00           H
ATOM   2029  CD1 LEU A 715      31.930  54.950  40.500  1.00  0.00           C
ATOM   2030 HD11 LEU A 715      32.610  55.460  39.790  1.00  0.00           H
ATOM   2031 HD12 LEU A 715      32.570  54.910  41.400  1.00  0.00           H
ATOM   2032 HD13 LEU A 715      31.030  55.540  40.800  1.00  0.00           H
ATOM   2033  CD2 LEU A 715      31.050  52.670  41.240  1.00  0.00           C
ATOM   2034 HD21 LEU A 715      31.690  52.970  42.110  1.00  0.00           H
ATOM   2035 HD22 LEU A 715      31.170  51.620  40.900  1.00  0.00           H
ATOM   2036 HD23 LEU A 715      29.980  52.870  41.420  1.00  0.00           H
ATOM   2037  C   LEU A 715      31.550  54.460  37.010  1.00  0.00           C
ATOM   2038  O   LEU A 715      32.470  55.290  37.140  1.00  0.00           O
ATOM   2039  N   VAL A 716      31.600  53.630  35.920  1.00  0.00           N
ATOM   2040  HN  VAL A 716      30.820  53.030  35.760  1.00  0.00           H
ATOM   2041  CA  VAL A 716      32.620  53.540  34.930  1.00  0.00           C
ATOM   2042  HA  VAL A 716      33.470  53.060  35.390  1.00  0.00           H
ATOM   2043  CB  VAL A 716      32.420  52.500  33.770  1.00  0.00           C
ATOM   2044  HB  VAL A 716      31.400  52.670  33.350  1.00  0.00           H
ATOM   2045  CG1 VAL A 716      33.450  52.690  32.630  1.00  0.00           C
ATOM   2046 HG11 VAL A 716      33.520  51.780  31.990  1.00  0.00           H
ATOM   2047 HG12 VAL A 716      34.400  53.010  33.110  1.00  0.00           H
ATOM   2048 HG13 VAL A 716      33.210  53.510  31.900  1.00  0.00           H
ATOM   2049  CG2 VAL A 716      32.410  51.090  34.340  1.00  0.00           C
ATOM   2050 HG21 VAL A 716      32.010  50.370  33.600  1.00  0.00           H
ATOM   2051 HG22 VAL A 716      31.700  51.130  35.200  1.00  0.00           H
ATOM   2052 HG23 VAL A 716      33.440  50.860  34.660  1.00  0.00           H
ATOM   2053  C   VAL A 716      32.890  54.960  34.330  1.00  0.00           C
ATOM   2054  O   VAL A 716      33.970  55.410  34.040  1.00  0.00           O
ATOM   2055  N   CYS A 717      31.750  55.590  34.020  1.00  0.00           N
ATOM   2056  HN  CYS A 717      30.920  55.090  34.250  1.00  0.00           H
ATOM   2057  CA  CYS A 717      31.650  56.910  33.550  1.00  0.00           C
ATOM   2058  HA  CYS A 717      32.130  56.870  32.580  1.00  0.00           H
ATOM   2059  CB  CYS A 717      30.180  57.360  33.270  1.00  0.00           C
ATOM   2060  HB1 CYS A 717      30.120  58.330  32.730  1.00  0.00           H
ATOM   2061  HB2 CYS A 717      29.680  57.480  34.250  1.00  0.00           H
ATOM   2062  SG  CYS A 717      29.180  56.160  32.340  1.00  0.00           S
ATOM   2063  HG1 CYS A 717      29.070  55.270  33.320  1.00  0.00           H
ATOM   2064  C   CYS A 717      32.360  57.990  34.410  1.00  0.00           C
ATOM   2065  O   CYS A 717      33.090  58.770  33.810  1.00  0.00           O
ATOM   2066  N   TYR A 718      32.020  58.050  35.770  1.00  0.00           N
ATOM   2067  HN  TYR A 718      31.430  57.330  36.100  1.00  0.00           H
ATOM   2068  CA  TYR A 718      32.560  58.950  36.720  1.00  0.00           C
ATOM   2069  HA  TYR A 718      32.440  59.880  36.200  1.00  0.00           H
ATOM   2070  CB  TYR A 718      31.730  58.890  38.080  1.00  0.00           C
ATOM   2071  HB1 TYR A 718      31.560  57.850  38.440  1.00  0.00           H
ATOM   2072  HB2 TYR A 718      30.740  59.310  37.820  1.00  0.00           H
ATOM   2073  CG  TYR A 718      32.360  59.680  39.230  1.00  0.00           C
ATOM   2074  CD1 TYR A 718      32.840  58.990  40.310  1.00  0.00           C
ATOM   2075  HD1 TYR A 718      33.000  57.920  40.290  1.00  0.00           H
ATOM   2076  CE1 TYR A 718      33.260  59.700  41.450  1.00  0.00           C
ATOM   2077  HE1 TYR A 718      33.550  59.120  42.300  1.00  0.00           H
ATOM   2078  CZ  TYR A 718      33.220  61.110  41.460  1.00  0.00           C
ATOM   2079  OH  TYR A 718      33.580  61.840  42.590  1.00  0.00           O
ATOM   2080  HH  TYR A 718      33.950  62.670  42.300  1.00  0.00           H
ATOM   2081  CD2 TYR A 718      32.320  61.040  39.280  1.00  0.00           C
ATOM   2082  HD2 TYR A 718      31.930  61.700  38.520  1.00  0.00           H
ATOM   2083  CE2 TYR A 718      32.850  61.810  40.300  1.00  0.00           C
ATOM   2084  HE2 TYR A 718      32.760  62.880  40.290  1.00  0.00           H
ATOM   2085  C   TYR A 718      34.040  58.940  36.980  1.00  0.00           C
ATOM   2086  O   TYR A 718      34.640  60.000  37.180  1.00  0.00           O
ATOM   2087  N   ILE A 719      34.580  57.710  36.950  1.00  0.00           N
ATOM   2088  HN  ILE A 719      34.050  56.910  36.710  1.00  0.00           H
ATOM   2089  CA  ILE A 719      36.010  57.520  37.100  1.00  0.00           C
ATOM   2090  HA  ILE A 719      36.250  57.880  38.100  1.00  0.00           H
ATOM   2091  CB  ILE A 719      36.360  55.960  37.060  1.00  0.00           C
ATOM   2092  HB  ILE A 719      35.920  55.540  36.130  1.00  0.00           H
ATOM   2093  CG2 ILE A 719      37.810  55.630  36.930  1.00  0.00           C
ATOM   2094 HG21 ILE A 719      38.320  56.260  36.160  1.00  0.00           H
ATOM   2095 HG22 ILE A 719      38.020  54.600  36.590  1.00  0.00           H
ATOM   2096 HG23 ILE A 719      38.280  55.770  37.930  1.00  0.00           H
ATOM   2097  CG1 ILE A 719      35.940  55.120  38.330  1.00  0.00           C
ATOM   2098 HG11 ILE A 719      36.630  54.240  38.380  1.00  0.00           H
ATOM   2099 HG12 ILE A 719      34.950  54.630  38.230  1.00  0.00           H
ATOM   2100  CD  ILE A 719      35.780  55.910  39.620  1.00  0.00           C
ATOM   2101  HD1 ILE A 719      35.670  55.120  40.400  1.00  0.00           H
ATOM   2102  HD2 ILE A 719      34.880  56.540  39.470  1.00  0.00           H
ATOM   2103  HD3 ILE A 719      36.620  56.610  39.850  1.00  0.00           H
ATOM   2104  C   ILE A 719      36.880  58.370  36.100  1.00  0.00           C
ATOM   2105  O   ILE A 719      36.720  58.370  34.880  1.00  0.00           O
ATOM   2106  N   THR A 720      37.870  59.160  36.560  1.00  0.00           N
ATOM   2107  HN  THR A 720      38.240  59.060  37.470  1.00  0.00           H
ATOM   2108  CA  THR A 720      38.710  59.980  35.720  1.00  0.00           C
ATOM   2109  HA  THR A 720      38.840  59.400  34.830  1.00  0.00           H
ATOM   2110  CB  THR A 720      38.030  61.340  35.290  1.00  0.00           C
ATOM   2111  HB  THR A 720      37.100  61.130  34.710  1.00  0.00           H
ATOM   2112  OG1 THR A 720      38.840  62.280  34.550  1.00  0.00           O
ATOM   2113  HG1 THR A 720      39.120  61.860  33.730  1.00  0.00           H
ATOM   2114  CG2 THR A 720      37.690  62.120  36.580  1.00  0.00           C
ATOM   2115 HG21 THR A 720      36.650  61.790  36.810  1.00  0.00           H
ATOM   2116 HG22 THR A 720      37.650  63.200  36.340  1.00  0.00           H
ATOM   2117 HG23 THR A 720      38.380  61.940  37.430  1.00  0.00           H
ATOM   2118  C   THR A 720      40.050  60.160  36.290  1.00  0.00           C
ATOM   2119  O   THR A 720      40.220  60.000  37.490  1.00  0.00           O
ATOM   2120  N   ARG A 721      41.140  60.260  35.480  1.00  0.00           N
ATOM   2121  HN  ARG A 721      41.050  60.520  34.530  1.00  0.00           H
ATOM   2122  CA  ARG A 721      42.500  59.810  35.930  1.00  0.00           C
ATOM   2123  HA  ARG A 721      42.360  58.790  36.290  1.00  0.00           H
ATOM   2124  CB  ARG A 721      43.570  59.760  34.840  1.00  0.00           C
ATOM   2125  HB1 ARG A 721      44.570  59.600  35.300  1.00  0.00           H
ATOM   2126  HB2 ARG A 721      43.640  60.770  34.370  1.00  0.00           H
ATOM   2127  CG  ARG A 721      43.370  58.740  33.720  1.00  0.00           C
ATOM   2128  HG1 ARG A 721      43.970  58.920  32.810  1.00  0.00           H
ATOM   2129  HG2 ARG A 721      42.360  58.890  33.290  1.00  0.00           H
ATOM   2130  CD  ARG A 721      43.530  57.140  34.010  1.00  0.00           C
ATOM   2131  HD1 ARG A 721      43.170  56.580  33.130  1.00  0.00           H
ATOM   2132  HD2 ARG A 721      42.900  56.710  34.820  1.00  0.00           H
ATOM   2133  NE  ARG A 721      44.920  56.710  34.200  1.00  0.00           N
ATOM   2134  HE  ARG A 721      45.660  57.090  33.640  1.00  0.00           H
ATOM   2135  CZ  ARG A 721      45.410  56.320  35.390  1.00  0.00           C
ATOM   2136  NH1 ARG A 721      44.670  56.030  36.480  1.00  0.00           N
ATOM   2137 HH11 ARG A 721      43.680  55.980  36.400  1.00  0.00           H
ATOM   2138 HH12 ARG A 721      45.040  55.720  37.350  1.00  0.00           H
ATOM   2139  NH2 ARG A 721      46.680  56.150  35.650  1.00  0.00           N
ATOM   2140 HH21 ARG A 721      47.370  56.100  34.930  1.00  0.00           H
ATOM   2141 HH22 ARG A 721      47.050  56.110  36.580  1.00  0.00           H
ATOM   2142  C   ARG A 721      43.130  60.600  37.150  1.00  0.00           C
ATOM   2143  O   ARG A 721      43.680  59.940  38.010  1.00  0.00           O
ATOM   2144  N   PHE A 722      43.040  61.920  37.280  1.00  0.00           N
ATOM   2145  HN  PHE A 722      42.530  62.400  36.580  1.00  0.00           H
ATOM   2146  CA  PHE A 722      43.490  62.700  38.450  1.00  0.00           C
ATOM   2147  HA  PHE A 722      44.530  62.400  38.480  1.00  0.00           H
ATOM   2148  CB  PHE A 722      43.380  64.170  38.140  1.00  0.00           C
ATOM   2149  HB1 PHE A 722      42.380  64.530  37.840  1.00  0.00           H
ATOM   2150  HB2 PHE A 722      44.000  64.280  37.210  1.00  0.00           H
ATOM   2151  CG  PHE A 722      43.880  65.040  39.260  1.00  0.00           C
ATOM   2152  CD1 PHE A 722      45.270  65.120  39.440  1.00  0.00           C
ATOM   2153  HD1 PHE A 722      46.000  64.710  38.760  1.00  0.00           H
ATOM   2154  CE1 PHE A 722      45.750  65.790  40.590  1.00  0.00           C
ATOM   2155  HE1 PHE A 722      46.820  65.830  40.730  1.00  0.00           H
ATOM   2156  CZ  PHE A 722      44.920  66.170  41.570  1.00  0.00           C
ATOM   2157  HZ  PHE A 722      45.220  66.660  42.490  1.00  0.00           H
ATOM   2158  CD2 PHE A 722      43.010  65.600  40.120  1.00  0.00           C
ATOM   2159  HD2 PHE A 722      41.940  65.450  39.980  1.00  0.00           H
ATOM   2160  CE2 PHE A 722      43.480  66.130  41.340  1.00  0.00           C
ATOM   2161  HE2 PHE A 722      42.720  66.390  42.080  1.00  0.00           H
ATOM   2162  C   PHE A 722      42.860  62.300  39.780  1.00  0.00           C
ATOM   2163  O   PHE A 722      43.620  62.300  40.780  1.00  0.00           O
ATOM   2164  N   THR A 723      41.630  61.790  39.850  1.00  0.00           N
ATOM   2165  HN  THR A 723      41.130  61.740  38.990  1.00  0.00           H
ATOM   2166  CA  THR A 723      41.060  61.220  41.070  1.00  0.00           C
ATOM   2167  HA  THR A 723      41.130  61.940  41.870  1.00  0.00           H
ATOM   2168  CB  THR A 723      39.560  60.990  41.000  1.00  0.00           C
ATOM   2169  HB  THR A 723      39.240  60.140  40.350  1.00  0.00           H
ATOM   2170  OG1 THR A 723      39.020  62.060  40.320  1.00  0.00           O
ATOM   2171  HG1 THR A 723      38.110  62.000  40.630  1.00  0.00           H
ATOM   2172  CG2 THR A 723      38.930  60.890  42.430  1.00  0.00           C
ATOM   2173 HG21 THR A 723      39.280  59.920  42.850  1.00  0.00           H
ATOM   2174 HG22 THR A 723      37.820  60.900  42.350  1.00  0.00           H
ATOM   2175 HG23 THR A 723      39.250  61.690  43.120  1.00  0.00           H
ATOM   2176  C   THR A 723      41.850  59.940  41.490  1.00  0.00           C
ATOM   2177  O   THR A 723      42.260  59.820  42.660  1.00  0.00           O
ATOM   2178  N   GLU A 724      42.150  59.090  40.480  1.00  0.00           N
ATOM   2179  HN  GLU A 724      41.650  59.310  39.660  1.00  0.00           H
ATOM   2180  CA  GLU A 724      42.950  57.960  40.650  1.00  0.00           C
ATOM   2181  HA  GLU A 724      42.500  57.340  41.420  1.00  0.00           H
ATOM   2182  CB  GLU A 724      43.080  56.920  39.470  1.00  0.00           C
ATOM   2183  HB1 GLU A 724      43.770  56.070  39.720  1.00  0.00           H
ATOM   2184  HB2 GLU A 724      43.560  57.290  38.530  1.00  0.00           H
ATOM   2185  CG  GLU A 724      41.690  56.280  39.200  1.00  0.00           C
ATOM   2186  HG1 GLU A 724      41.140  57.190  38.870  1.00  0.00           H
ATOM   2187  HG2 GLU A 724      41.210  55.740  40.030  1.00  0.00           H
ATOM   2188  CD  GLU A 724      41.630  55.410  38.000  1.00  0.00           C
ATOM   2189  OE1 GLU A 724      41.950  55.990  36.910  1.00  0.00           O
ATOM   2190  OE2 GLU A 724      41.150  54.270  37.990  1.00  0.00           O
ATOM   2191  C   GLU A 724      44.400  58.290  41.100  1.00  0.00           C
ATOM   2192  O   GLU A 724      44.870  57.790  42.060  1.00  0.00           O
ATOM   2193  N   GLU A 725      45.060  59.290  40.420  1.00  0.00           N
ATOM   2194  HN  GLU A 725      44.650  59.590  39.560  1.00  0.00           H
ATOM   2195  CA  GLU A 725      46.360  59.860  40.750  1.00  0.00           C
ATOM   2196  HA  GLU A 725      47.030  59.020  40.840  1.00  0.00           H
ATOM   2197  CB  GLU A 725      46.890  60.610  39.480  1.00  0.00           C
ATOM   2198  HB1 GLU A 725      47.830  61.140  39.760  1.00  0.00           H
ATOM   2199  HB2 GLU A 725      46.180  61.370  39.090  1.00  0.00           H
ATOM   2200  CG  GLU A 725      47.340  59.690  38.310  1.00  0.00           C
ATOM   2201  HG1 GLU A 725      46.450  59.130  37.980  1.00  0.00           H
ATOM   2202  HG2 GLU A 725      48.120  59.030  38.740  1.00  0.00           H
ATOM   2203  CD  GLU A 725      47.820  60.480  37.100  1.00  0.00           C
ATOM   2204  OE1 GLU A 725      47.200  61.500  36.830  1.00  0.00           O
ATOM   2205  OE2 GLU A 725      48.840  60.130  36.440  1.00  0.00           O
ATOM   2206  C   GLU A 725      46.470  60.530  42.050  1.00  0.00           C
ATOM   2207  O   GLU A 725      47.410  60.310  42.800  1.00  0.00           O
ATOM   2208  N   ALA A 726      45.430  61.270  42.470  1.00  0.00           N
ATOM   2209  HN  ALA A 726      44.680  61.330  41.830  1.00  0.00           H
ATOM   2210  CA  ALA A 726      45.370  62.020  43.730  1.00  0.00           C
ATOM   2211  HA  ALA A 726      46.240  62.660  43.770  1.00  0.00           H
ATOM   2212  CB  ALA A 726      44.250  63.040  43.730  1.00  0.00           C
ATOM   2213  HB1 ALA A 726      43.260  62.510  43.680  1.00  0.00           H
ATOM   2214  HB2 ALA A 726      44.220  63.700  42.830  1.00  0.00           H
ATOM   2215  HB3 ALA A 726      44.290  63.730  44.590  1.00  0.00           H
ATOM   2216  C   ALA A 726      45.310  61.110  44.980  1.00  0.00           C
ATOM   2217  O   ALA A 726      46.080  61.310  45.930  1.00  0.00           O
ATOM   2218  N   PHE A 727      44.560  60.010  44.920  1.00  0.00           N
ATOM   2219  HN  PHE A 727      43.960  59.710  44.180  1.00  0.00           H
ATOM   2220  CA  PHE A 727      44.650  59.080  46.030  1.00  0.00           C
ATOM   2221  HA  PHE A 727      44.530  59.620  46.960  1.00  0.00           H
ATOM   2222  CB  PHE A 727      43.560  57.990  45.840  1.00  0.00           C
ATOM   2223  HB1 PHE A 727      43.650  57.240  46.660  1.00  0.00           H
ATOM   2224  HB2 PHE A 727      43.730  57.360  44.930  1.00  0.00           H
ATOM   2225  CG  PHE A 727      42.170  58.510  45.650  1.00  0.00           C
ATOM   2226  CD1 PHE A 727      41.810  59.780  46.110  1.00  0.00           C
ATOM   2227  HD1 PHE A 727      42.530  60.450  46.570  1.00  0.00           H
ATOM   2228  CE1 PHE A 727      40.510  60.310  45.940  1.00  0.00           C
ATOM   2229  HE1 PHE A 727      40.200  61.280  46.300  1.00  0.00           H
ATOM   2230  CZ  PHE A 727      39.490  59.430  45.480  1.00  0.00           C
ATOM   2231  HZ  PHE A 727      38.460  59.730  45.460  1.00  0.00           H
ATOM   2232  CD2 PHE A 727      41.130  57.710  45.130  1.00  0.00           C
ATOM   2233  HD2 PHE A 727      41.410  56.770  44.640  1.00  0.00           H
ATOM   2234  CE2 PHE A 727      39.810  58.130  45.010  1.00  0.00           C
ATOM   2235  HE2 PHE A 727      39.010  57.510  44.640  1.00  0.00           H
ATOM   2236  C   PHE A 727      46.020  58.440  46.080  1.00  0.00           C
ATOM   2237  O   PHE A 727      46.670  58.280  47.120  1.00  0.00           O
ATOM   2238  N   ALA A 728      46.580  58.080  44.890  1.00  0.00           N
ATOM   2239  HN  ALA A 728      46.010  58.210  44.080  1.00  0.00           H
ATOM   2240  CA  ALA A 728      47.830  57.370  44.810  1.00  0.00           C
ATOM   2241  HA  ALA A 728      47.760  56.550  45.520  1.00  0.00           H
ATOM   2242  CB  ALA A 728      47.950  56.700  43.480  1.00  0.00           C
ATOM   2243  HB1 ALA A 728      47.200  55.880  43.420  1.00  0.00           H
ATOM   2244  HB2 ALA A 728      48.970  56.270  43.510  1.00  0.00           H
ATOM   2245  HB3 ALA A 728      47.780  57.500  42.740  1.00  0.00           H
ATOM   2246  C   ALA A 728      49.050  58.160  45.270  1.00  0.00           C
ATOM   2247  O   ALA A 728      49.930  57.710  46.010  1.00  0.00           O
ATOM   2248  N   ALA A 729      49.070  59.410  44.950  1.00  0.00           N
ATOM   2249  HN  ALA A 729      48.320  59.720  44.350  1.00  0.00           H
ATOM   2250  CA  ALA A 729      49.930  60.440  45.500  1.00  0.00           C
ATOM   2251  HA  ALA A 729      50.990  60.290  45.360  1.00  0.00           H
ATOM   2252  CB  ALA A 729      49.620  61.720  44.780  1.00  0.00           C
ATOM   2253  HB1 ALA A 729      50.300  62.530  45.120  1.00  0.00           H
ATOM   2254  HB2 ALA A 729      48.560  61.910  45.050  1.00  0.00           H
ATOM   2255  HB3 ALA A 729      49.670  61.450  43.700  1.00  0.00           H
ATOM   2256  C   ALA A 729      49.760  60.750  46.980  1.00  0.00           C
ATOM   2257  O   ALA A 729      50.740  60.780  47.660  1.00  0.00           O
ATOM   2258  N   LEU A 730      48.460  60.800  47.450  1.00  0.00           N
ATOM   2259  HN  LEU A 730      47.600  60.650  46.960  1.00  0.00           H
ATOM   2260  CA  LEU A 730      48.180  60.880  48.910  1.00  0.00           C
ATOM   2261  HA  LEU A 730      48.560  61.820  49.280  1.00  0.00           H
ATOM   2262  CB  LEU A 730      46.660  60.990  49.230  1.00  0.00           C
ATOM   2263  HB1 LEU A 730      46.140  60.060  48.900  1.00  0.00           H
ATOM   2264  HB2 LEU A 730      46.240  61.760  48.550  1.00  0.00           H
ATOM   2265  CG  LEU A 730      46.330  61.150  50.720  1.00  0.00           C
ATOM   2266  HG  LEU A 730      46.500  60.230  51.320  1.00  0.00           H
ATOM   2267  CD1 LEU A 730      47.070  62.320  51.460  1.00  0.00           C
ATOM   2268 HD11 LEU A 730      46.760  63.260  50.950  1.00  0.00           H
ATOM   2269 HD12 LEU A 730      48.180  62.240  51.490  1.00  0.00           H
ATOM   2270 HD13 LEU A 730      46.830  62.370  52.540  1.00  0.00           H
ATOM   2271  CD2 LEU A 730      44.870  61.470  50.890  1.00  0.00           C
ATOM   2272 HD21 LEU A 730      44.210  60.720  50.390  1.00  0.00           H
ATOM   2273 HD22 LEU A 730      44.640  62.390  50.320  1.00  0.00           H
ATOM   2274 HD23 LEU A 730      44.670  61.480  51.980  1.00  0.00           H
ATOM   2275  C   LEU A 730      48.740  59.700  49.690  1.00  0.00           C
ATOM   2276  O   LEU A 730      49.520  59.980  50.640  1.00  0.00           O
ATOM   2277  N   ILE A 731      48.610  58.490  49.210  1.00  0.00           N
ATOM   2278  HN  ILE A 731      48.060  58.480  48.370  1.00  0.00           H
ATOM   2279  CA  ILE A 731      49.210  57.210  49.630  1.00  0.00           C
ATOM   2280  HA  ILE A 731      48.950  57.080  50.670  1.00  0.00           H
ATOM   2281  CB  ILE A 731      48.680  56.130  48.730  1.00  0.00           C
ATOM   2282  HB  ILE A 731      48.750  56.410  47.650  1.00  0.00           H
ATOM   2283  CG2 ILE A 731      49.560  54.850  48.860  1.00  0.00           C
ATOM   2284 HG21 ILE A 731      49.660  54.630  49.940  1.00  0.00           H
ATOM   2285 HG22 ILE A 731      50.550  54.910  48.370  1.00  0.00           H
ATOM   2286 HG23 ILE A 731      48.970  54.010  48.450  1.00  0.00           H
ATOM   2287  CG1 ILE A 731      47.220  55.810  48.990  1.00  0.00           C
ATOM   2288 HG11 ILE A 731      46.660  56.780  48.920  1.00  0.00           H
ATOM   2289 HG12 ILE A 731      47.160  55.240  49.950  1.00  0.00           H
ATOM   2290  CD  ILE A 731      46.550  54.950  47.870  1.00  0.00           C
ATOM   2291  HD1 ILE A 731      47.080  53.990  47.670  1.00  0.00           H
ATOM   2292  HD2 ILE A 731      46.640  55.490  46.910  1.00  0.00           H
ATOM   2293  HD3 ILE A 731      45.490  54.700  48.090  1.00  0.00           H
ATOM   2294  C   ILE A 731      50.740  57.160  49.760  1.00  0.00           C
ATOM   2295  O   ILE A 731      51.270  56.680  50.760  1.00  0.00           O
ATOM   2296  N   CYS A 732      51.520  57.620  48.710  1.00  0.00           N
ATOM   2297  HN  CYS A 732      51.100  57.620  47.800  1.00  0.00           H
ATOM   2298  CA  CYS A 732      53.010  57.800  48.730  1.00  0.00           C
ATOM   2299  HA  CYS A 732      53.350  56.790  48.960  1.00  0.00           H
ATOM   2300  CB  CYS A 732      53.420  58.270  47.240  1.00  0.00           C
ATOM   2301  HB1 CYS A 732      52.780  59.090  46.840  1.00  0.00           H
ATOM   2302  HB2 CYS A 732      53.300  57.400  46.570  1.00  0.00           H
ATOM   2303  SG  CYS A 732      55.150  58.960  47.200  1.00  0.00           S
ATOM   2304  HG1 CYS A 732      55.850  57.840  47.260  1.00  0.00           H
ATOM   2305  C   CYS A 732      53.430  58.740  49.850  1.00  0.00           C
ATOM   2306  O   CYS A 732      54.200  58.320  50.730  1.00  0.00           O
ATOM   2307  N   ILE A 733      52.880  59.950  49.990  1.00  0.00           N
ATOM   2308  HN  ILE A 733      52.120  60.290  49.450  1.00  0.00           H
ATOM   2309  CA  ILE A 733      53.260  60.810  51.120  1.00  0.00           C
ATOM   2310  HA  ILE A 733      54.310  61.000  51.020  1.00  0.00           H
ATOM   2311  CB  ILE A 733      52.860  62.330  50.980  1.00  0.00           C
ATOM   2312  HB  ILE A 733      53.050  62.700  49.950  1.00  0.00           H
ATOM   2313  CG2 ILE A 733      51.330  62.520  51.250  1.00  0.00           C
ATOM   2314 HG21 ILE A 733      50.600  62.070  50.530  1.00  0.00           H
ATOM   2315 HG22 ILE A 733      51.050  63.590  51.360  1.00  0.00           H
ATOM   2316 HG23 ILE A 733      51.090  62.140  52.260  1.00  0.00           H
ATOM   2317  CG1 ILE A 733      53.770  63.300  51.850  1.00  0.00           C
ATOM   2318 HG11 ILE A 733      54.840  63.020  51.930  1.00  0.00           H
ATOM   2319 HG12 ILE A 733      53.350  63.210  52.870  1.00  0.00           H
ATOM   2320  CD  ILE A 733      53.710  64.770  51.390  1.00  0.00           C
ATOM   2321  HD1 ILE A 733      52.650  65.100  51.510  1.00  0.00           H
ATOM   2322  HD2 ILE A 733      53.850  64.820  50.280  1.00  0.00           H
ATOM   2323  HD3 ILE A 733      54.310  65.360  52.110  1.00  0.00           H
ATOM   2324  C   ILE A 733      53.080  60.270  52.570  1.00  0.00           C
ATOM   2325  O   ILE A 733      53.870  60.460  53.480  1.00  0.00           O
ATOM   2326  N   ILE A 734      51.900  59.630  52.710  1.00  0.00           N
ATOM   2327  HN  ILE A 734      51.210  59.740  51.990  1.00  0.00           H
ATOM   2328  CA  ILE A 734      51.430  58.930  53.830  1.00  0.00           C
ATOM   2329  HA  ILE A 734      51.730  59.550  54.660  1.00  0.00           H
ATOM   2330  CB  ILE A 734      49.940  58.650  53.820  1.00  0.00           C
ATOM   2331  HB  ILE A 734      49.690  58.140  52.860  1.00  0.00           H
ATOM   2332  CG2 ILE A 734      49.480  57.760  54.960  1.00  0.00           C
ATOM   2333 HG21 ILE A 734      49.720  56.690  54.790  1.00  0.00           H
ATOM   2334 HG22 ILE A 734      48.370  57.780  55.000  1.00  0.00           H
ATOM   2335 HG23 ILE A 734      49.820  58.120  55.950  1.00  0.00           H
ATOM   2336  CG1 ILE A 734      49.150  59.930  53.830  1.00  0.00           C
ATOM   2337 HG11 ILE A 734      48.090  59.720  53.550  1.00  0.00           H
ATOM   2338 HG12 ILE A 734      49.380  60.670  53.030  1.00  0.00           H
ATOM   2339  CD  ILE A 734      49.250  60.660  55.130  1.00  0.00           C
ATOM   2340  HD1 ILE A 734      50.300  60.750  55.490  1.00  0.00           H
ATOM   2341  HD2 ILE A 734      48.580  60.090  55.800  1.00  0.00           H
ATOM   2342  HD3 ILE A 734      48.790  61.630  54.860  1.00  0.00           H
ATOM   2343  C   ILE A 734      52.290  57.740  54.140  1.00  0.00           C
ATOM   2344  O   ILE A 734      52.520  57.560  55.320  1.00  0.00           O
ATOM   2345  N   PHE A 735      52.710  56.890  53.170  1.00  0.00           N
ATOM   2346  HN  PHE A 735      52.530  57.050  52.200  1.00  0.00           H
ATOM   2347  CA  PHE A 735      53.550  55.840  53.550  1.00  0.00           C
ATOM   2348  HA  PHE A 735      53.260  55.290  54.440  1.00  0.00           H
ATOM   2349  CB  PHE A 735      53.640  54.730  52.400  1.00  0.00           C
ATOM   2350  HB1 PHE A 735      54.440  53.960  52.540  1.00  0.00           H
ATOM   2351  HB2 PHE A 735      54.020  55.310  51.530  1.00  0.00           H
ATOM   2352  CG  PHE A 735      52.410  53.880  51.980  1.00  0.00           C
ATOM   2353  CD1 PHE A 735      52.420  52.680  51.200  1.00  0.00           C
ATOM   2354  HD1 PHE A 735      53.390  52.470  50.750  1.00  0.00           H
ATOM   2355  CE1 PHE A 735      51.310  51.860  51.040  1.00  0.00           C
ATOM   2356  HE1 PHE A 735      51.450  51.010  50.390  1.00  0.00           H
ATOM   2357  CZ  PHE A 735      50.120  52.100  51.660  1.00  0.00           C
ATOM   2358  HZ  PHE A 735      49.310  51.390  51.510  1.00  0.00           H
ATOM   2359  CD2 PHE A 735      51.120  54.130  52.600  1.00  0.00           C
ATOM   2360  HD2 PHE A 735      50.990  54.970  53.250  1.00  0.00           H
ATOM   2361  CE2 PHE A 735      50.020  53.280  52.410  1.00  0.00           C
ATOM   2362  HE2 PHE A 735      49.160  53.450  53.030  1.00  0.00           H
ATOM   2363  C   PHE A 735      54.880  56.340  54.050  1.00  0.00           C
ATOM   2364  O   PHE A 735      55.500  55.860  54.980  1.00  0.00           O
ATOM   2365  N   ILE A 736      55.440  57.460  53.560  1.00  0.00           N
ATOM   2366  HN  ILE A 736      55.050  57.890  52.740  1.00  0.00           H
ATOM   2367  CA  ILE A 736      56.610  58.130  54.130  1.00  0.00           C
ATOM   2368  HA  ILE A 736      57.400  57.410  54.280  1.00  0.00           H
ATOM   2369  CB  ILE A 736      57.170  59.200  53.210  1.00  0.00           C
ATOM   2370  HB  ILE A 736      56.290  59.780  52.860  1.00  0.00           H
ATOM   2371  CG2 ILE A 736      58.110  60.110  53.930  1.00  0.00           C
ATOM   2372 HG21 ILE A 736      58.600  60.860  53.260  1.00  0.00           H
ATOM   2373 HG22 ILE A 736      58.950  59.590  54.420  1.00  0.00           H
ATOM   2374 HG23 ILE A 736      57.520  60.590  54.740  1.00  0.00           H
ATOM   2375  CG1 ILE A 736      57.680  58.580  51.930  1.00  0.00           C
ATOM   2376 HG11 ILE A 736      57.540  59.380  51.160  1.00  0.00           H
ATOM   2377 HG12 ILE A 736      56.980  57.800  51.570  1.00  0.00           H
ATOM   2378  CD  ILE A 736      59.010  57.830  52.030  1.00  0.00           C
ATOM   2379  HD1 ILE A 736      59.730  58.400  52.660  1.00  0.00           H
ATOM   2380  HD2 ILE A 736      59.540  57.760  51.060  1.00  0.00           H
ATOM   2381  HD3 ILE A 736      58.850  56.790  52.390  1.00  0.00           H
ATOM   2382  C   ILE A 736      56.310  58.610  55.590  1.00  0.00           C
ATOM   2383  O   ILE A 736      57.090  58.320  56.460  1.00  0.00           O
ATOM   2384  N   TYR A 737      55.130  59.290  55.900  1.00  0.00           N
ATOM   2385  HN  TYR A 737      54.410  59.390  55.220  1.00  0.00           H
ATOM   2386  CA  TYR A 737      54.940  59.900  57.240  1.00  0.00           C
ATOM   2387  HA  TYR A 737      55.880  60.420  57.370  1.00  0.00           H
ATOM   2388  CB  TYR A 737      53.750  60.920  57.430  1.00  0.00           C
ATOM   2389  HB1 TYR A 737      53.200  60.860  58.390  1.00  0.00           H
ATOM   2390  HB2 TYR A 737      52.950  60.720  56.690  1.00  0.00           H
ATOM   2391  CG  TYR A 737      54.190  62.340  57.290  1.00  0.00           C
ATOM   2392  CD1 TYR A 737      54.090  63.370  58.250  1.00  0.00           C
ATOM   2393  HD1 TYR A 737      53.660  63.220  59.230  1.00  0.00           H
ATOM   2394  CE1 TYR A 737      54.640  64.630  58.080  1.00  0.00           C
ATOM   2395  HE1 TYR A 737      54.600  65.330  58.900  1.00  0.00           H
ATOM   2396  CZ  TYR A 737      55.320  64.930  56.900  1.00  0.00           C
ATOM   2397  OH  TYR A 737      55.860  66.230  56.670  1.00  0.00           O
ATOM   2398  HH  TYR A 737      55.700  66.620  57.530  1.00  0.00           H
ATOM   2399  CD2 TYR A 737      54.730  62.800  56.080  1.00  0.00           C
ATOM   2400  HD2 TYR A 737      54.810  62.140  55.230  1.00  0.00           H
ATOM   2401  CE2 TYR A 737      55.340  63.990  55.890  1.00  0.00           C
ATOM   2402  HE2 TYR A 737      55.860  64.170  54.960  1.00  0.00           H
ATOM   2403  C   TYR A 737      54.790  58.780  58.270  1.00  0.00           C
ATOM   2404  O   TYR A 737      55.380  58.960  59.350  1.00  0.00           O
ATOM   2405  N   GLU A 738      54.040  57.650  57.970  1.00  0.00           N
ATOM   2406  HN  GLU A 738      53.490  57.600  57.150  1.00  0.00           H
ATOM   2407  CA  GLU A 738      53.990  56.440  58.790  1.00  0.00           C
ATOM   2408  HA  GLU A 738      53.740  56.800  59.780  1.00  0.00           H
ATOM   2409  CB  GLU A 738      52.990  55.460  58.070  1.00  0.00           C
ATOM   2410  HB1 GLU A 738      53.010  54.500  58.620  1.00  0.00           H
ATOM   2411  HB2 GLU A 738      53.280  55.260  57.020  1.00  0.00           H
ATOM   2412  CG  GLU A 738      51.510  55.830  57.980  1.00  0.00           C
ATOM   2413  HG1 GLU A 738      50.820  55.080  57.550  1.00  0.00           H
ATOM   2414  HG2 GLU A 738      51.470  56.800  57.440  1.00  0.00           H
ATOM   2415  CD  GLU A 738      50.960  56.090  59.410  1.00  0.00           C
ATOM   2416  OE1 GLU A 738      50.230  57.140  59.660  1.00  0.00           O
ATOM   2417  OE2 GLU A 738      51.340  55.300  60.340  1.00  0.00           O
ATOM   2418  C   GLU A 738      55.330  55.770  59.030  1.00  0.00           C
ATOM   2419  O   GLU A 738      55.610  55.310  60.120  1.00  0.00           O
ATOM   2420  N   ALA A 739      56.250  55.600  58.020  1.00  0.00           N
ATOM   2421  HN  ALA A 739      56.120  55.750  57.050  1.00  0.00           H
ATOM   2422  CA  ALA A 739      57.600  55.210  58.250  1.00  0.00           C
ATOM   2423  HA  ALA A 739      57.690  54.290  58.810  1.00  0.00           H
ATOM   2424  CB  ALA A 739      58.140  54.960  56.830  1.00  0.00           C
ATOM   2425  HB1 ALA A 739      59.170  54.550  56.750  1.00  0.00           H
ATOM   2426  HB2 ALA A 739      57.940  55.880  56.240  1.00  0.00           H
ATOM   2427  HB3 ALA A 739      57.450  54.210  56.390  1.00  0.00           H
ATOM   2428  C   ALA A 739      58.470  56.180  59.030  1.00  0.00           C
ATOM   2429  O   ALA A 739      59.310  55.680  59.820  1.00  0.00           O
ATOM   2430  N   LEU A 740      58.240  57.480  58.920  1.00  0.00           N
ATOM   2431  HN  LEU A 740      57.450  57.710  58.350  1.00  0.00           H
ATOM   2432  CA  LEU A 740      58.870  58.510  59.680  1.00  0.00           C
ATOM   2433  HA  LEU A 740      59.900  58.240  59.860  1.00  0.00           H
ATOM   2434  CB  LEU A 740      58.830  59.910  58.980  1.00  0.00           C
ATOM   2435  HB1 LEU A 740      59.270  60.660  59.660  1.00  0.00           H
ATOM   2436  HB2 LEU A 740      57.730  60.090  58.860  1.00  0.00           H
ATOM   2437  CG  LEU A 740      59.510  59.960  57.580  1.00  0.00           C
ATOM   2438  HG  LEU A 740      59.000  59.320  56.830  1.00  0.00           H
ATOM   2439  CD1 LEU A 740      59.390  61.330  56.930  1.00  0.00           C
ATOM   2440 HD11 LEU A 740      59.760  61.260  55.890  1.00  0.00           H
ATOM   2441 HD12 LEU A 740      60.010  62.140  57.380  1.00  0.00           H
ATOM   2442 HD13 LEU A 740      58.340  61.680  56.910  1.00  0.00           H
ATOM   2443  CD2 LEU A 740      60.990  59.540  57.730  1.00  0.00           C
ATOM   2444 HD21 LEU A 740      61.080  58.620  58.360  1.00  0.00           H
ATOM   2445 HD22 LEU A 740      61.450  60.330  58.350  1.00  0.00           H
ATOM   2446 HD23 LEU A 740      61.480  59.420  56.730  1.00  0.00           H
ATOM   2447  C   LEU A 740      58.390  58.490  61.070  1.00  0.00           C
ATOM   2448  O   LEU A 740      59.240  58.560  61.950  1.00  0.00           O
ATOM   2449  N   GLU A 741      57.120  58.250  61.250  1.00  0.00           N
ATOM   2450  HN  GLU A 741      56.490  58.180  60.480  1.00  0.00           H
ATOM   2451  CA  GLU A 741      56.410  58.090  62.560  1.00  0.00           C
ATOM   2452  HA  GLU A 741      56.550  59.000  63.120  1.00  0.00           H
ATOM   2453  CB  GLU A 741      54.820  57.900  62.370  1.00  0.00           C
ATOM   2454  HB1 GLU A 741      54.570  56.880  62.000  1.00  0.00           H
ATOM   2455  HB2 GLU A 741      54.400  58.600  61.620  1.00  0.00           H
ATOM   2456  CG  GLU A 741      54.130  58.410  63.600  1.00  0.00           C
ATOM   2457  HG1 GLU A 741      54.020  59.500  63.450  1.00  0.00           H
ATOM   2458  HG2 GLU A 741      54.790  58.250  64.480  1.00  0.00           H
ATOM   2459  CD  GLU A 741      52.790  57.730  63.780  1.00  0.00           C
ATOM   2460  OE1 GLU A 741      52.640  56.660  64.410  1.00  0.00           O
ATOM   2461  OE2 GLU A 741      51.810  58.260  63.150  1.00  0.00           O
ATOM   2462  C   GLU A 741      56.840  56.850  63.290  1.00  0.00           C
ATOM   2463  O   GLU A 741      57.140  57.060  64.460  1.00  0.00           O
ATOM   2464  N   LYS A 742      57.010  55.690  62.710  1.00  0.00           N
ATOM   2465  HN  LYS A 742      56.650  55.510  61.800  1.00  0.00           H
ATOM   2466  CA  LYS A 742      57.650  54.530  63.290  1.00  0.00           C
ATOM   2467  HA  LYS A 742      57.140  54.270  64.200  1.00  0.00           H
ATOM   2468  CB  LYS A 742      57.440  53.210  62.470  1.00  0.00           C
ATOM   2469  HB1 LYS A 742      58.070  52.410  62.930  1.00  0.00           H
ATOM   2470  HB2 LYS A 742      57.790  53.300  61.420  1.00  0.00           H
ATOM   2471  CG  LYS A 742      55.870  52.830  62.370  1.00  0.00           C
ATOM   2472  HG1 LYS A 742      55.660  51.820  61.980  1.00  0.00           H
ATOM   2473  HG2 LYS A 742      55.310  53.540  61.720  1.00  0.00           H
ATOM   2474  CD  LYS A 742      55.210  52.870  63.730  1.00  0.00           C
ATOM   2475  HD1 LYS A 742      54.280  52.270  63.720  1.00  0.00           H
ATOM   2476  HD2 LYS A 742      54.990  53.930  63.920  1.00  0.00           H
ATOM   2477  CE  LYS A 742      55.960  52.120  64.920  1.00  0.00           C
ATOM   2478  HE1 LYS A 742      56.960  52.550  65.110  1.00  0.00           H
ATOM   2479  HE2 LYS A 742      56.000  51.030  64.700  1.00  0.00           H
ATOM   2480  NZ  LYS A 742      55.280  52.250  66.200  1.00  0.00           N
ATOM   2481  HZ1 LYS A 742      54.760  51.380  66.390  1.00  0.00           H
ATOM   2482  HZ2 LYS A 742      54.590  53.030  66.090  1.00  0.00           H
ATOM   2483  HZ3 LYS A 742      55.900  52.420  67.020  1.00  0.00           H
ATOM   2484  C   LYS A 742      59.120  54.720  63.690  1.00  0.00           C
ATOM   2485  O   LYS A 742      59.600  54.210  64.710  1.00  0.00           O
ATOM   2486  N   LEU A 743      59.980  55.480  62.800  1.00  0.00           N
ATOM   2487  HN  LEU A 743      59.700  55.920  61.950  1.00  0.00           H
ATOM   2488  CA  LEU A 743      61.400  55.690  62.970  1.00  0.00           C
ATOM   2489  HA  LEU A 743      61.840  54.700  63.110  1.00  0.00           H
ATOM   2490  CB  LEU A 743      61.890  56.350  61.630  1.00  0.00           C
ATOM   2491  HB1 LEU A 743      61.230  57.230  61.490  1.00  0.00           H
ATOM   2492  HB2 LEU A 743      61.870  55.590  60.820  1.00  0.00           H
ATOM   2493  CG  LEU A 743      63.300  56.960  61.600  1.00  0.00           C
ATOM   2494  HG  LEU A 743      63.370  57.790  62.340  1.00  0.00           H
ATOM   2495  CD1 LEU A 743      64.320  55.870  61.850  1.00  0.00           C
ATOM   2496 HD11 LEU A 743      63.980  55.060  62.530  1.00  0.00           H
ATOM   2497 HD12 LEU A 743      65.270  56.230  62.290  1.00  0.00           H
ATOM   2498 HD13 LEU A 743      64.700  55.350  60.950  1.00  0.00           H
ATOM   2499  CD2 LEU A 743      63.490  57.620  60.240  1.00  0.00           C
ATOM   2500 HD21 LEU A 743      62.960  58.590  60.120  1.00  0.00           H
ATOM   2501 HD22 LEU A 743      63.130  57.070  59.330  1.00  0.00           H
ATOM   2502 HD23 LEU A 743      64.560  57.790  59.960  1.00  0.00           H
ATOM   2503  C   LEU A 743      61.600  56.590  64.170  1.00  0.00           C
ATOM   2504  O   LEU A 743      62.570  56.460  64.980  1.00  0.00           O
ATOM   2505  N   PHE A 744      60.620  57.570  64.210  1.00  0.00           N
ATOM   2506  HN  PHE A 744      60.000  57.830  63.470  1.00  0.00           H
ATOM   2507  CA  PHE A 744      60.520  58.530  65.300  1.00  0.00           C
ATOM   2508  HA  PHE A 744      61.450  59.040  65.450  1.00  0.00           H
ATOM   2509  CB  PHE A 744      59.490  59.740  65.030  1.00  0.00           C
ATOM   2510  HB1 PHE A 744      58.490  59.240  64.990  1.00  0.00           H
ATOM   2511  HB2 PHE A 744      59.770  60.180  64.050  1.00  0.00           H
ATOM   2512  CG  PHE A 744      59.570  60.780  66.140  1.00  0.00           C
ATOM   2513  CD1 PHE A 744      60.500  61.820  65.980  1.00  0.00           C
ATOM   2514  HD1 PHE A 744      61.130  61.950  65.120  1.00  0.00           H
ATOM   2515  CE1 PHE A 744      60.520  62.840  66.990  1.00  0.00           C
ATOM   2516  HE1 PHE A 744      61.220  63.650  66.860  1.00  0.00           H
ATOM   2517  CZ  PHE A 744      59.780  62.750  68.120  1.00  0.00           C
ATOM   2518  HZ  PHE A 744      59.890  63.540  68.840  1.00  0.00           H
ATOM   2519  CD2 PHE A 744      58.720  60.790  67.230  1.00  0.00           C
ATOM   2520  HD2 PHE A 744      57.970  60.020  67.260  1.00  0.00           H
ATOM   2521  CE2 PHE A 744      58.790  61.790  68.210  1.00  0.00           C
ATOM   2522  HE2 PHE A 744      58.090  61.600  69.010  1.00  0.00           H
ATOM   2523  C   PHE A 744      60.210  57.860  66.640  1.00  0.00           C
ATOM   2524  O   PHE A 744      60.800  58.140  67.650  1.00  0.00           O
ATOM   2525  N   ASP A 745      59.240  56.880  66.590  1.00  0.00           N
ATOM   2526  HN  ASP A 745      58.720  56.580  65.800  1.00  0.00           H
ATOM   2527  CA  ASP A 745      58.950  55.940  67.690  1.00  0.00           C
ATOM   2528  HA  ASP A 745      58.660  56.520  68.560  1.00  0.00           H
ATOM   2529  CB  ASP A 745      57.740  54.940  67.360  1.00  0.00           C
ATOM   2530  HB1 ASP A 745      58.100  54.470  66.410  1.00  0.00           H
ATOM   2531  HB2 ASP A 745      56.830  55.520  67.080  1.00  0.00           H
ATOM   2532  CG  ASP A 745      57.410  54.060  68.540  1.00  0.00           C
ATOM   2533  OD1 ASP A 745      56.860  52.950  68.370  1.00  0.00           O
ATOM   2534  OD2 ASP A 745      57.540  54.410  69.750  1.00  0.00           O
ATOM   2535  C   ASP A 745      60.270  55.200  68.120  1.00  0.00           C
ATOM   2536  O   ASP A 745      60.570  55.080  69.350  1.00  0.00           O
ATOM   2537  N   LEU A 746      61.090  54.640  67.240  1.00  0.00           N
ATOM   2538  HN  LEU A 746      60.870  54.670  66.270  1.00  0.00           H
ATOM   2539  CA  LEU A 746      62.410  54.060  67.540  1.00  0.00           C
ATOM   2540  HA  LEU A 746      62.270  53.300  68.290  1.00  0.00           H
ATOM   2541  CB  LEU A 746      63.080  53.570  66.310  1.00  0.00           C
ATOM   2542  HB1 LEU A 746      64.160  53.380  66.450  1.00  0.00           H
ATOM   2543  HB2 LEU A 746      62.990  54.320  65.490  1.00  0.00           H
ATOM   2544  CG  LEU A 746      62.590  52.340  65.510  1.00  0.00           C
ATOM   2545  HG  LEU A 746      61.540  52.450  65.150  1.00  0.00           H
ATOM   2546  CD1 LEU A 746      63.420  52.100  64.230  1.00  0.00           C
ATOM   2547 HD11 LEU A 746      63.200  52.860  63.460  1.00  0.00           H
ATOM   2548 HD12 LEU A 746      63.110  51.220  63.630  1.00  0.00           H
ATOM   2549 HD13 LEU A 746      64.520  52.020  64.400  1.00  0.00           H
ATOM   2550  CD2 LEU A 746      62.670  51.130  66.420  1.00  0.00           C
ATOM   2551 HD21 LEU A 746      61.950  51.260  67.250  1.00  0.00           H
ATOM   2552 HD22 LEU A 746      63.700  51.010  66.830  1.00  0.00           H
ATOM   2553 HD23 LEU A 746      62.370  50.250  65.810  1.00  0.00           H
ATOM   2554  C   LEU A 746      63.360  55.030  68.230  1.00  0.00           C
ATOM   2555  O   LEU A 746      63.940  54.630  69.230  1.00  0.00           O
ATOM   2556  N   GLY A 747      63.520  56.310  67.770  1.00  0.00           N
ATOM   2557  HN  GLY A 747      63.080  56.430  66.890  1.00  0.00           H
ATOM   2558  CA  GLY A 747      64.210  57.370  68.490  1.00  0.00           C
ATOM   2559  HA1 GLY A 747      64.050  58.260  67.920  1.00  0.00           H
ATOM   2560  HA2 GLY A 747      65.270  57.180  68.610  1.00  0.00           H
ATOM   2561  C   GLY A 747      63.640  57.670  69.860  1.00  0.00           C
ATOM   2562  O   GLY A 747      64.300  57.890  70.850  1.00  0.00           O
ATOM   2563  N   GLU A 748      62.320  57.690  70.010  1.00  0.00           N
ATOM   2564  HN  GLU A 748      61.910  57.490  69.130  1.00  0.00           H
ATOM   2565  CA  GLU A 748      61.610  57.790  71.340  1.00  0.00           C
ATOM   2566  HA  GLU A 748      62.140  58.550  71.900  1.00  0.00           H
ATOM   2567  CB  GLU A 748      60.200  58.400  71.250  1.00  0.00           C
ATOM   2568  HB1 GLU A 748      59.690  58.110  72.210  1.00  0.00           H
ATOM   2569  HB2 GLU A 748      59.700  57.760  70.500  1.00  0.00           H
ATOM   2570  CG  GLU A 748      60.000  59.880  70.990  1.00  0.00           C
ATOM   2571  HG1 GLU A 748      60.200  60.060  69.920  1.00  0.00           H
ATOM   2572  HG2 GLU A 748      60.640  60.320  71.790  1.00  0.00           H
ATOM   2573  CD  GLU A 748      58.520  60.420  71.270  1.00  0.00           C
ATOM   2574  OE1 GLU A 748      57.500  59.900  70.800  1.00  0.00           O
ATOM   2575  OE2 GLU A 748      58.440  61.380  72.090  1.00  0.00           O
ATOM   2576  C   GLU A 748      61.740  56.610  72.310  1.00  0.00           C
ATOM   2577  O   GLU A 748      62.140  56.780  73.490  1.00  0.00           O
ATOM   2578  N   THR A 749      61.480  55.420  71.810  1.00  0.00           N
ATOM   2579  HN  THR A 749      61.220  55.340  70.850  1.00  0.00           H
ATOM   2580  CA  THR A 749      61.630  54.170  72.560  1.00  0.00           C
ATOM   2581  HA  THR A 749      61.080  54.310  73.480  1.00  0.00           H
ATOM   2582  CB  THR A 749      61.110  52.960  71.800  1.00  0.00           C
ATOM   2583  HB  THR A 749      61.760  52.710  70.930  1.00  0.00           H
ATOM   2584  OG1 THR A 749      59.860  53.110  71.220  1.00  0.00           O
ATOM   2585  HG1 THR A 749      59.990  53.730  70.490  1.00  0.00           H
ATOM   2586  CG2 THR A 749      60.950  51.820  72.810  1.00  0.00           C
ATOM   2587 HG21 THR A 749      61.890  51.560  73.350  1.00  0.00           H
ATOM   2588 HG22 THR A 749      60.580  50.910  72.290  1.00  0.00           H
ATOM   2589 HG23 THR A 749      60.160  51.950  73.570  1.00  0.00           H
ATOM   2590  C   THR A 749      63.060  53.810  73.020  1.00  0.00           C
ATOM   2591  O   THR A 749      63.200  53.450  74.180  1.00  0.00           O
ATOM   2592  N   TYR A 750      64.080  53.970  72.190  1.00  0.00           N
ATOM   2593  HN  TYR A 750      64.040  54.500  71.350  1.00  0.00           H
ATOM   2594  CA  TYR A 750      65.400  53.540  72.460  1.00  0.00           C
ATOM   2595  HA  TYR A 750      65.460  53.040  73.420  1.00  0.00           H
ATOM   2596  CB  TYR A 750      65.850  52.460  71.360  1.00  0.00           C
ATOM   2597  HB1 TYR A 750      66.880  52.100  71.560  1.00  0.00           H
ATOM   2598  HB2 TYR A 750      65.750  53.030  70.410  1.00  0.00           H
ATOM   2599  CG  TYR A 750      64.940  51.240  71.310  1.00  0.00           C
ATOM   2600  CD1 TYR A 750      65.040  50.300  72.350  1.00  0.00           C
ATOM   2601  HD1 TYR A 750      65.800  50.510  73.070  1.00  0.00           H
ATOM   2602  CE1 TYR A 750      64.040  49.390  72.460  1.00  0.00           C
ATOM   2603  HE1 TYR A 750      63.960  48.770  73.340  1.00  0.00           H
ATOM   2604  CZ  TYR A 750      63.030  49.200  71.550  1.00  0.00           C
ATOM   2605  OH  TYR A 750      62.060  48.210  71.800  1.00  0.00           O
ATOM   2606  HH  TYR A 750      61.240  48.490  71.380  1.00  0.00           H
ATOM   2607  CD2 TYR A 750      63.900  51.110  70.280  1.00  0.00           C
ATOM   2608  HD2 TYR A 750      63.730  51.900  69.560  1.00  0.00           H
ATOM   2609  CE2 TYR A 750      62.920  50.070  70.410  1.00  0.00           C
ATOM   2610  HE2 TYR A 750      62.110  49.950  69.700  1.00  0.00           H
ATOM   2611  C   TYR A 750      66.450  54.660  72.610  1.00  0.00           C
ATOM   2612  O   TYR A 750      66.330  55.770  72.010  1.00  0.00           O
ATOM   2613  N   ALA A 751      67.540  54.420  73.390  1.00  0.00           N
ATOM   2614  HN  ALA A 751      67.750  53.530  73.780  1.00  0.00           H
ATOM   2615  CA  ALA A 751      68.600  55.330  73.760  1.00  0.00           C
ATOM   2616  HA  ALA A 751      68.260  56.330  73.590  1.00  0.00           H
ATOM   2617  CB  ALA A 751      68.970  55.140  75.220  1.00  0.00           C
ATOM   2618  HB1 ALA A 751      69.750  55.870  75.470  1.00  0.00           H
ATOM   2619  HB2 ALA A 751      69.360  54.120  75.470  1.00  0.00           H
ATOM   2620  HB3 ALA A 751      68.050  55.260  75.830  1.00  0.00           H
ATOM   2621  C   ALA A 751      69.810  55.090  72.900  1.00  0.00           C
ATOM   2622  O   ALA A 751      69.910  54.050  72.210  1.00  0.00           O
ATOM   2623  N   PHE A 752      70.730  56.090  72.770  1.00  0.00           N
ATOM   2624  HN  PHE A 752      70.660  56.850  73.410  1.00  0.00           H
ATOM   2625  CA  PHE A 752      71.800  56.130  71.780  1.00  0.00           C
ATOM   2626  HA  PHE A 752      71.640  55.330  71.060  1.00  0.00           H
ATOM   2627  CB  PHE A 752      71.810  57.560  71.060  1.00  0.00           C
ATOM   2628  HB1 PHE A 752      72.090  58.290  71.840  1.00  0.00           H
ATOM   2629  HB2 PHE A 752      70.900  57.840  70.490  1.00  0.00           H
ATOM   2630  CG  PHE A 752      72.840  57.510  69.910  1.00  0.00           C
ATOM   2631  CD1 PHE A 752      74.140  57.980  70.130  1.00  0.00           C
ATOM   2632  HD1 PHE A 752      74.370  58.360  71.110  1.00  0.00           H
ATOM   2633  CE1 PHE A 752      74.980  58.090  68.990  1.00  0.00           C
ATOM   2634  HE1 PHE A 752      75.960  58.520  69.110  1.00  0.00           H
ATOM   2635  CZ  PHE A 752      74.560  57.680  67.710  1.00  0.00           C
ATOM   2636  HZ  PHE A 752      75.290  57.680  66.900  1.00  0.00           H
ATOM   2637  CD2 PHE A 752      72.440  56.950  68.690  1.00  0.00           C
ATOM   2638  HD2 PHE A 752      71.440  56.550  68.630  1.00  0.00           H
ATOM   2639  CE2 PHE A 752      73.340  57.030  67.610  1.00  0.00           C
ATOM   2640  HE2 PHE A 752      72.930  56.860  66.620  1.00  0.00           H
ATOM   2641  C   PHE A 752      73.130  55.870  72.410  1.00  0.00           C
ATOM   2642  O   PHE A 752      73.480  56.560  73.430  1.00  0.00           O
ATOM   2643  N   PRO A 822      74.000  55.080  71.840  1.00  0.00           N
ATOM   2644  CD  PRO A 822      75.400  55.110  72.270  1.00  0.00           C
ATOM   2645  HD1 PRO A 822      75.510  54.830  73.340  1.00  0.00           H
ATOM   2646  HD2 PRO A 822      75.870  56.120  72.200  1.00  0.00           H
ATOM   2647  CA  PRO A 822      73.790  54.180  70.750  1.00  0.00           C
ATOM   2648  HA  PRO A 822      73.290  54.680  69.930  1.00  0.00           H
ATOM   2649  CB  PRO A 822      75.210  53.960  70.250  1.00  0.00           C
ATOM   2650  HB1 PRO A 822      75.610  54.690  69.510  1.00  0.00           H
ATOM   2651  HB2 PRO A 822      75.250  52.970  69.730  1.00  0.00           H
ATOM   2652  CG  PRO A 822      76.060  54.000  71.460  1.00  0.00           C
ATOM   2653  HG1 PRO A 822      76.060  53.100  72.120  1.00  0.00           H
ATOM   2654  HG2 PRO A 822      77.120  54.290  71.390  1.00  0.00           H
ATOM   2655  C   PRO A 822      72.940  52.930  71.090  1.00  0.00           C
ATOM   2656  O   PRO A 822      72.240  52.530  70.180  1.00  0.00           O
ATOM   2657  N   ASP A 823      72.990  52.500  72.360  1.00  0.00           N
ATOM   2658  HN  ASP A 823      73.610  53.020  72.930  1.00  0.00           H
ATOM   2659  CA  ASP A 823      72.470  51.310  73.000  1.00  0.00           C
ATOM   2660  HA  ASP A 823      73.350  50.820  73.390  1.00  0.00           H
ATOM   2661  CB  ASP A 823      71.600  51.630  74.250  1.00  0.00           C
ATOM   2662  HB1 ASP A 823      71.290  50.660  74.670  1.00  0.00           H
ATOM   2663  HB2 ASP A 823      70.640  52.140  74.030  1.00  0.00           H
ATOM   2664  CG  ASP A 823      72.420  52.490  75.230  1.00  0.00           C
ATOM   2665  OD1 ASP A 823      73.660  52.730  75.040  1.00  0.00           O
ATOM   2666  OD2 ASP A 823      71.830  52.990  76.230  1.00  0.00           O
ATOM   2667  C   ASP A 823      71.870  50.300  72.030  1.00  0.00           C
ATOM   2668  O   ASP A 823      72.440  49.600  71.200  1.00  0.00           O
ATOM   2669  N   VAL A 824      70.530  50.220  72.130  1.00  0.00           N
ATOM   2670  HN  VAL A 824      70.040  50.730  72.830  1.00  0.00           H
ATOM   2671  CA  VAL A 824      69.740  49.510  71.240  1.00  0.00           C
ATOM   2672  HA  VAL A 824      70.090  48.510  71.000  1.00  0.00           H
ATOM   2673  CB  VAL A 824      68.380  49.240  71.900  1.00  0.00           C
ATOM   2674  HB  VAL A 824      68.010  50.200  72.320  1.00  0.00           H
ATOM   2675  CG1 VAL A 824      67.440  48.550  70.820  1.00  0.00           C
ATOM   2676 HG11 VAL A 824      67.000  49.320  70.160  1.00  0.00           H
ATOM   2677 HG12 VAL A 824      66.540  48.160  71.340  1.00  0.00           H
ATOM   2678 HG13 VAL A 824      67.860  47.700  70.240  1.00  0.00           H
ATOM   2679  CG2 VAL A 824      68.580  48.100  72.910  1.00  0.00           C
ATOM   2680 HG21 VAL A 824      68.810  47.160  72.360  1.00  0.00           H
ATOM   2681 HG22 VAL A 824      67.590  47.970  73.390  1.00  0.00           H
ATOM   2682 HG23 VAL A 824      69.330  48.280  73.710  1.00  0.00           H
ATOM   2683  C   VAL A 824      69.410  50.340  69.910  1.00  0.00           C
ATOM   2684  O   VAL A 824      69.260  49.840  68.830  1.00  0.00           O
ATOM   2685  N   LEU A 825      69.210  51.660  69.960  1.00  0.00           N
ATOM   2686  HN  LEU A 825      69.440  52.140  70.810  1.00  0.00           H
ATOM   2687  CA  LEU A 825      68.790  52.430  68.800  1.00  0.00           C
ATOM   2688  HA  LEU A 825      67.780  52.110  68.560  1.00  0.00           H
ATOM   2689  CB  LEU A 825      68.730  53.890  69.410  1.00  0.00           C
ATOM   2690  HB1 LEU A 825      69.750  54.080  69.820  1.00  0.00           H
ATOM   2691  HB2 LEU A 825      68.010  53.900  70.250  1.00  0.00           H
ATOM   2692  CG  LEU A 825      68.360  55.030  68.440  1.00  0.00           C
ATOM   2693  HG  LEU A 825      69.000  55.100  67.530  1.00  0.00           H
ATOM   2694  CD1 LEU A 825      67.040  54.810  67.790  1.00  0.00           C
ATOM   2695 HD11 LEU A 825      66.820  55.730  67.190  1.00  0.00           H
ATOM   2696 HD12 LEU A 825      66.320  54.660  68.630  1.00  0.00           H
ATOM   2697 HD13 LEU A 825      67.160  53.860  67.240  1.00  0.00           H
ATOM   2698  CD2 LEU A 825      68.370  56.400  69.130  1.00  0.00           C
ATOM   2699 HD21 LEU A 825      67.660  56.430  69.990  1.00  0.00           H
ATOM   2700 HD22 LEU A 825      68.430  57.280  68.460  1.00  0.00           H
ATOM   2701 HD23 LEU A 825      69.340  56.550  69.610  1.00  0.00           H
ATOM   2702  C   LEU A 825      69.720  52.460  67.540  1.00  0.00           C
ATOM   2703  O   LEU A 825      69.190  52.210  66.450  1.00  0.00           O
ATOM   2704  N   PHE A 826      71.060  52.590  67.720  1.00  0.00           N
ATOM   2705  HN  PHE A 826      71.500  52.570  68.620  1.00  0.00           H
ATOM   2706  CA  PHE A 826      71.990  52.770  66.550  1.00  0.00           C
ATOM   2707  HA  PHE A 826      71.680  53.720  66.140  1.00  0.00           H
ATOM   2708  CB  PHE A 826      73.440  52.980  67.040  1.00  0.00           C
ATOM   2709  HB1 PHE A 826      73.710  52.100  67.660  1.00  0.00           H
ATOM   2710  HB2 PHE A 826      73.470  53.850  67.730  1.00  0.00           H
ATOM   2711  CG  PHE A 826      74.550  53.120  65.960  1.00  0.00           C
ATOM   2712  CD1 PHE A 826      74.750  54.280  65.280  1.00  0.00           C
ATOM   2713  HD1 PHE A 826      74.140  55.160  65.420  1.00  0.00           H
ATOM   2714  CE1 PHE A 826      75.890  54.570  64.550  1.00  0.00           C
ATOM   2715  HE1 PHE A 826      75.960  55.490  64.000  1.00  0.00           H
ATOM   2716  CZ  PHE A 826      76.790  53.550  64.450  1.00  0.00           C
ATOM   2717  HZ  PHE A 826      77.640  53.720  63.800  1.00  0.00           H
ATOM   2718  CD2 PHE A 826      75.550  52.120  65.930  1.00  0.00           C
ATOM   2719  HD2 PHE A 826      75.520  51.210  66.520  1.00  0.00           H
ATOM   2720  CE2 PHE A 826      76.670  52.390  65.130  1.00  0.00           C
ATOM   2721  HE2 PHE A 826      77.510  51.710  65.190  1.00  0.00           H
ATOM   2722  C   PHE A 826      71.910  51.680  65.550  1.00  0.00           C
ATOM   2723  O   PHE A 826      71.650  51.960  64.420  1.00  0.00           O
ATOM   2724  N   TRP A 827      71.850  50.420  66.050  1.00  0.00           N
ATOM   2725  HN  TRP A 827      72.170  50.340  66.980  1.00  0.00           H
ATOM   2726  CA  TRP A 827      71.570  49.210  65.350  1.00  0.00           C
ATOM   2727  HA  TRP A 827      72.260  49.330  64.520  1.00  0.00           H
ATOM   2728  CB  TRP A 827      71.950  47.890  66.100  1.00  0.00           C
ATOM   2729  HB1 TRP A 827      72.110  47.020  65.440  1.00  0.00           H
ATOM   2730  HB2 TRP A 827      71.170  47.720  66.870  1.00  0.00           H
ATOM   2731  CG  TRP A 827      73.150  48.130  66.970  1.00  0.00           C
ATOM   2732  CD1 TRP A 827      73.200  48.550  68.240  1.00  0.00           C
ATOM   2733  HD1 TRP A 827      72.460  48.640  69.030  1.00  0.00           H
ATOM   2734  NE1 TRP A 827      74.520  48.540  68.690  1.00  0.00           N
ATOM   2735  HE1 TRP A 827      74.820  48.470  69.610  1.00  0.00           H
ATOM   2736  CE2 TRP A 827      75.320  48.300  67.560  1.00  0.00           C
ATOM   2737  CD2 TRP A 827      74.470  48.110  66.490  1.00  0.00           C
ATOM   2738  CE3 TRP A 827      75.040  47.960  65.260  1.00  0.00           C
ATOM   2739  HE3 TRP A 827      74.430  47.690  64.400  1.00  0.00           H
ATOM   2740  CZ3 TRP A 827      76.380  47.780  65.110  1.00  0.00           C
ATOM   2741  HZ3 TRP A 827      76.770  47.700  64.100  1.00  0.00           H
ATOM   2742  CZ2 TRP A 827      76.740  48.210  67.450  1.00  0.00           C
ATOM   2743  HZ2 TRP A 827      77.480  48.280  68.240  1.00  0.00           H
ATOM   2744  CH2 TRP A 827      77.230  47.950  66.190  1.00  0.00           C
ATOM   2745  HH2 TRP A 827      78.310  47.880  66.190  1.00  0.00           H
ATOM   2746  C   TRP A 827      70.220  49.080  64.650  1.00  0.00           C
ATOM   2747  O   TRP A 827      70.090  48.650  63.510  1.00  0.00           O
ATOM   2748  N   CYS A 828      69.110  49.470  65.390  1.00  0.00           N
ATOM   2749  HN  CYS A 828      69.320  49.760  66.320  1.00  0.00           H
ATOM   2750  CA  CYS A 828      67.680  49.490  64.890  1.00  0.00           C
ATOM   2751  HA  CYS A 828      67.340  48.530  64.540  1.00  0.00           H
ATOM   2752  CB  CYS A 828      66.790  50.100  66.060  1.00  0.00           C
ATOM   2753  HB1 CYS A 828      65.990  50.720  65.610  1.00  0.00           H
ATOM   2754  HB2 CYS A 828      67.390  50.850  66.610  1.00  0.00           H
ATOM   2755  SG  CYS A 828      66.230  48.870  67.300  1.00  0.00           S
ATOM   2756  HG1 CYS A 828      67.420  48.300  67.230  1.00  0.00           H
ATOM   2757  C   CYS A 828      67.600  50.520  63.810  1.00  0.00           C
ATOM   2758  O   CYS A 828      66.880  50.340  62.800  1.00  0.00           O
ATOM   2759  N   VAL A 829      68.250  51.680  63.860  1.00  0.00           N
ATOM   2760  HN  VAL A 829      68.640  51.840  64.770  1.00  0.00           H
ATOM   2761  CA  VAL A 829      68.240  52.680  62.780  1.00  0.00           C
ATOM   2762  HA  VAL A 829      67.220  52.940  62.520  1.00  0.00           H
ATOM   2763  CB  VAL A 829      68.880  54.030  63.240  1.00  0.00           C
ATOM   2764  HB  VAL A 829      69.870  53.750  63.660  1.00  0.00           H
ATOM   2765  CG1 VAL A 829      69.150  54.860  61.950  1.00  0.00           C
ATOM   2766 HG11 VAL A 829      69.860  55.660  62.270  1.00  0.00           H
ATOM   2767 HG12 VAL A 829      68.180  55.360  61.720  1.00  0.00           H
ATOM   2768 HG13 VAL A 829      69.520  54.380  61.030  1.00  0.00           H
ATOM   2769  CG2 VAL A 829      67.970  54.830  64.220  1.00  0.00           C
ATOM   2770 HG21 VAL A 829      67.730  54.140  65.060  1.00  0.00           H
ATOM   2771 HG22 VAL A 829      67.090  55.130  63.610  1.00  0.00           H
ATOM   2772 HG23 VAL A 829      68.450  55.730  64.660  1.00  0.00           H
ATOM   2773  C   VAL A 829      68.760  52.190  61.440  1.00  0.00           C
ATOM   2774  O   VAL A 829      68.270  52.430  60.290  1.00  0.00           O
ATOM   2775  N   ILE A 830      69.870  51.460  61.490  1.00  0.00           N
ATOM   2776  HN  ILE A 830      70.260  51.390  62.410  1.00  0.00           H
ATOM   2777  CA  ILE A 830      70.720  51.020  60.410  1.00  0.00           C
ATOM   2778  HA  ILE A 830      70.880  51.810  59.690  1.00  0.00           H
ATOM   2779  CB  ILE A 830      72.110  50.590  60.970  1.00  0.00           C
ATOM   2780  HB  ILE A 830      71.850  49.970  61.850  1.00  0.00           H
ATOM   2781  CG2 ILE A 830      72.870  49.690  59.920  1.00  0.00           C
ATOM   2782 HG21 ILE A 830      73.860  49.440  60.360  1.00  0.00           H
ATOM   2783 HG22 ILE A 830      73.020  50.300  59.010  1.00  0.00           H
ATOM   2784 HG23 ILE A 830      72.330  48.760  59.670  1.00  0.00           H
ATOM   2785  CG1 ILE A 830      73.020  51.770  61.320  1.00  0.00           C
ATOM   2786 HG11 ILE A 830      72.530  52.650  61.780  1.00  0.00           H
ATOM   2787 HG12 ILE A 830      73.590  52.080  60.420  1.00  0.00           H
ATOM   2788  CD  ILE A 830      74.140  51.400  62.290  1.00  0.00           C
ATOM   2789  HD1 ILE A 830      73.720  50.770  63.110  1.00  0.00           H
ATOM   2790  HD2 ILE A 830      74.480  52.360  62.740  1.00  0.00           H
ATOM   2791  HD3 ILE A 830      75.010  50.860  61.840  1.00  0.00           H
ATOM   2792  C   ILE A 830      70.000  49.850  59.760  1.00  0.00           C
ATOM   2793  O   ILE A 830      70.050  49.620  58.560  1.00  0.00           O
ATOM   2794  N   LEU A 831      69.350  49.050  60.600  1.00  0.00           N
ATOM   2795  HN  LEU A 831      69.430  49.220  61.580  1.00  0.00           H
ATOM   2796  CA  LEU A 831      68.580  47.920  60.130  1.00  0.00           C
ATOM   2797  HA  LEU A 831      69.270  47.350  59.540  1.00  0.00           H
ATOM   2798  CB  LEU A 831      68.040  47.120  61.320  1.00  0.00           C
ATOM   2799  HB1 LEU A 831      67.280  47.780  61.760  1.00  0.00           H
ATOM   2800  HB2 LEU A 831      68.850  46.890  62.050  1.00  0.00           H
ATOM   2801  CG  LEU A 831      67.270  45.800  60.950  1.00  0.00           C
ATOM   2802  HG  LEU A 831      66.470  46.050  60.220  1.00  0.00           H
ATOM   2803  CD1 LEU A 831      68.270  44.820  60.300  1.00  0.00           C
ATOM   2804 HD11 LEU A 831      69.240  44.600  60.780  1.00  0.00           H
ATOM   2805 HD12 LEU A 831      68.530  45.210  59.290  1.00  0.00           H
ATOM   2806 HD13 LEU A 831      67.740  43.900  59.950  1.00  0.00           H
ATOM   2807  CD2 LEU A 831      66.540  45.160  62.140  1.00  0.00           C
ATOM   2808 HD21 LEU A 831      65.980  44.270  61.760  1.00  0.00           H
ATOM   2809 HD22 LEU A 831      65.870  45.810  62.750  1.00  0.00           H
ATOM   2810 HD23 LEU A 831      67.330  44.750  62.810  1.00  0.00           H
ATOM   2811  C   LEU A 831      67.430  48.350  59.110  1.00  0.00           C
ATOM   2812  O   LEU A 831      67.360  47.810  58.050  1.00  0.00           O
ATOM   2813  N   PHE A 832      66.660  49.430  59.550  1.00  0.00           N
ATOM   2814  HN  PHE A 832      66.740  49.780  60.470  1.00  0.00           H
ATOM   2815  CA  PHE A 832      65.590  50.050  58.810  1.00  0.00           C
ATOM   2816  HA  PHE A 832      64.870  49.280  58.590  1.00  0.00           H
ATOM   2817  CB  PHE A 832      65.000  51.120  59.870  1.00  0.00           C
ATOM   2818  HB1 PHE A 832      65.890  51.570  60.340  1.00  0.00           H
ATOM   2819  HB2 PHE A 832      64.460  50.610  60.700  1.00  0.00           H
ATOM   2820  CG  PHE A 832      64.180  52.140  59.310  1.00  0.00           C
ATOM   2821  CD1 PHE A 832      62.920  51.880  58.850  1.00  0.00           C
ATOM   2822  HD1 PHE A 832      62.490  50.890  58.970  1.00  0.00           H
ATOM   2823  CE1 PHE A 832      62.210  52.820  58.080  1.00  0.00           C
ATOM   2824  HE1 PHE A 832      61.240  52.590  57.650  1.00  0.00           H
ATOM   2825  CZ  PHE A 832      62.590  54.210  58.060  1.00  0.00           C
ATOM   2826  HZ  PHE A 832      62.060  54.870  57.390  1.00  0.00           H
ATOM   2827  CD2 PHE A 832      64.590  53.460  59.240  1.00  0.00           C
ATOM   2828  HD2 PHE A 832      65.530  53.780  59.680  1.00  0.00           H
ATOM   2829  CE2 PHE A 832      63.890  54.470  58.600  1.00  0.00           C
ATOM   2830  HE2 PHE A 832      64.200  55.500  58.540  1.00  0.00           H
ATOM   2831  C   PHE A 832      66.030  50.700  57.480  1.00  0.00           C
ATOM   2832  O   PHE A 832      65.460  50.460  56.400  1.00  0.00           O
ATOM   2833  N   PHE A 833      67.210  51.420  57.480  1.00  0.00           N
ATOM   2834  HN  PHE A 833      67.750  51.680  58.270  1.00  0.00           H
ATOM   2835  CA  PHE A 833      67.850  51.880  56.220  1.00  0.00           C
ATOM   2836  HA  PHE A 833      67.130  52.270  55.520  1.00  0.00           H
ATOM   2837  CB  PHE A 833      68.830  53.000  56.540  1.00  0.00           C
ATOM   2838  HB1 PHE A 833      69.460  53.260  55.670  1.00  0.00           H
ATOM   2839  HB2 PHE A 833      69.440  52.630  57.410  1.00  0.00           H
ATOM   2840  CG  PHE A 833      68.180  54.320  56.840  1.00  0.00           C
ATOM   2841  CD1 PHE A 833      68.660  54.980  57.990  1.00  0.00           C
ATOM   2842  HD1 PHE A 833      69.470  54.590  58.570  1.00  0.00           H
ATOM   2843  CE1 PHE A 833      68.120  56.220  58.420  1.00  0.00           C
ATOM   2844  HE1 PHE A 833      68.280  56.740  59.350  1.00  0.00           H
ATOM   2845  CZ  PHE A 833      67.090  56.810  57.750  1.00  0.00           C
ATOM   2846  HZ  PHE A 833      66.590  57.720  58.010  1.00  0.00           H
ATOM   2847  CD2 PHE A 833      67.110  54.930  56.120  1.00  0.00           C
ATOM   2848  HD2 PHE A 833      66.790  54.340  55.280  1.00  0.00           H
ATOM   2849  CE2 PHE A 833      66.630  56.110  56.510  1.00  0.00           C
ATOM   2850  HE2 PHE A 833      65.920  56.570  55.830  1.00  0.00           H
ATOM   2851  C   PHE A 833      68.420  50.790  55.320  1.00  0.00           C
ATOM   2852  O   PHE A 833      68.350  50.870  54.100  1.00  0.00           O
ATOM   2853  N   THR A 834      69.060  49.810  55.900  1.00  0.00           N
ATOM   2854  HN  THR A 834      69.080  49.760  56.890  1.00  0.00           H
ATOM   2855  CA  THR A 834      69.740  48.780  55.150  1.00  0.00           C
ATOM   2856  HA  THR A 834      70.230  49.250  54.300  1.00  0.00           H
ATOM   2857  CB  THR A 834      70.780  47.910  55.880  1.00  0.00           C
ATOM   2858  HB  THR A 834      71.040  46.940  55.400  1.00  0.00           H
ATOM   2859  OG1 THR A 834      70.300  47.380  57.170  1.00  0.00           O
ATOM   2860  HG1 THR A 834      70.180  48.150  57.740  1.00  0.00           H
ATOM   2861  CG2 THR A 834      71.970  48.790  56.050  1.00  0.00           C
ATOM   2862 HG21 THR A 834      71.670  49.670  56.670  1.00  0.00           H
ATOM   2863 HG22 THR A 834      72.350  49.220  55.100  1.00  0.00           H
ATOM   2864 HG23 THR A 834      72.830  48.230  56.470  1.00  0.00           H
ATOM   2865  C   THR A 834      68.740  47.780  54.610  1.00  0.00           C
ATOM   2866  O   THR A 834      68.990  47.300  53.520  1.00  0.00           O
ATOM   2867  N   THR A 835      67.610  47.490  55.190  1.00  0.00           N
ATOM   2868  HN  THR A 835      67.450  47.760  56.140  1.00  0.00           H
ATOM   2869  CA  THR A 835      66.440  46.820  54.500  1.00  0.00           C
ATOM   2870  HA  THR A 835      66.690  45.800  54.230  1.00  0.00           H
ATOM   2871  CB  THR A 835      65.180  46.590  55.470  1.00  0.00           C
ATOM   2872  HB  THR A 835      64.800  47.580  55.800  1.00  0.00           H
ATOM   2873  OG1 THR A 835      65.480  46.080  56.740  1.00  0.00           O
ATOM   2874  HG1 THR A 835      66.360  46.380  56.980  1.00  0.00           H
ATOM   2875  CG2 THR A 835      64.050  45.680  54.890  1.00  0.00           C
ATOM   2876 HG21 THR A 835      63.110  45.940  55.420  1.00  0.00           H
ATOM   2877 HG22 THR A 835      64.230  44.590  55.010  1.00  0.00           H
ATOM   2878 HG23 THR A 835      63.930  45.860  53.810  1.00  0.00           H
ATOM   2879  C   THR A 835      65.900  47.570  53.250  1.00  0.00           C
ATOM   2880  O   THR A 835      65.650  46.950  52.210  1.00  0.00           O
ATOM   2881  N   PHE A 836      65.770  48.860  53.340  1.00  0.00           N
ATOM   2882  HN  PHE A 836      65.840  49.230  54.260  1.00  0.00           H
ATOM   2883  CA  PHE A 836      65.430  49.730  52.240  1.00  0.00           C
ATOM   2884  HA  PHE A 836      64.440  49.460  51.900  1.00  0.00           H
ATOM   2885  CB  PHE A 836      65.280  51.190  52.700  1.00  0.00           C
ATOM   2886  HB1 PHE A 836      65.930  51.320  53.590  1.00  0.00           H
ATOM   2887  HB2 PHE A 836      64.230  51.160  53.040  1.00  0.00           H
ATOM   2888  CG  PHE A 836      65.540  52.330  51.740  1.00  0.00           C
ATOM   2889  CD1 PHE A 836      64.640  52.560  50.680  1.00  0.00           C
ATOM   2890  HD1 PHE A 836      63.790  51.900  50.610  1.00  0.00           H
ATOM   2891  CE1 PHE A 836      64.940  53.510  49.680  1.00  0.00           C
ATOM   2892  HE1 PHE A 836      64.400  53.620  48.750  1.00  0.00           H
ATOM   2893  CZ  PHE A 836      66.150  54.250  49.790  1.00  0.00           C
ATOM   2894  HZ  PHE A 836      66.480  54.990  49.060  1.00  0.00           H
ATOM   2895  CD2 PHE A 836      66.670  53.090  51.820  1.00  0.00           C
ATOM   2896  HD2 PHE A 836      67.340  52.800  52.600  1.00  0.00           H
ATOM   2897  CE2 PHE A 836      66.980  54.060  50.850  1.00  0.00           C
ATOM   2898  HE2 PHE A 836      67.980  54.440  50.980  1.00  0.00           H
ATOM   2899  C   PHE A 836      66.470  49.630  51.080  1.00  0.00           C
ATOM   2900  O   PHE A 836      66.120  49.430  49.900  1.00  0.00           O
ATOM   2901  N   PHE A 837      67.810  49.700  51.360  1.00  0.00           N
ATOM   2902  HN  PHE A 837      68.030  49.900  52.310  1.00  0.00           H
ATOM   2903  CA  PHE A 837      68.880  49.670  50.400  1.00  0.00           C
ATOM   2904  HA  PHE A 837      68.780  50.440  49.640  1.00  0.00           H
ATOM   2905  CB  PHE A 837      70.150  50.110  51.190  1.00  0.00           C
ATOM   2906  HB1 PHE A 837      71.020  49.760  50.600  1.00  0.00           H
ATOM   2907  HB2 PHE A 837      70.090  49.840  52.260  1.00  0.00           H
ATOM   2908  CG  PHE A 837      70.200  51.600  51.100  1.00  0.00           C
ATOM   2909  CD1 PHE A 837      70.360  52.410  52.250  1.00  0.00           C
ATOM   2910  HD1 PHE A 837      70.350  51.930  53.220  1.00  0.00           H
ATOM   2911  CE1 PHE A 837      70.380  53.810  52.150  1.00  0.00           C
ATOM   2912  HE1 PHE A 837      70.470  54.460  53.010  1.00  0.00           H
ATOM   2913  CZ  PHE A 837      70.460  54.360  50.850  1.00  0.00           C
ATOM   2914  HZ  PHE A 837      70.450  55.430  50.710  1.00  0.00           H
ATOM   2915  CD2 PHE A 837      70.350  52.170  49.830  1.00  0.00           C
ATOM   2916  HD2 PHE A 837      70.460  51.570  48.930  1.00  0.00           H
ATOM   2917  CE2 PHE A 837      70.470  53.570  49.690  1.00  0.00           C
ATOM   2918  HE2 PHE A 837      70.760  53.990  48.750  1.00  0.00           H
ATOM   2919  C   PHE A 837      69.010  48.260  49.670  1.00  0.00           C
ATOM   2920  O   PHE A 837      69.200  48.230  48.430  1.00  0.00           O
ATOM   2921  N   LEU A 838      68.950  47.140  50.470  1.00  0.00           N
ATOM   2922  HN  LEU A 838      68.950  47.150  51.470  1.00  0.00           H
ATOM   2923  CA  LEU A 838      68.960  45.790  49.920  1.00  0.00           C
ATOM   2924  HA  LEU A 838      69.800  45.690  49.250  1.00  0.00           H
ATOM   2925  CB  LEU A 838      69.000  44.720  51.100  1.00  0.00           C
ATOM   2926  HB1 LEU A 838      68.040  44.720  51.650  1.00  0.00           H
ATOM   2927  HB2 LEU A 838      69.770  44.970  51.850  1.00  0.00           H
ATOM   2928  CG  LEU A 838      69.260  43.240  50.650  1.00  0.00           C
ATOM   2929  HG  LEU A 838      68.350  42.840  50.150  1.00  0.00           H
ATOM   2930  CD1 LEU A 838      70.510  43.050  49.670  1.00  0.00           C
ATOM   2931 HD11 LEU A 838      70.770  41.980  49.490  1.00  0.00           H
ATOM   2932 HD12 LEU A 838      71.390  43.580  50.080  1.00  0.00           H
ATOM   2933 HD13 LEU A 838      70.200  43.530  48.720  1.00  0.00           H
ATOM   2934  CD2 LEU A 838      69.460  42.240  51.920  1.00  0.00           C
ATOM   2935 HD21 LEU A 838      69.920  41.330  51.470  1.00  0.00           H
ATOM   2936 HD22 LEU A 838      68.540  41.970  52.480  1.00  0.00           H
ATOM   2937 HD23 LEU A 838      70.250  42.690  52.550  1.00  0.00           H
ATOM   2938  C   LEU A 838      67.730  45.480  49.040  1.00  0.00           C
ATOM   2939  O   LEU A 838      67.920  45.000  47.930  1.00  0.00           O
ATOM   2940  N   SER A 839      66.500  45.800  49.480  1.00  0.00           N
ATOM   2941  HN  SER A 839      66.340  46.100  50.410  1.00  0.00           H
ATOM   2942  CA  SER A 839      65.360  45.830  48.590  1.00  0.00           C
ATOM   2943  HA  SER A 839      65.080  44.840  48.300  1.00  0.00           H
ATOM   2944  CB  SER A 839      64.010  46.400  49.320  1.00  0.00           C
ATOM   2945  HB1 SER A 839      64.290  47.440  49.610  1.00  0.00           H
ATOM   2946  HB2 SER A 839      63.860  45.760  50.210  1.00  0.00           H
ATOM   2947  OG  SER A 839      62.840  46.220  48.480  1.00  0.00           O
ATOM   2948  HG1 SER A 839      63.010  46.710  47.670  1.00  0.00           H
ATOM   2949  C   SER A 839      65.600  46.700  47.300  1.00  0.00           C
ATOM   2950  O   SER A 839      65.310  46.180  46.190  1.00  0.00           O
ATOM   2951  N   SER A 840      66.150  47.900  47.330  1.00  0.00           N
ATOM   2952  HN  SER A 840      66.380  48.420  48.150  1.00  0.00           H
ATOM   2953  CA  SER A 840      66.380  48.740  46.160  1.00  0.00           C
ATOM   2954  HA  SER A 840      65.440  48.820  45.630  1.00  0.00           H
ATOM   2955  CB  SER A 840      66.950  50.150  46.550  1.00  0.00           C
ATOM   2956  HB1 SER A 840      67.960  50.140  47.030  1.00  0.00           H
ATOM   2957  HB2 SER A 840      66.270  50.630  47.290  1.00  0.00           H
ATOM   2958  OG  SER A 840      66.930  51.070  45.450  1.00  0.00           O
ATOM   2959  HG1 SER A 840      67.250  51.910  45.780  1.00  0.00           H
ATOM   2960  C   SER A 840      67.300  48.110  45.210  1.00  0.00           C
ATOM   2961  O   SER A 840      67.040  48.090  44.010  1.00  0.00           O
ATOM   2962  N   PHE A 841      68.410  47.460  45.660  1.00  0.00           N
ATOM   2963  HN  PHE A 841      68.670  47.500  46.620  1.00  0.00           H
ATOM   2964  CA  PHE A 841      69.290  46.640  44.770  1.00  0.00           C
ATOM   2965  HA  PHE A 841      69.420  47.260  43.910  1.00  0.00           H
ATOM   2966  CB  PHE A 841      70.580  46.200  45.540  1.00  0.00           C
ATOM   2967  HB1 PHE A 841      70.260  45.790  46.530  1.00  0.00           H
ATOM   2968  HB2 PHE A 841      71.150  47.120  45.780  1.00  0.00           H
ATOM   2969  CG  PHE A 841      71.440  45.260  44.790  1.00  0.00           C
ATOM   2970  CD1 PHE A 841      71.590  43.950  45.230  1.00  0.00           C
ATOM   2971  HD1 PHE A 841      71.040  43.530  46.040  1.00  0.00           H
ATOM   2972  CE1 PHE A 841      72.530  43.140  44.480  1.00  0.00           C
ATOM   2973  HE1 PHE A 841      72.630  42.120  44.830  1.00  0.00           H
ATOM   2974  CZ  PHE A 841      73.420  43.700  43.510  1.00  0.00           C
ATOM   2975  HZ  PHE A 841      74.090  43.110  42.910  1.00  0.00           H
ATOM   2976  CD2 PHE A 841      72.270  45.800  43.870  1.00  0.00           C
ATOM   2977  HD2 PHE A 841      72.170  46.850  43.620  1.00  0.00           H
ATOM   2978  CE2 PHE A 841      73.210  45.030  43.210  1.00  0.00           C
ATOM   2979  HE2 PHE A 841      73.800  45.410  42.400  1.00  0.00           H
ATOM   2980  C   PHE A 841      68.520  45.520  44.170  1.00  0.00           C
ATOM   2981  O   PHE A 841      68.520  45.380  42.910  1.00  0.00           O
ATOM   2982  N   LEU A 842      67.750  44.740  45.020  1.00  0.00           N
ATOM   2983  HN  LEU A 842      67.710  45.010  45.970  1.00  0.00           H
ATOM   2984  CA  LEU A 842      66.950  43.560  44.520  1.00  0.00           C
ATOM   2985  HA  LEU A 842      67.560  42.940  43.880  1.00  0.00           H
ATOM   2986  CB  LEU A 842      66.480  42.600  45.660  1.00  0.00           C
ATOM   2987  HB1 LEU A 842      65.720  41.870  45.310  1.00  0.00           H
ATOM   2988  HB2 LEU A 842      65.990  43.200  46.460  1.00  0.00           H
ATOM   2989  CG  LEU A 842      67.550  41.730  46.370  1.00  0.00           C
ATOM   2990  HG  LEU A 842      67.920  42.370  47.200  1.00  0.00           H
ATOM   2991  CD1 LEU A 842      66.820  40.500  46.960  1.00  0.00           C
ATOM   2992 HD11 LEU A 842      67.290  40.050  47.850  1.00  0.00           H
ATOM   2993 HD12 LEU A 842      66.620  39.750  46.150  1.00  0.00           H
ATOM   2994 HD13 LEU A 842      65.780  40.750  47.250  1.00  0.00           H
ATOM   2995  CD2 LEU A 842      68.790  41.290  45.530  1.00  0.00           C
ATOM   2996 HD21 LEU A 842      69.500  41.150  46.370  1.00  0.00           H
ATOM   2997 HD22 LEU A 842      69.180  42.060  44.820  1.00  0.00           H
ATOM   2998 HD23 LEU A 842      68.650  40.290  45.050  1.00  0.00           H
ATOM   2999  C   LEU A 842      65.830  43.800  43.520  1.00  0.00           C
ATOM   3000  O   LEU A 842      65.750  43.090  42.510  1.00  0.00           O
ATOM   3001  N   LYS A 843      64.970  44.790  43.730  1.00  0.00           N
ATOM   3002  HN  LYS A 843      65.140  45.320  44.560  1.00  0.00           H
ATOM   3003  CA  LYS A 843      63.740  44.870  42.980  1.00  0.00           C
ATOM   3004  HA  LYS A 843      63.210  43.940  42.820  1.00  0.00           H
ATOM   3005  CB  LYS A 843      62.730  45.810  43.630  1.00  0.00           C
ATOM   3006  HB1 LYS A 843      63.190  46.820  43.650  1.00  0.00           H
ATOM   3007  HB2 LYS A 843      62.710  45.450  44.690  1.00  0.00           H
ATOM   3008  CG  LYS A 843      61.280  45.940  43.100  1.00  0.00           C
ATOM   3009  HG1 LYS A 843      61.330  46.600  42.210  1.00  0.00           H
ATOM   3010  HG2 LYS A 843      60.750  46.440  43.940  1.00  0.00           H
ATOM   3011  CD  LYS A 843      60.700  44.550  42.890  1.00  0.00           C
ATOM   3012  HD1 LYS A 843      60.910  43.900  43.760  1.00  0.00           H
ATOM   3013  HD2 LYS A 843      61.030  44.110  41.920  1.00  0.00           H
ATOM   3014  CE  LYS A 843      59.130  44.430  42.670  1.00  0.00           C
ATOM   3015  HE1 LYS A 843      58.890  44.920  41.710  1.00  0.00           H
ATOM   3016  HE2 LYS A 843      58.540  44.980  43.450  1.00  0.00           H
ATOM   3017  NZ  LYS A 843      58.670  43.010  42.660  1.00  0.00           N
ATOM   3018  HZ1 LYS A 843      59.260  42.570  41.920  1.00  0.00           H
ATOM   3019  HZ2 LYS A 843      57.690  42.940  42.330  1.00  0.00           H
ATOM   3020  HZ3 LYS A 843      58.540  42.540  43.580  1.00  0.00           H
ATOM   3021  C   LYS A 843      64.050  45.230  41.550  1.00  0.00           C
ATOM   3022  O   LYS A 843      63.410  44.820  40.560  1.00  0.00           O
ATOM   3023  N   GLN A 844      65.170  45.940  41.320  1.00  0.00           N
ATOM   3024  HN  GLN A 844      65.750  46.300  42.040  1.00  0.00           H
ATOM   3025  CA  GLN A 844      65.440  46.580  40.040  1.00  0.00           C
ATOM   3026  HA  GLN A 844      64.600  46.350  39.400  1.00  0.00           H
ATOM   3027  CB  GLN A 844      65.750  48.090  40.080  1.00  0.00           C
ATOM   3028  HB1 GLN A 844      66.000  48.570  39.110  1.00  0.00           H
ATOM   3029  HB2 GLN A 844      66.630  48.170  40.740  1.00  0.00           H
ATOM   3030  CG  GLN A 844      64.590  48.980  40.680  1.00  0.00           C
ATOM   3031  HG1 GLN A 844      64.930  50.010  40.440  1.00  0.00           H
ATOM   3032  HG2 GLN A 844      64.610  48.790  41.770  1.00  0.00           H
ATOM   3033  CD  GLN A 844      63.220  48.680  40.070  1.00  0.00           C
ATOM   3034  OE1 GLN A 844      63.070  48.180  38.990  1.00  0.00           O
ATOM   3035  NE2 GLN A 844      62.200  49.380  40.590  1.00  0.00           N
ATOM   3036 HE21 GLN A 844      61.450  49.660  40.000  1.00  0.00           H
ATOM   3037 HE22 GLN A 844      62.070  49.590  41.570  1.00  0.00           H
ATOM   3038  C   GLN A 844      66.530  45.750  39.400  1.00  0.00           C
ATOM   3039  O   GLN A 844      67.120  46.020  38.350  1.00  0.00           O
ATOM   3040  N   PHE A 845      66.730  44.570  39.990  1.00  0.00           N
ATOM   3041  HN  PHE A 845      66.480  44.560  40.960  1.00  0.00           H
ATOM   3042  CA  PHE A 845      67.830  43.730  39.480  1.00  0.00           C
ATOM   3043  HA  PHE A 845      68.610  44.450  39.280  1.00  0.00           H
ATOM   3044  CB  PHE A 845      68.360  42.840  40.660  1.00  0.00           C
ATOM   3045  HB1 PHE A 845      67.510  42.190  40.930  1.00  0.00           H
ATOM   3046  HB2 PHE A 845      68.640  43.490  41.510  1.00  0.00           H
ATOM   3047  CG  PHE A 845      69.650  41.910  40.460  1.00  0.00           C
ATOM   3048  CD1 PHE A 845      70.850  42.330  41.070  1.00  0.00           C
ATOM   3049  HD1 PHE A 845      70.990  43.300  41.520  1.00  0.00           H
ATOM   3050  CE1 PHE A 845      72.000  41.540  40.950  1.00  0.00           C
ATOM   3051  HE1 PHE A 845      72.940  41.950  41.260  1.00  0.00           H
ATOM   3052  CZ  PHE A 845      71.890  40.250  40.420  1.00  0.00           C
ATOM   3053  HZ  PHE A 845      72.840  39.730  40.310  1.00  0.00           H
ATOM   3054  CD2 PHE A 845      69.490  40.560  40.060  1.00  0.00           C
ATOM   3055  HD2 PHE A 845      68.520  40.230  39.720  1.00  0.00           H
ATOM   3056  CE2 PHE A 845      70.660  39.740  39.960  1.00  0.00           C
ATOM   3057  HE2 PHE A 845      70.500  38.730  39.630  1.00  0.00           H
ATOM   3058  C   PHE A 845      67.420  43.040  38.190  1.00  0.00           C
ATOM   3059  O   PHE A 845      68.290  42.650  37.490  1.00  0.00           O
ATOM   3060  N   LYS A 846      66.100  43.020  37.860  1.00  0.00           N
ATOM   3061  HN  LYS A 846      65.460  43.190  38.590  1.00  0.00           H
ATOM   3062  CA  LYS A 846      65.660  42.580  36.570  1.00  0.00           C
ATOM   3063  HA  LYS A 846      65.980  41.570  36.380  1.00  0.00           H
ATOM   3064  CB  LYS A 846      64.160  42.560  36.480  1.00  0.00           C
ATOM   3065  HB1 LYS A 846      63.790  41.870  37.270  1.00  0.00           H
ATOM   3066  HB2 LYS A 846      63.750  42.070  35.580  1.00  0.00           H
ATOM   3067  CG  LYS A 846      63.510  44.040  36.630  1.00  0.00           C
ATOM   3068  HG1 LYS A 846      63.840  44.570  35.710  1.00  0.00           H
ATOM   3069  HG2 LYS A 846      63.940  44.610  37.470  1.00  0.00           H
ATOM   3070  CD  LYS A 846      62.000  44.010  36.760  1.00  0.00           C
ATOM   3071  HD1 LYS A 846      61.820  43.590  37.780  1.00  0.00           H
ATOM   3072  HD2 LYS A 846      61.560  43.360  35.970  1.00  0.00           H
ATOM   3073  CE  LYS A 846      61.300  45.370  36.720  1.00  0.00           C
ATOM   3074  HE1 LYS A 846      61.620  46.080  37.520  1.00  0.00           H
ATOM   3075  HE2 LYS A 846      60.200  45.210  36.780  1.00  0.00           H
ATOM   3076  NZ  LYS A 846      61.380  46.020  35.420  1.00  0.00           N
ATOM   3077  HZ1 LYS A 846      62.030  46.840  35.520  1.00  0.00           H
ATOM   3078  HZ2 LYS A 846      60.460  46.360  35.040  1.00  0.00           H
ATOM   3079  HZ3 LYS A 846      61.630  45.390  34.630  1.00  0.00           H
ATOM   3080  C   LYS A 846      66.160  43.450  35.340  1.00  0.00           C
ATOM   3081  O   LYS A 846      66.290  42.980  34.200  1.00  0.00           O
ATOM   3082  N   THR A 847      66.610  44.630  35.620  1.00  0.00           N
ATOM   3083  HN  THR A 847      66.680  44.970  36.550  1.00  0.00           H
ATOM   3084  CA  THR A 847      67.160  45.590  34.690  1.00  0.00           C
ATOM   3085  HA  THR A 847      66.930  45.200  33.720  1.00  0.00           H
ATOM   3086  CB  THR A 847      66.520  47.020  34.720  1.00  0.00           C
ATOM   3087  HB  THR A 847      67.280  47.630  34.200  1.00  0.00           H
ATOM   3088  OG1 THR A 847      66.440  47.540  35.990  1.00  0.00           O
ATOM   3089  HG1 THR A 847      67.320  47.510  36.340  1.00  0.00           H
ATOM   3090  CG2 THR A 847      65.170  46.920  33.980  1.00  0.00           C
ATOM   3091 HG21 THR A 847      65.290  46.570  32.940  1.00  0.00           H
ATOM   3092 HG22 THR A 847      64.840  47.980  33.910  1.00  0.00           H
ATOM   3093 HG23 THR A 847      64.430  46.340  34.570  1.00  0.00           H
ATOM   3094  C   THR A 847      68.600  45.450  34.710  1.00  0.00           C
ATOM   3095  O   THR A 847      69.190  46.160  33.860  1.00  0.00           O
ATOM   3096  N   LYS A 848      69.200  44.610  35.500  1.00  0.00           N
ATOM   3097  HN  LYS A 848      68.810  44.140  36.290  1.00  0.00           H
ATOM   3098  CA  LYS A 848      70.610  44.210  35.430  1.00  0.00           C
ATOM   3099  HA  LYS A 848      71.170  45.110  35.210  1.00  0.00           H
ATOM   3100  CB  LYS A 848      71.300  43.800  36.800  1.00  0.00           C
ATOM   3101  HB1 LYS A 848      72.380  43.650  36.610  1.00  0.00           H
ATOM   3102  HB2 LYS A 848      70.730  42.900  37.130  1.00  0.00           H
ATOM   3103  CG  LYS A 848      71.230  44.920  37.860  1.00  0.00           C
ATOM   3104  HG1 LYS A 848      71.400  44.390  38.830  1.00  0.00           H
ATOM   3105  HG2 LYS A 848      70.200  45.300  38.000  1.00  0.00           H
ATOM   3106  CD  LYS A 848      72.230  46.000  37.570  1.00  0.00           C
ATOM   3107  HD1 LYS A 848      72.000  46.580  36.660  1.00  0.00           H
ATOM   3108  HD2 LYS A 848      73.190  45.510  37.290  1.00  0.00           H
ATOM   3109  CE  LYS A 848      72.330  47.060  38.660  1.00  0.00           C
ATOM   3110  HE1 LYS A 848      71.360  47.560  38.790  1.00  0.00           H
ATOM   3111  HE2 LYS A 848      73.000  47.900  38.370  1.00  0.00           H
ATOM   3112  NZ  LYS A 848      72.610  46.430  40.020  1.00  0.00           N
ATOM   3113  HZ1 LYS A 848      73.260  45.650  39.780  1.00  0.00           H
ATOM   3114  HZ2 LYS A 848      71.730  46.050  40.420  1.00  0.00           H
ATOM   3115  HZ3 LYS A 848      72.980  47.210  40.610  1.00  0.00           H
ATOM   3116  C   LYS A 848      70.910  43.230  34.280  1.00  0.00           C
ATOM   3117  O   LYS A 848      70.020  42.910  33.480  1.00  0.00           O
ATOM   3118  N   ARG A 849      72.170  42.810  34.020  1.00  0.00           N
ATOM   3119  HN  ARG A 849      72.860  43.130  34.670  1.00  0.00           H
ATOM   3120  CA  ARG A 849      72.530  42.040  32.820  1.00  0.00           C
ATOM   3121  HA  ARG A 849      71.680  41.940  32.170  1.00  0.00           H
ATOM   3122  CB  ARG A 849      73.810  42.700  32.100  1.00  0.00           C
ATOM   3123  HB1 ARG A 849      74.110  42.120  31.210  1.00  0.00           H
ATOM   3124  HB2 ARG A 849      74.680  42.490  32.760  1.00  0.00           H
ATOM   3125  CG  ARG A 849      73.640  44.210  31.800  1.00  0.00           C
ATOM   3126  HG1 ARG A 849      73.500  44.730  32.780  1.00  0.00           H
ATOM   3127  HG2 ARG A 849      72.760  44.470  31.180  1.00  0.00           H
ATOM   3128  CD  ARG A 849      74.820  44.810  31.060  1.00  0.00           C
ATOM   3129  HD1 ARG A 849      74.430  45.630  30.440  1.00  0.00           H
ATOM   3130  HD2 ARG A 849      75.280  43.900  30.620  1.00  0.00           H
ATOM   3131  NE  ARG A 849      75.730  45.450  32.010  1.00  0.00           N
ATOM   3132  HE  ARG A 849      75.490  46.340  32.360  1.00  0.00           H
ATOM   3133  CZ  ARG A 849      76.570  44.790  32.840  1.00  0.00           C
ATOM   3134  NH1 ARG A 849      77.200  45.540  33.690  1.00  0.00           N
ATOM   3135 HH11 ARG A 849      77.130  46.540  33.720  1.00  0.00           H
ATOM   3136 HH12 ARG A 849      77.910  45.040  34.180  1.00  0.00           H
ATOM   3137  NH2 ARG A 849      76.860  43.490  32.740  1.00  0.00           N
ATOM   3138 HH21 ARG A 849      76.350  42.920  32.100  1.00  0.00           H
ATOM   3139 HH22 ARG A 849      77.540  43.160  33.380  1.00  0.00           H
ATOM   3140  C   ARG A 849      72.960  40.630  33.130  1.00  0.00           C
ATOM   3141  O   ARG A 849      73.080  39.680  32.390  1.00  0.00           O
ATOM   3142  N   TYR A 850      73.170  40.380  34.470  1.00  0.00           N
ATOM   3143  HN  TYR A 850      72.920  41.130  35.080  1.00  0.00           H
ATOM   3144  CA  TYR A 850      73.520  39.090  35.120  1.00  0.00           C
ATOM   3145  HA  TYR A 850      74.520  38.980  34.740  1.00  0.00           H
ATOM   3146  CB  TYR A 850      73.580  39.190  36.680  1.00  0.00           C
ATOM   3147  HB1 TYR A 850      73.590  38.140  37.050  1.00  0.00           H
ATOM   3148  HB2 TYR A 850      72.660  39.710  37.020  1.00  0.00           H
ATOM   3149  CG  TYR A 850      74.770  39.990  37.050  1.00  0.00           C
ATOM   3150  CD1 TYR A 850      76.040  39.700  36.480  1.00  0.00           C
ATOM   3151  HD1 TYR A 850      76.160  38.860  35.810  1.00  0.00           H
ATOM   3152  CE1 TYR A 850      77.010  40.690  36.640  1.00  0.00           C
ATOM   3153  HE1 TYR A 850      77.890  40.650  36.010  1.00  0.00           H
ATOM   3154  CZ  TYR A 850      76.840  41.740  37.530  1.00  0.00           C
ATOM   3155  OH  TYR A 850      77.940  42.570  37.770  1.00  0.00           O
ATOM   3156  HH  TYR A 850      77.860  42.840  38.690  1.00  0.00           H
ATOM   3157  CD2 TYR A 850      74.600  40.970  37.980  1.00  0.00           C
ATOM   3158  HD2 TYR A 850      73.580  41.070  38.330  1.00  0.00           H
ATOM   3159  CE2 TYR A 850      75.630  41.820  38.290  1.00  0.00           C
ATOM   3160  HE2 TYR A 850      75.460  42.750  38.820  1.00  0.00           H
ATOM   3161  C   TYR A 850      72.560  37.870  34.850  1.00  0.00           C
ATOM   3162  O   TYR A 850      71.280  38.060  34.790  1.00  0.00           O
ATOM   3163  N   PHE A 851      73.040  36.640  34.880  1.00  0.00           N
ATOM   3164  HN  PHE A 851      74.020  36.480  34.880  1.00  0.00           H
ATOM   3165  CA  PHE A 851      72.300  35.390  34.910  1.00  0.00           C
ATOM   3166  HA  PHE A 851      73.040  34.600  34.850  1.00  0.00           H
ATOM   3167  CB  PHE A 851      71.470  35.310  36.180  1.00  0.00           C
ATOM   3168  HB1 PHE A 851      70.960  34.330  36.290  1.00  0.00           H
ATOM   3169  HB2 PHE A 851      70.720  36.130  36.240  1.00  0.00           H
ATOM   3170  CG  PHE A 851      72.250  35.550  37.520  1.00  0.00           C
ATOM   3171  CD1 PHE A 851      73.680  35.520  37.590  1.00  0.00           C
ATOM   3172  HD1 PHE A 851      74.290  35.480  36.700  1.00  0.00           H
ATOM   3173  CE1 PHE A 851      74.350  35.570  38.840  1.00  0.00           C
ATOM   3174  HE1 PHE A 851      75.420  35.470  38.920  1.00  0.00           H
ATOM   3175  CZ  PHE A 851      73.660  35.680  40.060  1.00  0.00           C
ATOM   3176  HZ  PHE A 851      74.160  35.600  41.020  1.00  0.00           H
ATOM   3177  CD2 PHE A 851      71.600  35.620  38.740  1.00  0.00           C
ATOM   3178  HD2 PHE A 851      70.540  35.440  38.760  1.00  0.00           H
ATOM   3179  CE2 PHE A 851      72.280  35.720  40.030  1.00  0.00           C
ATOM   3180  HE2 PHE A 851      71.690  35.780  40.930  1.00  0.00           H
ATOM   3181  C   PHE A 851      71.390  35.210  33.710  1.00  0.00           C
ATOM   3182  O   PHE A 851      71.200  36.100  32.880  1.00  0.00           O
ATOM   3183  N   PRO A 852      70.830  33.900  33.530  1.00  0.00           N
ATOM   3184  CD  PRO A 852      71.440  32.730  33.970  1.00  0.00           C
ATOM   3185  HD1 PRO A 852      71.440  32.710  35.080  1.00  0.00           H
ATOM   3186  HD2 PRO A 852      72.450  32.600  33.520  1.00  0.00           H
ATOM   3187  CA  PRO A 852      69.590  33.630  32.770  1.00  0.00           C
ATOM   3188  HA  PRO A 852      69.790  33.810  31.720  1.00  0.00           H
ATOM   3189  CB  PRO A 852      69.340  32.130  32.910  1.00  0.00           C
ATOM   3190  HB1 PRO A 852      69.060  31.670  31.940  1.00  0.00           H
ATOM   3191  HB2 PRO A 852      68.460  31.910  33.560  1.00  0.00           H
ATOM   3192  CG  PRO A 852      70.610  31.490  33.540  1.00  0.00           C
ATOM   3193  HG1 PRO A 852      70.330  30.930  34.460  1.00  0.00           H
ATOM   3194  HG2 PRO A 852      71.140  30.850  32.810  1.00  0.00           H
ATOM   3195  C   PRO A 852      68.490  34.660  33.010  1.00  0.00           C
ATOM   3196  O   PRO A 852      68.360  35.100  34.170  1.00  0.00           O
ATOM   3197  N   THR A 853      67.710  35.100  32.010  1.00  0.00           N
ATOM   3198  HN  THR A 853      67.820  34.750  31.080  1.00  0.00           H
ATOM   3199  CA  THR A 853      66.580  36.060  32.140  1.00  0.00           C
ATOM   3200  HA  THR A 853      66.810  37.090  32.370  1.00  0.00           H
ATOM   3201  CB  THR A 853      65.750  36.140  30.850  1.00  0.00           C
ATOM   3202  HB  THR A 853      65.260  35.150  30.670  1.00  0.00           H
ATOM   3203  OG1 THR A 853      66.500  36.480  29.750  1.00  0.00           O
ATOM   3204  HG1 THR A 853      65.870  36.440  29.020  1.00  0.00           H
ATOM   3205  CG2 THR A 853      64.620  37.270  30.960  1.00  0.00           C
ATOM   3206 HG21 THR A 853      64.970  38.320  30.940  1.00  0.00           H
ATOM   3207 HG22 THR A 853      64.050  37.140  31.900  1.00  0.00           H
ATOM   3208 HG23 THR A 853      63.930  37.230  30.090  1.00  0.00           H
ATOM   3209  C   THR A 853      65.520  35.710  33.270  1.00  0.00           C
ATOM   3210  O   THR A 853      65.140  36.530  34.040  1.00  0.00           O
ATOM   3211  N   LYS A 854      65.150  34.420  33.300  1.00  0.00           N
ATOM   3212  HN  LYS A 854      65.640  33.780  32.710  1.00  0.00           H
ATOM   3213  CA  LYS A 854      64.200  33.790  34.210  1.00  0.00           C
ATOM   3214  HA  LYS A 854      63.310  34.380  34.110  1.00  0.00           H
ATOM   3215  CB  LYS A 854      63.840  32.340  33.720  1.00  0.00           C
ATOM   3216  HB1 LYS A 854      63.330  31.710  34.480  1.00  0.00           H
ATOM   3217  HB2 LYS A 854      64.770  31.770  33.490  1.00  0.00           H
ATOM   3218  CG  LYS A 854      62.990  32.250  32.440  1.00  0.00           C
ATOM   3219  HG1 LYS A 854      62.680  31.180  32.430  1.00  0.00           H
ATOM   3220  HG2 LYS A 854      63.550  32.510  31.510  1.00  0.00           H
ATOM   3221  CD  LYS A 854      61.700  33.090  32.530  1.00  0.00           C
ATOM   3222  HD1 LYS A 854      62.100  34.130  32.580  1.00  0.00           H
ATOM   3223  HD2 LYS A 854      61.110  32.780  33.420  1.00  0.00           H
ATOM   3224  CE  LYS A 854      60.760  32.930  31.240  1.00  0.00           C
ATOM   3225  HE1 LYS A 854      60.590  31.880  30.930  1.00  0.00           H
ATOM   3226  HE2 LYS A 854      61.200  33.410  30.350  1.00  0.00           H
ATOM   3227  NZ  LYS A 854      59.470  33.520  31.620  1.00  0.00           N
ATOM   3228  HZ1 LYS A 854      58.900  33.600  30.760  1.00  0.00           H
ATOM   3229  HZ2 LYS A 854      59.500  34.530  31.860  1.00  0.00           H
ATOM   3230  HZ3 LYS A 854      58.950  32.960  32.340  1.00  0.00           H
ATOM   3231  C   LYS A 854      64.720  33.810  35.640  1.00  0.00           C
ATOM   3232  O   LYS A 854      63.950  34.030  36.590  1.00  0.00           O
ATOM   3233  N   VAL A 855      66.030  33.510  35.930  1.00  0.00           N
ATOM   3234  HN  VAL A 855      66.720  33.230  35.260  1.00  0.00           H
ATOM   3235  CA  VAL A 855      66.690  33.630  37.230  1.00  0.00           C
ATOM   3236  HA  VAL A 855      66.180  33.010  37.950  1.00  0.00           H
ATOM   3237  CB  VAL A 855      68.170  33.200  37.330  1.00  0.00           C
ATOM   3238  HB  VAL A 855      68.840  33.710  36.610  1.00  0.00           H
ATOM   3239  CG1 VAL A 855      68.790  33.420  38.730  1.00  0.00           C
ATOM   3240 HG11 VAL A 855      68.780  34.530  38.860  1.00  0.00           H
ATOM   3241 HG12 VAL A 855      69.860  33.120  38.730  1.00  0.00           H
ATOM   3242 HG13 VAL A 855      68.250  33.020  39.620  1.00  0.00           H
ATOM   3243  CG2 VAL A 855      68.330  31.670  37.000  1.00  0.00           C
ATOM   3244 HG21 VAL A 855      69.370  31.370  36.750  1.00  0.00           H
ATOM   3245 HG22 VAL A 855      67.750  31.380  36.110  1.00  0.00           H
ATOM   3246 HG23 VAL A 855      68.030  30.980  37.820  1.00  0.00           H
ATOM   3247  C   VAL A 855      66.630  35.040  37.740  1.00  0.00           C
ATOM   3248  O   VAL A 855      66.170  35.230  38.790  1.00  0.00           O
ATOM   3249  N   ARG A 856      67.070  35.960  36.770  1.00  0.00           N
ATOM   3250  HN  ARG A 856      67.320  35.690  35.850  1.00  0.00           H
ATOM   3251  CA  ARG A 856      67.170  37.400  37.000  1.00  0.00           C
ATOM   3252  HA  ARG A 856      67.680  37.630  37.920  1.00  0.00           H
ATOM   3253  CB  ARG A 856      67.790  38.110  35.730  1.00  0.00           C
ATOM   3254  HB1 ARG A 856      67.020  38.040  34.930  1.00  0.00           H
ATOM   3255  HB2 ARG A 856      68.680  37.590  35.310  1.00  0.00           H
ATOM   3256  CG  ARG A 856      68.120  39.610  35.870  1.00  0.00           C
ATOM   3257  HG1 ARG A 856      68.890  39.780  36.650  1.00  0.00           H
ATOM   3258  HG2 ARG A 856      67.260  40.060  36.410  1.00  0.00           H
ATOM   3259  CD  ARG A 856      68.390  40.410  34.590  1.00  0.00           C
ATOM   3260  HD1 ARG A 856      68.910  41.360  34.820  1.00  0.00           H
ATOM   3261  HD2 ARG A 856      67.440  40.600  34.050  1.00  0.00           H
ATOM   3262  NE  ARG A 856      69.330  39.540  33.840  1.00  0.00           N
ATOM   3263  HE  ARG A 856      69.700  38.690  34.210  1.00  0.00           H
ATOM   3264  CZ  ARG A 856      69.430  39.490  32.510  1.00  0.00           C
ATOM   3265  NH1 ARG A 856      68.940  40.350  31.730  1.00  0.00           N
ATOM   3266 HH11 ARG A 856      68.880  41.270  32.140  1.00  0.00           H
ATOM   3267 HH12 ARG A 856      68.800  40.110  30.770  1.00  0.00           H
ATOM   3268  NH2 ARG A 856      69.950  38.340  32.050  1.00  0.00           N
ATOM   3269 HH21 ARG A 856      69.980  38.180  31.070  1.00  0.00           H
ATOM   3270 HH22 ARG A 856      70.360  37.650  32.660  1.00  0.00           H
ATOM   3271  C   ARG A 856      65.750  38.050  37.240  1.00  0.00           C
ATOM   3272  O   ARG A 856      65.540  38.910  38.110  1.00  0.00           O
ATOM   3273  N   SER A 857      64.710  37.640  36.550  1.00  0.00           N
ATOM   3274  HN  SER A 857      64.840  37.130  35.700  1.00  0.00           H
ATOM   3275  CA  SER A 857      63.320  37.940  36.920  1.00  0.00           C
ATOM   3276  HA  SER A 857      63.390  38.940  37.300  1.00  0.00           H
ATOM   3277  CB  SER A 857      62.310  37.690  35.740  1.00  0.00           C
ATOM   3278  HB1 SER A 857      62.590  36.670  35.390  1.00  0.00           H
ATOM   3279  HB2 SER A 857      62.500  38.440  34.940  1.00  0.00           H
ATOM   3280  OG  SER A 857      60.930  37.820  36.050  1.00  0.00           O
ATOM   3281  HG1 SER A 857      60.780  38.750  36.240  1.00  0.00           H
ATOM   3282  C   SER A 857      62.840  37.300  38.240  1.00  0.00           C
ATOM   3283  O   SER A 857      62.000  37.840  39.030  1.00  0.00           O
ATOM   3284  N   THR A 858      63.280  36.060  38.540  1.00  0.00           N
ATOM   3285  HN  THR A 858      63.760  35.560  37.840  1.00  0.00           H
ATOM   3286  CA  THR A 858      62.860  35.450  39.810  1.00  0.00           C
ATOM   3287  HA  THR A 858      61.790  35.510  39.870  1.00  0.00           H
ATOM   3288  CB  THR A 858      63.170  33.880  40.040  1.00  0.00           C
ATOM   3289  HB  THR A 858      64.240  33.640  39.940  1.00  0.00           H
ATOM   3290  OG1 THR A 858      62.470  33.110  39.060  1.00  0.00           O
ATOM   3291  HG1 THR A 858      62.680  33.430  38.180  1.00  0.00           H
ATOM   3292  CG2 THR A 858      62.550  33.470  41.400  1.00  0.00           C
ATOM   3293 HG21 THR A 858      62.550  32.360  41.500  1.00  0.00           H
ATOM   3294 HG22 THR A 858      61.500  33.840  41.330  1.00  0.00           H
ATOM   3295 HG23 THR A 858      63.050  33.830  42.330  1.00  0.00           H
ATOM   3296  C   THR A 858      63.440  36.190  40.970  1.00  0.00           C
ATOM   3297  O   THR A 858      62.800  36.440  42.030  1.00  0.00           O
ATOM   3298  N   ILE A 859      64.700  36.630  40.940  1.00  0.00           N
ATOM   3299  HN  ILE A 859      65.340  36.450  40.200  1.00  0.00           H
ATOM   3300  CA  ILE A 859      65.320  37.400  42.000  1.00  0.00           C
ATOM   3301  HA  ILE A 859      65.120  36.870  42.920  1.00  0.00           H
ATOM   3302  CB  ILE A 859      66.830  37.550  41.790  1.00  0.00           C
ATOM   3303  HB  ILE A 859      67.000  37.840  40.730  1.00  0.00           H
ATOM   3304  CG2 ILE A 859      67.610  38.550  42.720  1.00  0.00           C
ATOM   3305 HG21 ILE A 859      67.230  38.430  43.750  1.00  0.00           H
ATOM   3306 HG22 ILE A 859      67.420  39.610  42.460  1.00  0.00           H
ATOM   3307 HG23 ILE A 859      68.720  38.500  42.650  1.00  0.00           H
ATOM   3308  CG1 ILE A 859      67.500  36.180  41.760  1.00  0.00           C
ATOM   3309 HG11 ILE A 859      67.030  35.530  40.980  1.00  0.00           H
ATOM   3310 HG12 ILE A 859      67.400  35.560  42.680  1.00  0.00           H
ATOM   3311  CD  ILE A 859      69.050  36.180  41.440  1.00  0.00           C
ATOM   3312  HD1 ILE A 859      69.540  35.190  41.360  1.00  0.00           H
ATOM   3313  HD2 ILE A 859      69.620  36.650  42.270  1.00  0.00           H
ATOM   3314  HD3 ILE A 859      69.180  36.730  40.490  1.00  0.00           H
ATOM   3315  C   ILE A 859      64.730  38.740  42.260  1.00  0.00           C
ATOM   3316  O   ILE A 859      64.640  39.290  43.400  1.00  0.00           O
ATOM   3317  N   SER A 860      64.280  39.430  41.220  1.00  0.00           N
ATOM   3318  HN  SER A 860      64.440  39.020  40.330  1.00  0.00           H
ATOM   3319  CA  SER A 860      63.450  40.620  41.280  1.00  0.00           C
ATOM   3320  HA  SER A 860      63.910  41.340  41.950  1.00  0.00           H
ATOM   3321  CB  SER A 860      63.210  41.190  39.910  1.00  0.00           C
ATOM   3322  HB1 SER A 860      62.740  40.410  39.290  1.00  0.00           H
ATOM   3323  HB2 SER A 860      64.180  41.270  39.370  1.00  0.00           H
ATOM   3324  OG  SER A 860      62.400  42.370  39.920  1.00  0.00           O
ATOM   3325  HG1 SER A 860      62.960  43.150  40.010  1.00  0.00           H
ATOM   3326  C   SER A 860      62.080  40.460  41.850  1.00  0.00           C
ATOM   3327  O   SER A 860      61.630  41.260  42.700  1.00  0.00           O
ATOM   3328  N   ASP A 861      61.370  39.370  41.490  1.00  0.00           N
ATOM   3329  HN  ASP A 861      61.620  38.790  40.720  1.00  0.00           H
ATOM   3330  CA  ASP A 861      60.080  39.060  42.030  1.00  0.00           C
ATOM   3331  HA  ASP A 861      59.610  40.030  42.100  1.00  0.00           H
ATOM   3332  CB  ASP A 861      59.370  38.050  41.110  1.00  0.00           C
ATOM   3333  HB1 ASP A 861      58.460  37.640  41.600  1.00  0.00           H
ATOM   3334  HB2 ASP A 861      60.150  37.250  41.040  1.00  0.00           H
ATOM   3335  CG  ASP A 861      59.040  38.620  39.740  1.00  0.00           C
ATOM   3336  OD1 ASP A 861      58.370  37.910  38.920  1.00  0.00           O
ATOM   3337  OD2 ASP A 861      59.260  39.810  39.470  1.00  0.00           O
ATOM   3338  C   ASP A 861      60.160  38.570  43.390  1.00  0.00           C
ATOM   3339  O   ASP A 861      59.210  38.750  44.170  1.00  0.00           O
ATOM   3340  N   PHE A 862      61.260  37.930  43.810  1.00  0.00           N
ATOM   3341  HN  PHE A 862      62.020  37.630  43.220  1.00  0.00           H
ATOM   3342  CA  PHE A 862      61.450  37.520  45.240  1.00  0.00           C
ATOM   3343  HA  PHE A 862      60.480  37.440  45.700  1.00  0.00           H
ATOM   3344  CB  PHE A 862      62.120  36.180  45.410  1.00  0.00           C
ATOM   3345  HB1 PHE A 862      62.280  36.040  46.500  1.00  0.00           H
ATOM   3346  HB2 PHE A 862      63.110  36.170  44.900  1.00  0.00           H
ATOM   3347  CG  PHE A 862      61.330  34.910  45.050  1.00  0.00           C
ATOM   3348  CD1 PHE A 862      60.020  34.840  44.670  1.00  0.00           C
ATOM   3349  HD1 PHE A 862      59.350  35.670  44.490  1.00  0.00           H
ATOM   3350  CE1 PHE A 862      59.340  33.640  44.660  1.00  0.00           C
ATOM   3351  HE1 PHE A 862      58.320  33.510  44.310  1.00  0.00           H
ATOM   3352  CZ  PHE A 862      59.980  32.440  44.860  1.00  0.00           C
ATOM   3353  HZ  PHE A 862      59.290  31.610  44.900  1.00  0.00           H
ATOM   3354  CD2 PHE A 862      61.990  33.670  45.380  1.00  0.00           C
ATOM   3355  HD2 PHE A 862      63.030  33.660  45.680  1.00  0.00           H
ATOM   3356  CE2 PHE A 862      61.350  32.470  45.320  1.00  0.00           C
ATOM   3357  HE2 PHE A 862      61.720  31.560  45.780  1.00  0.00           H
ATOM   3358  C   PHE A 862      62.210  38.560  46.090  1.00  0.00           C
ATOM   3359  O   PHE A 862      62.780  38.230  47.140  1.00  0.00           O
ATOM   3360  N   ALA A 863      62.200  39.800  45.660  1.00  0.00           N
ATOM   3361  HN  ALA A 863      61.730  39.960  44.800  1.00  0.00           H
ATOM   3362  CA  ALA A 863      63.070  40.850  46.260  1.00  0.00           C
ATOM   3363  HA  ALA A 863      64.030  40.390  46.140  1.00  0.00           H
ATOM   3364  CB  ALA A 863      63.150  42.200  45.460  1.00  0.00           C
ATOM   3365  HB1 ALA A 863      62.120  42.630  45.420  1.00  0.00           H
ATOM   3366  HB2 ALA A 863      63.530  42.000  44.440  1.00  0.00           H
ATOM   3367  HB3 ALA A 863      63.750  43.000  45.940  1.00  0.00           H
ATOM   3368  C   ALA A 863      62.760  41.150  47.660  1.00  0.00           C
ATOM   3369  O   ALA A 863      63.620  41.330  48.510  1.00  0.00           O
ATOM   3370  N   VAL A 864      61.510  41.210  48.090  1.00  0.00           N
ATOM   3371  HN  VAL A 864      60.710  41.100  47.500  1.00  0.00           H
ATOM   3372  CA  VAL A 864      61.230  41.500  49.460  1.00  0.00           C
ATOM   3373  HA  VAL A 864      61.980  42.100  49.950  1.00  0.00           H
ATOM   3374  CB  VAL A 864      59.870  42.160  49.720  1.00  0.00           C
ATOM   3375  HB  VAL A 864      59.060  41.580  49.220  1.00  0.00           H
ATOM   3376  CG1 VAL A 864      59.540  42.240  51.230  1.00  0.00           C
ATOM   3377 HG11 VAL A 864      60.460  42.390  51.850  1.00  0.00           H
ATOM   3378 HG12 VAL A 864      59.210  41.260  51.640  1.00  0.00           H
ATOM   3379 HG13 VAL A 864      58.690  42.910  51.420  1.00  0.00           H
ATOM   3380  CG2 VAL A 864      59.890  43.590  49.140  1.00  0.00           C
ATOM   3381 HG21 VAL A 864      59.960  43.310  48.060  1.00  0.00           H
ATOM   3382 HG22 VAL A 864      60.840  44.010  49.550  1.00  0.00           H
ATOM   3383 HG23 VAL A 864      59.060  44.310  49.270  1.00  0.00           H
ATOM   3384  C   VAL A 864      61.400  40.230  50.380  1.00  0.00           C
ATOM   3385  O   VAL A 864      61.870  40.240  51.490  1.00  0.00           O
ATOM   3386  N   PHE A 865      60.970  39.070  49.830  1.00  0.00           N
ATOM   3387  HN  PHE A 865      60.680  39.010  48.880  1.00  0.00           H
ATOM   3388  CA  PHE A 865      61.040  37.830  50.500  1.00  0.00           C
ATOM   3389  HA  PHE A 865      60.570  37.880  51.470  1.00  0.00           H
ATOM   3390  CB  PHE A 865      60.330  36.740  49.640  1.00  0.00           C
ATOM   3391  HB1 PHE A 865      60.690  36.880  48.600  1.00  0.00           H
ATOM   3392  HB2 PHE A 865      59.210  36.830  49.730  1.00  0.00           H
ATOM   3393  CG  PHE A 865      60.510  35.380  50.110  1.00  0.00           C
ATOM   3394  CD1 PHE A 865      61.390  34.560  49.400  1.00  0.00           C
ATOM   3395  HD1 PHE A 865      62.020  34.930  48.620  1.00  0.00           H
ATOM   3396  CE1 PHE A 865      61.450  33.150  49.640  1.00  0.00           C
ATOM   3397  HE1 PHE A 865      62.310  32.600  49.280  1.00  0.00           H
ATOM   3398  CZ  PHE A 865      60.590  32.540  50.610  1.00  0.00           C
ATOM   3399  HZ  PHE A 865      60.800  31.550  50.970  1.00  0.00           H
ATOM   3400  CD2 PHE A 865      59.660  34.760  51.070  1.00  0.00           C
ATOM   3401  HD2 PHE A 865      58.790  35.320  51.400  1.00  0.00           H
ATOM   3402  CE2 PHE A 865      59.680  33.340  51.320  1.00  0.00           C
ATOM   3403  HE2 PHE A 865      58.880  32.890  51.890  1.00  0.00           H
ATOM   3404  C   PHE A 865      62.410  37.450  50.870  1.00  0.00           C
ATOM   3405  O   PHE A 865      62.810  37.080  52.010  1.00  0.00           O
ATOM   3406  N   LEU A 866      63.350  37.620  49.900  1.00  0.00           N
ATOM   3407  HN  LEU A 866      63.260  38.070  49.000  1.00  0.00           H
ATOM   3408  CA  LEU A 866      64.810  37.380  50.140  1.00  0.00           C
ATOM   3409  HA  LEU A 866      64.900  36.460  50.700  1.00  0.00           H
ATOM   3410  CB  LEU A 866      65.670  37.150  48.840  1.00  0.00           C
ATOM   3411  HB1 LEU A 866      66.740  37.350  49.090  1.00  0.00           H
ATOM   3412  HB2 LEU A 866      65.410  37.900  48.060  1.00  0.00           H
ATOM   3413  CG  LEU A 866      65.450  35.780  48.240  1.00  0.00           C
ATOM   3414  HG  LEU A 866      64.340  35.770  48.220  1.00  0.00           H
ATOM   3415  CD1 LEU A 866      65.920  35.590  46.830  1.00  0.00           C
ATOM   3416 HD11 LEU A 866      66.020  34.580  46.390  1.00  0.00           H
ATOM   3417 HD12 LEU A 866      66.940  36.040  46.770  1.00  0.00           H
ATOM   3418 HD13 LEU A 866      65.270  36.190  46.160  1.00  0.00           H
ATOM   3419  CD2 LEU A 866      65.890  34.540  49.060  1.00  0.00           C
ATOM   3420 HD21 LEU A 866      66.960  34.510  49.380  1.00  0.00           H
ATOM   3421 HD22 LEU A 866      65.750  33.640  48.420  1.00  0.00           H
ATOM   3422 HD23 LEU A 866      65.360  34.500  50.030  1.00  0.00           H
ATOM   3423  C   LEU A 866      65.360  38.380  51.100  1.00  0.00           C
ATOM   3424  O   LEU A 866      66.260  38.090  51.870  1.00  0.00           O
ATOM   3425  N   THR A 867      64.860  39.660  51.010  1.00  0.00           N
ATOM   3426  HN  THR A 867      64.160  39.940  50.350  1.00  0.00           H
ATOM   3427  CA  THR A 867      65.310  40.690  51.990  1.00  0.00           C
ATOM   3428  HA  THR A 867      66.390  40.770  52.040  1.00  0.00           H
ATOM   3429  CB  THR A 867      64.830  42.050  51.670  1.00  0.00           C
ATOM   3430  HB  THR A 867      63.730  42.170  51.660  1.00  0.00           H
ATOM   3431  OG1 THR A 867      65.290  42.410  50.370  1.00  0.00           O
ATOM   3432  HG1 THR A 867      64.650  41.990  49.810  1.00  0.00           H
ATOM   3433  CG2 THR A 867      65.420  43.180  52.650  1.00  0.00           C
ATOM   3434 HG21 THR A 867      66.520  43.130  52.480  1.00  0.00           H
ATOM   3435 HG22 THR A 867      65.310  43.010  53.740  1.00  0.00           H
ATOM   3436 HG23 THR A 867      65.130  44.190  52.280  1.00  0.00           H
ATOM   3437  C   THR A 867      64.860  40.380  53.460  1.00  0.00           C
ATOM   3438  O   THR A 867      65.700  40.360  54.350  1.00  0.00           O
ATOM   3439  N   ILE A 868      63.580  39.990  53.740  1.00  0.00           N
ATOM   3440  HN  ILE A 868      62.890  39.980  53.030  1.00  0.00           H
ATOM   3441  CA  ILE A 868      63.230  39.630  55.140  1.00  0.00           C
ATOM   3442  HA  ILE A 868      63.570  40.420  55.790  1.00  0.00           H
ATOM   3443  CB  ILE A 868      61.620  39.440  55.230  1.00  0.00           C
ATOM   3444  HB  ILE A 868      61.270  38.820  54.380  1.00  0.00           H
ATOM   3445  CG2 ILE A 868      61.170  38.810  56.570  1.00  0.00           C
ATOM   3446 HG21 ILE A 868      61.810  39.220  57.380  1.00  0.00           H
ATOM   3447 HG22 ILE A 868      61.220  37.700  56.690  1.00  0.00           H
ATOM   3448 HG23 ILE A 868      60.080  38.970  56.770  1.00  0.00           H
ATOM   3449  CG1 ILE A 868      60.850  40.760  55.040  1.00  0.00           C
ATOM   3450 HG11 ILE A 868      61.250  41.370  54.200  1.00  0.00           H
ATOM   3451 HG12 ILE A 868      60.940  41.390  55.950  1.00  0.00           H
ATOM   3452  CD  ILE A 868      59.320  40.600  54.760  1.00  0.00           C
ATOM   3453  HD1 ILE A 868      59.180  40.340  53.690  1.00  0.00           H
ATOM   3454  HD2 ILE A 868      58.810  41.560  55.000  1.00  0.00           H
ATOM   3455  HD3 ILE A 868      58.840  39.760  55.310  1.00  0.00           H
ATOM   3456  C   ILE A 868      63.930  38.290  55.570  1.00  0.00           C
ATOM   3457  O   ILE A 868      64.380  38.330  56.680  1.00  0.00           O
ATOM   3458  N   VAL A 869      64.010  37.240  54.710  1.00  0.00           N
ATOM   3459  HN  VAL A 869      63.560  37.140  53.830  1.00  0.00           H
ATOM   3460  CA  VAL A 869      64.690  36.000  55.040  1.00  0.00           C
ATOM   3461  HA  VAL A 869      64.340  35.540  55.950  1.00  0.00           H
ATOM   3462  CB  VAL A 869      64.650  35.020  53.870  1.00  0.00           C
ATOM   3463  HB  VAL A 869      64.910  35.610  52.960  1.00  0.00           H
ATOM   3464  CG1 VAL A 869      65.760  33.870  53.930  1.00  0.00           C
ATOM   3465 HG11 VAL A 869      65.650  33.210  53.050  1.00  0.00           H
ATOM   3466 HG12 VAL A 869      65.650  33.280  54.860  1.00  0.00           H
ATOM   3467 HG13 VAL A 869      66.760  34.340  53.830  1.00  0.00           H
ATOM   3468  CG2 VAL A 869      63.250  34.360  53.810  1.00  0.00           C
ATOM   3469 HG21 VAL A 869      62.880  33.900  54.750  1.00  0.00           H
ATOM   3470 HG22 VAL A 869      63.180  33.450  53.170  1.00  0.00           H
ATOM   3471 HG23 VAL A 869      62.570  35.110  53.340  1.00  0.00           H
ATOM   3472  C   VAL A 869      66.160  36.290  55.380  1.00  0.00           C
ATOM   3473  O   VAL A 869      66.690  35.830  56.350  1.00  0.00           O
ATOM   3474  N   ILE A 870      66.880  37.110  54.530  1.00  0.00           N
ATOM   3475  HN  ILE A 870      66.540  37.520  53.690  1.00  0.00           H
ATOM   3476  CA  ILE A 870      68.190  37.590  54.920  1.00  0.00           C
ATOM   3477  HA  ILE A 870      68.660  36.660  55.220  1.00  0.00           H
ATOM   3478  CB  ILE A 870      68.920  38.360  53.820  1.00  0.00           C
ATOM   3479  HB  ILE A 870      68.140  39.020  53.390  1.00  0.00           H
ATOM   3480  CG2 ILE A 870      70.000  39.330  54.290  1.00  0.00           C
ATOM   3481 HG21 ILE A 870      69.650  40.220  54.860  1.00  0.00           H
ATOM   3482 HG22 ILE A 870      70.590  39.710  53.420  1.00  0.00           H
ATOM   3483 HG23 ILE A 870      70.600  38.910  55.130  1.00  0.00           H
ATOM   3484  CG1 ILE A 870      69.550  37.420  52.800  1.00  0.00           C
ATOM   3485 HG11 ILE A 870      68.730  36.690  52.670  1.00  0.00           H
ATOM   3486 HG12 ILE A 870      70.410  36.770  53.060  1.00  0.00           H
ATOM   3487  CD  ILE A 870      70.020  38.020  51.500  1.00  0.00           C
ATOM   3488  HD1 ILE A 870      70.490  37.210  50.900  1.00  0.00           H
ATOM   3489  HD2 ILE A 870      70.790  38.790  51.720  1.00  0.00           H
ATOM   3490  HD3 ILE A 870      69.180  38.350  50.860  1.00  0.00           H
ATOM   3491  C   ILE A 870      68.240  38.290  56.280  1.00  0.00           C
ATOM   3492  O   ILE A 870      69.090  37.930  57.050  1.00  0.00           O
ATOM   3493  N   MET A 871      67.350  39.220  56.620  1.00  0.00           N
ATOM   3494  HN  MET A 871      66.730  39.500  55.890  1.00  0.00           H
ATOM   3495  CA  MET A 871      67.300  39.890  57.960  1.00  0.00           C
ATOM   3496  HA  MET A 871      68.320  40.140  58.220  1.00  0.00           H
ATOM   3497  CB  MET A 871      66.470  41.180  58.070  1.00  0.00           C
ATOM   3498  HB1 MET A 871      66.570  41.550  59.110  1.00  0.00           H
ATOM   3499  HB2 MET A 871      65.400  40.950  57.850  1.00  0.00           H
ATOM   3500  CG  MET A 871      66.860  42.230  57.020  1.00  0.00           C
ATOM   3501  HG1 MET A 871      66.370  43.220  57.150  1.00  0.00           H
ATOM   3502  HG2 MET A 871      66.520  41.950  56.000  1.00  0.00           H
ATOM   3503  SD  MET A 871      68.610  42.680  56.830  1.00  0.00           S
ATOM   3504  CE  MET A 871      68.330  43.760  55.430  1.00  0.00           C
ATOM   3505  HE1 MET A 871      67.340  44.250  55.360  1.00  0.00           H
ATOM   3506  HE2 MET A 871      68.670  43.270  54.490  1.00  0.00           H
ATOM   3507  HE3 MET A 871      69.030  44.600  55.640  1.00  0.00           H
ATOM   3508  C   MET A 871      66.920  38.990  59.130  1.00  0.00           C
ATOM   3509  O   MET A 871      67.590  38.940  60.150  1.00  0.00           O
ATOM   3510  N   VAL A 872      65.850  38.120  59.040  1.00  0.00           N
ATOM   3511  HN  VAL A 872      65.330  38.070  58.190  1.00  0.00           H
ATOM   3512  CA  VAL A 872      65.570  37.000  59.860  1.00  0.00           C
ATOM   3513  HA  VAL A 872      65.320  37.400  60.830  1.00  0.00           H
ATOM   3514  CB  VAL A 872      64.300  36.280  59.250  1.00  0.00           C
ATOM   3515  HB  VAL A 872      64.400  36.260  58.140  1.00  0.00           H
ATOM   3516  CG1 VAL A 872      64.050  34.900  59.750  1.00  0.00           C
ATOM   3517 HG11 VAL A 872      64.920  34.240  59.490  1.00  0.00           H
ATOM   3518 HG12 VAL A 872      63.200  34.440  59.200  1.00  0.00           H
ATOM   3519 HG13 VAL A 872      63.820  34.890  60.840  1.00  0.00           H
ATOM   3520  CG2 VAL A 872      63.090  37.150  59.620  1.00  0.00           C
ATOM   3521 HG21 VAL A 872      62.880  37.230  60.710  1.00  0.00           H
ATOM   3522 HG22 VAL A 872      62.150  36.800  59.140  1.00  0.00           H
ATOM   3523 HG23 VAL A 872      63.200  38.210  59.330  1.00  0.00           H
ATOM   3524  C   VAL A 872      66.750  35.980  60.060  1.00  0.00           C
ATOM   3525  O   VAL A 872      67.000  35.410  61.070  1.00  0.00           O
ATOM   3526  N   THR A 873      67.610  35.710  58.990  1.00  0.00           N
ATOM   3527  HN  THR A 873      67.310  36.120  58.120  1.00  0.00           H
ATOM   3528  CA  THR A 873      68.770  34.840  59.050  1.00  0.00           C
ATOM   3529  HA  THR A 873      68.450  34.000  59.630  1.00  0.00           H
ATOM   3530  CB  THR A 873      69.130  34.460  57.520  1.00  0.00           C
ATOM   3531  HB  THR A 873      69.290  35.400  56.960  1.00  0.00           H
ATOM   3532  OG1 THR A 873      68.110  33.730  56.880  1.00  0.00           O
ATOM   3533  HG1 THR A 873      67.450  34.390  56.700  1.00  0.00           H
ATOM   3534  CG2 THR A 873      70.440  33.590  57.460  1.00  0.00           C
ATOM   3535 HG21 THR A 873      70.770  33.340  56.430  1.00  0.00           H
ATOM   3536 HG22 THR A 873      70.370  32.720  58.160  1.00  0.00           H
ATOM   3537 HG23 THR A 873      71.280  34.130  57.940  1.00  0.00           H
ATOM   3538  C   THR A 873      69.900  35.530  59.690  1.00  0.00           C
ATOM   3539  O   THR A 873      70.630  34.880  60.480  1.00  0.00           O
ATOM   3540  N   ILE A 874      70.140  36.800  59.410  1.00  0.00           N
ATOM   3541  HN  ILE A 874      69.610  37.330  58.760  1.00  0.00           H
ATOM   3542  CA  ILE A 874      71.200  37.520  60.150  1.00  0.00           C
ATOM   3543  HA  ILE A 874      72.090  36.900  60.070  1.00  0.00           H
ATOM   3544  CB  ILE A 874      71.540  38.890  59.500  1.00  0.00           C
ATOM   3545  HB  ILE A 874      70.560  39.390  59.260  1.00  0.00           H
ATOM   3546  CG2 ILE A 874      72.340  39.780  60.500  1.00  0.00           C
ATOM   3547 HG21 ILE A 874      71.650  40.140  61.290  1.00  0.00           H
ATOM   3548 HG22 ILE A 874      72.730  40.610  59.860  1.00  0.00           H
ATOM   3549 HG23 ILE A 874      73.300  39.290  60.770  1.00  0.00           H
ATOM   3550  CG1 ILE A 874      72.290  38.660  58.180  1.00  0.00           C
ATOM   3551 HG11 ILE A 874      72.030  37.760  57.580  1.00  0.00           H
ATOM   3552 HG12 ILE A 874      73.380  38.510  58.340  1.00  0.00           H
ATOM   3553  CD  ILE A 874      72.040  39.810  57.180  1.00  0.00           C
ATOM   3554  HD1 ILE A 874      72.650  39.530  56.290  1.00  0.00           H
ATOM   3555  HD2 ILE A 874      72.480  40.780  57.520  1.00  0.00           H
ATOM   3556  HD3 ILE A 874      70.980  40.050  56.960  1.00  0.00           H
ATOM   3557  C   ILE A 874      70.860  37.700  61.660  1.00  0.00           C
ATOM   3558  O   ILE A 874      71.700  37.640  62.560  1.00  0.00           O
ATOM   3559  N   ASP A 875      69.510  37.850  61.980  1.00  0.00           N
ATOM   3560  HN  ASP A 875      68.830  37.960  61.260  1.00  0.00           H
ATOM   3561  CA  ASP A 875      69.070  37.720  63.400  1.00  0.00           C
ATOM   3562  HA  ASP A 875      69.820  38.320  63.900  1.00  0.00           H
ATOM   3563  CB  ASP A 875      67.680  38.400  63.410  1.00  0.00           C
ATOM   3564  HB1 ASP A 875      66.990  37.700  62.870  1.00  0.00           H
ATOM   3565  HB2 ASP A 875      67.670  39.340  62.830  1.00  0.00           H
ATOM   3566  CG  ASP A 875      67.160  38.700  64.810  1.00  0.00           C
ATOM   3567  OD1 ASP A 875      67.890  38.940  65.800  1.00  0.00           O
ATOM   3568  OD2 ASP A 875      65.930  38.700  64.970  1.00  0.00           O
ATOM   3569  C   ASP A 875      69.170  36.350  64.040  1.00  0.00           C
ATOM   3570  O   ASP A 875      69.470  36.100  65.200  1.00  0.00           O
ATOM   3571  N   TYR A 876      69.010  35.270  63.300  1.00  0.00           N
ATOM   3572  HN  TYR A 876      68.800  35.450  62.340  1.00  0.00           H
ATOM   3573  CA  TYR A 876      69.260  33.890  63.790  1.00  0.00           C
ATOM   3574  HA  TYR A 876      68.810  33.740  64.760  1.00  0.00           H
ATOM   3575  CB  TYR A 876      68.550  32.900  62.810  1.00  0.00           C
ATOM   3576  HB1 TYR A 876      68.950  32.890  61.770  1.00  0.00           H
ATOM   3577  HB2 TYR A 876      67.460  33.110  62.840  1.00  0.00           H
ATOM   3578  CG  TYR A 876      68.710  31.490  63.320  1.00  0.00           C
ATOM   3579  CD1 TYR A 876      69.780  30.660  62.960  1.00  0.00           C
ATOM   3580  HD1 TYR A 876      70.500  30.950  62.190  1.00  0.00           H
ATOM   3581  CE1 TYR A 876      69.810  29.360  63.470  1.00  0.00           C
ATOM   3582  HE1 TYR A 876      70.640  28.690  63.330  1.00  0.00           H
ATOM   3583  CZ  TYR A 876      68.800  28.970  64.420  1.00  0.00           C
ATOM   3584  OH  TYR A 876      68.860  27.670  64.880  1.00  0.00           O
ATOM   3585  HH  TYR A 876      69.800  27.470  64.890  1.00  0.00           H
ATOM   3586  CD2 TYR A 876      67.710  30.990  64.100  1.00  0.00           C
ATOM   3587  HD2 TYR A 876      66.870  31.650  64.290  1.00  0.00           H
ATOM   3588  CE2 TYR A 876      67.730  29.730  64.710  1.00  0.00           C
ATOM   3589  HE2 TYR A 876      66.910  29.400  65.330  1.00  0.00           H
ATOM   3590  C   TYR A 876      70.710  33.600  64.070  1.00  0.00           C
ATOM   3591  O   TYR A 876      71.070  33.130  65.180  1.00  0.00           O
ATOM   3592  N   LEU A 877      71.490  33.850  62.990  1.00  0.00           N
ATOM   3593  HN  LEU A 877      71.020  34.150  62.170  1.00  0.00           H
ATOM   3594  CA  LEU A 877      72.970  33.650  62.930  1.00  0.00           C
ATOM   3595  HA  LEU A 877      73.310  32.660  63.190  1.00  0.00           H
ATOM   3596  CB  LEU A 877      73.570  33.970  61.530  1.00  0.00           C
ATOM   3597  HB1 LEU A 877      74.670  33.940  61.560  1.00  0.00           H
ATOM   3598  HB2 LEU A 877      73.260  34.970  61.140  1.00  0.00           H
ATOM   3599  CG  LEU A 877      73.290  32.890  60.470  1.00  0.00           C
ATOM   3600  HG  LEU A 877      72.220  32.710  60.270  1.00  0.00           H
ATOM   3601  CD1 LEU A 877      73.790  33.410  59.090  1.00  0.00           C
ATOM   3602 HD11 LEU A 877      74.820  33.830  59.150  1.00  0.00           H
ATOM   3603 HD12 LEU A 877      73.080  34.230  58.880  1.00  0.00           H
ATOM   3604 HD13 LEU A 877      73.670  32.650  58.300  1.00  0.00           H
ATOM   3605  CD2 LEU A 877      73.960  31.540  60.750  1.00  0.00           C
ATOM   3606 HD21 LEU A 877      73.570  30.720  60.120  1.00  0.00           H
ATOM   3607 HD22 LEU A 877      73.730  31.190  61.770  1.00  0.00           H
ATOM   3608 HD23 LEU A 877      75.060  31.670  60.590  1.00  0.00           H
ATOM   3609  C   LEU A 877      73.670  34.390  64.130  1.00  0.00           C
ATOM   3610  O   LEU A 877      74.200  33.700  65.000  1.00  0.00           O
ATOM   3611  N   VAL A 878      73.550  35.740  64.300  1.00  0.00           N
ATOM   3612  HN  VAL A 878      73.130  36.270  63.560  1.00  0.00           H
ATOM   3613  CA  VAL A 878      74.260  36.490  65.340  1.00  0.00           C
ATOM   3614  HA  VAL A 878      74.720  35.850  66.080  1.00  0.00           H
ATOM   3615  CB  VAL A 878      75.350  37.370  64.780  1.00  0.00           C
ATOM   3616  HB  VAL A 878      76.020  37.660  65.620  1.00  0.00           H
ATOM   3617  CG1 VAL A 878      76.170  36.540  63.700  1.00  0.00           C
ATOM   3618 HG11 VAL A 878      77.030  37.090  63.280  1.00  0.00           H
ATOM   3619 HG12 VAL A 878      75.590  36.120  62.850  1.00  0.00           H
ATOM   3620 HG13 VAL A 878      76.480  35.670  64.320  1.00  0.00           H
ATOM   3621  CG2 VAL A 878      74.900  38.640  64.080  1.00  0.00           C
ATOM   3622 HG21 VAL A 878      75.690  39.100  63.440  1.00  0.00           H
ATOM   3623 HG22 VAL A 878      74.550  39.390  64.810  1.00  0.00           H
ATOM   3624 HG23 VAL A 878      74.060  38.460  63.360  1.00  0.00           H
ATOM   3625  C   VAL A 878      73.310  37.380  66.070  1.00  0.00           C
ATOM   3626  O   VAL A 878      73.690  37.900  67.130  1.00  0.00           O
ATOM   3627  N   GLY A 879      72.050  37.660  65.590  1.00  0.00           N
ATOM   3628  HN  GLY A 879      71.760  37.540  64.640  1.00  0.00           H
ATOM   3629  CA  GLY A 879      71.150  38.440  66.450  1.00  0.00           C
ATOM   3630  HA1 GLY A 879      71.370  38.340  67.500  1.00  0.00           H
ATOM   3631  HA2 GLY A 879      70.120  38.220  66.190  1.00  0.00           H
ATOM   3632  C   GLY A 879      71.310  39.950  66.270  1.00  0.00           C
ATOM   3633  O   GLY A 879      72.390  40.480  66.370  1.00  0.00           O
ATOM   3634  N   VAL A 880      70.310  40.660  65.940  1.00  0.00           N
ATOM   3635  HN  VAL A 880      69.420  40.230  65.820  1.00  0.00           H
ATOM   3636  CA  VAL A 880      70.370  42.080  65.680  1.00  0.00           C
ATOM   3637  HA  VAL A 880      71.410  42.330  65.850  1.00  0.00           H
ATOM   3638  CB  VAL A 880      69.690  42.480  64.320  1.00  0.00           C
ATOM   3639  HB  VAL A 880      68.590  42.360  64.270  1.00  0.00           H
ATOM   3640  CG1 VAL A 880      70.040  43.980  64.050  1.00  0.00           C
ATOM   3641 HG11 VAL A 880      70.980  44.280  64.580  1.00  0.00           H
ATOM   3642 HG12 VAL A 880      69.210  44.590  64.460  1.00  0.00           H
ATOM   3643 HG13 VAL A 880      70.240  44.130  62.970  1.00  0.00           H
ATOM   3644  CG2 VAL A 880      70.340  41.730  63.160  1.00  0.00           C
ATOM   3645 HG21 VAL A 880      71.440  41.630  63.230  1.00  0.00           H
ATOM   3646 HG22 VAL A 880      69.970  42.100  62.190  1.00  0.00           H
ATOM   3647 HG23 VAL A 880      70.010  40.670  63.220  1.00  0.00           H
ATOM   3648  C   VAL A 880      69.590  42.800  66.840  1.00  0.00           C
ATOM   3649  O   VAL A 880      68.530  42.350  67.180  1.00  0.00           O
ATOM   3650  N   PRO A 881      70.010  43.880  67.570  1.00  0.00           N
ATOM   3651  CD  PRO A 881      71.340  44.210  67.860  1.00  0.00           C
ATOM   3652  HD1 PRO A 881      71.740  44.700  66.950  1.00  0.00           H
ATOM   3653  HD2 PRO A 881      71.950  43.340  68.170  1.00  0.00           H
ATOM   3654  CA  PRO A 881      69.120  44.690  68.380  1.00  0.00           C
ATOM   3655  HA  PRO A 881      68.800  44.010  69.140  1.00  0.00           H
ATOM   3656  CB  PRO A 881      69.880  45.810  69.040  1.00  0.00           C
ATOM   3657  HB1 PRO A 881      69.580  46.050  70.080  1.00  0.00           H
ATOM   3658  HB2 PRO A 881      69.830  46.690  68.370  1.00  0.00           H
ATOM   3659  CG  PRO A 881      71.310  45.320  69.000  1.00  0.00           C
ATOM   3660  HG1 PRO A 881      72.070  46.110  68.840  1.00  0.00           H
ATOM   3661  HG2 PRO A 881      71.610  44.750  69.910  1.00  0.00           H
ATOM   3662  C   PRO A 881      67.840  45.080  67.680  1.00  0.00           C
ATOM   3663  O   PRO A 881      67.980  45.680  66.650  1.00  0.00           O
ATOM   3664  N   SER A 882      66.650  44.890  68.350  1.00  0.00           N
ATOM   3665  HN  SER A 882      66.690  44.560  69.290  1.00  0.00           H
ATOM   3666  CA  SER A 882      65.320  45.140  67.800  1.00  0.00           C
ATOM   3667  HA  SER A 882      65.080  46.200  67.820  1.00  0.00           H
ATOM   3668  CB  SER A 882      65.070  44.770  66.220  1.00  0.00           C
ATOM   3669  HB1 SER A 882      63.970  44.620  66.140  1.00  0.00           H
ATOM   3670  HB2 SER A 882      65.480  43.760  66.040  1.00  0.00           H
ATOM   3671  OG  SER A 882      65.640  45.770  65.360  1.00  0.00           O
ATOM   3672  HG1 SER A 882      66.590  45.690  65.210  1.00  0.00           H
ATOM   3673  C   SER A 882      64.170  44.410  68.550  1.00  0.00           C
ATOM   3674  O   SER A 882      64.270  43.250  68.940  1.00  0.00           O
ATOM   3675  N   PRO A 883      62.990  45.140  68.620  1.00  0.00           N
ATOM   3676  CD  PRO A 883      62.790  46.580  68.530  1.00  0.00           C
ATOM   3677  HD1 PRO A 883      63.170  47.050  67.590  1.00  0.00           H
ATOM   3678  HD2 PRO A 883      63.420  47.090  69.290  1.00  0.00           H
ATOM   3679  CA  PRO A 883      61.840  44.440  69.040  1.00  0.00           C
ATOM   3680  HA  PRO A 883      61.970  43.710  69.820  1.00  0.00           H
ATOM   3681  CB  PRO A 883      61.000  45.550  69.630  1.00  0.00           C
ATOM   3682  HB1 PRO A 883      61.480  45.810  70.600  1.00  0.00           H
ATOM   3683  HB2 PRO A 883      59.960  45.310  69.940  1.00  0.00           H
ATOM   3684  CG  PRO A 883      61.240  46.710  68.730  1.00  0.00           C
ATOM   3685  HG1 PRO A 883      60.760  46.610  67.740  1.00  0.00           H
ATOM   3686  HG2 PRO A 883      60.920  47.690  69.140  1.00  0.00           H
ATOM   3687  C   PRO A 883      61.280  43.720  67.840  1.00  0.00           C
ATOM   3688  O   PRO A 883      61.070  44.260  66.770  1.00  0.00           O
ATOM   3689  N   LYS A 884      61.090  42.380  68.010  1.00  0.00           N
ATOM   3690  HN  LYS A 884      61.390  41.930  68.850  1.00  0.00           H
ATOM   3691  CA  LYS A 884      60.590  41.420  67.010  1.00  0.00           C
ATOM   3692  HA  LYS A 884      60.800  41.840  66.040  1.00  0.00           H
ATOM   3693  CB  LYS A 884      61.310  40.010  67.100  1.00  0.00           C
ATOM   3694  HB1 LYS A 884      60.760  39.300  66.440  1.00  0.00           H
ATOM   3695  HB2 LYS A 884      61.240  39.530  68.100  1.00  0.00           H
ATOM   3696  CG  LYS A 884      62.820  40.090  66.770  1.00  0.00           C
ATOM   3697  HG1 LYS A 884      63.200  41.110  67.040  1.00  0.00           H
ATOM   3698  HG2 LYS A 884      63.040  39.820  65.720  1.00  0.00           H
ATOM   3699  CD  LYS A 884      63.690  39.170  67.710  1.00  0.00           C
ATOM   3700  HD1 LYS A 884      63.560  39.530  68.750  1.00  0.00           H
ATOM   3701  HD2 LYS A 884      64.730  39.480  67.470  1.00  0.00           H
ATOM   3702  CE  LYS A 884      63.540  37.650  67.610  1.00  0.00           C
ATOM   3703  HE1 LYS A 884      62.480  37.280  67.550  1.00  0.00           H
ATOM   3704  HE2 LYS A 884      63.970  37.270  68.550  1.00  0.00           H
ATOM   3705  NZ  LYS A 884      64.250  37.050  66.400  1.00  0.00           N
ATOM   3706  HZ1 LYS A 884      64.960  37.770  66.120  1.00  0.00           H
ATOM   3707  HZ2 LYS A 884      63.560  36.910  65.630  1.00  0.00           H
ATOM   3708  HZ3 LYS A 884      64.690  36.170  66.730  1.00  0.00           H
ATOM   3709  C   LYS A 884      59.010  41.340  67.090  1.00  0.00           C
ATOM   3710  O   LYS A 884      58.440  41.740  68.100  1.00  0.00           O
ATOM   3711  N   LEU A 885      58.360  40.790  66.020  1.00  0.00           N
ATOM   3712  HN  LEU A 885      58.970  40.460  65.310  1.00  0.00           H
ATOM   3713  CA  LEU A 885      56.900  40.770  65.870  1.00  0.00           C
ATOM   3714  HA  LEU A 885      56.550  41.770  65.710  1.00  0.00           H
ATOM   3715  CB  LEU A 885      56.590  39.910  64.620  1.00  0.00           C
ATOM   3716  HB1 LEU A 885      56.940  38.860  64.750  1.00  0.00           H
ATOM   3717  HB2 LEU A 885      57.270  40.310  63.830  1.00  0.00           H
ATOM   3718  CG  LEU A 885      55.220  40.010  63.920  1.00  0.00           C
ATOM   3719  HG  LEU A 885      54.420  39.860  64.670  1.00  0.00           H
ATOM   3720  CD1 LEU A 885      54.930  41.370  63.220  1.00  0.00           C
ATOM   3721 HD11 LEU A 885      55.770  41.610  62.530  1.00  0.00           H
ATOM   3722 HD12 LEU A 885      54.860  42.170  63.990  1.00  0.00           H
ATOM   3723 HD13 LEU A 885      54.000  41.270  62.620  1.00  0.00           H
ATOM   3724  CD2 LEU A 885      55.190  38.870  62.900  1.00  0.00           C
ATOM   3725 HD21 LEU A 885      55.960  38.990  62.110  1.00  0.00           H
ATOM   3726 HD22 LEU A 885      54.260  38.740  62.320  1.00  0.00           H
ATOM   3727 HD23 LEU A 885      55.300  37.890  63.420  1.00  0.00           H
ATOM   3728  C   LEU A 885      55.990  40.260  66.980  1.00  0.00           C
ATOM   3729  O   LEU A 885      55.950  39.080  67.330  1.00  0.00           O
ATOM   3730  N   HSD A 886      55.160  41.190  67.540  1.00  0.00           N
ATOM   3731  HN  HSD A 886      55.060  42.100  67.150  1.00  0.00           H
ATOM   3732  CA  HSD A 886      54.120  40.730  68.510  1.00  0.00           C
ATOM   3733  HA  HSD A 886      54.590  40.150  69.270  1.00  0.00           H
ATOM   3734  CB  HSD A 886      53.410  41.820  69.300  1.00  0.00           C
ATOM   3735  HB1 HSD A 886      52.950  42.640  68.700  1.00  0.00           H
ATOM   3736  HB2 HSD A 886      53.990  42.390  70.060  1.00  0.00           H
ATOM   3737  ND1 HSD A 886      52.340  41.230  71.550  1.00  0.00           N
ATOM   3738  HD1 HSD A 886      53.160  41.470  72.090  1.00  0.00           H
ATOM   3739  CG  HSD A 886      52.280  41.350  70.180  1.00  0.00           C
ATOM   3740  CE1 HSD A 886      51.100  41.010  72.020  1.00  0.00           C
ATOM   3741  HE1 HSD A 886      50.930  40.990  73.110  1.00  0.00           H
ATOM   3742  NE2 HSD A 886      50.200  40.940  71.050  1.00  0.00           N
ATOM   3743  CD2 HSD A 886      50.950  41.200  69.900  1.00  0.00           C
ATOM   3744  HD2 HSD A 886      50.440  41.430  68.980  1.00  0.00           H
ATOM   3745  C   HSD A 886      53.010  39.970  67.810  1.00  0.00           C
ATOM   3746  O   HSD A 886      52.500  40.480  66.740  1.00  0.00           O
ATOM   3747  N   VAL A 887      52.620  38.820  68.170  1.00  0.00           N
ATOM   3748  HN  VAL A 887      53.020  38.420  69.000  1.00  0.00           H
ATOM   3749  CA  VAL A 887      51.550  38.020  67.550  1.00  0.00           C
ATOM   3750  HA  VAL A 887      51.030  38.700  66.890  1.00  0.00           H
ATOM   3751  CB  VAL A 887      52.010  36.890  66.650  1.00  0.00           C
ATOM   3752  HB  VAL A 887      51.090  36.510  66.170  1.00  0.00           H
ATOM   3753  CG1 VAL A 887      52.920  37.500  65.590  1.00  0.00           C
ATOM   3754 HG11 VAL A 887      53.890  37.910  65.950  1.00  0.00           H
ATOM   3755 HG12 VAL A 887      52.420  38.350  65.100  1.00  0.00           H
ATOM   3756 HG13 VAL A 887      53.200  36.820  64.760  1.00  0.00           H
ATOM   3757  CG2 VAL A 887      52.730  35.650  67.390  1.00  0.00           C
ATOM   3758 HG21 VAL A 887      51.940  35.020  67.850  1.00  0.00           H
ATOM   3759 HG22 VAL A 887      53.580  35.980  68.020  1.00  0.00           H
ATOM   3760 HG23 VAL A 887      53.250  35.050  66.600  1.00  0.00           H
ATOM   3761  C   VAL A 887      50.750  37.430  68.720  1.00  0.00           C
ATOM   3762  O   VAL A 887      51.310  37.230  69.850  1.00  0.00           O
ATOM   3763  N   PRO A 888      49.460  37.010  68.540  1.00  0.00           N
ATOM   3764  CD  PRO A 888      48.470  37.620  67.610  1.00  0.00           C
ATOM   3765  HD1 PRO A 888      48.900  37.660  66.580  1.00  0.00           H
ATOM   3766  HD2 PRO A 888      48.110  38.610  67.980  1.00  0.00           H
ATOM   3767  CA  PRO A 888      48.860  35.950  69.350  1.00  0.00           C
ATOM   3768  HA  PRO A 888      49.220  36.050  70.360  1.00  0.00           H
ATOM   3769  CB  PRO A 888      47.430  36.040  68.970  1.00  0.00           C
ATOM   3770  HB1 PRO A 888      47.010  36.750  69.710  1.00  0.00           H
ATOM   3771  HB2 PRO A 888      46.850  35.110  69.110  1.00  0.00           H
ATOM   3772  CG  PRO A 888      47.280  36.660  67.590  1.00  0.00           C
ATOM   3773  HG1 PRO A 888      47.510  36.040  66.700  1.00  0.00           H
ATOM   3774  HG2 PRO A 888      46.350  37.220  67.330  1.00  0.00           H
ATOM   3775  C   PRO A 888      49.410  34.600  68.940  1.00  0.00           C
ATOM   3776  O   PRO A 888      49.620  34.290  67.750  1.00  0.00           O
ATOM   3777  N   GLU A 889      49.630  33.690  69.880  1.00  0.00           N
ATOM   3778  HN  GLU A 889      49.540  33.950  70.840  1.00  0.00           H
ATOM   3779  CA  GLU A 889      50.060  32.340  69.530  1.00  0.00           C
ATOM   3780  HA  GLU A 889      50.340  32.370  68.490  1.00  0.00           H
ATOM   3781  CB  GLU A 889      51.390  31.940  70.300  1.00  0.00           C
ATOM   3782  HB1 GLU A 889      51.670  30.960  69.850  1.00  0.00           H
ATOM   3783  HB2 GLU A 889      51.140  31.840  71.380  1.00  0.00           H
ATOM   3784  CG  GLU A 889      52.580  32.890  70.210  1.00  0.00           C
ATOM   3785  HG1 GLU A 889      52.390  33.850  70.740  1.00  0.00           H
ATOM   3786  HG2 GLU A 889      52.950  33.080  69.180  1.00  0.00           H
ATOM   3787  CD  GLU A 889      53.870  32.360  70.930  1.00  0.00           C
ATOM   3788  OE1 GLU A 889      54.440  31.330  70.530  1.00  0.00           O
ATOM   3789  OE2 GLU A 889      54.350  33.040  71.890  1.00  0.00           O
ATOM   3790  C   GLU A 889      48.920  31.430  69.880  1.00  0.00           C
ATOM   3791  O   GLU A 889      48.160  31.620  70.840  1.00  0.00           O
ATOM   3792  N   LYS A 890      48.800  30.290  69.130  1.00  0.00           N
ATOM   3793  HN  LYS A 890      49.390  30.100  68.360  1.00  0.00           H
ATOM   3794  CA  LYS A 890      47.780  29.230  69.260  1.00  0.00           C
ATOM   3795  HA  LYS A 890      48.050  28.400  68.620  1.00  0.00           H
ATOM   3796  CB  LYS A 890      47.850  28.480  70.540  1.00  0.00           C
ATOM   3797  HB1 LYS A 890      47.270  27.540  70.600  1.00  0.00           H
ATOM   3798  HB2 LYS A 890      47.540  29.190  71.350  1.00  0.00           H
ATOM   3799  CG  LYS A 890      49.400  27.960  70.760  1.00  0.00           C
ATOM   3800  HG1 LYS A 890      49.320  27.500  71.780  1.00  0.00           H
ATOM   3801  HG2 LYS A 890      50.090  28.820  70.820  1.00  0.00           H
ATOM   3802  CD  LYS A 890      49.960  26.870  69.840  1.00  0.00           C
ATOM   3803  HD1 LYS A 890      49.960  27.310  68.810  1.00  0.00           H
ATOM   3804  HD2 LYS A 890      49.230  26.030  69.770  1.00  0.00           H
ATOM   3805  CE  LYS A 890      51.470  26.410  70.070  1.00  0.00           C
ATOM   3806  HE1 LYS A 890      51.720  26.060  71.100  1.00  0.00           H
ATOM   3807  HE2 LYS A 890      52.100  27.290  69.860  1.00  0.00           H
ATOM   3808  NZ  LYS A 890      51.840  25.350  69.150  1.00  0.00           N
ATOM   3809  HZ1 LYS A 890      51.460  25.610  68.210  1.00  0.00           H
ATOM   3810  HZ2 LYS A 890      51.420  24.440  69.420  1.00  0.00           H
ATOM   3811  HZ3 LYS A 890      52.880  25.290  69.070  1.00  0.00           H
ATOM   3812  C   LYS A 890      46.310  29.460  68.880  1.00  0.00           C
ATOM   3813  O   LYS A 890      45.500  28.670  69.350  1.00  0.00           O
ATOM   3814  N   PHE A 891      46.010  30.510  68.040  1.00  0.00           N
ATOM   3815  HN  PHE A 891      46.750  31.160  67.900  1.00  0.00           H
ATOM   3816  CA  PHE A 891      44.720  30.840  67.540  1.00  0.00           C
ATOM   3817  HA  PHE A 891      44.890  31.580  66.760  1.00  0.00           H
ATOM   3818  CB  PHE A 891      43.900  29.610  66.850  1.00  0.00           C
ATOM   3819  HB1 PHE A 891      43.560  29.060  67.750  1.00  0.00           H
ATOM   3820  HB2 PHE A 891      44.590  28.970  66.250  1.00  0.00           H
ATOM   3821  CG  PHE A 891      42.660  29.930  66.080  1.00  0.00           C
ATOM   3822  CD1 PHE A 891      41.380  29.580  66.570  1.00  0.00           C
ATOM   3823  HD1 PHE A 891      41.360  29.210  67.580  1.00  0.00           H
ATOM   3824  CE1 PHE A 891      40.250  29.710  65.750  1.00  0.00           C
ATOM   3825  HE1 PHE A 891      39.240  29.490  66.090  1.00  0.00           H
ATOM   3826  CZ  PHE A 891      40.310  30.290  64.430  1.00  0.00           C
ATOM   3827  HZ  PHE A 891      39.400  30.530  63.900  1.00  0.00           H
ATOM   3828  CD2 PHE A 891      42.730  30.410  64.720  1.00  0.00           C
ATOM   3829  HD2 PHE A 891      43.670  30.580  64.210  1.00  0.00           H
ATOM   3830  CE2 PHE A 891      41.580  30.560  63.940  1.00  0.00           C
ATOM   3831  HE2 PHE A 891      41.760  30.820  62.900  1.00  0.00           H
ATOM   3832  C   PHE A 891      43.810  31.670  68.470  1.00  0.00           C
ATOM   3833  O   PHE A 891      42.890  31.140  69.150  1.00  0.00           O
ATOM   3834  N   GLU A 892      44.010  32.990  68.430  1.00  0.00           N
ATOM   3835  HN  GLU A 892      44.780  33.460  68.010  1.00  0.00           H
ATOM   3836  CA  GLU A 892      43.120  33.910  69.170  1.00  0.00           C
ATOM   3837  HA  GLU A 892      42.130  33.510  68.990  1.00  0.00           H
ATOM   3838  CB  GLU A 892      43.480  33.880  70.630  1.00  0.00           C
ATOM   3839  HB1 GLU A 892      43.260  32.880  71.050  1.00  0.00           H
ATOM   3840  HB2 GLU A 892      42.790  34.500  71.240  1.00  0.00           H
ATOM   3841  CG  GLU A 892      44.910  34.240  71.000  1.00  0.00           C
ATOM   3842  HG1 GLU A 892      45.230  35.260  70.710  1.00  0.00           H
ATOM   3843  HG2 GLU A 892      45.720  33.680  70.490  1.00  0.00           H
ATOM   3844  CD  GLU A 892      45.180  34.030  72.480  1.00  0.00           C
ATOM   3845  OE1 GLU A 892      44.720  33.040  73.140  1.00  0.00           O
ATOM   3846  OE2 GLU A 892      45.900  34.900  73.020  1.00  0.00           O
ATOM   3847  C   GLU A 892      43.210  35.360  68.610  1.00  0.00           C
ATOM   3848  O   GLU A 892      44.090  35.680  67.800  1.00  0.00           O
ATOM   3849  N   PRO A 893      42.250  36.200  68.950  1.00  0.00           N
ATOM   3850  CD  PRO A 893      40.920  35.810  69.310  1.00  0.00           C
ATOM   3851  HD1 PRO A 893      40.940  35.510  70.380  1.00  0.00           H
ATOM   3852  HD2 PRO A 893      40.570  35.040  68.580  1.00  0.00           H
ATOM   3853  CA  PRO A 893      42.450  37.650  69.010  1.00  0.00           C
ATOM   3854  HA  PRO A 893      42.560  38.090  68.020  1.00  0.00           H
ATOM   3855  CB  PRO A 893      41.340  38.070  69.900  1.00  0.00           C
ATOM   3856  HB1 PRO A 893      41.060  39.150  69.910  1.00  0.00           H
ATOM   3857  HB2 PRO A 893      41.490  37.700  70.930  1.00  0.00           H
ATOM   3858  CG  PRO A 893      40.240  37.100  69.390  1.00  0.00           C
ATOM   3859  HG1 PRO A 893      39.260  37.100  69.910  1.00  0.00           H
ATOM   3860  HG2 PRO A 893      39.820  37.440  68.410  1.00  0.00           H
ATOM   3861  C   PRO A 893      43.820  38.130  69.530  1.00  0.00           C
ATOM   3862  O   PRO A 893      44.290  37.560  70.540  1.00  0.00           O
ATOM   3863  N   THR A 894      44.410  39.180  68.910  1.00  0.00           N
ATOM   3864  HN  THR A 894      44.180  39.610  68.040  1.00  0.00           H
ATOM   3865  CA  THR A 894      45.600  39.900  69.430  1.00  0.00           C
ATOM   3866  HA  THR A 894      46.380  39.160  69.500  1.00  0.00           H
ATOM   3867  CB  THR A 894      46.040  41.080  68.500  1.00  0.00           C
ATOM   3868  HB  THR A 894      45.320  41.920  68.650  1.00  0.00           H
ATOM   3869  OG1 THR A 894      46.260  40.650  67.170  1.00  0.00           O
ATOM   3870  HG1 THR A 894      45.430  40.400  66.770  1.00  0.00           H
ATOM   3871  CG2 THR A 894      47.460  41.600  68.880  1.00  0.00           C
ATOM   3872 HG21 THR A 894      47.710  42.390  68.150  1.00  0.00           H
ATOM   3873 HG22 THR A 894      48.250  40.820  68.890  1.00  0.00           H
ATOM   3874 HG23 THR A 894      47.380  42.050  69.890  1.00  0.00           H
ATOM   3875  C   THR A 894      45.530  40.400  70.810  1.00  0.00           C
ATOM   3876  O   THR A 894      46.480  40.480  71.590  1.00  0.00           O
ATOM   3877  N   HSD A 895      44.360  40.850  71.230  1.00  0.00           N
ATOM   3878  HN  HSD A 895      43.590  40.830  70.600  1.00  0.00           H
ATOM   3879  CA  HSD A 895      44.060  41.360  72.550  1.00  0.00           C
ATOM   3880  HA  HSD A 895      44.810  40.860  73.150  1.00  0.00           H
ATOM   3881  CB  HSD A 895      43.830  42.930  72.490  1.00  0.00           C
ATOM   3882  HB1 HSD A 895      44.720  43.470  72.090  1.00  0.00           H
ATOM   3883  HB2 HSD A 895      43.450  43.230  73.490  1.00  0.00           H
ATOM   3884  ND1 HSD A 895      42.320  44.770  71.470  1.00  0.00           N
ATOM   3885  HD1 HSD A 895      42.190  45.240  72.350  1.00  0.00           H
ATOM   3886  CG  HSD A 895      42.840  43.460  71.420  1.00  0.00           C
ATOM   3887  CE1 HSD A 895      41.480  44.950  70.440  1.00  0.00           C
ATOM   3888  HE1 HSD A 895      40.830  45.830  70.350  1.00  0.00           H
ATOM   3889  NE2 HSD A 895      41.450  43.870  69.710  1.00  0.00           N
ATOM   3890  CD2 HSD A 895      42.340  42.980  70.250  1.00  0.00           C
ATOM   3891  HD2 HSD A 895      42.510  42.040  69.740  1.00  0.00           H
ATOM   3892  C   HSD A 895      42.710  40.760  72.890  1.00  0.00           C
ATOM   3893  O   HSD A 895      41.870  40.550  72.030  1.00  0.00           O
ATOM   3894  N   PRO A 896      42.430  40.340  74.150  1.00  0.00           N
ATOM   3895  CD  PRO A 896      43.270  40.720  75.320  1.00  0.00           C
ATOM   3896  HD1 PRO A 896      42.970  41.780  75.450  1.00  0.00           H
ATOM   3897  HD2 PRO A 896      44.330  40.430  75.250  1.00  0.00           H
ATOM   3898  CA  PRO A 896      41.240  39.520  74.520  1.00  0.00           C
ATOM   3899  HA  PRO A 896      41.060  38.690  73.860  1.00  0.00           H
ATOM   3900  CB  PRO A 896      41.680  38.910  75.800  1.00  0.00           C
ATOM   3901  HB1 PRO A 896      42.250  37.960  75.650  1.00  0.00           H
ATOM   3902  HB2 PRO A 896      40.880  38.640  76.530  1.00  0.00           H
ATOM   3903  CG  PRO A 896      42.660  39.950  76.470  1.00  0.00           C
ATOM   3904  HG1 PRO A 896      42.080  40.680  77.080  1.00  0.00           H
ATOM   3905  HG2 PRO A 896      43.400  39.410  77.120  1.00  0.00           H
ATOM   3906  C   PRO A 896      40.020  40.380  74.650  1.00  0.00           C
ATOM   3907  O   PRO A 896      38.970  39.880  75.120  1.00  0.00           O
ATOM   3908  N   GLU A 897      40.030  41.700  74.330  1.00  0.00           N
ATOM   3909  HN  GLU A 897      40.890  42.030  73.970  1.00  0.00           H
ATOM   3910  CA  GLU A 897      39.030  42.680  74.580  1.00  0.00           C
ATOM   3911  HA  GLU A 897      38.770  42.620  75.620  1.00  0.00           H
ATOM   3912  CB  GLU A 897      39.550  44.200  74.170  1.00  0.00           C
ATOM   3913  HB1 GLU A 897      38.780  44.940  74.500  1.00  0.00           H
ATOM   3914  HB2 GLU A 897      39.670  44.300  73.070  1.00  0.00           H
ATOM   3915  CG  GLU A 897      40.770  44.580  75.000  1.00  0.00           C
ATOM   3916  HG1 GLU A 897      41.590  43.920  74.610  1.00  0.00           H
ATOM   3917  HG2 GLU A 897      40.630  44.350  76.070  1.00  0.00           H
ATOM   3918  CD  GLU A 897      41.250  46.030  74.760  1.00  0.00           C
ATOM   3919  OE1 GLU A 897      41.500  46.490  73.610  1.00  0.00           O
ATOM   3920  OE2 GLU A 897      41.680  46.580  75.830  1.00  0.00           O
ATOM   3921  C   GLU A 897      37.730  42.420  73.840  1.00  0.00           C
ATOM   3922  O   GLU A 897      36.640  42.790  74.220  1.00  0.00           O
ATOM   3923  N   ARG A 898      37.940  41.840  72.620  1.00  0.00           N
ATOM   3924  HN  ARG A 898      38.770  41.380  72.320  1.00  0.00           H
ATOM   3925  CA  ARG A 898      36.940  41.530  71.620  1.00  0.00           C
ATOM   3926  HA  ARG A 898      36.010  41.710  72.130  1.00  0.00           H
ATOM   3927  CB  ARG A 898      37.030  42.440  70.330  1.00  0.00           C
ATOM   3928  HB1 ARG A 898      36.720  43.420  70.750  1.00  0.00           H
ATOM   3929  HB2 ARG A 898      36.280  42.170  69.540  1.00  0.00           H
ATOM   3930  CG  ARG A 898      38.390  42.590  69.670  1.00  0.00           C
ATOM   3931  HG1 ARG A 898      39.130  42.860  70.440  1.00  0.00           H
ATOM   3932  HG2 ARG A 898      38.270  43.410  68.920  1.00  0.00           H
ATOM   3933  CD  ARG A 898      38.870  41.360  68.820  1.00  0.00           C
ATOM   3934  HD1 ARG A 898      38.060  40.950  68.190  1.00  0.00           H
ATOM   3935  HD2 ARG A 898      39.180  40.490  69.430  1.00  0.00           H
ATOM   3936  NE  ARG A 898      40.040  41.950  68.150  1.00  0.00           N
ATOM   3937  HE  ARG A 898      40.560  42.660  68.620  1.00  0.00           H
ATOM   3938  CZ  ARG A 898      40.810  41.240  67.330  1.00  0.00           C
ATOM   3939  NH1 ARG A 898      40.400  40.180  66.700  1.00  0.00           N
ATOM   3940 HH11 ARG A 898      41.110  39.650  66.220  1.00  0.00           H
ATOM   3941 HH12 ARG A 898      39.420  40.030  66.660  1.00  0.00           H
ATOM   3942  NH2 ARG A 898      42.100  41.550  67.180  1.00  0.00           N
ATOM   3943 HH21 ARG A 898      42.660  40.900  66.670  1.00  0.00           H
ATOM   3944 HH22 ARG A 898      42.420  42.450  67.450  1.00  0.00           H
ATOM   3945  C   ARG A 898      36.980  40.020  71.230  1.00  0.00           C
ATOM   3946  O   ARG A 898      38.010  39.380  71.280  1.00  0.00           O
ATOM   3947  N   GLY A 899      35.830  39.430  70.900  1.00  0.00           N
ATOM   3948  HN  GLY A 899      34.970  39.870  71.140  1.00  0.00           H
ATOM   3949  CA  GLY A 899      35.630  38.100  70.370  1.00  0.00           C
ATOM   3950  HA1 GLY A 899      34.640  37.740  70.600  1.00  0.00           H
ATOM   3951  HA2 GLY A 899      36.390  37.510  70.860  1.00  0.00           H
ATOM   3952  C   GLY A 899      35.820  37.890  68.860  1.00  0.00           C
ATOM   3953  O   GLY A 899      36.120  38.850  68.170  1.00  0.00           O
ATOM   3954  N   TRP A 900      35.680  36.630  68.320  1.00  0.00           N
ATOM   3955  HN  TRP A 900      35.380  35.830  68.840  1.00  0.00           H
ATOM   3956  CA  TRP A 900      35.790  36.210  66.950  1.00  0.00           C
ATOM   3957  HA  TRP A 900      36.820  36.440  66.730  1.00  0.00           H
ATOM   3958  CB  TRP A 900      35.570  34.670  66.920  1.00  0.00           C
ATOM   3959  HB1 TRP A 900      35.500  34.390  65.840  1.00  0.00           H
ATOM   3960  HB2 TRP A 900      34.580  34.440  67.380  1.00  0.00           H
ATOM   3961  CG  TRP A 900      36.600  33.970  67.580  1.00  0.00           C
ATOM   3962  CD1 TRP A 900      36.450  33.100  68.710  1.00  0.00           C
ATOM   3963  HD1 TRP A 900      35.510  32.840  69.180  1.00  0.00           H
ATOM   3964  NE1 TRP A 900      37.570  32.450  68.920  1.00  0.00           N
ATOM   3965  HE1 TRP A 900      37.700  31.690  69.510  1.00  0.00           H
ATOM   3966  CE2 TRP A 900      38.520  32.900  68.000  1.00  0.00           C
ATOM   3967  CD2 TRP A 900      37.940  33.850  67.200  1.00  0.00           C
ATOM   3968  CE3 TRP A 900      38.640  34.460  66.210  1.00  0.00           C
ATOM   3969  HE3 TRP A 900      38.200  35.140  65.500  1.00  0.00           H
ATOM   3970  CZ3 TRP A 900      40.030  34.150  66.090  1.00  0.00           C
ATOM   3971  HZ3 TRP A 900      40.600  34.620  65.310  1.00  0.00           H
ATOM   3972  CZ2 TRP A 900      39.920  32.580  67.910  1.00  0.00           C
ATOM   3973  HZ2 TRP A 900      40.250  31.650  68.370  1.00  0.00           H
ATOM   3974  CH2 TRP A 900      40.580  33.230  66.880  1.00  0.00           C
ATOM   3975  HH2 TRP A 900      41.640  33.040  66.810  1.00  0.00           H
ATOM   3976  C   TRP A 900      34.820  36.980  66.100  1.00  0.00           C
ATOM   3977  O   TRP A 900      35.130  37.310  64.960  1.00  0.00           O
ATOM   3978  N   ILE A 901      33.620  37.220  66.680  1.00  0.00           N
ATOM   3979  HN  ILE A 901      33.380  36.820  67.560  1.00  0.00           H
ATOM   3980  CA  ILE A 901      32.520  37.890  65.900  1.00  0.00           C
ATOM   3981  HA  ILE A 901      32.970  38.270  65.000  1.00  0.00           H
ATOM   3982  CB  ILE A 901      31.400  37.010  65.440  1.00  0.00           C
ATOM   3983  HB  ILE A 901      31.950  36.300  64.780  1.00  0.00           H
ATOM   3984  CG2 ILE A 901      30.830  36.330  66.640  1.00  0.00           C
ATOM   3985 HG21 ILE A 901      29.960  35.730  66.330  1.00  0.00           H
ATOM   3986 HG22 ILE A 901      30.590  37.030  67.480  1.00  0.00           H
ATOM   3987 HG23 ILE A 901      31.570  35.660  67.130  1.00  0.00           H
ATOM   3988  CG1 ILE A 901      30.440  37.860  64.590  1.00  0.00           C
ATOM   3989 HG11 ILE A 901      31.000  38.330  63.760  1.00  0.00           H
ATOM   3990 HG12 ILE A 901      29.840  38.560  65.210  1.00  0.00           H
ATOM   3991  CD  ILE A 901      29.360  36.990  63.870  1.00  0.00           C
ATOM   3992  HD1 ILE A 901      29.720  36.670  62.870  1.00  0.00           H
ATOM   3993  HD2 ILE A 901      28.460  37.640  63.770  1.00  0.00           H
ATOM   3994  HD3 ILE A 901      29.070  36.070  64.450  1.00  0.00           H
ATOM   3995  C   ILE A 901      32.040  39.100  66.690  1.00  0.00           C
ATOM   3996  O   ILE A 901      31.710  38.980  67.910  1.00  0.00           O
ATOM   3997  N   ILE A 902      32.000  40.290  66.100  1.00  0.00           N
ATOM   3998  HN  ILE A 902      32.210  40.490  65.130  1.00  0.00           H
ATOM   3999  CA  ILE A 902      31.800  41.530  66.740  1.00  0.00           C
ATOM   4000  HA  ILE A 902      31.920  41.510  67.810  1.00  0.00           H
ATOM   4001  CB  ILE A 902      32.590  42.660  66.150  1.00  0.00           C
ATOM   4002  HB  ILE A 902      32.300  42.800  65.080  1.00  0.00           H
ATOM   4003  CG2 ILE A 902      32.450  44.020  66.960  1.00  0.00           C
ATOM   4004 HG21 ILE A 902      32.730  44.850  66.270  1.00  0.00           H
ATOM   4005 HG22 ILE A 902      33.060  44.030  67.890  1.00  0.00           H
ATOM   4006 HG23 ILE A 902      31.390  44.100  67.260  1.00  0.00           H
ATOM   4007  CG1 ILE A 902      34.060  42.290  66.080  1.00  0.00           C
ATOM   4008 HG11 ILE A 902      34.600  43.230  65.810  1.00  0.00           H
ATOM   4009 HG12 ILE A 902      34.150  41.620  65.200  1.00  0.00           H
ATOM   4010  CD  ILE A 902      34.780  41.890  67.400  1.00  0.00           C
ATOM   4011  HD1 ILE A 902      34.510  40.860  67.740  1.00  0.00           H
ATOM   4012  HD2 ILE A 902      34.430  42.560  68.230  1.00  0.00           H
ATOM   4013  HD3 ILE A 902      35.890  41.880  67.380  1.00  0.00           H
ATOM   4014  C   ILE A 902      30.280  41.750  66.550  1.00  0.00           C
ATOM   4015  O   ILE A 902      29.800  41.360  65.460  1.00  0.00           O
ATOM   4016  N   SER A 903      29.580  42.250  67.480  1.00  0.00           N
ATOM   4017  HN  SER A 903      29.960  42.610  68.330  1.00  0.00           H
ATOM   4018  CA  SER A 903      28.180  42.530  67.270  1.00  0.00           C
ATOM   4019  HA  SER A 903      27.900  41.810  66.510  1.00  0.00           H
ATOM   4020  CB  SER A 903      27.280  42.190  68.510  1.00  0.00           C
ATOM   4021  HB1 SER A 903      27.590  42.850  69.360  1.00  0.00           H
ATOM   4022  HB2 SER A 903      27.480  41.150  68.840  1.00  0.00           H
ATOM   4023  OG  SER A 903      25.880  42.220  68.350  1.00  0.00           O
ATOM   4024  HG1 SER A 903      25.420  41.620  68.940  1.00  0.00           H
ATOM   4025  C   SER A 903      27.890  43.950  66.880  1.00  0.00           C
ATOM   4026  O   SER A 903      28.390  44.830  67.560  1.00  0.00           O
ATOM   4027  N   PRO A 904      27.300  44.230  65.740  1.00  0.00           N
ATOM   4028  CD  PRO A 904      26.640  43.300  64.820  1.00  0.00           C
ATOM   4029  HD1 PRO A 904      25.820  42.710  65.270  1.00  0.00           H
ATOM   4030  HD2 PRO A 904      27.410  42.560  64.530  1.00  0.00           H
ATOM   4031  CA  PRO A 904      27.290  45.610  65.260  1.00  0.00           C
ATOM   4032  HA  PRO A 904      28.220  46.090  65.550  1.00  0.00           H
ATOM   4033  CB  PRO A 904      27.090  45.450  63.720  1.00  0.00           C
ATOM   4034  HB1 PRO A 904      28.060  45.100  63.320  1.00  0.00           H
ATOM   4035  HB2 PRO A 904      26.820  46.390  63.180  1.00  0.00           H
ATOM   4036  CG  PRO A 904      26.210  44.200  63.590  1.00  0.00           C
ATOM   4037  HG1 PRO A 904      25.180  44.530  63.840  1.00  0.00           H
ATOM   4038  HG2 PRO A 904      26.260  43.660  62.620  1.00  0.00           H
ATOM   4039  C   PRO A 904      26.110  46.360  65.800  1.00  0.00           C
ATOM   4040  O   PRO A 904      25.220  45.800  66.410  1.00  0.00           O
ATOM   4041  N   LEU A 905      26.110  47.620  65.510  1.00  0.00           N
ATOM   4042  HN  LEU A 905      26.870  48.060  65.050  1.00  0.00           H
ATOM   4043  CA  LEU A 905      25.010  48.630  65.800  1.00  0.00           C
ATOM   4044  HA  LEU A 905      25.280  49.490  65.190  1.00  0.00           H
ATOM   4045  CB  LEU A 905      23.590  48.120  65.270  1.00  0.00           C
ATOM   4046  HB1 LEU A 905      22.750  48.790  65.540  1.00  0.00           H
ATOM   4047  HB2 LEU A 905      23.350  47.210  65.850  1.00  0.00           H
ATOM   4048  CG  LEU A 905      23.370  47.930  63.750  1.00  0.00           C
ATOM   4049  HG  LEU A 905      24.170  47.260  63.340  1.00  0.00           H
ATOM   4050  CD1 LEU A 905      22.050  47.110  63.480  1.00  0.00           C
ATOM   4051 HD11 LEU A 905      22.180  46.730  62.440  1.00  0.00           H
ATOM   4052 HD12 LEU A 905      21.150  47.760  63.580  1.00  0.00           H
ATOM   4053 HD13 LEU A 905      22.010  46.210  64.130  1.00  0.00           H
ATOM   4054  CD2 LEU A 905      23.270  49.240  62.970  1.00  0.00           C
ATOM   4055 HD21 LEU A 905      24.310  49.580  62.760  1.00  0.00           H
ATOM   4056 HD22 LEU A 905      22.670  50.050  63.450  1.00  0.00           H
ATOM   4057 HD23 LEU A 905      22.910  49.050  61.940  1.00  0.00           H
ATOM   4058  C   LEU A 905      24.950  49.210  67.250  1.00  0.00           C
ATOM   4059  O   LEU A 905      24.610  50.360  67.400  1.00  0.00           O
ATOM   4060  N   GLY A 906      25.310  48.470  68.340  1.00  0.00           N
ATOM   4061  HN  GLY A 906      25.480  47.500  68.170  1.00  0.00           H
ATOM   4062  CA  GLY A 906      25.250  48.870  69.740  1.00  0.00           C
ATOM   4063  HA1 GLY A 906      25.710  48.050  70.280  1.00  0.00           H
ATOM   4064  HA2 GLY A 906      24.180  48.860  69.920  1.00  0.00           H
ATOM   4065  C   GLY A 906      25.840  50.140  70.290  1.00  0.00           C
ATOM   4066  O   GLY A 906      25.310  50.700  71.210  1.00  0.00           O
ATOM   4067  N   ASP A 907      27.030  50.500  69.790  1.00  0.00           N
ATOM   4068  HN  ASP A 907      27.540  50.040  69.070  1.00  0.00           H
ATOM   4069  CA  ASP A 907      27.800  51.520  70.410  1.00  0.00           C
ATOM   4070  HA  ASP A 907      27.630  51.470  71.460  1.00  0.00           H
ATOM   4071  CB  ASP A 907      29.370  51.360  70.120  1.00  0.00           C
ATOM   4072  HB1 ASP A 907      29.960  52.040  70.780  1.00  0.00           H
ATOM   4073  HB2 ASP A 907      29.560  51.370  69.030  1.00  0.00           H
ATOM   4074  CG  ASP A 907      30.000  50.060  70.530  1.00  0.00           C
ATOM   4075  OD1 ASP A 907      31.240  50.040  70.820  1.00  0.00           O
ATOM   4076  OD2 ASP A 907      29.320  48.990  70.450  1.00  0.00           O
ATOM   4077  C   ASP A 907      27.510  52.910  69.930  1.00  0.00           C
ATOM   4078  O   ASP A 907      27.970  53.930  70.520  1.00  0.00           O
ATOM   4079  N   ASN A 908      26.770  53.050  68.810  1.00  0.00           N
ATOM   4080  HN  ASN A 908      26.400  52.190  68.480  1.00  0.00           H
ATOM   4081  CA  ASN A 908      26.510  54.130  67.860  1.00  0.00           C
ATOM   4082  HA  ASN A 908      27.160  54.970  68.070  1.00  0.00           H
ATOM   4083  CB  ASN A 908      26.810  53.640  66.480  1.00  0.00           C
ATOM   4084  HB1 ASN A 908      26.340  54.320  65.730  1.00  0.00           H
ATOM   4085  HB2 ASN A 908      26.460  52.590  66.410  1.00  0.00           H
ATOM   4086  CG  ASN A 908      28.300  53.470  66.370  1.00  0.00           C
ATOM   4087  OD1 ASN A 908      29.170  53.990  67.090  1.00  0.00           O
ATOM   4088  ND2 ASN A 908      28.710  52.620  65.410  1.00  0.00           N
ATOM   4089 HD21 ASN A 908      29.620  52.220  65.440  1.00  0.00           H
ATOM   4090 HD22 ASN A 908      28.140  52.520  64.580  1.00  0.00           H
ATOM   4091  C   ASN A 908      25.070  54.450  67.960  1.00  0.00           C
ATOM   4092  O   ASN A 908      24.300  53.540  67.660  1.00  0.00           O
ATOM   4093  N   PRO A 909      24.540  55.610  68.320  1.00  0.00           N
ATOM   4094  CD  PRO A 909      25.320  56.600  69.090  1.00  0.00           C
ATOM   4095  HD1 PRO A 909      25.900  57.140  68.320  1.00  0.00           H
ATOM   4096  HD2 PRO A 909      25.920  56.130  69.900  1.00  0.00           H
ATOM   4097  CA  PRO A 909      23.180  56.090  68.120  1.00  0.00           C
ATOM   4098  HA  PRO A 909      22.560  55.490  68.760  1.00  0.00           H
ATOM   4099  CB  PRO A 909      23.200  57.500  68.640  1.00  0.00           C
ATOM   4100  HB1 PRO A 909      22.150  57.550  68.990  1.00  0.00           H
ATOM   4101  HB2 PRO A 909      23.490  58.200  67.820  1.00  0.00           H
ATOM   4102  CG  PRO A 909      24.240  57.570  69.740  1.00  0.00           C
ATOM   4103  HG1 PRO A 909      24.640  58.610  69.760  1.00  0.00           H
ATOM   4104  HG2 PRO A 909      23.890  57.260  70.740  1.00  0.00           H
ATOM   4105  C   PRO A 909      22.830  56.040  66.670  1.00  0.00           C
ATOM   4106  O   PRO A 909      23.670  56.190  65.810  1.00  0.00           O
ATOM   4107  N   TRP A 910      21.580  55.780  66.270  1.00  0.00           N
ATOM   4108  HN  TRP A 910      20.880  55.870  66.960  1.00  0.00           H
ATOM   4109  CA  TRP A 910      21.140  55.670  64.880  1.00  0.00           C
ATOM   4110  HA  TRP A 910      21.490  54.790  64.370  1.00  0.00           H
ATOM   4111  CB  TRP A 910      19.550  55.410  64.860  1.00  0.00           C
ATOM   4112  HB1 TRP A 910      19.130  55.440  63.840  1.00  0.00           H
ATOM   4113  HB2 TRP A 910      19.210  56.290  65.460  1.00  0.00           H
ATOM   4114  CG  TRP A 910      19.010  54.100  65.300  1.00  0.00           C
ATOM   4115  CD1 TRP A 910      18.240  53.870  66.370  1.00  0.00           C
ATOM   4116  HD1 TRP A 910      17.800  54.680  66.940  1.00  0.00           H
ATOM   4117  NE1 TRP A 910      17.910  52.530  66.440  1.00  0.00           N
ATOM   4118  HE1 TRP A 910      17.090  52.170  66.830  1.00  0.00           H
ATOM   4119  CE2 TRP A 910      18.570  51.890  65.410  1.00  0.00           C
ATOM   4120  CD2 TRP A 910      19.180  52.870  64.620  1.00  0.00           C
ATOM   4121  CE3 TRP A 910      19.770  52.560  63.440  1.00  0.00           C
ATOM   4122  HE3 TRP A 910      20.270  53.160  62.700  1.00  0.00           H
ATOM   4123  CZ3 TRP A 910      19.800  51.230  63.110  1.00  0.00           C
ATOM   4124  HZ3 TRP A 910      20.280  50.870  62.220  1.00  0.00           H
ATOM   4125  CZ2 TRP A 910      18.720  50.550  65.120  1.00  0.00           C
ATOM   4126  HZ2 TRP A 910      18.190  49.870  65.760  1.00  0.00           H
ATOM   4127  CH2 TRP A 910      19.340  50.220  63.940  1.00  0.00           C
ATOM   4128  HH2 TRP A 910      19.430  49.170  63.690  1.00  0.00           H
ATOM   4129  C   TRP A 910      21.460  56.830  64.010  1.00  0.00           C
ATOM   4130  O   TRP A 910      21.720  56.560  62.820  1.00  0.00           O
ATOM   4131  N   TRP A 911      21.520  58.050  64.480  1.00  0.00           N
ATOM   4132  HN  TRP A 911      21.320  58.230  65.450  1.00  0.00           H
ATOM   4133  CA  TRP A 911      21.950  59.190  63.600  1.00  0.00           C
ATOM   4134  HA  TRP A 911      21.410  59.160  62.650  1.00  0.00           H
ATOM   4135  CB  TRP A 911      21.620  60.530  64.130  1.00  0.00           C
ATOM   4136  HB1 TRP A 911      20.570  60.470  64.490  1.00  0.00           H
ATOM   4137  HB2 TRP A 911      21.630  61.340  63.360  1.00  0.00           H
ATOM   4138  CG  TRP A 911      22.490  61.010  65.240  1.00  0.00           C
ATOM   4139  CD1 TRP A 911      22.340  60.880  66.680  1.00  0.00           C
ATOM   4140  HD1 TRP A 911      21.540  60.270  67.070  1.00  0.00           H
ATOM   4141  NE1 TRP A 911      23.470  61.250  67.320  1.00  0.00           N
ATOM   4142  HE1 TRP A 911      23.560  61.270  68.280  1.00  0.00           H
ATOM   4143  CE2 TRP A 911      24.280  61.820  66.420  1.00  0.00           C
ATOM   4144  CD2 TRP A 911      23.770  61.690  65.080  1.00  0.00           C
ATOM   4145  CE3 TRP A 911      24.570  62.120  64.050  1.00  0.00           C
ATOM   4146  HE3 TRP A 911      24.260  61.860  63.050  1.00  0.00           H
ATOM   4147  CZ3 TRP A 911      25.720  62.750  64.310  1.00  0.00           C
ATOM   4148  HZ3 TRP A 911      26.290  63.130  63.470  1.00  0.00           H
ATOM   4149  CZ2 TRP A 911      25.500  62.320  66.690  1.00  0.00           C
ATOM   4150  HZ2 TRP A 911      25.820  62.290  67.720  1.00  0.00           H
ATOM   4151  CH2 TRP A 911      26.260  62.800  65.640  1.00  0.00           C
ATOM   4152  HH2 TRP A 911      27.300  63.040  65.760  1.00  0.00           H
ATOM   4153  C   TRP A 911      23.410  59.100  63.100  1.00  0.00           C
ATOM   4154  O   TRP A 911      23.790  59.310  61.950  1.00  0.00           O
ATOM   4155  N   THR A 912      24.290  58.580  63.970  1.00  0.00           N
ATOM   4156  HN  THR A 912      23.890  58.150  64.780  1.00  0.00           H
ATOM   4157  CA  THR A 912      25.670  58.290  63.710  1.00  0.00           C
ATOM   4158  HA  THR A 912      26.080  59.140  63.190  1.00  0.00           H
ATOM   4159  CB  THR A 912      26.400  57.950  65.030  1.00  0.00           C
ATOM   4160  HB  THR A 912      25.960  57.130  65.650  1.00  0.00           H
ATOM   4161  OG1 THR A 912      26.360  59.130  65.850  1.00  0.00           O
ATOM   4162  HG1 THR A 912      25.510  59.580  65.860  1.00  0.00           H
ATOM   4163  CG2 THR A 912      27.990  57.760  64.880  1.00  0.00           C
ATOM   4164 HG21 THR A 912      28.380  57.610  65.920  1.00  0.00           H
ATOM   4165 HG22 THR A 912      28.520  58.510  64.250  1.00  0.00           H
ATOM   4166 HG23 THR A 912      28.120  56.870  64.250  1.00  0.00           H
ATOM   4167  C   THR A 912      25.870  57.140  62.710  1.00  0.00           C
ATOM   4168  O   THR A 912      26.710  57.130  61.820  1.00  0.00           O
ATOM   4169  N   LEU A 913      24.970  56.080  62.780  1.00  0.00           N
ATOM   4170  HN  LEU A 913      24.230  56.040  63.450  1.00  0.00           H
ATOM   4171  CA  LEU A 913      24.960  54.970  61.860  1.00  0.00           C
ATOM   4172  HA  LEU A 913      25.970  54.570  61.780  1.00  0.00           H
ATOM   4173  CB  LEU A 913      23.890  53.900  62.400  1.00  0.00           C
ATOM   4174  HB1 LEU A 913      23.700  53.090  61.660  1.00  0.00           H
ATOM   4175  HB2 LEU A 913      22.950  54.400  62.710  1.00  0.00           H
ATOM   4176  CG  LEU A 913      24.400  53.200  63.700  1.00  0.00           C
ATOM   4177  HG  LEU A 913      24.600  54.060  64.390  1.00  0.00           H
ATOM   4178  CD1 LEU A 913      23.470  52.300  64.450  1.00  0.00           C
ATOM   4179 HD11 LEU A 913      23.240  52.810  65.410  1.00  0.00           H
ATOM   4180 HD12 LEU A 913      23.930  51.310  64.680  1.00  0.00           H
ATOM   4181 HD13 LEU A 913      22.490  52.220  63.940  1.00  0.00           H
ATOM   4182  CD2 LEU A 913      25.690  52.310  63.450  1.00  0.00           C
ATOM   4183 HD21 LEU A 913      26.540  52.800  62.940  1.00  0.00           H
ATOM   4184 HD22 LEU A 913      25.480  51.410  62.830  1.00  0.00           H
ATOM   4185 HD23 LEU A 913      26.090  51.970  64.430  1.00  0.00           H
ATOM   4186  C   LEU A 913      24.500  55.340  60.470  1.00  0.00           C
ATOM   4187  O   LEU A 913      24.930  54.750  59.500  1.00  0.00           O
ATOM   4188  N   LEU A 914      23.570  56.250  60.330  1.00  0.00           N
ATOM   4189  HN  LEU A 914      23.060  56.750  61.030  1.00  0.00           H
ATOM   4190  CA  LEU A 914      23.270  56.820  59.050  1.00  0.00           C
ATOM   4191  HA  LEU A 914      23.120  56.030  58.320  1.00  0.00           H
ATOM   4192  CB  LEU A 914      22.070  57.730  59.150  1.00  0.00           C
ATOM   4193  HB1 LEU A 914      21.800  58.310  58.240  1.00  0.00           H
ATOM   4194  HB2 LEU A 914      22.130  58.310  60.090  1.00  0.00           H
ATOM   4195  CG  LEU A 914      20.760  56.880  59.470  1.00  0.00           C
ATOM   4196  HG  LEU A 914      20.920  56.140  60.270  1.00  0.00           H
ATOM   4197  CD1 LEU A 914      19.580  57.700  60.030  1.00  0.00           C
ATOM   4198 HD11 LEU A 914      19.150  58.310  59.210  1.00  0.00           H
ATOM   4199 HD12 LEU A 914      19.950  58.250  60.910  1.00  0.00           H
ATOM   4200 HD13 LEU A 914      18.700  57.090  60.330  1.00  0.00           H
ATOM   4201  CD2 LEU A 914      20.300  56.070  58.170  1.00  0.00           C
ATOM   4202 HD21 LEU A 914      21.200  55.460  57.920  1.00  0.00           H
ATOM   4203 HD22 LEU A 914      20.050  56.740  57.330  1.00  0.00           H
ATOM   4204 HD23 LEU A 914      19.420  55.400  58.330  1.00  0.00           H
ATOM   4205  C   LEU A 914      24.360  57.610  58.360  1.00  0.00           C
ATOM   4206  O   LEU A 914      24.450  57.570  57.170  1.00  0.00           O
ATOM   4207  N   ILE A 915      25.190  58.310  59.140  1.00  0.00           N
ATOM   4208  HN  ILE A 915      24.960  58.370  60.110  1.00  0.00           H
ATOM   4209  CA  ILE A 915      26.280  59.070  58.580  1.00  0.00           C
ATOM   4210  HA  ILE A 915      26.020  59.540  57.640  1.00  0.00           H
ATOM   4211  CB  ILE A 915      26.750  60.130  59.500  1.00  0.00           C
ATOM   4212  HB  ILE A 915      27.120  59.840  60.500  1.00  0.00           H
ATOM   4213  CG2 ILE A 915      27.880  60.990  58.900  1.00  0.00           C
ATOM   4214 HG21 ILE A 915      28.860  60.460  58.990  1.00  0.00           H
ATOM   4215 HG22 ILE A 915      28.000  62.060  59.120  1.00  0.00           H
ATOM   4216 HG23 ILE A 915      27.740  61.100  57.800  1.00  0.00           H
ATOM   4217  CG1 ILE A 915      25.550  61.180  59.760  1.00  0.00           C
ATOM   4218 HG11 ILE A 915      24.770  60.690  60.390  1.00  0.00           H
ATOM   4219 HG12 ILE A 915      24.990  61.380  58.820  1.00  0.00           H
ATOM   4220  CD  ILE A 915      25.820  62.440  60.490  1.00  0.00           C
ATOM   4221  HD1 ILE A 915      24.850  62.880  60.810  1.00  0.00           H
ATOM   4222  HD2 ILE A 915      26.360  63.210  59.870  1.00  0.00           H
ATOM   4223  HD3 ILE A 915      26.380  62.220  61.420  1.00  0.00           H
ATOM   4224  C   ILE A 915      27.400  58.140  58.090  1.00  0.00           C
ATOM   4225  O   ILE A 915      28.210  58.480  57.230  1.00  0.00           O
ATOM   4226  N   ALA A 916      27.530  56.880  58.610  1.00  0.00           N
ATOM   4227  HN  ALA A 916      26.730  56.490  59.060  1.00  0.00           H
ATOM   4228  CA  ALA A 916      28.530  55.960  58.270  1.00  0.00           C
ATOM   4229  HA  ALA A 916      29.510  56.390  58.350  1.00  0.00           H
ATOM   4230  CB  ALA A 916      28.370  54.770  59.180  1.00  0.00           C
ATOM   4231  HB1 ALA A 916      27.570  54.070  58.840  1.00  0.00           H
ATOM   4232  HB2 ALA A 916      28.030  55.140  60.160  1.00  0.00           H
ATOM   4233  HB3 ALA A 916      29.270  54.120  59.210  1.00  0.00           H
ATOM   4234  C   ALA A 916      28.420  55.490  56.840  1.00  0.00           C
ATOM   4235  O   ALA A 916      29.450  55.100  56.200  1.00  0.00           O
ATOM   4236  N   ALA A 917      27.260  55.600  56.180  1.00  0.00           N
ATOM   4237  HN  ALA A 917      26.430  55.780  56.710  1.00  0.00           H
ATOM   4238  CA  ALA A 917      27.070  55.340  54.680  1.00  0.00           C
ATOM   4239  HA  ALA A 917      27.250  54.290  54.490  1.00  0.00           H
ATOM   4240  CB  ALA A 917      25.540  55.510  54.370  1.00  0.00           C
ATOM   4241  HB1 ALA A 917      25.160  56.540  54.500  1.00  0.00           H
ATOM   4242  HB2 ALA A 917      25.040  54.890  55.140  1.00  0.00           H
ATOM   4243  HB3 ALA A 917      25.300  55.110  53.370  1.00  0.00           H
ATOM   4244  C   ALA A 917      27.960  56.330  53.860  1.00  0.00           C
ATOM   4245  O   ALA A 917      28.520  55.890  52.850  1.00  0.00           O
ATOM   4246  N   ILE A 918      28.200  57.630  54.260  1.00  0.00           N
ATOM   4247  HN  ILE A 918      27.800  57.890  55.130  1.00  0.00           H
ATOM   4248  CA  ILE A 918      28.990  58.600  53.470  1.00  0.00           C
ATOM   4249  HA  ILE A 918      28.670  58.530  52.440  1.00  0.00           H
ATOM   4250  CB  ILE A 918      28.630  60.020  53.870  1.00  0.00           C
ATOM   4251  HB  ILE A 918      28.870  60.010  54.960  1.00  0.00           H
ATOM   4252  CG2 ILE A 918      29.490  61.000  53.150  1.00  0.00           C
ATOM   4253 HG21 ILE A 918      29.150  62.020  53.400  1.00  0.00           H
ATOM   4254 HG22 ILE A 918      29.370  60.960  52.040  1.00  0.00           H
ATOM   4255 HG23 ILE A 918      30.580  60.950  53.400  1.00  0.00           H
ATOM   4256  CG1 ILE A 918      27.050  60.240  53.670  1.00  0.00           C
ATOM   4257 HG11 ILE A 918      26.850  61.330  53.690  1.00  0.00           H
ATOM   4258 HG12 ILE A 918      26.640  59.670  54.540  1.00  0.00           H
ATOM   4259  CD  ILE A 918      26.440  59.750  52.370  1.00  0.00           C
ATOM   4260  HD1 ILE A 918      25.400  60.090  52.280  1.00  0.00           H
ATOM   4261  HD2 ILE A 918      26.430  58.640  52.390  1.00  0.00           H
ATOM   4262  HD3 ILE A 918      27.040  60.100  51.490  1.00  0.00           H
ATOM   4263  C   ILE A 918      30.470  58.210  53.400  1.00  0.00           C
ATOM   4264  O   ILE A 918      31.090  58.300  52.320  1.00  0.00           O
ATOM   4265  N   PRO A 919      31.180  57.710  54.380  1.00  0.00           N
ATOM   4266  CD  PRO A 919      31.150  58.200  55.760  1.00  0.00           C
ATOM   4267  HD1 PRO A 919      30.450  57.600  56.380  1.00  0.00           H
ATOM   4268  HD2 PRO A 919      30.940  59.290  55.820  1.00  0.00           H
ATOM   4269  CA  PRO A 919      32.420  57.120  54.120  1.00  0.00           C
ATOM   4270  HA  PRO A 919      33.010  57.800  53.520  1.00  0.00           H
ATOM   4271  CB  PRO A 919      33.100  56.940  55.480  1.00  0.00           C
ATOM   4272  HB1 PRO A 919      34.190  57.100  55.330  1.00  0.00           H
ATOM   4273  HB2 PRO A 919      32.890  55.930  55.910  1.00  0.00           H
ATOM   4274  CG  PRO A 919      32.450  58.010  56.410  1.00  0.00           C
ATOM   4275  HG1 PRO A 919      32.530  57.510  57.410  1.00  0.00           H
ATOM   4276  HG2 PRO A 919      32.950  59.000  56.470  1.00  0.00           H
ATOM   4277  C   PRO A 919      32.270  55.760  53.360  1.00  0.00           C
ATOM   4278  O   PRO A 919      33.120  55.400  52.570  1.00  0.00           O
ATOM   4279  N   ALA A 920      31.210  54.960  53.620  1.00  0.00           N
ATOM   4280  HN  ALA A 920      30.530  55.320  54.270  1.00  0.00           H
ATOM   4281  CA  ALA A 920      31.050  53.560  53.010  1.00  0.00           C
ATOM   4282  HA  ALA A 920      31.960  52.990  53.060  1.00  0.00           H
ATOM   4283  CB  ALA A 920      29.800  52.900  53.640  1.00  0.00           C
ATOM   4284  HB1 ALA A 920      29.880  52.860  54.740  1.00  0.00           H
ATOM   4285  HB2 ALA A 920      29.760  51.850  53.280  1.00  0.00           H
ATOM   4286  HB3 ALA A 920      28.870  53.360  53.270  1.00  0.00           H
ATOM   4287  C   ALA A 920      30.900  53.640  51.520  1.00  0.00           C
ATOM   4288  O   ALA A 920      31.540  52.920  50.770  1.00  0.00           O
ATOM   4289  N   LEU A 921      30.130  54.690  51.060  1.00  0.00           N
ATOM   4290  HN  LEU A 921      29.610  55.210  51.730  1.00  0.00           H
ATOM   4291  CA  LEU A 921      29.880  55.000  49.710  1.00  0.00           C
ATOM   4292  HA  LEU A 921      29.520  54.070  49.300  1.00  0.00           H
ATOM   4293  CB  LEU A 921      28.740  56.050  49.590  1.00  0.00           C
ATOM   4294  HB1 LEU A 921      29.130  56.930  50.160  1.00  0.00           H
ATOM   4295  HB2 LEU A 921      27.860  55.770  50.200  1.00  0.00           H
ATOM   4296  CG  LEU A 921      28.230  56.420  48.210  1.00  0.00           C
ATOM   4297  HG  LEU A 921      29.020  56.440  47.420  1.00  0.00           H
ATOM   4298  CD1 LEU A 921      27.150  55.370  47.750  1.00  0.00           C
ATOM   4299 HD11 LEU A 921      26.410  55.270  48.580  1.00  0.00           H
ATOM   4300 HD12 LEU A 921      27.570  54.350  47.570  1.00  0.00           H
ATOM   4301 HD13 LEU A 921      26.630  55.640  46.810  1.00  0.00           H
ATOM   4302  CD2 LEU A 921      27.550  57.830  47.970  1.00  0.00           C
ATOM   4303 HD21 LEU A 921      27.160  58.040  46.950  1.00  0.00           H
ATOM   4304 HD22 LEU A 921      28.240  58.680  48.140  1.00  0.00           H
ATOM   4305 HD23 LEU A 921      26.750  57.860  48.730  1.00  0.00           H
ATOM   4306  C   LEU A 921      31.240  55.380  49.040  1.00  0.00           C
ATOM   4307  O   LEU A 921      31.560  54.940  47.950  1.00  0.00           O
ATOM   4308  N   LEU A 922      32.120  56.100  49.760  1.00  0.00           N
ATOM   4309  HN  LEU A 922      31.850  56.430  50.660  1.00  0.00           H
ATOM   4310  CA  LEU A 922      33.400  56.520  49.190  1.00  0.00           C
ATOM   4311  HA  LEU A 922      33.370  56.760  48.140  1.00  0.00           H
ATOM   4312  CB  LEU A 922      33.920  57.710  50.000  1.00  0.00           C
ATOM   4313  HB1 LEU A 922      33.960  57.580  51.100  1.00  0.00           H
ATOM   4314  HB2 LEU A 922      33.180  58.510  49.780  1.00  0.00           H
ATOM   4315  CG  LEU A 922      35.370  58.250  49.550  1.00  0.00           C
ATOM   4316  HG  LEU A 922      36.060  57.420  49.790  1.00  0.00           H
ATOM   4317  CD1 LEU A 922      35.500  58.610  48.120  1.00  0.00           C
ATOM   4318 HD11 LEU A 922      34.800  59.450  47.900  1.00  0.00           H
ATOM   4319 HD12 LEU A 922      35.410  57.740  47.430  1.00  0.00           H
ATOM   4320 HD13 LEU A 922      36.570  58.920  48.070  1.00  0.00           H
ATOM   4321  CD2 LEU A 922      35.670  59.450  50.440  1.00  0.00           C
ATOM   4322 HD21 LEU A 922      36.620  59.820  49.980  1.00  0.00           H
ATOM   4323 HD22 LEU A 922      35.800  59.230  51.520  1.00  0.00           H
ATOM   4324 HD23 LEU A 922      34.940  60.280  50.300  1.00  0.00           H
ATOM   4325  C   LEU A 922      34.370  55.340  49.140  1.00  0.00           C
ATOM   4326  O   LEU A 922      35.250  55.310  48.330  1.00  0.00           O
ATOM   4327  N   CYS A 923      34.170  54.340  50.050  1.00  0.00           N
ATOM   4328  HN  CYS A 923      33.590  54.650  50.810  1.00  0.00           H
ATOM   4329  CA  CYS A 923      34.940  53.150  50.210  1.00  0.00           C
ATOM   4330  HA  CYS A 923      36.000  53.390  50.250  1.00  0.00           H
ATOM   4331  CB  CYS A 923      34.660  52.450  51.540  1.00  0.00           C
ATOM   4332  HB1 CYS A 923      35.140  51.450  51.620  1.00  0.00           H
ATOM   4333  HB2 CYS A 923      33.580  52.430  51.790  1.00  0.00           H
ATOM   4334  SG  CYS A 923      35.430  53.340  52.940  1.00  0.00           S
ATOM   4335  HG1 CYS A 923      34.690  54.420  52.830  1.00  0.00           H
ATOM   4336  C   CYS A 923      34.710  52.250  49.070  1.00  0.00           C
ATOM   4337  O   CYS A 923      35.640  51.640  48.490  1.00  0.00           O
ATOM   4338  N   THR A 924      33.470  52.180  48.630  1.00  0.00           N
ATOM   4339  HN  THR A 924      32.760  52.700  49.100  1.00  0.00           H
ATOM   4340  CA  THR A 924      33.010  51.400  47.470  1.00  0.00           C
ATOM   4341  HA  THR A 924      33.260  50.380  47.690  1.00  0.00           H
ATOM   4342  CB  THR A 924      31.480  51.380  47.340  1.00  0.00           C
ATOM   4343  HB  THR A 924      31.140  52.410  47.100  1.00  0.00           H
ATOM   4344  OG1 THR A 924      30.800  50.950  48.490  1.00  0.00           O
ATOM   4345  HG1 THR A 924      30.980  51.560  49.200  1.00  0.00           H
ATOM   4346  CG2 THR A 924      30.990  50.480  46.170  1.00  0.00           C
ATOM   4347 HG21 THR A 924      29.900  50.300  46.060  1.00  0.00           H
ATOM   4348 HG22 THR A 924      31.540  49.520  46.160  1.00  0.00           H
ATOM   4349 HG23 THR A 924      31.350  51.100  45.310  1.00  0.00           H
ATOM   4350  C   THR A 924      33.710  51.760  46.170  1.00  0.00           C
ATOM   4351  O   THR A 924      34.260  50.920  45.440  1.00  0.00           O
ATOM   4352  N   ILE A 925      33.880  53.080  45.960  1.00  0.00           N
ATOM   4353  HN  ILE A 925      33.440  53.660  46.650  1.00  0.00           H
ATOM   4354  CA  ILE A 925      34.650  53.710  44.880  1.00  0.00           C
ATOM   4355  HA  ILE A 925      34.240  53.480  43.910  1.00  0.00           H
ATOM   4356  CB  ILE A 925      34.510  55.230  44.920  1.00  0.00           C
ATOM   4357  HB  ILE A 925      34.900  55.600  45.890  1.00  0.00           H
ATOM   4358  CG2 ILE A 925      35.420  55.760  43.810  1.00  0.00           C
ATOM   4359 HG21 ILE A 925      35.350  56.860  43.720  1.00  0.00           H
ATOM   4360 HG22 ILE A 925      35.070  55.350  42.840  1.00  0.00           H
ATOM   4361 HG23 ILE A 925      36.510  55.520  43.950  1.00  0.00           H
ATOM   4362  CG1 ILE A 925      32.990  55.730  44.810  1.00  0.00           C
ATOM   4363 HG11 ILE A 925      32.350  55.380  45.650  1.00  0.00           H
ATOM   4364 HG12 ILE A 925      32.430  55.300  43.950  1.00  0.00           H
ATOM   4365  CD  ILE A 925      32.810  57.240  44.840  1.00  0.00           C
ATOM   4366  HD1 ILE A 925      31.800  57.600  44.560  1.00  0.00           H
ATOM   4367  HD2 ILE A 925      33.390  57.680  44.010  1.00  0.00           H
ATOM   4368  HD3 ILE A 925      33.290  57.740  45.710  1.00  0.00           H
ATOM   4369  C   ILE A 925      36.120  53.240  44.920  1.00  0.00           C
ATOM   4370  O   ILE A 925      36.730  52.890  43.920  1.00  0.00           O
ATOM   4371  N   LEU A 926      36.780  53.240  46.070  1.00  0.00           N
ATOM   4372  HN  LEU A 926      36.190  53.540  46.820  1.00  0.00           H
ATOM   4373  CA  LEU A 926      38.120  52.930  46.180  1.00  0.00           C
ATOM   4374  HA  LEU A 926      38.700  53.390  45.390  1.00  0.00           H
ATOM   4375  CB  LEU A 926      38.640  53.460  47.600  1.00  0.00           C
ATOM   4376  HB1 LEU A 926      39.600  52.980  47.860  1.00  0.00           H
ATOM   4377  HB2 LEU A 926      37.910  53.070  48.340  1.00  0.00           H
ATOM   4378  CG  LEU A 926      38.680  55.000  47.810  1.00  0.00           C
ATOM   4379  HG  LEU A 926      37.800  55.520  47.370  1.00  0.00           H
ATOM   4380  CD1 LEU A 926      38.680  55.270  49.300  1.00  0.00           C
ATOM   4381 HD11 LEU A 926      39.670  55.100  49.770  1.00  0.00           H
ATOM   4382 HD12 LEU A 926      37.890  54.680  49.800  1.00  0.00           H
ATOM   4383 HD13 LEU A 926      38.470  56.350  49.460  1.00  0.00           H
ATOM   4384  CD2 LEU A 926      39.960  55.560  47.240  1.00  0.00           C
ATOM   4385 HD21 LEU A 926      40.120  56.630  47.510  1.00  0.00           H
ATOM   4386 HD22 LEU A 926      39.860  55.550  46.130  1.00  0.00           H
ATOM   4387 HD23 LEU A 926      40.820  54.960  47.600  1.00  0.00           H
ATOM   4388  C   LEU A 926      38.400  51.420  45.950  1.00  0.00           C
ATOM   4389  O   LEU A 926      39.380  51.100  45.260  1.00  0.00           O
ATOM   4390  N   ILE A 927      37.480  50.460  46.340  1.00  0.00           N
ATOM   4391  HN  ILE A 927      36.690  50.730  46.880  1.00  0.00           H
ATOM   4392  CA  ILE A 927      37.480  49.080  45.910  1.00  0.00           C
ATOM   4393  HA  ILE A 927      38.450  48.640  46.120  1.00  0.00           H
ATOM   4394  CB  ILE A 927      36.420  48.310  46.750  1.00  0.00           C
ATOM   4395  HB  ILE A 927      35.460  48.790  46.510  1.00  0.00           H
ATOM   4396  CG2 ILE A 927      36.390  46.810  46.430  1.00  0.00           C
ATOM   4397 HG21 ILE A 927      37.270  46.180  46.660  1.00  0.00           H
ATOM   4398 HG22 ILE A 927      36.140  46.660  45.360  1.00  0.00           H
ATOM   4399 HG23 ILE A 927      35.580  46.480  47.130  1.00  0.00           H
ATOM   4400  CG1 ILE A 927      36.690  48.420  48.270  1.00  0.00           C
ATOM   4401 HG11 ILE A 927      37.220  49.350  48.570  1.00  0.00           H
ATOM   4402 HG12 ILE A 927      37.340  47.590  48.600  1.00  0.00           H
ATOM   4403  CD  ILE A 927      35.400  48.450  49.150  1.00  0.00           C
ATOM   4404  HD1 ILE A 927      34.740  49.320  48.940  1.00  0.00           H
ATOM   4405  HD2 ILE A 927      35.830  48.260  50.160  1.00  0.00           H
ATOM   4406  HD3 ILE A 927      34.710  47.630  48.860  1.00  0.00           H
ATOM   4407  C   ILE A 927      37.320  49.020  44.430  1.00  0.00           C
ATOM   4408  O   ILE A 927      38.110  48.420  43.740  1.00  0.00           O
ATOM   4409  N   PHE A 928      36.320  49.710  43.860  1.00  0.00           N
ATOM   4410  HN  PHE A 928      35.730  50.150  44.530  1.00  0.00           H
ATOM   4411  CA  PHE A 928      35.960  49.630  42.460  1.00  0.00           C
ATOM   4412  HA  PHE A 928      35.700  48.600  42.270  1.00  0.00           H
ATOM   4413  CB  PHE A 928      34.690  50.490  42.310  1.00  0.00           C
ATOM   4414  HB1 PHE A 928      34.840  51.560  42.590  1.00  0.00           H
ATOM   4415  HB2 PHE A 928      33.900  50.070  42.970  1.00  0.00           H
ATOM   4416  CG  PHE A 928      34.090  50.330  40.890  1.00  0.00           C
ATOM   4417  CD1 PHE A 928      33.310  49.230  40.530  1.00  0.00           C
ATOM   4418  HD1 PHE A 928      33.070  48.510  41.300  1.00  0.00           H
ATOM   4419  CE1 PHE A 928      32.800  49.040  39.190  1.00  0.00           C
ATOM   4420  HE1 PHE A 928      32.020  48.360  38.900  1.00  0.00           H
ATOM   4421  CZ  PHE A 928      33.060  50.100  38.320  1.00  0.00           C
ATOM   4422  HZ  PHE A 928      32.840  50.060  37.270  1.00  0.00           H
ATOM   4423  CD2 PHE A 928      34.240  51.410  40.020  1.00  0.00           C
ATOM   4424  HD2 PHE A 928      34.740  52.320  40.280  1.00  0.00           H
ATOM   4425  CE2 PHE A 928      33.830  51.270  38.700  1.00  0.00           C
ATOM   4426  HE2 PHE A 928      33.870  52.100  38.030  1.00  0.00           H
ATOM   4427  C   PHE A 928      37.120  50.010  41.530  1.00  0.00           C
ATOM   4428  O   PHE A 928      37.440  49.370  40.560  1.00  0.00           O
ATOM   4429  N   MET A 929      37.780  51.070  41.980  1.00  0.00           N
ATOM   4430  HN  MET A 929      37.320  51.630  42.660  1.00  0.00           H
ATOM   4431  CA  MET A 929      39.020  51.420  41.350  1.00  0.00           C
ATOM   4432  HA  MET A 929      38.850  51.810  40.350  1.00  0.00           H
ATOM   4433  CB  MET A 929      39.570  52.610  42.090  1.00  0.00           C
ATOM   4434  HB1 MET A 929      40.620  52.870  41.880  1.00  0.00           H
ATOM   4435  HB2 MET A 929      39.510  52.320  43.170  1.00  0.00           H
ATOM   4436  CG  MET A 929      38.940  53.950  41.750  1.00  0.00           C
ATOM   4437  HG1 MET A 929      37.850  53.990  41.970  1.00  0.00           H
ATOM   4438  HG2 MET A 929      39.030  54.070  40.650  1.00  0.00           H
ATOM   4439  SD  MET A 929      39.690  55.430  42.450  1.00  0.00           S
ATOM   4440  CE  MET A 929      38.890  56.620  41.360  1.00  0.00           C
ATOM   4441  HE1 MET A 929      37.810  56.670  41.590  1.00  0.00           H
ATOM   4442  HE2 MET A 929      38.960  56.360  40.290  1.00  0.00           H
ATOM   4443  HE3 MET A 929      39.350  57.630  41.430  1.00  0.00           H
ATOM   4444  C   MET A 929      40.150  50.300  41.250  1.00  0.00           C
ATOM   4445  O   MET A 929      40.710  49.970  40.210  1.00  0.00           O
ATOM   4446  N   ASP A 930      40.420  49.560  42.370  1.00  0.00           N
ATOM   4447  HN  ASP A 930      39.910  49.780  43.210  1.00  0.00           H
ATOM   4448  CA  ASP A 930      41.430  48.530  42.410  1.00  0.00           C
ATOM   4449  HA  ASP A 930      42.350  48.870  41.950  1.00  0.00           H
ATOM   4450  CB  ASP A 930      41.710  48.130  43.910  1.00  0.00           C
ATOM   4451  HB1 ASP A 930      42.220  47.160  43.970  1.00  0.00           H
ATOM   4452  HB2 ASP A 930      40.710  47.940  44.350  1.00  0.00           H
ATOM   4453  CG  ASP A 930      42.520  49.180  44.630  1.00  0.00           C
ATOM   4454  OD1 ASP A 930      42.660  49.130  45.890  1.00  0.00           O
ATOM   4455  OD2 ASP A 930      43.150  50.040  43.910  1.00  0.00           O
ATOM   4456  C   ASP A 930      41.030  47.270  41.630  1.00  0.00           C
ATOM   4457  O   ASP A 930      41.770  46.540  40.950  1.00  0.00           O
ATOM   4458  N   GLN A 931      39.690  47.010  41.620  1.00  0.00           N
ATOM   4459  HN  GLN A 931      39.050  47.580  42.130  1.00  0.00           H
ATOM   4460  CA  GLN A 931      39.010  45.980  40.870  1.00  0.00           C
ATOM   4461  HA  GLN A 931      39.670  45.140  41.030  1.00  0.00           H
ATOM   4462  CB  GLN A 931      37.560  45.750  41.470  1.00  0.00           C
ATOM   4463  HB1 GLN A 931      36.940  45.210  40.720  1.00  0.00           H
ATOM   4464  HB2 GLN A 931      37.140  46.770  41.630  1.00  0.00           H
ATOM   4465  CG  GLN A 931      37.490  44.790  42.680  1.00  0.00           C
ATOM   4466  HG1 GLN A 931      36.430  44.740  42.960  1.00  0.00           H
ATOM   4467  HG2 GLN A 931      37.930  45.320  43.550  1.00  0.00           H
ATOM   4468  CD  GLN A 931      38.300  43.590  42.670  1.00  0.00           C
ATOM   4469  OE1 GLN A 931      39.030  43.270  43.590  1.00  0.00           O
ATOM   4470  NE2 GLN A 931      38.120  42.880  41.550  1.00  0.00           N
ATOM   4471 HE21 GLN A 931      38.670  42.050  41.420  1.00  0.00           H
ATOM   4472 HE22 GLN A 931      37.600  43.200  40.770  1.00  0.00           H
ATOM   4473  C   GLN A 931      39.030  46.160  39.350  1.00  0.00           C
ATOM   4474  O   GLN A 931      39.390  45.290  38.620  1.00  0.00           O
ATOM   4475  N   GLN A 932      38.720  47.370  38.990  1.00  0.00           N
ATOM   4476  HN  GLN A 932      38.410  48.050  39.630  1.00  0.00           H
ATOM   4477  CA  GLN A 932      38.770  47.930  37.600  1.00  0.00           C
ATOM   4478  HA  GLN A 932      38.280  47.240  36.930  1.00  0.00           H
ATOM   4479  CB  GLN A 932      38.110  49.330  37.480  1.00  0.00           C
ATOM   4480  HB1 GLN A 932      38.520  49.840  36.580  1.00  0.00           H
ATOM   4481  HB2 GLN A 932      38.330  49.880  38.420  1.00  0.00           H
ATOM   4482  CG  GLN A 932      36.610  49.240  37.340  1.00  0.00           C
ATOM   4483  HG1 GLN A 932      36.180  50.260  37.230  1.00  0.00           H
ATOM   4484  HG2 GLN A 932      36.240  48.720  38.240  1.00  0.00           H
ATOM   4485  CD  GLN A 932      36.160  48.490  36.090  1.00  0.00           C
ATOM   4486  OE1 GLN A 932      35.840  47.320  36.090  1.00  0.00           O
ATOM   4487  NE2 GLN A 932      36.060  49.280  34.980  1.00  0.00           N
ATOM   4488 HE21 GLN A 932      36.530  50.160  35.040  1.00  0.00           H
ATOM   4489 HE22 GLN A 932      35.490  48.950  34.220  1.00  0.00           H
ATOM   4490  C   GLN A 932      40.210  47.860  37.030  1.00  0.00           C
ATOM   4491  O   GLN A 932      40.360  47.290  35.940  1.00  0.00           O
ATOM   4492  N   ILE A 933      41.240  48.390  37.760  1.00  0.00           N
ATOM   4493  HN  ILE A 933      41.130  48.730  38.690  1.00  0.00           H
ATOM   4494  CA  ILE A 933      42.620  48.240  37.260  1.00  0.00           C
ATOM   4495  HA  ILE A 933      42.440  48.570  36.250  1.00  0.00           H
ATOM   4496  CB  ILE A 933      43.660  49.160  37.980  1.00  0.00           C
ATOM   4497  HB  ILE A 933      43.180  50.160  37.860  1.00  0.00           H
ATOM   4498  CG2 ILE A 933      43.730  48.770  39.430  1.00  0.00           C
ATOM   4499 HG21 ILE A 933      44.320  47.850  39.530  1.00  0.00           H
ATOM   4500 HG22 ILE A 933      42.760  48.530  39.920  1.00  0.00           H
ATOM   4501 HG23 ILE A 933      44.200  49.620  39.970  1.00  0.00           H
ATOM   4502  CG1 ILE A 933      45.030  49.170  37.260  1.00  0.00           C
ATOM   4503 HG11 ILE A 933      45.490  48.160  37.230  1.00  0.00           H
ATOM   4504 HG12 ILE A 933      45.660  49.770  37.950  1.00  0.00           H
ATOM   4505  CD  ILE A 933      45.150  49.720  35.820  1.00  0.00           C
ATOM   4506  HD1 ILE A 933      44.850  50.780  35.710  1.00  0.00           H
ATOM   4507  HD2 ILE A 933      44.590  49.110  35.070  1.00  0.00           H
ATOM   4508  HD3 ILE A 933      46.230  49.560  35.590  1.00  0.00           H
ATOM   4509  C   ILE A 933      43.100  46.800  37.220  1.00  0.00           C
ATOM   4510  O   ILE A 933      43.730  46.380  36.210  1.00  0.00           O
ATOM   4511  N   THR A 934      42.590  45.960  38.180  1.00  0.00           N
ATOM   4512  HN  THR A 934      41.910  46.330  38.800  1.00  0.00           H
ATOM   4513  CA  THR A 934      42.820  44.530  38.030  1.00  0.00           C
ATOM   4514  HA  THR A 934      43.900  44.460  37.930  1.00  0.00           H
ATOM   4515  CB  THR A 934      42.300  43.660  39.200  1.00  0.00           C
ATOM   4516  HB  THR A 934      41.190  43.700  39.060  1.00  0.00           H
ATOM   4517  OG1 THR A 934      42.680  44.190  40.430  1.00  0.00           O
ATOM   4518  HG1 THR A 934      42.120  44.980  40.430  1.00  0.00           H
ATOM   4519  CG2 THR A 934      42.800  42.210  39.020  1.00  0.00           C
ATOM   4520 HG21 THR A 934      43.900  42.000  39.040  1.00  0.00           H
ATOM   4521 HG22 THR A 934      42.460  41.770  38.060  1.00  0.00           H
ATOM   4522 HG23 THR A 934      42.430  41.620  39.890  1.00  0.00           H
ATOM   4523  C   THR A 934      42.270  43.970  36.690  1.00  0.00           C
ATOM   4524  O   THR A 934      42.810  43.130  35.950  1.00  0.00           O
ATOM   4525  N   ALA A 935      41.000  44.440  36.290  1.00  0.00           N
ATOM   4526  HN  ALA A 935      40.570  45.250  36.690  1.00  0.00           H
ATOM   4527  CA  ALA A 935      40.410  44.000  35.060  1.00  0.00           C
ATOM   4528  HA  ALA A 935      40.440  42.920  35.010  1.00  0.00           H
ATOM   4529  CB  ALA A 935      38.970  44.270  35.230  1.00  0.00           C
ATOM   4530  HB1 ALA A 935      38.530  43.900  36.180  1.00  0.00           H
ATOM   4531  HB2 ALA A 935      38.350  43.790  34.440  1.00  0.00           H
ATOM   4532  HB3 ALA A 935      38.670  45.340  35.220  1.00  0.00           H
ATOM   4533  C   ALA A 935      41.180  44.560  33.790  1.00  0.00           C
ATOM   4534  O   ALA A 935      41.320  43.760  32.830  1.00  0.00           O
ATOM   4535  N   VAL A 936      41.760  45.810  33.730  1.00  0.00           N
ATOM   4536  HN  VAL A 936      41.860  46.460  34.490  1.00  0.00           H
ATOM   4537  CA  VAL A 936      42.570  46.260  32.630  1.00  0.00           C
ATOM   4538  HA  VAL A 936      41.980  46.270  31.720  1.00  0.00           H
ATOM   4539  CB  VAL A 936      43.050  47.650  32.850  1.00  0.00           C
ATOM   4540  HB  VAL A 936      43.490  47.860  33.840  1.00  0.00           H
ATOM   4541  CG1 VAL A 936      43.930  48.180  31.670  1.00  0.00           C
ATOM   4542 HG11 VAL A 936      44.280  49.220  31.810  1.00  0.00           H
ATOM   4543 HG12 VAL A 936      43.420  48.110  30.690  1.00  0.00           H
ATOM   4544 HG13 VAL A 936      44.910  47.680  31.580  1.00  0.00           H
ATOM   4545  CG2 VAL A 936      41.760  48.480  32.850  1.00  0.00           C
ATOM   4546 HG21 VAL A 936      42.070  49.540  32.930  1.00  0.00           H
ATOM   4547 HG22 VAL A 936      41.120  48.220  33.720  1.00  0.00           H
ATOM   4548 HG23 VAL A 936      41.190  48.270  31.920  1.00  0.00           H
ATOM   4549  C   VAL A 936      43.800  45.380  32.410  1.00  0.00           C
ATOM   4550  O   VAL A 936      44.110  44.830  31.370  1.00  0.00           O
ATOM   4551  N   ILE A 937      44.490  45.080  33.530  1.00  0.00           N
ATOM   4552  HN  ILE A 937      44.190  45.480  34.400  1.00  0.00           H
ATOM   4553  CA  ILE A 937      45.760  44.390  33.370  1.00  0.00           C
ATOM   4554  HA  ILE A 937      46.340  44.830  32.560  1.00  0.00           H
ATOM   4555  CB  ILE A 937      46.680  44.650  34.610  1.00  0.00           C
ATOM   4556  HB  ILE A 937      46.180  44.350  35.560  1.00  0.00           H
ATOM   4557  CG2 ILE A 937      47.970  43.860  34.430  1.00  0.00           C
ATOM   4558 HG21 ILE A 937      47.750  42.770  34.510  1.00  0.00           H
ATOM   4559 HG22 ILE A 937      48.780  44.010  35.180  1.00  0.00           H
ATOM   4560 HG23 ILE A 937      48.520  43.980  33.480  1.00  0.00           H
ATOM   4561  CG1 ILE A 937      46.920  46.170  34.850  1.00  0.00           C
ATOM   4562 HG11 ILE A 937      47.510  46.160  35.780  1.00  0.00           H
ATOM   4563 HG12 ILE A 937      46.070  46.820  35.110  1.00  0.00           H
ATOM   4564  CD  ILE A 937      47.890  46.890  33.960  1.00  0.00           C
ATOM   4565  HD1 ILE A 937      48.920  46.470  33.940  1.00  0.00           H
ATOM   4566  HD2 ILE A 937      47.900  47.950  34.290  1.00  0.00           H
ATOM   4567  HD3 ILE A 937      47.350  46.950  32.990  1.00  0.00           H
ATOM   4568  C   ILE A 937      45.560  42.910  33.000  1.00  0.00           C
ATOM   4569  O   ILE A 937      46.300  42.350  32.270  1.00  0.00           O
ATOM   4570  N   ILE A 938      44.590  42.180  33.610  1.00  0.00           N
ATOM   4571  HN  ILE A 938      44.080  42.680  34.310  1.00  0.00           H
ATOM   4572  CA  ILE A 938      44.220  40.860  33.230  1.00  0.00           C
ATOM   4573  HA  ILE A 938      45.090  40.230  33.320  1.00  0.00           H
ATOM   4574  CB  ILE A 938      43.330  40.230  34.290  1.00  0.00           C
ATOM   4575  HB  ILE A 938      42.390  40.810  34.310  1.00  0.00           H
ATOM   4576  CG2 ILE A 938      42.930  38.760  33.860  1.00  0.00           C
ATOM   4577 HG21 ILE A 938      43.820  38.230  33.470  1.00  0.00           H
ATOM   4578 HG22 ILE A 938      42.020  38.530  33.250  1.00  0.00           H
ATOM   4579 HG23 ILE A 938      42.610  38.230  34.790  1.00  0.00           H
ATOM   4580  CG1 ILE A 938      44.010  40.210  35.670  1.00  0.00           C
ATOM   4581 HG11 ILE A 938      43.350  39.740  36.430  1.00  0.00           H
ATOM   4582 HG12 ILE A 938      44.180  41.230  36.070  1.00  0.00           H
ATOM   4583  CD  ILE A 938      45.390  39.490  35.660  1.00  0.00           C
ATOM   4584  HD1 ILE A 938      46.160  40.040  35.070  1.00  0.00           H
ATOM   4585  HD2 ILE A 938      45.340  38.450  35.270  1.00  0.00           H
ATOM   4586  HD3 ILE A 938      45.780  39.450  36.690  1.00  0.00           H
ATOM   4587  C   ILE A 938      43.580  40.800  31.840  1.00  0.00           C
ATOM   4588  O   ILE A 938      43.770  39.800  31.210  1.00  0.00           O
ATOM   4589  N   ASN A 939      42.920  41.820  31.350  1.00  0.00           N
ATOM   4590  HN  ASN A 939      42.550  42.550  31.910  1.00  0.00           H
ATOM   4591  CA  ASN A 939      42.570  41.930  29.940  1.00  0.00           C
ATOM   4592  HA  ASN A 939      42.150  41.010  29.560  1.00  0.00           H
ATOM   4593  CB  ASN A 939      41.490  42.960  29.770  1.00  0.00           C
ATOM   4594  HB1 ASN A 939      41.310  43.170  28.700  1.00  0.00           H
ATOM   4595  HB2 ASN A 939      41.860  43.850  30.330  1.00  0.00           H
ATOM   4596  CG  ASN A 939      40.200  42.440  30.380  1.00  0.00           C
ATOM   4597  OD1 ASN A 939      40.040  41.230  30.430  1.00  0.00           O
ATOM   4598  ND2 ASN A 939      39.160  43.250  30.720  1.00  0.00           N
ATOM   4599 HD21 ASN A 939      39.220  44.240  30.560  1.00  0.00           H
ATOM   4600 HD22 ASN A 939      38.290  42.780  30.660  1.00  0.00           H
ATOM   4601  C   ASN A 939      43.750  42.190  28.950  1.00  0.00           C
ATOM   4602  O   ASN A 939      43.830  41.490  27.960  1.00  0.00           O
ATOM   4603  N   ARG A 940      44.730  43.120  29.220  1.00  0.00           N
ATOM   4604  HN  ARG A 940      44.640  43.560  30.110  1.00  0.00           H
ATOM   4605  CA  ARG A 940      45.820  43.420  28.340  1.00  0.00           C
ATOM   4606  HA  ARG A 940      45.440  43.770  27.400  1.00  0.00           H
ATOM   4607  CB  ARG A 940      46.620  44.610  28.920  1.00  0.00           C
ATOM   4608  HB1 ARG A 940      47.580  44.780  28.390  1.00  0.00           H
ATOM   4609  HB2 ARG A 940      46.840  44.390  29.990  1.00  0.00           H
ATOM   4610  CG  ARG A 940      45.920  46.020  28.760  1.00  0.00           C
ATOM   4611  HG1 ARG A 940      44.880  45.820  29.090  1.00  0.00           H
ATOM   4612  HG2 ARG A 940      45.840  46.230  27.670  1.00  0.00           H
ATOM   4613  CD  ARG A 940      46.580  47.220  29.410  1.00  0.00           C
ATOM   4614  HD1 ARG A 940      47.660  47.330  29.170  1.00  0.00           H
ATOM   4615  HD2 ARG A 940      46.610  47.150  30.520  1.00  0.00           H
ATOM   4616  NE  ARG A 940      45.910  48.440  28.890  1.00  0.00           N
ATOM   4617  HE  ARG A 940      45.190  48.280  28.230  1.00  0.00           H
ATOM   4618  CZ  ARG A 940      46.510  49.620  28.940  1.00  0.00           C
ATOM   4619  NH1 ARG A 940      45.810  50.580  28.380  1.00  0.00           N
ATOM   4620 HH11 ARG A 940      44.860  50.390  28.140  1.00  0.00           H
ATOM   4621 HH12 ARG A 940      46.220  51.470  28.200  1.00  0.00           H
ATOM   4622  NH2 ARG A 940      47.710  49.880  29.480  1.00  0.00           N
ATOM   4623 HH21 ARG A 940      48.250  49.170  29.930  1.00  0.00           H
ATOM   4624 HH22 ARG A 940      48.080  50.800  29.390  1.00  0.00           H
ATOM   4625  C   ARG A 940      46.710  42.300  27.960  1.00  0.00           C
ATOM   4626  O   ARG A 940      47.000  41.430  28.780  1.00  0.00           O
ATOM   4627  N   LYS A 941      47.270  42.310  26.720  1.00  0.00           N
ATOM   4628  HN  LYS A 941      47.180  43.120  26.150  1.00  0.00           H
ATOM   4629  CA  LYS A 941      48.070  41.240  26.150  1.00  0.00           C
ATOM   4630  HA  LYS A 941      48.540  41.640  25.260  1.00  0.00           H
ATOM   4631  CB  LYS A 941      49.270  40.910  26.980  1.00  0.00           C
ATOM   4632  HB1 LYS A 941      49.830  40.170  26.370  1.00  0.00           H
ATOM   4633  HB2 LYS A 941      49.070  40.380  27.930  1.00  0.00           H
ATOM   4634  CG  LYS A 941      50.350  42.030  27.140  1.00  0.00           C
ATOM   4635  HG1 LYS A 941      50.000  43.030  27.460  1.00  0.00           H
ATOM   4636  HG2 LYS A 941      50.860  42.300  26.190  1.00  0.00           H
ATOM   4637  CD  LYS A 941      51.510  41.670  28.080  1.00  0.00           C
ATOM   4638  HD1 LYS A 941      51.000  41.640  29.060  1.00  0.00           H
ATOM   4639  HD2 LYS A 941      52.300  42.450  27.990  1.00  0.00           H
ATOM   4640  CE  LYS A 941      52.280  40.350  27.730  1.00  0.00           C
ATOM   4641  HE1 LYS A 941      51.540  39.530  27.620  1.00  0.00           H
ATOM   4642  HE2 LYS A 941      52.960  40.040  28.570  1.00  0.00           H
ATOM   4643  NZ  LYS A 941      53.010  40.570  26.480  1.00  0.00           N
ATOM   4644  HZ1 LYS A 941      53.530  39.720  26.230  1.00  0.00           H
ATOM   4645  HZ2 LYS A 941      53.690  41.330  26.640  1.00  0.00           H
ATOM   4646  HZ3 LYS A 941      52.330  40.800  25.730  1.00  0.00           H
ATOM   4647  C   LYS A 941      47.400  40.080  25.600  1.00  0.00           C
ATOM   4648  O   LYS A 941      48.060  39.030  25.310  1.00  0.00           O
ATOM   4649  N   GLU A 942      46.090  40.250  25.450  1.00  0.00           N
ATOM   4650  HN  GLU A 942      45.730  41.160  25.610  1.00  0.00           H
ATOM   4651  CA  GLU A 942      45.200  39.310  24.850  1.00  0.00           C
ATOM   4652  HA  GLU A 942      44.230  39.770  24.920  1.00  0.00           H
ATOM   4653  CB  GLU A 942      45.510  39.140  23.320  1.00  0.00           C
ATOM   4654  HB1 GLU A 942      44.680  38.530  22.880  1.00  0.00           H
ATOM   4655  HB2 GLU A 942      46.430  38.520  23.220  1.00  0.00           H
ATOM   4656  CG  GLU A 942      45.570  40.430  22.420  1.00  0.00           C
ATOM   4657  HG1 GLU A 942      46.250  41.100  22.970  1.00  0.00           H
ATOM   4658  HG2 GLU A 942      44.710  41.140  22.490  1.00  0.00           H
ATOM   4659  CD  GLU A 942      46.030  40.010  21.060  1.00  0.00           C
ATOM   4660  OE1 GLU A 942      47.190  39.650  20.870  1.00  0.00           O
ATOM   4661  OE2 GLU A 942      45.110  39.950  20.170  1.00  0.00           O
ATOM   4662  C   GLU A 942      44.950  37.990  25.570  1.00  0.00           C
ATOM   4663  O   GLU A 942      44.560  37.020  24.920  1.00  0.00           O
ATOM   4664  N   HSD A 943      45.030  37.950  26.940  1.00  0.00           N
ATOM   4665  HN  HSD A 943      45.310  38.730  27.500  1.00  0.00           H
ATOM   4666  CA  HSD A 943      44.290  36.900  27.660  1.00  0.00           C
ATOM   4667  HA  HSD A 943      44.720  35.960  27.360  1.00  0.00           H
ATOM   4668  CB  HSD A 943      44.550  36.990  29.240  1.00  0.00           C
ATOM   4669  HB1 HSD A 943      44.210  36.020  29.660  1.00  0.00           H
ATOM   4670  HB2 HSD A 943      43.850  37.750  29.640  1.00  0.00           H
ATOM   4671  ND1 HSD A 943      46.190  38.280  30.490  1.00  0.00           N
ATOM   4672  HD1 HSD A 943      45.570  38.980  30.850  1.00  0.00           H
ATOM   4673  CG  HSD A 943      45.900  37.340  29.510  1.00  0.00           C
ATOM   4674  CE1 HSD A 943      47.570  38.370  30.590  1.00  0.00           C
ATOM   4675  HE1 HSD A 943      48.200  39.040  31.170  1.00  0.00           H
ATOM   4676  NE2 HSD A 943      48.120  37.500  29.690  1.00  0.00           N
ATOM   4677  CD2 HSD A 943      47.080  36.850  29.080  1.00  0.00           C
ATOM   4678  HD2 HSD A 943      47.340  36.140  28.310  1.00  0.00           H
ATOM   4679  C   HSD A 943      42.750  37.000  27.290  1.00  0.00           C
ATOM   4680  O   HSD A 943      42.100  38.000  27.390  1.00  0.00           O
ATOM   4681  N   LYS A 944      42.250  35.870  26.670  1.00  0.00           N
ATOM   4682  HN  LYS A 944      42.860  35.100  26.510  1.00  0.00           H
ATOM   4683  CA  LYS A 944      40.920  35.670  26.090  1.00  0.00           C
ATOM   4684  HA  LYS A 944      40.290  36.550  26.070  1.00  0.00           H
ATOM   4685  CB  LYS A 944      41.000  35.150  24.610  1.00  0.00           C
ATOM   4686  HB1 LYS A 944      40.950  34.040  24.510  1.00  0.00           H
ATOM   4687  HB2 LYS A 944      41.990  35.400  24.190  1.00  0.00           H
ATOM   4688  CG  LYS A 944      39.890  35.890  23.820  1.00  0.00           C
ATOM   4689  HG1 LYS A 944      40.280  36.940  23.840  1.00  0.00           H
ATOM   4690  HG2 LYS A 944      38.910  35.940  24.310  1.00  0.00           H
ATOM   4691  CD  LYS A 944      39.660  35.400  22.370  1.00  0.00           C
ATOM   4692  HD1 LYS A 944      38.820  34.680  22.450  1.00  0.00           H
ATOM   4693  HD2 LYS A 944      40.570  34.810  22.160  1.00  0.00           H
ATOM   4694  CE  LYS A 944      39.190  36.430  21.350  1.00  0.00           C
ATOM   4695  HE1 LYS A 944      38.500  37.150  21.820  1.00  0.00           H
ATOM   4696  HE2 LYS A 944      38.620  35.840  20.610  1.00  0.00           H
ATOM   4697  NZ  LYS A 944      40.360  37.100  20.720  1.00  0.00           N
ATOM   4698  HZ1 LYS A 944      40.100  37.770  19.960  1.00  0.00           H
ATOM   4699  HZ2 LYS A 944      41.020  36.380  20.360  1.00  0.00           H
ATOM   4700  HZ3 LYS A 944      40.810  37.720  21.420  1.00  0.00           H
ATOM   4701  C   LYS A 944      40.200  34.610  26.880  1.00  0.00           C
ATOM   4702  O   LYS A 944      39.750  33.560  26.420  1.00  0.00           O
ATOM   4703  N   LEU A 945      40.040  34.920  28.120  1.00  0.00           N
ATOM   4704  HN  LEU A 945      40.290  35.860  28.360  1.00  0.00           H
ATOM   4705  CA  LEU A 945      39.620  34.000  29.130  1.00  0.00           C
ATOM   4706  HA  LEU A 945      39.990  33.010  28.910  1.00  0.00           H
ATOM   4707  CB  LEU A 945      40.170  34.570  30.470  1.00  0.00           C
ATOM   4708  HB1 LEU A 945      39.970  33.720  31.180  1.00  0.00           H
ATOM   4709  HB2 LEU A 945      39.620  35.490  30.740  1.00  0.00           H
ATOM   4710  CG  LEU A 945      41.700  34.740  30.570  1.00  0.00           C
ATOM   4711  HG  LEU A 945      42.000  35.610  29.950  1.00  0.00           H
ATOM   4712  CD1 LEU A 945      42.120  34.930  32.020  1.00  0.00           C
ATOM   4713 HD11 LEU A 945      41.700  34.070  32.580  1.00  0.00           H
ATOM   4714 HD12 LEU A 945      41.710  35.900  32.400  1.00  0.00           H
ATOM   4715 HD13 LEU A 945      43.210  34.990  32.130  1.00  0.00           H
ATOM   4716  CD2 LEU A 945      42.350  33.500  29.990  1.00  0.00           C
ATOM   4717 HD21 LEU A 945      43.450  33.640  30.060  1.00  0.00           H
ATOM   4718 HD22 LEU A 945      42.160  33.440  28.900  1.00  0.00           H
ATOM   4719 HD23 LEU A 945      41.990  32.630  30.580  1.00  0.00           H
ATOM   4720  C   LEU A 945      38.110  33.920  29.300  1.00  0.00           C
ATOM   4721  O   LEU A 945      37.380  34.750  28.810  1.00  0.00           O
ATOM   4722  N   LYS A 946      37.540  32.920  30.020  1.00  0.00           N
ATOM   4723  HN  LYS A 946      38.140  32.240  30.420  1.00  0.00           H
ATOM   4724  CA  LYS A 946      36.050  32.720  29.920  1.00  0.00           C
ATOM   4725  HA  LYS A 946      35.610  33.690  30.140  1.00  0.00           H
ATOM   4726  CB  LYS A 946      35.570  32.170  28.540  1.00  0.00           C
ATOM   4727  HB1 LYS A 946      35.960  32.790  27.700  1.00  0.00           H
ATOM   4728  HB2 LYS A 946      34.470  32.170  28.450  1.00  0.00           H
ATOM   4729  CG  LYS A 946      36.020  30.790  28.080  1.00  0.00           C
ATOM   4730  HG1 LYS A 946      35.780  29.990  28.820  1.00  0.00           H
ATOM   4731  HG2 LYS A 946      37.130  30.890  28.080  1.00  0.00           H
ATOM   4732  CD  LYS A 946      35.450  30.360  26.690  1.00  0.00           C
ATOM   4733  HD1 LYS A 946      35.840  31.030  25.900  1.00  0.00           H
ATOM   4734  HD2 LYS A 946      34.360  30.500  26.780  1.00  0.00           H
ATOM   4735  CE  LYS A 946      35.730  28.870  26.370  1.00  0.00           C
ATOM   4736  HE1 LYS A 946      35.280  28.700  25.370  1.00  0.00           H
ATOM   4737  HE2 LYS A 946      35.340  28.250  27.210  1.00  0.00           H
ATOM   4738  NZ  LYS A 946      37.210  28.680  26.330  1.00  0.00           N
ATOM   4739  HZ1 LYS A 946      37.280  27.720  25.930  1.00  0.00           H
ATOM   4740  HZ2 LYS A 946      37.670  28.720  27.260  1.00  0.00           H
ATOM   4741  HZ3 LYS A 946      37.680  29.370  25.700  1.00  0.00           H
ATOM   4742  C   LYS A 946      35.440  31.850  30.970  1.00  0.00           C
ATOM   4743  O   LYS A 946      34.230  31.750  31.120  1.00  0.00           O
ATOM   4744  N   LYS A 947      36.220  31.050  31.660  1.00  0.00           N
ATOM   4745  HN  LYS A 947      37.180  31.030  31.390  1.00  0.00           H
ATOM   4746  CA  LYS A 947      35.810  30.420  32.890  1.00  0.00           C
ATOM   4747  HA  LYS A 947      34.870  29.920  32.700  1.00  0.00           H
ATOM   4748  CB  LYS A 947      36.850  29.410  33.350  1.00  0.00           C
ATOM   4749  HB1 LYS A 947      36.770  29.270  34.450  1.00  0.00           H
ATOM   4750  HB2 LYS A 947      37.880  29.820  33.260  1.00  0.00           H
ATOM   4751  CG  LYS A 947      36.780  28.100  32.690  1.00  0.00           C
ATOM   4752  HG1 LYS A 947      36.890  28.090  31.580  1.00  0.00           H
ATOM   4753  HG2 LYS A 947      35.750  27.720  32.820  1.00  0.00           H
ATOM   4754  CD  LYS A 947      37.780  27.080  33.330  1.00  0.00           C
ATOM   4755  HD1 LYS A 947      37.810  27.150  34.440  1.00  0.00           H
ATOM   4756  HD2 LYS A 947      38.730  27.400  32.860  1.00  0.00           H
ATOM   4757  CE  LYS A 947      37.380  25.660  32.980  1.00  0.00           C
ATOM   4758  HE1 LYS A 947      37.410  25.500  31.880  1.00  0.00           H
ATOM   4759  HE2 LYS A 947      36.340  25.540  33.350  1.00  0.00           H
ATOM   4760  NZ  LYS A 947      38.180  24.610  33.610  1.00  0.00           N
ATOM   4761  HZ1 LYS A 947      37.810  23.650  33.400  1.00  0.00           H
ATOM   4762  HZ2 LYS A 947      38.110  24.770  34.630  1.00  0.00           H
ATOM   4763  HZ3 LYS A 947      39.170  24.670  33.330  1.00  0.00           H
ATOM   4764  C   LYS A 947      35.340  31.380  33.970  1.00  0.00           C
ATOM   4765  O   LYS A 947      35.430  32.670  33.790  1.00  0.00           O
ATOM   4766  N   GLY A 948      35.010  30.830  35.190  1.00  0.00           N
ATOM   4767  HN  GLY A 948      35.130  29.840  35.210  1.00  0.00           H
ATOM   4768  CA  GLY A 948      34.320  31.490  36.260  1.00  0.00           C
ATOM   4769  HA1 GLY A 948      35.060  32.230  36.570  1.00  0.00           H
ATOM   4770  HA2 GLY A 948      34.130  30.750  37.010  1.00  0.00           H
ATOM   4771  C   GLY A 948      33.150  32.330  35.880  1.00  0.00           C
ATOM   4772  O   GLY A 948      32.570  32.180  34.820  1.00  0.00           O
ATOM   4773  N   ALA A 949      32.820  33.340  36.700  1.00  0.00           N
ATOM   4774  HN  ALA A 949      33.290  33.380  37.590  1.00  0.00           H
ATOM   4775  CA  ALA A 949      31.680  34.240  36.500  1.00  0.00           C
ATOM   4776  HA  ALA A 949      31.090  33.800  35.710  1.00  0.00           H
ATOM   4777  CB  ALA A 949      30.980  34.440  37.850  1.00  0.00           C
ATOM   4778  HB1 ALA A 949      30.680  33.440  38.240  1.00  0.00           H
ATOM   4779  HB2 ALA A 949      30.020  35.020  37.810  1.00  0.00           H
ATOM   4780  HB3 ALA A 949      31.700  34.850  38.590  1.00  0.00           H
ATOM   4781  C   ALA A 949      32.170  35.610  36.090  1.00  0.00           C
ATOM   4782  O   ALA A 949      31.310  36.480  35.960  1.00  0.00           O
ATOM   4783  N   GLY A 950      33.500  35.850  35.910  1.00  0.00           N
ATOM   4784  HN  GLY A 950      34.030  35.070  36.230  1.00  0.00           H
ATOM   4785  CA  GLY A 950      34.020  37.090  35.400  1.00  0.00           C
ATOM   4786  HA1 GLY A 950      33.320  37.330  34.610  1.00  0.00           H
ATOM   4787  HA2 GLY A 950      35.030  36.860  35.070  1.00  0.00           H
ATOM   4788  C   GLY A 950      33.930  38.280  36.340  1.00  0.00           C
ATOM   4789  O   GLY A 950      33.590  38.210  37.510  1.00  0.00           O
ATOM   4790  N   TYR A 951      34.230  39.500  35.830  1.00  0.00           N
ATOM   4791  HN  TYR A 951      34.610  39.500  34.910  1.00  0.00           H
ATOM   4792  CA  TYR A 951      34.530  40.690  36.630  1.00  0.00           C
ATOM   4793  HA  TYR A 951      35.300  40.470  37.370  1.00  0.00           H
ATOM   4794  CB  TYR A 951      35.080  41.720  35.610  1.00  0.00           C
ATOM   4795  HB1 TYR A 951      35.120  42.710  36.100  1.00  0.00           H
ATOM   4796  HB2 TYR A 951      34.450  42.010  34.740  1.00  0.00           H
ATOM   4797  CG  TYR A 951      36.390  41.320  34.860  1.00  0.00           C
ATOM   4798  CD1 TYR A 951      37.530  41.050  35.660  1.00  0.00           C
ATOM   4799  HD1 TYR A 951      37.490  41.220  36.720  1.00  0.00           H
ATOM   4800  CE1 TYR A 951      38.740  40.650  35.010  1.00  0.00           C
ATOM   4801  HE1 TYR A 951      39.670  40.520  35.530  1.00  0.00           H
ATOM   4802  CZ  TYR A 951      38.790  40.600  33.590  1.00  0.00           C
ATOM   4803  OH  TYR A 951      39.970  40.380  32.970  1.00  0.00           O
ATOM   4804  HH  TYR A 951      39.920  40.900  32.160  1.00  0.00           H
ATOM   4805  CD2 TYR A 951      36.470  41.170  33.520  1.00  0.00           C
ATOM   4806  HD2 TYR A 951      35.540  41.310  32.980  1.00  0.00           H
ATOM   4807  CE2 TYR A 951      37.670  40.900  32.820  1.00  0.00           C
ATOM   4808  HE2 TYR A 951      37.610  40.970  31.750  1.00  0.00           H
ATOM   4809  C   TYR A 951      33.480  41.280  37.530  1.00  0.00           C
ATOM   4810  O   TYR A 951      33.820  41.690  38.640  1.00  0.00           O
ATOM   4811  N   HSD A 952      32.210  41.370  37.080  1.00  0.00           N
ATOM   4812  HN  HSD A 952      31.910  41.340  36.130  1.00  0.00           H
ATOM   4813  CA  HSD A 952      31.060  41.740  37.870  1.00  0.00           C
ATOM   4814  HA  HSD A 952      31.340  42.730  38.190  1.00  0.00           H
ATOM   4815  CB  HSD A 952      29.700  41.740  36.960  1.00  0.00           C
ATOM   4816  HB1 HSD A 952      28.960  42.210  37.640  1.00  0.00           H
ATOM   4817  HB2 HSD A 952      29.450  40.670  36.830  1.00  0.00           H
ATOM   4818  ND1 HSD A 952      30.420  43.830  35.620  1.00  0.00           N
ATOM   4819  HD1 HSD A 952      31.010  44.280  36.280  1.00  0.00           H
ATOM   4820  CG  HSD A 952      29.840  42.560  35.650  1.00  0.00           C
ATOM   4821  CE1 HSD A 952      30.000  44.370  34.470  1.00  0.00           C
ATOM   4822  HE1 HSD A 952      30.340  45.320  34.070  1.00  0.00           H
ATOM   4823  NE2 HSD A 952      29.260  43.560  33.720  1.00  0.00           N
ATOM   4824  CD2 HSD A 952      29.140  42.440  34.530  1.00  0.00           C
ATOM   4825  HD2 HSD A 952      28.470  41.630  34.270  1.00  0.00           H
ATOM   4826  C   HSD A 952      30.810  40.820  39.130  1.00  0.00           C
ATOM   4827  O   HSD A 952      30.570  41.240  40.260  1.00  0.00           O
ATOM   4828  N   LEU A 953      30.840  39.470  38.910  1.00  0.00           N
ATOM   4829  HN  LEU A 953      30.950  39.070  38.000  1.00  0.00           H
ATOM   4830  CA  LEU A 953      30.490  38.560  40.020  1.00  0.00           C
ATOM   4831  HA  LEU A 953      29.780  39.160  40.580  1.00  0.00           H
ATOM   4832  CB  LEU A 953      29.970  37.220  39.660  1.00  0.00           C
ATOM   4833  HB1 LEU A 953      30.590  36.340  39.960  1.00  0.00           H
ATOM   4834  HB2 LEU A 953      29.920  37.220  38.550  1.00  0.00           H
ATOM   4835  CG  LEU A 953      28.670  36.760  40.270  1.00  0.00           C
ATOM   4836  HG  LEU A 953      28.820  36.730  41.370  1.00  0.00           H
ATOM   4837  CD1 LEU A 953      27.490  37.620  39.830  1.00  0.00           C
ATOM   4838 HD11 LEU A 953      27.730  38.680  40.000  1.00  0.00           H
ATOM   4839 HD12 LEU A 953      26.640  37.250  40.430  1.00  0.00           H
ATOM   4840 HD13 LEU A 953      27.400  37.510  38.720  1.00  0.00           H
ATOM   4841  CD2 LEU A 953      28.340  35.290  39.800  1.00  0.00           C
ATOM   4842 HD21 LEU A 953      28.050  35.430  38.730  1.00  0.00           H
ATOM   4843 HD22 LEU A 953      27.560  34.790  40.400  1.00  0.00           H
ATOM   4844 HD23 LEU A 953      29.280  34.700  39.750  1.00  0.00           H
ATOM   4845  C   LEU A 953      31.770  38.530  40.910  1.00  0.00           C
ATOM   4846  O   LEU A 953      31.700  38.430  42.100  1.00  0.00           O
ATOM   4847  N   ASP A 954      33.020  38.750  40.360  1.00  0.00           N
ATOM   4848  HN  ASP A 954      33.180  38.640  39.380  1.00  0.00           H
ATOM   4849  CA  ASP A 954      34.220  38.900  41.170  1.00  0.00           C
ATOM   4850  HA  ASP A 954      34.480  38.020  41.750  1.00  0.00           H
ATOM   4851  CB  ASP A 954      35.410  39.080  40.120  1.00  0.00           C
ATOM   4852  HB1 ASP A 954      35.590  40.140  39.810  1.00  0.00           H
ATOM   4853  HB2 ASP A 954      35.260  38.410  39.260  1.00  0.00           H
ATOM   4854  CG  ASP A 954      36.700  38.600  40.900  1.00  0.00           C
ATOM   4855  OD1 ASP A 954      37.130  37.500  40.810  1.00  0.00           O
ATOM   4856  OD2 ASP A 954      37.240  39.530  41.690  1.00  0.00           O
ATOM   4857  HD2 ASP A 954      37.670  39.020  42.390  1.00  0.00           H
ATOM   4858  C   ASP A 954      34.080  40.040  42.190  1.00  0.00           C
ATOM   4859  O   ASP A 954      34.280  39.850  43.330  1.00  0.00           O
ATOM   4860  N   LEU A 955      33.610  41.160  41.700  1.00  0.00           N
ATOM   4861  HN  LEU A 955      33.340  41.190  40.750  1.00  0.00           H
ATOM   4862  CA  LEU A 955      33.440  42.430  42.400  1.00  0.00           C
ATOM   4863  HA  LEU A 955      34.410  42.700  42.790  1.00  0.00           H
ATOM   4864  CB  LEU A 955      32.920  43.500  41.420  1.00  0.00           C
ATOM   4865  HB1 LEU A 955      31.990  43.120  40.950  1.00  0.00           H
ATOM   4866  HB2 LEU A 955      33.690  43.560  40.630  1.00  0.00           H
ATOM   4867  CG  LEU A 955      32.630  44.900  42.030  1.00  0.00           C
ATOM   4868  HG  LEU A 955      31.880  44.810  42.830  1.00  0.00           H
ATOM   4869  CD1 LEU A 955      33.890  45.520  42.630  1.00  0.00           C
ATOM   4870 HD11 LEU A 955      34.760  45.510  41.950  1.00  0.00           H
ATOM   4871 HD12 LEU A 955      34.160  44.930  43.530  1.00  0.00           H
ATOM   4872 HD13 LEU A 955      33.740  46.570  42.970  1.00  0.00           H
ATOM   4873  CD2 LEU A 955      31.980  45.720  40.970  1.00  0.00           C
ATOM   4874 HD21 LEU A 955      31.570  46.670  41.370  1.00  0.00           H
ATOM   4875 HD22 LEU A 955      31.320  45.020  40.410  1.00  0.00           H
ATOM   4876 HD23 LEU A 955      32.740  46.090  40.240  1.00  0.00           H
ATOM   4877  C   LEU A 955      32.430  42.190  43.460  1.00  0.00           C
ATOM   4878  O   LEU A 955      32.600  42.610  44.610  1.00  0.00           O
ATOM   4879  N   LEU A 956      31.310  41.470  43.170  1.00  0.00           N
ATOM   4880  HN  LEU A 956      31.200  41.260  42.190  1.00  0.00           H
ATOM   4881  CA  LEU A 956      30.260  41.130  44.060  1.00  0.00           C
ATOM   4882  HA  LEU A 956      29.890  42.110  44.370  1.00  0.00           H
ATOM   4883  CB  LEU A 956      29.170  40.380  43.410  1.00  0.00           C
ATOM   4884  HB1 LEU A 956      29.480  39.460  42.860  1.00  0.00           H
ATOM   4885  HB2 LEU A 956      28.800  40.960  42.540  1.00  0.00           H
ATOM   4886  CG  LEU A 956      27.930  40.060  44.400  1.00  0.00           C
ATOM   4887  HG  LEU A 956      27.870  40.700  45.300  1.00  0.00           H
ATOM   4888  CD1 LEU A 956      26.600  40.340  43.620  1.00  0.00           C
ATOM   4889 HD11 LEU A 956      26.540  39.890  42.610  1.00  0.00           H
ATOM   4890 HD12 LEU A 956      26.490  41.440  43.570  1.00  0.00           H
ATOM   4891 HD13 LEU A 956      25.780  39.970  44.290  1.00  0.00           H
ATOM   4892  CD2 LEU A 956      27.980  38.550  44.720  1.00  0.00           C
ATOM   4893 HD21 LEU A 956      28.900  38.110  45.140  1.00  0.00           H
ATOM   4894 HD22 LEU A 956      27.710  38.070  43.760  1.00  0.00           H
ATOM   4895 HD23 LEU A 956      27.220  38.390  45.520  1.00  0.00           H
ATOM   4896  C   LEU A 956      30.710  40.300  45.290  1.00  0.00           C
ATOM   4897  O   LEU A 956      30.530  40.570  46.480  1.00  0.00           O
ATOM   4898  N   MET A 957      31.530  39.270  44.910  1.00  0.00           N
ATOM   4899  HN  MET A 957      31.760  39.210  43.940  1.00  0.00           H
ATOM   4900  CA  MET A 957      32.260  38.440  45.910  1.00  0.00           C
ATOM   4901  HA  MET A 957      31.570  37.970  46.610  1.00  0.00           H
ATOM   4902  CB  MET A 957      33.030  37.270  45.230  1.00  0.00           C
ATOM   4903  HB1 MET A 957      33.580  36.760  46.050  1.00  0.00           H
ATOM   4904  HB2 MET A 957      33.840  37.670  44.580  1.00  0.00           H
ATOM   4905  CG  MET A 957      32.200  36.190  44.530  1.00  0.00           C
ATOM   4906  HG1 MET A 957      31.520  36.730  43.840  1.00  0.00           H
ATOM   4907  HG2 MET A 957      31.540  35.740  45.320  1.00  0.00           H
ATOM   4908  SD  MET A 957      33.070  34.980  43.470  1.00  0.00           S
ATOM   4909  CE  MET A 957      31.830  34.930  42.200  1.00  0.00           C
ATOM   4910  HE1 MET A 957      31.650  35.900  41.680  1.00  0.00           H
ATOM   4911  HE2 MET A 957      30.820  34.770  42.610  1.00  0.00           H
ATOM   4912  HE3 MET A 957      32.060  34.190  41.400  1.00  0.00           H
ATOM   4913  C   MET A 957      33.220  39.160  46.850  1.00  0.00           C
ATOM   4914  O   MET A 957      33.160  38.920  48.070  1.00  0.00           O
ATOM   4915  N   VAL A 958      34.120  40.040  46.370  1.00  0.00           N
ATOM   4916  HN  VAL A 958      34.270  40.370  45.440  1.00  0.00           H
ATOM   4917  CA  VAL A 958      35.000  40.810  47.240  1.00  0.00           C
ATOM   4918  HA  VAL A 958      35.480  40.110  47.920  1.00  0.00           H
ATOM   4919  CB  VAL A 958      35.880  41.620  46.270  1.00  0.00           C
ATOM   4920  HB  VAL A 958      35.190  42.200  45.620  1.00  0.00           H
ATOM   4921  CG1 VAL A 958      36.750  42.670  46.980  1.00  0.00           C
ATOM   4922 HG11 VAL A 958      36.190  43.420  47.590  1.00  0.00           H
ATOM   4923 HG12 VAL A 958      37.400  43.300  46.340  1.00  0.00           H
ATOM   4924 HG13 VAL A 958      37.410  42.150  47.710  1.00  0.00           H
ATOM   4925  CG2 VAL A 958      36.890  40.680  45.510  1.00  0.00           C
ATOM   4926 HG21 VAL A 958      37.390  39.910  46.140  1.00  0.00           H
ATOM   4927 HG22 VAL A 958      37.570  41.260  44.850  1.00  0.00           H
ATOM   4928 HG23 VAL A 958      36.290  40.140  44.750  1.00  0.00           H
ATOM   4929  C   VAL A 958      34.310  41.690  48.140  1.00  0.00           C
ATOM   4930  O   VAL A 958      34.750  41.950  49.260  1.00  0.00           O
ATOM   4931  N   GLY A 959      33.090  42.200  47.760  1.00  0.00           N
ATOM   4932  HN  GLY A 959      32.670  41.980  46.880  1.00  0.00           H
ATOM   4933  CA  GLY A 959      32.200  42.950  48.630  1.00  0.00           C
ATOM   4934  HA1 GLY A 959      31.450  43.370  47.990  1.00  0.00           H
ATOM   4935  HA2 GLY A 959      32.800  43.660  49.190  1.00  0.00           H
ATOM   4936  C   GLY A 959      31.620  42.030  49.690  1.00  0.00           C
ATOM   4937  O   GLY A 959      31.660  42.430  50.850  1.00  0.00           O
ATOM   4938  N   VAL A 960      31.030  40.850  49.370  1.00  0.00           N
ATOM   4939  HN  VAL A 960      30.950  40.650  48.400  1.00  0.00           H
ATOM   4940  CA  VAL A 960      30.470  39.930  50.320  1.00  0.00           C
ATOM   4941  HA  VAL A 960      29.610  40.290  50.870  1.00  0.00           H
ATOM   4942  CB  VAL A 960      29.810  38.790  49.540  1.00  0.00           C
ATOM   4943  HB  VAL A 960      30.300  38.630  48.550  1.00  0.00           H
ATOM   4944  CG1 VAL A 960      29.520  37.580  50.500  1.00  0.00           C
ATOM   4945 HG11 VAL A 960      30.490  37.040  50.620  1.00  0.00           H
ATOM   4946 HG12 VAL A 960      28.860  36.880  49.930  1.00  0.00           H
ATOM   4947 HG13 VAL A 960      29.120  37.880  51.480  1.00  0.00           H
ATOM   4948  CG2 VAL A 960      28.490  39.320  49.070  1.00  0.00           C
ATOM   4949 HG21 VAL A 960      28.000  38.550  48.440  1.00  0.00           H
ATOM   4950 HG22 VAL A 960      28.470  40.220  48.430  1.00  0.00           H
ATOM   4951 HG23 VAL A 960      27.820  39.620  49.910  1.00  0.00           H
ATOM   4952  C   VAL A 960      31.400  39.470  51.350  1.00  0.00           C
ATOM   4953  O   VAL A 960      31.150  39.570  52.510  1.00  0.00           O
ATOM   4954  N   MET A 961      32.550  39.010  51.000  1.00  0.00           N
ATOM   4955  HN  MET A 961      32.830  38.990  50.030  1.00  0.00           H
ATOM   4956  CA  MET A 961      33.670  38.790  51.830  1.00  0.00           C
ATOM   4957  HA  MET A 961      33.310  38.190  52.650  1.00  0.00           H
ATOM   4958  CB  MET A 961      34.780  38.050  51.080  1.00  0.00           C
ATOM   4959  HB1 MET A 961      35.670  38.160  51.730  1.00  0.00           H
ATOM   4960  HB2 MET A 961      34.960  38.640  50.150  1.00  0.00           H
ATOM   4961  CG  MET A 961      34.390  36.590  50.770  1.00  0.00           C
ATOM   4962  HG1 MET A 961      35.220  36.130  50.170  1.00  0.00           H
ATOM   4963  HG2 MET A 961      33.470  36.610  50.150  1.00  0.00           H
ATOM   4964  SD  MET A 961      34.020  35.590  52.240  1.00  0.00           S
ATOM   4965  CE  MET A 961      32.710  34.710  51.440  1.00  0.00           C
ATOM   4966  HE1 MET A 961      33.040  34.420  50.430  1.00  0.00           H
ATOM   4967  HE2 MET A 961      31.730  35.180  51.280  1.00  0.00           H
ATOM   4968  HE3 MET A 961      32.510  33.720  51.930  1.00  0.00           H
ATOM   4969  C   MET A 961      34.160  39.950  52.670  1.00  0.00           C
ATOM   4970  O   MET A 961      34.470  39.780  53.860  1.00  0.00           O
ATOM   4971  N   LEU A 962      34.180  41.180  52.180  1.00  0.00           N
ATOM   4972  HN  LEU A 962      34.010  41.510  51.260  1.00  0.00           H
ATOM   4973  CA  LEU A 962      34.530  42.240  53.060  1.00  0.00           C
ATOM   4974  HA  LEU A 962      35.450  42.110  53.620  1.00  0.00           H
ATOM   4975  CB  LEU A 962      34.720  43.520  52.220  1.00  0.00           C
ATOM   4976  HB1 LEU A 962      33.980  43.580  51.390  1.00  0.00           H
ATOM   4977  HB2 LEU A 962      35.650  43.260  51.680  1.00  0.00           H
ATOM   4978  CG  LEU A 962      34.810  44.890  52.880  1.00  0.00           C
ATOM   4979  HG  LEU A 962      35.370  44.720  53.820  1.00  0.00           H
ATOM   4980  CD1 LEU A 962      35.570  45.940  52.010  1.00  0.00           C
ATOM   4981 HD11 LEU A 962      35.030  46.190  51.080  1.00  0.00           H
ATOM   4982 HD12 LEU A 962      36.530  45.510  51.680  1.00  0.00           H
ATOM   4983 HD13 LEU A 962      35.690  46.900  52.560  1.00  0.00           H
ATOM   4984  CD2 LEU A 962      33.420  45.480  53.170  1.00  0.00           C
ATOM   4985 HD21 LEU A 962      32.770  45.200  52.310  1.00  0.00           H
ATOM   4986 HD22 LEU A 962      33.490  46.580  53.330  1.00  0.00           H
ATOM   4987 HD23 LEU A 962      32.940  44.970  54.040  1.00  0.00           H
ATOM   4988  C   LEU A 962      33.600  42.450  54.210  1.00  0.00           C
ATOM   4989  O   LEU A 962      34.000  42.940  55.300  1.00  0.00           O
ATOM   4990  N   GLY A 963      32.260  42.120  54.100  1.00  0.00           N
ATOM   4991  HN  GLY A 963      31.870  41.760  53.260  1.00  0.00           H
ATOM   4992  CA  GLY A 963      31.310  41.990  55.160  1.00  0.00           C
ATOM   4993  HA1 GLY A 963      30.340  41.840  54.710  1.00  0.00           H
ATOM   4994  HA2 GLY A 963      31.210  42.900  55.740  1.00  0.00           H
ATOM   4995  C   GLY A 963      31.680  40.950  56.240  1.00  0.00           C
ATOM   4996  O   GLY A 963      31.510  41.170  57.410  1.00  0.00           O
ATOM   4997  N   VAL A 964      32.200  39.800  55.900  1.00  0.00           N
ATOM   4998  HN  VAL A 964      32.410  39.560  54.960  1.00  0.00           H
ATOM   4999  CA  VAL A 964      32.690  38.790  56.790  1.00  0.00           C
ATOM   5000  HA  VAL A 964      32.080  38.750  57.690  1.00  0.00           H
ATOM   5001  CB  VAL A 964      32.960  37.460  56.020  1.00  0.00           C
ATOM   5002  HB  VAL A 964      33.640  37.650  55.160  1.00  0.00           H
ATOM   5003  CG1 VAL A 964      33.700  36.450  56.900  1.00  0.00           C
ATOM   5004 HG11 VAL A 964      34.520  36.870  57.520  1.00  0.00           H
ATOM   5005 HG12 VAL A 964      34.070  35.560  56.360  1.00  0.00           H
ATOM   5006 HG13 VAL A 964      33.000  36.020  57.660  1.00  0.00           H
ATOM   5007  CG2 VAL A 964      31.740  36.750  55.350  1.00  0.00           C
ATOM   5008 HG21 VAL A 964      31.950  35.870  54.700  1.00  0.00           H
ATOM   5009 HG22 VAL A 964      31.290  37.530  54.700  1.00  0.00           H
ATOM   5010 HG23 VAL A 964      30.960  36.440  56.080  1.00  0.00           H
ATOM   5011  C   VAL A 964      33.870  39.280  57.570  1.00  0.00           C
ATOM   5012  O   VAL A 964      33.840  39.340  58.850  1.00  0.00           O
ATOM   5013  N   CYS A 965      34.890  39.900  56.810  1.00  0.00           N
ATOM   5014  HN  CYS A 965      34.770  39.990  55.830  1.00  0.00           H
ATOM   5015  CA  CYS A 965      35.980  40.560  57.540  1.00  0.00           C
ATOM   5016  HA  CYS A 965      36.260  39.900  58.340  1.00  0.00           H
ATOM   5017  CB  CYS A 965      37.280  40.910  56.610  1.00  0.00           C
ATOM   5018  HB1 CYS A 965      37.830  41.700  57.180  1.00  0.00           H
ATOM   5019  HB2 CYS A 965      36.720  41.340  55.750  1.00  0.00           H
ATOM   5020  SG  CYS A 965      38.190  39.420  56.240  1.00  0.00           S
ATOM   5021  HG1 CYS A 965      39.360  40.030  56.110  1.00  0.00           H
ATOM   5022  C   CYS A 965      35.550  41.690  58.400  1.00  0.00           C
ATOM   5023  O   CYS A 965      36.010  41.890  59.510  1.00  0.00           O
ATOM   5024  N   SER A 966      34.650  42.510  57.960  1.00  0.00           N
ATOM   5025  HN  SER A 966      34.110  42.400  57.120  1.00  0.00           H
ATOM   5026  CA  SER A 966      34.000  43.630  58.760  1.00  0.00           C
ATOM   5027  HA  SER A 966      34.740  44.340  59.120  1.00  0.00           H
ATOM   5028  CB  SER A 966      33.010  44.510  57.910  1.00  0.00           C
ATOM   5029  HB1 SER A 966      32.540  45.320  58.520  1.00  0.00           H
ATOM   5030  HB2 SER A 966      32.270  43.880  57.360  1.00  0.00           H
ATOM   5031  OG  SER A 966      33.700  45.170  56.910  1.00  0.00           O
ATOM   5032  HG1 SER A 966      34.100  44.480  56.390  1.00  0.00           H
ATOM   5033  C   SER A 966      33.350  43.280  60.100  1.00  0.00           C
ATOM   5034  O   SER A 966      33.560  44.010  61.100  1.00  0.00           O
ATOM   5035  N   VAL A 967      32.590  42.190  60.190  1.00  0.00           N
ATOM   5036  HN  VAL A 967      32.570  41.520  59.440  1.00  0.00           H
ATOM   5037  CA  VAL A 967      31.910  41.660  61.380  1.00  0.00           C
ATOM   5038  HA  VAL A 967      31.550  42.470  62.010  1.00  0.00           H
ATOM   5039  CB  VAL A 967      30.630  40.920  61.130  1.00  0.00           C
ATOM   5040  HB  VAL A 967      30.120  41.370  60.260  1.00  0.00           H
ATOM   5041  CG1 VAL A 967      30.850  39.380  60.920  1.00  0.00           C
ATOM   5042 HG11 VAL A 967      29.900  38.900  60.610  1.00  0.00           H
ATOM   5043 HG12 VAL A 967      31.240  38.960  61.880  1.00  0.00           H
ATOM   5044 HG13 VAL A 967      31.630  39.150  60.170  1.00  0.00           H
ATOM   5045  CG2 VAL A 967      29.680  41.050  62.410  1.00  0.00           C
ATOM   5046 HG21 VAL A 967      28.630  40.860  62.080  1.00  0.00           H
ATOM   5047 HG22 VAL A 967      29.660  42.060  62.870  1.00  0.00           H
ATOM   5048 HG23 VAL A 967      29.920  40.360  63.240  1.00  0.00           H
ATOM   5049  C   VAL A 967      32.850  40.970  62.300  1.00  0.00           C
ATOM   5050  O   VAL A 967      32.650  40.950  63.500  1.00  0.00           O
ATOM   5051  N   MET A 968      34.030  40.500  61.750  1.00  0.00           N
ATOM   5052  HN  MET A 968      34.240  40.500  60.780  1.00  0.00           H
ATOM   5053  CA  MET A 968      34.970  39.770  62.540  1.00  0.00           C
ATOM   5054  HA  MET A 968      34.570  39.480  63.500  1.00  0.00           H
ATOM   5055  CB  MET A 968      35.490  38.480  61.880  1.00  0.00           C
ATOM   5056  HB1 MET A 968      36.490  38.190  62.290  1.00  0.00           H
ATOM   5057  HB2 MET A 968      35.850  38.750  60.860  1.00  0.00           H
ATOM   5058  CG  MET A 968      34.450  37.350  61.750  1.00  0.00           C
ATOM   5059  HG1 MET A 968      33.580  37.720  61.160  1.00  0.00           H
ATOM   5060  HG2 MET A 968      34.150  37.140  62.800  1.00  0.00           H
[truncated: 6,873,249 more chars]
