# Supplementary material for: CryoEM and computational modeling structural insights into the pH regulator NBCn1
Source: Nat Commun. 2025 Nov 11;16:9932. doi: 10.1038/s41467-025-64868-z (PMC12606367; doi:10.1038/s41467-025-64868-z)
Supplement: Supplementary file 7 — Supplementary Data 5 [file 41467_2025_64868_MOESM7_ESM.zip › 100ns_z_restr_MD_NBCn1_2NaCO3/hNBCn1_IF/z-restr_hNBCn1_IF_2NaCO3_first_step_59.pdb]

REMARK    GENERATED BY TRJCONV
TITLE     Title t= 4100.00000 step= 2050000
REMARK    THIS IS A SIMULATION BOX
CRYST1   93.654   93.654  102.015  90.00  90.00  90.00 P 1           1
MODEL        1
ATOM      1  N   LEU A 585      23.630  39.110  37.310  1.00  0.00           N
ATOM      2  HT1 LEU A 585      24.370  38.600  36.790  1.00  0.00           H
ATOM      3  HT2 LEU A 585      23.470  40.040  36.880  1.00  0.00           H
ATOM      4  HT3 LEU A 585      22.710  38.630  37.110  1.00  0.00           H
ATOM      5  CA  LEU A 585      23.920  39.110  38.730  1.00  0.00           C
ATOM      6  HA  LEU A 585      24.970  39.400  38.750  1.00  0.00           H
ATOM      7  CB  LEU A 585      23.040  40.070  39.490  1.00  0.00           C
ATOM      8  HB1 LEU A 585      21.990  39.820  39.190  1.00  0.00           H
ATOM      9  HB2 LEU A 585      23.230  41.120  39.160  1.00  0.00           H
ATOM     10  CG  LEU A 585      23.000  40.110  41.070  1.00  0.00           C
ATOM     11  HG  LEU A 585      22.530  39.170  41.430  1.00  0.00           H
ATOM     12  CD1 LEU A 585      24.350  40.080  41.860  1.00  0.00           C
ATOM     13 HD11 LEU A 585      24.800  41.030  41.520  1.00  0.00           H
ATOM     14 HD12 LEU A 585      24.910  39.170  41.540  1.00  0.00           H
ATOM     15 HD13 LEU A 585      24.060  40.070  42.930  1.00  0.00           H
ATOM     16  CD2 LEU A 585      22.000  41.130  41.610  1.00  0.00           C
ATOM     17 HD21 LEU A 585      22.290  42.200  41.610  1.00  0.00           H
ATOM     18 HD22 LEU A 585      21.750  40.820  42.650  1.00  0.00           H
ATOM     19 HD23 LEU A 585      21.060  40.970  41.050  1.00  0.00           H
ATOM     20  C   LEU A 585      23.920  37.650  39.270  1.00  0.00           C
ATOM     21  O   LEU A 585      24.900  37.080  39.710  1.00  0.00           O
ATOM     22  N   ILE A 586      22.730  36.940  39.270  1.00  0.00           N
ATOM     23  HN  ILE A 586      21.840  37.400  39.270  1.00  0.00           H
ATOM     24  CA  ILE A 586      22.780  35.550  39.630  1.00  0.00           C
ATOM     25  HA  ILE A 586      23.590  35.380  40.330  1.00  0.00           H
ATOM     26  CB  ILE A 586      21.530  35.200  40.400  1.00  0.00           C
ATOM     27  HB  ILE A 586      21.400  35.920  41.240  1.00  0.00           H
ATOM     28  CG2 ILE A 586      20.260  35.340  39.480  1.00  0.00           C
ATOM     29 HG21 ILE A 586      19.400  35.220  40.180  1.00  0.00           H
ATOM     30 HG22 ILE A 586      20.100  34.610  38.650  1.00  0.00           H
ATOM     31 HG23 ILE A 586      20.180  36.360  39.050  1.00  0.00           H
ATOM     32  CG1 ILE A 586      21.530  33.750  41.100  1.00  0.00           C
ATOM     33 HG11 ILE A 586      21.700  33.060  40.240  1.00  0.00           H
ATOM     34 HG12 ILE A 586      20.490  33.600  41.440  1.00  0.00           H
ATOM     35  CD  ILE A 586      22.480  33.520  42.220  1.00  0.00           C
ATOM     36  HD1 ILE A 586      22.330  34.300  42.990  1.00  0.00           H
ATOM     37  HD2 ILE A 586      23.550  33.730  42.020  1.00  0.00           H
ATOM     38  HD3 ILE A 586      22.380  32.490  42.650  1.00  0.00           H
ATOM     39  C   ILE A 586      22.970  34.650  38.370  1.00  0.00           C
ATOM     40  O   ILE A 586      23.520  33.570  38.540  1.00  0.00           O
ATOM     41  N   LEU A 587      22.630  35.140  37.150  1.00  0.00           N
ATOM     42  HN  LEU A 587      22.030  35.950  37.060  1.00  0.00           H
ATOM     43  CA  LEU A 587      23.060  34.460  35.910  1.00  0.00           C
ATOM     44  HA  LEU A 587      22.530  33.510  35.920  1.00  0.00           H
ATOM     45  CB  LEU A 587      22.690  35.280  34.730  1.00  0.00           C
ATOM     46  HB1 LEU A 587      23.260  36.220  34.640  1.00  0.00           H
ATOM     47  HB2 LEU A 587      21.670  35.690  34.870  1.00  0.00           H
ATOM     48  CG  LEU A 587      22.930  34.630  33.370  1.00  0.00           C
ATOM     49  HG  LEU A 587      23.990  34.340  33.240  1.00  0.00           H
ATOM     50  CD1 LEU A 587      22.100  33.310  33.280  1.00  0.00           C
ATOM     51 HD11 LEU A 587      21.030  33.520  33.470  1.00  0.00           H
ATOM     52 HD12 LEU A 587      22.550  32.490  33.880  1.00  0.00           H
ATOM     53 HD13 LEU A 587      22.230  32.960  32.230  1.00  0.00           H
ATOM     54  CD2 LEU A 587      22.500  35.630  32.320  1.00  0.00           C
ATOM     55 HD21 LEU A 587      21.460  35.970  32.500  1.00  0.00           H
ATOM     56 HD22 LEU A 587      22.580  35.200  31.290  1.00  0.00           H
ATOM     57 HD23 LEU A 587      23.180  36.500  32.290  1.00  0.00           H
ATOM     58  C   LEU A 587      24.580  34.210  35.820  1.00  0.00           C
ATOM     59  O   LEU A 587      25.010  33.130  35.390  1.00  0.00           O
ATOM     60  N   ASP A 588      25.290  35.230  36.290  1.00  0.00           N
ATOM     61  HN  ASP A 588      24.850  36.110  36.390  1.00  0.00           H
ATOM     62  CA  ASP A 588      26.710  35.340  36.390  1.00  0.00           C
ATOM     63  HA  ASP A 588      27.080  35.320  35.370  1.00  0.00           H
ATOM     64  CB  ASP A 588      27.110  36.670  37.000  1.00  0.00           C
ATOM     65  HB1 ASP A 588      28.220  36.660  37.040  1.00  0.00           H
ATOM     66  HB2 ASP A 588      26.700  36.680  38.030  1.00  0.00           H
ATOM     67  CG  ASP A 588      26.840  37.840  36.190  1.00  0.00           C
ATOM     68  OD1 ASP A 588      25.610  38.020  35.970  1.00  0.00           O
ATOM     69  OD2 ASP A 588      27.800  38.550  35.720  1.00  0.00           O
ATOM     70  C   ASP A 588      27.350  34.280  37.240  1.00  0.00           C
ATOM     71  O   ASP A 588      28.370  33.750  36.850  1.00  0.00           O
ATOM     72  N   ILE A 589      26.770  33.880  38.430  1.00  0.00           N
ATOM     73  HN  ILE A 589      25.910  34.370  38.590  1.00  0.00           H
ATOM     74  CA  ILE A 589      27.020  32.720  39.150  1.00  0.00           C
ATOM     75  HA  ILE A 589      28.100  32.590  39.210  1.00  0.00           H
ATOM     76  CB  ILE A 589      26.500  32.770  40.630  1.00  0.00           C
ATOM     77  HB  ILE A 589      25.440  33.090  40.570  1.00  0.00           H
ATOM     78  CG2 ILE A 589      26.590  31.440  41.320  1.00  0.00           C
ATOM     79 HG21 ILE A 589      26.300  31.410  42.390  1.00  0.00           H
ATOM     80 HG22 ILE A 589      27.620  31.040  41.160  1.00  0.00           H
ATOM     81 HG23 ILE A 589      25.970  30.700  40.780  1.00  0.00           H
ATOM     82  CG1 ILE A 589      27.160  33.910  41.490  1.00  0.00           C
ATOM     83 HG11 ILE A 589      27.070  34.870  40.940  1.00  0.00           H
ATOM     84 HG12 ILE A 589      28.250  33.760  41.610  1.00  0.00           H
ATOM     85  CD  ILE A 589      26.560  34.060  42.940  1.00  0.00           C
ATOM     86  HD1 ILE A 589      25.490  33.780  42.870  1.00  0.00           H
ATOM     87  HD2 ILE A 589      26.680  35.080  43.350  1.00  0.00           H
ATOM     88  HD3 ILE A 589      26.890  33.250  43.610  1.00  0.00           H
ATOM     89  C   ILE A 589      26.530  31.490  38.330  1.00  0.00           C
ATOM     90  O   ILE A 589      27.170  30.470  38.150  1.00  0.00           O
ATOM     91  N   LYS A 590      25.300  31.470  37.770  1.00  0.00           N
ATOM     92  HN  LYS A 590      24.700  32.230  37.990  1.00  0.00           H
ATOM     93  CA  LYS A 590      24.700  30.290  37.120  1.00  0.00           C
ATOM     94  HA  LYS A 590      24.660  29.510  37.850  1.00  0.00           H
ATOM     95  CB  LYS A 590      23.280  30.690  36.630  1.00  0.00           C
ATOM     96  HB1 LYS A 590      23.470  31.420  35.800  1.00  0.00           H
ATOM     97  HB2 LYS A 590      22.730  31.240  37.420  1.00  0.00           H
ATOM     98  CG  LYS A 590      22.440  29.640  36.070  1.00  0.00           C
ATOM     99  HG1 LYS A 590      22.300  28.770  36.760  1.00  0.00           H
ATOM    100  HG2 LYS A 590      22.950  29.230  35.180  1.00  0.00           H
ATOM    101  CD  LYS A 590      21.010  30.090  35.690  1.00  0.00           C
ATOM    102  HD1 LYS A 590      21.220  30.790  34.860  1.00  0.00           H
ATOM    103  HD2 LYS A 590      20.680  30.640  36.610  1.00  0.00           H
ATOM    104  CE  LYS A 590      19.950  29.040  35.350  1.00  0.00           C
ATOM    105  HE1 LYS A 590      19.930  28.350  36.230  1.00  0.00           H
ATOM    106  HE2 LYS A 590      20.200  28.530  34.400  1.00  0.00           H
ATOM    107  NZ  LYS A 590      18.600  29.640  35.150  1.00  0.00           N
ATOM    108  HZ1 LYS A 590      17.840  28.930  35.110  1.00  0.00           H
ATOM    109  HZ2 LYS A 590      18.640  30.020  34.180  1.00  0.00           H
ATOM    110  HZ3 LYS A 590      18.250  30.320  35.840  1.00  0.00           H
ATOM    111  C   LYS A 590      25.420  29.640  35.920  1.00  0.00           C
ATOM    112  O   LYS A 590      25.570  28.430  35.770  1.00  0.00           O
ATOM    113  N   ARG A 591      25.990  30.490  35.010  1.00  0.00           N
ATOM    114  HN  ARG A 591      25.710  31.440  35.180  1.00  0.00           H
ATOM    115  CA  ARG A 591      26.470  30.040  33.750  1.00  0.00           C
ATOM    116  HA  ARG A 591      25.750  29.370  33.300  1.00  0.00           H
ATOM    117  CB  ARG A 591      26.640  31.160  32.640  1.00  0.00           C
ATOM    118  HB1 ARG A 591      27.410  30.890  31.880  1.00  0.00           H
ATOM    119  HB2 ARG A 591      26.960  32.040  33.230  1.00  0.00           H
ATOM    120  CG  ARG A 591      25.400  31.610  31.810  1.00  0.00           C
ATOM    121  HG1 ARG A 591      24.620  32.030  32.490  1.00  0.00           H
ATOM    122  HG2 ARG A 591      25.020  30.660  31.360  1.00  0.00           H
ATOM    123  CD  ARG A 591      25.610  32.630  30.740  1.00  0.00           C
ATOM    124  HD1 ARG A 591      26.240  32.240  29.900  1.00  0.00           H
ATOM    125  HD2 ARG A 591      26.010  33.570  31.170  1.00  0.00           H
ATOM    126  NE  ARG A 591      24.270  32.960  30.140  1.00  0.00           N
ATOM    127  HE  ARG A 591      23.510  32.300  30.110  1.00  0.00           H
ATOM    128  CZ  ARG A 591      24.070  33.910  29.270  1.00  0.00           C
ATOM    129  NH1 ARG A 591      24.880  34.940  29.100  1.00  0.00           N
ATOM    130 HH11 ARG A 591      25.700  34.890  29.660  1.00  0.00           H
ATOM    131 HH12 ARG A 591      24.550  35.810  28.730  1.00  0.00           H
ATOM    132  NH2 ARG A 591      22.990  33.900  28.560  1.00  0.00           N
ATOM    133 HH21 ARG A 591      23.020  34.640  27.890  1.00  0.00           H
ATOM    134 HH22 ARG A 591      22.200  33.440  28.950  1.00  0.00           H
ATOM    135  C   ARG A 591      27.720  29.200  33.850  1.00  0.00           C
ATOM    136  O   ARG A 591      28.270  28.590  32.930  1.00  0.00           O
ATOM    137  N   LYS A 592      28.220  29.260  35.100  1.00  0.00           N
ATOM    138  HN  LYS A 592      27.700  29.810  35.750  1.00  0.00           H
ATOM    139  CA  LYS A 592      29.440  28.710  35.490  1.00  0.00           C
ATOM    140  HA  LYS A 592      29.910  28.260  34.630  1.00  0.00           H
ATOM    141  CB  LYS A 592      30.280  29.990  35.870  1.00  0.00           C
ATOM    142  HB1 LYS A 592      31.240  29.690  36.340  1.00  0.00           H
ATOM    143  HB2 LYS A 592      29.710  30.500  36.670  1.00  0.00           H
ATOM    144  CG  LYS A 592      30.730  31.020  34.720  1.00  0.00           C
ATOM    145  HG1 LYS A 592      30.040  31.850  34.420  1.00  0.00           H
ATOM    146  HG2 LYS A 592      30.850  30.340  33.850  1.00  0.00           H
ATOM    147  CD  LYS A 592      32.090  31.670  34.930  1.00  0.00           C
ATOM    148  HD1 LYS A 592      32.840  30.850  35.040  1.00  0.00           H
ATOM    149  HD2 LYS A 592      32.010  32.170  35.920  1.00  0.00           H
ATOM    150  CE  LYS A 592      32.510  32.670  33.900  1.00  0.00           C
ATOM    151  HE1 LYS A 592      33.450  33.070  34.320  1.00  0.00           H
ATOM    152  HE2 LYS A 592      31.840  33.550  33.840  1.00  0.00           H
ATOM    153  NZ  LYS A 592      32.570  31.980  32.620  1.00  0.00           N
ATOM    154  HZ1 LYS A 592      33.050  32.660  32.000  1.00  0.00           H
ATOM    155  HZ2 LYS A 592      31.600  31.930  32.250  1.00  0.00           H
ATOM    156  HZ3 LYS A 592      33.080  31.080  32.710  1.00  0.00           H
ATOM    157  C   LYS A 592      29.370  27.760  36.510  1.00  0.00           C
ATOM    158  O   LYS A 592      30.340  27.200  36.860  1.00  0.00           O
ATOM    159  N   ALA A 593      28.180  27.560  37.090  1.00  0.00           N
ATOM    160  HN  ALA A 593      27.380  28.040  36.730  1.00  0.00           H
ATOM    161  CA  ALA A 593      27.830  26.630  38.080  1.00  0.00           C
ATOM    162  HA  ALA A 593      28.570  26.840  38.830  1.00  0.00           H
ATOM    163  CB  ALA A 593      26.380  26.910  38.590  1.00  0.00           C
ATOM    164  HB1 ALA A 593      25.650  26.670  37.790  1.00  0.00           H
ATOM    165  HB2 ALA A 593      26.320  27.950  38.970  1.00  0.00           H
ATOM    166  HB3 ALA A 593      26.150  26.200  39.420  1.00  0.00           H
ATOM    167  C   ALA A 593      28.170  25.110  37.660  1.00  0.00           C
ATOM    168  O   ALA A 593      28.870  24.400  38.380  1.00  0.00           O
ATOM    169  N   PRO A 594      27.810  24.580  36.570  1.00  0.00           N
ATOM    170  CD  PRO A 594      26.860  25.150  35.590  1.00  0.00           C
ATOM    171  HD1 PRO A 594      27.460  25.740  34.870  1.00  0.00           H
ATOM    172  HD2 PRO A 594      26.020  25.760  35.990  1.00  0.00           H
ATOM    173  CA  PRO A 594      28.180  23.170  36.200  1.00  0.00           C
ATOM    174  HA  PRO A 594      27.760  22.560  36.980  1.00  0.00           H
ATOM    175  CB  PRO A 594      27.340  22.830  34.910  1.00  0.00           C
ATOM    176  HB1 PRO A 594      27.010  21.790  35.100  1.00  0.00           H
ATOM    177  HB2 PRO A 594      27.970  22.660  34.010  1.00  0.00           H
ATOM    178  CG  PRO A 594      26.280  23.910  34.800  1.00  0.00           C
ATOM    179  HG1 PRO A 594      25.860  23.940  33.780  1.00  0.00           H
ATOM    180  HG2 PRO A 594      25.480  23.520  35.460  1.00  0.00           H
ATOM    181  C   PRO A 594      29.650  22.870  36.000  1.00  0.00           C
ATOM    182  O   PRO A 594      29.910  21.730  35.660  1.00  0.00           O
ATOM    183  N   PHE A 595      30.580  23.890  36.160  1.00  0.00           N
ATOM    184  HN  PHE A 595      30.210  24.800  36.260  1.00  0.00           H
ATOM    185  CA  PHE A 595      32.040  23.800  35.930  1.00  0.00           C
ATOM    186  HA  PHE A 595      32.340  22.800  35.650  1.00  0.00           H
ATOM    187  CB  PHE A 595      32.340  24.810  34.820  1.00  0.00           C
ATOM    188  HB1 PHE A 595      33.340  24.820  34.320  1.00  0.00           H
ATOM    189  HB2 PHE A 595      32.060  25.860  35.070  1.00  0.00           H
ATOM    190  CG  PHE A 595      31.300  24.620  33.640  1.00  0.00           C
ATOM    191  CD1 PHE A 595      30.290  25.520  33.370  1.00  0.00           C
ATOM    192  HD1 PHE A 595      30.150  26.410  33.970  1.00  0.00           H
ATOM    193  CE1 PHE A 595      29.230  25.180  32.530  1.00  0.00           C
ATOM    194  HE1 PHE A 595      28.400  25.860  32.510  1.00  0.00           H
ATOM    195  CZ  PHE A 595      29.450  24.030  31.690  1.00  0.00           C
ATOM    196  HZ  PHE A 595      28.680  23.890  30.930  1.00  0.00           H
ATOM    197  CD2 PHE A 595      31.520  23.540  32.800  1.00  0.00           C
ATOM    198  HD2 PHE A 595      32.360  22.860  32.860  1.00  0.00           H
ATOM    199  CE2 PHE A 595      30.520  23.200  31.950  1.00  0.00           C
ATOM    200  HE2 PHE A 595      30.660  22.330  31.310  1.00  0.00           H
ATOM    201  C   PHE A 595      32.770  24.070  37.250  1.00  0.00           C
ATOM    202  O   PHE A 595      33.990  24.190  37.220  1.00  0.00           O
ATOM    203  N   PHE A 596      32.040  24.090  38.350  1.00  0.00           N
ATOM    204  HN  PHE A 596      31.060  24.140  38.200  1.00  0.00           H
ATOM    205  CA  PHE A 596      32.350  24.330  39.750  1.00  0.00           C
ATOM    206  HA  PHE A 596      32.810  25.300  39.900  1.00  0.00           H
ATOM    207  CB  PHE A 596      31.000  24.370  40.540  1.00  0.00           C
ATOM    208  HB1 PHE A 596      30.530  23.360  40.430  1.00  0.00           H
ATOM    209  HB2 PHE A 596      30.240  25.050  40.100  1.00  0.00           H
ATOM    210  CG  PHE A 596      31.110  24.520  41.990  1.00  0.00           C
ATOM    211  CD1 PHE A 596      31.810  25.580  42.590  1.00  0.00           C
ATOM    212  HD1 PHE A 596      32.130  26.430  42.010  1.00  0.00           H
ATOM    213  CE1 PHE A 596      31.930  25.730  43.970  1.00  0.00           C
ATOM    214  HE1 PHE A 596      32.410  26.580  44.420  1.00  0.00           H
ATOM    215  CZ  PHE A 596      31.350  24.770  44.800  1.00  0.00           C
ATOM    216  HZ  PHE A 596      31.400  24.840  45.870  1.00  0.00           H
ATOM    217  CD2 PHE A 596      30.490  23.600  42.880  1.00  0.00           C
ATOM    218  HD2 PHE A 596      30.140  22.690  42.410  1.00  0.00           H
ATOM    219  CE2 PHE A 596      30.700  23.610  44.310  1.00  0.00           C
ATOM    220  HE2 PHE A 596      30.180  22.880  44.900  1.00  0.00           H
ATOM    221  C   PHE A 596      33.280  23.280  40.390  1.00  0.00           C
ATOM    222  O   PHE A 596      34.140  23.660  41.190  1.00  0.00           O
ATOM    223  N   LEU A 597      33.140  21.970  39.980  1.00  0.00           N
ATOM    224  HN  LEU A 597      32.450  21.720  39.300  1.00  0.00           H
ATOM    225  CA  LEU A 597      33.970  20.890  40.480  1.00  0.00           C
ATOM    226  HA  LEU A 597      34.660  21.300  41.210  1.00  0.00           H
ATOM    227  CB  LEU A 597      33.250  19.680  41.060  1.00  0.00           C
ATOM    228  HB1 LEU A 597      33.820  18.760  41.320  1.00  0.00           H
ATOM    229  HB2 LEU A 597      32.540  19.380  40.270  1.00  0.00           H
ATOM    230  CG  LEU A 597      32.400  19.960  42.270  1.00  0.00           C
ATOM    231  HG  LEU A 597      31.660  20.730  41.970  1.00  0.00           H
ATOM    232  CD1 LEU A 597      31.610  18.710  42.620  1.00  0.00           C
ATOM    233 HD11 LEU A 597      30.850  18.420  41.860  1.00  0.00           H
ATOM    234 HD12 LEU A 597      31.110  18.910  43.590  1.00  0.00           H
ATOM    235 HD13 LEU A 597      32.250  17.810  42.670  1.00  0.00           H
ATOM    236  CD2 LEU A 597      33.250  20.500  43.410  1.00  0.00           C
ATOM    237 HD21 LEU A 597      34.120  19.870  43.670  1.00  0.00           H
ATOM    238 HD22 LEU A 597      32.630  20.560  44.340  1.00  0.00           H
ATOM    239 HD23 LEU A 597      33.640  21.480  43.100  1.00  0.00           H
ATOM    240  C   LEU A 597      34.880  20.380  39.410  1.00  0.00           C
ATOM    241  O   LEU A 597      35.810  19.630  39.660  1.00  0.00           O
ATOM    242  N   SER A 598      34.760  20.920  38.180  1.00  0.00           N
ATOM    243  HN  SER A 598      34.030  21.540  37.910  1.00  0.00           H
ATOM    244  CA  SER A 598      35.640  20.530  37.150  1.00  0.00           C
ATOM    245  HA  SER A 598      35.800  19.470  37.190  1.00  0.00           H
ATOM    246  CB  SER A 598      34.980  20.950  35.730  1.00  0.00           C
ATOM    247  HB1 SER A 598      35.650  20.880  34.850  1.00  0.00           H
ATOM    248  HB2 SER A 598      34.650  22.020  35.770  1.00  0.00           H
ATOM    249  OG  SER A 598      33.710  20.240  35.440  1.00  0.00           O
ATOM    250  HG1 SER A 598      33.940  19.310  35.340  1.00  0.00           H
ATOM    251  C   SER A 598      36.960  21.250  37.030  1.00  0.00           C
ATOM    252  O   SER A 598      37.730  20.920  36.120  1.00  0.00           O
ATOM    253  N   ASP A 599      37.310  22.060  38.050  1.00  0.00           N
ATOM    254  HN  ASP A 599      36.650  22.220  38.770  1.00  0.00           H
ATOM    255  CA  ASP A 599      38.520  22.800  37.920  1.00  0.00           C
ATOM    256  HA  ASP A 599      38.670  23.070  36.880  1.00  0.00           H
ATOM    257  CB  ASP A 599      38.370  24.150  38.670  1.00  0.00           C
ATOM    258  HB1 ASP A 599      39.010  24.080  39.580  1.00  0.00           H
ATOM    259  HB2 ASP A 599      37.350  24.130  39.110  1.00  0.00           H
ATOM    260  CG  ASP A 599      38.630  25.370  37.850  1.00  0.00           C
ATOM    261  OD1 ASP A 599      38.580  26.470  38.470  1.00  0.00           O
ATOM    262  OD2 ASP A 599      38.670  25.260  36.590  1.00  0.00           O
ATOM    263  C   ASP A 599      39.810  22.060  38.340  1.00  0.00           C
ATOM    264  O   ASP A 599      40.930  22.390  38.070  1.00  0.00           O
ATOM    265  N   PHE A 600      39.510  20.980  38.990  1.00  0.00           N
ATOM    266  HN  PHE A 600      38.550  20.760  39.100  1.00  0.00           H
ATOM    267  CA  PHE A 600      40.560  20.190  39.500  1.00  0.00           C
ATOM    268  HA  PHE A 600      41.240  20.810  40.050  1.00  0.00           H
ATOM    269  CB  PHE A 600      39.990  19.190  40.470  1.00  0.00           C
ATOM    270  HB1 PHE A 600      40.730  18.400  40.730  1.00  0.00           H
ATOM    271  HB2 PHE A 600      39.060  18.670  40.150  1.00  0.00           H
ATOM    272  CG  PHE A 600      39.600  19.810  41.790  1.00  0.00           C
ATOM    273  CD1 PHE A 600      40.610  20.210  42.670  1.00  0.00           C
ATOM    274  HD1 PHE A 600      41.660  20.040  42.470  1.00  0.00           H
ATOM    275  CE1 PHE A 600      40.280  20.580  43.970  1.00  0.00           C
ATOM    276  HE1 PHE A 600      41.070  20.760  44.690  1.00  0.00           H
ATOM    277  CZ  PHE A 600      38.970  20.670  44.440  1.00  0.00           C
ATOM    278  HZ  PHE A 600      38.790  21.010  45.450  1.00  0.00           H
ATOM    279  CD2 PHE A 600      38.250  19.890  42.300  1.00  0.00           C
ATOM    280  HD2 PHE A 600      37.460  19.530  41.650  1.00  0.00           H
ATOM    281  CE2 PHE A 600      37.890  20.400  43.590  1.00  0.00           C
ATOM    282  HE2 PHE A 600      36.890  20.480  43.990  1.00  0.00           H
ATOM    283  C   PHE A 600      41.360  19.400  38.530  1.00  0.00           C
ATOM    284  O   PHE A 600      42.550  19.380  38.720  1.00  0.00           O
ATOM    285  N   LYS A 601      40.790  18.860  37.490  1.00  0.00           N
ATOM    286  HN  LYS A 601      39.790  18.930  37.420  1.00  0.00           H
ATOM    287  CA  LYS A 601      41.480  18.190  36.380  1.00  0.00           C
ATOM    288  HA  LYS A 601      42.140  17.490  36.860  1.00  0.00           H
ATOM    289  CB  LYS A 601      40.470  17.390  35.530  1.00  0.00           C
ATOM    290  HB1 LYS A 601      40.040  16.600  36.180  1.00  0.00           H
ATOM    291  HB2 LYS A 601      41.070  16.820  34.790  1.00  0.00           H
ATOM    292  CG  LYS A 601      39.390  18.360  34.900  1.00  0.00           C
ATOM    293  HG1 LYS A 601      39.900  19.080  34.240  1.00  0.00           H
ATOM    294  HG2 LYS A 601      38.750  18.850  35.670  1.00  0.00           H
ATOM    295  CD  LYS A 601      38.400  17.540  33.980  1.00  0.00           C
ATOM    296  HD1 LYS A 601      37.870  16.790  34.610  1.00  0.00           H
ATOM    297  HD2 LYS A 601      38.920  17.080  33.120  1.00  0.00           H
ATOM    298  CE  LYS A 601      37.260  18.440  33.340  1.00  0.00           C
ATOM    299  HE1 LYS A 601      37.820  19.200  32.750  1.00  0.00           H
ATOM    300  HE2 LYS A 601      36.730  18.930  34.190  1.00  0.00           H
ATOM    301  NZ  LYS A 601      36.360  17.730  32.390  1.00  0.00           N
ATOM    302  HZ1 LYS A 601      36.720  17.740  31.400  1.00  0.00           H
ATOM    303  HZ2 LYS A 601      35.430  18.180  32.430  1.00  0.00           H
ATOM    304  HZ3 LYS A 601      36.090  16.760  32.660  1.00  0.00           H
ATOM    305  C   LYS A 601      42.390  19.080  35.630  1.00  0.00           C
ATOM    306  O   LYS A 601      43.430  18.670  35.130  1.00  0.00           O
ATOM    307  N   ASP A 602      42.000  20.370  35.580  1.00  0.00           N
ATOM    308  HN  ASP A 602      41.140  20.700  35.960  1.00  0.00           H
ATOM    309  CA  ASP A 602      42.760  21.390  34.850  1.00  0.00           C
ATOM    310  HA  ASP A 602      43.250  20.810  34.080  1.00  0.00           H
ATOM    311  CB  ASP A 602      41.930  22.640  34.360  1.00  0.00           C
ATOM    312  HB1 ASP A 602      42.660  23.410  34.050  1.00  0.00           H
ATOM    313  HB2 ASP A 602      41.380  22.990  35.250  1.00  0.00           H
ATOM    314  CG  ASP A 602      40.840  22.330  33.290  1.00  0.00           C
ATOM    315  OD1 ASP A 602      40.760  21.180  32.740  1.00  0.00           O
ATOM    316  OD2 ASP A 602      40.220  23.310  32.780  1.00  0.00           O
ATOM    317  C   ASP A 602      43.930  21.910  35.690  1.00  0.00           C
ATOM    318  O   ASP A 602      44.740  22.670  35.170  1.00  0.00           O
ATOM    319  N   ALA A 603      44.010  21.640  37.010  1.00  0.00           N
ATOM    320  HN  ALA A 603      43.300  21.070  37.420  1.00  0.00           H
ATOM    321  CA  ALA A 603      44.990  22.200  37.880  1.00  0.00           C
ATOM    322  HA  ALA A 603      45.330  23.150  37.490  1.00  0.00           H
ATOM    323  CB  ALA A 603      44.350  22.490  39.250  1.00  0.00           C
ATOM    324  HB1 ALA A 603      45.090  22.870  39.990  1.00  0.00           H
ATOM    325  HB2 ALA A 603      43.870  21.580  39.660  1.00  0.00           H
ATOM    326  HB3 ALA A 603      43.500  23.140  38.950  1.00  0.00           H
ATOM    327  C   ALA A 603      46.160  21.210  38.030  1.00  0.00           C
ATOM    328  O   ALA A 603      47.110  21.520  38.710  1.00  0.00           O
ATOM    329  N   LEU A 604      46.050  20.050  37.470  1.00  0.00           N
ATOM    330  HN  LEU A 604      45.240  19.870  36.910  1.00  0.00           H
ATOM    331  CA  LEU A 604      47.070  19.010  37.520  1.00  0.00           C
ATOM    332  HA  LEU A 604      47.390  19.000  38.550  1.00  0.00           H
ATOM    333  CB  LEU A 604      46.510  17.640  37.100  1.00  0.00           C
ATOM    334  HB1 LEU A 604      47.310  16.870  37.140  1.00  0.00           H
ATOM    335  HB2 LEU A 604      46.220  17.740  36.030  1.00  0.00           H
ATOM    336  CG  LEU A 604      45.400  16.980  37.990  1.00  0.00           C
ATOM    337  HG  LEU A 604      44.630  17.740  38.210  1.00  0.00           H
ATOM    338  CD1 LEU A 604      44.730  15.890  37.150  1.00  0.00           C
ATOM    339 HD11 LEU A 604      44.010  15.350  37.820  1.00  0.00           H
ATOM    340 HD12 LEU A 604      45.440  15.230  36.620  1.00  0.00           H
ATOM    341 HD13 LEU A 604      44.130  16.280  36.290  1.00  0.00           H
ATOM    342  CD2 LEU A 604      45.940  16.510  39.360  1.00  0.00           C
ATOM    343 HD21 LEU A 604      46.880  15.930  39.210  1.00  0.00           H
ATOM    344 HD22 LEU A 604      45.100  15.960  39.830  1.00  0.00           H
ATOM    345 HD23 LEU A 604      46.270  17.370  39.990  1.00  0.00           H
ATOM    346  C   LEU A 604      48.210  19.430  36.650  1.00  0.00           C
ATOM    347  O   LEU A 604      48.270  19.200  35.470  1.00  0.00           O
ATOM    348  N   SER A 605      49.240  20.080  37.240  1.00  0.00           N
ATOM    349  HN  SER A 605      49.110  20.520  38.130  1.00  0.00           H
ATOM    350  CA  SER A 605      50.530  20.310  36.670  1.00  0.00           C
ATOM    351  HA  SER A 605      50.810  19.510  35.990  1.00  0.00           H
ATOM    352  CB  SER A 605      50.330  21.680  35.960  1.00  0.00           C
ATOM    353  HB1 SER A 605      50.000  22.430  36.710  1.00  0.00           H
ATOM    354  HB2 SER A 605      49.580  21.550  35.160  1.00  0.00           H
ATOM    355  OG  SER A 605      51.570  22.310  35.510  1.00  0.00           O
ATOM    356  HG1 SER A 605      51.840  21.830  34.720  1.00  0.00           H
ATOM    357  C   SER A 605      51.570  20.490  37.700  1.00  0.00           C
ATOM    358  O   SER A 605      51.310  20.950  38.750  1.00  0.00           O
ATOM    359  N   LEU A 606      52.850  20.060  37.450  1.00  0.00           N
ATOM    360  HN  LEU A 606      52.960  19.510  36.610  1.00  0.00           H
ATOM    361  CA  LEU A 606      54.050  20.340  38.210  1.00  0.00           C
ATOM    362  HA  LEU A 606      54.020  19.910  39.200  1.00  0.00           H
ATOM    363  CB  LEU A 606      55.300  19.710  37.560  1.00  0.00           C
ATOM    364  HB1 LEU A 606      55.430  20.310  36.630  1.00  0.00           H
ATOM    365  HB2 LEU A 606      55.010  18.690  37.240  1.00  0.00           H
ATOM    366  CG  LEU A 606      56.640  19.620  38.250  1.00  0.00           C
ATOM    367  HG  LEU A 606      56.910  20.680  38.430  1.00  0.00           H
ATOM    368  CD1 LEU A 606      56.520  18.840  39.630  1.00  0.00           C
ATOM    369 HD11 LEU A 606      57.460  18.840  40.210  1.00  0.00           H
ATOM    370 HD12 LEU A 606      56.220  17.800  39.380  1.00  0.00           H
ATOM    371 HD13 LEU A 606      55.790  19.320  40.310  1.00  0.00           H
ATOM    372  CD2 LEU A 606      57.580  18.990  37.240  1.00  0.00           C
ATOM    373 HD21 LEU A 606      58.640  19.160  37.520  1.00  0.00           H
ATOM    374 HD22 LEU A 606      57.570  19.530  36.260  1.00  0.00           H
ATOM    375 HD23 LEU A 606      57.280  17.950  36.990  1.00  0.00           H
ATOM    376  C   LEU A 606      54.230  21.860  38.440  1.00  0.00           C
ATOM    377  O   LEU A 606      54.580  22.300  39.520  1.00  0.00           O
ATOM    378  N   GLN A 607      53.940  22.760  37.380  1.00  0.00           N
ATOM    379  HN  GLN A 607      53.550  22.360  36.560  1.00  0.00           H
ATOM    380  CA  GLN A 607      53.980  24.180  37.440  1.00  0.00           C
ATOM    381  HA  GLN A 607      54.930  24.520  37.820  1.00  0.00           H
ATOM    382  CB  GLN A 607      53.770  24.860  36.050  1.00  0.00           C
ATOM    383  HB1 GLN A 607      52.910  24.430  35.470  1.00  0.00           H
ATOM    384  HB2 GLN A 607      54.610  24.570  35.400  1.00  0.00           H
ATOM    385  CG  GLN A 607      53.520  26.350  35.990  1.00  0.00           C
ATOM    386  HG1 GLN A 607      54.420  26.730  36.550  1.00  0.00           H
ATOM    387  HG2 GLN A 607      52.710  26.790  36.620  1.00  0.00           H
ATOM    388  CD  GLN A 607      53.380  26.970  34.620  1.00  0.00           C
ATOM    389  OE1 GLN A 607      52.730  26.310  33.850  1.00  0.00           O
ATOM    390  NE2 GLN A 607      54.090  28.110  34.290  1.00  0.00           N
ATOM    391 HE21 GLN A 607      53.780  28.550  33.450  1.00  0.00           H
ATOM    392 HE22 GLN A 607      54.620  28.530  35.030  1.00  0.00           H
ATOM    393  C   GLN A 607      52.940  24.630  38.410  1.00  0.00           C
ATOM    394  O   GLN A 607      53.200  25.500  39.200  1.00  0.00           O
ATOM    395  N   CYS A 608      51.700  24.020  38.370  1.00  0.00           N
ATOM    396  HN  CYS A 608      51.620  23.330  37.660  1.00  0.00           H
ATOM    397  CA  CYS A 608      50.720  24.300  39.470  1.00  0.00           C
ATOM    398  HA  CYS A 608      50.710  25.380  39.440  1.00  0.00           H
ATOM    399  CB  CYS A 608      49.430  23.610  39.140  1.00  0.00           C
ATOM    400  HB1 CYS A 608      48.690  23.470  39.980  1.00  0.00           H
ATOM    401  HB2 CYS A 608      49.700  22.550  38.900  1.00  0.00           H
ATOM    402  SG  CYS A 608      48.510  24.410  37.880  1.00  0.00           S
ATOM    403  HG1 CYS A 608      47.680  25.020  38.700  1.00  0.00           H
ATOM    404  C   CYS A 608      51.250  24.000  40.840  1.00  0.00           C
ATOM    405  O   CYS A 608      51.100  24.810  41.780  1.00  0.00           O
ATOM    406  N   LEU A 609      51.810  22.720  41.020  1.00  0.00           N
ATOM    407  HN  LEU A 609      51.750  22.040  40.300  1.00  0.00           H
ATOM    408  CA  LEU A 609      52.440  22.430  42.320  1.00  0.00           C
ATOM    409  HA  LEU A 609      51.570  22.600  42.930  1.00  0.00           H
ATOM    410  CB  LEU A 609      52.980  20.970  42.270  1.00  0.00           C
ATOM    411  HB1 LEU A 609      53.740  20.990  41.450  1.00  0.00           H
ATOM    412  HB2 LEU A 609      52.210  20.250  41.960  1.00  0.00           H
ATOM    413  CG  LEU A 609      53.640  20.410  43.590  1.00  0.00           C
ATOM    414  HG  LEU A 609      54.560  21.030  43.670  1.00  0.00           H
ATOM    415  CD1 LEU A 609      52.790  20.530  44.880  1.00  0.00           C
ATOM    416 HD11 LEU A 609      53.290  20.080  45.760  1.00  0.00           H
ATOM    417 HD12 LEU A 609      51.820  20.010  44.700  1.00  0.00           H
ATOM    418 HD13 LEU A 609      52.710  21.600  45.160  1.00  0.00           H
ATOM    419  CD2 LEU A 609      54.170  19.040  43.580  1.00  0.00           C
ATOM    420 HD21 LEU A 609      53.320  18.340  43.410  1.00  0.00           H
ATOM    421 HD22 LEU A 609      54.660  18.680  44.510  1.00  0.00           H
ATOM    422 HD23 LEU A 609      54.870  18.940  42.730  1.00  0.00           H
ATOM    423  C   LEU A 609      53.500  23.320  42.840  1.00  0.00           C
ATOM    424  O   LEU A 609      53.480  23.840  43.980  1.00  0.00           O
ATOM    425  N   ALA A 610      54.560  23.620  42.050  1.00  0.00           N
ATOM    426  HN  ALA A 610      54.480  23.240  41.130  1.00  0.00           H
ATOM    427  CA  ALA A 610      55.640  24.560  42.310  1.00  0.00           C
ATOM    428  HA  ALA A 610      56.210  24.340  43.210  1.00  0.00           H
ATOM    429  CB  ALA A 610      56.580  24.630  41.090  1.00  0.00           C
ATOM    430  HB1 ALA A 610      57.100  23.640  41.060  1.00  0.00           H
ATOM    431  HB2 ALA A 610      57.450  25.280  41.230  1.00  0.00           H
ATOM    432  HB3 ALA A 610      56.030  24.750  40.130  1.00  0.00           H
ATOM    433  C   ALA A 610      55.130  25.930  42.570  1.00  0.00           C
ATOM    434  O   ALA A 610      55.560  26.590  43.480  1.00  0.00           O
ATOM    435  N   SER A 611      54.060  26.320  41.800  1.00  0.00           N
ATOM    436  HN  SER A 611      53.940  25.770  40.980  1.00  0.00           H
ATOM    437  CA  SER A 611      53.360  27.570  41.970  1.00  0.00           C
ATOM    438  HA  SER A 611      54.180  28.270  41.990  1.00  0.00           H
ATOM    439  CB  SER A 611      52.280  28.000  40.900  1.00  0.00           C
ATOM    440  HB1 SER A 611      51.800  28.970  41.180  1.00  0.00           H
ATOM    441  HB2 SER A 611      51.460  27.270  40.840  1.00  0.00           H
ATOM    442  OG  SER A 611      52.900  28.170  39.620  1.00  0.00           O
ATOM    443  HG1 SER A 611      53.240  27.330  39.320  1.00  0.00           H
ATOM    444  C   SER A 611      52.670  27.790  43.310  1.00  0.00           C
ATOM    445  O   SER A 611      52.890  28.860  43.910  1.00  0.00           O
ATOM    446  N   ILE A 612      51.770  26.870  43.820  1.00  0.00           N
ATOM    447  HN  ILE A 612      51.560  26.020  43.330  1.00  0.00           H
ATOM    448  CA  ILE A 612      51.210  27.050  45.130  1.00  0.00           C
ATOM    449  HA  ILE A 612      50.500  27.860  45.050  1.00  0.00           H
ATOM    450  CB  ILE A 612      50.310  25.820  45.410  1.00  0.00           C
ATOM    451  HB  ILE A 612      50.960  24.930  45.310  1.00  0.00           H
ATOM    452  CG2 ILE A 612      49.800  26.040  46.850  1.00  0.00           C
ATOM    453 HG21 ILE A 612      48.900  25.410  46.980  1.00  0.00           H
ATOM    454 HG22 ILE A 612      49.610  27.120  47.000  1.00  0.00           H
ATOM    455 HG23 ILE A 612      50.610  25.800  47.580  1.00  0.00           H
ATOM    456  CG1 ILE A 612      49.150  25.810  44.430  1.00  0.00           C
ATOM    457 HG11 ILE A 612      49.390  26.200  43.420  1.00  0.00           H
ATOM    458 HG12 ILE A 612      48.390  26.550  44.770  1.00  0.00           H
ATOM    459  CD  ILE A 612      48.450  24.430  44.270  1.00  0.00           C
ATOM    460  HD1 ILE A 612      49.080  23.830  43.590  1.00  0.00           H
ATOM    461  HD2 ILE A 612      47.480  24.530  43.730  1.00  0.00           H
ATOM    462  HD3 ILE A 612      48.490  23.820  45.190  1.00  0.00           H
ATOM    463  C   ILE A 612      52.220  27.250  46.310  1.00  0.00           C
ATOM    464  O   ILE A 612      52.060  28.110  47.150  1.00  0.00           O
ATOM    465  N   LEU A 613      53.370  26.470  46.190  1.00  0.00           N
ATOM    466  HN  LEU A 613      53.430  25.690  45.580  1.00  0.00           H
ATOM    467  CA  LEU A 613      54.490  26.570  47.090  1.00  0.00           C
ATOM    468  HA  LEU A 613      54.140  26.610  48.120  1.00  0.00           H
ATOM    469  CB  LEU A 613      55.500  25.420  46.870  1.00  0.00           C
ATOM    470  HB1 LEU A 613      56.350  25.580  47.570  1.00  0.00           H
ATOM    471  HB2 LEU A 613      55.910  25.500  45.840  1.00  0.00           H
ATOM    472  CG  LEU A 613      54.830  24.020  47.130  1.00  0.00           C
ATOM    473  HG  LEU A 613      53.850  23.950  46.600  1.00  0.00           H
ATOM    474  CD1 LEU A 613      55.760  22.990  46.510  1.00  0.00           C
ATOM    475 HD11 LEU A 613      56.820  23.260  46.700  1.00  0.00           H
ATOM    476 HD12 LEU A 613      55.550  23.030  45.420  1.00  0.00           H
ATOM    477 HD13 LEU A 613      55.640  21.930  46.840  1.00  0.00           H
ATOM    478  CD2 LEU A 613      54.400  23.620  48.610  1.00  0.00           C
ATOM    479 HD21 LEU A 613      53.700  24.340  49.100  1.00  0.00           H
ATOM    480 HD22 LEU A 613      55.190  23.550  49.390  1.00  0.00           H
ATOM    481 HD23 LEU A 613      53.940  22.620  48.520  1.00  0.00           H
ATOM    482  C   LEU A 613      55.200  27.910  46.860  1.00  0.00           C
ATOM    483  O   LEU A 613      55.330  28.670  47.850  1.00  0.00           O
ATOM    484  N   PHE A 614      55.620  28.400  45.670  1.00  0.00           N
ATOM    485  HN  PHE A 614      55.590  27.740  44.920  1.00  0.00           H
ATOM    486  CA  PHE A 614      56.130  29.750  45.400  1.00  0.00           C
ATOM    487  HA  PHE A 614      57.070  29.880  45.910  1.00  0.00           H
ATOM    488  CB  PHE A 614      56.340  30.020  43.840  1.00  0.00           C
ATOM    489  HB1 PHE A 614      55.350  30.080  43.320  1.00  0.00           H
ATOM    490  HB2 PHE A 614      57.000  29.240  43.410  1.00  0.00           H
ATOM    491  CG  PHE A 614      56.960  31.410  43.590  1.00  0.00           C
ATOM    492  CD1 PHE A 614      58.280  31.650  43.950  1.00  0.00           C
ATOM    493  HD1 PHE A 614      58.930  30.900  44.360  1.00  0.00           H
ATOM    494  CE1 PHE A 614      58.870  32.910  43.570  1.00  0.00           C
ATOM    495  HE1 PHE A 614      59.880  33.190  43.840  1.00  0.00           H
ATOM    496  CZ  PHE A 614      58.140  33.920  42.940  1.00  0.00           C
ATOM    497  HZ  PHE A 614      58.520  34.840  42.560  1.00  0.00           H
ATOM    498  CD2 PHE A 614      56.140  32.460  43.100  1.00  0.00           C
ATOM    499  HD2 PHE A 614      55.160  32.290  42.670  1.00  0.00           H
ATOM    500  CE2 PHE A 614      56.770  33.690  42.710  1.00  0.00           C
ATOM    501  HE2 PHE A 614      56.120  34.460  42.300  1.00  0.00           H
ATOM    502  C   PHE A 614      55.320  30.900  46.010  1.00  0.00           C
ATOM    503  O   PHE A 614      55.730  31.680  46.870  1.00  0.00           O
ATOM    504  N   LEU A 615      54.050  31.050  45.600  1.00  0.00           N
ATOM    505  HN  LEU A 615      53.660  30.400  44.950  1.00  0.00           H
ATOM    506  CA  LEU A 615      53.140  32.080  45.950  1.00  0.00           C
ATOM    507  HA  LEU A 615      53.730  32.950  45.810  1.00  0.00           H
ATOM    508  CB  LEU A 615      52.020  32.120  44.820  1.00  0.00           C
ATOM    509  HB1 LEU A 615      51.190  32.830  44.970  1.00  0.00           H
ATOM    510  HB2 LEU A 615      51.530  31.130  44.950  1.00  0.00           H
ATOM    511  CG  LEU A 615      52.420  32.240  43.360  1.00  0.00           C
ATOM    512  HG  LEU A 615      53.280  31.570  43.130  1.00  0.00           H
ATOM    513  CD1 LEU A 615      51.280  31.710  42.440  1.00  0.00           C
ATOM    514 HD11 LEU A 615      51.500  31.660  41.360  1.00  0.00           H
ATOM    515 HD12 LEU A 615      50.360  32.260  42.730  1.00  0.00           H
ATOM    516 HD13 LEU A 615      51.020  30.650  42.670  1.00  0.00           H
ATOM    517  CD2 LEU A 615      52.800  33.720  43.070  1.00  0.00           C
ATOM    518 HD21 LEU A 615      51.960  34.440  43.170  1.00  0.00           H
ATOM    519 HD22 LEU A 615      53.260  33.810  42.060  1.00  0.00           H
ATOM    520 HD23 LEU A 615      53.530  34.010  43.850  1.00  0.00           H
ATOM    521  C   LEU A 615      52.630  31.880  47.430  1.00  0.00           C
ATOM    522  O   LEU A 615      52.480  32.890  48.110  1.00  0.00           O
ATOM    523  N   TYR A 616      52.540  30.670  48.060  1.00  0.00           N
ATOM    524  HN  TYR A 616      52.440  29.800  47.610  1.00  0.00           H
ATOM    525  CA  TYR A 616      52.450  30.610  49.550  1.00  0.00           C
ATOM    526  HA  TYR A 616      51.610  31.220  49.850  1.00  0.00           H
ATOM    527  CB  TYR A 616      52.260  29.140  50.080  1.00  0.00           C
ATOM    528  HB1 TYR A 616      53.060  28.510  49.630  1.00  0.00           H
ATOM    529  HB2 TYR A 616      51.310  28.720  49.690  1.00  0.00           H
ATOM    530  CG  TYR A 616      52.340  28.930  51.590  1.00  0.00           C
ATOM    531  CD1 TYR A 616      53.120  27.850  52.020  1.00  0.00           C
ATOM    532  HD1 TYR A 616      53.590  27.170  51.340  1.00  0.00           H
ATOM    533  CE1 TYR A 616      53.320  27.700  53.400  1.00  0.00           C
ATOM    534  HE1 TYR A 616      53.890  26.840  53.710  1.00  0.00           H
ATOM    535  CZ  TYR A 616      52.670  28.550  54.340  1.00  0.00           C
ATOM    536  OH  TYR A 616      53.090  28.410  55.650  1.00  0.00           O
ATOM    537  HH  TYR A 616      52.430  28.820  56.230  1.00  0.00           H
ATOM    538  CD2 TYR A 616      51.750  29.750  52.520  1.00  0.00           C
ATOM    539  HD2 TYR A 616      51.240  30.650  52.210  1.00  0.00           H
ATOM    540  CE2 TYR A 616      51.820  29.570  53.900  1.00  0.00           C
ATOM    541  HE2 TYR A 616      51.520  30.320  54.610  1.00  0.00           H
ATOM    542  C   TYR A 616      53.580  31.300  50.310  1.00  0.00           C
ATOM    543  O   TYR A 616      53.410  32.120  51.200  1.00  0.00           O
ATOM    544  N   CYS A 617      54.880  31.120  49.850  1.00  0.00           N
ATOM    545  HN  CYS A 617      54.930  30.440  49.140  1.00  0.00           H
ATOM    546  CA  CYS A 617      55.950  31.940  50.320  1.00  0.00           C
ATOM    547  HA  CYS A 617      56.050  31.780  51.380  1.00  0.00           H
ATOM    548  CB  CYS A 617      57.250  31.350  49.820  1.00  0.00           C
ATOM    549  HB1 CYS A 617      58.070  32.070  50.040  1.00  0.00           H
ATOM    550  HB2 CYS A 617      57.080  31.370  48.730  1.00  0.00           H
ATOM    551  SG  CYS A 617      57.490  29.660  50.390  1.00  0.00           S
ATOM    552  HG1 CYS A 617      57.100  29.090  49.250  1.00  0.00           H
ATOM    553  C   CYS A 617      55.830  33.410  49.960  1.00  0.00           C
ATOM    554  O   CYS A 617      55.980  34.310  50.790  1.00  0.00           O
ATOM    555  N   ALA A 618      55.500  33.760  48.680  1.00  0.00           N
ATOM    556  HN  ALA A 618      55.470  33.040  48.000  1.00  0.00           H
ATOM    557  CA  ALA A 618      55.450  35.100  48.180  1.00  0.00           C
ATOM    558  HA  ALA A 618      56.420  35.480  48.480  1.00  0.00           H
ATOM    559  CB  ALA A 618      55.420  35.090  46.630  1.00  0.00           C
ATOM    560  HB1 ALA A 618      56.020  34.240  46.250  1.00  0.00           H
ATOM    561  HB2 ALA A 618      56.040  35.990  46.420  1.00  0.00           H
ATOM    562  HB3 ALA A 618      54.450  35.100  46.100  1.00  0.00           H
ATOM    563  C   ALA A 618      54.380  35.980  48.760  1.00  0.00           C
ATOM    564  O   ALA A 618      54.670  37.070  49.270  1.00  0.00           O
ATOM    565  N   CYS A 619      53.140  35.410  48.860  1.00  0.00           N
ATOM    566  HN  CYS A 619      53.090  34.450  48.580  1.00  0.00           H
ATOM    567  CA  CYS A 619      51.990  36.120  49.270  1.00  0.00           C
ATOM    568  HA  CYS A 619      52.030  37.100  48.800  1.00  0.00           H
ATOM    569  CB  CYS A 619      50.580  35.510  48.730  1.00  0.00           C
ATOM    570  HB1 CYS A 619      49.790  36.260  48.960  1.00  0.00           H
ATOM    571  HB2 CYS A 619      50.250  34.700  49.400  1.00  0.00           H
ATOM    572  SG  CYS A 619      50.630  35.250  46.900  1.00  0.00           S
ATOM    573  HG1 CYS A 619      50.480  33.930  46.910  1.00  0.00           H
ATOM    574  C   CYS A 619      51.760  36.400  50.780  1.00  0.00           C
ATOM    575  O   CYS A 619      51.090  37.390  51.180  1.00  0.00           O
ATOM    576  N   MET A 620      52.270  35.550  51.710  1.00  0.00           N
ATOM    577  HN  MET A 620      52.930  34.850  51.430  1.00  0.00           H
ATOM    578  CA  MET A 620      52.170  35.760  53.160  1.00  0.00           C
ATOM    579  HA  MET A 620      51.100  35.740  53.290  1.00  0.00           H
ATOM    580  CB  MET A 620      52.830  34.530  53.880  1.00  0.00           C
ATOM    581  HB1 MET A 620      52.970  34.830  54.940  1.00  0.00           H
ATOM    582  HB2 MET A 620      53.810  34.310  53.420  1.00  0.00           H
ATOM    583  CG  MET A 620      52.030  33.240  53.820  1.00  0.00           C
ATOM    584  HG1 MET A 620      52.660  32.380  54.160  1.00  0.00           H
ATOM    585  HG2 MET A 620      51.820  33.090  52.740  1.00  0.00           H
ATOM    586  SD  MET A 620      50.590  33.240  55.000  1.00  0.00           S
ATOM    587  CE  MET A 620      51.370  32.990  56.610  1.00  0.00           C
ATOM    588  HE1 MET A 620      52.010  32.090  56.510  1.00  0.00           H
ATOM    589  HE2 MET A 620      50.560  32.960  57.380  1.00  0.00           H
ATOM    590  HE3 MET A 620      52.060  33.760  57.000  1.00  0.00           H
ATOM    591  C   MET A 620      52.600  37.090  53.750  1.00  0.00           C
ATOM    592  O   MET A 620      51.910  37.630  54.620  1.00  0.00           O
ATOM    593  N   SER A 621      53.780  37.670  53.370  1.00  0.00           N
ATOM    594  HN  SER A 621      54.360  37.130  52.760  1.00  0.00           H
ATOM    595  CA  SER A 621      54.330  38.820  54.090  1.00  0.00           C
ATOM    596  HA  SER A 621      54.160  38.720  55.160  1.00  0.00           H
ATOM    597  CB  SER A 621      55.870  39.010  53.890  1.00  0.00           C
ATOM    598  HB1 SER A 621      56.210  39.890  54.500  1.00  0.00           H
ATOM    599  HB2 SER A 621      56.060  39.250  52.830  1.00  0.00           H
ATOM    600  OG  SER A 621      56.550  37.870  54.370  1.00  0.00           O
ATOM    601  HG1 SER A 621      56.340  37.190  53.720  1.00  0.00           H
ATOM    602  C   SER A 621      53.730  40.160  53.870  1.00  0.00           C
ATOM    603  O   SER A 621      53.680  40.830  54.880  1.00  0.00           O
ATOM    604  N   PRO A 622      53.230  40.620  52.800  1.00  0.00           N
ATOM    605  CD  PRO A 622      53.570  40.200  51.490  1.00  0.00           C
ATOM    606  HD1 PRO A 622      52.880  39.420  51.110  1.00  0.00           H
ATOM    607  HD2 PRO A 622      54.660  40.070  51.320  1.00  0.00           H
ATOM    608  CA  PRO A 622      52.280  41.670  52.730  1.00  0.00           C
ATOM    609  HA  PRO A 622      52.750  42.580  53.110  1.00  0.00           H
ATOM    610  CB  PRO A 622      51.790  41.610  51.290  1.00  0.00           C
ATOM    611  HB1 PRO A 622      51.300  42.530  50.920  1.00  0.00           H
ATOM    612  HB2 PRO A 622      51.120  40.770  51.030  1.00  0.00           H
ATOM    613  CG  PRO A 622      53.160  41.390  50.620  1.00  0.00           C
ATOM    614  HG1 PRO A 622      53.060  41.120  49.550  1.00  0.00           H
ATOM    615  HG2 PRO A 622      53.900  42.220  50.740  1.00  0.00           H
ATOM    616  C   PRO A 622      51.040  41.520  53.590  1.00  0.00           C
ATOM    617  O   PRO A 622      50.550  42.530  54.090  1.00  0.00           O
ATOM    618  N   VAL A 623      50.490  40.370  53.830  1.00  0.00           N
ATOM    619  HN  VAL A 623      50.820  39.580  53.340  1.00  0.00           H
ATOM    620  CA  VAL A 623      49.430  40.210  54.840  1.00  0.00           C
ATOM    621  HA  VAL A 623      48.620  40.870  54.570  1.00  0.00           H
ATOM    622  CB  VAL A 623      48.780  38.820  54.750  1.00  0.00           C
ATOM    623  HB  VAL A 623      49.380  38.010  55.190  1.00  0.00           H
ATOM    624  CG1 VAL A 623      47.380  38.820  55.450  1.00  0.00           C
ATOM    625 HG11 VAL A 623      46.770  39.650  55.030  1.00  0.00           H
ATOM    626 HG12 VAL A 623      47.500  39.020  56.540  1.00  0.00           H
ATOM    627 HG13 VAL A 623      46.830  37.850  55.350  1.00  0.00           H
ATOM    628  CG2 VAL A 623      48.410  38.470  53.270  1.00  0.00           C
ATOM    629 HG21 VAL A 623      49.300  38.270  52.640  1.00  0.00           H
ATOM    630 HG22 VAL A 623      47.850  39.320  52.820  1.00  0.00           H
ATOM    631 HG23 VAL A 623      47.790  37.570  53.130  1.00  0.00           H
ATOM    632  C   VAL A 623      49.770  40.530  56.260  1.00  0.00           C
ATOM    633  O   VAL A 623      49.010  41.270  56.930  1.00  0.00           O
ATOM    634  N   ILE A 624      50.940  40.000  56.710  1.00  0.00           N
ATOM    635  HN  ILE A 624      51.350  39.240  56.220  1.00  0.00           H
ATOM    636  CA  ILE A 624      51.680  40.430  57.970  1.00  0.00           C
ATOM    637  HA  ILE A 624      51.000  40.230  58.790  1.00  0.00           H
ATOM    638  CB  ILE A 624      52.950  39.610  58.000  1.00  0.00           C
ATOM    639  HB  ILE A 624      53.590  39.860  57.130  1.00  0.00           H
ATOM    640  CG2 ILE A 624      53.760  40.020  59.270  1.00  0.00           C
ATOM    641 HG21 ILE A 624      54.790  39.620  59.200  1.00  0.00           H
ATOM    642 HG22 ILE A 624      53.360  39.630  60.230  1.00  0.00           H
ATOM    643 HG23 ILE A 624      53.990  41.110  59.340  1.00  0.00           H
ATOM    644  CG1 ILE A 624      52.700  38.090  58.020  1.00  0.00           C
ATOM    645 HG11 ILE A 624      52.090  37.780  57.140  1.00  0.00           H
ATOM    646 HG12 ILE A 624      52.120  37.900  58.940  1.00  0.00           H
ATOM    647  CD  ILE A 624      54.040  37.360  57.930  1.00  0.00           C
ATOM    648  HD1 ILE A 624      53.900  36.260  57.810  1.00  0.00           H
ATOM    649  HD2 ILE A 624      54.640  37.480  58.850  1.00  0.00           H
ATOM    650  HD3 ILE A 624      54.600  37.690  57.020  1.00  0.00           H
ATOM    651  C   ILE A 624      52.020  41.930  58.020  1.00  0.00           C
ATOM    652  O   ILE A 624      51.880  42.620  58.990  1.00  0.00           O
ATOM    653  N   THR A 625      52.520  42.420  56.890  1.00  0.00           N
ATOM    654  HN  THR A 625      52.660  41.870  56.080  1.00  0.00           H
ATOM    655  CA  THR A 625      52.810  43.810  56.640  1.00  0.00           C
ATOM    656  HA  THR A 625      53.500  44.010  57.450  1.00  0.00           H
ATOM    657  CB  THR A 625      53.560  44.310  55.390  1.00  0.00           C
ATOM    658  HB  THR A 625      52.880  44.460  54.520  1.00  0.00           H
ATOM    659  OG1 THR A 625      54.590  43.360  54.990  1.00  0.00           O
ATOM    660  HG1 THR A 625      54.120  42.540  55.120  1.00  0.00           H
ATOM    661  CG2 THR A 625      54.220  45.660  55.620  1.00  0.00           C
ATOM    662 HG21 THR A 625      55.160  45.640  56.210  1.00  0.00           H
ATOM    663 HG22 THR A 625      53.530  46.360  56.150  1.00  0.00           H
ATOM    664 HG23 THR A 625      54.430  46.130  54.640  1.00  0.00           H
ATOM    665  C   THR A 625      51.670  44.810  56.870  1.00  0.00           C
ATOM    666  O   THR A 625      51.760  45.680  57.740  1.00  0.00           O
ATOM    667  N   PHE A 626      50.530  44.560  56.150  1.00  0.00           N
ATOM    668  HN  PHE A 626      50.410  43.830  55.480  1.00  0.00           H
ATOM    669  CA  PHE A 626      49.300  45.290  56.420  1.00  0.00           C
ATOM    670  HA  PHE A 626      49.450  46.320  56.160  1.00  0.00           H
ATOM    671  CB  PHE A 626      48.300  44.660  55.430  1.00  0.00           C
ATOM    672  HB1 PHE A 626      48.400  43.560  55.540  1.00  0.00           H
ATOM    673  HB2 PHE A 626      48.610  44.870  54.380  1.00  0.00           H
ATOM    674  CG  PHE A 626      46.860  44.960  55.600  1.00  0.00           C
ATOM    675  CD1 PHE A 626      46.020  44.060  56.330  1.00  0.00           C
ATOM    676  HD1 PHE A 626      46.490  43.190  56.770  1.00  0.00           H
ATOM    677  CE1 PHE A 626      44.620  44.260  56.380  1.00  0.00           C
ATOM    678  HE1 PHE A 626      44.010  43.640  57.030  1.00  0.00           H
ATOM    679  CZ  PHE A 626      43.990  45.260  55.690  1.00  0.00           C
ATOM    680  HZ  PHE A 626      42.920  45.430  55.770  1.00  0.00           H
ATOM    681  CD2 PHE A 626      46.230  46.050  54.940  1.00  0.00           C
ATOM    682  HD2 PHE A 626      46.880  46.750  54.440  1.00  0.00           H
ATOM    683  CE2 PHE A 626      44.830  46.180  54.970  1.00  0.00           C
ATOM    684  HE2 PHE A 626      44.310  46.990  54.490  1.00  0.00           H
ATOM    685  C   PHE A 626      48.810  45.130  57.860  1.00  0.00           C
ATOM    686  O   PHE A 626      48.430  46.080  58.510  1.00  0.00           O
ATOM    687  N   GLY A 627      48.830  43.930  58.500  1.00  0.00           N
ATOM    688  HN  GLY A 627      49.260  43.190  57.990  1.00  0.00           H
ATOM    689  CA  GLY A 627      48.410  43.630  59.920  1.00  0.00           C
ATOM    690  HA1 GLY A 627      48.510  42.570  60.060  1.00  0.00           H
ATOM    691  HA2 GLY A 627      47.400  43.980  60.100  1.00  0.00           H
ATOM    692  C   GLY A 627      49.320  44.430  60.860  1.00  0.00           C
ATOM    693  O   GLY A 627      48.810  44.970  61.860  1.00  0.00           O
ATOM    694  N   GLY A 628      50.670  44.420  60.620  1.00  0.00           N
ATOM    695  HN  GLY A 628      51.130  43.830  59.960  1.00  0.00           H
ATOM    696  CA  GLY A 628      51.670  45.050  61.430  1.00  0.00           C
ATOM    697  HA1 GLY A 628      52.660  44.820  61.070  1.00  0.00           H
ATOM    698  HA2 GLY A 628      51.500  44.810  62.480  1.00  0.00           H
ATOM    699  C   GLY A 628      51.600  46.500  61.450  1.00  0.00           C
ATOM    700  O   GLY A 628      51.620  47.100  62.550  1.00  0.00           O
ATOM    701  N   LEU A 629      51.370  47.060  60.200  1.00  0.00           N
ATOM    702  HN  LEU A 629      51.580  46.480  59.410  1.00  0.00           H
ATOM    703  CA  LEU A 629      50.900  48.480  60.050  1.00  0.00           C
ATOM    704  HA  LEU A 629      51.570  48.930  60.770  1.00  0.00           H
ATOM    705  CB  LEU A 629      51.180  49.180  58.730  1.00  0.00           C
ATOM    706  HB1 LEU A 629      50.440  50.010  58.580  1.00  0.00           H
ATOM    707  HB2 LEU A 629      50.860  48.510  57.890  1.00  0.00           H
ATOM    708  CG  LEU A 629      52.590  49.720  58.560  1.00  0.00           C
ATOM    709  HG  LEU A 629      52.540  50.190  57.550  1.00  0.00           H
ATOM    710  CD1 LEU A 629      53.000  50.800  59.600  1.00  0.00           C
ATOM    711 HD11 LEU A 629      52.140  51.460  59.850  1.00  0.00           H
ATOM    712 HD12 LEU A 629      53.840  51.420  59.230  1.00  0.00           H
ATOM    713 HD13 LEU A 629      53.290  50.290  60.530  1.00  0.00           H
ATOM    714  CD2 LEU A 629      53.660  48.630  58.550  1.00  0.00           C
ATOM    715 HD21 LEU A 629      53.360  47.650  58.100  1.00  0.00           H
ATOM    716 HD22 LEU A 629      53.920  48.410  59.600  1.00  0.00           H
ATOM    717 HD23 LEU A 629      54.600  49.050  58.150  1.00  0.00           H
ATOM    718  C   LEU A 629      49.570  48.820  60.640  1.00  0.00           C
ATOM    719  O   LEU A 629      49.490  49.880  61.290  1.00  0.00           O
ATOM    720  N   LEU A 630      48.440  48.060  60.460  1.00  0.00           N
ATOM    721  HN  LEU A 630      48.570  47.290  59.840  1.00  0.00           H
ATOM    722  CA  LEU A 630      47.150  48.220  61.100  1.00  0.00           C
ATOM    723  HA  LEU A 630      46.660  49.130  60.790  1.00  0.00           H
ATOM    724  CB  LEU A 630      46.400  46.980  60.630  1.00  0.00           C
ATOM    725  HB1 LEU A 630      46.890  46.020  60.890  1.00  0.00           H
ATOM    726  HB2 LEU A 630      46.350  47.140  59.540  1.00  0.00           H
ATOM    727  CG  LEU A 630      44.880  46.890  61.070  1.00  0.00           C
ATOM    728  HG  LEU A 630      44.880  46.820  62.180  1.00  0.00           H
ATOM    729  CD1 LEU A 630      44.050  48.050  60.690  1.00  0.00           C
ATOM    730 HD11 LEU A 630      44.160  48.240  59.600  1.00  0.00           H
ATOM    731 HD12 LEU A 630      44.480  48.950  61.190  1.00  0.00           H
ATOM    732 HD13 LEU A 630      42.970  47.830  60.880  1.00  0.00           H
ATOM    733  CD2 LEU A 630      44.140  45.610  60.630  1.00  0.00           C
ATOM    734 HD21 LEU A 630      44.760  44.740  60.920  1.00  0.00           H
ATOM    735 HD22 LEU A 630      44.020  45.540  59.540  1.00  0.00           H
ATOM    736 HD23 LEU A 630      43.090  45.600  61.000  1.00  0.00           H
ATOM    737  C   LEU A 630      47.300  48.220  62.620  1.00  0.00           C
ATOM    738  O   LEU A 630      46.820  49.110  63.290  1.00  0.00           O
ATOM    739  N   GLY A 631      48.120  47.290  63.300  1.00  0.00           N
ATOM    740  HN  GLY A 631      48.310  46.450  62.790  1.00  0.00           H
ATOM    741  CA  GLY A 631      48.240  47.390  64.770  1.00  0.00           C
ATOM    742  HA1 GLY A 631      48.900  46.630  65.150  1.00  0.00           H
ATOM    743  HA2 GLY A 631      47.260  47.450  65.200  1.00  0.00           H
ATOM    744  C   GLY A 631      48.960  48.610  65.210  1.00  0.00           C
ATOM    745  O   GLY A 631      48.700  49.180  66.270  1.00  0.00           O
ATOM    746  N   GLU A 632      49.920  49.120  64.420  1.00  0.00           N
ATOM    747  HN  GLU A 632      50.250  48.590  63.640  1.00  0.00           H
ATOM    748  CA  GLU A 632      50.470  50.420  64.660  1.00  0.00           C
ATOM    749  HA  GLU A 632      50.750  50.460  65.700  1.00  0.00           H
ATOM    750  CB  GLU A 632      51.700  50.740  63.850  1.00  0.00           C
ATOM    751  HB1 GLU A 632      52.050  51.800  63.890  1.00  0.00           H
ATOM    752  HB2 GLU A 632      51.490  50.560  62.780  1.00  0.00           H
ATOM    753  CG  GLU A 632      52.870  49.870  64.410  1.00  0.00           C
ATOM    754  HG1 GLU A 632      53.830  49.990  63.860  1.00  0.00           H
ATOM    755  HG2 GLU A 632      52.560  48.810  64.440  1.00  0.00           H
ATOM    756  CD  GLU A 632      53.220  50.200  65.800  1.00  0.00           C
ATOM    757  OE1 GLU A 632      53.830  51.250  66.110  1.00  0.00           O
ATOM    758  OE2 GLU A 632      52.850  49.390  66.730  1.00  0.00           O
ATOM    759  C   GLU A 632      49.420  51.570  64.560  1.00  0.00           C
ATOM    760  O   GLU A 632      49.340  52.410  65.460  1.00  0.00           O
ATOM    761  N   ALA A 633      48.590  51.510  63.480  1.00  0.00           N
ATOM    762  HN  ALA A 633      48.800  50.830  62.780  1.00  0.00           H
ATOM    763  CA  ALA A 633      47.410  52.440  63.390  1.00  0.00           C
ATOM    764  HA  ALA A 633      47.750  53.450  63.390  1.00  0.00           H
ATOM    765  CB  ALA A 633      46.780  52.230  61.970  1.00  0.00           C
ATOM    766  HB1 ALA A 633      47.570  52.320  61.200  1.00  0.00           H
ATOM    767  HB2 ALA A 633      45.980  53.000  61.770  1.00  0.00           H
ATOM    768  HB3 ALA A 633      46.350  51.220  61.860  1.00  0.00           H
ATOM    769  C   ALA A 633      46.280  52.410  64.380  1.00  0.00           C
ATOM    770  O   ALA A 633      45.700  53.430  64.720  1.00  0.00           O
ATOM    771  N   THR A 634      46.040  51.230  64.900  1.00  0.00           N
ATOM    772  HN  THR A 634      46.490  50.470  64.450  1.00  0.00           H
ATOM    773  CA  THR A 634      44.870  50.940  65.830  1.00  0.00           C
ATOM    774  HA  THR A 634      44.080  51.680  65.720  1.00  0.00           H
ATOM    775  CB  THR A 634      44.080  49.660  65.530  1.00  0.00           C
ATOM    776  HB  THR A 634      43.260  49.650  66.280  1.00  0.00           H
ATOM    777  OG1 THR A 634      44.710  48.420  65.600  1.00  0.00           O
ATOM    778  HG1 THR A 634      45.140  48.290  64.750  1.00  0.00           H
ATOM    779  CG2 THR A 634      43.390  49.840  64.130  1.00  0.00           C
ATOM    780 HG21 THR A 634      43.020  50.880  64.020  1.00  0.00           H
ATOM    781 HG22 THR A 634      42.580  49.080  64.160  1.00  0.00           H
ATOM    782 HG23 THR A 634      44.000  49.590  63.240  1.00  0.00           H
ATOM    783  C   THR A 634      45.270  50.910  67.330  1.00  0.00           C
ATOM    784  O   THR A 634      44.450  50.670  68.170  1.00  0.00           O
ATOM    785  N   GLU A 635      46.490  51.240  67.590  1.00  0.00           N
ATOM    786  HN  GLU A 635      47.080  51.690  66.930  1.00  0.00           H
ATOM    787  CA  GLU A 635      47.030  51.250  68.930  1.00  0.00           C
ATOM    788  HA  GLU A 635      48.100  51.350  68.840  1.00  0.00           H
ATOM    789  CB  GLU A 635      46.620  52.460  69.800  1.00  0.00           C
ATOM    790  HB1 GLU A 635      46.870  52.220  70.860  1.00  0.00           H
ATOM    791  HB2 GLU A 635      45.530  52.630  69.830  1.00  0.00           H
ATOM    792  CG  GLU A 635      47.360  53.810  69.450  1.00  0.00           C
ATOM    793  HG1 GLU A 635      47.080  54.150  68.430  1.00  0.00           H
ATOM    794  HG2 GLU A 635      48.470  53.790  69.590  1.00  0.00           H
ATOM    795  CD  GLU A 635      46.910  55.050  70.280  1.00  0.00           C
ATOM    796  OE1 GLU A 635      45.710  55.400  70.330  1.00  0.00           O
ATOM    797  OE2 GLU A 635      47.770  55.700  70.960  1.00  0.00           O
ATOM    798  C   GLU A 635      47.100  49.920  69.690  1.00  0.00           C
ATOM    799  O   GLU A 635      46.950  49.800  70.870  1.00  0.00           O
ATOM    800  N   GLY A 636      47.290  48.910  68.790  1.00  0.00           N
ATOM    801  HN  GLY A 636      47.560  49.180  67.860  1.00  0.00           H
ATOM    802  CA  GLY A 636      47.420  47.510  69.120  1.00  0.00           C
ATOM    803  HA1 GLY A 636      47.750  47.480  70.150  1.00  0.00           H
ATOM    804  HA2 GLY A 636      48.180  47.110  68.470  1.00  0.00           H
ATOM    805  C   GLY A 636      46.130  46.550  69.040  1.00  0.00           C
ATOM    806  O   GLY A 636      46.060  45.570  69.720  1.00  0.00           O
ATOM    807  N   ARG A 637      45.040  47.030  68.430  1.00  0.00           N
ATOM    808  HN  ARG A 637      45.060  47.790  67.780  1.00  0.00           H
ATOM    809  CA  ARG A 637      43.790  46.400  68.680  1.00  0.00           C
ATOM    810  HA  ARG A 637      43.760  45.950  69.660  1.00  0.00           H
ATOM    811  CB  ARG A 637      42.660  47.410  68.540  1.00  0.00           C
ATOM    812  HB1 ARG A 637      41.720  46.830  68.580  1.00  0.00           H
ATOM    813  HB2 ARG A 637      42.800  47.940  67.570  1.00  0.00           H
ATOM    814  CG  ARG A 637      42.640  48.550  69.550  1.00  0.00           C
ATOM    815  HG1 ARG A 637      42.270  49.480  69.080  1.00  0.00           H
ATOM    816  HG2 ARG A 637      43.680  48.700  69.920  1.00  0.00           H
ATOM    817  CD  ARG A 637      41.680  48.470  70.730  1.00  0.00           C
ATOM    818  HD1 ARG A 637      40.690  48.140  70.310  1.00  0.00           H
ATOM    819  HD2 ARG A 637      41.690  49.470  71.200  1.00  0.00           H
ATOM    820  NE  ARG A 637      42.180  47.550  71.800  1.00  0.00           N
ATOM    821  HE  ARG A 637      43.000  47.000  71.630  1.00  0.00           H
ATOM    822  CZ  ARG A 637      41.610  47.470  72.980  1.00  0.00           C
ATOM    823  NH1 ARG A 637      42.380  47.020  74.000  1.00  0.00           N
ATOM    824 HH11 ARG A 637      43.330  47.250  73.810  1.00  0.00           H
ATOM    825 HH12 ARG A 637      42.070  47.100  74.940  1.00  0.00           H
ATOM    826  NH2 ARG A 637      40.400  47.840  73.190  1.00  0.00           N
ATOM    827 HH21 ARG A 637      39.850  48.220  72.440  1.00  0.00           H
ATOM    828 HH22 ARG A 637      39.840  47.530  73.960  1.00  0.00           H
ATOM    829  C   ARG A 637      43.560  45.240  67.720  1.00  0.00           C
ATOM    830  O   ARG A 637      42.850  44.310  68.000  1.00  0.00           O
ATOM    831  N   ILE A 638      44.150  45.350  66.520  1.00  0.00           N
ATOM    832  HN  ILE A 638      44.730  46.140  66.350  1.00  0.00           H
ATOM    833  CA  ILE A 638      43.940  44.310  65.510  1.00  0.00           C
ATOM    834  HA  ILE A 638      43.780  43.340  65.950  1.00  0.00           H
ATOM    835  CB  ILE A 638      42.860  44.690  64.460  1.00  0.00           C
ATOM    836  HB  ILE A 638      43.400  44.920  63.510  1.00  0.00           H
ATOM    837  CG2 ILE A 638      42.020  43.410  64.130  1.00  0.00           C
ATOM    838 HG21 ILE A 638      41.390  43.110  64.980  1.00  0.00           H
ATOM    839 HG22 ILE A 638      42.610  42.540  63.760  1.00  0.00           H
ATOM    840 HG23 ILE A 638      41.320  43.590  63.290  1.00  0.00           H
ATOM    841  CG1 ILE A 638      41.920  45.850  64.860  1.00  0.00           C
ATOM    842 HG11 ILE A 638      42.570  46.740  65.020  1.00  0.00           H
ATOM    843 HG12 ILE A 638      41.430  45.680  65.850  1.00  0.00           H
ATOM    844  CD  ILE A 638      40.780  46.130  63.860  1.00  0.00           C
ATOM    845  HD1 ILE A 638      39.930  45.460  64.120  1.00  0.00           H
ATOM    846  HD2 ILE A 638      41.110  45.890  62.820  1.00  0.00           H
ATOM    847  HD3 ILE A 638      40.510  47.200  63.970  1.00  0.00           H
ATOM    848  C   ILE A 638      45.300  44.340  64.830  1.00  0.00           C
ATOM    849  O   ILE A 638      45.920  45.360  64.610  1.00  0.00           O
ATOM    850  N   SER A 639      45.780  43.100  64.420  1.00  0.00           N
ATOM    851  HN  SER A 639      45.360  42.210  64.520  1.00  0.00           H
ATOM    852  CA  SER A 639      47.150  43.070  63.760  1.00  0.00           C
ATOM    853  HA  SER A 639      47.060  43.860  63.020  1.00  0.00           H
ATOM    854  CB  SER A 639      48.370  43.480  64.750  1.00  0.00           C
ATOM    855  HB1 SER A 639      48.570  42.610  65.410  1.00  0.00           H
ATOM    856  HB2 SER A 639      48.100  44.380  65.340  1.00  0.00           H
ATOM    857  OG  SER A 639      49.650  43.720  64.050  1.00  0.00           O
ATOM    858  HG1 SER A 639      49.460  44.470  63.490  1.00  0.00           H
ATOM    859  C   SER A 639      47.370  41.890  62.800  1.00  0.00           C
ATOM    860  O   SER A 639      46.600  41.440  61.970  1.00  0.00           O
ATOM    861  N   ALA A 640      48.560  41.280  62.990  1.00  0.00           N
ATOM    862  HN  ALA A 640      49.130  41.550  63.760  1.00  0.00           H
ATOM    863  CA  ALA A 640      49.150  40.210  62.170  1.00  0.00           C
ATOM    864  HA  ALA A 640      49.360  40.640  61.210  1.00  0.00           H
ATOM    865  CB  ALA A 640      50.540  39.900  62.860  1.00  0.00           C
ATOM    866  HB1 ALA A 640      50.940  38.980  62.390  1.00  0.00           H
ATOM    867  HB2 ALA A 640      50.520  39.710  63.950  1.00  0.00           H
ATOM    868  HB3 ALA A 640      51.190  40.790  62.690  1.00  0.00           H
ATOM    869  C   ALA A 640      48.250  38.990  61.970  1.00  0.00           C
ATOM    870  O   ALA A 640      48.050  38.580  60.820  1.00  0.00           O
ATOM    871  N   ILE A 641      47.790  38.380  63.060  1.00  0.00           N
ATOM    872  HN  ILE A 641      48.060  38.640  63.980  1.00  0.00           H
ATOM    873  CA  ILE A 641      47.060  37.160  63.000  1.00  0.00           C
ATOM    874  HA  ILE A 641      47.560  36.500  62.310  1.00  0.00           H
ATOM    875  CB  ILE A 641      47.220  36.410  64.380  1.00  0.00           C
ATOM    876  HB  ILE A 641      48.250  36.740  64.640  1.00  0.00           H
ATOM    877  CG2 ILE A 641      46.160  36.840  65.430  1.00  0.00           C
ATOM    878 HG21 ILE A 641      46.380  36.620  66.490  1.00  0.00           H
ATOM    879 HG22 ILE A 641      45.160  36.360  65.270  1.00  0.00           H
ATOM    880 HG23 ILE A 641      45.960  37.930  65.500  1.00  0.00           H
ATOM    881  CG1 ILE A 641      47.080  34.910  63.970  1.00  0.00           C
ATOM    882 HG11 ILE A 641      46.220  34.640  63.310  1.00  0.00           H
ATOM    883 HG12 ILE A 641      46.900  34.370  64.930  1.00  0.00           H
ATOM    884  CD  ILE A 641      48.460  34.320  63.510  1.00  0.00           C
ATOM    885  HD1 ILE A 641      48.490  33.230  63.750  1.00  0.00           H
ATOM    886  HD2 ILE A 641      49.310  34.940  63.860  1.00  0.00           H
ATOM    887  HD3 ILE A 641      48.400  34.290  62.400  1.00  0.00           H
ATOM    888  C   ILE A 641      45.630  37.280  62.490  1.00  0.00           C
ATOM    889  O   ILE A 641      45.150  36.440  61.790  1.00  0.00           O
ATOM    890  N   GLU A 642      44.880  38.350  62.910  1.00  0.00           N
ATOM    891  HN  GLU A 642      45.180  39.100  63.510  1.00  0.00           H
ATOM    892  CA  GLU A 642      43.540  38.570  62.450  1.00  0.00           C
ATOM    893  HA  GLU A 642      42.990  37.670  62.710  1.00  0.00           H
ATOM    894  CB  GLU A 642      42.930  39.750  63.200  1.00  0.00           C
ATOM    895  HB1 GLU A 642      41.820  39.860  63.030  1.00  0.00           H
ATOM    896  HB2 GLU A 642      43.330  40.750  62.920  1.00  0.00           H
ATOM    897  CG  GLU A 642      43.080  39.680  64.760  1.00  0.00           C
ATOM    898  HG1 GLU A 642      43.070  38.640  65.140  1.00  0.00           H
ATOM    899  HG2 GLU A 642      42.180  40.160  65.220  1.00  0.00           H
ATOM    900  CD  GLU A 642      44.400  40.230  65.400  1.00  0.00           C
ATOM    901  OE1 GLU A 642      44.350  40.860  66.460  1.00  0.00           O
ATOM    902  OE2 GLU A 642      45.450  40.200  64.650  1.00  0.00           O
ATOM    903  C   GLU A 642      43.430  38.790  60.990  1.00  0.00           C
ATOM    904  O   GLU A 642      42.520  38.320  60.370  1.00  0.00           O
ATOM    905  N   SER A 643      44.460  39.580  60.440  1.00  0.00           N
ATOM    906  HN  SER A 643      45.110  40.000  61.060  1.00  0.00           H
ATOM    907  CA  SER A 643      44.680  39.750  59.050  1.00  0.00           C
ATOM    908  HA  SER A 643      43.790  40.200  58.640  1.00  0.00           H
ATOM    909  CB  SER A 643      45.870  40.670  58.770  1.00  0.00           C
ATOM    910  HB1 SER A 643      46.140  40.620  57.690  1.00  0.00           H
ATOM    911  HB2 SER A 643      46.770  40.340  59.330  1.00  0.00           H
ATOM    912  OG  SER A 643      45.530  42.000  59.020  1.00  0.00           O
ATOM    913  HG1 SER A 643      45.420  42.110  59.960  1.00  0.00           H
ATOM    914  C   SER A 643      44.910  38.470  58.270  1.00  0.00           C
ATOM    915  O   SER A 643      44.250  38.330  57.220  1.00  0.00           O
ATOM    916  N   LEU A 644      45.700  37.480  58.790  1.00  0.00           N
ATOM    917  HN  LEU A 644      46.170  37.640  59.660  1.00  0.00           H
ATOM    918  CA  LEU A 644      45.900  36.140  58.290  1.00  0.00           C
ATOM    919  HA  LEU A 644      46.070  36.160  57.220  1.00  0.00           H
ATOM    920  CB  LEU A 644      47.080  35.420  59.010  1.00  0.00           C
ATOM    921  HB1 LEU A 644      47.010  34.340  58.750  1.00  0.00           H
ATOM    922  HB2 LEU A 644      46.890  35.600  60.090  1.00  0.00           H
ATOM    923  CG  LEU A 644      48.460  36.030  58.760  1.00  0.00           C
ATOM    924  HG  LEU A 644      48.460  37.090  59.090  1.00  0.00           H
ATOM    925  CD1 LEU A 644      49.530  35.250  59.410  1.00  0.00           C
ATOM    926 HD11 LEU A 644      49.490  35.610  60.460  1.00  0.00           H
ATOM    927 HD12 LEU A 644      50.550  35.430  59.050  1.00  0.00           H
ATOM    928 HD13 LEU A 644      49.400  34.150  59.340  1.00  0.00           H
ATOM    929  CD2 LEU A 644      48.890  35.870  57.300  1.00  0.00           C
ATOM    930 HD21 LEU A 644      49.870  36.370  57.150  1.00  0.00           H
ATOM    931 HD22 LEU A 644      48.050  36.210  56.650  1.00  0.00           H
ATOM    932 HD23 LEU A 644      49.040  34.780  57.130  1.00  0.00           H
ATOM    933  C   LEU A 644      44.630  35.350  58.500  1.00  0.00           C
ATOM    934  O   LEU A 644      44.270  34.800  57.500  1.00  0.00           O
ATOM    935  N   PHE A 645      43.850  35.440  59.600  1.00  0.00           N
ATOM    936  HN  PHE A 645      44.210  35.910  60.420  1.00  0.00           H
ATOM    937  CA  PHE A 645      42.510  34.880  59.500  1.00  0.00           C
ATOM    938  HA  PHE A 645      42.650  33.870  59.130  1.00  0.00           H
ATOM    939  CB  PHE A 645      41.980  34.630  60.870  1.00  0.00           C
ATOM    940  HB1 PHE A 645      42.080  35.620  61.360  1.00  0.00           H
ATOM    941  HB2 PHE A 645      42.720  33.910  61.270  1.00  0.00           H
ATOM    942  CG  PHE A 645      40.460  34.190  60.970  1.00  0.00           C
ATOM    943  CD1 PHE A 645      39.710  34.550  62.080  1.00  0.00           C
ATOM    944  HD1 PHE A 645      40.070  35.290  62.780  1.00  0.00           H
ATOM    945  CE1 PHE A 645      38.470  34.030  62.300  1.00  0.00           C
ATOM    946  HE1 PHE A 645      37.920  34.410  63.140  1.00  0.00           H
ATOM    947  CZ  PHE A 645      37.960  33.040  61.390  1.00  0.00           C
ATOM    948  HZ  PHE A 645      36.980  32.620  61.520  1.00  0.00           H
ATOM    949  CD2 PHE A 645      40.000  33.230  60.040  1.00  0.00           C
ATOM    950  HD2 PHE A 645      40.670  32.940  59.240  1.00  0.00           H
ATOM    951  CE2 PHE A 645      38.720  32.710  60.270  1.00  0.00           C
ATOM    952  HE2 PHE A 645      38.300  31.950  59.640  1.00  0.00           H
ATOM    953  C   PHE A 645      41.520  35.600  58.500  1.00  0.00           C
ATOM    954  O   PHE A 645      40.970  34.880  57.610  1.00  0.00           O
ATOM    955  N   GLY A 646      41.310  36.940  58.460  1.00  0.00           N
ATOM    956  HN  GLY A 646      41.730  37.470  59.190  1.00  0.00           H
ATOM    957  CA  GLY A 646      40.600  37.680  57.430  1.00  0.00           C
ATOM    958  HA1 GLY A 646      40.490  38.730  57.660  1.00  0.00           H
ATOM    959  HA2 GLY A 646      39.580  37.330  57.530  1.00  0.00           H
ATOM    960  C   GLY A 646      40.800  37.470  56.000  1.00  0.00           C
ATOM    961  O   GLY A 646      39.830  37.150  55.290  1.00  0.00           O
ATOM    962  N   ALA A 647      42.070  37.620  55.540  1.00  0.00           N
ATOM    963  HN  ALA A 647      42.820  37.780  56.170  1.00  0.00           H
ATOM    964  CA  ALA A 647      42.420  37.250  54.210  1.00  0.00           C
ATOM    965  HA  ALA A 647      41.790  37.830  53.540  1.00  0.00           H
ATOM    966  CB  ALA A 647      43.960  37.510  53.980  1.00  0.00           C
ATOM    967  HB1 ALA A 647      44.290  37.280  52.940  1.00  0.00           H
ATOM    968  HB2 ALA A 647      44.540  36.900  54.710  1.00  0.00           H
ATOM    969  HB3 ALA A 647      44.010  38.580  54.290  1.00  0.00           H
ATOM    970  C   ALA A 647      42.120  35.780  53.780  1.00  0.00           C
ATOM    971  O   ALA A 647      41.410  35.560  52.780  1.00  0.00           O
ATOM    972  N   SER A 648      42.530  34.780  54.620  1.00  0.00           N
ATOM    973  HN  SER A 648      42.880  35.030  55.520  1.00  0.00           H
ATOM    974  CA  SER A 648      42.180  33.380  54.500  1.00  0.00           C
ATOM    975  HA  SER A 648      42.520  33.090  53.520  1.00  0.00           H
ATOM    976  CB  SER A 648      42.870  32.390  55.460  1.00  0.00           C
ATOM    977  HB1 SER A 648      43.960  32.510  55.310  1.00  0.00           H
ATOM    978  HB2 SER A 648      42.520  31.350  55.340  1.00  0.00           H
ATOM    979  OG  SER A 648      42.660  32.790  56.770  1.00  0.00           O
ATOM    980  HG1 SER A 648      43.230  33.530  57.030  1.00  0.00           H
ATOM    981  C   SER A 648      40.650  33.100  54.410  1.00  0.00           C
ATOM    982  O   SER A 648      40.210  32.490  53.470  1.00  0.00           O
ATOM    983  N   LEU A 649      39.830  33.630  55.370  1.00  0.00           N
ATOM    984  HN  LEU A 649      40.230  33.990  56.220  1.00  0.00           H
ATOM    985  CA  LEU A 649      38.370  33.540  55.420  1.00  0.00           C
ATOM    986  HA  LEU A 649      38.200  32.490  55.290  1.00  0.00           H
ATOM    987  CB  LEU A 649      37.920  34.120  56.840  1.00  0.00           C
ATOM    988  HB1 LEU A 649      38.160  35.200  56.860  1.00  0.00           H
ATOM    989  HB2 LEU A 649      38.400  33.570  57.670  1.00  0.00           H
ATOM    990  CG  LEU A 649      36.410  33.980  56.970  1.00  0.00           C
ATOM    991  HG  LEU A 649      35.960  34.790  56.380  1.00  0.00           H
ATOM    992  CD1 LEU A 649      35.910  32.630  56.520  1.00  0.00           C
ATOM    993 HD11 LEU A 649      35.930  32.430  55.430  1.00  0.00           H
ATOM    994 HD12 LEU A 649      34.840  32.490  56.810  1.00  0.00           H
ATOM    995 HD13 LEU A 649      36.440  31.740  56.920  1.00  0.00           H
ATOM    996  CD2 LEU A 649      35.840  34.330  58.380  1.00  0.00           C
ATOM    997 HD21 LEU A 649      34.730  34.440  58.310  1.00  0.00           H
ATOM    998 HD22 LEU A 649      36.220  35.310  58.710  1.00  0.00           H
ATOM    999 HD23 LEU A 649      36.160  33.620  59.180  1.00  0.00           H
ATOM   1000  C   LEU A 649      37.770  34.180  54.190  1.00  0.00           C
ATOM   1001  O   LEU A 649      36.950  33.620  53.460  1.00  0.00           O
ATOM   1002  N   THR A 650      38.190  35.410  53.790  1.00  0.00           N
ATOM   1003  HN  THR A 650      38.910  35.860  54.310  1.00  0.00           H
ATOM   1004  CA  THR A 650      37.820  35.920  52.480  1.00  0.00           C
ATOM   1005  HA  THR A 650      36.750  35.910  52.440  1.00  0.00           H
ATOM   1006  CB  THR A 650      38.400  37.370  52.150  1.00  0.00           C
ATOM   1007  HB  THR A 650      39.510  37.360  52.050  1.00  0.00           H
ATOM   1008  OG1 THR A 650      38.030  38.270  53.180  1.00  0.00           O
ATOM   1009  HG1 THR A 650      38.580  38.030  53.920  1.00  0.00           H
ATOM   1010  CG2 THR A 650      37.710  37.760  50.780  1.00  0.00           C
ATOM   1011 HG21 THR A 650      37.960  38.830  50.630  1.00  0.00           H
ATOM   1012 HG22 THR A 650      36.620  37.750  50.940  1.00  0.00           H
ATOM   1013 HG23 THR A 650      38.030  37.240  49.860  1.00  0.00           H
ATOM   1014  C   THR A 650      38.150  35.110  51.270  1.00  0.00           C
ATOM   1015  O   THR A 650      37.330  34.820  50.350  1.00  0.00           O
ATOM   1016  N   GLY A 651      39.460  34.740  51.130  1.00  0.00           N
ATOM   1017  HN  GLY A 651      40.150  34.990  51.790  1.00  0.00           H
ATOM   1018  CA  GLY A 651      39.930  34.150  49.890  1.00  0.00           C
ATOM   1019  HA1 GLY A 651      41.010  34.070  49.990  1.00  0.00           H
ATOM   1020  HA2 GLY A 651      39.620  34.820  49.110  1.00  0.00           H
ATOM   1021  C   GLY A 651      39.490  32.790  49.560  1.00  0.00           C
ATOM   1022  O   GLY A 651      39.390  32.460  48.380  1.00  0.00           O
ATOM   1023  N   ILE A 652      39.130  31.970  50.530  1.00  0.00           N
ATOM   1024  HN  ILE A 652      39.240  32.220  51.500  1.00  0.00           H
ATOM   1025  CA  ILE A 652      38.690  30.620  50.220  1.00  0.00           C
ATOM   1026  HA  ILE A 652      39.410  30.160  49.550  1.00  0.00           H
ATOM   1027  CB  ILE A 652      38.600  29.770  51.510  1.00  0.00           C
ATOM   1028  HB  ILE A 652      38.290  30.450  52.330  1.00  0.00           H
ATOM   1029  CG2 ILE A 652      37.680  28.570  51.430  1.00  0.00           C
ATOM   1030 HG21 ILE A 652      36.650  28.960  51.550  1.00  0.00           H
ATOM   1031 HG22 ILE A 652      37.870  27.950  52.330  1.00  0.00           H
ATOM   1032 HG23 ILE A 652      37.770  28.030  50.450  1.00  0.00           H
ATOM   1033  CG1 ILE A 652      40.000  29.310  52.010  1.00  0.00           C
ATOM   1034 HG11 ILE A 652      40.670  30.180  51.810  1.00  0.00           H
ATOM   1035 HG12 ILE A 652      40.340  28.430  51.430  1.00  0.00           H
ATOM   1036  CD  ILE A 652      40.250  29.020  53.540  1.00  0.00           C
ATOM   1037  HD1 ILE A 652      40.000  29.950  54.100  1.00  0.00           H
ATOM   1038  HD2 ILE A 652      41.330  28.810  53.700  1.00  0.00           H
ATOM   1039  HD3 ILE A 652      39.610  28.220  53.950  1.00  0.00           H
ATOM   1040  C   ILE A 652      37.330  30.640  49.480  1.00  0.00           C
ATOM   1041  O   ILE A 652      37.250  30.120  48.350  1.00  0.00           O
ATOM   1042  N   ALA A 653      36.330  31.350  50.010  1.00  0.00           N
ATOM   1043  HN  ALA A 653      36.400  31.820  50.880  1.00  0.00           H
ATOM   1044  CA  ALA A 653      35.040  31.520  49.350  1.00  0.00           C
ATOM   1045  HA  ALA A 653      34.720  30.520  49.060  1.00  0.00           H
ATOM   1046  CB  ALA A 653      34.130  32.190  50.300  1.00  0.00           C
ATOM   1047  HB1 ALA A 653      33.820  31.670  51.220  1.00  0.00           H
ATOM   1048  HB2 ALA A 653      33.130  32.340  49.850  1.00  0.00           H
ATOM   1049  HB3 ALA A 653      34.450  33.240  50.480  1.00  0.00           H
ATOM   1050  C   ALA A 653      35.240  32.280  48.020  1.00  0.00           C
ATOM   1051  O   ALA A 653      34.600  31.860  47.060  1.00  0.00           O
ATOM   1052  N   TYR A 654      36.090  33.360  47.970  1.00  0.00           N
ATOM   1053  HN  TYR A 654      36.690  33.450  48.770  1.00  0.00           H
ATOM   1054  CA  TYR A 654      36.260  34.110  46.810  1.00  0.00           C
ATOM   1055  HA  TYR A 654      35.290  34.490  46.530  1.00  0.00           H
ATOM   1056  CB  TYR A 654      37.230  35.330  47.160  1.00  0.00           C
ATOM   1057  HB1 TYR A 654      38.200  34.890  47.510  1.00  0.00           H
ATOM   1058  HB2 TYR A 654      36.840  35.910  48.030  1.00  0.00           H
ATOM   1059  CG  TYR A 654      37.540  36.390  46.070  1.00  0.00           C
ATOM   1060  CD1 TYR A 654      38.830  36.440  45.430  1.00  0.00           C
ATOM   1061  HD1 TYR A 654      39.560  35.690  45.680  1.00  0.00           H
ATOM   1062  CE1 TYR A 654      39.140  37.450  44.520  1.00  0.00           C
ATOM   1063  HE1 TYR A 654      40.130  37.500  44.090  1.00  0.00           H
ATOM   1064  CZ  TYR A 654      38.260  38.490  44.250  1.00  0.00           C
ATOM   1065  OH  TYR A 654      38.660  39.590  43.500  1.00  0.00           O
ATOM   1066  HH  TYR A 654      39.480  39.240  43.160  1.00  0.00           H
ATOM   1067  CD2 TYR A 654      36.690  37.550  45.920  1.00  0.00           C
ATOM   1068  HD2 TYR A 654      35.830  37.700  46.560  1.00  0.00           H
ATOM   1069  CE2 TYR A 654      37.040  38.490  44.910  1.00  0.00           C
ATOM   1070  HE2 TYR A 654      36.470  39.400  44.770  1.00  0.00           H
ATOM   1071  C   TYR A 654      36.820  33.380  45.580  1.00  0.00           C
ATOM   1072  O   TYR A 654      36.170  33.480  44.530  1.00  0.00           O
ATOM   1073  N   SER A 655      37.890  32.650  45.720  1.00  0.00           N
ATOM   1074  HN  SER A 655      38.330  32.510  46.600  1.00  0.00           H
ATOM   1075  CA  SER A 655      38.420  31.730  44.650  1.00  0.00           C
ATOM   1076  HA  SER A 655      38.500  32.280  43.720  1.00  0.00           H
ATOM   1077  CB  SER A 655      39.780  31.160  45.030  1.00  0.00           C
ATOM   1078  HB1 SER A 655      40.590  31.910  45.010  1.00  0.00           H
ATOM   1079  HB2 SER A 655      39.970  30.360  44.280  1.00  0.00           H
ATOM   1080  OG  SER A 655      39.770  30.610  46.370  1.00  0.00           O
ATOM   1081  HG1 SER A 655      39.810  31.280  47.060  1.00  0.00           H
ATOM   1082  C   SER A 655      37.450  30.540  44.450  1.00  0.00           C
ATOM   1083  O   SER A 655      37.030  30.270  43.330  1.00  0.00           O
ATOM   1084  N   LEU A 656      36.900  29.860  45.530  1.00  0.00           N
ATOM   1085  HN  LEU A 656      37.130  30.070  46.470  1.00  0.00           H
ATOM   1086  CA  LEU A 656      36.000  28.680  45.360  1.00  0.00           C
ATOM   1087  HA  LEU A 656      36.500  28.020  44.680  1.00  0.00           H
ATOM   1088  CB  LEU A 656      35.640  28.010  46.800  1.00  0.00           C
ATOM   1089  HB1 LEU A 656      35.330  28.790  47.530  1.00  0.00           H
ATOM   1090  HB2 LEU A 656      36.550  27.580  47.270  1.00  0.00           H
ATOM   1091  CG  LEU A 656      34.600  26.980  46.830  1.00  0.00           C
ATOM   1092  HG  LEU A 656      33.590  27.350  46.520  1.00  0.00           H
ATOM   1093  CD1 LEU A 656      34.930  25.700  45.990  1.00  0.00           C
ATOM   1094 HD11 LEU A 656      34.780  25.790  44.890  1.00  0.00           H
ATOM   1095 HD12 LEU A 656      34.140  24.950  46.210  1.00  0.00           H
ATOM   1096 HD13 LEU A 656      35.900  25.190  46.200  1.00  0.00           H
ATOM   1097  CD2 LEU A 656      34.500  26.560  48.310  1.00  0.00           C
ATOM   1098 HD21 LEU A 656      35.500  26.140  48.580  1.00  0.00           H
ATOM   1099 HD22 LEU A 656      33.920  25.630  48.450  1.00  0.00           H
ATOM   1100 HD23 LEU A 656      34.040  27.350  48.940  1.00  0.00           H
ATOM   1101  C   LEU A 656      34.730  28.920  44.560  1.00  0.00           C
ATOM   1102  O   LEU A 656      34.380  28.200  43.620  1.00  0.00           O
ATOM   1103  N   PHE A 657      34.080  30.080  44.800  1.00  0.00           N
ATOM   1104  HN  PHE A 657      34.270  30.580  45.650  1.00  0.00           H
ATOM   1105  CA  PHE A 657      32.890  30.450  44.060  1.00  0.00           C
ATOM   1106  HA  PHE A 657      32.380  29.610  43.600  1.00  0.00           H
ATOM   1107  CB  PHE A 657      31.750  30.990  45.040  1.00  0.00           C
ATOM   1108  HB1 PHE A 657      30.900  31.390  44.440  1.00  0.00           H
ATOM   1109  HB2 PHE A 657      32.120  31.790  45.710  1.00  0.00           H
ATOM   1110  CG  PHE A 657      31.210  29.870  45.890  1.00  0.00           C
ATOM   1111  CD1 PHE A 657      31.630  29.880  47.250  1.00  0.00           C
ATOM   1112  HD1 PHE A 657      32.240  30.740  47.470  1.00  0.00           H
ATOM   1113  CE1 PHE A 657      31.320  28.870  48.160  1.00  0.00           C
ATOM   1114  HE1 PHE A 657      31.820  28.830  49.120  1.00  0.00           H
ATOM   1115  CZ  PHE A 657      30.420  27.920  47.800  1.00  0.00           C
ATOM   1116  HZ  PHE A 657      30.110  27.160  48.500  1.00  0.00           H
ATOM   1117  CD2 PHE A 657      30.260  28.930  45.550  1.00  0.00           C
ATOM   1118  HD2 PHE A 657      29.820  28.920  44.550  1.00  0.00           H
ATOM   1119  CE2 PHE A 657      29.870  27.930  46.510  1.00  0.00           C
ATOM   1120  HE2 PHE A 657      29.260  27.100  46.160  1.00  0.00           H
ATOM   1121  C   PHE A 657      33.070  31.400  42.940  1.00  0.00           C
ATOM   1122  O   PHE A 657      32.160  31.810  42.210  1.00  0.00           O
ATOM   1123  N   ALA A 658      34.300  31.850  42.730  1.00  0.00           N
ATOM   1124  HN  ALA A 658      35.000  31.680  43.430  1.00  0.00           H
ATOM   1125  CA  ALA A 658      34.730  32.470  41.490  1.00  0.00           C
ATOM   1126  HA  ALA A 658      35.800  32.490  41.650  1.00  0.00           H
ATOM   1127  CB  ALA A 658      34.590  31.580  40.200  1.00  0.00           C
ATOM   1128  HB1 ALA A 658      35.040  32.000  39.280  1.00  0.00           H
ATOM   1129  HB2 ALA A 658      33.520  31.500  39.920  1.00  0.00           H
ATOM   1130  HB3 ALA A 658      34.930  30.550  40.430  1.00  0.00           H
ATOM   1131  C   ALA A 658      34.320  33.970  41.240  1.00  0.00           C
ATOM   1132  O   ALA A 658      33.810  34.410  40.220  1.00  0.00           O
ATOM   1133  N   GLY A 659      34.600  34.820  42.260  1.00  0.00           N
ATOM   1134  HN  GLY A 659      34.870  34.480  43.150  1.00  0.00           H
ATOM   1135  CA  GLY A 659      34.490  36.340  42.130  1.00  0.00           C
ATOM   1136  HA1 GLY A 659      34.860  36.820  43.020  1.00  0.00           H
ATOM   1137  HA2 GLY A 659      33.470  36.590  41.860  1.00  0.00           H
ATOM   1138  C   GLY A 659      35.410  36.770  41.000  1.00  0.00           C
ATOM   1139  O   GLY A 659      34.930  37.320  40.020  1.00  0.00           O
ATOM   1140  N   GLN A 660      36.670  36.330  41.170  1.00  0.00           N
ATOM   1141  HN  GLN A 660      36.760  35.760  41.990  1.00  0.00           H
ATOM   1142  CA  GLN A 660      37.720  36.330  40.110  1.00  0.00           C
ATOM   1143  HA  GLN A 660      37.280  35.970  39.180  1.00  0.00           H
ATOM   1144  CB  GLN A 660      38.200  37.760  39.660  1.00  0.00           C
ATOM   1145  HB1 GLN A 660      38.720  38.330  40.460  1.00  0.00           H
ATOM   1146  HB2 GLN A 660      37.250  38.320  39.520  1.00  0.00           H
ATOM   1147  CG  GLN A 660      39.030  37.930  38.440  1.00  0.00           C
ATOM   1148  HG1 GLN A 660      39.850  38.660  38.580  1.00  0.00           H
ATOM   1149  HG2 GLN A 660      38.410  38.470  37.700  1.00  0.00           H
ATOM   1150  CD  GLN A 660      39.800  36.720  37.930  1.00  0.00           C
ATOM   1151  OE1 GLN A 660      40.940  36.460  38.330  1.00  0.00           O
ATOM   1152  NE2 GLN A 660      39.200  36.100  36.900  1.00  0.00           N
ATOM   1153 HE21 GLN A 660      39.550  35.250  36.490  1.00  0.00           H
ATOM   1154 HE22 GLN A 660      38.270  36.350  36.650  1.00  0.00           H
ATOM   1155  C   GLN A 660      38.860  35.460  40.620  1.00  0.00           C
ATOM   1156  O   GLN A 660      39.650  35.980  41.430  1.00  0.00           O
ATOM   1157  N   PRO A 661      39.070  34.170  40.240  1.00  0.00           N
ATOM   1158  CD  PRO A 661      38.040  33.480  39.440  1.00  0.00           C
ATOM   1159  HD1 PRO A 661      38.120  33.630  38.340  1.00  0.00           H
ATOM   1160  HD2 PRO A 661      37.000  33.700  39.760  1.00  0.00           H
ATOM   1161  CA  PRO A 661      39.840  33.200  41.000  1.00  0.00           C
ATOM   1162  HA  PRO A 661      39.550  33.190  42.040  1.00  0.00           H
ATOM   1163  CB  PRO A 661      39.650  31.940  40.180  1.00  0.00           C
ATOM   1164  HB1 PRO A 661      39.920  31.020  40.760  1.00  0.00           H
ATOM   1165  HB2 PRO A 661      40.190  31.890  39.210  1.00  0.00           H
ATOM   1166  CG  PRO A 661      38.200  31.980  39.650  1.00  0.00           C
ATOM   1167  HG1 PRO A 661      38.200  31.390  38.710  1.00  0.00           H
ATOM   1168  HG2 PRO A 661      37.570  31.470  40.410  1.00  0.00           H
ATOM   1169  C   PRO A 661      41.300  33.460  41.170  1.00  0.00           C
ATOM   1170  O   PRO A 661      41.950  32.900  42.050  1.00  0.00           O
ATOM   1171  N   LEU A 662      41.880  34.090  40.160  1.00  0.00           N
ATOM   1172  HN  LEU A 662      41.270  34.260  39.390  1.00  0.00           H
ATOM   1173  CA  LEU A 662      43.280  34.320  40.140  1.00  0.00           C
ATOM   1174  HA  LEU A 662      43.820  33.550  40.680  1.00  0.00           H
ATOM   1175  CB  LEU A 662      43.710  34.370  38.650  1.00  0.00           C
ATOM   1176  HB1 LEU A 662      44.790  34.620  38.680  1.00  0.00           H
ATOM   1177  HB2 LEU A 662      43.220  35.280  38.210  1.00  0.00           H
ATOM   1178  CG  LEU A 662      43.430  33.090  37.820  1.00  0.00           C
ATOM   1179  HG  LEU A 662      42.350  32.800  37.810  1.00  0.00           H
ATOM   1180  CD1 LEU A 662      43.910  33.260  36.420  1.00  0.00           C
ATOM   1181 HD11 LEU A 662      43.640  32.400  35.770  1.00  0.00           H
ATOM   1182 HD12 LEU A 662      44.980  33.520  36.390  1.00  0.00           H
ATOM   1183 HD13 LEU A 662      43.390  34.140  35.970  1.00  0.00           H
ATOM   1184  CD2 LEU A 662      44.150  31.860  38.440  1.00  0.00           C
ATOM   1185 HD21 LEU A 662      44.160  31.110  37.630  1.00  0.00           H
ATOM   1186 HD22 LEU A 662      43.640  31.420  39.320  1.00  0.00           H
ATOM   1187 HD23 LEU A 662      45.210  32.060  38.770  1.00  0.00           H
ATOM   1188  C   LEU A 662      43.720  35.540  40.840  1.00  0.00           C
ATOM   1189  O   LEU A 662      44.900  35.690  41.090  1.00  0.00           O
ATOM   1190  N   THR A 663      42.940  36.600  41.030  1.00  0.00           N
ATOM   1191  HN  THR A 663      42.020  36.620  40.640  1.00  0.00           H
ATOM   1192  CA  THR A 663      43.410  37.740  41.850  1.00  0.00           C
ATOM   1193  HA  THR A 663      44.370  38.030  41.460  1.00  0.00           H
ATOM   1194  CB  THR A 663      42.570  38.950  41.690  1.00  0.00           C
ATOM   1195  HB  THR A 663      42.960  39.840  42.210  1.00  0.00           H
ATOM   1196  OG1 THR A 663      41.270  38.800  42.210  1.00  0.00           O
ATOM   1197  HG1 THR A 663      40.940  37.900  42.060  1.00  0.00           H
ATOM   1198  CG2 THR A 663      42.470  39.460  40.260  1.00  0.00           C
ATOM   1199 HG21 THR A 663      41.730  40.280  40.160  1.00  0.00           H
ATOM   1200 HG22 THR A 663      41.890  38.690  39.710  1.00  0.00           H
ATOM   1201 HG23 THR A 663      43.470  39.630  39.810  1.00  0.00           H
ATOM   1202  C   THR A 663      43.670  37.380  43.270  1.00  0.00           C
ATOM   1203  O   THR A 663      43.050  36.550  43.880  1.00  0.00           O
ATOM   1204  N   ILE A 664      44.700  37.980  43.870  1.00  0.00           N
ATOM   1205  HN  ILE A 664      45.310  38.580  43.340  1.00  0.00           H
ATOM   1206  CA  ILE A 664      45.210  37.560  45.180  1.00  0.00           C
ATOM   1207  HA  ILE A 664      44.480  36.840  45.570  1.00  0.00           H
ATOM   1208  CB  ILE A 664      46.650  37.010  45.140  1.00  0.00           C
ATOM   1209  HB  ILE A 664      47.320  37.720  44.600  1.00  0.00           H
ATOM   1210  CG2 ILE A 664      47.260  36.950  46.570  1.00  0.00           C
ATOM   1211 HG21 ILE A 664      46.650  36.300  47.230  1.00  0.00           H
ATOM   1212 HG22 ILE A 664      47.410  37.930  47.080  1.00  0.00           H
ATOM   1213 HG23 ILE A 664      48.280  36.520  46.440  1.00  0.00           H
ATOM   1214  CG1 ILE A 664      46.830  35.710  44.420  1.00  0.00           C
ATOM   1215 HG11 ILE A 664      47.910  35.450  44.440  1.00  0.00           H
ATOM   1216 HG12 ILE A 664      46.660  35.720  43.320  1.00  0.00           H
ATOM   1217  CD  ILE A 664      46.050  34.550  45.050  1.00  0.00           C
ATOM   1218  HD1 ILE A 664      46.240  33.590  44.520  1.00  0.00           H
ATOM   1219  HD2 ILE A 664      44.990  34.790  44.870  1.00  0.00           H
ATOM   1220  HD3 ILE A 664      46.240  34.400  46.140  1.00  0.00           H
ATOM   1221  C   ILE A 664      45.110  38.680  46.150  1.00  0.00           C
ATOM   1222  O   ILE A 664      45.580  39.800  45.890  1.00  0.00           O
ATOM   1223  N   LEU A 665      44.500  38.460  47.380  1.00  0.00           N
ATOM   1224  HN  LEU A 665      44.230  37.530  47.620  1.00  0.00           H
ATOM   1225  CA  LEU A 665      44.350  39.430  48.450  1.00  0.00           C
ATOM   1226  HA  LEU A 665      43.920  40.350  48.050  1.00  0.00           H
ATOM   1227  CB  LEU A 665      43.540  38.780  49.540  1.00  0.00           C
ATOM   1228  HB1 LEU A 665      43.370  39.550  50.320  1.00  0.00           H
ATOM   1229  HB2 LEU A 665      44.130  37.980  50.040  1.00  0.00           H
ATOM   1230  CG  LEU A 665      42.250  38.180  49.000  1.00  0.00           C
ATOM   1231  HG  LEU A 665      42.430  37.290  48.350  1.00  0.00           H
ATOM   1232  CD1 LEU A 665      41.320  37.720  50.220  1.00  0.00           C
ATOM   1233 HD11 LEU A 665      41.800  36.870  50.760  1.00  0.00           H
ATOM   1234 HD12 LEU A 665      40.330  37.370  49.850  1.00  0.00           H
ATOM   1235 HD13 LEU A 665      41.160  38.480  51.000  1.00  0.00           H
ATOM   1236  CD2 LEU A 665      41.410  39.220  48.300  1.00  0.00           C
ATOM   1237 HD21 LEU A 665      41.210  40.050  49.000  1.00  0.00           H
ATOM   1238 HD22 LEU A 665      40.520  38.740  47.860  1.00  0.00           H
ATOM   1239 HD23 LEU A 665      41.920  39.610  47.390  1.00  0.00           H
ATOM   1240  C   LEU A 665      45.660  39.800  49.090  1.00  0.00           C
ATOM   1241  O   LEU A 665      46.610  38.990  49.040  1.00  0.00           O
ATOM   1242  N   GLY A 666      45.740  41.080  49.560  1.00  0.00           N
ATOM   1243  HN  GLY A 666      45.070  41.820  49.490  1.00  0.00           H
ATOM   1244  CA  GLY A 666      46.940  41.550  50.280  1.00  0.00           C
ATOM   1245  HA1 GLY A 666      47.820  41.630  49.640  1.00  0.00           H
ATOM   1246  HA2 GLY A 666      47.080  40.860  51.100  1.00  0.00           H
ATOM   1247  C   GLY A 666      46.730  42.890  50.840  1.00  0.00           C
ATOM   1248  O   GLY A 666      45.590  43.170  51.220  1.00  0.00           O
ATOM   1249  N   SER A 667      47.810  43.670  51.010  1.00  0.00           N
ATOM   1250  HN  SER A 667      48.630  43.300  50.600  1.00  0.00           H
ATOM   1251  CA  SER A 667      47.760  45.040  51.630  1.00  0.00           C
ATOM   1252  HA  SER A 667      47.230  44.950  52.570  1.00  0.00           H
ATOM   1253  CB  SER A 667      49.210  45.600  51.850  1.00  0.00           C
ATOM   1254  HB1 SER A 667      49.840  45.710  50.950  1.00  0.00           H
ATOM   1255  HB2 SER A 667      49.810  44.980  52.550  1.00  0.00           H
ATOM   1256  OG  SER A 667      49.160  46.860  52.490  1.00  0.00           O
ATOM   1257  HG1 SER A 667      48.840  47.500  51.850  1.00  0.00           H
ATOM   1258  C   SER A 667      47.010  45.980  50.730  1.00  0.00           C
ATOM   1259  O   SER A 667      47.430  46.230  49.650  1.00  0.00           O
ATOM   1260  N   THR A 668      45.840  46.380  51.140  1.00  0.00           N
ATOM   1261  HN  THR A 668      45.410  45.750  51.790  1.00  0.00           H
ATOM   1262  CA  THR A 668      45.010  47.350  50.540  1.00  0.00           C
ATOM   1263  HA  THR A 668      45.400  47.480  49.540  1.00  0.00           H
ATOM   1264  CB  THR A 668      43.540  47.000  50.320  1.00  0.00           C
ATOM   1265  HB  THR A 668      43.530  46.260  49.490  1.00  0.00           H
ATOM   1266  OG1 THR A 668      42.700  48.170  50.100  1.00  0.00           O
ATOM   1267  HG1 THR A 668      42.780  48.200  49.140  1.00  0.00           H
ATOM   1268  CG2 THR A 668      43.010  46.220  51.590  1.00  0.00           C
ATOM   1269 HG21 THR A 668      43.670  45.330  51.720  1.00  0.00           H
ATOM   1270 HG22 THR A 668      41.950  45.900  51.500  1.00  0.00           H
ATOM   1271 HG23 THR A 668      42.950  46.890  52.470  1.00  0.00           H
ATOM   1272  C   THR A 668      45.170  48.710  51.210  1.00  0.00           C
ATOM   1273  O   THR A 668      44.850  48.900  52.420  1.00  0.00           O
ATOM   1274  N   GLY A 669      45.690  49.650  50.370  1.00  0.00           N
ATOM   1275  HN  GLY A 669      45.990  49.360  49.460  1.00  0.00           H
ATOM   1276  CA  GLY A 669      45.990  51.010  50.730  1.00  0.00           C
ATOM   1277  HA1 GLY A 669      46.460  51.500  49.890  1.00  0.00           H
ATOM   1278  HA2 GLY A 669      46.750  51.000  51.490  1.00  0.00           H
ATOM   1279  C   GLY A 669      44.830  51.780  51.310  1.00  0.00           C
ATOM   1280  O   GLY A 669      44.940  52.180  52.430  1.00  0.00           O
ATOM   1281  N   PRO A 670      43.660  51.980  50.620  1.00  0.00           N
ATOM   1282  CD  PRO A 670      43.550  51.910  49.160  1.00  0.00           C
ATOM   1283  HD1 PRO A 670      43.660  50.840  48.890  1.00  0.00           H
ATOM   1284  HD2 PRO A 670      44.230  52.530  48.550  1.00  0.00           H
ATOM   1285  CA  PRO A 670      42.730  52.990  51.150  1.00  0.00           C
ATOM   1286  HA  PRO A 670      43.330  53.780  51.560  1.00  0.00           H
ATOM   1287  CB  PRO A 670      41.860  53.440  49.890  1.00  0.00           C
ATOM   1288  HB1 PRO A 670      42.340  54.310  49.400  1.00  0.00           H
ATOM   1289  HB2 PRO A 670      40.810  53.720  50.110  1.00  0.00           H
ATOM   1290  CG  PRO A 670      42.110  52.280  48.980  1.00  0.00           C
ATOM   1291  HG1 PRO A 670      41.460  51.420  49.270  1.00  0.00           H
ATOM   1292  HG2 PRO A 670      41.910  52.560  47.920  1.00  0.00           H
ATOM   1293  C   PRO A 670      41.950  52.470  52.220  1.00  0.00           C
ATOM   1294  O   PRO A 670      41.490  53.180  53.130  1.00  0.00           O
ATOM   1295  N   VAL A 671      41.710  51.170  52.270  1.00  0.00           N
ATOM   1296  HN  VAL A 671      42.050  50.620  51.500  1.00  0.00           H
ATOM   1297  CA  VAL A 671      41.030  50.520  53.360  1.00  0.00           C
ATOM   1298  HA  VAL A 671      40.110  51.080  53.440  1.00  0.00           H
ATOM   1299  CB  VAL A 671      40.490  49.150  53.090  1.00  0.00           C
ATOM   1300  HB  VAL A 671      41.230  48.410  52.700  1.00  0.00           H
ATOM   1301  CG1 VAL A 671      39.890  48.440  54.350  1.00  0.00           C
ATOM   1302 HG11 VAL A 671      39.420  47.510  54.000  1.00  0.00           H
ATOM   1303 HG12 VAL A 671      39.070  49.070  54.780  1.00  0.00           H
ATOM   1304 HG13 VAL A 671      40.600  48.030  55.090  1.00  0.00           H
ATOM   1305  CG2 VAL A 671      39.520  49.290  51.900  1.00  0.00           C
ATOM   1306 HG21 VAL A 671      39.270  48.300  51.480  1.00  0.00           H
ATOM   1307 HG22 VAL A 671      39.870  49.850  51.020  1.00  0.00           H
ATOM   1308 HG23 VAL A 671      38.620  49.840  52.220  1.00  0.00           H
ATOM   1309  C   VAL A 671      41.730  50.650  54.690  1.00  0.00           C
ATOM   1310  O   VAL A 671      41.220  51.150  55.670  1.00  0.00           O
ATOM   1311  N   LEU A 672      43.050  50.370  54.640  1.00  0.00           N
ATOM   1312  HN  LEU A 672      43.390  49.990  53.780  1.00  0.00           H
ATOM   1313  CA  LEU A 672      44.080  50.500  55.670  1.00  0.00           C
ATOM   1314  HA  LEU A 672      43.840  49.850  56.490  1.00  0.00           H
ATOM   1315  CB  LEU A 672      45.500  50.000  55.190  1.00  0.00           C
ATOM   1316  HB1 LEU A 672      45.850  50.560  54.290  1.00  0.00           H
ATOM   1317  HB2 LEU A 672      45.310  48.950  54.870  1.00  0.00           H
ATOM   1318  CG  LEU A 672      46.700  50.160  56.210  1.00  0.00           C
ATOM   1319  HG  LEU A 672      46.910  51.200  56.510  1.00  0.00           H
ATOM   1320  CD1 LEU A 672      46.430  49.360  57.560  1.00  0.00           C
ATOM   1321 HD11 LEU A 672      47.240  49.620  58.280  1.00  0.00           H
ATOM   1322 HD12 LEU A 672      46.280  48.260  57.490  1.00  0.00           H
ATOM   1323 HD13 LEU A 672      45.480  49.780  57.930  1.00  0.00           H
ATOM   1324  CD2 LEU A 672      48.040  49.570  55.700  1.00  0.00           C
ATOM   1325 HD21 LEU A 672      48.360  50.060  54.760  1.00  0.00           H
ATOM   1326 HD22 LEU A 672      47.970  48.500  55.440  1.00  0.00           H
ATOM   1327 HD23 LEU A 672      48.830  49.660  56.470  1.00  0.00           H
ATOM   1328  C   LEU A 672      44.210  51.910  56.210  1.00  0.00           C
ATOM   1329  O   LEU A 672      44.290  52.210  57.410  1.00  0.00           O
ATOM   1330  N   VAL A 673      44.240  52.870  55.280  1.00  0.00           N
ATOM   1331  HN  VAL A 673      44.300  52.570  54.340  1.00  0.00           H
ATOM   1332  CA  VAL A 673      44.210  54.310  55.600  1.00  0.00           C
ATOM   1333  HA  VAL A 673      44.960  54.630  56.310  1.00  0.00           H
ATOM   1334  CB  VAL A 673      44.490  55.050  54.260  1.00  0.00           C
ATOM   1335  HB  VAL A 673      43.810  54.680  53.470  1.00  0.00           H
ATOM   1336  CG1 VAL A 673      44.260  56.590  54.440  1.00  0.00           C
ATOM   1337 HG11 VAL A 673      44.830  56.950  55.330  1.00  0.00           H
ATOM   1338 HG12 VAL A 673      43.230  56.960  54.650  1.00  0.00           H
ATOM   1339 HG13 VAL A 673      44.590  57.130  53.530  1.00  0.00           H
ATOM   1340  CG2 VAL A 673      45.930  54.830  53.790  1.00  0.00           C
ATOM   1341 HG21 VAL A 673      46.100  53.740  53.730  1.00  0.00           H
ATOM   1342 HG22 VAL A 673      46.680  55.410  54.350  1.00  0.00           H
ATOM   1343 HG23 VAL A 673      46.090  55.100  52.710  1.00  0.00           H
ATOM   1344  C   VAL A 673      42.870  54.780  56.170  1.00  0.00           C
ATOM   1345  O   VAL A 673      42.930  55.680  57.060  1.00  0.00           O
ATOM   1346  N   PHE A 674      41.730  54.160  55.760  1.00  0.00           N
ATOM   1347  HN  PHE A 674      41.810  53.320  55.230  1.00  0.00           H
ATOM   1348  CA  PHE A 674      40.420  54.410  56.380  1.00  0.00           C
ATOM   1349  HA  PHE A 674      40.350  55.490  56.250  1.00  0.00           H
ATOM   1350  CB  PHE A 674      39.200  53.690  55.550  1.00  0.00           C
ATOM   1351  HB1 PHE A 674      39.240  52.590  55.650  1.00  0.00           H
ATOM   1352  HB2 PHE A 674      39.350  53.860  54.460  1.00  0.00           H
ATOM   1353  CG  PHE A 674      37.920  54.300  56.130  1.00  0.00           C
ATOM   1354  CD1 PHE A 674      37.570  55.520  55.660  1.00  0.00           C
ATOM   1355  HD1 PHE A 674      38.100  56.000  54.860  1.00  0.00           H
ATOM   1356  CE1 PHE A 674      36.450  56.210  56.120  1.00  0.00           C
ATOM   1357  HE1 PHE A 674      36.250  57.140  55.600  1.00  0.00           H
ATOM   1358  CZ  PHE A 674      35.630  55.600  57.120  1.00  0.00           C
ATOM   1359  HZ  PHE A 674      34.640  55.990  57.290  1.00  0.00           H
ATOM   1360  CD2 PHE A 674      37.110  53.700  57.190  1.00  0.00           C
ATOM   1361  HD2 PHE A 674      37.360  52.760  57.660  1.00  0.00           H
ATOM   1362  CE2 PHE A 674      35.920  54.300  57.570  1.00  0.00           C
ATOM   1363  HE2 PHE A 674      35.170  53.790  58.160  1.00  0.00           H
ATOM   1364  C   PHE A 674      40.390  54.080  57.880  1.00  0.00           C
ATOM   1365  O   PHE A 674      39.870  54.880  58.670  1.00  0.00           O
ATOM   1366  N   GLU A 675      40.990  52.920  58.260  1.00  0.00           N
ATOM   1367  HN  GLU A 675      41.470  52.420  57.550  1.00  0.00           H
ATOM   1368  CA  GLU A 675      41.050  52.310  59.580  1.00  0.00           C
ATOM   1369  HA  GLU A 675      40.030  52.080  59.880  1.00  0.00           H
ATOM   1370  CB  GLU A 675      41.920  51.030  59.560  1.00  0.00           C
ATOM   1371  HB1 GLU A 675      42.220  50.840  60.620  1.00  0.00           H
ATOM   1372  HB2 GLU A 675      42.870  51.160  59.000  1.00  0.00           H
ATOM   1373  CG  GLU A 675      41.190  49.810  58.930  1.00  0.00           C
ATOM   1374  HG1 GLU A 675      41.840  48.920  58.810  1.00  0.00           H
ATOM   1375  HG2 GLU A 675      40.940  50.170  57.920  1.00  0.00           H
ATOM   1376  CD  GLU A 675      39.940  49.390  59.670  1.00  0.00           C
ATOM   1377  OE1 GLU A 675      39.550  48.250  59.270  1.00  0.00           O
ATOM   1378  OE2 GLU A 675      39.340  50.040  60.540  1.00  0.00           O
ATOM   1379  C   GLU A 675      41.600  53.370  60.540  1.00  0.00           C
ATOM   1380  O   GLU A 675      40.960  53.890  61.460  1.00  0.00           O
ATOM   1381  N   LYS A 676      42.850  53.860  60.150  1.00  0.00           N
ATOM   1382  HN  LYS A 676      43.330  53.370  59.430  1.00  0.00           H
ATOM   1383  CA  LYS A 676      43.510  54.870  60.980  1.00  0.00           C
ATOM   1384  HA  LYS A 676      43.730  54.550  61.980  1.00  0.00           H
ATOM   1385  CB  LYS A 676      44.890  55.180  60.370  1.00  0.00           C
ATOM   1386  HB1 LYS A 676      44.750  55.490  59.320  1.00  0.00           H
ATOM   1387  HB2 LYS A 676      45.380  54.190  60.430  1.00  0.00           H
ATOM   1388  CG  LYS A 676      45.620  56.340  60.970  1.00  0.00           C
ATOM   1389  HG1 LYS A 676      45.260  56.580  61.980  1.00  0.00           H
ATOM   1390  HG2 LYS A 676      45.400  57.250  60.390  1.00  0.00           H
ATOM   1391  CD  LYS A 676      47.100  56.110  61.000  1.00  0.00           C
ATOM   1392  HD1 LYS A 676      47.430  55.820  59.980  1.00  0.00           H
ATOM   1393  HD2 LYS A 676      47.370  55.230  61.620  1.00  0.00           H
ATOM   1394  CE  LYS A 676      47.900  57.370  61.540  1.00  0.00           C
ATOM   1395  HE1 LYS A 676      47.670  57.380  62.620  1.00  0.00           H
ATOM   1396  HE2 LYS A 676      47.710  58.240  60.860  1.00  0.00           H
ATOM   1397  NZ  LYS A 676      49.380  57.090  61.550  1.00  0.00           N
ATOM   1398  HZ1 LYS A 676      49.680  56.260  62.100  1.00  0.00           H
ATOM   1399  HZ2 LYS A 676      49.920  57.930  61.850  1.00  0.00           H
ATOM   1400  HZ3 LYS A 676      49.680  56.920  60.570  1.00  0.00           H
ATOM   1401  C   LYS A 676      42.630  56.150  61.130  1.00  0.00           C
ATOM   1402  O   LYS A 676      42.440  56.690  62.210  1.00  0.00           O
ATOM   1403  N   ILE A 677      41.990  56.590  59.980  1.00  0.00           N
ATOM   1404  HN  ILE A 677      42.090  56.020  59.160  1.00  0.00           H
ATOM   1405  CA  ILE A 677      41.050  57.670  59.980  1.00  0.00           C
ATOM   1406  HA  ILE A 677      41.460  58.560  60.430  1.00  0.00           H
ATOM   1407  CB  ILE A 677      40.540  58.120  58.580  1.00  0.00           C
ATOM   1408  HB  ILE A 677      40.100  57.240  58.080  1.00  0.00           H
ATOM   1409  CG2 ILE A 677      39.370  59.180  58.670  1.00  0.00           C
ATOM   1410 HG21 ILE A 677      38.610  58.860  59.410  1.00  0.00           H
ATOM   1411 HG22 ILE A 677      38.950  59.300  57.640  1.00  0.00           H
ATOM   1412 HG23 ILE A 677      39.940  60.070  58.990  1.00  0.00           H
ATOM   1413  CG1 ILE A 677      41.750  58.690  57.740  1.00  0.00           C
ATOM   1414 HG11 ILE A 677      42.680  58.090  57.860  1.00  0.00           H
ATOM   1415 HG12 ILE A 677      42.180  59.650  58.100  1.00  0.00           H
ATOM   1416  CD  ILE A 677      41.450  58.940  56.270  1.00  0.00           C
ATOM   1417  HD1 ILE A 677      41.040  58.010  55.800  1.00  0.00           H
ATOM   1418  HD2 ILE A 677      42.310  59.270  55.660  1.00  0.00           H
ATOM   1419  HD3 ILE A 677      40.750  59.790  56.160  1.00  0.00           H
ATOM   1420  C   ILE A 677      39.860  57.390  60.940  1.00  0.00           C
ATOM   1421  O   ILE A 677      39.370  58.280  61.650  1.00  0.00           O
ATOM   1422  N   LEU A 678      39.330  56.150  60.840  1.00  0.00           N
ATOM   1423  HN  LEU A 678      39.750  55.480  60.230  1.00  0.00           H
ATOM   1424  CA  LEU A 678      38.090  55.720  61.500  1.00  0.00           C
ATOM   1425  HA  LEU A 678      37.430  56.550  61.340  1.00  0.00           H
ATOM   1426  CB  LEU A 678      37.520  54.390  60.860  1.00  0.00           C
ATOM   1427  HB1 LEU A 678      38.180  53.520  61.030  1.00  0.00           H
ATOM   1428  HB2 LEU A 678      37.600  54.520  59.760  1.00  0.00           H
ATOM   1429  CG  LEU A 678      36.050  54.090  61.180  1.00  0.00           C
ATOM   1430  HG  LEU A 678      35.570  53.560  60.330  1.00  0.00           H
ATOM   1431  CD1 LEU A 678      35.850  53.320  62.460  1.00  0.00           C
ATOM   1432 HD11 LEU A 678      36.210  52.270  62.380  1.00  0.00           H
ATOM   1433 HD12 LEU A 678      34.760  53.160  62.610  1.00  0.00           H
ATOM   1434 HD13 LEU A 678      36.360  53.770  63.340  1.00  0.00           H
ATOM   1435  CD2 LEU A 678      35.230  55.400  61.280  1.00  0.00           C
ATOM   1436 HD21 LEU A 678      35.460  56.100  60.450  1.00  0.00           H
ATOM   1437 HD22 LEU A 678      35.280  55.920  62.240  1.00  0.00           H
ATOM   1438 HD23 LEU A 678      34.140  55.210  61.150  1.00  0.00           H
ATOM   1439  C   LEU A 678      38.280  55.530  62.980  1.00  0.00           C
ATOM   1440  O   LEU A 678      37.480  55.850  63.840  1.00  0.00           O
ATOM   1441  N   TYR A 679      39.520  55.060  63.340  1.00  0.00           N
ATOM   1442  HN  TYR A 679      40.220  54.850  62.670  1.00  0.00           H
ATOM   1443  CA  TYR A 679      40.010  54.910  64.730  1.00  0.00           C
ATOM   1444  HA  TYR A 679      39.180  54.470  65.270  1.00  0.00           H
ATOM   1445  CB  TYR A 679      41.240  53.950  64.690  1.00  0.00           C
ATOM   1446  HB1 TYR A 679      41.940  54.340  63.930  1.00  0.00           H
ATOM   1447  HB2 TYR A 679      40.970  52.940  64.290  1.00  0.00           H
ATOM   1448  CG  TYR A 679      41.890  53.910  66.070  1.00  0.00           C
ATOM   1449  CD1 TYR A 679      41.120  53.470  67.150  1.00  0.00           C
ATOM   1450  HD1 TYR A 679      40.140  53.030  67.000  1.00  0.00           H
ATOM   1451  CE1 TYR A 679      41.730  53.380  68.440  1.00  0.00           C
ATOM   1452  HE1 TYR A 679      41.040  53.210  69.250  1.00  0.00           H
ATOM   1453  CZ  TYR A 679      42.990  53.890  68.670  1.00  0.00           C
ATOM   1454  OH  TYR A 679      43.390  54.080  70.000  1.00  0.00           O
ATOM   1455  HH  TYR A 679      44.220  54.560  70.010  1.00  0.00           H
ATOM   1456  CD2 TYR A 679      43.180  54.390  66.310  1.00  0.00           C
ATOM   1457  HD2 TYR A 679      43.730  54.800  65.480  1.00  0.00           H
ATOM   1458  CE2 TYR A 679      43.720  54.500  67.560  1.00  0.00           C
ATOM   1459  HE2 TYR A 679      44.670  54.960  67.800  1.00  0.00           H
ATOM   1460  C   TYR A 679      40.120  56.240  65.400  1.00  0.00           C
ATOM   1461  O   TYR A 679      39.600  56.440  66.520  1.00  0.00           O
ATOM   1462  N   LYS A 680      40.590  57.320  64.740  1.00  0.00           N
ATOM   1463  HN  LYS A 680      40.930  57.280  63.800  1.00  0.00           H
ATOM   1464  CA  LYS A 680      40.680  58.710  65.090  1.00  0.00           C
ATOM   1465  HA  LYS A 680      41.130  58.710  66.070  1.00  0.00           H
ATOM   1466  CB  LYS A 680      41.640  59.470  64.170  1.00  0.00           C
ATOM   1467  HB1 LYS A 680      41.590  59.080  63.140  1.00  0.00           H
ATOM   1468  HB2 LYS A 680      42.670  59.150  64.490  1.00  0.00           H
ATOM   1469  CG  LYS A 680      41.630  61.010  64.170  1.00  0.00           C
ATOM   1470  HG1 LYS A 680      40.650  61.330  63.740  1.00  0.00           H
ATOM   1471  HG2 LYS A 680      42.460  61.230  63.480  1.00  0.00           H
ATOM   1472  CD  LYS A 680      41.950  61.610  65.560  1.00  0.00           C
ATOM   1473  HD1 LYS A 680      42.670  60.890  66.010  1.00  0.00           H
ATOM   1474  HD2 LYS A 680      41.070  61.550  66.240  1.00  0.00           H
ATOM   1475  CE  LYS A 680      42.620  62.970  65.740  1.00  0.00           C
ATOM   1476  HE1 LYS A 680      43.460  63.160  65.030  1.00  0.00           H
ATOM   1477  HE2 LYS A 680      42.900  62.900  66.820  1.00  0.00           H
ATOM   1478  NZ  LYS A 680      41.680  64.040  65.610  1.00  0.00           N
ATOM   1479  HZ1 LYS A 680      41.660  64.180  64.570  1.00  0.00           H
ATOM   1480  HZ2 LYS A 680      42.080  64.820  66.160  1.00  0.00           H
ATOM   1481  HZ3 LYS A 680      40.790  63.810  66.110  1.00  0.00           H
ATOM   1482  C   LYS A 680      39.340  59.380  65.100  1.00  0.00           C
ATOM   1483  O   LYS A 680      39.080  60.140  66.040  1.00  0.00           O
ATOM   1484  N   PHE A 681      38.400  59.180  64.200  1.00  0.00           N
ATOM   1485  HN  PHE A 681      38.560  58.600  63.390  1.00  0.00           H
ATOM   1486  CA  PHE A 681      37.040  59.670  64.340  1.00  0.00           C
ATOM   1487  HA  PHE A 681      37.160  60.730  64.550  1.00  0.00           H
ATOM   1488  CB  PHE A 681      36.350  59.500  62.890  1.00  0.00           C
ATOM   1489  HB1 PHE A 681      36.710  58.510  62.510  1.00  0.00           H
ATOM   1490  HB2 PHE A 681      36.740  60.300  62.220  1.00  0.00           H
ATOM   1491  CG  PHE A 681      34.910  59.590  62.920  1.00  0.00           C
ATOM   1492  CD1 PHE A 681      34.230  58.430  63.410  1.00  0.00           C
ATOM   1493  HD1 PHE A 681      34.750  57.560  63.770  1.00  0.00           H
ATOM   1494  CE1 PHE A 681      32.810  58.400  63.390  1.00  0.00           C
ATOM   1495  HE1 PHE A 681      32.300  57.540  63.800  1.00  0.00           H
ATOM   1496  CZ  PHE A 681      32.110  59.510  62.790  1.00  0.00           C
ATOM   1497  HZ  PHE A 681      31.030  59.540  62.790  1.00  0.00           H
ATOM   1498  CD2 PHE A 681      34.170  60.630  62.310  1.00  0.00           C
ATOM   1499  HD2 PHE A 681      34.760  61.490  62.060  1.00  0.00           H
ATOM   1500  CE2 PHE A 681      32.780  60.680  62.340  1.00  0.00           C
ATOM   1501  HE2 PHE A 681      32.210  61.500  61.950  1.00  0.00           H
ATOM   1502  C   PHE A 681      36.310  59.080  65.610  1.00  0.00           C
ATOM   1503  O   PHE A 681      35.670  59.800  66.360  1.00  0.00           O
ATOM   1504  N   CYS A 682      36.500  57.780  65.910  1.00  0.00           N
ATOM   1505  HN  CYS A 682      36.940  57.150  65.270  1.00  0.00           H
ATOM   1506  CA  CYS A 682      36.120  57.260  67.190  1.00  0.00           C
ATOM   1507  HA  CYS A 682      35.080  57.530  67.300  1.00  0.00           H
ATOM   1508  CB  CYS A 682      36.290  55.710  67.340  1.00  0.00           C
ATOM   1509  HB1 CYS A 682      35.790  55.270  68.220  1.00  0.00           H
ATOM   1510  HB2 CYS A 682      37.350  55.460  67.590  1.00  0.00           H
ATOM   1511  SG  CYS A 682      35.470  54.840  65.980  1.00  0.00           S
ATOM   1512  HG1 CYS A 682      36.350  54.960  65.000  1.00  0.00           H
ATOM   1513  C   CYS A 682      36.710  57.900  68.420  1.00  0.00           C
ATOM   1514  O   CYS A 682      36.120  58.030  69.450  1.00  0.00           O
ATOM   1515  N   ARG A 683      38.020  58.170  68.340  1.00  0.00           N
ATOM   1516  HN  ARG A 683      38.470  57.980  67.470  1.00  0.00           H
ATOM   1517  CA  ARG A 683      38.790  58.750  69.420  1.00  0.00           C
ATOM   1518  HA  ARG A 683      38.400  58.380  70.350  1.00  0.00           H
ATOM   1519  CB  ARG A 683      40.290  58.500  69.410  1.00  0.00           C
ATOM   1520  HB1 ARG A 683      40.740  59.150  70.170  1.00  0.00           H
ATOM   1521  HB2 ARG A 683      40.620  58.820  68.400  1.00  0.00           H
ATOM   1522  CG  ARG A 683      40.660  57.010  69.720  1.00  0.00           C
ATOM   1523  HG1 ARG A 683      41.750  56.980  69.550  1.00  0.00           H
ATOM   1524  HG2 ARG A 683      40.280  56.280  68.980  1.00  0.00           H
ATOM   1525  CD  ARG A 683      40.190  56.560  71.120  1.00  0.00           C
ATOM   1526  HD1 ARG A 683      39.080  56.420  71.190  1.00  0.00           H
ATOM   1527  HD2 ARG A 683      40.440  57.350  71.860  1.00  0.00           H
ATOM   1528  NE  ARG A 683      41.010  55.360  71.430  1.00  0.00           N
ATOM   1529  HE  ARG A 683      41.890  55.260  70.960  1.00  0.00           H
ATOM   1530  CZ  ARG A 683      40.770  54.470  72.410  1.00  0.00           C
ATOM   1531  NH1 ARG A 683      41.710  53.580  72.720  1.00  0.00           N
ATOM   1532 HH11 ARG A 683      41.610  52.910  73.460  1.00  0.00           H
ATOM   1533 HH12 ARG A 683      42.640  53.860  72.470  1.00  0.00           H
ATOM   1534  NH2 ARG A 683      39.590  54.420  72.970  1.00  0.00           N
ATOM   1535 HH21 ARG A 683      38.760  54.810  72.570  1.00  0.00           H
ATOM   1536 HH22 ARG A 683      39.410  53.570  73.470  1.00  0.00           H
ATOM   1537  C   ARG A 683      38.500  60.300  69.690  1.00  0.00           C
ATOM   1538  O   ARG A 683      38.300  60.680  70.810  1.00  0.00           O
ATOM   1539  N   ASP A 684      38.230  61.070  68.600  1.00  0.00           N
ATOM   1540  HN  ASP A 684      38.590  60.770  67.720  1.00  0.00           H
ATOM   1541  CA  ASP A 684      37.630  62.380  68.670  1.00  0.00           C
ATOM   1542  HA  ASP A 684      38.210  63.050  69.290  1.00  0.00           H
ATOM   1543  CB  ASP A 684      37.430  62.930  67.270  1.00  0.00           C
ATOM   1544  HB1 ASP A 684      36.770  63.810  67.190  1.00  0.00           H
ATOM   1545  HB2 ASP A 684      36.930  62.130  66.680  1.00  0.00           H
ATOM   1546  CG  ASP A 684      38.690  63.450  66.650  1.00  0.00           C
ATOM   1547  OD1 ASP A 684      38.880  63.280  65.400  1.00  0.00           O
ATOM   1548  OD2 ASP A 684      39.590  64.040  67.330  1.00  0.00           O
ATOM   1549  C   ASP A 684      36.230  62.420  69.190  1.00  0.00           C
ATOM   1550  O   ASP A 684      35.900  63.310  69.950  1.00  0.00           O
ATOM   1551  N   TYR A 685      35.360  61.450  68.800  1.00  0.00           N
ATOM   1552  HN  TYR A 685      35.570  60.900  67.990  1.00  0.00           H
ATOM   1553  CA  TYR A 685      33.930  61.580  69.030  1.00  0.00           C
ATOM   1554  HA  TYR A 685      33.720  62.590  69.360  1.00  0.00           H
ATOM   1555  CB  TYR A 685      33.000  61.530  67.810  1.00  0.00           C
ATOM   1556  HB1 TYR A 685      31.920  61.630  68.090  1.00  0.00           H
ATOM   1557  HB2 TYR A 685      33.220  60.530  67.380  1.00  0.00           H
ATOM   1558  CG  TYR A 685      33.380  62.690  66.850  1.00  0.00           C
ATOM   1559  CD1 TYR A 685      33.910  62.530  65.510  1.00  0.00           C
ATOM   1560  HD1 TYR A 685      34.060  61.530  65.150  1.00  0.00           H
ATOM   1561  CE1 TYR A 685      34.330  63.580  64.770  1.00  0.00           C
ATOM   1562  HE1 TYR A 685      34.840  63.420  63.830  1.00  0.00           H
ATOM   1563  CZ  TYR A 685      34.110  64.860  65.290  1.00  0.00           C
ATOM   1564  OH  TYR A 685      34.700  65.960  64.710  1.00  0.00           O
ATOM   1565  HH  TYR A 685      35.580  65.620  64.580  1.00  0.00           H
ATOM   1566  CD2 TYR A 685      32.940  64.000  67.150  1.00  0.00           C
ATOM   1567  HD2 TYR A 685      32.450  64.180  68.090  1.00  0.00           H
ATOM   1568  CE2 TYR A 685      33.440  65.080  66.490  1.00  0.00           C
ATOM   1569  HE2 TYR A 685      33.300  66.110  66.780  1.00  0.00           H
ATOM   1570  C   TYR A 685      33.350  60.580  70.050  1.00  0.00           C
ATOM   1571  O   TYR A 685      32.170  60.500  70.310  1.00  0.00           O
ATOM   1572  N   GLN A 686      34.250  59.840  70.720  1.00  0.00           N
ATOM   1573  HN  GLN A 686      35.180  59.910  70.360  1.00  0.00           H
ATOM   1574  CA  GLN A 686      34.050  58.950  71.850  1.00  0.00           C
ATOM   1575  HA  GLN A 686      35.010  58.500  72.090  1.00  0.00           H
ATOM   1576  CB  GLN A 686      33.830  59.890  73.050  1.00  0.00           C
ATOM   1577  HB1 GLN A 686      33.560  59.330  73.970  1.00  0.00           H
ATOM   1578  HB2 GLN A 686      32.940  60.520  72.860  1.00  0.00           H
ATOM   1579  CG  GLN A 686      35.090  60.680  73.550  1.00  0.00           C
ATOM   1580  HG1 GLN A 686      35.400  61.370  72.730  1.00  0.00           H
ATOM   1581  HG2 GLN A 686      36.020  60.110  73.780  1.00  0.00           H
ATOM   1582  CD  GLN A 686      34.780  61.500  74.790  1.00  0.00           C
ATOM   1583  OE1 GLN A 686      35.610  61.640  75.720  1.00  0.00           O
ATOM   1584  NE2 GLN A 686      33.570  62.090  74.790  1.00  0.00           N
ATOM   1585 HE21 GLN A 686      33.380  62.490  75.680  1.00  0.00           H
ATOM   1586 HE22 GLN A 686      32.870  61.760  74.150  1.00  0.00           H
ATOM   1587  C   GLN A 686      33.040  57.840  71.670  1.00  0.00           C
ATOM   1588  O   GLN A 686      31.900  57.770  72.210  1.00  0.00           O
ATOM   1589  N   LEU A 687      33.440  56.940  70.730  1.00  0.00           N
ATOM   1590  HN  LEU A 687      34.290  57.080  70.230  1.00  0.00           H
ATOM   1591  CA  LEU A 687      32.690  55.770  70.250  1.00  0.00           C
ATOM   1592  HA  LEU A 687      31.810  55.740  70.850  1.00  0.00           H
ATOM   1593  CB  LEU A 687      32.270  55.980  68.780  1.00  0.00           C
ATOM   1594  HB1 LEU A 687      31.920  55.030  68.330  1.00  0.00           H
ATOM   1595  HB2 LEU A 687      33.220  56.350  68.330  1.00  0.00           H
ATOM   1596  CG  LEU A 687      31.110  56.950  68.560  1.00  0.00           C
ATOM   1597  HG  LEU A 687      31.020  57.640  69.420  1.00  0.00           H
ATOM   1598  CD1 LEU A 687      31.520  57.760  67.290  1.00  0.00           C
ATOM   1599 HD11 LEU A 687      32.600  57.930  67.440  1.00  0.00           H
ATOM   1600 HD12 LEU A 687      31.110  58.780  67.300  1.00  0.00           H
ATOM   1601 HD13 LEU A 687      31.260  57.240  66.340  1.00  0.00           H
ATOM   1602  CD2 LEU A 687      29.740  56.230  68.400  1.00  0.00           C
ATOM   1603 HD21 LEU A 687      29.720  55.490  69.220  1.00  0.00           H
ATOM   1604 HD22 LEU A 687      29.600  55.720  67.420  1.00  0.00           H
ATOM   1605 HD23 LEU A 687      28.910  56.940  68.560  1.00  0.00           H
ATOM   1606  C   LEU A 687      33.550  54.530  70.510  1.00  0.00           C
ATOM   1607  O   LEU A 687      34.770  54.570  70.470  1.00  0.00           O
ATOM   1608  N   SER A 688      32.940  53.400  70.800  1.00  0.00           N
ATOM   1609  HN  SER A 688      31.960  53.340  70.980  1.00  0.00           H
ATOM   1610  CA  SER A 688      33.680  52.140  70.870  1.00  0.00           C
ATOM   1611  HA  SER A 688      34.570  52.250  71.470  1.00  0.00           H
ATOM   1612  CB  SER A 688      32.920  51.040  71.540  1.00  0.00           C
ATOM   1613  HB1 SER A 688      33.380  50.030  71.410  1.00  0.00           H
ATOM   1614  HB2 SER A 688      31.900  50.990  71.120  1.00  0.00           H
ATOM   1615  OG  SER A 688      32.770  51.090  72.950  1.00  0.00           O
ATOM   1616  HG1 SER A 688      33.390  50.470  73.320  1.00  0.00           H
ATOM   1617  C   SER A 688      34.170  51.580  69.530  1.00  0.00           C
ATOM   1618  O   SER A 688      33.370  51.110  68.740  1.00  0.00           O
ATOM   1619  N   TYR A 689      35.530  51.480  69.360  1.00  0.00           N
ATOM   1620  HN  TYR A 689      36.120  51.620  70.150  1.00  0.00           H
ATOM   1621  CA  TYR A 689      36.230  51.420  68.040  1.00  0.00           C
ATOM   1622  HA  TYR A 689      35.810  52.220  67.430  1.00  0.00           H
ATOM   1623  CB  TYR A 689      37.700  51.760  68.020  1.00  0.00           C
ATOM   1624  HB1 TYR A 689      38.210  51.290  68.900  1.00  0.00           H
ATOM   1625  HB2 TYR A 689      37.800  52.870  68.080  1.00  0.00           H
ATOM   1626  CG  TYR A 689      38.390  51.230  66.700  1.00  0.00           C
ATOM   1627  CD1 TYR A 689      39.250  50.140  66.700  1.00  0.00           C
ATOM   1628  HD1 TYR A 689      39.290  49.580  67.620  1.00  0.00           H
ATOM   1629  CE1 TYR A 689      39.740  49.610  65.490  1.00  0.00           C
ATOM   1630  HE1 TYR A 689      40.500  48.840  65.620  1.00  0.00           H
ATOM   1631  CZ  TYR A 689      39.550  50.340  64.290  1.00  0.00           C
ATOM   1632  OH  TYR A 689      40.180  49.800  63.240  1.00  0.00           O
ATOM   1633  HH  TYR A 689      39.830  50.270  62.490  1.00  0.00           H
ATOM   1634  CD2 TYR A 689      38.090  51.840  65.490  1.00  0.00           C
ATOM   1635  HD2 TYR A 689      37.540  52.760  65.500  1.00  0.00           H
ATOM   1636  CE2 TYR A 689      38.680  51.480  64.250  1.00  0.00           C
ATOM   1637  HE2 TYR A 689      38.620  52.020  63.330  1.00  0.00           H
ATOM   1638  C   TYR A 689      35.830  50.210  67.240  1.00  0.00           C
ATOM   1639  O   TYR A 689      35.460  50.280  66.020  1.00  0.00           O
ATOM   1640  N   LEU A 690      35.940  49.020  67.840  1.00  0.00           N
ATOM   1641  HN  LEU A 690      36.230  49.020  68.800  1.00  0.00           H
ATOM   1642  CA  LEU A 690      35.530  47.720  67.240  1.00  0.00           C
ATOM   1643  HA  LEU A 690      35.860  47.710  66.210  1.00  0.00           H
ATOM   1644  CB  LEU A 690      36.240  46.520  67.840  1.00  0.00           C
ATOM   1645  HB1 LEU A 690      36.090  45.710  67.090  1.00  0.00           H
ATOM   1646  HB2 LEU A 690      35.740  46.300  68.820  1.00  0.00           H
ATOM   1647  CG  LEU A 690      37.820  46.750  67.970  1.00  0.00           C
ATOM   1648  HG  LEU A 690      38.220  47.690  68.380  1.00  0.00           H
ATOM   1649  CD1 LEU A 690      38.360  45.610  68.790  1.00  0.00           C
ATOM   1650 HD11 LEU A 690      39.440  45.820  68.990  1.00  0.00           H
ATOM   1651 HD12 LEU A 690      38.420  44.640  68.260  1.00  0.00           H
ATOM   1652 HD13 LEU A 690      37.930  45.440  69.810  1.00  0.00           H
ATOM   1653  CD2 LEU A 690      38.550  46.620  66.630  1.00  0.00           C
ATOM   1654 HD21 LEU A 690      39.620  46.870  66.800  1.00  0.00           H
ATOM   1655 HD22 LEU A 690      38.070  47.360  65.950  1.00  0.00           H
ATOM   1656 HD23 LEU A 690      38.430  45.600  66.200  1.00  0.00           H
ATOM   1657  C   LEU A 690      34.060  47.440  67.300  1.00  0.00           C
ATOM   1658  O   LEU A 690      33.460  46.900  66.340  1.00  0.00           O
ATOM   1659  N   SER A 691      33.310  47.780  68.320  1.00  0.00           N
ATOM   1660  HN  SER A 691      33.680  48.170  69.160  1.00  0.00           H
ATOM   1661  CA  SER A 691      31.840  47.830  68.210  1.00  0.00           C
ATOM   1662  HA  SER A 691      31.490  46.830  67.980  1.00  0.00           H
ATOM   1663  CB  SER A 691      31.230  48.340  69.520  1.00  0.00           C
ATOM   1664  HB1 SER A 691      30.130  48.510  69.460  1.00  0.00           H
ATOM   1665  HB2 SER A 691      31.730  49.320  69.700  1.00  0.00           H
ATOM   1666  OG  SER A 691      31.530  47.390  70.550  1.00  0.00           O
ATOM   1667  HG1 SER A 691      31.190  47.790  71.360  1.00  0.00           H
ATOM   1668  C   SER A 691      31.280  48.680  67.130  1.00  0.00           C
ATOM   1669  O   SER A 691      30.480  48.200  66.370  1.00  0.00           O
ATOM   1670  N   LEU A 692      31.630  49.960  67.040  1.00  0.00           N
ATOM   1671  HN  LEU A 692      32.250  50.350  67.700  1.00  0.00           H
ATOM   1672  CA  LEU A 692      31.310  50.760  65.880  1.00  0.00           C
ATOM   1673  HA  LEU A 692      30.230  50.820  65.780  1.00  0.00           H
ATOM   1674  CB  LEU A 692      31.860  52.210  66.090  1.00  0.00           C
ATOM   1675  HB1 LEU A 692      32.950  52.230  66.320  1.00  0.00           H
ATOM   1676  HB2 LEU A 692      31.370  52.590  67.000  1.00  0.00           H
ATOM   1677  CG  LEU A 692      31.490  53.210  64.930  1.00  0.00           C
ATOM   1678  HG  LEU A 692      32.200  53.000  64.100  1.00  0.00           H
ATOM   1679  CD1 LEU A 692      30.030  53.220  64.400  1.00  0.00           C
ATOM   1680 HD11 LEU A 692      29.830  52.240  63.920  1.00  0.00           H
ATOM   1681 HD12 LEU A 692      29.970  54.030  63.630  1.00  0.00           H
ATOM   1682 HD13 LEU A 692      29.360  53.430  65.270  1.00  0.00           H
ATOM   1683  CD2 LEU A 692      31.800  54.620  65.360  1.00  0.00           C
ATOM   1684 HD21 LEU A 692      32.870  54.830  65.610  1.00  0.00           H
ATOM   1685 HD22 LEU A 692      31.260  54.920  66.270  1.00  0.00           H
ATOM   1686 HD23 LEU A 692      31.500  55.310  64.540  1.00  0.00           H
ATOM   1687  C   LEU A 692      31.780  50.230  64.530  1.00  0.00           C
ATOM   1688  O   LEU A 692      31.060  50.130  63.590  1.00  0.00           O
ATOM   1689  N   ARG A 693      33.040  49.720  64.410  1.00  0.00           N
ATOM   1690  HN  ARG A 693      33.620  49.710  65.220  1.00  0.00           H
ATOM   1691  CA  ARG A 693      33.580  49.040  63.250  1.00  0.00           C
ATOM   1692  HA  ARG A 693      33.580  49.850  62.530  1.00  0.00           H
ATOM   1693  CB  ARG A 693      35.030  48.480  63.540  1.00  0.00           C
ATOM   1694  HB1 ARG A 693      34.810  47.650  64.250  1.00  0.00           H
ATOM   1695  HB2 ARG A 693      35.690  49.280  63.940  1.00  0.00           H
ATOM   1696  CG  ARG A 693      35.690  47.930  62.230  1.00  0.00           C
ATOM   1697  HG1 ARG A 693      35.390  48.620  61.410  1.00  0.00           H
ATOM   1698  HG2 ARG A 693      35.190  46.970  61.970  1.00  0.00           H
ATOM   1699  CD  ARG A 693      37.200  47.590  62.520  1.00  0.00           C
ATOM   1700  HD1 ARG A 693      37.270  46.740  63.210  1.00  0.00           H
ATOM   1701  HD2 ARG A 693      37.810  48.490  62.770  1.00  0.00           H
ATOM   1702  NE  ARG A 693      37.740  47.160  61.180  1.00  0.00           N
ATOM   1703  HE  ARG A 693      38.340  47.750  60.630  1.00  0.00           H
ATOM   1704  CZ  ARG A 693      37.480  45.990  60.530  1.00  0.00           C
ATOM   1705  NH1 ARG A 693      36.940  44.990  61.080  1.00  0.00           N
ATOM   1706 HH11 ARG A 693      36.720  45.160  62.040  1.00  0.00           H
ATOM   1707 HH12 ARG A 693      37.160  44.080  60.750  1.00  0.00           H
ATOM   1708  NH2 ARG A 693      38.060  45.840  59.320  1.00  0.00           N
ATOM   1709 HH21 ARG A 693      37.470  45.390  58.660  1.00  0.00           H
ATOM   1710 HH22 ARG A 693      38.710  46.570  59.070  1.00  0.00           H
ATOM   1711  C   ARG A 693      32.670  47.870  62.810  1.00  0.00           C
ATOM   1712  O   ARG A 693      32.370  47.540  61.600  1.00  0.00           O
ATOM   1713  N   THR A 694      32.060  47.110  63.810  1.00  0.00           N
ATOM   1714  HN  THR A 694      32.270  47.290  64.760  1.00  0.00           H
ATOM   1715  CA  THR A 694      31.160  45.940  63.560  1.00  0.00           C
ATOM   1716  HA  THR A 694      31.620  45.360  62.780  1.00  0.00           H
ATOM   1717  CB  THR A 694      30.810  45.110  64.800  1.00  0.00           C
ATOM   1718  HB  THR A 694      30.110  45.620  65.480  1.00  0.00           H
ATOM   1719  OG1 THR A 694      31.990  44.820  65.600  1.00  0.00           O
ATOM   1720  HG1 THR A 694      32.320  45.590  66.070  1.00  0.00           H
ATOM   1721  CG2 THR A 694      30.130  43.760  64.520  1.00  0.00           C
ATOM   1722 HG21 THR A 694      30.940  43.160  64.020  1.00  0.00           H
ATOM   1723 HG22 THR A 694      29.270  43.760  63.810  1.00  0.00           H
ATOM   1724 HG23 THR A 694      29.840  43.360  65.500  1.00  0.00           H
ATOM   1725  C   THR A 694      29.830  46.310  62.950  1.00  0.00           C
ATOM   1726  O   THR A 694      29.230  45.730  62.010  1.00  0.00           O
ATOM   1727  N   SER A 695      29.340  47.500  63.430  1.00  0.00           N
ATOM   1728  HN  SER A 695      29.720  47.840  64.290  1.00  0.00           H
ATOM   1729  CA  SER A 695      28.150  48.170  62.860  1.00  0.00           C
ATOM   1730  HA  SER A 695      27.340  47.460  62.790  1.00  0.00           H
ATOM   1731  CB  SER A 695      27.610  49.290  63.760  1.00  0.00           C
ATOM   1732  HB1 SER A 695      26.610  49.570  63.380  1.00  0.00           H
ATOM   1733  HB2 SER A 695      28.280  50.170  63.660  1.00  0.00           H
ATOM   1734  OG  SER A 695      27.610  49.000  65.180  1.00  0.00           O
ATOM   1735  HG1 SER A 695      27.620  49.860  65.580  1.00  0.00           H
ATOM   1736  C   SER A 695      28.370  48.680  61.470  1.00  0.00           C
ATOM   1737  O   SER A 695      27.500  48.640  60.600  1.00  0.00           O
ATOM   1738  N   ILE A 696      29.530  49.340  61.250  1.00  0.00           N
ATOM   1739  HN  ILE A 696      30.260  49.260  61.920  1.00  0.00           H
ATOM   1740  CA  ILE A 696      29.980  49.870  59.990  1.00  0.00           C
ATOM   1741  HA  ILE A 696      29.190  50.530  59.680  1.00  0.00           H
ATOM   1742  CB  ILE A 696      31.300  50.650  60.020  1.00  0.00           C
ATOM   1743  HB  ILE A 696      32.060  50.070  60.580  1.00  0.00           H
ATOM   1744  CG2 ILE A 696      31.940  51.020  58.650  1.00  0.00           C
ATOM   1745 HG21 ILE A 696      31.110  51.400  58.000  1.00  0.00           H
ATOM   1746 HG22 ILE A 696      32.400  50.110  58.190  1.00  0.00           H
ATOM   1747 HG23 ILE A 696      32.700  51.820  58.720  1.00  0.00           H
ATOM   1748  CG1 ILE A 696      30.910  52.000  60.790  1.00  0.00           C
ATOM   1749 HG11 ILE A 696      30.430  51.590  61.700  1.00  0.00           H
ATOM   1750 HG12 ILE A 696      30.140  52.520  60.170  1.00  0.00           H
ATOM   1751  CD  ILE A 696      32.060  52.840  61.160  1.00  0.00           C
ATOM   1752  HD1 ILE A 696      31.810  53.770  61.710  1.00  0.00           H
ATOM   1753  HD2 ILE A 696      32.630  53.090  60.240  1.00  0.00           H
ATOM   1754  HD3 ILE A 696      32.750  52.210  61.780  1.00  0.00           H
ATOM   1755  C   ILE A 696      30.020  48.900  58.890  1.00  0.00           C
ATOM   1756  O   ILE A 696      29.630  49.080  57.760  1.00  0.00           O
ATOM   1757  N   GLY A 697      30.600  47.800  59.240  1.00  0.00           N
ATOM   1758  HN  GLY A 697      30.950  47.690  60.170  1.00  0.00           H
ATOM   1759  CA  GLY A 697      30.730  46.500  58.440  1.00  0.00           C
ATOM   1760  HA1 GLY A 697      31.180  45.800  59.130  1.00  0.00           H
ATOM   1761  HA2 GLY A 697      31.420  46.760  57.660  1.00  0.00           H
ATOM   1762  C   GLY A 697      29.440  45.830  57.850  1.00  0.00           C
ATOM   1763  O   GLY A 697      29.520  45.530  56.650  1.00  0.00           O
ATOM   1764  N   LEU A 698      28.350  45.620  58.590  1.00  0.00           N
ATOM   1765  HN  LEU A 698      28.380  45.820  59.570  1.00  0.00           H
ATOM   1766  CA  LEU A 698      27.100  45.060  58.210  1.00  0.00           C
ATOM   1767  HA  LEU A 698      27.350  44.140  57.720  1.00  0.00           H
ATOM   1768  CB  LEU A 698      26.170  44.770  59.430  1.00  0.00           C
ATOM   1769  HB1 LEU A 698      25.150  44.360  59.310  1.00  0.00           H
ATOM   1770  HB2 LEU A 698      26.020  45.790  59.840  1.00  0.00           H
ATOM   1771  CG  LEU A 698      26.650  43.810  60.550  1.00  0.00           C
ATOM   1772  HG  LEU A 698      27.720  44.050  60.740  1.00  0.00           H
ATOM   1773  CD1 LEU A 698      25.940  44.120  61.830  1.00  0.00           C
ATOM   1774 HD11 LEU A 698      25.870  45.190  62.140  1.00  0.00           H
ATOM   1775 HD12 LEU A 698      26.400  43.520  62.650  1.00  0.00           H
ATOM   1776 HD13 LEU A 698      24.870  43.790  61.800  1.00  0.00           H
ATOM   1777  CD2 LEU A 698      26.710  42.380  60.050  1.00  0.00           C
ATOM   1778 HD21 LEU A 698      27.250  41.650  60.710  1.00  0.00           H
ATOM   1779 HD22 LEU A 698      27.350  42.280  59.150  1.00  0.00           H
ATOM   1780 HD23 LEU A 698      25.690  42.010  59.830  1.00  0.00           H
ATOM   1781  C   LEU A 698      26.540  46.080  57.080  1.00  0.00           C
ATOM   1782  O   LEU A 698      26.030  45.690  56.040  1.00  0.00           O
ATOM   1783  N   TRP A 699      26.540  47.420  57.380  1.00  0.00           N
ATOM   1784  HN  TRP A 699      26.850  47.710  58.290  1.00  0.00           H
ATOM   1785  CA  TRP A 699      26.230  48.410  56.420  1.00  0.00           C
ATOM   1786  HA  TRP A 699      25.250  48.220  56.000  1.00  0.00           H
ATOM   1787  CB  TRP A 699      26.300  49.800  57.160  1.00  0.00           C
ATOM   1788  HB1 TRP A 699      26.410  50.630  56.410  1.00  0.00           H
ATOM   1789  HB2 TRP A 699      27.200  49.940  57.810  1.00  0.00           H
ATOM   1790  CG  TRP A 699      25.200  50.150  58.070  1.00  0.00           C
ATOM   1791  CD1 TRP A 699      25.340  50.570  59.360  1.00  0.00           C
ATOM   1792  HD1 TRP A 699      26.280  50.710  59.870  1.00  0.00           H
ATOM   1793  NE1 TRP A 699      24.110  50.840  59.930  1.00  0.00           N
ATOM   1794  HE1 TRP A 699      23.920  51.230  60.800  1.00  0.00           H
ATOM   1795  CE2 TRP A 699      23.170  50.730  58.930  1.00  0.00           C
ATOM   1796  CD2 TRP A 699      23.810  50.220  57.760  1.00  0.00           C
ATOM   1797  CE3 TRP A 699      23.060  49.890  56.630  1.00  0.00           C
ATOM   1798  HE3 TRP A 699      23.460  49.440  55.730  1.00  0.00           H
ATOM   1799  CZ3 TRP A 699      21.690  50.190  56.640  1.00  0.00           C
ATOM   1800  HZ3 TRP A 699      21.200  50.030  55.700  1.00  0.00           H
ATOM   1801  CZ2 TRP A 699      21.780  50.910  58.960  1.00  0.00           C
ATOM   1802  HZ2 TRP A 699      21.320  51.310  59.850  1.00  0.00           H
ATOM   1803  CH2 TRP A 699      21.100  50.680  57.760  1.00  0.00           C
ATOM   1804  HH2 TRP A 699      20.040  50.910  57.680  1.00  0.00           H
ATOM   1805  C   TRP A 699      27.140  48.530  55.180  1.00  0.00           C
ATOM   1806  O   TRP A 699      26.650  48.550  54.050  1.00  0.00           O
ATOM   1807  N   THR A 700      28.490  48.390  55.320  1.00  0.00           N
ATOM   1808  HN  THR A 700      29.040  48.330  56.150  1.00  0.00           H
ATOM   1809  CA  THR A 700      29.380  48.450  54.190  1.00  0.00           C
ATOM   1810  HA  THR A 700      29.300  49.350  53.590  1.00  0.00           H
ATOM   1811  CB  THR A 700      30.910  48.450  54.620  1.00  0.00           C
ATOM   1812  HB  THR A 700      31.180  47.620  55.300  1.00  0.00           H
ATOM   1813  OG1 THR A 700      31.190  49.540  55.480  1.00  0.00           O
ATOM   1814  HG1 THR A 700      30.630  49.550  56.250  1.00  0.00           H
ATOM   1815  CG2 THR A 700      31.750  48.450  53.350  1.00  0.00           C
ATOM   1816 HG21 THR A 700      32.840  48.350  53.530  1.00  0.00           H
ATOM   1817 HG22 THR A 700      31.640  49.360  52.710  1.00  0.00           H
ATOM   1818 HG23 THR A 700      31.480  47.620  52.670  1.00  0.00           H
ATOM   1819  C   THR A 700      29.080  47.270  53.290  1.00  0.00           C
ATOM   1820  O   THR A 700      29.000  47.390  52.100  1.00  0.00           O
ATOM   1821  N   SER A 701      28.750  46.070  53.910  1.00  0.00           N
ATOM   1822  HN  SER A 701      28.820  46.000  54.910  1.00  0.00           H
ATOM   1823  CA  SER A 701      28.330  44.830  53.320  1.00  0.00           C
ATOM   1824  HA  SER A 701      29.090  44.660  52.560  1.00  0.00           H
ATOM   1825  CB  SER A 701      28.440  43.710  54.290  1.00  0.00           C
ATOM   1826  HB1 SER A 701      27.680  43.820  55.090  1.00  0.00           H
ATOM   1827  HB2 SER A 701      29.420  43.660  54.800  1.00  0.00           H
ATOM   1828  OG  SER A 701      28.180  42.430  53.760  1.00  0.00           O
ATOM   1829  HG1 SER A 701      28.840  42.370  53.060  1.00  0.00           H
ATOM   1830  C   SER A 701      27.020  44.850  52.590  1.00  0.00           C
ATOM   1831  O   SER A 701      26.870  44.500  51.440  1.00  0.00           O
ATOM   1832  N   PHE A 702      26.020  45.380  53.260  1.00  0.00           N
ATOM   1833  HN  PHE A 702      26.080  45.700  54.200  1.00  0.00           H
ATOM   1834  CA  PHE A 702      24.710  45.650  52.690  1.00  0.00           C
ATOM   1835  HA  PHE A 702      24.210  44.780  52.290  1.00  0.00           H
ATOM   1836  CB  PHE A 702      23.830  46.260  53.850  1.00  0.00           C
ATOM   1837  HB1 PHE A 702      24.390  47.080  54.350  1.00  0.00           H
ATOM   1838  HB2 PHE A 702      23.580  45.470  54.600  1.00  0.00           H
ATOM   1839  CG  PHE A 702      22.560  46.890  53.350  1.00  0.00           C
ATOM   1840  CD1 PHE A 702      21.540  46.030  53.070  1.00  0.00           C
ATOM   1841  HD1 PHE A 702      21.720  44.960  53.210  1.00  0.00           H
ATOM   1842  CE1 PHE A 702      20.320  46.470  52.740  1.00  0.00           C
ATOM   1843  HE1 PHE A 702      19.600  45.690  52.510  1.00  0.00           H
ATOM   1844  CZ  PHE A 702      20.030  47.860  52.740  1.00  0.00           C
ATOM   1845  HZ  PHE A 702      19.030  48.210  52.610  1.00  0.00           H
ATOM   1846  CD2 PHE A 702      22.310  48.280  53.330  1.00  0.00           C
ATOM   1847  HD2 PHE A 702      23.110  48.990  53.500  1.00  0.00           H
ATOM   1848  CE2 PHE A 702      21.010  48.770  53.080  1.00  0.00           C
ATOM   1849  HE2 PHE A 702      20.690  49.800  53.100  1.00  0.00           H
ATOM   1850  C   PHE A 702      24.800  46.670  51.570  1.00  0.00           C
ATOM   1851  O   PHE A 702      24.230  46.480  50.500  1.00  0.00           O
ATOM   1852  N   LEU A 703      25.600  47.740  51.730  1.00  0.00           N
ATOM   1853  HN  LEU A 703      26.080  47.860  52.580  1.00  0.00           H
ATOM   1854  CA  LEU A 703      25.900  48.780  50.720  1.00  0.00           C
ATOM   1855  HA  LEU A 703      24.960  48.980  50.240  1.00  0.00           H
ATOM   1856  CB  LEU A 703      26.460  50.180  51.290  1.00  0.00           C
ATOM   1857  HB1 LEU A 703      26.860  50.800  50.460  1.00  0.00           H
ATOM   1858  HB2 LEU A 703      27.370  49.860  51.850  1.00  0.00           H
ATOM   1859  CG  LEU A 703      25.570  50.930  52.140  1.00  0.00           C
ATOM   1860  HG  LEU A 703      25.200  50.300  52.970  1.00  0.00           H
ATOM   1861  CD1 LEU A 703      26.130  52.170  52.940  1.00  0.00           C
ATOM   1862 HD11 LEU A 703      25.350  52.740  53.480  1.00  0.00           H
ATOM   1863 HD12 LEU A 703      26.680  52.880  52.280  1.00  0.00           H
ATOM   1864 HD13 LEU A 703      26.860  51.720  53.660  1.00  0.00           H
ATOM   1865  CD2 LEU A 703      24.270  51.430  51.430  1.00  0.00           C
ATOM   1866 HD21 LEU A 703      24.670  51.740  50.440  1.00  0.00           H
ATOM   1867 HD22 LEU A 703      23.870  52.360  51.880  1.00  0.00           H
ATOM   1868 HD23 LEU A 703      23.470  50.660  51.410  1.00  0.00           H
ATOM   1869  C   LEU A 703      26.610  48.230  49.500  1.00  0.00           C
ATOM   1870  O   LEU A 703      26.380  48.720  48.410  1.00  0.00           O
ATOM   1871  N   CYS A 704      27.550  47.290  49.620  1.00  0.00           N
ATOM   1872  HN  CYS A 704      27.930  47.080  50.530  1.00  0.00           H
ATOM   1873  CA  CYS A 704      28.090  46.620  48.530  1.00  0.00           C
ATOM   1874  HA  CYS A 704      28.410  47.350  47.810  1.00  0.00           H
ATOM   1875  CB  CYS A 704      29.270  45.700  48.990  1.00  0.00           C
ATOM   1876  HB1 CYS A 704      29.550  44.980  48.200  1.00  0.00           H
ATOM   1877  HB2 CYS A 704      28.850  45.140  49.860  1.00  0.00           H
ATOM   1878  SG  CYS A 704      30.720  46.690  49.350  1.00  0.00           S
ATOM   1879  HG1 CYS A 704      30.250  47.280  50.440  1.00  0.00           H
ATOM   1880  C   CYS A 704      27.080  45.750  47.860  1.00  0.00           C
ATOM   1881  O   CYS A 704      27.120  45.650  46.620  1.00  0.00           O
ATOM   1882  N   ILE A 705      26.110  45.080  48.540  1.00  0.00           N
ATOM   1883  HN  ILE A 705      26.140  45.070  49.540  1.00  0.00           H
ATOM   1884  CA  ILE A 705      25.020  44.340  47.880  1.00  0.00           C
ATOM   1885  HA  ILE A 705      25.370  43.720  47.070  1.00  0.00           H
ATOM   1886  CB  ILE A 705      24.470  43.410  48.860  1.00  0.00           C
ATOM   1887  HB  ILE A 705      24.330  44.060  49.740  1.00  0.00           H
ATOM   1888  CG2 ILE A 705      23.100  42.850  48.390  1.00  0.00           C
ATOM   1889 HG21 ILE A 705      22.880  42.050  49.120  1.00  0.00           H
ATOM   1890 HG22 ILE A 705      23.250  42.470  47.370  1.00  0.00           H
ATOM   1891 HG23 ILE A 705      22.220  43.530  48.440  1.00  0.00           H
ATOM   1892  CG1 ILE A 705      25.290  42.180  49.300  1.00  0.00           C
ATOM   1893 HG11 ILE A 705      26.370  42.420  49.120  1.00  0.00           H
ATOM   1894 HG12 ILE A 705      25.040  41.420  48.540  1.00  0.00           H
ATOM   1895  CD  ILE A 705      25.080  41.720  50.720  1.00  0.00           C
ATOM   1896  HD1 ILE A 705      24.070  41.950  51.130  1.00  0.00           H
ATOM   1897  HD2 ILE A 705      25.780  42.140  51.470  1.00  0.00           H
ATOM   1898  HD3 ILE A 705      25.260  40.630  50.640  1.00  0.00           H
ATOM   1899  C   ILE A 705      24.030  45.270  47.120  1.00  0.00           C
ATOM   1900  O   ILE A 705      23.600  44.970  45.980  1.00  0.00           O
ATOM   1901  N   VAL A 706      23.610  46.420  47.780  1.00  0.00           N
ATOM   1902  HN  VAL A 706      23.750  46.450  48.760  1.00  0.00           H
ATOM   1903  CA  VAL A 706      22.930  47.510  47.160  1.00  0.00           C
ATOM   1904  HA  VAL A 706      22.000  47.150  46.740  1.00  0.00           H
ATOM   1905  CB  VAL A 706      22.570  48.610  48.140  1.00  0.00           C
ATOM   1906  HB  VAL A 706      23.450  48.910  48.750  1.00  0.00           H
ATOM   1907  CG1 VAL A 706      22.260  49.960  47.370  1.00  0.00           C
ATOM   1908 HG11 VAL A 706      21.830  50.700  48.060  1.00  0.00           H
ATOM   1909 HG12 VAL A 706      21.450  49.790  46.620  1.00  0.00           H
ATOM   1910 HG13 VAL A 706      23.180  50.360  46.890  1.00  0.00           H
ATOM   1911  CG2 VAL A 706      21.450  48.170  49.080  1.00  0.00           C
ATOM   1912 HG21 VAL A 706      21.620  47.360  49.820  1.00  0.00           H
ATOM   1913 HG22 VAL A 706      20.480  48.070  48.530  1.00  0.00           H
ATOM   1914 HG23 VAL A 706      21.210  49.020  49.740  1.00  0.00           H
ATOM   1915  C   VAL A 706      23.700  48.080  45.990  1.00  0.00           C
ATOM   1916  O   VAL A 706      23.140  48.430  44.980  1.00  0.00           O
ATOM   1917  N   LEU A 707      25.060  48.290  46.100  1.00  0.00           N
ATOM   1918  HN  LEU A 707      25.450  48.360  47.020  1.00  0.00           H
ATOM   1919  CA  LEU A 707      25.830  48.730  44.960  1.00  0.00           C
ATOM   1920  HA  LEU A 707      25.430  49.630  44.520  1.00  0.00           H
ATOM   1921  CB  LEU A 707      27.300  49.020  45.260  1.00  0.00           C
ATOM   1922  HB1 LEU A 707      27.930  48.250  45.760  1.00  0.00           H
ATOM   1923  HB2 LEU A 707      27.210  49.850  45.990  1.00  0.00           H
ATOM   1924  CG  LEU A 707      28.190  49.730  44.300  1.00  0.00           C
ATOM   1925  HG  LEU A 707      28.570  49.110  43.460  1.00  0.00           H
ATOM   1926  CD1 LEU A 707      27.430  50.960  43.680  1.00  0.00           C
ATOM   1927 HD11 LEU A 707      28.140  51.600  43.120  1.00  0.00           H
ATOM   1928 HD12 LEU A 707      27.080  51.630  44.500  1.00  0.00           H
ATOM   1929 HD13 LEU A 707      26.590  50.730  43.010  1.00  0.00           H
ATOM   1930  CD2 LEU A 707      29.540  50.280  44.870  1.00  0.00           C
ATOM   1931 HD21 LEU A 707      30.080  49.380  45.240  1.00  0.00           H
ATOM   1932 HD22 LEU A 707      29.430  50.880  45.790  1.00  0.00           H
ATOM   1933 HD23 LEU A 707      30.250  50.690  44.110  1.00  0.00           H
ATOM   1934  C   LEU A 707      25.760  47.710  43.810  1.00  0.00           C
ATOM   1935  O   LEU A 707      25.580  48.090  42.670  1.00  0.00           O
ATOM   1936  N   VAL A 708      25.940  46.420  44.080  1.00  0.00           N
ATOM   1937  HN  VAL A 708      26.100  46.360  45.070  1.00  0.00           H
ATOM   1938  CA  VAL A 708      25.800  45.320  43.100  1.00  0.00           C
ATOM   1939  HA  VAL A 708      26.650  45.470  42.460  1.00  0.00           H
ATOM   1940  CB  VAL A 708      26.110  44.030  43.870  1.00  0.00           C
ATOM   1941  HB  VAL A 708      25.660  44.050  44.880  1.00  0.00           H
ATOM   1942  CG1 VAL A 708      25.500  42.770  43.150  1.00  0.00           C
ATOM   1943 HG11 VAL A 708      24.400  42.760  43.240  1.00  0.00           H
ATOM   1944 HG12 VAL A 708      26.050  41.870  43.480  1.00  0.00           H
ATOM   1945 HG13 VAL A 708      25.730  42.880  42.070  1.00  0.00           H
ATOM   1946  CG2 VAL A 708      27.620  43.860  43.870  1.00  0.00           C
ATOM   1947 HG21 VAL A 708      28.010  44.830  44.240  1.00  0.00           H
ATOM   1948 HG22 VAL A 708      28.020  43.500  42.900  1.00  0.00           H
ATOM   1949 HG23 VAL A 708      27.910  43.090  44.640  1.00  0.00           H
ATOM   1950  C   VAL A 708      24.440  45.280  42.360  1.00  0.00           C
ATOM   1951  O   VAL A 708      24.340  45.400  41.140  1.00  0.00           O
ATOM   1952  N   ALA A 709      23.350  45.430  43.090  1.00  0.00           N
ATOM   1953  HN  ALA A 709      23.380  45.230  44.060  1.00  0.00           H
ATOM   1954  CA  ALA A 709      22.020  45.700  42.520  1.00  0.00           C
ATOM   1955  HA  ALA A 709      21.780  44.950  41.780  1.00  0.00           H
ATOM   1956  CB  ALA A 709      20.920  45.620  43.600  1.00  0.00           C
ATOM   1957  HB1 ALA A 709      20.740  46.520  44.220  1.00  0.00           H
ATOM   1958  HB2 ALA A 709      21.080  44.760  44.270  1.00  0.00           H
ATOM   1959  HB3 ALA A 709      19.920  45.370  43.170  1.00  0.00           H
ATOM   1960  C   ALA A 709      21.850  46.970  41.720  1.00  0.00           C
ATOM   1961  O   ALA A 709      21.250  46.910  40.650  1.00  0.00           O
ATOM   1962  N   THR A 710      22.390  48.080  42.210  1.00  0.00           N
ATOM   1963  HN  THR A 710      22.970  47.880  43.010  1.00  0.00           H
ATOM   1964  CA  THR A 710      22.400  49.340  41.620  1.00  0.00           C
ATOM   1965  HA  THR A 710      21.410  49.730  41.480  1.00  0.00           H
ATOM   1966  CB  THR A 710      22.980  50.440  42.530  1.00  0.00           C
ATOM   1967  HB  THR A 710      23.990  50.120  42.840  1.00  0.00           H
ATOM   1968  OG1 THR A 710      22.170  50.730  43.670  1.00  0.00           O
ATOM   1969  HG1 THR A 710      22.110  49.840  44.030  1.00  0.00           H
ATOM   1970  CG2 THR A 710      23.160  51.700  41.770  1.00  0.00           C
ATOM   1971 HG21 THR A 710      23.510  52.490  42.470  1.00  0.00           H
ATOM   1972 HG22 THR A 710      22.160  52.000  41.400  1.00  0.00           H
ATOM   1973 HG23 THR A 710      23.820  51.610  40.880  1.00  0.00           H
ATOM   1974  C   THR A 710      23.120  49.340  40.260  1.00  0.00           C
ATOM   1975  O   THR A 710      22.550  49.910  39.280  1.00  0.00           O
ATOM   1976  N   ASP A 711      24.270  48.700  40.120  1.00  0.00           N
ATOM   1977  HN  ASP A 711      24.580  48.090  40.860  1.00  0.00           H
ATOM   1978  CA  ASP A 711      25.020  48.720  38.890  1.00  0.00           C
ATOM   1979  HA  ASP A 711      25.710  47.910  39.030  1.00  0.00           H
ATOM   1980  CB  ASP A 711      24.410  48.130  37.650  1.00  0.00           C
ATOM   1981  HB1 ASP A 711      23.480  48.650  37.310  1.00  0.00           H
ATOM   1982  HB2 ASP A 711      24.110  47.090  37.880  1.00  0.00           H
ATOM   1983  CG  ASP A 711      25.380  48.250  36.430  1.00  0.00           C
ATOM   1984  OD1 ASP A 711      24.910  48.190  35.290  1.00  0.00           O
ATOM   1985  OD2 ASP A 711      26.620  48.160  36.670  1.00  0.00           O
ATOM   1986  C   ASP A 711      25.970  49.930  38.830  1.00  0.00           C
ATOM   1987  O   ASP A 711      25.550  51.080  38.530  1.00  0.00           O
ATOM   1988  N   ALA A 712      27.290  49.700  39.000  1.00  0.00           N
ATOM   1989  HN  ALA A 712      27.620  48.780  39.150  1.00  0.00           H
ATOM   1990  CA  ALA A 712      28.230  50.790  38.970  1.00  0.00           C
ATOM   1991  HA  ALA A 712      27.750  51.730  39.220  1.00  0.00           H
ATOM   1992  CB  ALA A 712      29.370  50.420  40.060  1.00  0.00           C
ATOM   1993  HB1 ALA A 712      30.290  51.050  40.040  1.00  0.00           H
ATOM   1994  HB2 ALA A 712      29.640  49.390  39.740  1.00  0.00           H
ATOM   1995  HB3 ALA A 712      28.920  50.520  41.080  1.00  0.00           H
ATOM   1996  C   ALA A 712      28.920  50.980  37.530  1.00  0.00           C
ATOM   1997  O   ALA A 712      29.940  51.640  37.340  1.00  0.00           O
ATOM   1998  N   SER A 713      28.470  50.230  36.520  1.00  0.00           N
ATOM   1999  HN  SER A 713      27.640  49.730  36.800  1.00  0.00           H
ATOM   2000  CA  SER A 713      29.210  50.100  35.230  1.00  0.00           C
ATOM   2001  HA  SER A 713      30.210  49.750  35.470  1.00  0.00           H
ATOM   2002  CB  SER A 713      28.520  49.130  34.270  1.00  0.00           C
ATOM   2003  HB1 SER A 713      28.910  49.140  33.240  1.00  0.00           H
ATOM   2004  HB2 SER A 713      27.480  49.470  34.040  1.00  0.00           H
ATOM   2005  OG  SER A 713      28.470  47.790  34.750  1.00  0.00           O
ATOM   2006  HG1 SER A 713      27.880  47.870  35.500  1.00  0.00           H
ATOM   2007  C   SER A 713      29.460  51.410  34.490  1.00  0.00           C
ATOM   2008  O   SER A 713      30.560  51.650  34.020  1.00  0.00           O
ATOM   2009  N   SER A 714      28.390  52.300  34.430  1.00  0.00           N
ATOM   2010  HN  SER A 714      27.500  51.960  34.710  1.00  0.00           H
ATOM   2011  CA  SER A 714      28.580  53.680  34.010  1.00  0.00           C
ATOM   2012  HA  SER A 714      29.120  53.670  33.070  1.00  0.00           H
ATOM   2013  CB  SER A 714      27.190  54.430  33.910  1.00  0.00           C
ATOM   2014  HB1 SER A 714      27.150  55.540  33.840  1.00  0.00           H
ATOM   2015  HB2 SER A 714      26.600  54.300  34.830  1.00  0.00           H
ATOM   2016  OG  SER A 714      26.480  53.880  32.790  1.00  0.00           O
ATOM   2017  HG1 SER A 714      25.610  54.290  32.690  1.00  0.00           H
ATOM   2018  C   SER A 714      29.310  54.530  35.090  1.00  0.00           C
ATOM   2019  O   SER A 714      29.870  55.580  34.760  1.00  0.00           O
ATOM   2020  N   LEU A 715      29.170  54.120  36.380  1.00  0.00           N
ATOM   2021  HN  LEU A 715      28.810  53.220  36.560  1.00  0.00           H
ATOM   2022  CA  LEU A 715      29.900  54.880  37.340  1.00  0.00           C
ATOM   2023  HA  LEU A 715      29.640  55.920  37.180  1.00  0.00           H
ATOM   2024  CB  LEU A 715      29.350  54.750  38.780  1.00  0.00           C
ATOM   2025  HB1 LEU A 715      29.880  55.500  39.400  1.00  0.00           H
ATOM   2026  HB2 LEU A 715      29.570  53.810  39.330  1.00  0.00           H
ATOM   2027  CG  LEU A 715      27.830  54.970  39.010  1.00  0.00           C
ATOM   2028  HG  LEU A 715      27.240  54.270  38.380  1.00  0.00           H
ATOM   2029  CD1 LEU A 715      27.430  54.580  40.420  1.00  0.00           C
ATOM   2030 HD11 LEU A 715      27.970  55.200  41.160  1.00  0.00           H
ATOM   2031 HD12 LEU A 715      27.770  53.520  40.530  1.00  0.00           H
ATOM   2032 HD13 LEU A 715      26.330  54.460  40.500  1.00  0.00           H
ATOM   2033  CD2 LEU A 715      27.400  56.310  38.600  1.00  0.00           C
ATOM   2034 HD21 LEU A 715      28.000  57.070  39.130  1.00  0.00           H
ATOM   2035 HD22 LEU A 715      26.350  56.590  38.830  1.00  0.00           H
ATOM   2036 HD23 LEU A 715      27.560  56.390  37.500  1.00  0.00           H
ATOM   2037  C   LEU A 715      31.430  54.700  37.290  1.00  0.00           C
ATOM   2038  O   LEU A 715      32.200  55.600  37.440  1.00  0.00           O
ATOM   2039  N   VAL A 716      31.840  53.490  36.930  1.00  0.00           N
ATOM   2040  HN  VAL A 716      31.140  52.770  37.000  1.00  0.00           H
ATOM   2041  CA  VAL A 716      33.090  53.030  36.450  1.00  0.00           C
ATOM   2042  HA  VAL A 716      33.730  53.270  37.290  1.00  0.00           H
ATOM   2043  CB  VAL A 716      33.090  51.420  36.250  1.00  0.00           C
ATOM   2044  HB  VAL A 716      32.140  50.990  35.890  1.00  0.00           H
ATOM   2045  CG1 VAL A 716      34.290  50.930  35.330  1.00  0.00           C
ATOM   2046 HG11 VAL A 716      34.170  49.830  35.370  1.00  0.00           H
ATOM   2047 HG12 VAL A 716      35.260  51.230  35.790  1.00  0.00           H
ATOM   2048 HG13 VAL A 716      34.160  51.270  34.280  1.00  0.00           H
ATOM   2049  CG2 VAL A 716      33.300  50.810  37.630  1.00  0.00           C
ATOM   2050 HG21 VAL A 716      33.740  49.790  37.520  1.00  0.00           H
ATOM   2051 HG22 VAL A 716      32.370  50.460  38.120  1.00  0.00           H
ATOM   2052 HG23 VAL A 716      34.000  51.360  38.310  1.00  0.00           H
ATOM   2053  C   VAL A 716      33.670  53.820  35.310  1.00  0.00           C
ATOM   2054  O   VAL A 716      34.800  54.240  35.280  1.00  0.00           O
ATOM   2055  N   CYS A 717      32.840  53.990  34.240  1.00  0.00           N
ATOM   2056  HN  CYS A 717      31.910  53.630  34.220  1.00  0.00           H
ATOM   2057  CA  CYS A 717      33.190  54.900  33.210  1.00  0.00           C
ATOM   2058  HA  CYS A 717      34.150  54.550  32.870  1.00  0.00           H
ATOM   2059  CB  CYS A 717      32.050  54.940  32.180  1.00  0.00           C
ATOM   2060  HB1 CYS A 717      32.370  55.560  31.320  1.00  0.00           H
ATOM   2061  HB2 CYS A 717      31.110  55.300  32.640  1.00  0.00           H
ATOM   2062  SG  CYS A 717      31.690  53.360  31.590  1.00  0.00           S
ATOM   2063  HG1 CYS A 717      30.970  52.860  32.580  1.00  0.00           H
ATOM   2064  C   CYS A 717      33.400  56.360  33.670  1.00  0.00           C
ATOM   2065  O   CYS A 717      34.370  56.990  33.330  1.00  0.00           O
ATOM   2066  N   TYR A 718      32.540  56.860  34.620  1.00  0.00           N
ATOM   2067  HN  TYR A 718      31.740  56.360  34.950  1.00  0.00           H
ATOM   2068  CA  TYR A 718      32.710  58.150  35.050  1.00  0.00           C
ATOM   2069  HA  TYR A 718      32.720  58.780  34.170  1.00  0.00           H
ATOM   2070  CB  TYR A 718      31.460  58.670  35.870  1.00  0.00           C
ATOM   2071  HB1 TYR A 718      31.620  59.710  36.190  1.00  0.00           H
ATOM   2072  HB2 TYR A 718      31.340  58.090  36.800  1.00  0.00           H
ATOM   2073  CG  TYR A 718      30.170  58.720  35.240  1.00  0.00           C
ATOM   2074  CD1 TYR A 718      28.980  58.620  36.000  1.00  0.00           C
ATOM   2075  HD1 TYR A 718      29.110  58.420  37.050  1.00  0.00           H
ATOM   2076  CE1 TYR A 718      27.740  58.680  35.420  1.00  0.00           C
ATOM   2077  HE1 TYR A 718      26.910  58.440  36.080  1.00  0.00           H
ATOM   2078  CZ  TYR A 718      27.570  58.820  34.040  1.00  0.00           C
ATOM   2079  OH  TYR A 718      26.280  58.740  33.520  1.00  0.00           O
ATOM   2080  HH  TYR A 718      25.810  58.250  34.190  1.00  0.00           H
ATOM   2081  CD2 TYR A 718      29.980  58.860  33.840  1.00  0.00           C
ATOM   2082  HD2 TYR A 718      30.950  58.890  33.360  1.00  0.00           H
ATOM   2083  CE2 TYR A 718      28.780  59.010  33.240  1.00  0.00           C
ATOM   2084  HE2 TYR A 718      28.670  58.960  32.160  1.00  0.00           H
ATOM   2085  C   TYR A 718      33.950  58.440  35.890  1.00  0.00           C
ATOM   2086  O   TYR A 718      34.390  59.560  35.790  1.00  0.00           O
ATOM   2087  N   ILE A 719      34.570  57.540  36.520  1.00  0.00           N
ATOM   2088  HN  ILE A 719      34.220  56.610  36.640  1.00  0.00           H
ATOM   2089  CA  ILE A 719      35.890  57.760  37.220  1.00  0.00           C
ATOM   2090  HA  ILE A 719      35.940  58.780  37.560  1.00  0.00           H
ATOM   2091  CB  ILE A 719      36.110  56.730  38.330  1.00  0.00           C
ATOM   2092  HB  ILE A 719      36.140  55.720  37.880  1.00  0.00           H
ATOM   2093  CG2 ILE A 719      37.420  56.980  39.060  1.00  0.00           C
ATOM   2094 HG21 ILE A 719      38.300  57.020  38.380  1.00  0.00           H
ATOM   2095 HG22 ILE A 719      37.610  56.260  39.890  1.00  0.00           H
ATOM   2096 HG23 ILE A 719      37.390  57.930  39.640  1.00  0.00           H
ATOM   2097  CG1 ILE A 719      35.000  56.530  39.430  1.00  0.00           C
ATOM   2098 HG11 ILE A 719      35.310  55.740  40.150  1.00  0.00           H
ATOM   2099 HG12 ILE A 719      34.130  56.050  38.950  1.00  0.00           H
ATOM   2100  CD  ILE A 719      34.550  57.720  40.140  1.00  0.00           C
ATOM   2101  HD1 ILE A 719      35.310  58.360  40.610  1.00  0.00           H
ATOM   2102  HD2 ILE A 719      33.920  57.380  40.990  1.00  0.00           H
ATOM   2103  HD3 ILE A 719      33.890  58.410  39.570  1.00  0.00           H
ATOM   2104  C   ILE A 719      36.950  57.590  36.120  1.00  0.00           C
ATOM   2105  O   ILE A 719      36.990  56.490  35.510  1.00  0.00           O
ATOM   2106  N   THR A 720      37.890  58.530  35.830  1.00  0.00           N
ATOM   2107  HN  THR A 720      37.860  59.370  36.370  1.00  0.00           H
ATOM   2108  CA  THR A 720      38.860  58.410  34.750  1.00  0.00           C
ATOM   2109  HA  THR A 720      38.760  57.440  34.300  1.00  0.00           H
ATOM   2110  CB  THR A 720      38.790  59.500  33.670  1.00  0.00           C
ATOM   2111  HB  THR A 720      39.450  59.270  32.800  1.00  0.00           H
ATOM   2112  OG1 THR A 720      39.240  60.730  34.250  1.00  0.00           O
ATOM   2113  HG1 THR A 720      39.860  61.190  33.670  1.00  0.00           H
ATOM   2114  CG2 THR A 720      37.330  59.600  33.080  1.00  0.00           C
ATOM   2115 HG21 THR A 720      37.290  60.210  32.150  1.00  0.00           H
ATOM   2116 HG22 THR A 720      36.540  60.110  33.660  1.00  0.00           H
ATOM   2117 HG23 THR A 720      36.970  58.560  32.880  1.00  0.00           H
ATOM   2118  C   THR A 720      40.320  58.420  35.340  1.00  0.00           C
ATOM   2119  O   THR A 720      40.440  58.450  36.600  1.00  0.00           O
ATOM   2120  N   ARG A 721      41.400  58.380  34.550  1.00  0.00           N
ATOM   2121  HN  ARG A 721      41.270  58.370  33.560  1.00  0.00           H
ATOM   2122  CA  ARG A 721      42.760  58.210  35.110  1.00  0.00           C
ATOM   2123  HA  ARG A 721      42.640  57.430  35.850  1.00  0.00           H
ATOM   2124  CB  ARG A 721      43.830  57.650  34.220  1.00  0.00           C
ATOM   2125  HB1 ARG A 721      44.820  57.690  34.710  1.00  0.00           H
ATOM   2126  HB2 ARG A 721      44.000  58.250  33.310  1.00  0.00           H
ATOM   2127  CG  ARG A 721      43.600  56.170  33.720  1.00  0.00           C
ATOM   2128  HG1 ARG A 721      44.360  55.900  32.970  1.00  0.00           H
ATOM   2129  HG2 ARG A 721      42.640  55.940  33.210  1.00  0.00           H
ATOM   2130  CD  ARG A 721      43.640  55.150  34.870  1.00  0.00           C
ATOM   2131  HD1 ARG A 721      43.450  54.090  34.610  1.00  0.00           H
ATOM   2132  HD2 ARG A 721      42.930  55.500  35.650  1.00  0.00           H
ATOM   2133  NE  ARG A 721      44.960  55.140  35.370  1.00  0.00           N
ATOM   2134  HE  ARG A 721      45.760  55.480  34.870  1.00  0.00           H
ATOM   2135  CZ  ARG A 721      45.320  54.470  36.470  1.00  0.00           C
ATOM   2136  NH1 ARG A 721      44.420  53.910  37.310  1.00  0.00           N
ATOM   2137 HH11 ARG A 721      43.460  53.990  37.050  1.00  0.00           H
ATOM   2138 HH12 ARG A 721      44.780  53.480  38.140  1.00  0.00           H
ATOM   2139  NH2 ARG A 721      46.590  54.320  36.840  1.00  0.00           N
ATOM   2140 HH21 ARG A 721      47.420  54.390  36.280  1.00  0.00           H
ATOM   2141 HH22 ARG A 721      46.650  54.020  37.790  1.00  0.00           H
ATOM   2142  C   ARG A 721      43.210  59.400  35.920  1.00  0.00           C
ATOM   2143  O   ARG A 721      44.130  59.290  36.690  1.00  0.00           O
ATOM   2144  N   PHE A 722      42.610  60.610  35.770  1.00  0.00           N
ATOM   2145  HN  PHE A 722      41.850  60.710  35.130  1.00  0.00           H
ATOM   2146  CA  PHE A 722      42.810  61.800  36.500  1.00  0.00           C
ATOM   2147  HA  PHE A 722      43.830  62.090  36.320  1.00  0.00           H
ATOM   2148  CB  PHE A 722      41.920  62.890  35.810  1.00  0.00           C
ATOM   2149  HB1 PHE A 722      40.860  62.560  35.810  1.00  0.00           H
ATOM   2150  HB2 PHE A 722      42.290  63.050  34.790  1.00  0.00           H
ATOM   2151  CG  PHE A 722      41.970  64.130  36.650  1.00  0.00           C
ATOM   2152  CD1 PHE A 722      42.880  65.140  36.270  1.00  0.00           C
ATOM   2153  HD1 PHE A 722      43.600  64.980  35.490  1.00  0.00           H
ATOM   2154  CE1 PHE A 722      42.880  66.370  36.970  1.00  0.00           C
ATOM   2155  HE1 PHE A 722      43.650  67.080  36.720  1.00  0.00           H
ATOM   2156  CZ  PHE A 722      42.030  66.560  38.080  1.00  0.00           C
ATOM   2157  HZ  PHE A 722      42.110  67.430  38.710  1.00  0.00           H
ATOM   2158  CD2 PHE A 722      41.150  64.310  37.740  1.00  0.00           C
ATOM   2159  HD2 PHE A 722      40.450  63.570  38.130  1.00  0.00           H
ATOM   2160  CE2 PHE A 722      41.170  65.510  38.460  1.00  0.00           C
ATOM   2161  HE2 PHE A 722      40.500  65.610  39.300  1.00  0.00           H
ATOM   2162  C   PHE A 722      42.560  61.630  38.050  1.00  0.00           C
ATOM   2163  O   PHE A 722      43.310  61.990  38.910  1.00  0.00           O
ATOM   2164  N   THR A 723      41.390  61.020  38.330  1.00  0.00           N
ATOM   2165  HN  THR A 723      40.710  60.900  37.590  1.00  0.00           H
ATOM   2166  CA  THR A 723      40.930  60.550  39.570  1.00  0.00           C
ATOM   2167  HA  THR A 723      41.060  61.430  40.190  1.00  0.00           H
ATOM   2168  CB  THR A 723      39.460  60.190  39.780  1.00  0.00           C
ATOM   2169  HB  THR A 723      38.960  59.510  39.060  1.00  0.00           H
ATOM   2170  OG1 THR A 723      38.650  61.350  39.730  1.00  0.00           O
ATOM   2171  HG1 THR A 723      38.550  61.540  38.790  1.00  0.00           H
ATOM   2172  CG2 THR A 723      39.210  59.700  41.240  1.00  0.00           C
ATOM   2173 HG21 THR A 723      39.530  60.450  42.000  1.00  0.00           H
ATOM   2174 HG22 THR A 723      39.780  58.750  41.390  1.00  0.00           H
ATOM   2175 HG23 THR A 723      38.130  59.440  41.330  1.00  0.00           H
ATOM   2176  C   THR A 723      41.810  59.450  40.120  1.00  0.00           C
ATOM   2177  O   THR A 723      42.360  59.500  41.200  1.00  0.00           O
ATOM   2178  N   GLU A 724      42.010  58.360  39.350  1.00  0.00           N
ATOM   2179  HN  GLU A 724      41.790  58.240  38.380  1.00  0.00           H
ATOM   2180  CA  GLU A 724      42.780  57.260  39.750  1.00  0.00           C
ATOM   2181  HA  GLU A 724      42.310  56.920  40.660  1.00  0.00           H
ATOM   2182  CB  GLU A 724      42.480  56.070  38.870  1.00  0.00           C
ATOM   2183  HB1 GLU A 724      43.100  55.260  39.310  1.00  0.00           H
ATOM   2184  HB2 GLU A 724      42.910  56.370  37.890  1.00  0.00           H
ATOM   2185  CG  GLU A 724      41.030  55.580  38.920  1.00  0.00           C
ATOM   2186  HG1 GLU A 724      40.380  56.490  38.820  1.00  0.00           H
ATOM   2187  HG2 GLU A 724      40.820  55.110  39.900  1.00  0.00           H
ATOM   2188  CD  GLU A 724      40.680  54.440  37.990  1.00  0.00           C
ATOM   2189  OE1 GLU A 724      39.700  53.760  38.240  1.00  0.00           O
ATOM   2190  OE2 GLU A 724      41.560  54.180  37.100  1.00  0.00           O
ATOM   2191  C   GLU A 724      44.270  57.440  40.170  1.00  0.00           C
ATOM   2192  O   GLU A 724      44.750  56.930  41.160  1.00  0.00           O
ATOM   2193  N   GLU A 725      44.930  58.300  39.350  1.00  0.00           N
ATOM   2194  HN  GLU A 725      44.520  58.710  38.540  1.00  0.00           H
ATOM   2195  CA  GLU A 725      46.300  58.600  39.700  1.00  0.00           C
ATOM   2196  HA  GLU A 725      46.810  57.720  40.080  1.00  0.00           H
ATOM   2197  CB  GLU A 725      47.080  59.070  38.390  1.00  0.00           C
ATOM   2198  HB1 GLU A 725      48.040  59.580  38.650  1.00  0.00           H
ATOM   2199  HB2 GLU A 725      46.380  59.840  38.000  1.00  0.00           H
ATOM   2200  CG  GLU A 725      47.220  57.900  37.470  1.00  0.00           C
ATOM   2201  HG1 GLU A 725      46.300  57.760  36.870  1.00  0.00           H
ATOM   2202  HG2 GLU A 725      47.550  56.980  38.010  1.00  0.00           H
ATOM   2203  CD  GLU A 725      48.300  58.190  36.450  1.00  0.00           C
ATOM   2204  OE1 GLU A 725      48.320  59.250  35.810  1.00  0.00           O
ATOM   2205  OE2 GLU A 725      49.240  57.300  36.390  1.00  0.00           O
ATOM   2206  C   GLU A 725      46.350  59.550  40.840  1.00  0.00           C
ATOM   2207  O   GLU A 725      47.370  59.650  41.540  1.00  0.00           O
ATOM   2208  N   ALA A 726      45.330  60.420  41.130  1.00  0.00           N
ATOM   2209  HN  ALA A 726      44.460  60.370  40.650  1.00  0.00           H
ATOM   2210  CA  ALA A 726      45.460  61.390  42.230  1.00  0.00           C
ATOM   2211  HA  ALA A 726      46.460  61.800  42.300  1.00  0.00           H
ATOM   2212  CB  ALA A 726      44.400  62.560  41.970  1.00  0.00           C
ATOM   2213  HB1 ALA A 726      43.430  62.060  42.130  1.00  0.00           H
ATOM   2214  HB2 ALA A 726      44.340  62.860  40.900  1.00  0.00           H
ATOM   2215  HB3 ALA A 726      44.540  63.450  42.620  1.00  0.00           H
ATOM   2216  C   ALA A 726      45.180  60.680  43.560  1.00  0.00           C
ATOM   2217  O   ALA A 726      45.800  60.930  44.610  1.00  0.00           O
ATOM   2218  N   PHE A 727      44.230  59.850  43.470  1.00  0.00           N
ATOM   2219  HN  PHE A 727      43.640  59.940  42.680  1.00  0.00           H
ATOM   2220  CA  PHE A 727      43.790  59.000  44.540  1.00  0.00           C
ATOM   2221  HA  PHE A 727      43.580  59.540  45.450  1.00  0.00           H
ATOM   2222  CB  PHE A 727      42.570  58.260  44.080  1.00  0.00           C
ATOM   2223  HB1 PHE A 727      42.820  57.760  43.120  1.00  0.00           H
ATOM   2224  HB2 PHE A 727      41.820  59.000  43.750  1.00  0.00           H
ATOM   2225  CG  PHE A 727      42.000  57.200  45.080  1.00  0.00           C
ATOM   2226  CD1 PHE A 727      42.240  55.840  45.010  1.00  0.00           C
ATOM   2227  HD1 PHE A 727      42.900  55.440  44.250  1.00  0.00           H
ATOM   2228  CE1 PHE A 727      41.750  54.940  45.940  1.00  0.00           C
ATOM   2229  HE1 PHE A 727      41.880  53.880  45.800  1.00  0.00           H
ATOM   2230  CZ  PHE A 727      41.100  55.420  47.060  1.00  0.00           C
ATOM   2231  HZ  PHE A 727      40.670  54.740  47.780  1.00  0.00           H
ATOM   2232  CD2 PHE A 727      41.230  57.660  46.180  1.00  0.00           C
ATOM   2233  HD2 PHE A 727      40.900  58.660  46.380  1.00  0.00           H
ATOM   2234  CE2 PHE A 727      40.750  56.780  47.140  1.00  0.00           C
ATOM   2235  HE2 PHE A 727      40.150  57.100  47.970  1.00  0.00           H
ATOM   2236  C   PHE A 727      44.860  57.990  44.930  1.00  0.00           C
ATOM   2237  O   PHE A 727      45.230  57.950  46.080  1.00  0.00           O
ATOM   2238  N   ALA A 728      45.550  57.340  44.000  1.00  0.00           N
ATOM   2239  HN  ALA A 728      45.260  57.390  43.050  1.00  0.00           H
ATOM   2240  CA  ALA A 728      46.700  56.510  44.310  1.00  0.00           C
ATOM   2241  HA  ALA A 728      46.320  55.770  44.990  1.00  0.00           H
ATOM   2242  CB  ALA A 728      47.230  55.780  43.030  1.00  0.00           C
ATOM   2243  HB1 ALA A 728      47.490  56.480  42.210  1.00  0.00           H
ATOM   2244  HB2 ALA A 728      46.370  55.200  42.630  1.00  0.00           H
ATOM   2245  HB3 ALA A 728      48.130  55.140  43.200  1.00  0.00           H
ATOM   2246  C   ALA A 728      47.890  57.190  44.970  1.00  0.00           C
ATOM   2247  O   ALA A 728      48.410  56.800  45.990  1.00  0.00           O
ATOM   2248  N   ALA A 729      48.390  58.360  44.440  1.00  0.00           N
ATOM   2249  HN  ALA A 729      47.930  58.710  43.620  1.00  0.00           H
ATOM   2250  CA  ALA A 729      49.590  59.050  44.850  1.00  0.00           C
ATOM   2251  HA  ALA A 729      50.440  58.400  44.750  1.00  0.00           H
ATOM   2252  CB  ALA A 729      49.910  60.250  43.990  1.00  0.00           C
ATOM   2253  HB1 ALA A 729      50.990  60.490  44.110  1.00  0.00           H
ATOM   2254  HB2 ALA A 729      49.370  61.210  44.160  1.00  0.00           H
ATOM   2255  HB3 ALA A 729      49.750  59.970  42.920  1.00  0.00           H
ATOM   2256  C   ALA A 729      49.620  59.530  46.320  1.00  0.00           C
ATOM   2257  O   ALA A 729      50.640  59.650  46.990  1.00  0.00           O
ATOM   2258  N   LEU A 730      48.420  59.950  46.810  1.00  0.00           N
ATOM   2259  HN  LEU A 730      47.570  59.890  46.290  1.00  0.00           H
ATOM   2260  CA  LEU A 730      48.240  60.190  48.240  1.00  0.00           C
ATOM   2261  HA  LEU A 730      48.950  60.970  48.500  1.00  0.00           H
ATOM   2262  CB  LEU A 730      46.760  60.640  48.530  1.00  0.00           C
ATOM   2263  HB1 LEU A 730      46.100  59.900  48.040  1.00  0.00           H
ATOM   2264  HB2 LEU A 730      46.600  61.570  47.940  1.00  0.00           H
ATOM   2265  CG  LEU A 730      46.390  60.930  50.030  1.00  0.00           C
ATOM   2266  HG  LEU A 730      46.430  59.990  50.610  1.00  0.00           H
ATOM   2267  CD1 LEU A 730      47.290  61.950  50.760  1.00  0.00           C
ATOM   2268 HD11 LEU A 730      47.250  63.020  50.450  1.00  0.00           H
ATOM   2269 HD12 LEU A 730      48.340  61.620  50.640  1.00  0.00           H
ATOM   2270 HD13 LEU A 730      47.070  61.870  51.850  1.00  0.00           H
ATOM   2271  CD2 LEU A 730      44.980  61.340  50.230  1.00  0.00           C
ATOM   2272 HD21 LEU A 730      44.690  61.200  51.290  1.00  0.00           H
ATOM   2273 HD22 LEU A 730      44.190  60.770  49.690  1.00  0.00           H
ATOM   2274 HD23 LEU A 730      44.880  62.400  49.890  1.00  0.00           H
ATOM   2275  C   LEU A 730      48.570  58.960  49.100  1.00  0.00           C
ATOM   2276  O   LEU A 730      49.170  59.090  50.140  1.00  0.00           O
ATOM   2277  N   ILE A 731      48.090  57.780  48.690  1.00  0.00           N
ATOM   2278  HN  ILE A 731      47.770  57.690  47.760  1.00  0.00           H
ATOM   2279  CA  ILE A 731      48.260  56.480  49.380  1.00  0.00           C
ATOM   2280  HA  ILE A 731      48.080  56.620  50.430  1.00  0.00           H
ATOM   2281  CB  ILE A 731      47.340  55.380  48.790  1.00  0.00           C
ATOM   2282  HB  ILE A 731      47.650  55.200  47.750  1.00  0.00           H
ATOM   2283  CG2 ILE A 731      47.430  53.940  49.450  1.00  0.00           C
ATOM   2284 HG21 ILE A 731      47.130  53.190  48.690  1.00  0.00           H
ATOM   2285 HG22 ILE A 731      46.780  53.890  50.350  1.00  0.00           H
ATOM   2286 HG23 ILE A 731      48.480  53.650  49.670  1.00  0.00           H
ATOM   2287  CG1 ILE A 731      45.840  55.810  48.720  1.00  0.00           C
ATOM   2288 HG11 ILE A 731      45.350  55.030  48.110  1.00  0.00           H
ATOM   2289 HG12 ILE A 731      45.660  56.770  48.190  1.00  0.00           H
ATOM   2290  CD  ILE A 731      45.250  56.090  50.060  1.00  0.00           C
ATOM   2291  HD1 ILE A 731      44.280  56.630  50.070  1.00  0.00           H
ATOM   2292  HD2 ILE A 731      45.930  56.610  50.770  1.00  0.00           H
ATOM   2293  HD3 ILE A 731      44.760  55.170  50.450  1.00  0.00           H
ATOM   2294  C   ILE A 731      49.780  56.120  49.270  1.00  0.00           C
ATOM   2295  O   ILE A 731      50.380  55.670  50.300  1.00  0.00           O
ATOM   2296  N   CYS A 732      50.500  56.440  48.230  1.00  0.00           N
ATOM   2297  HN  CYS A 732      50.000  56.840  47.470  1.00  0.00           H
ATOM   2298  CA  CYS A 732      51.930  56.350  48.120  1.00  0.00           C
ATOM   2299  HA  CYS A 732      52.240  55.320  48.130  1.00  0.00           H
ATOM   2300  CB  CYS A 732      52.290  56.750  46.710  1.00  0.00           C
ATOM   2301  HB1 CYS A 732      53.370  56.660  46.430  1.00  0.00           H
ATOM   2302  HB2 CYS A 732      52.150  57.850  46.580  1.00  0.00           H
ATOM   2303  SG  CYS A 732      51.350  55.900  45.340  1.00  0.00           S
ATOM   2304  HG1 CYS A 732      51.680  54.700  45.790  1.00  0.00           H
ATOM   2305  C   CYS A 732      52.710  57.190  49.180  1.00  0.00           C
ATOM   2306  O   CYS A 732      53.490  56.580  49.950  1.00  0.00           O
ATOM   2307  N   ILE A 733      52.450  58.490  49.300  1.00  0.00           N
ATOM   2308  HN  ILE A 733      51.810  59.040  48.760  1.00  0.00           H
ATOM   2309  CA  ILE A 733      53.190  59.380  50.190  1.00  0.00           C
ATOM   2310  HA  ILE A 733      54.200  59.020  50.080  1.00  0.00           H
ATOM   2311  CB  ILE A 733      53.110  60.880  49.830  1.00  0.00           C
ATOM   2312  HB  ILE A 733      53.730  61.370  50.600  1.00  0.00           H
ATOM   2313  CG2 ILE A 733      53.840  61.030  48.420  1.00  0.00           C
ATOM   2314 HG21 ILE A 733      54.100  62.080  48.180  1.00  0.00           H
ATOM   2315 HG22 ILE A 733      53.210  60.680  47.580  1.00  0.00           H
ATOM   2316 HG23 ILE A 733      54.780  60.430  48.470  1.00  0.00           H
ATOM   2317  CG1 ILE A 733      51.720  61.480  49.820  1.00  0.00           C
ATOM   2318 HG11 ILE A 733      51.250  61.430  50.830  1.00  0.00           H
ATOM   2319 HG12 ILE A 733      51.110  60.990  49.030  1.00  0.00           H
ATOM   2320  CD  ILE A 733      51.750  63.050  49.660  1.00  0.00           C
ATOM   2321  HD1 ILE A 733      52.210  63.440  50.600  1.00  0.00           H
ATOM   2322  HD2 ILE A 733      50.700  63.360  49.820  1.00  0.00           H
ATOM   2323  HD3 ILE A 733      52.060  63.420  48.660  1.00  0.00           H
ATOM   2324  C   ILE A 733      52.860  59.040  51.630  1.00  0.00           C
ATOM   2325  O   ILE A 733      53.780  59.080  52.460  1.00  0.00           O
ATOM   2326  N   ILE A 734      51.640  58.560  51.920  1.00  0.00           N
ATOM   2327  HN  ILE A 734      50.960  58.680  51.210  1.00  0.00           H
ATOM   2328  CA  ILE A 734      51.310  57.970  53.230  1.00  0.00           C
ATOM   2329  HA  ILE A 734      51.460  58.700  54.000  1.00  0.00           H
ATOM   2330  CB  ILE A 734      49.780  57.650  53.330  1.00  0.00           C
ATOM   2331  HB  ILE A 734      49.550  56.960  52.480  1.00  0.00           H
ATOM   2332  CG2 ILE A 734      49.420  56.850  54.640  1.00  0.00           C
ATOM   2333 HG21 ILE A 734      49.780  57.410  55.530  1.00  0.00           H
ATOM   2334 HG22 ILE A 734      49.860  55.840  54.680  1.00  0.00           H
ATOM   2335 HG23 ILE A 734      48.320  56.680  54.690  1.00  0.00           H
ATOM   2336  CG1 ILE A 734      48.870  58.880  53.200  1.00  0.00           C
ATOM   2337 HG11 ILE A 734      47.870  58.760  52.750  1.00  0.00           H
ATOM   2338 HG12 ILE A 734      49.380  59.560  52.500  1.00  0.00           H
ATOM   2339  CD  ILE A 734      48.720  59.620  54.530  1.00  0.00           C
ATOM   2340  HD1 ILE A 734      49.740  59.740  54.970  1.00  0.00           H
ATOM   2341  HD2 ILE A 734      48.050  59.160  55.290  1.00  0.00           H
ATOM   2342  HD3 ILE A 734      48.230  60.590  54.310  1.00  0.00           H
ATOM   2343  C   ILE A 734      52.140  56.730  53.570  1.00  0.00           C
ATOM   2344  O   ILE A 734      52.680  56.680  54.650  1.00  0.00           O
ATOM   2345  N   PHE A 735      52.320  55.790  52.650  1.00  0.00           N
ATOM   2346  HN  PHE A 735      51.760  55.780  51.820  1.00  0.00           H
ATOM   2347  CA  PHE A 735      53.260  54.700  52.810  1.00  0.00           C
ATOM   2348  HA  PHE A 735      52.940  54.130  53.670  1.00  0.00           H
ATOM   2349  CB  PHE A 735      53.210  53.850  51.520  1.00  0.00           C
ATOM   2350  HB1 PHE A 735      54.140  53.260  51.380  1.00  0.00           H
ATOM   2351  HB2 PHE A 735      52.960  54.560  50.700  1.00  0.00           H
ATOM   2352  CG  PHE A 735      52.160  52.770  51.590  1.00  0.00           C
ATOM   2353  CD1 PHE A 735      50.810  53.130  51.900  1.00  0.00           C
ATOM   2354  HD1 PHE A 735      50.450  54.130  52.100  1.00  0.00           H
ATOM   2355  CE1 PHE A 735      49.800  52.140  51.770  1.00  0.00           C
ATOM   2356  HE1 PHE A 735      48.800  52.540  51.900  1.00  0.00           H
ATOM   2357  CZ  PHE A 735      50.050  50.810  51.510  1.00  0.00           C
ATOM   2358  HZ  PHE A 735      49.320  50.010  51.540  1.00  0.00           H
ATOM   2359  CD2 PHE A 735      52.450  51.430  51.240  1.00  0.00           C
ATOM   2360  HD2 PHE A 735      53.450  51.120  51.000  1.00  0.00           H
ATOM   2361  CE2 PHE A 735      51.400  50.490  51.260  1.00  0.00           C
ATOM   2362  HE2 PHE A 735      51.770  49.520  50.980  1.00  0.00           H
ATOM   2363  C   PHE A 735      54.700  55.110  53.080  1.00  0.00           C
ATOM   2364  O   PHE A 735      55.410  54.710  54.030  1.00  0.00           O
ATOM   2365  N   ILE A 736      55.160  56.130  52.310  1.00  0.00           N
ATOM   2366  HN  ILE A 736      54.550  56.560  51.630  1.00  0.00           H
ATOM   2367  CA  ILE A 736      56.480  56.750  52.320  1.00  0.00           C
ATOM   2368  HA  ILE A 736      57.120  55.870  52.300  1.00  0.00           H
ATOM   2369  CB  ILE A 736      56.900  57.590  51.080  1.00  0.00           C
ATOM   2370  HB  ILE A 736      56.190  58.440  50.950  1.00  0.00           H
ATOM   2371  CG2 ILE A 736      58.200  58.350  51.180  1.00  0.00           C
ATOM   2372 HG21 ILE A 736      59.060  57.650  51.290  1.00  0.00           H
ATOM   2373 HG22 ILE A 736      58.170  59.080  52.010  1.00  0.00           H
ATOM   2374 HG23 ILE A 736      58.330  59.030  50.310  1.00  0.00           H
ATOM   2375  CG1 ILE A 736      56.780  56.600  49.860  1.00  0.00           C
ATOM   2376 HG11 ILE A 736      55.950  55.870  49.870  1.00  0.00           H
ATOM   2377 HG12 ILE A 736      57.640  55.890  49.850  1.00  0.00           H
ATOM   2378  CD  ILE A 736      56.810  57.250  48.450  1.00  0.00           C
ATOM   2379  HD1 ILE A 736      55.840  57.710  48.160  1.00  0.00           H
ATOM   2380  HD2 ILE A 736      57.090  56.500  47.700  1.00  0.00           H
ATOM   2381  HD3 ILE A 736      57.480  58.150  48.410  1.00  0.00           H
ATOM   2382  C   ILE A 736      56.730  57.460  53.620  1.00  0.00           C
ATOM   2383  O   ILE A 736      57.670  57.230  54.320  1.00  0.00           O
ATOM   2384  N   TYR A 737      55.840  58.370  54.060  1.00  0.00           N
ATOM   2385  HN  TYR A 737      55.080  58.610  53.470  1.00  0.00           H
ATOM   2386  CA  TYR A 737      55.870  59.040  55.290  1.00  0.00           C
ATOM   2387  HA  TYR A 737      56.900  59.340  55.430  1.00  0.00           H
ATOM   2388  CB  TYR A 737      55.050  60.390  55.140  1.00  0.00           C
ATOM   2389  HB1 TYR A 737      53.980  60.220  54.890  1.00  0.00           H
ATOM   2390  HB2 TYR A 737      55.500  61.010  54.330  1.00  0.00           H
ATOM   2391  CG  TYR A 737      55.020  61.290  56.340  1.00  0.00           C
ATOM   2392  CD1 TYR A 737      54.030  61.110  57.330  1.00  0.00           C
ATOM   2393  HD1 TYR A 737      53.220  60.400  57.160  1.00  0.00           H
ATOM   2394  CE1 TYR A 737      54.180  61.790  58.530  1.00  0.00           C
ATOM   2395  HE1 TYR A 737      53.480  61.580  59.330  1.00  0.00           H
ATOM   2396  CZ  TYR A 737      55.290  62.720  58.760  1.00  0.00           C
ATOM   2397  OH  TYR A 737      55.370  63.370  60.000  1.00  0.00           O
ATOM   2398  HH  TYR A 737      55.020  62.820  60.700  1.00  0.00           H
ATOM   2399  CD2 TYR A 737      56.090  62.140  56.600  1.00  0.00           C
ATOM   2400  HD2 TYR A 737      56.760  62.340  55.780  1.00  0.00           H
ATOM   2401  CE2 TYR A 737      56.210  62.930  57.750  1.00  0.00           C
ATOM   2402  HE2 TYR A 737      57.010  63.640  57.900  1.00  0.00           H
ATOM   2403  C   TYR A 737      55.640  58.190  56.480  1.00  0.00           C
ATOM   2404  O   TYR A 737      56.500  58.240  57.400  1.00  0.00           O
ATOM   2405  N   GLU A 738      54.640  57.320  56.480  1.00  0.00           N
ATOM   2406  HN  GLU A 738      54.000  57.260  55.720  1.00  0.00           H
ATOM   2407  CA  GLU A 738      54.380  56.500  57.620  1.00  0.00           C
ATOM   2408  HA  GLU A 738      54.130  57.190  58.400  1.00  0.00           H
ATOM   2409  CB  GLU A 738      53.120  55.590  57.480  1.00  0.00           C
ATOM   2410  HB1 GLU A 738      53.210  54.620  58.040  1.00  0.00           H
ATOM   2411  HB2 GLU A 738      53.110  55.250  56.430  1.00  0.00           H
ATOM   2412  CG  GLU A 738      51.800  56.250  57.600  1.00  0.00           C
ATOM   2413  HG1 GLU A 738      51.100  55.580  57.070  1.00  0.00           H
ATOM   2414  HG2 GLU A 738      51.760  57.250  57.110  1.00  0.00           H
ATOM   2415  CD  GLU A 738      51.240  56.320  58.970  1.00  0.00           C
ATOM   2416  OE1 GLU A 738      50.030  56.110  59.160  1.00  0.00           O
ATOM   2417  OE2 GLU A 738      52.040  56.640  59.910  1.00  0.00           O
ATOM   2418  C   GLU A 738      55.590  55.590  57.990  1.00  0.00           C
ATOM   2419  O   GLU A 738      55.920  55.390  59.210  1.00  0.00           O
ATOM   2420  N   ALA A 739      56.330  55.070  56.950  1.00  0.00           N
ATOM   2421  HN  ALA A 739      56.180  55.190  55.970  1.00  0.00           H
ATOM   2422  CA  ALA A 739      57.590  54.360  57.210  1.00  0.00           C
ATOM   2423  HA  ALA A 739      57.380  53.550  57.900  1.00  0.00           H
ATOM   2424  CB  ALA A 739      58.070  53.690  55.820  1.00  0.00           C
ATOM   2425  HB1 ALA A 739      57.220  53.050  55.490  1.00  0.00           H
ATOM   2426  HB2 ALA A 739      58.900  52.970  55.940  1.00  0.00           H
ATOM   2427  HB3 ALA A 739      58.160  54.460  55.030  1.00  0.00           H
ATOM   2428  C   ALA A 739      58.720  55.130  57.860  1.00  0.00           C
ATOM   2429  O   ALA A 739      59.290  54.750  58.890  1.00  0.00           O
ATOM   2430  N   LEU A 740      58.920  56.360  57.360  1.00  0.00           N
ATOM   2431  HN  LEU A 740      58.210  56.610  56.700  1.00  0.00           H
ATOM   2432  CA  LEU A 740      59.810  57.350  57.890  1.00  0.00           C
ATOM   2433  HA  LEU A 740      60.710  56.800  58.100  1.00  0.00           H
ATOM   2434  CB  LEU A 740      59.960  58.510  56.830  1.00  0.00           C
ATOM   2435  HB1 LEU A 740      60.580  59.300  57.300  1.00  0.00           H
ATOM   2436  HB2 LEU A 740      59.010  59.010  56.530  1.00  0.00           H
ATOM   2437  CG  LEU A 740      60.740  58.170  55.540  1.00  0.00           C
ATOM   2438  HG  LEU A 740      60.220  57.350  55.000  1.00  0.00           H
ATOM   2439  CD1 LEU A 740      60.920  59.400  54.700  1.00  0.00           C
ATOM   2440 HD11 LEU A 740      61.430  60.230  55.230  1.00  0.00           H
ATOM   2441 HD12 LEU A 740      59.990  59.800  54.230  1.00  0.00           H
ATOM   2442 HD13 LEU A 740      61.510  59.240  53.770  1.00  0.00           H
ATOM   2443  CD2 LEU A 740      62.200  57.580  55.710  1.00  0.00           C
ATOM   2444 HD21 LEU A 740      62.560  57.540  54.670  1.00  0.00           H
ATOM   2445 HD22 LEU A 740      62.140  56.620  56.260  1.00  0.00           H
ATOM   2446 HD23 LEU A 740      62.790  58.270  56.360  1.00  0.00           H
ATOM   2447  C   LEU A 740      59.430  57.880  59.280  1.00  0.00           C
ATOM   2448  O   LEU A 740      60.180  58.010  60.220  1.00  0.00           O
ATOM   2449  N   GLU A 741      58.140  58.150  59.540  1.00  0.00           N
ATOM   2450  HN  GLU A 741      57.430  58.110  58.840  1.00  0.00           H
ATOM   2451  CA  GLU A 741      57.670  58.850  60.790  1.00  0.00           C
ATOM   2452  HA  GLU A 741      58.420  59.590  61.020  1.00  0.00           H
ATOM   2453  CB  GLU A 741      56.260  59.520  60.680  1.00  0.00           C
ATOM   2454  HB1 GLU A 741      55.500  58.720  60.560  1.00  0.00           H
ATOM   2455  HB2 GLU A 741      56.240  60.180  59.790  1.00  0.00           H
ATOM   2456  CG  GLU A 741      55.780  60.370  61.910  1.00  0.00           C
ATOM   2457  HG1 GLU A 741      56.430  61.270  61.990  1.00  0.00           H
ATOM   2458  HG2 GLU A 741      55.810  59.870  62.910  1.00  0.00           H
ATOM   2459  CD  GLU A 741      54.320  60.750  61.820  1.00  0.00           C
ATOM   2460  OE1 GLU A 741      53.380  59.910  62.050  1.00  0.00           O
ATOM   2461  OE2 GLU A 741      54.110  61.960  61.700  1.00  0.00           O
ATOM   2462  C   GLU A 741      57.700  57.920  61.970  1.00  0.00           C
ATOM   2463  O   GLU A 741      57.970  58.230  63.110  1.00  0.00           O
ATOM   2464  N   LYS A 742      57.570  56.590  61.650  1.00  0.00           N
ATOM   2465  HN  LYS A 742      57.440  56.420  60.670  1.00  0.00           H
ATOM   2466  CA  LYS A 742      57.700  55.430  62.480  1.00  0.00           C
ATOM   2467  HA  LYS A 742      57.030  55.650  63.300  1.00  0.00           H
ATOM   2468  CB  LYS A 742      57.210  54.130  61.740  1.00  0.00           C
ATOM   2469  HB1 LYS A 742      57.870  54.070  60.840  1.00  0.00           H
ATOM   2470  HB2 LYS A 742      56.180  54.300  61.370  1.00  0.00           H
ATOM   2471  CG  LYS A 742      57.160  52.820  62.600  1.00  0.00           C
ATOM   2472  HG1 LYS A 742      58.170  52.590  63.000  1.00  0.00           H
ATOM   2473  HG2 LYS A 742      56.800  52.010  61.930  1.00  0.00           H
ATOM   2474  CD  LYS A 742      56.340  52.930  63.870  1.00  0.00           C
ATOM   2475  HD1 LYS A 742      56.660  53.810  64.480  1.00  0.00           H
ATOM   2476  HD2 LYS A 742      56.430  52.030  64.510  1.00  0.00           H
ATOM   2477  CE  LYS A 742      54.850  53.200  63.480  1.00  0.00           C
ATOM   2478  HE1 LYS A 742      54.350  52.370  62.930  1.00  0.00           H
ATOM   2479  HE2 LYS A 742      54.670  54.160  62.930  1.00  0.00           H
ATOM   2480  NZ  LYS A 742      54.190  53.380  64.810  1.00  0.00           N
ATOM   2481  HZ1 LYS A 742      53.240  53.810  64.720  1.00  0.00           H
ATOM   2482  HZ2 LYS A 742      54.720  54.050  65.410  1.00  0.00           H
ATOM   2483  HZ3 LYS A 742      54.190  52.540  65.420  1.00  0.00           H
ATOM   2484  C   LYS A 742      59.150  55.380  63.070  1.00  0.00           C
ATOM   2485  O   LYS A 742      59.300  55.050  64.250  1.00  0.00           O
ATOM   2486  N   LEU A 743      60.240  55.800  62.340  1.00  0.00           N
ATOM   2487  HN  LEU A 743      59.970  56.040  61.420  1.00  0.00           H
ATOM   2488  CA  LEU A 743      61.560  56.020  62.890  1.00  0.00           C
ATOM   2489  HA  LEU A 743      61.970  55.150  63.390  1.00  0.00           H
ATOM   2490  CB  LEU A 743      62.520  56.360  61.770  1.00  0.00           C
ATOM   2491  HB1 LEU A 743      63.510  56.490  62.240  1.00  0.00           H
ATOM   2492  HB2 LEU A 743      62.280  57.330  61.280  1.00  0.00           H
ATOM   2493  CG  LEU A 743      62.620  55.390  60.600  1.00  0.00           C
ATOM   2494  HG  LEU A 743      61.680  55.420  60.020  1.00  0.00           H
ATOM   2495  CD1 LEU A 743      63.780  55.820  59.660  1.00  0.00           C
ATOM   2496 HD11 LEU A 743      63.310  56.740  59.270  1.00  0.00           H
ATOM   2497 HD12 LEU A 743      64.010  55.080  58.860  1.00  0.00           H
ATOM   2498 HD13 LEU A 743      64.700  55.860  60.280  1.00  0.00           H
ATOM   2499  CD2 LEU A 743      62.890  53.910  60.990  1.00  0.00           C
ATOM   2500 HD21 LEU A 743      63.880  53.850  61.520  1.00  0.00           H
ATOM   2501 HD22 LEU A 743      62.900  53.360  60.020  1.00  0.00           H
ATOM   2502 HD23 LEU A 743      62.050  53.600  61.640  1.00  0.00           H
ATOM   2503  C   LEU A 743      61.590  57.080  64.000  1.00  0.00           C
ATOM   2504  O   LEU A 743      62.180  56.930  65.060  1.00  0.00           O
ATOM   2505  N   PHE A 744      60.870  58.200  63.820  1.00  0.00           N
ATOM   2506  HN  PHE A 744      60.470  58.180  62.910  1.00  0.00           H
ATOM   2507  CA  PHE A 744      60.630  59.200  64.840  1.00  0.00           C
ATOM   2508  HA  PHE A 744      61.550  59.490  65.320  1.00  0.00           H
ATOM   2509  CB  PHE A 744      60.050  60.510  64.330  1.00  0.00           C
ATOM   2510  HB1 PHE A 744      59.730  61.250  65.100  1.00  0.00           H
ATOM   2511  HB2 PHE A 744      59.290  60.280  63.560  1.00  0.00           H
ATOM   2512  CG  PHE A 744      61.150  61.170  63.540  1.00  0.00           C
ATOM   2513  CD1 PHE A 744      61.780  62.350  64.190  1.00  0.00           C
ATOM   2514  HD1 PHE A 744      61.300  62.630  65.110  1.00  0.00           H
ATOM   2515  CE1 PHE A 744      62.890  62.890  63.590  1.00  0.00           C
ATOM   2516  HE1 PHE A 744      63.280  63.750  64.120  1.00  0.00           H
ATOM   2517  CZ  PHE A 744      63.380  62.410  62.320  1.00  0.00           C
ATOM   2518  HZ  PHE A 744      64.280  62.880  61.960  1.00  0.00           H
ATOM   2519  CD2 PHE A 744      61.600  60.770  62.230  1.00  0.00           C
ATOM   2520  HD2 PHE A 744      61.440  59.860  61.680  1.00  0.00           H
ATOM   2521  CE2 PHE A 744      62.680  61.480  61.630  1.00  0.00           C
ATOM   2522  HE2 PHE A 744      63.080  61.020  60.750  1.00  0.00           H
ATOM   2523  C   PHE A 744      59.870  58.640  66.120  1.00  0.00           C
ATOM   2524  O   PHE A 744      60.340  58.730  67.260  1.00  0.00           O
ATOM   2525  N   ASP A 745      58.780  57.870  65.900  1.00  0.00           N
ATOM   2526  HN  ASP A 745      58.450  57.860  64.950  1.00  0.00           H
ATOM   2527  CA  ASP A 745      58.020  57.180  66.950  1.00  0.00           C
ATOM   2528  HA  ASP A 745      57.770  58.050  67.550  1.00  0.00           H
ATOM   2529  CB  ASP A 745      56.780  56.570  66.250  1.00  0.00           C
ATOM   2530  HB1 ASP A 745      57.080  55.860  65.440  1.00  0.00           H
ATOM   2531  HB2 ASP A 745      56.090  57.260  65.700  1.00  0.00           H
ATOM   2532  CG  ASP A 745      55.970  55.770  67.250  1.00  0.00           C
ATOM   2533  OD1 ASP A 745      55.880  56.230  68.420  1.00  0.00           O
ATOM   2534  OD2 ASP A 745      55.320  54.780  66.830  1.00  0.00           O
ATOM   2535  C   ASP A 745      58.880  56.050  67.680  1.00  0.00           C
ATOM   2536  O   ASP A 745      58.840  55.920  68.900  1.00  0.00           O
ATOM   2537  N   LEU A 746      59.510  55.290  66.850  1.00  0.00           N
ATOM   2538  HN  LEU A 746      59.410  55.540  65.900  1.00  0.00           H
ATOM   2539  CA  LEU A 746      60.360  54.110  67.270  1.00  0.00           C
ATOM   2540  HA  LEU A 746      59.740  53.500  67.910  1.00  0.00           H
ATOM   2541  CB  LEU A 746      60.770  53.190  66.110  1.00  0.00           C
ATOM   2542  HB1 LEU A 746      61.220  53.960  65.440  1.00  0.00           H
ATOM   2543  HB2 LEU A 746      59.870  52.750  65.630  1.00  0.00           H
ATOM   2544  CG  LEU A 746      61.850  52.110  66.390  1.00  0.00           C
ATOM   2545  HG  LEU A 746      62.750  52.540  66.900  1.00  0.00           H
ATOM   2546  CD1 LEU A 746      61.390  50.890  67.220  1.00  0.00           C
ATOM   2547 HD11 LEU A 746      61.360  51.160  68.290  1.00  0.00           H
ATOM   2548 HD12 LEU A 746      62.000  49.980  67.000  1.00  0.00           H
ATOM   2549 HD13 LEU A 746      60.380  50.530  66.910  1.00  0.00           H
ATOM   2550  CD2 LEU A 746      62.350  51.510  65.030  1.00  0.00           C
ATOM   2551 HD21 LEU A 746      62.940  50.590  65.240  1.00  0.00           H
ATOM   2552 HD22 LEU A 746      62.800  52.260  64.360  1.00  0.00           H
ATOM   2553 HD23 LEU A 746      61.380  51.170  64.580  1.00  0.00           H
ATOM   2554  C   LEU A 746      61.490  54.540  68.190  1.00  0.00           C
ATOM   2555  O   LEU A 746      61.780  53.930  69.230  1.00  0.00           O
ATOM   2556  N   GLY A 747      62.050  55.660  67.860  1.00  0.00           N
ATOM   2557  HN  GLY A 747      61.700  56.140  67.070  1.00  0.00           H
ATOM   2558  CA  GLY A 747      62.940  56.380  68.660  1.00  0.00           C
ATOM   2559  HA1 GLY A 747      63.460  57.220  68.220  1.00  0.00           H
ATOM   2560  HA2 GLY A 747      63.710  55.660  68.910  1.00  0.00           H
ATOM   2561  C   GLY A 747      62.370  57.010  69.980  1.00  0.00           C
ATOM   2562  O   GLY A 747      63.050  57.060  71.020  1.00  0.00           O
ATOM   2563  N   GLU A 748      61.120  57.530  69.960  1.00  0.00           N
ATOM   2564  HN  GLU A 748      60.540  57.350  69.170  1.00  0.00           H
ATOM   2565  CA  GLU A 748      60.560  57.970  71.220  1.00  0.00           C
ATOM   2566  HA  GLU A 748      61.300  58.420  71.860  1.00  0.00           H
ATOM   2567  CB  GLU A 748      59.390  58.950  70.850  1.00  0.00           C
ATOM   2568  HB1 GLU A 748      58.810  59.080  71.790  1.00  0.00           H
ATOM   2569  HB2 GLU A 748      58.770  58.470  70.060  1.00  0.00           H
ATOM   2570  CG  GLU A 748      59.880  60.350  70.410  1.00  0.00           C
ATOM   2571  HG1 GLU A 748      59.170  61.200  70.390  1.00  0.00           H
ATOM   2572  HG2 GLU A 748      60.140  60.120  69.350  1.00  0.00           H
ATOM   2573  CD  GLU A 748      61.030  60.900  71.140  1.00  0.00           C
ATOM   2574  OE1 GLU A 748      62.180  60.800  70.650  1.00  0.00           O
ATOM   2575  OE2 GLU A 748      60.830  61.520  72.210  1.00  0.00           O
ATOM   2576  C   GLU A 748      60.020  56.850  72.110  1.00  0.00           C
ATOM   2577  O   GLU A 748      59.750  56.990  73.290  1.00  0.00           O
ATOM   2578  N   THR A 749      59.740  55.670  71.480  1.00  0.00           N
ATOM   2579  HN  THR A 749      59.910  55.640  70.500  1.00  0.00           H
ATOM   2580  CA  THR A 749      59.220  54.480  72.210  1.00  0.00           C
ATOM   2581  HA  THR A 749      58.470  54.840  72.910  1.00  0.00           H
ATOM   2582  CB  THR A 749      58.500  53.520  71.200  1.00  0.00           C
ATOM   2583  HB  THR A 749      59.150  53.230  70.350  1.00  0.00           H
ATOM   2584  OG1 THR A 749      57.370  54.180  70.580  1.00  0.00           O
ATOM   2585  HG1 THR A 749      57.710  54.920  70.080  1.00  0.00           H
ATOM   2586  CG2 THR A 749      57.880  52.310  71.820  1.00  0.00           C
ATOM   2587 HG21 THR A 749      57.500  51.570  71.090  1.00  0.00           H
ATOM   2588 HG22 THR A 749      57.000  52.530  72.470  1.00  0.00           H
ATOM   2589 HG23 THR A 749      58.650  51.710  72.340  1.00  0.00           H
ATOM   2590  C   THR A 749      60.310  53.700  72.940  1.00  0.00           C
ATOM   2591  O   THR A 749      59.980  53.150  74.040  1.00  0.00           O
ATOM   2592  N   TYR A 750      61.570  53.730  72.340  1.00  0.00           N
ATOM   2593  HN  TYR A 750      61.760  54.090  71.430  1.00  0.00           H
ATOM   2594  CA  TYR A 750      62.680  52.940  73.010  1.00  0.00           C
ATOM   2595  HA  TYR A 750      62.300  52.590  73.950  1.00  0.00           H
ATOM   2596  CB  TYR A 750      63.230  51.740  72.150  1.00  0.00           C
ATOM   2597  HB1 TYR A 750      64.230  51.430  72.500  1.00  0.00           H
ATOM   2598  HB2 TYR A 750      63.390  52.040  71.090  1.00  0.00           H
ATOM   2599  CG  TYR A 750      62.220  50.680  72.150  1.00  0.00           C
ATOM   2600  CD1 TYR A 750      61.120  50.540  71.300  1.00  0.00           C
ATOM   2601  HD1 TYR A 750      61.010  51.280  70.520  1.00  0.00           H
ATOM   2602  CE1 TYR A 750      60.240  49.430  71.420  1.00  0.00           C
ATOM   2603  HE1 TYR A 750      59.450  49.370  70.680  1.00  0.00           H
ATOM   2604  CZ  TYR A 750      60.450  48.400  72.310  1.00  0.00           C
ATOM   2605  OH  TYR A 750      59.530  47.340  72.300  1.00  0.00           O
ATOM   2606  HH  TYR A 750      58.860  47.510  71.640  1.00  0.00           H
ATOM   2607  CD2 TYR A 750      62.430  49.630  73.110  1.00  0.00           C
ATOM   2608  HD2 TYR A 750      63.380  49.540  73.610  1.00  0.00           H
ATOM   2609  CE2 TYR A 750      61.580  48.560  73.190  1.00  0.00           C
ATOM   2610  HE2 TYR A 750      61.740  47.830  73.950  1.00  0.00           H
ATOM   2611  C   TYR A 750      63.860  53.860  73.280  1.00  0.00           C
ATOM   2612  O   TYR A 750      64.220  54.610  72.420  1.00  0.00           O
ATOM   2613  N   ALA A 751      64.410  53.840  74.510  1.00  0.00           N
ATOM   2614  HN  ALA A 751      64.170  53.120  75.160  1.00  0.00           H
ATOM   2615  CA  ALA A 751      65.520  54.640  75.080  1.00  0.00           C
ATOM   2616  HA  ALA A 751      65.200  55.610  75.430  1.00  0.00           H
ATOM   2617  CB  ALA A 751      66.140  54.050  76.300  1.00  0.00           C
ATOM   2618  HB1 ALA A 751      66.990  54.710  76.570  1.00  0.00           H
ATOM   2619  HB2 ALA A 751      66.440  52.990  76.190  1.00  0.00           H
ATOM   2620  HB3 ALA A 751      65.340  54.120  77.080  1.00  0.00           H
ATOM   2621  C   ALA A 751      66.680  54.880  74.030  1.00  0.00           C
ATOM   2622  O   ALA A 751      67.180  54.010  73.420  1.00  0.00           O
ATOM   2623  N   PHE A 752      67.070  56.150  73.880  1.00  0.00           N
ATOM   2624  HN  PHE A 752      66.810  56.830  74.560  1.00  0.00           H
ATOM   2625  CA  PHE A 752      68.210  56.400  73.070  1.00  0.00           C
ATOM   2626  HA  PHE A 752      68.010  55.970  72.100  1.00  0.00           H
ATOM   2627  CB  PHE A 752      68.140  57.920  72.770  1.00  0.00           C
ATOM   2628  HB1 PHE A 752      68.340  58.520  73.690  1.00  0.00           H
ATOM   2629  HB2 PHE A 752      67.110  58.130  72.400  1.00  0.00           H
ATOM   2630  CG  PHE A 752      69.000  58.280  71.610  1.00  0.00           C
ATOM   2631  CD1 PHE A 752      68.460  58.420  70.380  1.00  0.00           C
ATOM   2632  HD1 PHE A 752      67.420  58.220  70.230  1.00  0.00           H
ATOM   2633  CE1 PHE A 752      69.130  58.980  69.320  1.00  0.00           C
ATOM   2634  HE1 PHE A 752      68.640  58.950  68.360  1.00  0.00           H
ATOM   2635  CZ  PHE A 752      70.490  59.280  69.400  1.00  0.00           C
ATOM   2636  HZ  PHE A 752      71.130  59.640  68.610  1.00  0.00           H
ATOM   2637  CD2 PHE A 752      70.320  58.750  71.740  1.00  0.00           C
ATOM   2638  HD2 PHE A 752      70.770  58.780  72.730  1.00  0.00           H
ATOM   2639  CE2 PHE A 752      71.070  59.160  70.680  1.00  0.00           C
ATOM   2640  HE2 PHE A 752      72.120  59.400  70.770  1.00  0.00           H
ATOM   2641  C   PHE A 752      69.510  56.010  73.750  1.00  0.00           C
ATOM   2642  O   PHE A 752      69.690  56.380  74.910  1.00  0.00           O
ATOM   2643  N   PRO A 822      70.500  55.300  73.170  1.00  0.00           N
ATOM   2644  CD  PRO A 822      71.890  55.570  73.750  1.00  0.00           C
ATOM   2645  HD1 PRO A 822      72.070  55.000  74.690  1.00  0.00           H
ATOM   2646  HD2 PRO A 822      72.170  56.640  73.830  1.00  0.00           H
ATOM   2647  CA  PRO A 822      70.460  54.950  71.740  1.00  0.00           C
ATOM   2648  HA  PRO A 822      69.770  55.570  71.200  1.00  0.00           H
ATOM   2649  CB  PRO A 822      71.940  55.080  71.340  1.00  0.00           C
ATOM   2650  HB1 PRO A 822      72.200  56.140  71.090  1.00  0.00           H
ATOM   2651  HB2 PRO A 822      72.270  54.450  70.480  1.00  0.00           H
ATOM   2652  CG  PRO A 822      72.770  54.850  72.630  1.00  0.00           C
ATOM   2653  HG1 PRO A 822      72.940  53.750  72.750  1.00  0.00           H
ATOM   2654  HG2 PRO A 822      73.750  55.350  72.570  1.00  0.00           H
ATOM   2655  C   PRO A 822      69.950  53.510  71.460  1.00  0.00           C
ATOM   2656  O   PRO A 822      69.810  53.200  70.280  1.00  0.00           O
ATOM   2657  N   ASP A 823      69.740  52.700  72.540  1.00  0.00           N
ATOM   2658  HN  ASP A 823      69.800  53.150  73.430  1.00  0.00           H
ATOM   2659  CA  ASP A 823      69.660  51.210  72.620  1.00  0.00           C
ATOM   2660  HA  ASP A 823      70.550  50.890  73.160  1.00  0.00           H
ATOM   2661  CB  ASP A 823      68.400  50.730  73.550  1.00  0.00           C
ATOM   2662  HB1 ASP A 823      68.210  49.650  73.370  1.00  0.00           H
ATOM   2663  HB2 ASP A 823      67.430  51.130  73.190  1.00  0.00           H
ATOM   2664  CG  ASP A 823      68.580  51.000  75.040  1.00  0.00           C
ATOM   2665  OD1 ASP A 823      69.310  51.900  75.500  1.00  0.00           O
ATOM   2666  OD2 ASP A 823      67.840  50.260  75.820  1.00  0.00           O
ATOM   2667  C   ASP A 823      69.570  50.480  71.270  1.00  0.00           C
ATOM   2668  O   ASP A 823      70.540  49.940  70.740  1.00  0.00           O
ATOM   2669  N   VAL A 824      68.370  50.380  70.630  1.00  0.00           N
ATOM   2670  HN  VAL A 824      67.570  50.890  70.930  1.00  0.00           H
ATOM   2671  CA  VAL A 824      68.160  49.660  69.450  1.00  0.00           C
ATOM   2672  HA  VAL A 824      68.950  48.950  69.240  1.00  0.00           H
ATOM   2673  CB  VAL A 824      66.800  48.870  69.460  1.00  0.00           C
ATOM   2674  HB  VAL A 824      66.830  48.240  68.540  1.00  0.00           H
ATOM   2675  CG1 VAL A 824      66.770  47.930  70.680  1.00  0.00           C
ATOM   2676 HG11 VAL A 824      66.450  48.470  71.590  1.00  0.00           H
ATOM   2677 HG12 VAL A 824      67.670  47.290  70.790  1.00  0.00           H
ATOM   2678 HG13 VAL A 824      65.930  47.230  70.510  1.00  0.00           H
ATOM   2679  CG2 VAL A 824      65.590  49.820  69.500  1.00  0.00           C
ATOM   2680 HG21 VAL A 824      65.500  50.420  70.430  1.00  0.00           H
ATOM   2681 HG22 VAL A 824      64.680  49.180  69.500  1.00  0.00           H
ATOM   2682 HG23 VAL A 824      65.560  50.520  68.630  1.00  0.00           H
ATOM   2683  C   VAL A 824      68.060  50.550  68.270  1.00  0.00           C
ATOM   2684  O   VAL A 824      67.950  50.130  67.080  1.00  0.00           O
ATOM   2685  N   LEU A 825      67.960  51.860  68.450  1.00  0.00           N
ATOM   2686  HN  LEU A 825      68.040  52.270  69.360  1.00  0.00           H
ATOM   2687  CA  LEU A 825      67.530  52.780  67.390  1.00  0.00           C
ATOM   2688  HA  LEU A 825      66.540  52.440  67.150  1.00  0.00           H
ATOM   2689  CB  LEU A 825      67.460  54.310  67.800  1.00  0.00           C
ATOM   2690  HB1 LEU A 825      68.520  54.620  67.950  1.00  0.00           H
ATOM   2691  HB2 LEU A 825      66.960  54.370  68.790  1.00  0.00           H
ATOM   2692  CG  LEU A 825      66.700  55.120  66.790  1.00  0.00           C
ATOM   2693  HG  LEU A 825      67.290  55.250  65.860  1.00  0.00           H
ATOM   2694  CD1 LEU A 825      65.290  54.560  66.450  1.00  0.00           C
ATOM   2695 HD11 LEU A 825      65.370  53.650  65.810  1.00  0.00           H
ATOM   2696 HD12 LEU A 825      64.560  55.220  65.950  1.00  0.00           H
ATOM   2697 HD13 LEU A 825      64.880  54.240  67.430  1.00  0.00           H
ATOM   2698  CD2 LEU A 825      66.510  56.570  67.280  1.00  0.00           C
ATOM   2699 HD21 LEU A 825      65.640  56.460  67.960  1.00  0.00           H
ATOM   2700 HD22 LEU A 825      66.250  57.260  66.450  1.00  0.00           H
ATOM   2701 HD23 LEU A 825      67.430  57.050  67.680  1.00  0.00           H
ATOM   2702  C   LEU A 825      68.320  52.780  66.080  1.00  0.00           C
ATOM   2703  O   LEU A 825      67.690  52.670  65.070  1.00  0.00           O
ATOM   2704  N   PHE A 826      69.680  52.900  66.110  1.00  0.00           N
ATOM   2705  HN  PHE A 826      70.110  52.950  67.020  1.00  0.00           H
ATOM   2706  CA  PHE A 826      70.480  52.900  64.940  1.00  0.00           C
ATOM   2707  HA  PHE A 826      70.240  53.770  64.340  1.00  0.00           H
ATOM   2708  CB  PHE A 826      71.920  53.310  65.310  1.00  0.00           C
ATOM   2709  HB1 PHE A 826      72.440  53.750  64.430  1.00  0.00           H
ATOM   2710  HB2 PHE A 826      72.540  52.500  65.730  1.00  0.00           H
ATOM   2711  CG  PHE A 826      72.100  54.480  66.260  1.00  0.00           C
ATOM   2712  CD1 PHE A 826      71.360  55.640  65.960  1.00  0.00           C
ATOM   2713  HD1 PHE A 826      70.630  55.650  65.170  1.00  0.00           H
ATOM   2714  CE1 PHE A 826      71.340  56.730  66.930  1.00  0.00           C
ATOM   2715  HE1 PHE A 826      70.660  57.540  66.710  1.00  0.00           H
ATOM   2716  CZ  PHE A 826      72.150  56.630  68.040  1.00  0.00           C
ATOM   2717  HZ  PHE A 826      72.100  57.460  68.740  1.00  0.00           H
ATOM   2718  CD2 PHE A 826      72.970  54.440  67.420  1.00  0.00           C
ATOM   2719  HD2 PHE A 826      73.490  53.510  67.620  1.00  0.00           H
ATOM   2720  CE2 PHE A 826      73.040  55.540  68.230  1.00  0.00           C
ATOM   2721  HE2 PHE A 826      73.790  55.570  69.010  1.00  0.00           H
ATOM   2722  C   PHE A 826      70.550  51.510  64.290  1.00  0.00           C
ATOM   2723  O   PHE A 826      70.690  51.420  63.080  1.00  0.00           O
ATOM   2724  N   TRP A 827      70.460  50.410  65.120  1.00  0.00           N
ATOM   2725  HN  TRP A 827      70.320  50.650  66.090  1.00  0.00           H
ATOM   2726  CA  TRP A 827      70.470  49.040  64.630  1.00  0.00           C
ATOM   2727  HA  TRP A 827      71.300  48.990  63.940  1.00  0.00           H
ATOM   2728  CB  TRP A 827      70.750  47.960  65.650  1.00  0.00           C
ATOM   2729  HB1 TRP A 827      70.630  46.970  65.160  1.00  0.00           H
ATOM   2730  HB2 TRP A 827      69.930  48.060  66.390  1.00  0.00           H
ATOM   2731  CG  TRP A 827      72.150  48.090  66.180  1.00  0.00           C
ATOM   2732  CD1 TRP A 827      72.530  48.530  67.350  1.00  0.00           C
ATOM   2733  HD1 TRP A 827      71.940  48.980  68.130  1.00  0.00           H
ATOM   2734  NE1 TRP A 827      73.890  48.440  67.480  1.00  0.00           N
ATOM   2735  HE1 TRP A 827      74.430  48.380  68.300  1.00  0.00           H
ATOM   2736  CE2 TRP A 827      74.380  48.000  66.310  1.00  0.00           C
ATOM   2737  CD2 TRP A 827      73.310  47.820  65.410  1.00  0.00           C
ATOM   2738  CE3 TRP A 827      73.590  47.370  64.090  1.00  0.00           C
ATOM   2739  HE3 TRP A 827      72.830  47.070  63.380  1.00  0.00           H
ATOM   2740  CZ3 TRP A 827      74.880  47.240  63.580  1.00  0.00           C
ATOM   2741  HZ3 TRP A 827      75.090  46.970  62.560  1.00  0.00           H
ATOM   2742  CZ2 TRP A 827      75.640  47.770  65.920  1.00  0.00           C
ATOM   2743  HZ2 TRP A 827      76.410  48.020  66.640  1.00  0.00           H
ATOM   2744  CH2 TRP A 827      75.900  47.560  64.520  1.00  0.00           C
ATOM   2745  HH2 TRP A 827      76.950  47.550  64.250  1.00  0.00           H
ATOM   2746  C   TRP A 827      69.160  48.770  63.920  1.00  0.00           C
ATOM   2747  O   TRP A 827      69.130  48.270  62.820  1.00  0.00           O
ATOM   2748  N   CYS A 828      68.010  49.320  64.380  1.00  0.00           N
ATOM   2749  HN  CYS A 828      68.100  49.770  65.280  1.00  0.00           H
ATOM   2750  CA  CYS A 828      66.740  49.330  63.760  1.00  0.00           C
ATOM   2751  HA  CYS A 828      66.510  48.320  63.450  1.00  0.00           H
ATOM   2752  CB  CYS A 828      65.790  50.060  64.750  1.00  0.00           C
ATOM   2753  HB1 CYS A 828      64.820  50.160  64.210  1.00  0.00           H
ATOM   2754  HB2 CYS A 828      66.140  51.050  65.120  1.00  0.00           H
ATOM   2755  SG  CYS A 828      65.380  48.900  66.150  1.00  0.00           S
ATOM   2756  HG1 CYS A 828      66.520  48.890  66.820  1.00  0.00           H
ATOM   2757  C   CYS A 828      66.730  50.100  62.430  1.00  0.00           C
ATOM   2758  O   CYS A 828      66.200  49.660  61.400  1.00  0.00           O
ATOM   2759  N   VAL A 829      67.380  51.280  62.390  1.00  0.00           N
ATOM   2760  HN  VAL A 829      67.870  51.650  63.180  1.00  0.00           H
ATOM   2761  CA  VAL A 829      67.480  52.230  61.290  1.00  0.00           C
ATOM   2762  HA  VAL A 829      66.480  52.430  60.920  1.00  0.00           H
ATOM   2763  CB  VAL A 829      67.880  53.570  61.790  1.00  0.00           C
ATOM   2764  HB  VAL A 829      68.700  53.540  62.540  1.00  0.00           H
ATOM   2765  CG1 VAL A 829      68.370  54.400  60.570  1.00  0.00           C
ATOM   2766 HG11 VAL A 829      67.640  54.260  59.730  1.00  0.00           H
ATOM   2767 HG12 VAL A 829      69.290  53.880  60.230  1.00  0.00           H
ATOM   2768 HG13 VAL A 829      68.580  55.460  60.760  1.00  0.00           H
ATOM   2769  CG2 VAL A 829      66.780  54.240  62.590  1.00  0.00           C
ATOM   2770 HG21 VAL A 829      67.080  55.190  63.070  1.00  0.00           H
ATOM   2771 HG22 VAL A 829      66.320  53.650  63.410  1.00  0.00           H
ATOM   2772 HG23 VAL A 829      65.950  54.390  61.870  1.00  0.00           H
ATOM   2773  C   VAL A 829      68.290  51.670  60.130  1.00  0.00           C
ATOM   2774  O   VAL A 829      67.890  51.690  58.950  1.00  0.00           O
ATOM   2775  N   ILE A 830      69.500  51.110  60.370  1.00  0.00           N
ATOM   2776  HN  ILE A 830      69.830  51.030  61.320  1.00  0.00           H
ATOM   2777  CA  ILE A 830      70.260  50.250  59.440  1.00  0.00           C
ATOM   2778  HA  ILE A 830      70.290  50.910  58.590  1.00  0.00           H
ATOM   2779  CB  ILE A 830      71.710  50.110  59.900  1.00  0.00           C
ATOM   2780  HB  ILE A 830      71.670  49.790  60.970  1.00  0.00           H
ATOM   2781  CG2 ILE A 830      72.500  49.170  59.000  1.00  0.00           C
ATOM   2782 HG21 ILE A 830      72.010  48.180  59.040  1.00  0.00           H
ATOM   2783 HG22 ILE A 830      73.610  49.160  59.100  1.00  0.00           H
ATOM   2784 HG23 ILE A 830      72.360  49.480  57.940  1.00  0.00           H
ATOM   2785  CG1 ILE A 830      72.340  51.530  59.950  1.00  0.00           C
ATOM   2786 HG11 ILE A 830      73.190  51.550  60.660  1.00  0.00           H
ATOM   2787 HG12 ILE A 830      71.700  52.200  60.560  1.00  0.00           H
ATOM   2788  CD  ILE A 830      72.800  52.200  58.670  1.00  0.00           C
ATOM   2789  HD1 ILE A 830      73.200  53.210  58.880  1.00  0.00           H
ATOM   2790  HD2 ILE A 830      72.010  52.320  57.900  1.00  0.00           H
ATOM   2791  HD3 ILE A 830      73.670  51.550  58.380  1.00  0.00           H
ATOM   2792  C   ILE A 830      69.490  49.090  58.930  1.00  0.00           C
ATOM   2793  O   ILE A 830      69.420  48.880  57.700  1.00  0.00           O
ATOM   2794  N   LEU A 831      68.840  48.330  59.810  1.00  0.00           N
ATOM   2795  HN  LEU A 831      68.790  48.710  60.730  1.00  0.00           H
ATOM   2796  CA  LEU A 831      67.970  47.170  59.480  1.00  0.00           C
ATOM   2797  HA  LEU A 831      68.570  46.460  58.950  1.00  0.00           H
ATOM   2798  CB  LEU A 831      67.420  46.450  60.710  1.00  0.00           C
ATOM   2799  HB1 LEU A 831      66.780  47.070  61.360  1.00  0.00           H
ATOM   2800  HB2 LEU A 831      68.310  46.060  61.250  1.00  0.00           H
ATOM   2801  CG  LEU A 831      66.580  45.190  60.380  1.00  0.00           C
ATOM   2802  HG  LEU A 831      65.790  45.420  59.640  1.00  0.00           H
ATOM   2803  CD1 LEU A 831      67.520  44.160  59.760  1.00  0.00           C
ATOM   2804 HD11 LEU A 831      68.000  44.580  58.860  1.00  0.00           H
ATOM   2805 HD12 LEU A 831      67.090  43.170  59.500  1.00  0.00           H
ATOM   2806 HD13 LEU A 831      68.410  43.960  60.400  1.00  0.00           H
ATOM   2807  CD2 LEU A 831      65.870  44.590  61.590  1.00  0.00           C
ATOM   2808 HD21 LEU A 831      66.680  44.120  62.190  1.00  0.00           H
ATOM   2809 HD22 LEU A 831      65.210  43.760  61.230  1.00  0.00           H
ATOM   2810 HD23 LEU A 831      65.340  45.380  62.150  1.00  0.00           H
ATOM   2811  C   LEU A 831      66.820  47.600  58.520  1.00  0.00           C
ATOM   2812  O   LEU A 831      66.530  47.080  57.450  1.00  0.00           O
ATOM   2813  N   PHE A 832      66.180  48.730  58.820  1.00  0.00           N
ATOM   2814  HN  PHE A 832      66.260  49.110  59.740  1.00  0.00           H
ATOM   2815  CA  PHE A 832      65.220  49.410  57.930  1.00  0.00           C
ATOM   2816  HA  PHE A 832      64.370  48.770  57.720  1.00  0.00           H
ATOM   2817  CB  PHE A 832      64.720  50.570  58.810  1.00  0.00           C
ATOM   2818  HB1 PHE A 832      65.620  51.100  59.180  1.00  0.00           H
ATOM   2819  HB2 PHE A 832      64.150  50.080  59.640  1.00  0.00           H
ATOM   2820  CG  PHE A 832      63.840  51.600  58.090  1.00  0.00           C
ATOM   2821  CD1 PHE A 832      62.460  51.330  57.900  1.00  0.00           C
ATOM   2822  HD1 PHE A 832      62.140  50.360  58.240  1.00  0.00           H
ATOM   2823  CE1 PHE A 832      61.670  52.380  57.410  1.00  0.00           C
ATOM   2824  HE1 PHE A 832      60.600  52.200  57.420  1.00  0.00           H
ATOM   2825  CZ  PHE A 832      62.200  53.530  56.840  1.00  0.00           C
ATOM   2826  HZ  PHE A 832      61.490  54.270  56.480  1.00  0.00           H
ATOM   2827  CD2 PHE A 832      64.400  52.830  57.580  1.00  0.00           C
ATOM   2828  HD2 PHE A 832      65.470  52.980  57.650  1.00  0.00           H
ATOM   2829  CE2 PHE A 832      63.600  53.700  56.860  1.00  0.00           C
ATOM   2830  HE2 PHE A 832      64.100  54.560  56.430  1.00  0.00           H
ATOM   2831  C   PHE A 832      65.730  49.810  56.500  1.00  0.00           C
ATOM   2832  O   PHE A 832      65.290  49.280  55.500  1.00  0.00           O
ATOM   2833  N   PHE A 833      66.740  50.690  56.330  1.00  0.00           N
ATOM   2834  HN  PHE A 833      67.220  50.910  57.170  1.00  0.00           H
ATOM   2835  CA  PHE A 833      67.210  51.110  55.100  1.00  0.00           C
ATOM   2836  HA  PHE A 833      66.400  51.550  54.520  1.00  0.00           H
ATOM   2837  CB  PHE A 833      68.300  52.170  55.270  1.00  0.00           C
ATOM   2838  HB1 PHE A 833      68.940  52.390  54.390  1.00  0.00           H
ATOM   2839  HB2 PHE A 833      69.000  51.810  56.060  1.00  0.00           H
ATOM   2840  CG  PHE A 833      67.700  53.440  55.570  1.00  0.00           C
ATOM   2841  CD1 PHE A 833      66.980  54.160  54.620  1.00  0.00           C
ATOM   2842  HD1 PHE A 833      66.780  53.670  53.670  1.00  0.00           H
ATOM   2843  CE1 PHE A 833      66.790  55.570  54.660  1.00  0.00           C
ATOM   2844  HE1 PHE A 833      66.310  56.050  53.830  1.00  0.00           H
ATOM   2845  CZ  PHE A 833      67.160  56.220  55.860  1.00  0.00           C
ATOM   2846  HZ  PHE A 833      67.070  57.290  56.000  1.00  0.00           H
ATOM   2847  CD2 PHE A 833      68.040  54.080  56.750  1.00  0.00           C
ATOM   2848  HD2 PHE A 833      68.520  53.510  57.520  1.00  0.00           H
ATOM   2849  CE2 PHE A 833      67.660  55.470  57.030  1.00  0.00           C
ATOM   2850  HE2 PHE A 833      67.760  55.870  58.030  1.00  0.00           H
ATOM   2851  C   PHE A 833      67.790  50.000  54.240  1.00  0.00           C
ATOM   2852  O   PHE A 833      67.440  49.920  53.090  1.00  0.00           O
ATOM   2853  N   THR A 834      68.480  48.990  54.930  1.00  0.00           N
ATOM   2854  HN  THR A 834      68.730  49.170  55.880  1.00  0.00           H
ATOM   2855  CA  THR A 834      69.030  47.870  54.280  1.00  0.00           C
ATOM   2856  HA  THR A 834      69.620  48.220  53.440  1.00  0.00           H
ATOM   2857  CB  THR A 834      70.060  46.960  55.030  1.00  0.00           C
ATOM   2858  HB  THR A 834      70.340  46.000  54.550  1.00  0.00           H
ATOM   2859  OG1 THR A 834      69.500  46.640  56.280  1.00  0.00           O
ATOM   2860  HG1 THR A 834      69.390  47.420  56.830  1.00  0.00           H
ATOM   2861  CG2 THR A 834      71.320  47.780  55.330  1.00  0.00           C
ATOM   2862 HG21 THR A 834      71.900  47.250  56.100  1.00  0.00           H
ATOM   2863 HG22 THR A 834      71.000  48.770  55.730  1.00  0.00           H
ATOM   2864 HG23 THR A 834      71.900  47.920  54.400  1.00  0.00           H
ATOM   2865  C   THR A 834      67.940  46.910  53.720  1.00  0.00           C
ATOM   2866  O   THR A 834      68.170  46.280  52.680  1.00  0.00           O
ATOM   2867  N   THR A 835      66.840  46.810  54.520  1.00  0.00           N
ATOM   2868  HN  THR A 835      66.770  47.220  55.420  1.00  0.00           H
ATOM   2869  CA  THR A 835      65.660  46.030  54.180  1.00  0.00           C
ATOM   2870  HA  THR A 835      65.960  45.080  53.750  1.00  0.00           H
ATOM   2871  CB  THR A 835      64.610  45.900  55.220  1.00  0.00           C
ATOM   2872  HB  THR A 835      64.320  46.880  55.660  1.00  0.00           H
ATOM   2873  OG1 THR A 835      65.040  45.230  56.320  1.00  0.00           O
ATOM   2874  HG1 THR A 835      65.680  45.800  56.750  1.00  0.00           H
ATOM   2875  CG2 THR A 835      63.290  45.200  54.750  1.00  0.00           C
ATOM   2876 HG21 THR A 835      63.620  44.200  54.390  1.00  0.00           H
ATOM   2877 HG22 THR A 835      62.840  45.780  53.920  1.00  0.00           H
ATOM   2878 HG23 THR A 835      62.580  45.250  55.600  1.00  0.00           H
ATOM   2879  C   THR A 835      65.100  46.580  52.870  1.00  0.00           C
ATOM   2880  O   THR A 835      64.790  45.860  51.900  1.00  0.00           O
ATOM   2881  N   PHE A 836      64.930  47.920  52.780  1.00  0.00           N
ATOM   2882  HN  PHE A 836      65.220  48.490  53.540  1.00  0.00           H
ATOM   2883  CA  PHE A 836      64.540  48.620  51.590  1.00  0.00           C
ATOM   2884  HA  PHE A 836      63.640  48.140  51.250  1.00  0.00           H
ATOM   2885  CB  PHE A 836      64.210  50.090  52.070  1.00  0.00           C
ATOM   2886  HB1 PHE A 836      65.020  50.480  52.720  1.00  0.00           H
ATOM   2887  HB2 PHE A 836      63.270  50.030  52.660  1.00  0.00           H
ATOM   2888  CG  PHE A 836      64.070  50.980  50.850  1.00  0.00           C
ATOM   2889  CD1 PHE A 836      65.130  51.720  50.370  1.00  0.00           C
ATOM   2890  HD1 PHE A 836      66.090  51.530  50.830  1.00  0.00           H
ATOM   2891  CE1 PHE A 836      65.010  52.560  49.220  1.00  0.00           C
ATOM   2892  HE1 PHE A 836      65.840  53.170  48.880  1.00  0.00           H
ATOM   2893  CZ  PHE A 836      63.720  52.790  48.720  1.00  0.00           C
ATOM   2894  HZ  PHE A 836      63.740  53.470  47.880  1.00  0.00           H
ATOM   2895  CD2 PHE A 836      62.840  51.040  50.120  1.00  0.00           C
ATOM   2896  HD2 PHE A 836      61.990  50.510  50.540  1.00  0.00           H
ATOM   2897  CE2 PHE A 836      62.610  52.030  49.120  1.00  0.00           C
ATOM   2898  HE2 PHE A 836      61.610  52.110  48.710  1.00  0.00           H
ATOM   2899  C   PHE A 836      65.550  48.520  50.480  1.00  0.00           C
ATOM   2900  O   PHE A 836      65.200  48.220  49.380  1.00  0.00           O
ATOM   2901  N   PHE A 837      66.890  48.680  50.700  1.00  0.00           N
ATOM   2902  HN  PHE A 837      67.030  49.040  51.620  1.00  0.00           H
ATOM   2903  CA  PHE A 837      68.050  48.430  49.810  1.00  0.00           C
ATOM   2904  HA  PHE A 837      67.860  49.100  49.000  1.00  0.00           H
ATOM   2905  CB  PHE A 837      69.400  48.920  50.460  1.00  0.00           C
ATOM   2906  HB1 PHE A 837      69.430  48.190  51.300  1.00  0.00           H
ATOM   2907  HB2 PHE A 837      69.310  49.990  50.720  1.00  0.00           H
ATOM   2908  CG  PHE A 837      70.600  48.830  49.650  1.00  0.00           C
ATOM   2909  CD1 PHE A 837      70.780  48.870  48.270  1.00  0.00           C
ATOM   2910  HD1 PHE A 837      69.930  48.760  47.600  1.00  0.00           H
ATOM   2911  CE1 PHE A 837      72.040  48.550  47.730  1.00  0.00           C
ATOM   2912  HE1 PHE A 837      72.100  48.490  46.650  1.00  0.00           H
ATOM   2913  CZ  PHE A 837      73.130  48.270  48.570  1.00  0.00           C
ATOM   2914  HZ  PHE A 837      74.110  48.080  48.130  1.00  0.00           H
ATOM   2915  CD2 PHE A 837      71.740  48.580  50.490  1.00  0.00           C
ATOM   2916  HD2 PHE A 837      71.620  48.480  51.560  1.00  0.00           H
ATOM   2917  CE2 PHE A 837      72.990  48.220  49.950  1.00  0.00           C
ATOM   2918  HE2 PHE A 837      73.860  48.050  50.570  1.00  0.00           H
ATOM   2919  C   PHE A 837      68.090  47.000  49.180  1.00  0.00           C
ATOM   2920  O   PHE A 837      68.160  46.870  47.980  1.00  0.00           O
ATOM   2921  N   LEU A 838      68.010  45.900  49.960  1.00  0.00           N
ATOM   2922  HN  LEU A 838      68.010  45.880  50.950  1.00  0.00           H
ATOM   2923  CA  LEU A 838      67.970  44.530  49.500  1.00  0.00           C
ATOM   2924  HA  LEU A 838      68.910  44.420  48.980  1.00  0.00           H
ATOM   2925  CB  LEU A 838      68.060  43.490  50.670  1.00  0.00           C
ATOM   2926  HB1 LEU A 838      67.060  43.530  51.130  1.00  0.00           H
ATOM   2927  HB2 LEU A 838      68.830  43.920  51.360  1.00  0.00           H
ATOM   2928  CG  LEU A 838      68.560  42.080  50.310  1.00  0.00           C
ATOM   2929  HG  LEU A 838      67.690  41.560  49.850  1.00  0.00           H
ATOM   2930  CD1 LEU A 838      69.740  41.970  49.300  1.00  0.00           C
ATOM   2931 HD11 LEU A 838      70.630  42.490  49.700  1.00  0.00           H
ATOM   2932 HD12 LEU A 838      69.390  42.210  48.270  1.00  0.00           H
ATOM   2933 HD13 LEU A 838      69.900  40.870  49.190  1.00  0.00           H
ATOM   2934  CD2 LEU A 838      68.950  41.330  51.620  1.00  0.00           C
ATOM   2935 HD21 LEU A 838      68.070  41.090  52.240  1.00  0.00           H
ATOM   2936 HD22 LEU A 838      69.820  41.770  52.140  1.00  0.00           H
ATOM   2937 HD23 LEU A 838      69.410  40.340  51.400  1.00  0.00           H
ATOM   2938  C   LEU A 838      66.730  44.260  48.700  1.00  0.00           C
ATOM   2939  O   LEU A 838      66.720  43.720  47.600  1.00  0.00           O
ATOM   2940  N   SER A 839      65.500  44.690  49.160  1.00  0.00           N
ATOM   2941  HN  SER A 839      65.530  45.130  50.060  1.00  0.00           H
ATOM   2942  CA  SER A 839      64.230  44.500  48.530  1.00  0.00           C
ATOM   2943  HA  SER A 839      64.110  43.470  48.230  1.00  0.00           H
ATOM   2944  CB  SER A 839      62.980  44.580  49.410  1.00  0.00           C
ATOM   2945  HB1 SER A 839      63.000  43.820  50.220  1.00  0.00           H
ATOM   2946  HB2 SER A 839      62.060  44.330  48.850  1.00  0.00           H
ATOM   2947  OG  SER A 839      62.820  45.880  49.980  1.00  0.00           O
ATOM   2948  HG1 SER A 839      63.580  46.060  50.530  1.00  0.00           H
ATOM   2949  C   SER A 839      64.020  45.260  47.220  1.00  0.00           C
ATOM   2950  O   SER A 839      63.490  44.740  46.240  1.00  0.00           O
ATOM   2951  N   SER A 840      64.540  46.520  47.220  1.00  0.00           N
ATOM   2952  HN  SER A 840      64.800  46.900  48.110  1.00  0.00           H
ATOM   2953  CA  SER A 840      64.740  47.280  45.940  1.00  0.00           C
ATOM   2954  HA  SER A 840      63.850  47.210  45.320  1.00  0.00           H
ATOM   2955  CB  SER A 840      64.930  48.780  46.070  1.00  0.00           C
ATOM   2956  HB1 SER A 840      64.060  49.260  46.560  1.00  0.00           H
ATOM   2957  HB2 SER A 840      65.100  49.330  45.120  1.00  0.00           H
ATOM   2958  OG  SER A 840      66.040  49.060  46.950  1.00  0.00           O
ATOM   2959  HG1 SER A 840      65.740  48.770  47.810  1.00  0.00           H
ATOM   2960  C   SER A 840      65.820  46.840  44.940  1.00  0.00           C
ATOM   2961  O   SER A 840      65.600  46.830  43.740  1.00  0.00           O
ATOM   2962  N   PHE A 841      66.980  46.440  45.390  1.00  0.00           N
ATOM   2963  HN  PHE A 841      67.200  46.540  46.360  1.00  0.00           H
ATOM   2964  CA  PHE A 841      67.970  45.710  44.640  1.00  0.00           C
ATOM   2965  HA  PHE A 841      68.340  46.280  43.790  1.00  0.00           H
ATOM   2966  CB  PHE A 841      69.290  45.480  45.450  1.00  0.00           C
ATOM   2967  HB1 PHE A 841      68.970  44.730  46.210  1.00  0.00           H
ATOM   2968  HB2 PHE A 841      69.610  46.410  45.960  1.00  0.00           H
ATOM   2969  CG  PHE A 841      70.450  44.950  44.720  1.00  0.00           C
ATOM   2970  CD1 PHE A 841      70.770  43.590  44.920  1.00  0.00           C
ATOM   2971  HD1 PHE A 841      70.280  42.940  45.620  1.00  0.00           H
ATOM   2972  CE1 PHE A 841      71.790  43.020  44.100  1.00  0.00           C
ATOM   2973  HE1 PHE A 841      72.110  42.000  44.240  1.00  0.00           H
ATOM   2974  CZ  PHE A 841      72.470  43.880  43.180  1.00  0.00           C
ATOM   2975  HZ  PHE A 841      73.310  43.500  42.610  1.00  0.00           H
ATOM   2976  CD2 PHE A 841      71.170  45.820  43.920  1.00  0.00           C
ATOM   2977  HD2 PHE A 841      70.970  46.880  43.880  1.00  0.00           H
ATOM   2978  CE2 PHE A 841      72.240  45.250  43.170  1.00  0.00           C
ATOM   2979  HE2 PHE A 841      72.750  45.790  42.390  1.00  0.00           H
ATOM   2980  C   PHE A 841      67.520  44.330  44.000  1.00  0.00           C
ATOM   2981  O   PHE A 841      67.780  44.050  42.840  1.00  0.00           O
ATOM   2982  N   LEU A 842      66.830  43.500  44.800  1.00  0.00           N
ATOM   2983  HN  LEU A 842      66.600  43.680  45.760  1.00  0.00           H
ATOM   2984  CA  LEU A 842      66.210  42.310  44.260  1.00  0.00           C
ATOM   2985  HA  LEU A 842      66.950  41.790  43.680  1.00  0.00           H
ATOM   2986  CB  LEU A 842      65.700  41.320  45.370  1.00  0.00           C
ATOM   2987  HB1 LEU A 842      65.160  40.550  44.780  1.00  0.00           H
ATOM   2988  HB2 LEU A 842      65.000  41.890  46.010  1.00  0.00           H
ATOM   2989  CG  LEU A 842      66.850  40.670  46.230  1.00  0.00           C
ATOM   2990  HG  LEU A 842      67.300  41.440  46.880  1.00  0.00           H
ATOM   2991  CD1 LEU A 842      66.270  39.580  47.080  1.00  0.00           C
ATOM   2992 HD11 LEU A 842      65.830  38.750  46.480  1.00  0.00           H
ATOM   2993 HD12 LEU A 842      65.540  40.010  47.800  1.00  0.00           H
ATOM   2994 HD13 LEU A 842      67.110  39.130  47.670  1.00  0.00           H
ATOM   2995  CD2 LEU A 842      67.960  40.120  45.360  1.00  0.00           C
ATOM   2996 HD21 LEU A 842      67.520  39.340  44.700  1.00  0.00           H
ATOM   2997 HD22 LEU A 842      68.750  39.570  45.920  1.00  0.00           H
ATOM   2998 HD23 LEU A 842      68.560  40.810  44.720  1.00  0.00           H
ATOM   2999  C   LEU A 842      65.020  42.530  43.240  1.00  0.00           C
ATOM   3000  O   LEU A 842      64.920  41.850  42.210  1.00  0.00           O
ATOM   3001  N   LYS A 843      64.270  43.690  43.470  1.00  0.00           N
ATOM   3002  HN  LYS A 843      64.380  44.210  44.320  1.00  0.00           H
ATOM   3003  CA  LYS A 843      63.250  44.100  42.590  1.00  0.00           C
ATOM   3004  HA  LYS A 843      62.580  43.250  42.470  1.00  0.00           H
ATOM   3005  CB  LYS A 843      62.430  45.210  43.340  1.00  0.00           C
ATOM   3006  HB1 LYS A 843      63.030  46.160  43.340  1.00  0.00           H
ATOM   3007  HB2 LYS A 843      62.130  44.880  44.350  1.00  0.00           H
ATOM   3008  CG  LYS A 843      61.080  45.570  42.680  1.00  0.00           C
ATOM   3009  HG1 LYS A 843      61.350  46.030  41.700  1.00  0.00           H
ATOM   3010  HG2 LYS A 843      60.540  46.350  43.270  1.00  0.00           H
ATOM   3011  CD  LYS A 843      60.170  44.330  42.380  1.00  0.00           C
ATOM   3012  HD1 LYS A 843      60.420  43.590  43.180  1.00  0.00           H
ATOM   3013  HD2 LYS A 843      60.440  43.940  41.380  1.00  0.00           H
ATOM   3014  CE  LYS A 843      58.660  44.770  42.370  1.00  0.00           C
ATOM   3015  HE1 LYS A 843      58.390  45.380  41.490  1.00  0.00           H
ATOM   3016  HE2 LYS A 843      58.340  45.210  43.350  1.00  0.00           H
ATOM   3017  NZ  LYS A 843      57.810  43.470  42.260  1.00  0.00           N
ATOM   3018  HZ1 LYS A 843      57.000  43.520  41.610  1.00  0.00           H
ATOM   3019  HZ2 LYS A 843      57.400  43.160  43.160  1.00  0.00           H
ATOM   3020  HZ3 LYS A 843      58.440  42.680  42.020  1.00  0.00           H
ATOM   3021  C   LYS A 843      63.760  44.610  41.260  1.00  0.00           C
ATOM   3022  O   LYS A 843      63.100  44.580  40.250  1.00  0.00           O
ATOM   3023  N   GLN A 844      64.990  45.230  41.260  1.00  0.00           N
ATOM   3024  HN  GLN A 844      65.470  45.390  42.130  1.00  0.00           H
ATOM   3025  CA  GLN A 844      65.670  45.690  40.050  1.00  0.00           C
ATOM   3026  HA  GLN A 844      64.920  45.860  39.290  1.00  0.00           H
ATOM   3027  CB  GLN A 844      66.270  47.060  40.360  1.00  0.00           C
ATOM   3028  HB1 GLN A 844      66.850  47.350  39.470  1.00  0.00           H
ATOM   3029  HB2 GLN A 844      66.980  46.840  41.200  1.00  0.00           H
ATOM   3030  CG  GLN A 844      65.260  48.150  40.660  1.00  0.00           C
ATOM   3031  HG1 GLN A 844      65.850  49.080  40.630  1.00  0.00           H
ATOM   3032  HG2 GLN A 844      64.850  47.950  41.680  1.00  0.00           H
ATOM   3033  CD  GLN A 844      64.180  48.380  39.680  1.00  0.00           C
ATOM   3034  OE1 GLN A 844      64.430  49.140  38.760  1.00  0.00           O
ATOM   3035  NE2 GLN A 844      62.940  48.090  40.130  1.00  0.00           N
ATOM   3036 HE21 GLN A 844      62.220  48.120  39.430  1.00  0.00           H
ATOM   3037 HE22 GLN A 844      62.800  47.750  41.040  1.00  0.00           H
ATOM   3038  C   GLN A 844      66.710  44.770  39.420  1.00  0.00           C
ATOM   3039  O   GLN A 844      67.380  45.120  38.440  1.00  0.00           O
ATOM   3040  N   PHE A 845      66.810  43.540  39.950  1.00  0.00           N
ATOM   3041  HN  PHE A 845      66.300  43.410  40.790  1.00  0.00           H
ATOM   3042  CA  PHE A 845      67.710  42.460  39.450  1.00  0.00           C
ATOM   3043  HA  PHE A 845      68.700  42.840  39.620  1.00  0.00           H
ATOM   3044  CB  PHE A 845      67.480  41.230  40.400  1.00  0.00           C
ATOM   3045  HB1 PHE A 845      66.510  40.730  40.200  1.00  0.00           H
ATOM   3046  HB2 PHE A 845      67.380  41.650  41.430  1.00  0.00           H
ATOM   3047  CG  PHE A 845      68.570  40.220  40.540  1.00  0.00           C
ATOM   3048  CD1 PHE A 845      69.770  40.540  41.220  1.00  0.00           C
ATOM   3049  HD1 PHE A 845      69.960  41.550  41.520  1.00  0.00           H
ATOM   3050  CE1 PHE A 845      70.670  39.600  41.670  1.00  0.00           C
ATOM   3051  HE1 PHE A 845      71.580  39.840  42.210  1.00  0.00           H
ATOM   3052  CZ  PHE A 845      70.470  38.250  41.250  1.00  0.00           C
ATOM   3053  HZ  PHE A 845      71.310  37.600  41.460  1.00  0.00           H
ATOM   3054  CD2 PHE A 845      68.340  38.900  40.220  1.00  0.00           C
ATOM   3055  HD2 PHE A 845      67.560  38.650  39.520  1.00  0.00           H
ATOM   3056  CE2 PHE A 845      69.330  37.930  40.510  1.00  0.00           C
ATOM   3057  HE2 PHE A 845      69.160  36.920  40.200  1.00  0.00           H
ATOM   3058  C   PHE A 845      67.410  42.120  37.980  1.00  0.00           C
ATOM   3059  O   PHE A 845      68.280  41.780  37.190  1.00  0.00           O
ATOM   3060  N   LYS A 846      66.120  42.330  37.550  1.00  0.00           N
ATOM   3061  HN  LYS A 846      65.380  42.560  38.190  1.00  0.00           H
ATOM   3062  CA  LYS A 846      65.840  42.190  36.120  1.00  0.00           C
ATOM   3063  HA  LYS A 846      66.130  41.160  35.940  1.00  0.00           H
ATOM   3064  CB  LYS A 846      64.360  42.450  35.800  1.00  0.00           C
ATOM   3065  HB1 LYS A 846      63.820  41.740  36.460  1.00  0.00           H
ATOM   3066  HB2 LYS A 846      64.020  42.120  34.790  1.00  0.00           H
ATOM   3067  CG  LYS A 846      63.950  43.830  36.260  1.00  0.00           C
ATOM   3068  HG1 LYS A 846      64.720  44.600  36.010  1.00  0.00           H
ATOM   3069  HG2 LYS A 846      63.760  43.810  37.360  1.00  0.00           H
ATOM   3070  CD  LYS A 846      62.580  44.250  35.660  1.00  0.00           C
ATOM   3071  HD1 LYS A 846      62.410  45.210  36.180  1.00  0.00           H
ATOM   3072  HD2 LYS A 846      61.720  43.590  35.910  1.00  0.00           H
ATOM   3073  CE  LYS A 846      62.560  44.500  34.170  1.00  0.00           C
ATOM   3074  HE1 LYS A 846      62.610  43.580  33.540  1.00  0.00           H
ATOM   3075  HE2 LYS A 846      63.460  45.050  33.830  1.00  0.00           H
ATOM   3076  NZ  LYS A 846      61.350  45.180  33.710  1.00  0.00           N
ATOM   3077  HZ1 LYS A 846      60.650  44.430  33.510  1.00  0.00           H
ATOM   3078  HZ2 LYS A 846      61.530  45.550  32.750  1.00  0.00           H
ATOM   3079  HZ3 LYS A 846      60.890  45.860  34.340  1.00  0.00           H
ATOM   3080  C   LYS A 846      66.570  43.150  35.110  1.00  0.00           C
ATOM   3081  O   LYS A 846      66.450  43.080  33.890  1.00  0.00           O
ATOM   3082  N   THR A 847      67.530  44.040  35.640  1.00  0.00           N
ATOM   3083  HN  THR A 847      67.730  44.130  36.610  1.00  0.00           H
ATOM   3084  CA  THR A 847      68.270  44.910  34.830  1.00  0.00           C
ATOM   3085  HA  THR A 847      68.010  44.870  33.780  1.00  0.00           H
ATOM   3086  CB  THR A 847      68.170  46.380  35.240  1.00  0.00           C
ATOM   3087  HB  THR A 847      68.680  47.030  34.500  1.00  0.00           H
ATOM   3088  OG1 THR A 847      68.810  46.610  36.510  1.00  0.00           O
ATOM   3089  HG1 THR A 847      68.360  46.080  37.170  1.00  0.00           H
ATOM   3090  CG2 THR A 847      66.740  46.820  35.360  1.00  0.00           C
ATOM   3091 HG21 THR A 847      66.140  46.420  36.210  1.00  0.00           H
ATOM   3092 HG22 THR A 847      66.260  46.510  34.410  1.00  0.00           H
ATOM   3093 HG23 THR A 847      66.600  47.920  35.490  1.00  0.00           H
ATOM   3094  C   THR A 847      69.780  44.500  34.710  1.00  0.00           C
ATOM   3095  O   THR A 847      70.610  45.160  34.160  1.00  0.00           O
ATOM   3096  N   LYS A 848      70.130  43.430  35.390  1.00  0.00           N
ATOM   3097  HN  LYS A 848      69.430  42.860  35.820  1.00  0.00           H
ATOM   3098  CA  LYS A 848      71.480  42.990  35.650  1.00  0.00           C
ATOM   3099  HA  LYS A 848      72.200  43.770  35.460  1.00  0.00           H
ATOM   3100  CB  LYS A 848      71.580  42.640  37.190  1.00  0.00           C
ATOM   3101  HB1 LYS A 848      72.620  42.310  37.380  1.00  0.00           H
ATOM   3102  HB2 LYS A 848      70.910  41.770  37.340  1.00  0.00           H
ATOM   3103  CG  LYS A 848      71.160  43.640  38.300  1.00  0.00           C
ATOM   3104  HG1 LYS A 848      71.370  43.100  39.250  1.00  0.00           H
ATOM   3105  HG2 LYS A 848      70.050  43.660  38.240  1.00  0.00           H
ATOM   3106  CD  LYS A 848      71.890  44.950  38.050  1.00  0.00           C
ATOM   3107  HD1 LYS A 848      71.590  45.180  37.010  1.00  0.00           H
ATOM   3108  HD2 LYS A 848      73.000  44.880  38.090  1.00  0.00           H
ATOM   3109  CE  LYS A 848      71.450  46.080  39.040  1.00  0.00           C
ATOM   3110  HE1 LYS A 848      71.820  45.860  40.070  1.00  0.00           H
ATOM   3111  HE2 LYS A 848      70.340  46.070  39.020  1.00  0.00           H
ATOM   3112  NZ  LYS A 848      71.930  47.370  38.620  1.00  0.00           N
ATOM   3113  HZ1 LYS A 848      71.740  47.460  37.600  1.00  0.00           H
ATOM   3114  HZ2 LYS A 848      72.980  47.430  38.670  1.00  0.00           H
ATOM   3115  HZ3 LYS A 848      71.520  48.180  39.140  1.00  0.00           H
ATOM   3116  C   LYS A 848      71.830  41.840  34.720  1.00  0.00           C
ATOM   3117  O   LYS A 848      71.070  41.330  33.940  1.00  0.00           O
ATOM   3118  N   ARG A 849      73.070  41.320  34.920  1.00  0.00           N
ATOM   3119  HN  ARG A 849      73.720  41.710  35.550  1.00  0.00           H
ATOM   3120  CA  ARG A 849      73.540  40.180  34.190  1.00  0.00           C
ATOM   3121  HA  ARG A 849      72.890  39.940  33.370  1.00  0.00           H
ATOM   3122  CB  ARG A 849      74.940  40.390  33.550  1.00  0.00           C
ATOM   3123  HB1 ARG A 849      75.180  39.380  33.140  1.00  0.00           H
ATOM   3124  HB2 ARG A 849      75.750  40.730  34.240  1.00  0.00           H
ATOM   3125  CG  ARG A 849      74.900  41.440  32.390  1.00  0.00           C
ATOM   3126  HG1 ARG A 849      74.440  42.330  32.880  1.00  0.00           H
ATOM   3127  HG2 ARG A 849      74.180  41.080  31.640  1.00  0.00           H
ATOM   3128  CD  ARG A 849      76.270  41.670  31.580  1.00  0.00           C
ATOM   3129  HD1 ARG A 849      76.950  42.140  32.330  1.00  0.00           H
ATOM   3130  HD2 ARG A 849      76.020  42.350  30.740  1.00  0.00           H
ATOM   3131  NE  ARG A 849      76.770  40.370  31.050  1.00  0.00           N
ATOM   3132  HE  ARG A 849      76.120  39.750  30.590  1.00  0.00           H
ATOM   3133  CZ  ARG A 849      77.970  39.870  31.270  1.00  0.00           C
ATOM   3134  NH1 ARG A 849      78.280  38.690  30.840  1.00  0.00           N
ATOM   3135 HH11 ARG A 849      77.980  38.450  29.920  1.00  0.00           H
ATOM   3136 HH12 ARG A 849      79.210  38.440  31.090  1.00  0.00           H
ATOM   3137  NH2 ARG A 849      78.820  40.510  32.080  1.00  0.00           N
ATOM   3138 HH21 ARG A 849      78.530  41.370  32.490  1.00  0.00           H
ATOM   3139 HH22 ARG A 849      79.690  40.040  32.230  1.00  0.00           H
ATOM   3140  C   ARG A 849      73.580  38.860  34.990  1.00  0.00           C
ATOM   3141  O   ARG A 849      73.950  37.780  34.500  1.00  0.00           O
ATOM   3142  N   TYR A 850      73.210  38.860  36.330  1.00  0.00           N
ATOM   3143  HN  TYR A 850      73.040  39.700  36.840  1.00  0.00           H
ATOM   3144  CA  TYR A 850      73.170  37.660  37.170  1.00  0.00           C
ATOM   3145  HA  TYR A 850      74.080  37.070  37.080  1.00  0.00           H
ATOM   3146  CB  TYR A 850      73.190  38.040  38.690  1.00  0.00           C
ATOM   3147  HB1 TYR A 850      73.320  37.130  39.330  1.00  0.00           H
ATOM   3148  HB2 TYR A 850      72.160  38.390  38.920  1.00  0.00           H
ATOM   3149  CG  TYR A 850      74.160  39.110  39.090  1.00  0.00           C
ATOM   3150  CD1 TYR A 850      75.520  38.880  38.670  1.00  0.00           C
ATOM   3151  HD1 TYR A 850      75.680  37.940  38.180  1.00  0.00           H
ATOM   3152  CE1 TYR A 850      76.500  39.800  39.090  1.00  0.00           C
ATOM   3153  HE1 TYR A 850      77.540  39.560  38.950  1.00  0.00           H
ATOM   3154  CZ  TYR A 850      76.130  40.960  39.760  1.00  0.00           C
ATOM   3155  OH  TYR A 850      77.070  41.990  39.800  1.00  0.00           O
ATOM   3156  HH  TYR A 850      77.560  41.960  38.970  1.00  0.00           H
ATOM   3157  CD2 TYR A 850      73.790  40.330  39.610  1.00  0.00           C
ATOM   3158  HD2 TYR A 850      72.730  40.440  39.830  1.00  0.00           H
ATOM   3159  CE2 TYR A 850      74.740  41.220  40.010  1.00  0.00           C
ATOM   3160  HE2 TYR A 850      74.430  42.200  40.310  1.00  0.00           H
ATOM   3161  C   TYR A 850      72.020  36.710  36.770  1.00  0.00           C
ATOM   3162  O   TYR A 850      71.070  37.200  36.200  1.00  0.00           O
ATOM   3163  N   PHE A 851      72.260  35.380  36.780  1.00  0.00           N
ATOM   3164  HN  PHE A 851      73.060  35.060  37.290  1.00  0.00           H
ATOM   3165  CA  PHE A 851      71.240  34.430  36.480  1.00  0.00           C
ATOM   3166  HA  PHE A 851      71.710  33.470  36.630  1.00  0.00           H
ATOM   3167  CB  PHE A 851      69.990  34.500  37.500  1.00  0.00           C
ATOM   3168  HB1 PHE A 851      69.110  33.990  37.040  1.00  0.00           H
ATOM   3169  HB2 PHE A 851      69.730  35.570  37.690  1.00  0.00           H
ATOM   3170  CG  PHE A 851      70.130  33.950  38.900  1.00  0.00           C
ATOM   3171  CD1 PHE A 851      70.900  34.780  39.810  1.00  0.00           C
ATOM   3172  HD1 PHE A 851      71.160  35.760  39.430  1.00  0.00           H
ATOM   3173  CE1 PHE A 851      71.290  34.150  41.080  1.00  0.00           C
ATOM   3174  HE1 PHE A 851      71.820  34.800  41.760  1.00  0.00           H
ATOM   3175  CZ  PHE A 851      70.820  32.940  41.490  1.00  0.00           C
ATOM   3176  HZ  PHE A 851      70.980  32.670  42.520  1.00  0.00           H
ATOM   3177  CD2 PHE A 851      69.780  32.630  39.290  1.00  0.00           C
ATOM   3178  HD2 PHE A 851      69.250  32.000  38.590  1.00  0.00           H
ATOM   3179  CE2 PHE A 851      70.060  32.180  40.610  1.00  0.00           C
ATOM   3180  HE2 PHE A 851      69.720  31.190  40.890  1.00  0.00           H
ATOM   3181  C   PHE A 851      70.670  34.350  35.020  1.00  0.00           C
ATOM   3182  O   PHE A 851      70.730  35.260  34.220  1.00  0.00           O
ATOM   3183  N   PRO A 852      70.150  33.250  34.610  1.00  0.00           N
ATOM   3184  CD  PRO A 852      70.610  31.990  35.150  1.00  0.00           C
ATOM   3185  HD1 PRO A 852      70.490  32.010  36.260  1.00  0.00           H
ATOM   3186  HD2 PRO A 852      71.630  31.780  34.770  1.00  0.00           H
ATOM   3187  CA  PRO A 852      69.250  33.190  33.450  1.00  0.00           C
ATOM   3188  HA  PRO A 852      69.760  33.530  32.560  1.00  0.00           H
ATOM   3189  CB  PRO A 852      68.740  31.680  33.480  1.00  0.00           C
ATOM   3190  HB1 PRO A 852      69.070  31.210  32.520  1.00  0.00           H
ATOM   3191  HB2 PRO A 852      67.650  31.550  33.410  1.00  0.00           H
ATOM   3192  CG  PRO A 852      69.550  31.000  34.610  1.00  0.00           C
ATOM   3193  HG1 PRO A 852      68.810  30.820  35.420  1.00  0.00           H
ATOM   3194  HG2 PRO A 852      69.910  29.990  34.310  1.00  0.00           H
ATOM   3195  C   PRO A 852      68.070  34.180  33.550  1.00  0.00           C
ATOM   3196  O   PRO A 852      67.660  34.540  34.650  1.00  0.00           O
ATOM   3197  N   THR A 853      67.520  34.680  32.400  1.00  0.00           N
ATOM   3198  HN  THR A 853      68.000  34.500  31.530  1.00  0.00           H
ATOM   3199  CA  THR A 853      66.510  35.710  32.330  1.00  0.00           C
ATOM   3200  HA  THR A 853      66.910  36.590  32.820  1.00  0.00           H
ATOM   3201  CB  THR A 853      66.220  36.170  30.860  1.00  0.00           C
ATOM   3202  HB  THR A 853      65.470  35.490  30.440  1.00  0.00           H
ATOM   3203  OG1 THR A 853      67.400  36.270  30.080  1.00  0.00           O
ATOM   3204  HG1 THR A 853      67.610  35.380  29.810  1.00  0.00           H
ATOM   3205  CG2 THR A 853      65.660  37.690  30.920  1.00  0.00           C
ATOM   3206 HG21 THR A 853      64.670  37.730  31.430  1.00  0.00           H
ATOM   3207 HG22 THR A 853      65.390  38.080  29.910  1.00  0.00           H
ATOM   3208 HG23 THR A 853      66.400  38.320  31.460  1.00  0.00           H
ATOM   3209  C   THR A 853      65.260  35.350  33.040  1.00  0.00           C
ATOM   3210  O   THR A 853      64.720  36.270  33.660  1.00  0.00           O
ATOM   3211  N   LYS A 854      64.850  34.020  32.940  1.00  0.00           N
ATOM   3212  HN  LYS A 854      65.250  33.440  32.230  1.00  0.00           H
ATOM   3213  CA  LYS A 854      63.690  33.520  33.620  1.00  0.00           C
ATOM   3214  HA  LYS A 854      62.840  34.120  33.330  1.00  0.00           H
ATOM   3215  CB  LYS A 854      63.230  32.090  33.260  1.00  0.00           C
ATOM   3216  HB1 LYS A 854      62.460  31.710  33.960  1.00  0.00           H
ATOM   3217  HB2 LYS A 854      64.200  31.570  33.240  1.00  0.00           H
ATOM   3218  CG  LYS A 854      62.630  31.930  31.840  1.00  0.00           C
ATOM   3219  HG1 LYS A 854      62.320  30.870  31.710  1.00  0.00           H
ATOM   3220  HG2 LYS A 854      63.460  32.060  31.120  1.00  0.00           H
ATOM   3221  CD  LYS A 854      61.420  32.800  31.480  1.00  0.00           C
ATOM   3222  HD1 LYS A 854      61.580  33.900  31.540  1.00  0.00           H
ATOM   3223  HD2 LYS A 854      60.670  32.620  32.270  1.00  0.00           H
ATOM   3224  CE  LYS A 854      60.870  32.570  29.980  1.00  0.00           C
ATOM   3225  HE1 LYS A 854      61.680  32.800  29.260  1.00  0.00           H
ATOM   3226  HE2 LYS A 854      60.100  33.320  29.720  1.00  0.00           H
ATOM   3227  NZ  LYS A 854      60.340  31.280  29.760  1.00  0.00           N
ATOM   3228  HZ1 LYS A 854      61.020  30.530  29.970  1.00  0.00           H
ATOM   3229  HZ2 LYS A 854      60.130  31.150  28.740  1.00  0.00           H
ATOM   3230  HZ3 LYS A 854      59.380  31.020  30.100  1.00  0.00           H
ATOM   3231  C   LYS A 854      63.770  33.600  35.170  1.00  0.00           C
ATOM   3232  O   LYS A 854      62.810  33.990  35.870  1.00  0.00           O
ATOM   3233  N   VAL A 855      64.950  33.320  35.720  1.00  0.00           N
ATOM   3234  HN  VAL A 855      65.690  32.990  35.140  1.00  0.00           H
ATOM   3235  CA  VAL A 855      65.080  33.240  37.100  1.00  0.00           C
ATOM   3236  HA  VAL A 855      64.210  32.800  37.570  1.00  0.00           H
ATOM   3237  CB  VAL A 855      66.320  32.380  37.330  1.00  0.00           C
ATOM   3238  HB  VAL A 855      67.260  32.880  36.990  1.00  0.00           H
ATOM   3239  CG1 VAL A 855      66.440  31.920  38.810  1.00  0.00           C
ATOM   3240 HG11 VAL A 855      67.010  30.970  38.920  1.00  0.00           H
ATOM   3241 HG12 VAL A 855      65.450  31.650  39.230  1.00  0.00           H
ATOM   3242 HG13 VAL A 855      66.950  32.740  39.370  1.00  0.00           H
ATOM   3243  CG2 VAL A 855      66.190  31.140  36.490  1.00  0.00           C
ATOM   3244 HG21 VAL A 855      66.320  31.370  35.410  1.00  0.00           H
ATOM   3245 HG22 VAL A 855      65.310  30.490  36.630  1.00  0.00           H
ATOM   3246 HG23 VAL A 855      67.080  30.550  36.780  1.00  0.00           H
ATOM   3247  C   VAL A 855      65.310  34.580  37.720  1.00  0.00           C
ATOM   3248  O   VAL A 855      64.820  34.900  38.820  1.00  0.00           O
ATOM   3249  N   ARG A 856      65.990  35.500  36.960  1.00  0.00           N
ATOM   3250  HN  ARG A 856      66.370  35.130  36.120  1.00  0.00           H
ATOM   3251  CA  ARG A 856      66.310  36.920  37.380  1.00  0.00           C
ATOM   3252  HA  ARG A 856      66.910  36.940  38.260  1.00  0.00           H
ATOM   3253  CB  ARG A 856      67.140  37.410  36.160  1.00  0.00           C
ATOM   3254  HB1 ARG A 856      66.530  37.380  35.220  1.00  0.00           H
ATOM   3255  HB2 ARG A 856      67.970  36.680  36.080  1.00  0.00           H
ATOM   3256  CG  ARG A 856      67.830  38.750  36.350  1.00  0.00           C
ATOM   3257  HG1 ARG A 856      68.670  38.740  37.090  1.00  0.00           H
ATOM   3258  HG2 ARG A 856      67.120  39.530  36.720  1.00  0.00           H
ATOM   3259  CD  ARG A 856      68.320  39.310  35.010  1.00  0.00           C
ATOM   3260  HD1 ARG A 856      68.780  40.300  35.170  1.00  0.00           H
ATOM   3261  HD2 ARG A 856      67.410  39.350  34.360  1.00  0.00           H
ATOM   3262  NE  ARG A 856      69.300  38.320  34.360  1.00  0.00           N
ATOM   3263  HE  ARG A 856      69.900  37.740  34.900  1.00  0.00           H
ATOM   3264  CZ  ARG A 856      69.820  38.430  33.090  1.00  0.00           C
ATOM   3265  NH1 ARG A 856      69.490  39.380  32.270  1.00  0.00           N
ATOM   3266 HH11 ARG A 856      68.730  39.950  32.560  1.00  0.00           H
ATOM   3267 HH12 ARG A 856      70.280  39.790  31.830  1.00  0.00           H
ATOM   3268  NH2 ARG A 856      70.720  37.520  32.790  1.00  0.00           N
ATOM   3269 HH21 ARG A 856      71.070  37.600  31.860  1.00  0.00           H
ATOM   3270 HH22 ARG A 856      70.870  36.850  33.530  1.00  0.00           H
ATOM   3271  C   ARG A 856      65.030  37.750  37.600  1.00  0.00           C
ATOM   3272  O   ARG A 856      64.790  38.550  38.470  1.00  0.00           O
ATOM   3273  N   SER A 857      64.030  37.500  36.630  1.00  0.00           N
ATOM   3274  HN  SER A 857      64.290  36.970  35.840  1.00  0.00           H
ATOM   3275  CA  SER A 857      62.650  37.970  36.720  1.00  0.00           C
ATOM   3276  HA  SER A 857      62.680  39.020  36.960  1.00  0.00           H
ATOM   3277  CB  SER A 857      61.860  37.840  35.380  1.00  0.00           C
ATOM   3278  HB1 SER A 857      61.810  36.780  35.030  1.00  0.00           H
ATOM   3279  HB2 SER A 857      62.460  38.320  34.580  1.00  0.00           H
ATOM   3280  OG  SER A 857      60.560  38.490  35.350  1.00  0.00           O
ATOM   3281  HG1 SER A 857      59.940  37.920  35.830  1.00  0.00           H
ATOM   3282  C   SER A 857      61.920  37.300  37.830  1.00  0.00           C
ATOM   3283  O   SER A 857      61.190  37.950  38.560  1.00  0.00           O
ATOM   3284  N   THR A 858      62.090  35.980  38.090  1.00  0.00           N
ATOM   3285  HN  THR A 858      62.520  35.380  37.430  1.00  0.00           H
ATOM   3286  CA  THR A 858      61.600  35.360  39.310  1.00  0.00           C
ATOM   3287  HA  THR A 858      60.530  35.500  39.410  1.00  0.00           H
ATOM   3288  CB  THR A 858      61.860  33.880  39.280  1.00  0.00           C
ATOM   3289  HB  THR A 858      62.920  33.550  39.410  1.00  0.00           H
ATOM   3290  OG1 THR A 858      61.390  33.290  38.120  1.00  0.00           O
ATOM   3291  HG1 THR A 858      62.050  33.360  37.420  1.00  0.00           H
ATOM   3292  CG2 THR A 858      61.020  33.160  40.350  1.00  0.00           C
ATOM   3293 HG21 THR A 858      59.950  33.410  40.290  1.00  0.00           H
ATOM   3294 HG22 THR A 858      61.360  33.500  41.350  1.00  0.00           H
ATOM   3295 HG23 THR A 858      61.040  32.040  40.310  1.00  0.00           H
ATOM   3296  C   THR A 858      62.090  35.840  40.670  1.00  0.00           C
ATOM   3297  O   THR A 858      61.330  36.040  41.610  1.00  0.00           O
ATOM   3298  N   ILE A 859      63.400  36.120  40.870  1.00  0.00           N
ATOM   3299  HN  ILE A 859      64.000  35.950  40.100  1.00  0.00           H
ATOM   3300  CA  ILE A 859      63.990  36.830  42.030  1.00  0.00           C
ATOM   3301  HA  ILE A 859      63.770  36.400  42.990  1.00  0.00           H
ATOM   3302  CB  ILE A 859      65.490  36.810  41.840  1.00  0.00           C
ATOM   3303  HB  ILE A 859      65.860  37.190  40.860  1.00  0.00           H
ATOM   3304  CG2 ILE A 859      66.130  37.660  42.910  1.00  0.00           C
ATOM   3305 HG21 ILE A 859      65.830  38.730  42.790  1.00  0.00           H
ATOM   3306 HG22 ILE A 859      67.230  37.620  42.750  1.00  0.00           H
ATOM   3307 HG23 ILE A 859      65.870  37.400  43.950  1.00  0.00           H
ATOM   3308  CG1 ILE A 859      65.930  35.290  41.950  1.00  0.00           C
ATOM   3309 HG11 ILE A 859      65.310  34.540  41.420  1.00  0.00           H
ATOM   3310 HG12 ILE A 859      66.010  34.880  42.980  1.00  0.00           H
ATOM   3311  CD  ILE A 859      67.310  35.000  41.180  1.00  0.00           C
ATOM   3312  HD1 ILE A 859      68.120  35.470  41.790  1.00  0.00           H
ATOM   3313  HD2 ILE A 859      67.300  35.450  40.160  1.00  0.00           H
ATOM   3314  HD3 ILE A 859      67.660  33.940  41.260  1.00  0.00           H
ATOM   3315  C   ILE A 859      63.400  38.190  42.120  1.00  0.00           C
ATOM   3316  O   ILE A 859      63.170  38.650  43.240  1.00  0.00           O
ATOM   3317  N   SER A 860      63.090  38.910  41.020  1.00  0.00           N
ATOM   3318  HN  SER A 860      63.490  38.590  40.160  1.00  0.00           H
ATOM   3319  CA  SER A 860      62.450  40.260  41.040  1.00  0.00           C
ATOM   3320  HA  SER A 860      62.970  41.030  41.580  1.00  0.00           H
ATOM   3321  CB  SER A 860      62.440  40.980  39.670  1.00  0.00           C
ATOM   3322  HB1 SER A 860      62.050  42.010  39.630  1.00  0.00           H
ATOM   3323  HB2 SER A 860      61.790  40.410  38.980  1.00  0.00           H
ATOM   3324  OG  SER A 860      63.760  41.090  39.180  1.00  0.00           O
ATOM   3325  HG1 SER A 860      64.150  40.220  39.030  1.00  0.00           H
ATOM   3326  C   SER A 860      61.040  40.280  41.700  1.00  0.00           C
ATOM   3327  O   SER A 860      60.580  41.220  42.420  1.00  0.00           O
ATOM   3328  N   ASP A 861      60.280  39.190  41.360  1.00  0.00           N
ATOM   3329  HN  ASP A 861      60.640  38.580  40.660  1.00  0.00           H
ATOM   3330  CA  ASP A 861      58.960  38.930  41.950  1.00  0.00           C
ATOM   3331  HA  ASP A 861      58.550  39.920  42.030  1.00  0.00           H
ATOM   3332  CB  ASP A 861      58.000  38.020  41.130  1.00  0.00           C
ATOM   3333  HB1 ASP A 861      57.090  38.130  41.760  1.00  0.00           H
ATOM   3334  HB2 ASP A 861      58.410  36.980  41.130  1.00  0.00           H
ATOM   3335  CG  ASP A 861      57.710  38.520  39.770  1.00  0.00           C
ATOM   3336  OD1 ASP A 861      57.470  37.710  38.870  1.00  0.00           O
ATOM   3337  OD2 ASP A 861      57.480  39.720  39.530  1.00  0.00           O
ATOM   3338  C   ASP A 861      59.180  38.380  43.390  1.00  0.00           C
ATOM   3339  O   ASP A 861      58.280  38.460  44.160  1.00  0.00           O
ATOM   3340  N   PHE A 862      60.380  37.890  43.750  1.00  0.00           N
ATOM   3341  HN  PHE A 862      61.130  37.900  43.100  1.00  0.00           H
ATOM   3342  CA  PHE A 862      60.560  37.120  45.030  1.00  0.00           C
ATOM   3343  HA  PHE A 862      59.600  36.970  45.520  1.00  0.00           H
ATOM   3344  CB  PHE A 862      61.350  35.770  44.740  1.00  0.00           C
ATOM   3345  HB1 PHE A 862      62.450  35.920  44.650  1.00  0.00           H
ATOM   3346  HB2 PHE A 862      60.910  35.400  43.790  1.00  0.00           H
ATOM   3347  CG  PHE A 862      61.040  34.580  45.710  1.00  0.00           C
ATOM   3348  CD1 PHE A 862      62.000  33.530  45.740  1.00  0.00           C
ATOM   3349  HD1 PHE A 862      62.850  33.650  45.090  1.00  0.00           H
ATOM   3350  CE1 PHE A 862      61.750  32.280  46.400  1.00  0.00           C
ATOM   3351  HE1 PHE A 862      62.400  31.400  46.370  1.00  0.00           H
ATOM   3352  CZ  PHE A 862      60.500  32.050  47.030  1.00  0.00           C
ATOM   3353  HZ  PHE A 862      60.330  31.230  47.710  1.00  0.00           H
ATOM   3354  CD2 PHE A 862      59.860  34.370  46.400  1.00  0.00           C
ATOM   3355  HD2 PHE A 862      59.010  35.040  46.370  1.00  0.00           H
ATOM   3356  CE2 PHE A 862      59.610  33.190  47.120  1.00  0.00           C
ATOM   3357  HE2 PHE A 862      58.750  33.080  47.770  1.00  0.00           H
ATOM   3358  C   PHE A 862      61.250  37.950  46.070  1.00  0.00           C
ATOM   3359  O   PHE A 862      61.640  37.460  47.070  1.00  0.00           O
ATOM   3360  N   ALA A 863      61.410  39.280  45.750  1.00  0.00           N
ATOM   3361  HN  ALA A 863      60.910  39.620  44.950  1.00  0.00           H
ATOM   3362  CA  ALA A 863      62.080  40.310  46.490  1.00  0.00           C
ATOM   3363  HA  ALA A 863      63.120  40.030  46.400  1.00  0.00           H
ATOM   3364  CB  ALA A 863      61.960  41.720  45.850  1.00  0.00           C
ATOM   3365  HB1 ALA A 863      60.930  42.110  45.750  1.00  0.00           H
ATOM   3366  HB2 ALA A 863      62.420  41.850  44.840  1.00  0.00           H
ATOM   3367  HB3 ALA A 863      62.530  42.410  46.510  1.00  0.00           H
ATOM   3368  C   ALA A 863      61.830  40.330  47.960  1.00  0.00           C
ATOM   3369  O   ALA A 863      62.800  40.200  48.720  1.00  0.00           O
ATOM   3370  N   VAL A 864      60.520  40.470  48.390  1.00  0.00           N
ATOM   3371  HN  VAL A 864      59.830  40.340  47.680  1.00  0.00           H
ATOM   3372  CA  VAL A 864      60.130  40.740  49.790  1.00  0.00           C
ATOM   3373  HA  VAL A 864      60.710  41.620  50.030  1.00  0.00           H
ATOM   3374  CB  VAL A 864      58.560  41.090  49.850  1.00  0.00           C
ATOM   3375  HB  VAL A 864      58.020  40.370  49.210  1.00  0.00           H
ATOM   3376  CG1 VAL A 864      58.100  40.950  51.290  1.00  0.00           C
ATOM   3377 HG11 VAL A 864      58.590  41.780  51.850  1.00  0.00           H
ATOM   3378 HG12 VAL A 864      58.260  40.020  51.870  1.00  0.00           H
ATOM   3379 HG13 VAL A 864      57.020  41.200  51.340  1.00  0.00           H
ATOM   3380  CG2 VAL A 864      58.280  42.540  49.270  1.00  0.00           C
ATOM   3381 HG21 VAL A 864      58.670  42.780  48.250  1.00  0.00           H
ATOM   3382 HG22 VAL A 864      58.750  43.300  49.930  1.00  0.00           H
ATOM   3383 HG23 VAL A 864      57.180  42.610  49.380  1.00  0.00           H
ATOM   3384  C   VAL A 864      60.460  39.490  50.640  1.00  0.00           C
ATOM   3385  O   VAL A 864      61.150  39.620  51.630  1.00  0.00           O
ATOM   3386  N   PHE A 865      60.080  38.250  50.170  1.00  0.00           N
ATOM   3387  HN  PHE A 865      59.590  38.210  49.310  1.00  0.00           H
ATOM   3388  CA  PHE A 865      60.380  37.040  50.840  1.00  0.00           C
ATOM   3389  HA  PHE A 865      60.020  37.140  51.860  1.00  0.00           H
ATOM   3390  CB  PHE A 865      59.590  35.840  50.210  1.00  0.00           C
ATOM   3391  HB1 PHE A 865      59.780  35.800  49.110  1.00  0.00           H
ATOM   3392  HB2 PHE A 865      58.500  35.970  50.380  1.00  0.00           H
ATOM   3393  CG  PHE A 865      59.820  34.530  50.820  1.00  0.00           C
ATOM   3394  CD1 PHE A 865      60.820  33.650  50.250  1.00  0.00           C
ATOM   3395  HD1 PHE A 865      61.410  34.120  49.480  1.00  0.00           H
ATOM   3396  CE1 PHE A 865      60.890  32.340  50.550  1.00  0.00           C
ATOM   3397  HE1 PHE A 865      61.580  31.720  50.000  1.00  0.00           H
ATOM   3398  CZ  PHE A 865      60.140  31.830  51.600  1.00  0.00           C
ATOM   3399  HZ  PHE A 865      60.190  30.760  51.820  1.00  0.00           H
ATOM   3400  CD2 PHE A 865      59.060  34.020  51.890  1.00  0.00           C
ATOM   3401  HD2 PHE A 865      58.250  34.630  52.260  1.00  0.00           H
ATOM   3402  CE2 PHE A 865      59.220  32.690  52.320  1.00  0.00           C
ATOM   3403  HE2 PHE A 865      58.660  32.350  53.190  1.00  0.00           H
ATOM   3404  C   PHE A 865      61.840  36.740  51.140  1.00  0.00           C
ATOM   3405  O   PHE A 865      62.270  36.570  52.280  1.00  0.00           O
ATOM   3406  N   LEU A 866      62.630  36.810  50.080  1.00  0.00           N
ATOM   3407  HN  LEU A 866      62.200  36.930  49.200  1.00  0.00           H
ATOM   3408  CA  LEU A 866      64.170  36.580  50.110  1.00  0.00           C
ATOM   3409  HA  LEU A 866      64.380  35.620  50.570  1.00  0.00           H
ATOM   3410  CB  LEU A 866      64.810  36.590  48.760  1.00  0.00           C
ATOM   3411  HB1 LEU A 866      65.920  36.560  48.830  1.00  0.00           H
ATOM   3412  HB2 LEU A 866      64.410  37.470  48.210  1.00  0.00           H
ATOM   3413  CG  LEU A 866      64.360  35.350  47.820  1.00  0.00           C
ATOM   3414  HG  LEU A 866      63.280  35.410  47.570  1.00  0.00           H
ATOM   3415  CD1 LEU A 866      65.130  35.500  46.490  1.00  0.00           C
ATOM   3416 HD11 LEU A 866      64.780  34.910  45.620  1.00  0.00           H
ATOM   3417 HD12 LEU A 866      66.200  35.230  46.600  1.00  0.00           H
ATOM   3418 HD13 LEU A 866      64.970  36.560  46.170  1.00  0.00           H
ATOM   3419  CD2 LEU A 866      64.670  34.030  48.490  1.00  0.00           C
ATOM   3420 HD21 LEU A 866      64.160  33.200  47.950  1.00  0.00           H
ATOM   3421 HD22 LEU A 866      64.250  33.910  49.510  1.00  0.00           H
ATOM   3422 HD23 LEU A 866      65.730  33.790  48.740  1.00  0.00           H
ATOM   3423  C   LEU A 866      64.810  37.590  51.010  1.00  0.00           C
ATOM   3424  O   LEU A 866      65.710  37.260  51.760  1.00  0.00           O
ATOM   3425  N   THR A 867      64.360  38.900  50.940  1.00  0.00           N
ATOM   3426  HN  THR A 867      63.660  39.210  50.310  1.00  0.00           H
ATOM   3427  CA  THR A 867      64.810  39.860  51.860  1.00  0.00           C
ATOM   3428  HA  THR A 867      65.870  39.850  51.700  1.00  0.00           H
ATOM   3429  CB  THR A 867      64.360  41.270  51.590  1.00  0.00           C
ATOM   3430  HB  THR A 867      63.250  41.310  51.500  1.00  0.00           H
ATOM   3431  OG1 THR A 867      64.760  41.740  50.290  1.00  0.00           O
ATOM   3432  HG1 THR A 867      64.410  41.120  49.650  1.00  0.00           H
ATOM   3433  CG2 THR A 867      64.880  42.320  52.590  1.00  0.00           C
ATOM   3434 HG21 THR A 867      65.990  42.310  52.660  1.00  0.00           H
ATOM   3435 HG22 THR A 867      64.570  42.190  53.650  1.00  0.00           H
ATOM   3436 HG23 THR A 867      64.540  43.310  52.190  1.00  0.00           H
ATOM   3437  C   THR A 867      64.480  39.590  53.320  1.00  0.00           C
ATOM   3438  O   THR A 867      65.320  39.780  54.190  1.00  0.00           O
ATOM   3439  N   ILE A 868      63.260  39.030  53.620  1.00  0.00           N
ATOM   3440  HN  ILE A 868      62.670  38.750  52.880  1.00  0.00           H
ATOM   3441  CA  ILE A 868      62.880  38.600  55.010  1.00  0.00           C
ATOM   3442  HA  ILE A 868      63.090  39.440  55.650  1.00  0.00           H
ATOM   3443  CB  ILE A 868      61.370  38.250  55.170  1.00  0.00           C
ATOM   3444  HB  ILE A 868      61.140  37.500  54.380  1.00  0.00           H
ATOM   3445  CG2 ILE A 868      60.980  37.580  56.520  1.00  0.00           C
ATOM   3446 HG21 ILE A 868      59.890  37.580  56.740  1.00  0.00           H
ATOM   3447 HG22 ILE A 868      61.410  38.170  57.350  1.00  0.00           H
ATOM   3448 HG23 ILE A 868      61.250  36.500  56.480  1.00  0.00           H
ATOM   3449  CG1 ILE A 868      60.580  39.590  55.060  1.00  0.00           C
ATOM   3450 HG11 ILE A 868      61.130  40.280  54.380  1.00  0.00           H
ATOM   3451 HG12 ILE A 868      60.620  40.220  55.970  1.00  0.00           H
ATOM   3452  CD  ILE A 868      59.220  39.280  54.570  1.00  0.00           C
ATOM   3453  HD1 ILE A 868      58.780  40.260  54.300  1.00  0.00           H
ATOM   3454  HD2 ILE A 868      58.740  38.830  55.480  1.00  0.00           H
ATOM   3455  HD3 ILE A 868      59.270  38.540  53.750  1.00  0.00           H
ATOM   3456  C   ILE A 868      63.750  37.450  55.410  1.00  0.00           C
ATOM   3457  O   ILE A 868      64.170  37.390  56.550  1.00  0.00           O
ATOM   3458  N   VAL A 869      64.070  36.560  54.470  1.00  0.00           N
ATOM   3459  HN  VAL A 869      63.640  36.710  53.580  1.00  0.00           H
ATOM   3460  CA  VAL A 869      64.940  35.390  54.700  1.00  0.00           C
ATOM   3461  HA  VAL A 869      64.590  34.810  55.550  1.00  0.00           H
ATOM   3462  CB  VAL A 869      64.780  34.370  53.580  1.00  0.00           C
ATOM   3463  HB  VAL A 869      64.690  34.910  52.610  1.00  0.00           H
ATOM   3464  CG1 VAL A 869      65.950  33.390  53.620  1.00  0.00           C
ATOM   3465 HG11 VAL A 869      66.140  33.180  54.690  1.00  0.00           H
ATOM   3466 HG12 VAL A 869      66.830  33.910  53.200  1.00  0.00           H
ATOM   3467 HG13 VAL A 869      65.730  32.430  53.100  1.00  0.00           H
ATOM   3468  CG2 VAL A 869      63.470  33.570  53.850  1.00  0.00           C
ATOM   3469 HG21 VAL A 869      63.300  32.900  52.980  1.00  0.00           H
ATOM   3470 HG22 VAL A 869      62.650  34.330  53.850  1.00  0.00           H
ATOM   3471 HG23 VAL A 869      63.500  32.900  54.750  1.00  0.00           H
ATOM   3472  C   VAL A 869      66.470  35.750  55.020  1.00  0.00           C
ATOM   3473  O   VAL A 869      67.100  35.220  55.970  1.00  0.00           O
ATOM   3474  N   ILE A 870      66.920  36.700  54.270  1.00  0.00           N
ATOM   3475  HN  ILE A 870      66.320  37.070  53.570  1.00  0.00           H
ATOM   3476  CA  ILE A 870      68.230  37.200  54.610  1.00  0.00           C
ATOM   3477  HA  ILE A 870      68.880  36.340  54.700  1.00  0.00           H
ATOM   3478  CB  ILE A 870      68.760  38.140  53.490  1.00  0.00           C
ATOM   3479  HB  ILE A 870      67.970  38.900  53.260  1.00  0.00           H
ATOM   3480  CG2 ILE A 870      70.030  38.820  53.990  1.00  0.00           C
ATOM   3481 HG21 ILE A 870      70.740  38.190  54.560  1.00  0.00           H
ATOM   3482 HG22 ILE A 870      69.690  39.770  54.470  1.00  0.00           H
ATOM   3483 HG23 ILE A 870      70.620  39.210  53.130  1.00  0.00           H
ATOM   3484  CG1 ILE A 870      69.030  37.350  52.240  1.00  0.00           C
ATOM   3485 HG11 ILE A 870      69.430  38.060  51.480  1.00  0.00           H
ATOM   3486 HG12 ILE A 870      68.080  36.980  51.790  1.00  0.00           H
ATOM   3487  CD  ILE A 870      69.980  36.180  52.410  1.00  0.00           C
ATOM   3488  HD1 ILE A 870      69.370  35.260  52.340  1.00  0.00           H
ATOM   3489  HD2 ILE A 870      70.640  36.160  53.310  1.00  0.00           H
ATOM   3490  HD3 ILE A 870      70.740  36.170  51.600  1.00  0.00           H
ATOM   3491  C   ILE A 870      68.280  37.870  56.030  1.00  0.00           C
ATOM   3492  O   ILE A 870      69.110  37.540  56.850  1.00  0.00           O
ATOM   3493  N   MET A 871      67.270  38.690  56.400  1.00  0.00           N
ATOM   3494  HN  MET A 871      66.480  38.930  55.840  1.00  0.00           H
ATOM   3495  CA  MET A 871      67.340  39.390  57.700  1.00  0.00           C
ATOM   3496  HA  MET A 871      68.340  39.790  57.840  1.00  0.00           H
ATOM   3497  CB  MET A 871      66.400  40.620  57.780  1.00  0.00           C
ATOM   3498  HB1 MET A 871      66.630  41.050  58.770  1.00  0.00           H
ATOM   3499  HB2 MET A 871      65.360  40.250  57.800  1.00  0.00           H
ATOM   3500  CG  MET A 871      66.660  41.550  56.530  1.00  0.00           C
ATOM   3501  HG1 MET A 871      65.900  42.350  56.540  1.00  0.00           H
ATOM   3502  HG2 MET A 871      66.670  41.000  55.560  1.00  0.00           H
ATOM   3503  SD  MET A 871      68.330  42.340  56.660  1.00  0.00           S
ATOM   3504  CE  MET A 871      68.130  43.510  55.290  1.00  0.00           C
ATOM   3505  HE1 MET A 871      69.070  43.510  54.690  1.00  0.00           H
ATOM   3506  HE2 MET A 871      67.910  44.550  55.620  1.00  0.00           H
ATOM   3507  HE3 MET A 871      67.260  43.280  54.640  1.00  0.00           H
ATOM   3508  C   MET A 871      67.110  38.450  58.830  1.00  0.00           C
ATOM   3509  O   MET A 871      67.910  38.580  59.790  1.00  0.00           O
ATOM   3510  N   VAL A 872      66.160  37.480  58.780  1.00  0.00           N
ATOM   3511  HN  VAL A 872      65.590  37.240  57.990  1.00  0.00           H
ATOM   3512  CA  VAL A 872      66.090  36.470  59.840  1.00  0.00           C
ATOM   3513  HA  VAL A 872      66.130  37.060  60.750  1.00  0.00           H
ATOM   3514  CB  VAL A 872      64.770  35.640  59.770  1.00  0.00           C
ATOM   3515  HB  VAL A 872      64.660  34.850  60.550  1.00  0.00           H
ATOM   3516  CG1 VAL A 872      63.520  36.510  59.980  1.00  0.00           C
ATOM   3517 HG11 VAL A 872      62.670  35.810  60.160  1.00  0.00           H
ATOM   3518 HG12 VAL A 872      63.280  37.100  59.080  1.00  0.00           H
ATOM   3519 HG13 VAL A 872      63.640  37.270  60.790  1.00  0.00           H
ATOM   3520  CG2 VAL A 872      64.750  34.780  58.450  1.00  0.00           C
ATOM   3521 HG21 VAL A 872      65.670  34.170  58.400  1.00  0.00           H
ATOM   3522 HG22 VAL A 872      64.700  35.440  57.560  1.00  0.00           H
ATOM   3523 HG23 VAL A 872      63.890  34.090  58.480  1.00  0.00           H
ATOM   3524  C   VAL A 872      67.350  35.610  59.890  1.00  0.00           C
ATOM   3525  O   VAL A 872      67.740  35.190  60.960  1.00  0.00           O
ATOM   3526  N   THR A 873      68.020  35.190  58.800  1.00  0.00           N
ATOM   3527  HN  THR A 873      67.770  35.560  57.900  1.00  0.00           H
ATOM   3528  CA  THR A 873      69.300  34.490  58.880  1.00  0.00           C
ATOM   3529  HA  THR A 873      69.120  33.570  59.410  1.00  0.00           H
ATOM   3530  CB  THR A 873      69.770  34.040  57.500  1.00  0.00           C
ATOM   3531  HB  THR A 873      69.940  34.970  56.920  1.00  0.00           H
ATOM   3532  OG1 THR A 873      68.840  33.280  56.740  1.00  0.00           O
ATOM   3533  HG1 THR A 873      68.210  33.920  56.390  1.00  0.00           H
ATOM   3534  CG2 THR A 873      70.970  33.110  57.450  1.00  0.00           C
ATOM   3535 HG21 THR A 873      70.660  32.140  57.880  1.00  0.00           H
ATOM   3536 HG22 THR A 873      71.730  33.620  58.080  1.00  0.00           H
ATOM   3537 HG23 THR A 873      71.270  32.970  56.390  1.00  0.00           H
ATOM   3538  C   THR A 873      70.380  35.220  59.540  1.00  0.00           C
ATOM   3539  O   THR A 873      71.110  34.620  60.390  1.00  0.00           O
ATOM   3540  N   ILE A 874      70.490  36.500  59.290  1.00  0.00           N
ATOM   3541  HN  ILE A 874      69.840  37.080  58.820  1.00  0.00           H
ATOM   3542  CA  ILE A 874      71.340  37.370  60.010  1.00  0.00           C
ATOM   3543  HA  ILE A 874      72.340  36.950  60.040  1.00  0.00           H
ATOM   3544  CB  ILE A 874      71.350  38.750  59.340  1.00  0.00           C
ATOM   3545  HB  ILE A 874      70.350  39.200  59.220  1.00  0.00           H
ATOM   3546  CG2 ILE A 874      72.020  39.850  60.320  1.00  0.00           C
ATOM   3547 HG21 ILE A 874      71.610  39.850  61.350  1.00  0.00           H
ATOM   3548 HG22 ILE A 874      71.870  40.840  59.870  1.00  0.00           H
ATOM   3549 HG23 ILE A 874      73.120  39.690  60.470  1.00  0.00           H
ATOM   3550  CG1 ILE A 874      72.040  38.600  57.920  1.00  0.00           C
ATOM   3551 HG11 ILE A 874      71.630  37.780  57.300  1.00  0.00           H
ATOM   3552 HG12 ILE A 874      73.130  38.450  58.000  1.00  0.00           H
ATOM   3553  CD  ILE A 874      71.860  39.900  57.100  1.00  0.00           C
ATOM   3554  HD1 ILE A 874      72.520  40.740  57.410  1.00  0.00           H
ATOM   3555  HD2 ILE A 874      70.810  40.240  57.250  1.00  0.00           H
ATOM   3556  HD3 ILE A 874      72.110  39.690  56.030  1.00  0.00           H
ATOM   3557  C   ILE A 874      70.980  37.450  61.490  1.00  0.00           C
ATOM   3558  O   ILE A 874      71.800  37.450  62.400  1.00  0.00           O
ATOM   3559  N   ASP A 875      69.750  37.490  61.870  1.00  0.00           N
ATOM   3560  HN  ASP A 875      69.060  37.700  61.180  1.00  0.00           H
ATOM   3561  CA  ASP A 875      69.290  37.440  63.310  1.00  0.00           C
ATOM   3562  HA  ASP A 875      69.830  38.240  63.820  1.00  0.00           H
ATOM   3563  CB  ASP A 875      67.790  37.840  63.450  1.00  0.00           C
ATOM   3564  HB1 ASP A 875      67.190  36.940  63.240  1.00  0.00           H
ATOM   3565  HB2 ASP A 875      67.480  38.670  62.770  1.00  0.00           H
ATOM   3566  CG  ASP A 875      67.550  38.220  64.830  1.00  0.00           C
ATOM   3567  OD1 ASP A 875      68.210  39.110  65.380  1.00  0.00           O
ATOM   3568  OD2 ASP A 875      66.530  37.750  65.430  1.00  0.00           O
ATOM   3569  C   ASP A 875      69.690  36.120  63.970  1.00  0.00           C
ATOM   3570  O   ASP A 875      70.040  36.130  65.170  1.00  0.00           O
ATOM   3571  N   TYR A 876      69.500  34.960  63.210  1.00  0.00           N
ATOM   3572  HN  TYR A 876      69.060  35.060  62.320  1.00  0.00           H
ATOM   3573  CA  TYR A 876      69.930  33.620  63.600  1.00  0.00           C
ATOM   3574  HA  TYR A 876      69.460  33.470  64.560  1.00  0.00           H
ATOM   3575  CB  TYR A 876      69.480  32.560  62.590  1.00  0.00           C
ATOM   3576  HB1 TYR A 876      70.030  32.960  61.710  1.00  0.00           H
ATOM   3577  HB2 TYR A 876      68.380  32.570  62.400  1.00  0.00           H
ATOM   3578  CG  TYR A 876      69.860  31.050  62.800  1.00  0.00           C
ATOM   3579  CD1 TYR A 876      70.300  30.260  61.750  1.00  0.00           C
ATOM   3580  HD1 TYR A 876      70.240  30.630  60.740  1.00  0.00           H
ATOM   3581  CE1 TYR A 876      70.710  28.940  61.950  1.00  0.00           C
ATOM   3582  HE1 TYR A 876      70.950  28.300  61.100  1.00  0.00           H
ATOM   3583  CZ  TYR A 876      70.880  28.420  63.290  1.00  0.00           C
ATOM   3584  OH  TYR A 876      71.290  27.070  63.630  1.00  0.00           O
ATOM   3585  HH  TYR A 876      71.680  27.110  64.500  1.00  0.00           H
ATOM   3586  CD2 TYR A 876      69.940  30.560  64.060  1.00  0.00           C
ATOM   3587  HD2 TYR A 876      69.630  31.220  64.850  1.00  0.00           H
ATOM   3588  CE2 TYR A 876      70.440  29.300  64.320  1.00  0.00           C
ATOM   3589  HE2 TYR A 876      70.300  28.910  65.310  1.00  0.00           H
ATOM   3590  C   TYR A 876      71.520  33.540  63.840  1.00  0.00           C
ATOM   3591  O   TYR A 876      72.010  33.060  64.910  1.00  0.00           O
ATOM   3592  N   LEU A 877      72.370  34.080  62.920  1.00  0.00           N
ATOM   3593  HN  LEU A 877      72.160  34.430  62.010  1.00  0.00           H
ATOM   3594  CA  LEU A 877      73.890  33.880  63.020  1.00  0.00           C
ATOM   3595  HA  LEU A 877      74.040  33.040  63.670  1.00  0.00           H
ATOM   3596  CB  LEU A 877      74.520  33.710  61.540  1.00  0.00           C
ATOM   3597  HB1 LEU A 877      75.610  33.550  61.620  1.00  0.00           H
ATOM   3598  HB2 LEU A 877      74.300  34.650  60.990  1.00  0.00           H
ATOM   3599  CG  LEU A 877      74.020  32.540  60.750  1.00  0.00           C
ATOM   3600  HG  LEU A 877      72.910  32.420  60.810  1.00  0.00           H
ATOM   3601  CD1 LEU A 877      74.520  32.480  59.280  1.00  0.00           C
ATOM   3602 HD11 LEU A 877      74.090  33.410  58.840  1.00  0.00           H
ATOM   3603 HD12 LEU A 877      74.200  31.520  58.820  1.00  0.00           H
ATOM   3604 HD13 LEU A 877      75.630  32.600  59.220  1.00  0.00           H
ATOM   3605  CD2 LEU A 877      74.490  31.250  61.410  1.00  0.00           C
ATOM   3606 HD21 LEU A 877      75.540  31.170  61.050  1.00  0.00           H
ATOM   3607 HD22 LEU A 877      73.900  30.390  61.040  1.00  0.00           H
ATOM   3608 HD23 LEU A 877      74.580  31.300  62.510  1.00  0.00           H
ATOM   3609  C   LEU A 877      74.710  35.060  63.580  1.00  0.00           C
ATOM   3610  O   LEU A 877      75.820  34.830  64.120  1.00  0.00           O
ATOM   3611  N   VAL A 878      74.160  36.300  63.590  1.00  0.00           N
ATOM   3612  HN  VAL A 878      73.220  36.440  63.290  1.00  0.00           H
ATOM   3613  CA  VAL A 878      74.870  37.490  64.000  1.00  0.00           C
ATOM   3614  HA  VAL A 878      75.830  37.140  64.340  1.00  0.00           H
ATOM   3615  CB  VAL A 878      75.020  38.470  62.840  1.00  0.00           C
ATOM   3616  HB  VAL A 878      74.060  38.940  62.560  1.00  0.00           H
ATOM   3617  CG1 VAL A 878      76.010  39.580  63.350  1.00  0.00           C
ATOM   3618 HG11 VAL A 878      75.710  40.180  64.240  1.00  0.00           H
ATOM   3619 HG12 VAL A 878      76.180  40.350  62.560  1.00  0.00           H
ATOM   3620 HG13 VAL A 878      76.940  39.080  63.680  1.00  0.00           H
ATOM   3621  CG2 VAL A 878      75.470  37.750  61.520  1.00  0.00           C
ATOM   3622 HG21 VAL A 878      75.800  38.440  60.710  1.00  0.00           H
ATOM   3623 HG22 VAL A 878      74.580  37.190  61.160  1.00  0.00           H
ATOM   3624 HG23 VAL A 878      76.200  36.970  61.830  1.00  0.00           H
ATOM   3625  C   VAL A 878      74.060  38.090  65.210  1.00  0.00           C
ATOM   3626  O   VAL A 878      74.530  38.260  66.360  1.00  0.00           O
ATOM   3627  N   GLY A 879      72.730  38.190  64.940  1.00  0.00           N
ATOM   3628  HN  GLY A 879      72.300  38.010  64.060  1.00  0.00           H
ATOM   3629  CA  GLY A 879      71.750  38.850  65.930  1.00  0.00           C
ATOM   3630  HA1 GLY A 879      72.150  38.590  66.890  1.00  0.00           H
ATOM   3631  HA2 GLY A 879      70.780  38.480  65.610  1.00  0.00           H
ATOM   3632  C   GLY A 879      71.730  40.420  65.910  1.00  0.00           C
ATOM   3633  O   GLY A 879      72.750  41.130  65.970  1.00  0.00           O
ATOM   3634  N   VAL A 880      70.480  40.900  65.860  1.00  0.00           N
ATOM   3635  HN  VAL A 880      69.760  40.230  65.750  1.00  0.00           H
ATOM   3636  CA  VAL A 880      70.260  42.350  65.650  1.00  0.00           C
ATOM   3637  HA  VAL A 880      71.200  42.870  65.540  1.00  0.00           H
ATOM   3638  CB  VAL A 880      69.540  42.610  64.340  1.00  0.00           C
ATOM   3639  HB  VAL A 880      68.470  42.290  64.240  1.00  0.00           H
ATOM   3640  CG1 VAL A 880      69.430  44.130  64.020  1.00  0.00           C
ATOM   3641 HG11 VAL A 880      68.930  44.680  64.840  1.00  0.00           H
ATOM   3642 HG12 VAL A 880      68.880  44.450  63.130  1.00  0.00           H
ATOM   3643 HG13 VAL A 880      70.470  44.510  63.890  1.00  0.00           H
ATOM   3644  CG2 VAL A 880      70.160  41.840  63.180  1.00  0.00           C
ATOM   3645 HG21 VAL A 880      71.210  42.120  62.910  1.00  0.00           H
ATOM   3646 HG22 VAL A 880      69.620  42.100  62.240  1.00  0.00           H
ATOM   3647 HG23 VAL A 880      70.160  40.740  63.420  1.00  0.00           H
ATOM   3648  C   VAL A 880      69.480  42.820  66.810  1.00  0.00           C
ATOM   3649  O   VAL A 880      68.430  42.270  67.160  1.00  0.00           O
ATOM   3650  N   PRO A 881      69.830  43.810  67.570  1.00  0.00           N
ATOM   3651  CD  PRO A 881      71.210  44.100  67.960  1.00  0.00           C
ATOM   3652  HD1 PRO A 881      71.740  44.690  67.170  1.00  0.00           H
ATOM   3653  HD2 PRO A 881      71.750  43.130  68.040  1.00  0.00           H
ATOM   3654  CA  PRO A 881      68.920  44.600  68.470  1.00  0.00           C
ATOM   3655  HA  PRO A 881      68.560  43.800  69.110  1.00  0.00           H
ATOM   3656  CB  PRO A 881      69.940  45.550  69.200  1.00  0.00           C
ATOM   3657  HB1 PRO A 881      69.520  45.750  70.210  1.00  0.00           H
ATOM   3658  HB2 PRO A 881      70.200  46.510  68.710  1.00  0.00           H
ATOM   3659  CG  PRO A 881      71.240  44.780  69.300  1.00  0.00           C
ATOM   3660  HG1 PRO A 881      72.060  45.520  69.420  1.00  0.00           H
ATOM   3661  HG2 PRO A 881      71.220  44.070  70.160  1.00  0.00           H
ATOM   3662  C   PRO A 881      67.700  45.260  67.880  1.00  0.00           C
ATOM   3663  O   PRO A 881      67.830  46.320  67.340  1.00  0.00           O
ATOM   3664  N   SER A 882      66.470  44.710  68.010  1.00  0.00           N
ATOM   3665  HN  SER A 882      66.410  43.790  68.400  1.00  0.00           H
ATOM   3666  CA  SER A 882      65.230  45.210  67.400  1.00  0.00           C
ATOM   3667  HA  SER A 882      65.280  46.290  67.390  1.00  0.00           H
ATOM   3668  CB  SER A 882      65.300  44.990  65.890  1.00  0.00           C
ATOM   3669  HB1 SER A 882      64.330  45.050  65.360  1.00  0.00           H
ATOM   3670  HB2 SER A 882      65.620  43.940  65.720  1.00  0.00           H
ATOM   3671  OG  SER A 882      66.050  45.840  65.120  1.00  0.00           O
ATOM   3672  HG1 SER A 882      66.870  45.840  65.620  1.00  0.00           H
ATOM   3673  C   SER A 882      63.980  44.590  67.840  1.00  0.00           C
ATOM   3674  O   SER A 882      64.050  43.420  68.100  1.00  0.00           O
ATOM   3675  N   PRO A 883      62.770  45.350  67.960  1.00  0.00           N
ATOM   3676  CD  PRO A 883      62.570  46.800  67.680  1.00  0.00           C
ATOM   3677  HD1 PRO A 883      63.060  47.130  66.740  1.00  0.00           H
ATOM   3678  HD2 PRO A 883      63.150  47.450  68.390  1.00  0.00           H
ATOM   3679  CA  PRO A 883      61.590  44.800  68.610  1.00  0.00           C
ATOM   3680  HA  PRO A 883      61.860  44.420  69.580  1.00  0.00           H
ATOM   3681  CB  PRO A 883      60.650  45.950  68.870  1.00  0.00           C
ATOM   3682  HB1 PRO A 883      60.940  46.290  69.890  1.00  0.00           H
ATOM   3683  HB2 PRO A 883      59.570  45.720  68.790  1.00  0.00           H
ATOM   3684  CG  PRO A 883      61.030  47.020  67.840  1.00  0.00           C
ATOM   3685  HG1 PRO A 883      60.610  46.540  66.930  1.00  0.00           H
ATOM   3686  HG2 PRO A 883      60.700  48.050  68.100  1.00  0.00           H
ATOM   3687  C   PRO A 883      61.060  43.670  67.760  1.00  0.00           C
ATOM   3688  O   PRO A 883      60.810  43.920  66.560  1.00  0.00           O
ATOM   3689  N   LYS A 884      60.820  42.450  68.320  1.00  0.00           N
ATOM   3690  HN  LYS A 884      61.250  42.180  69.180  1.00  0.00           H
ATOM   3691  CA  LYS A 884      60.070  41.440  67.570  1.00  0.00           C
ATOM   3692  HA  LYS A 884      60.480  41.510  66.560  1.00  0.00           H
ATOM   3693  CB  LYS A 884      60.300  39.950  67.970  1.00  0.00           C
ATOM   3694  HB1 LYS A 884      59.490  39.320  67.570  1.00  0.00           H
ATOM   3695  HB2 LYS A 884      60.130  39.910  69.070  1.00  0.00           H
ATOM   3696  CG  LYS A 884      61.800  39.630  67.660  1.00  0.00           C
ATOM   3697  HG1 LYS A 884      62.430  40.270  68.310  1.00  0.00           H
ATOM   3698  HG2 LYS A 884      61.830  39.810  66.570  1.00  0.00           H
ATOM   3699  CD  LYS A 884      62.160  38.110  67.890  1.00  0.00           C
ATOM   3700  HD1 LYS A 884      61.450  37.410  67.400  1.00  0.00           H
ATOM   3701  HD2 LYS A 884      62.050  37.970  68.990  1.00  0.00           H
ATOM   3702  CE  LYS A 884      63.580  37.760  67.600  1.00  0.00           C
ATOM   3703  HE1 LYS A 884      63.650  36.670  67.830  1.00  0.00           H
ATOM   3704  HE2 LYS A 884      64.290  38.310  68.250  1.00  0.00           H
ATOM   3705  NZ  LYS A 884      63.930  37.950  66.180  1.00  0.00           N
ATOM   3706  HZ1 LYS A 884      64.100  38.980  66.100  1.00  0.00           H
ATOM   3707  HZ2 LYS A 884      63.170  37.720  65.530  1.00  0.00           H
ATOM   3708  HZ3 LYS A 884      64.880  37.610  65.950  1.00  0.00           H
ATOM   3709  C   LYS A 884      58.580  41.870  67.430  1.00  0.00           C
ATOM   3710  O   LYS A 884      57.960  42.550  68.250  1.00  0.00           O
ATOM   3711  N   LEU A 885      57.960  41.430  66.310  1.00  0.00           N
ATOM   3712  HN  LEU A 885      58.440  40.910  65.600  1.00  0.00           H
ATOM   3713  CA  LEU A 885      56.490  41.390  66.030  1.00  0.00           C
ATOM   3714  HA  LEU A 885      56.130  42.400  65.860  1.00  0.00           H
ATOM   3715  CB  LEU A 885      56.160  40.600  64.760  1.00  0.00           C
ATOM   3716  HB1 LEU A 885      56.570  39.570  64.790  1.00  0.00           H
ATOM   3717  HB2 LEU A 885      56.700  41.040  63.870  1.00  0.00           H
ATOM   3718  CG  LEU A 885      54.680  40.490  64.310  1.00  0.00           C
ATOM   3719  HG  LEU A 885      54.100  39.990  65.110  1.00  0.00           H
ATOM   3720  CD1 LEU A 885      54.020  41.780  63.950  1.00  0.00           C
ATOM   3721 HD11 LEU A 885      53.900  42.490  64.800  1.00  0.00           H
ATOM   3722 HD12 LEU A 885      52.920  41.640  63.780  1.00  0.00           H
ATOM   3723 HD13 LEU A 885      54.380  42.140  62.960  1.00  0.00           H
ATOM   3724  CD2 LEU A 885      54.540  39.610  63.030  1.00  0.00           C
ATOM   3725 HD21 LEU A 885      55.330  38.860  62.890  1.00  0.00           H
ATOM   3726 HD22 LEU A 885      54.690  40.300  62.170  1.00  0.00           H
ATOM   3727 HD23 LEU A 885      53.510  39.180  62.950  1.00  0.00           H
ATOM   3728  C   LEU A 885      55.620  40.810  67.150  1.00  0.00           C
ATOM   3729  O   LEU A 885      55.820  39.700  67.600  1.00  0.00           O
ATOM   3730  N   HSD A 886      54.610  41.540  67.670  1.00  0.00           N
ATOM   3731  HN  HSD A 886      54.440  42.450  67.280  1.00  0.00           H
ATOM   3732  CA  HSD A 886      53.800  40.890  68.670  1.00  0.00           C
ATOM   3733  HA  HSD A 886      54.480  40.300  69.280  1.00  0.00           H
ATOM   3734  CB  HSD A 886      53.030  41.860  69.700  1.00  0.00           C
ATOM   3735  HB1 HSD A 886      52.470  42.650  69.160  1.00  0.00           H
ATOM   3736  HB2 HSD A 886      53.740  42.290  70.420  1.00  0.00           H
ATOM   3737  ND1 HSD A 886      52.380  40.120  71.420  1.00  0.00           N
ATOM   3738  HD1 HSD A 886      53.340  39.860  71.500  1.00  0.00           H
ATOM   3739  CG  HSD A 886      51.940  41.020  70.460  1.00  0.00           C
ATOM   3740  CE1 HSD A 886      51.360  39.880  72.220  1.00  0.00           C
ATOM   3741  HE1 HSD A 886      51.310  39.130  73.010  1.00  0.00           H
ATOM   3742  NE2 HSD A 886      50.230  40.450  71.770  1.00  0.00           N
ATOM   3743  CD2 HSD A 886      50.620  41.190  70.640  1.00  0.00           C
ATOM   3744  HD2 HSD A 886      49.940  41.790  70.050  1.00  0.00           H
ATOM   3745  C   HSD A 886      52.810  39.990  67.930  1.00  0.00           C
ATOM   3746  O   HSD A 886      51.900  40.500  67.230  1.00  0.00           O
ATOM   3747  N   VAL A 887      52.890  38.650  68.050  1.00  0.00           N
ATOM   3748  HN  VAL A 887      53.680  38.260  68.540  1.00  0.00           H
ATOM   3749  CA  VAL A 887      51.850  37.680  67.470  1.00  0.00           C
ATOM   3750  HA  VAL A 887      51.190  38.260  66.850  1.00  0.00           H
ATOM   3751  CB  VAL A 887      52.590  36.620  66.670  1.00  0.00           C
ATOM   3752  HB  VAL A 887      53.340  36.160  67.330  1.00  0.00           H
ATOM   3753  CG1 VAL A 887      51.600  35.560  66.220  1.00  0.00           C
ATOM   3754 HG11 VAL A 887      50.650  35.940  65.810  1.00  0.00           H
ATOM   3755 HG12 VAL A 887      51.410  34.820  67.010  1.00  0.00           H
ATOM   3756 HG13 VAL A 887      51.990  35.050  65.310  1.00  0.00           H
ATOM   3757  CG2 VAL A 887      53.170  37.350  65.470  1.00  0.00           C
ATOM   3758 HG21 VAL A 887      53.700  36.600  64.850  1.00  0.00           H
ATOM   3759 HG22 VAL A 887      53.900  38.140  65.790  1.00  0.00           H
ATOM   3760 HG23 VAL A 887      52.460  37.830  64.770  1.00  0.00           H
ATOM   3761  C   VAL A 887      51.140  36.980  68.650  1.00  0.00           C
ATOM   3762  O   VAL A 887      51.810  36.250  69.410  1.00  0.00           O
ATOM   3763  N   PRO A 888      49.880  37.170  68.910  1.00  0.00           N
ATOM   3764  CD  PRO A 888      49.210  38.350  68.350  1.00  0.00           C
ATOM   3765  HD1 PRO A 888      48.780  37.980  67.390  1.00  0.00           H
ATOM   3766  HD2 PRO A 888      49.910  39.210  68.360  1.00  0.00           H
ATOM   3767  CA  PRO A 888      49.100  36.440  69.860  1.00  0.00           C
ATOM   3768  HA  PRO A 888      49.590  36.530  70.820  1.00  0.00           H
ATOM   3769  CB  PRO A 888      47.720  37.120  69.840  1.00  0.00           C
ATOM   3770  HB1 PRO A 888      47.300  37.090  70.870  1.00  0.00           H
ATOM   3771  HB2 PRO A 888      46.950  36.670  69.160  1.00  0.00           H
ATOM   3772  CG  PRO A 888      48.070  38.580  69.340  1.00  0.00           C
ATOM   3773  HG1 PRO A 888      47.130  38.990  68.900  1.00  0.00           H
ATOM   3774  HG2 PRO A 888      48.380  39.180  70.200  1.00  0.00           H
ATOM   3775  C   PRO A 888      49.110  34.920  69.530  1.00  0.00           C
ATOM   3776  O   PRO A 888      48.830  34.380  68.400  1.00  0.00           O
ATOM   3777  N   GLU A 889      49.290  34.140  70.570  1.00  0.00           N
ATOM   3778  HN  GLU A 889      49.480  34.570  71.450  1.00  0.00           H
ATOM   3779  CA  GLU A 889      49.390  32.690  70.630  1.00  0.00           C
ATOM   3780  HA  GLU A 889      49.740  32.350  69.670  1.00  0.00           H
ATOM   3781  CB  GLU A 889      50.550  32.200  71.500  1.00  0.00           C
ATOM   3782  HB1 GLU A 889      50.650  31.100  71.430  1.00  0.00           H
ATOM   3783  HB2 GLU A 889      50.400  32.470  72.570  1.00  0.00           H
ATOM   3784  CG  GLU A 889      51.950  32.770  71.090  1.00  0.00           C
ATOM   3785  HG1 GLU A 889      52.090  33.850  71.300  1.00  0.00           H
ATOM   3786  HG2 GLU A 889      52.040  32.570  69.990  1.00  0.00           H
ATOM   3787  CD  GLU A 889      53.100  31.970  71.640  1.00  0.00           C
ATOM   3788  OE1 GLU A 889      53.040  30.720  71.520  1.00  0.00           O
ATOM   3789  OE2 GLU A 889      53.970  32.640  72.160  1.00  0.00           O
ATOM   3790  C   GLU A 889      48.120  31.950  70.980  1.00  0.00           C
ATOM   3791  O   GLU A 889      47.280  32.510  71.680  1.00  0.00           O
ATOM   3792  N   LYS A 890      47.930  30.680  70.510  1.00  0.00           N
ATOM   3793  HN  LYS A 890      48.570  30.140  69.970  1.00  0.00           H
ATOM   3794  CA  LYS A 890      46.880  29.750  70.880  1.00  0.00           C
ATOM   3795  HA  LYS A 890      47.100  28.810  70.390  1.00  0.00           H
ATOM   3796  CB  LYS A 890      46.900  29.460  72.390  1.00  0.00           C
ATOM   3797  HB1 LYS A 890      46.180  28.640  72.590  1.00  0.00           H
ATOM   3798  HB2 LYS A 890      46.530  30.400  72.860  1.00  0.00           H
ATOM   3799  CG  LYS A 890      48.310  29.080  72.850  1.00  0.00           C
ATOM   3800  HG1 LYS A 890      48.250  28.870  73.950  1.00  0.00           H
ATOM   3801  HG2 LYS A 890      49.000  29.930  72.640  1.00  0.00           H
ATOM   3802  CD  LYS A 890      48.770  27.790  72.130  1.00  0.00           C
ATOM   3803  HD1 LYS A 890      49.090  28.230  71.160  1.00  0.00           H
ATOM   3804  HD2 LYS A 890      47.880  27.140  72.060  1.00  0.00           H
ATOM   3805  CE  LYS A 890      50.010  27.040  72.720  1.00  0.00           C
ATOM   3806  HE1 LYS A 890      49.760  26.580  73.700  1.00  0.00           H
ATOM   3807  HE2 LYS A 890      50.820  27.800  72.850  1.00  0.00           H
ATOM   3808  NZ  LYS A 890      50.470  26.010  71.770  1.00  0.00           N
ATOM   3809  HZ1 LYS A 890      51.330  25.500  72.070  1.00  0.00           H
ATOM   3810  HZ2 LYS A 890      50.810  26.380  70.850  1.00  0.00           H
ATOM   3811  HZ3 LYS A 890      49.720  25.300  71.580  1.00  0.00           H
ATOM   3812  C   LYS A 890      45.550  30.140  70.510  1.00  0.00           C
ATOM   3813  O   LYS A 890      44.540  29.600  71.020  1.00  0.00           O
ATOM   3814  N   PHE A 891      45.440  30.940  69.490  1.00  0.00           N
ATOM   3815  HN  PHE A 891      46.310  31.210  69.080  1.00  0.00           H
ATOM   3816  CA  PHE A 891      44.260  31.380  68.760  1.00  0.00           C
ATOM   3817  HA  PHE A 891      44.620  32.000  67.950  1.00  0.00           H
ATOM   3818  CB  PHE A 891      43.630  30.220  67.960  1.00  0.00           C
ATOM   3819  HB1 PHE A 891      43.230  29.420  68.620  1.00  0.00           H
ATOM   3820  HB2 PHE A 891      44.440  29.800  67.320  1.00  0.00           H
ATOM   3821  CG  PHE A 891      42.450  30.530  67.090  1.00  0.00           C
ATOM   3822  CD1 PHE A 891      41.140  29.990  67.100  1.00  0.00           C
ATOM   3823  HD1 PHE A 891      40.840  29.320  67.880  1.00  0.00           H
ATOM   3824  CE1 PHE A 891      40.160  30.410  66.260  1.00  0.00           C
ATOM   3825  HE1 PHE A 891      39.130  30.140  66.470  1.00  0.00           H
ATOM   3826  CZ  PHE A 891      40.420  31.280  65.260  1.00  0.00           C
ATOM   3827  HZ  PHE A 891      39.720  31.770  64.610  1.00  0.00           H
ATOM   3828  CD2 PHE A 891      42.780  31.430  66.080  1.00  0.00           C
ATOM   3829  HD2 PHE A 891      43.800  31.760  65.990  1.00  0.00           H
ATOM   3830  CE2 PHE A 891      41.760  31.830  65.160  1.00  0.00           C
ATOM   3831  HE2 PHE A 891      42.160  32.380  64.320  1.00  0.00           H
ATOM   3832  C   PHE A 891      43.280  32.250  69.590  1.00  0.00           C
ATOM   3833  O   PHE A 891      42.110  31.890  69.700  1.00  0.00           O
ATOM   3834  N   GLU A 892      43.740  33.370  70.180  1.00  0.00           N
ATOM   3835  HN  GLU A 892      44.710  33.530  70.320  1.00  0.00           H
ATOM   3836  CA  GLU A 892      42.950  34.500  70.690  1.00  0.00           C
ATOM   3837  HA  GLU A 892      41.940  34.180  70.500  1.00  0.00           H
ATOM   3838  CB  GLU A 892      43.180  34.670  72.200  1.00  0.00           C
ATOM   3839  HB1 GLU A 892      42.300  35.290  72.520  1.00  0.00           H
ATOM   3840  HB2 GLU A 892      44.190  35.070  72.410  1.00  0.00           H
ATOM   3841  CG  GLU A 892      42.890  33.290  72.910  1.00  0.00           C
ATOM   3842  HG1 GLU A 892      43.660  32.520  72.700  1.00  0.00           H
ATOM   3843  HG2 GLU A 892      41.900  32.870  72.590  1.00  0.00           H
ATOM   3844  CD  GLU A 892      42.810  33.430  74.460  1.00  0.00           C
ATOM   3845  OE1 GLU A 892      43.610  32.810  75.160  1.00  0.00           O
ATOM   3846  OE2 GLU A 892      42.000  34.190  75.010  1.00  0.00           O
ATOM   3847  C   GLU A 892      43.390  35.800  69.960  1.00  0.00           C
ATOM   3848  O   GLU A 892      44.590  35.930  69.660  1.00  0.00           O
ATOM   3849  N   PRO A 893      42.520  36.730  69.620  1.00  0.00           N
ATOM   3850  CD  PRO A 893      41.140  36.770  70.060  1.00  0.00           C
ATOM   3851  HD1 PRO A 893      41.110  36.570  71.150  1.00  0.00           H
ATOM   3852  HD2 PRO A 893      40.570  35.960  69.560  1.00  0.00           H
ATOM   3853  CA  PRO A 893      42.850  37.960  68.980  1.00  0.00           C
ATOM   3854  HA  PRO A 893      43.470  37.780  68.120  1.00  0.00           H
ATOM   3855  CB  PRO A 893      41.520  38.530  68.510  1.00  0.00           C
ATOM   3856  HB1 PRO A 893      41.100  38.010  67.610  1.00  0.00           H
ATOM   3857  HB2 PRO A 893      41.500  39.610  68.250  1.00  0.00           H
ATOM   3858  CG  PRO A 893      40.590  38.110  69.560  1.00  0.00           C
ATOM   3859  HG1 PRO A 893      40.490  38.820  70.420  1.00  0.00           H
ATOM   3860  HG2 PRO A 893      39.520  38.020  69.270  1.00  0.00           H
ATOM   3861  C   PRO A 893      43.610  38.960  69.880  1.00  0.00           C
ATOM   3862  O   PRO A 893      43.640  38.690  71.080  1.00  0.00           O
ATOM   3863  N   THR A 894      44.250  39.980  69.300  1.00  0.00           N
ATOM   3864  HN  THR A 894      44.160  40.240  68.340  1.00  0.00           H
ATOM   3865  CA  THR A 894      45.150  40.930  70.030  1.00  0.00           C
ATOM   3866  HA  THR A 894      45.850  40.380  70.630  1.00  0.00           H
ATOM   3867  CB  THR A 894      45.950  41.840  69.050  1.00  0.00           C
ATOM   3868  HB  THR A 894      45.310  42.630  68.590  1.00  0.00           H
ATOM   3869  OG1 THR A 894      46.440  41.070  67.950  1.00  0.00           O
ATOM   3870  HG1 THR A 894      45.690  40.950  67.360  1.00  0.00           H
ATOM   3871  CG2 THR A 894      47.120  42.400  69.840  1.00  0.00           C
ATOM   3872 HG21 THR A 894      46.660  43.120  70.560  1.00  0.00           H
ATOM   3873 HG22 THR A 894      47.930  42.830  69.220  1.00  0.00           H
ATOM   3874 HG23 THR A 894      47.540  41.560  70.440  1.00  0.00           H
ATOM   3875  C   THR A 894      44.340  41.800  70.950  1.00  0.00           C
ATOM   3876  O   THR A 894      44.710  42.030  72.080  1.00  0.00           O
ATOM   3877  N   HSD A 895      43.200  42.270  70.530  1.00  0.00           N
ATOM   3878  HN  HSD A 895      42.990  42.220  69.550  1.00  0.00           H
ATOM   3879  CA  HSD A 895      42.210  42.790  71.450  1.00  0.00           C
ATOM   3880  HA  HSD A 895      42.560  43.760  71.740  1.00  0.00           H
ATOM   3881  CB  HSD A 895      40.920  43.000  70.730  1.00  0.00           C
ATOM   3882  HB1 HSD A 895      40.550  42.020  70.360  1.00  0.00           H
ATOM   3883  HB2 HSD A 895      41.210  43.770  69.990  1.00  0.00           H
ATOM   3884  ND1 HSD A 895      39.780  44.680  72.350  1.00  0.00           N
ATOM   3885  HD1 HSD A 895      40.570  45.250  72.550  1.00  0.00           H
ATOM   3886  CG  HSD A 895      39.750  43.590  71.490  1.00  0.00           C
ATOM   3887  CE1 HSD A 895      38.600  44.870  72.910  1.00  0.00           C
ATOM   3888  HE1 HSD A 895      38.260  45.780  73.390  1.00  0.00           H
ATOM   3889  NE2 HSD A 895      37.770  43.920  72.460  1.00  0.00           N
ATOM   3890  CD2 HSD A 895      38.470  43.150  71.520  1.00  0.00           C
ATOM   3891  HD2 HSD A 895      37.860  42.360  71.090  1.00  0.00           H
ATOM   3892  C   HSD A 895      41.920  41.900  72.670  1.00  0.00           C
ATOM   3893  O   HSD A 895      41.370  40.810  72.430  1.00  0.00           O
ATOM   3894  N   PRO A 896      42.060  42.330  73.950  1.00  0.00           N
ATOM   3895  CD  PRO A 896      42.790  43.490  74.370  1.00  0.00           C
ATOM   3896  HD1 PRO A 896      42.170  44.410  74.320  1.00  0.00           H
ATOM   3897  HD2 PRO A 896      43.600  43.760  73.670  1.00  0.00           H
ATOM   3898  CA  PRO A 896      42.000  41.340  74.950  1.00  0.00           C
ATOM   3899  HA  PRO A 896      42.180  40.370  74.510  1.00  0.00           H
ATOM   3900  CB  PRO A 896      43.160  41.700  75.900  1.00  0.00           C
ATOM   3901  HB1 PRO A 896      44.090  41.210  75.530  1.00  0.00           H
ATOM   3902  HB2 PRO A 896      43.080  41.350  76.950  1.00  0.00           H
ATOM   3903  CG  PRO A 896      43.140  43.270  75.840  1.00  0.00           C
ATOM   3904  HG1 PRO A 896      42.330  43.670  76.480  1.00  0.00           H
ATOM   3905  HG2 PRO A 896      44.120  43.680  76.110  1.00  0.00           H
ATOM   3906  C   PRO A 896      40.720  41.290  75.690  1.00  0.00           C
ATOM   3907  O   PRO A 896      40.560  40.340  76.440  1.00  0.00           O
ATOM   3908  N   GLU A 897      39.830  42.310  75.620  1.00  0.00           N
ATOM   3909  HN  GLU A 897      39.930  42.940  74.860  1.00  0.00           H
ATOM   3910  CA  GLU A 897      38.630  42.560  76.380  1.00  0.00           C
ATOM   3911  HA  GLU A 897      38.930  42.380  77.400  1.00  0.00           H
ATOM   3912  CB  GLU A 897      38.180  43.990  76.240  1.00  0.00           C
ATOM   3913  HB1 GLU A 897      37.310  44.150  76.910  1.00  0.00           H
ATOM   3914  HB2 GLU A 897      37.850  44.210  75.190  1.00  0.00           H
ATOM   3915  CG  GLU A 897      39.360  45.020  76.280  1.00  0.00           C
ATOM   3916  HG1 GLU A 897      40.130  44.800  75.500  1.00  0.00           H
ATOM   3917  HG2 GLU A 897      39.860  44.840  77.250  1.00  0.00           H
ATOM   3918  CD  GLU A 897      38.880  46.430  76.190  1.00  0.00           C
ATOM   3919  OE1 GLU A 897      38.900  47.190  77.190  1.00  0.00           O
ATOM   3920  OE2 GLU A 897      38.530  46.860  75.070  1.00  0.00           O
ATOM   3921  C   GLU A 897      37.460  41.540  76.060  1.00  0.00           C
ATOM   3922  O   GLU A 897      36.810  40.960  76.930  1.00  0.00           O
ATOM   3923  N   ARG A 898      37.320  41.180  74.780  1.00  0.00           N
ATOM   3924  HN  ARG A 898      37.890  41.570  74.060  1.00  0.00           H
ATOM   3925  CA  ARG A 898      36.360  40.120  74.420  1.00  0.00           C
ATOM   3926  HA  ARG A 898      36.190  39.420  75.220  1.00  0.00           H
ATOM   3927  CB  ARG A 898      34.900  40.700  73.960  1.00  0.00           C
ATOM   3928  HB1 ARG A 898      34.400  41.200  74.810  1.00  0.00           H
ATOM   3929  HB2 ARG A 898      34.220  39.830  73.860  1.00  0.00           H
ATOM   3930  CG  ARG A 898      34.880  41.570  72.700  1.00  0.00           C
ATOM   3931  HG1 ARG A 898      35.480  42.470  72.970  1.00  0.00           H
ATOM   3932  HG2 ARG A 898      33.860  41.980  72.580  1.00  0.00           H
ATOM   3933  CD  ARG A 898      35.170  40.990  71.280  1.00  0.00           C
ATOM   3934  HD1 ARG A 898      34.570  40.090  71.080  1.00  0.00           H
ATOM   3935  HD2 ARG A 898      36.220  40.620  71.250  1.00  0.00           H
ATOM   3936  NE  ARG A 898      34.870  42.050  70.300  1.00  0.00           N
ATOM   3937  HE  ARG A 898      34.160  42.730  70.470  1.00  0.00           H
ATOM   3938  CZ  ARG A 898      35.470  42.060  69.060  1.00  0.00           C
ATOM   3939  NH1 ARG A 898      36.240  41.030  68.690  1.00  0.00           N
ATOM   3940 HH11 ARG A 898      36.650  41.090  67.790  1.00  0.00           H
ATOM   3941 HH12 ARG A 898      36.330  40.240  69.280  1.00  0.00           H
ATOM   3942  NH2 ARG A 898      35.210  42.940  68.170  1.00  0.00           N
ATOM   3943 HH21 ARG A 898      35.880  43.040  67.430  1.00  0.00           H
ATOM   3944 HH22 ARG A 898      34.610  43.680  68.500  1.00  0.00           H
ATOM   3945  C   ARG A 898      37.050  39.220  73.430  1.00  0.00           C
ATOM   3946  O   ARG A 898      37.970  39.640  72.710  1.00  0.00           O
ATOM   3947  N   GLY A 899      36.650  37.940  73.310  1.00  0.00           N
ATOM   3948  HN  GLY A 899      35.990  37.530  73.930  1.00  0.00           H
ATOM   3949  CA  GLY A 899      37.220  37.000  72.290  1.00  0.00           C
ATOM   3950  HA1 GLY A 899      36.770  36.060  72.570  1.00  0.00           H
ATOM   3951  HA2 GLY A 899      38.290  37.000  72.450  1.00  0.00           H
ATOM   3952  C   GLY A 899      36.930  37.310  70.800  1.00  0.00           C
ATOM   3953  O   GLY A 899      36.530  38.370  70.380  1.00  0.00           O
ATOM   3954  N   TRP A 900      37.170  36.310  69.920  1.00  0.00           N
ATOM   3955  HN  TRP A 900      37.350  35.380  70.220  1.00  0.00           H
ATOM   3956  CA  TRP A 900      37.010  36.480  68.460  1.00  0.00           C
ATOM   3957  HA  TRP A 900      37.710  37.240  68.160  1.00  0.00           H
ATOM   3958  CB  TRP A 900      37.320  35.150  67.710  1.00  0.00           C
ATOM   3959  HB1 TRP A 900      37.040  35.320  66.650  1.00  0.00           H
ATOM   3960  HB2 TRP A 900      36.630  34.350  68.070  1.00  0.00           H
ATOM   3961  CG  TRP A 900      38.730  34.670  67.640  1.00  0.00           C
ATOM   3962  CD1 TRP A 900      39.400  33.780  68.470  1.00  0.00           C
ATOM   3963  HD1 TRP A 900      38.860  33.140  69.150  1.00  0.00           H
ATOM   3964  NE1 TRP A 900      40.760  33.790  68.210  1.00  0.00           N
ATOM   3965  HE1 TRP A 900      41.210  32.920  68.130  1.00  0.00           H
ATOM   3966  CE2 TRP A 900      41.000  34.660  67.200  1.00  0.00           C
ATOM   3967  CD2 TRP A 900      39.760  35.310  66.890  1.00  0.00           C
ATOM   3968  CE3 TRP A 900      39.820  36.360  65.960  1.00  0.00           C
ATOM   3969  HE3 TRP A 900      38.870  36.800  65.680  1.00  0.00           H
ATOM   3970  CZ3 TRP A 900      41.030  36.650  65.260  1.00  0.00           C
ATOM   3971  HZ3 TRP A 900      41.000  37.320  64.410  1.00  0.00           H
ATOM   3972  CZ2 TRP A 900      42.130  34.880  66.560  1.00  0.00           C
ATOM   3973  HZ2 TRP A 900      43.030  34.320  66.780  1.00  0.00           H
ATOM   3974  CH2 TRP A 900      42.170  35.970  65.650  1.00  0.00           C
ATOM   3975  HH2 TRP A 900      43.090  36.110  65.110  1.00  0.00           H
ATOM   3976  C   TRP A 900      35.680  36.910  68.060  1.00  0.00           C
ATOM   3977  O   TRP A 900      35.610  37.880  67.270  1.00  0.00           O
ATOM   3978  N   ILE A 901      34.550  36.300  68.530  1.00  0.00           N
ATOM   3979  HN  ILE A 901      34.600  35.680  69.330  1.00  0.00           H
ATOM   3980  CA  ILE A 901      33.280  36.710  68.020  1.00  0.00           C
ATOM   3981  HA  ILE A 901      33.360  36.880  66.960  1.00  0.00           H
ATOM   3982  CB  ILE A 901      32.220  35.650  68.210  1.00  0.00           C
ATOM   3983  HB  ILE A 901      32.380  35.220  69.220  1.00  0.00           H
ATOM   3984  CG2 ILE A 901      30.790  36.020  68.060  1.00  0.00           C
ATOM   3985 HG21 ILE A 901      30.140  35.120  68.130  1.00  0.00           H
ATOM   3986 HG22 ILE A 901      30.450  36.570  67.160  1.00  0.00           H
ATOM   3987 HG23 ILE A 901      30.470  36.540  68.990  1.00  0.00           H
ATOM   3988  CG1 ILE A 901      32.420  34.400  67.300  1.00  0.00           C
ATOM   3989 HG11 ILE A 901      31.720  33.630  67.660  1.00  0.00           H
ATOM   3990 HG12 ILE A 901      33.390  33.880  67.490  1.00  0.00           H
ATOM   3991  CD  ILE A 901      32.240  34.740  65.800  1.00  0.00           C
ATOM   3992  HD1 ILE A 901      32.490  33.800  65.270  1.00  0.00           H
ATOM   3993  HD2 ILE A 901      33.020  35.490  65.550  1.00  0.00           H
ATOM   3994  HD3 ILE A 901      31.240  35.110  65.470  1.00  0.00           H
ATOM   3995  C   ILE A 901      32.710  38.080  68.600  1.00  0.00           C
ATOM   3996  O   ILE A 901      32.820  38.380  69.790  1.00  0.00           O
ATOM   3997  N   ILE A 902      32.120  38.910  67.690  1.00  0.00           N
ATOM   3998  HN  ILE A 902      32.100  38.700  66.710  1.00  0.00           H
ATOM   3999  CA  ILE A 902      31.260  40.030  68.080  1.00  0.00           C
ATOM   4000  HA  ILE A 902      31.250  40.110  69.160  1.00  0.00           H
ATOM   4001  CB  ILE A 902      31.780  41.360  67.570  1.00  0.00           C
ATOM   4002  HB  ILE A 902      32.760  41.530  68.060  1.00  0.00           H
ATOM   4003  CG2 ILE A 902      32.040  41.320  66.100  1.00  0.00           C
ATOM   4004 HG21 ILE A 902      31.170  40.870  65.590  1.00  0.00           H
ATOM   4005 HG22 ILE A 902      32.890  40.620  65.940  1.00  0.00           H
ATOM   4006 HG23 ILE A 902      32.140  42.380  65.800  1.00  0.00           H
ATOM   4007  CG1 ILE A 902      30.860  42.540  68.130  1.00  0.00           C
ATOM   4008 HG11 ILE A 902      29.870  42.470  67.650  1.00  0.00           H
ATOM   4009 HG12 ILE A 902      31.270  43.490  67.720  1.00  0.00           H
ATOM   4010  CD  ILE A 902      30.700  42.630  69.600  1.00  0.00           C
ATOM   4011  HD1 ILE A 902      29.990  41.900  70.050  1.00  0.00           H
ATOM   4012  HD2 ILE A 902      30.310  43.660  69.780  1.00  0.00           H
ATOM   4013  HD3 ILE A 902      31.720  42.600  70.060  1.00  0.00           H
ATOM   4014  C   ILE A 902      29.840  39.720  67.580  1.00  0.00           C
ATOM   4015  O   ILE A 902      29.620  39.340  66.430  1.00  0.00           O
ATOM   4016  N   SER A 903      28.870  39.870  68.570  1.00  0.00           N
ATOM   4017  HN  SER A 903      29.120  40.140  69.500  1.00  0.00           H
ATOM   4018  CA  SER A 903      27.480  39.780  68.300  1.00  0.00           C
ATOM   4019  HA  SER A 903      27.410  39.090  67.460  1.00  0.00           H
ATOM   4020  CB  SER A 903      26.630  39.270  69.430  1.00  0.00           C
ATOM   4021  HB1 SER A 903      26.750  38.170  69.370  1.00  0.00           H
ATOM   4022  HB2 SER A 903      25.520  39.390  69.380  1.00  0.00           H
ATOM   4023  OG  SER A 903      27.080  39.820  70.670  1.00  0.00           O
ATOM   4024  HG1 SER A 903      26.830  40.750  70.640  1.00  0.00           H
ATOM   4025  C   SER A 903      26.920  41.110  67.750  1.00  0.00           C
ATOM   4026  O   SER A 903      27.120  42.090  68.500  1.00  0.00           O
ATOM   4027  N   PRO A 904      26.330  41.230  66.520  1.00  0.00           N
ATOM   4028  CD  PRO A 904      26.130  40.090  65.540  1.00  0.00           C
ATOM   4029  HD1 PRO A 904      25.400  39.370  65.970  1.00  0.00           H
ATOM   4030  HD2 PRO A 904      27.100  39.670  65.200  1.00  0.00           H
ATOM   4031  CA  PRO A 904      25.560  42.390  66.190  1.00  0.00           C
ATOM   4032  HA  PRO A 904      26.330  43.080  65.830  1.00  0.00           H
ATOM   4033  CB  PRO A 904      24.550  41.970  65.130  1.00  0.00           C
ATOM   4034  HB1 PRO A 904      24.240  42.740  64.390  1.00  0.00           H
ATOM   4035  HB2 PRO A 904      23.790  41.340  65.630  1.00  0.00           H
ATOM   4036  CG  PRO A 904      25.320  40.830  64.420  1.00  0.00           C
ATOM   4037  HG1 PRO A 904      24.620  40.150  63.890  1.00  0.00           H
ATOM   4038  HG2 PRO A 904      26.030  41.080  63.590  1.00  0.00           H
ATOM   4039  C   PRO A 904      24.770  43.090  67.220  1.00  0.00           C
ATOM   4040  O   PRO A 904      24.200  42.490  68.110  1.00  0.00           O
ATOM   4041  N   LEU A 905      24.740  44.440  67.070  1.00  0.00           N
ATOM   4042  HN  LEU A 905      25.220  44.870  66.310  1.00  0.00           H
ATOM   4043  CA  LEU A 905      23.900  45.410  67.820  1.00  0.00           C
ATOM   4044  HA  LEU A 905      24.120  46.300  67.250  1.00  0.00           H
ATOM   4045  CB  LEU A 905      22.300  45.230  67.750  1.00  0.00           C
ATOM   4046  HB1 LEU A 905      21.820  46.190  68.040  1.00  0.00           H
ATOM   4047  HB2 LEU A 905      22.010  44.430  68.470  1.00  0.00           H
ATOM   4048  CG  LEU A 905      21.760  44.910  66.340  1.00  0.00           C
ATOM   4049  HG  LEU A 905      22.050  43.850  66.170  1.00  0.00           H
ATOM   4050  CD1 LEU A 905      20.240  44.920  66.700  1.00  0.00           C
ATOM   4051 HD11 LEU A 905      20.030  44.110  67.420  1.00  0.00           H
ATOM   4052 HD12 LEU A 905      19.590  44.780  65.810  1.00  0.00           H
ATOM   4053 HD13 LEU A 905      19.900  45.890  67.120  1.00  0.00           H
ATOM   4054  CD2 LEU A 905      22.080  45.980  65.320  1.00  0.00           C
ATOM   4055 HD21 LEU A 905      21.410  45.780  64.450  1.00  0.00           H
ATOM   4056 HD22 LEU A 905      23.160  46.110  65.130  1.00  0.00           H
ATOM   4057 HD23 LEU A 905      21.860  46.970  65.750  1.00  0.00           H
ATOM   4058  C   LEU A 905      24.350  45.730  69.280  1.00  0.00           C
ATOM   4059  O   LEU A 905      24.500  46.870  69.740  1.00  0.00           O
ATOM   4060  N   GLY A 906      24.550  44.610  70.030  1.00  0.00           N
ATOM   4061  HN  GLY A 906      24.340  43.790  69.510  1.00  0.00           H
ATOM   4062  CA  GLY A 906      24.850  44.620  71.480  1.00  0.00           C
ATOM   4063  HA1 GLY A 906      25.910  44.790  71.580  1.00  0.00           H
ATOM   4064  HA2 GLY A 906      24.510  43.620  71.710  1.00  0.00           H
ATOM   4065  C   GLY A 906      24.100  45.620  72.400  1.00  0.00           C
ATOM   4066  O   GLY A 906      22.920  45.960  72.150  1.00  0.00           O
ATOM   4067  N   ASP A 907      24.740  46.080  73.440  1.00  0.00           N
ATOM   4068  HN  ASP A 907      25.740  45.990  73.500  1.00  0.00           H
ATOM   4069  CA  ASP A 907      24.180  47.130  74.210  1.00  0.00           C
ATOM   4070  HA  ASP A 907      23.110  47.090  74.080  1.00  0.00           H
ATOM   4071  CB  ASP A 907      24.330  46.770  75.700  1.00  0.00           C
ATOM   4072  HB1 ASP A 907      25.250  47.160  76.190  1.00  0.00           H
ATOM   4073  HB2 ASP A 907      24.310  45.660  75.800  1.00  0.00           H
ATOM   4074  CG  ASP A 907      23.110  47.200  76.490  1.00  0.00           C
ATOM   4075  OD1 ASP A 907      22.060  47.570  76.030  1.00  0.00           O
ATOM   4076  OD2 ASP A 907      23.260  47.020  77.730  1.00  0.00           O
ATOM   4077  C   ASP A 907      24.630  48.530  73.840  1.00  0.00           C
ATOM   4078  O   ASP A 907      24.810  49.400  74.710  1.00  0.00           O
ATOM   4079  N   ASN A 908      24.900  48.740  72.530  1.00  0.00           N
ATOM   4080  HN  ASN A 908      24.930  47.960  71.920  1.00  0.00           H
ATOM   4081  CA  ASN A 908      25.270  49.940  71.940  1.00  0.00           C
ATOM   4082  HA  ASN A 908      25.980  50.400  72.600  1.00  0.00           H
ATOM   4083  CB  ASN A 908      25.810  49.770  70.480  1.00  0.00           C
ATOM   4084  HB1 ASN A 908      26.080  50.750  70.020  1.00  0.00           H
ATOM   4085  HB2 ASN A 908      24.970  49.380  69.880  1.00  0.00           H
ATOM   4086  CG  ASN A 908      27.060  48.840  70.340  1.00  0.00           C
ATOM   4087  OD1 ASN A 908      27.550  48.320  71.340  1.00  0.00           O
ATOM   4088  ND2 ASN A 908      27.470  48.560  69.010  1.00  0.00           N
ATOM   4089 HD21 ASN A 908      28.240  47.970  68.820  1.00  0.00           H
ATOM   4090 HD22 ASN A 908      27.010  48.950  68.220  1.00  0.00           H
ATOM   4091  C   ASN A 908      24.160  50.960  71.930  1.00  0.00           C
ATOM   4092  O   ASN A 908      23.070  50.530  71.570  1.00  0.00           O
ATOM   4093  N   PRO A 909      24.290  52.220  72.250  1.00  0.00           N
ATOM   4094  CD  PRO A 909      25.540  52.980  72.430  1.00  0.00           C
ATOM   4095  HD1 PRO A 909      26.010  53.200  71.450  1.00  0.00           H
ATOM   4096  HD2 PRO A 909      26.320  52.400  72.980  1.00  0.00           H
ATOM   4097  CA  PRO A 909      23.210  53.220  72.040  1.00  0.00           C
ATOM   4098  HA  PRO A 909      22.420  52.890  72.690  1.00  0.00           H
ATOM   4099  CB  PRO A 909      23.830  54.540  72.550  1.00  0.00           C
ATOM   4100  HB1 PRO A 909      23.130  54.970  73.300  1.00  0.00           H
ATOM   4101  HB2 PRO A 909      23.940  55.290  71.740  1.00  0.00           H
ATOM   4102  CG  PRO A 909      25.200  54.200  73.180  1.00  0.00           C
ATOM   4103  HG1 PRO A 909      25.950  55.010  73.180  1.00  0.00           H
ATOM   4104  HG2 PRO A 909      25.050  53.860  74.230  1.00  0.00           H
ATOM   4105  C   PRO A 909      22.620  53.270  70.640  1.00  0.00           C
ATOM   4106  O   PRO A 909      23.410  53.340  69.660  1.00  0.00           O
ATOM   4107  N   TRP A 910      21.340  53.360  70.530  1.00  0.00           N
ATOM   4108  HN  TRP A 910      20.740  53.450  71.320  1.00  0.00           H
ATOM   4109  CA  TRP A 910      20.690  53.000  69.270  1.00  0.00           C
ATOM   4110  HA  TRP A 910      21.040  52.000  69.050  1.00  0.00           H
ATOM   4111  CB  TRP A 910      19.210  53.100  69.610  1.00  0.00           C
ATOM   4112  HB1 TRP A 910      19.040  54.170  69.880  1.00  0.00           H
ATOM   4113  HB2 TRP A 910      18.830  52.430  70.410  1.00  0.00           H
ATOM   4114  CG  TRP A 910      18.340  52.800  68.420  1.00  0.00           C
ATOM   4115  CD1 TRP A 910      18.190  51.570  67.760  1.00  0.00           C
ATOM   4116  HD1 TRP A 910      18.650  50.680  68.160  1.00  0.00           H
ATOM   4117  NE1 TRP A 910      17.260  51.660  66.750  1.00  0.00           N
ATOM   4118  HE1 TRP A 910      16.670  50.890  66.570  1.00  0.00           H
ATOM   4119  CE2 TRP A 910      16.840  52.930  66.670  1.00  0.00           C
ATOM   4120  CD2 TRP A 910      17.450  53.710  67.720  1.00  0.00           C
ATOM   4121  CE3 TRP A 910      17.200  55.100  67.780  1.00  0.00           C
ATOM   4122  HE3 TRP A 910      17.810  55.760  68.380  1.00  0.00           H
ATOM   4123  CZ3 TRP A 910      16.360  55.680  66.810  1.00  0.00           C
ATOM   4124  HZ3 TRP A 910      16.270  56.760  66.780  1.00  0.00           H
ATOM   4125  CZ2 TRP A 910      15.860  53.480  65.830  1.00  0.00           C
ATOM   4126  HZ2 TRP A 910      15.330  52.920  65.080  1.00  0.00           H
ATOM   4127  CH2 TRP A 910      15.760  54.900  65.880  1.00  0.00           C
ATOM   4128  HH2 TRP A 910      15.120  55.360  65.150  1.00  0.00           H
ATOM   4129  C   TRP A 910      21.090  53.850  68.120  1.00  0.00           C
ATOM   4130  O   TRP A 910      21.350  53.370  67.010  1.00  0.00           O
ATOM   4131  N   TRP A 911      21.220  55.220  68.420  1.00  0.00           N
ATOM   4132  HN  TRP A 911      20.980  55.510  69.360  1.00  0.00           H
ATOM   4133  CA  TRP A 911      21.640  56.200  67.470  1.00  0.00           C
ATOM   4134  HA  TRP A 911      20.870  56.230  66.730  1.00  0.00           H
ATOM   4135  CB  TRP A 911      21.760  57.700  68.150  1.00  0.00           C
ATOM   4136  HB1 TRP A 911      20.780  57.910  68.640  1.00  0.00           H
ATOM   4137  HB2 TRP A 911      21.940  58.330  67.250  1.00  0.00           H
ATOM   4138  CG  TRP A 911      22.860  57.930  69.160  1.00  0.00           C
ATOM   4139  CD1 TRP A 911      22.810  57.730  70.490  1.00  0.00           C
ATOM   4140  HD1 TRP A 911      21.990  57.400  71.120  1.00  0.00           H
ATOM   4141  NE1 TRP A 911      24.040  58.020  71.010  1.00  0.00           N
ATOM   4142  HE1 TRP A 911      24.320  58.180  71.930  1.00  0.00           H
ATOM   4143  CE2 TRP A 911      24.880  58.330  70.090  1.00  0.00           C
ATOM   4144  CD2 TRP A 911      24.200  58.310  68.830  1.00  0.00           C
ATOM   4145  CE3 TRP A 911      24.890  58.550  67.630  1.00  0.00           C
ATOM   4146  HE3 TRP A 911      24.470  58.520  66.640  1.00  0.00           H
ATOM   4147  CZ3 TRP A 911      26.260  58.910  67.700  1.00  0.00           C
ATOM   4148  HZ3 TRP A 911      26.830  59.010  66.790  1.00  0.00           H
ATOM   4149  CZ2 TRP A 911      26.160  58.740  70.190  1.00  0.00           C
ATOM   4150  HZ2 TRP A 911      26.720  58.800  71.110  1.00  0.00           H
ATOM   4151  CH2 TRP A 911      26.870  59.060  68.990  1.00  0.00           C
ATOM   4152  HH2 TRP A 911      27.910  59.330  69.060  1.00  0.00           H
ATOM   4153  C   TRP A 911      22.990  55.900  66.770  1.00  0.00           C
ATOM   4154  O   TRP A 911      23.200  56.130  65.590  1.00  0.00           O
ATOM   4155  N   THR A 912      23.980  55.270  67.530  1.00  0.00           N
ATOM   4156  HN  THR A 912      23.780  54.950  68.450  1.00  0.00           H
ATOM   4157  CA  THR A 912      25.300  54.980  66.970  1.00  0.00           C
ATOM   4158  HA  THR A 912      25.610  55.920  66.530  1.00  0.00           H
ATOM   4159  CB  THR A 912      26.250  54.320  67.980  1.00  0.00           C
ATOM   4160  HB  THR A 912      27.200  54.330  67.400  1.00  0.00           H
ATOM   4161  OG1 THR A 912      25.840  53.010  68.390  1.00  0.00           O
ATOM   4162  HG1 THR A 912      25.030  53.180  68.860  1.00  0.00           H
ATOM   4163  CG2 THR A 912      26.320  55.180  69.260  1.00  0.00           C
ATOM   4164 HG21 THR A 912      26.990  54.710  70.010  1.00  0.00           H
ATOM   4165 HG22 THR A 912      25.380  55.380  69.820  1.00  0.00           H
ATOM   4166 HG23 THR A 912      26.750  56.200  69.110  1.00  0.00           H
ATOM   4167  C   THR A 912      25.140  54.060  65.780  1.00  0.00           C
ATOM   4168  O   THR A 912      25.840  54.260  64.800  1.00  0.00           O
ATOM   4169  N   LEU A 913      24.200  53.120  65.710  1.00  0.00           N
ATOM   4170  HN  LEU A 913      23.530  52.960  66.440  1.00  0.00           H
ATOM   4171  CA  LEU A 913      23.880  52.280  64.560  1.00  0.00           C
ATOM   4172  HA  LEU A 913      24.780  51.730  64.350  1.00  0.00           H
ATOM   4173  CB  LEU A 913      22.800  51.200  64.900  1.00  0.00           C
ATOM   4174  HB1 LEU A 913      22.620  50.510  64.050  1.00  0.00           H
ATOM   4175  HB2 LEU A 913      21.850  51.800  64.990  1.00  0.00           H
ATOM   4176  CG  LEU A 913      22.940  50.430  66.260  1.00  0.00           C
ATOM   4177  HG  LEU A 913      23.130  51.180  67.040  1.00  0.00           H
ATOM   4178  CD1 LEU A 913      21.590  49.790  66.580  1.00  0.00           C
ATOM   4179 HD11 LEU A 913      21.260  49.280  65.650  1.00  0.00           H
ATOM   4180 HD12 LEU A 913      20.850  50.560  66.880  1.00  0.00           H
ATOM   4181 HD13 LEU A 913      21.640  49.130  67.470  1.00  0.00           H
ATOM   4182  CD2 LEU A 913      24.010  49.250  66.300  1.00  0.00           C
ATOM   4183 HD21 LEU A 913      24.060  48.800  67.320  1.00  0.00           H
ATOM   4184 HD22 LEU A 913      25.040  49.620  66.090  1.00  0.00           H
ATOM   4185 HD23 LEU A 913      23.710  48.360  65.710  1.00  0.00           H
ATOM   4186  C   LEU A 913      23.550  52.950  63.270  1.00  0.00           C
ATOM   4187  O   LEU A 913      23.970  52.530  62.200  1.00  0.00           O
ATOM   4188  N   LEU A 914      22.670  53.990  63.300  1.00  0.00           N
ATOM   4189  HN  LEU A 914      22.350  54.280  64.200  1.00  0.00           H
ATOM   4190  CA  LEU A 914      22.380  54.810  62.130  1.00  0.00           C
ATOM   4191  HA  LEU A 914      22.550  54.160  61.280  1.00  0.00           H
ATOM   4192  CB  LEU A 914      21.030  55.560  62.180  1.00  0.00           C
ATOM   4193  HB1 LEU A 914      20.820  55.880  61.140  1.00  0.00           H
ATOM   4194  HB2 LEU A 914      21.180  56.460  62.830  1.00  0.00           H
ATOM   4195  CG  LEU A 914      19.650  54.960  62.690  1.00  0.00           C
ATOM   4196  HG  LEU A 914      19.410  54.010  62.150  1.00  0.00           H
ATOM   4197  CD1 LEU A 914      19.710  54.850  64.270  1.00  0.00           C
ATOM   4198 HD11 LEU A 914      18.720  54.500  64.600  1.00  0.00           H
ATOM   4199 HD12 LEU A 914      19.830  55.820  64.800  1.00  0.00           H
ATOM   4200 HD13 LEU A 914      20.480  54.120  64.610  1.00  0.00           H
ATOM   4201  CD2 LEU A 914      18.590  55.990  62.270  1.00  0.00           C
ATOM   4202 HD21 LEU A 914      18.740  57.030  62.600  1.00  0.00           H
ATOM   4203 HD22 LEU A 914      17.620  55.720  62.740  1.00  0.00           H
ATOM   4204 HD23 LEU A 914      18.460  55.890  61.170  1.00  0.00           H
ATOM   4205  C   LEU A 914      23.550  55.760  61.790  1.00  0.00           C
ATOM   4206  O   LEU A 914      23.870  55.970  60.630  1.00  0.00           O
ATOM   4207  N   ILE A 915      24.250  56.240  62.780  1.00  0.00           N
ATOM   4208  HN  ILE A 915      23.960  55.930  63.690  1.00  0.00           H
ATOM   4209  CA  ILE A 915      25.440  57.060  62.540  1.00  0.00           C
ATOM   4210  HA  ILE A 915      25.230  57.840  61.830  1.00  0.00           H
ATOM   4211  CB  ILE A 915      26.020  57.790  63.830  1.00  0.00           C
ATOM   4212  HB  ILE A 915      25.810  57.190  64.740  1.00  0.00           H
ATOM   4213  CG2 ILE A 915      27.590  57.790  63.910  1.00  0.00           C
ATOM   4214 HG21 ILE A 915      28.150  58.240  63.060  1.00  0.00           H
ATOM   4215 HG22 ILE A 915      27.880  56.750  64.160  1.00  0.00           H
ATOM   4216 HG23 ILE A 915      27.890  58.200  64.910  1.00  0.00           H
ATOM   4217  CG1 ILE A 915      25.450  59.200  63.990  1.00  0.00           C
ATOM   4218 HG11 ILE A 915      25.820  59.940  63.240  1.00  0.00           H
ATOM   4219 HG12 ILE A 915      25.720  59.710  64.930  1.00  0.00           H
ATOM   4220  CD  ILE A 915      23.930  59.280  63.890  1.00  0.00           C
ATOM   4221  HD1 ILE A 915      23.620  59.560  62.860  1.00  0.00           H
ATOM   4222  HD2 ILE A 915      23.590  60.030  64.640  1.00  0.00           H
ATOM   4223  HD3 ILE A 915      23.560  58.290  64.190  1.00  0.00           H
ATOM   4224  C   ILE A 915      26.510  56.170  61.880  1.00  0.00           C
ATOM   4225  O   ILE A 915      27.360  56.650  61.180  1.00  0.00           O
ATOM   4226  N   ALA A 916      26.440  54.800  61.950  1.00  0.00           N
ATOM   4227  HN  ALA A 916      25.680  54.460  62.500  1.00  0.00           H
ATOM   4228  CA  ALA A 916      27.420  53.870  61.360  1.00  0.00           C
ATOM   4229  HA  ALA A 916      28.440  54.190  61.430  1.00  0.00           H
ATOM   4230  CB  ALA A 916      27.270  52.540  62.090  1.00  0.00           C
ATOM   4231  HB1 ALA A 916      28.030  51.770  61.860  1.00  0.00           H
ATOM   4232  HB2 ALA A 916      26.300  52.070  61.820  1.00  0.00           H
ATOM   4233  HB3 ALA A 916      27.430  52.620  63.180  1.00  0.00           H
ATOM   4234  C   ALA A 916      27.220  53.640  59.910  1.00  0.00           C
ATOM   4235  O   ALA A 916      28.180  53.240  59.260  1.00  0.00           O
ATOM   4236  N   ALA A 917      25.990  53.960  59.320  1.00  0.00           N
ATOM   4237  HN  ALA A 917      25.270  54.220  59.960  1.00  0.00           H
ATOM   4238  CA  ALA A 917      25.760  53.920  57.890  1.00  0.00           C
ATOM   4239  HA  ALA A 917      25.840  52.920  57.480  1.00  0.00           H
ATOM   4240  CB  ALA A 917      24.280  54.330  57.710  1.00  0.00           C
ATOM   4241  HB1 ALA A 917      23.720  53.610  58.330  1.00  0.00           H
ATOM   4242  HB2 ALA A 917      23.960  54.270  56.660  1.00  0.00           H
ATOM   4243  HB3 ALA A 917      24.130  55.390  58.020  1.00  0.00           H
ATOM   4244  C   ALA A 917      26.640  54.880  57.120  1.00  0.00           C
ATOM   4245  O   ALA A 917      27.200  54.610  56.070  1.00  0.00           O
ATOM   4246  N   ILE A 918      26.870  56.040  57.700  1.00  0.00           N
ATOM   4247  HN  ILE A 918      26.670  56.230  58.660  1.00  0.00           H
ATOM   4248  CA  ILE A 918      27.650  57.120  57.070  1.00  0.00           C
ATOM   4249  HA  ILE A 918      27.130  57.220  56.130  1.00  0.00           H
ATOM   4250  CB  ILE A 918      27.370  58.460  57.890  1.00  0.00           C
ATOM   4251  HB  ILE A 918      27.440  58.320  58.980  1.00  0.00           H
ATOM   4252  CG2 ILE A 918      28.310  59.550  57.410  1.00  0.00           C
ATOM   4253 HG21 ILE A 918      28.290  59.640  56.310  1.00  0.00           H
ATOM   4254 HG22 ILE A 918      29.400  59.370  57.560  1.00  0.00           H
ATOM   4255 HG23 ILE A 918      28.100  60.560  57.810  1.00  0.00           H
ATOM   4256  CG1 ILE A 918      25.900  58.990  57.680  1.00  0.00           C
ATOM   4257 HG11 ILE A 918      25.820  60.000  58.150  1.00  0.00           H
ATOM   4258 HG12 ILE A 918      25.210  58.340  58.250  1.00  0.00           H
ATOM   4259  CD  ILE A 918      25.470  59.180  56.170  1.00  0.00           C
ATOM   4260  HD1 ILE A 918      25.430  58.210  55.620  1.00  0.00           H
ATOM   4261  HD2 ILE A 918      26.240  59.830  55.690  1.00  0.00           H
ATOM   4262  HD3 ILE A 918      24.450  59.640  56.120  1.00  0.00           H
ATOM   4263  C   ILE A 918      29.060  56.820  56.840  1.00  0.00           C
ATOM   4264  O   ILE A 918      29.510  57.120  55.720  1.00  0.00           O
ATOM   4265  N   PRO A 919      29.870  56.160  57.680  1.00  0.00           N
ATOM   4266  CD  PRO A 919      29.630  56.300  59.120  1.00  0.00           C
ATOM   4267  HD1 PRO A 919      28.690  55.770  59.360  1.00  0.00           H
ATOM   4268  HD2 PRO A 919      29.630  57.350  59.510  1.00  0.00           H
ATOM   4269  CA  PRO A 919      31.320  55.910  57.390  1.00  0.00           C
ATOM   4270  HA  PRO A 919      31.700  56.750  56.830  1.00  0.00           H
ATOM   4271  CB  PRO A 919      31.900  55.780  58.860  1.00  0.00           C
ATOM   4272  HB1 PRO A 919      32.360  56.770  59.090  1.00  0.00           H
ATOM   4273  HB2 PRO A 919      32.740  55.060  59.000  1.00  0.00           H
ATOM   4274  CG  PRO A 919      30.770  55.580  59.770  1.00  0.00           C
ATOM   4275  HG1 PRO A 919      30.510  54.510  59.610  1.00  0.00           H
ATOM   4276  HG2 PRO A 919      30.980  55.750  60.850  1.00  0.00           H
ATOM   4277  C   PRO A 919      31.360  54.670  56.640  1.00  0.00           C
ATOM   4278  O   PRO A 919      32.330  54.390  55.860  1.00  0.00           O
ATOM   4279  N   ALA A 920      30.310  53.820  56.740  1.00  0.00           N
ATOM   4280  HN  ALA A 920      29.570  54.090  57.350  1.00  0.00           H
ATOM   4281  CA  ALA A 920      30.060  52.660  55.840  1.00  0.00           C
ATOM   4282  HA  ALA A 920      30.900  52.000  56.000  1.00  0.00           H
ATOM   4283  CB  ALA A 920      28.800  51.890  56.260  1.00  0.00           C
ATOM   4284  HB1 ALA A 920      28.710  51.920  57.370  1.00  0.00           H
ATOM   4285  HB2 ALA A 920      28.730  50.860  55.840  1.00  0.00           H
ATOM   4286  HB3 ALA A 920      27.840  52.410  56.060  1.00  0.00           H
ATOM   4287  C   ALA A 920      30.010  53.040  54.320  1.00  0.00           C
ATOM   4288  O   ALA A 920      30.840  52.520  53.500  1.00  0.00           O
ATOM   4289  N   LEU A 921      29.160  54.010  53.970  1.00  0.00           N
ATOM   4290  HN  LEU A 921      28.430  54.300  54.570  1.00  0.00           H
ATOM   4291  CA  LEU A 921      29.090  54.630  52.640  1.00  0.00           C
ATOM   4292  HA  LEU A 921      28.700  53.830  52.020  1.00  0.00           H
ATOM   4293  CB  LEU A 921      28.020  55.780  52.570  1.00  0.00           C
ATOM   4294  HB1 LEU A 921      28.450  56.630  53.140  1.00  0.00           H
ATOM   4295  HB2 LEU A 921      27.130  55.470  53.160  1.00  0.00           H
ATOM   4296  CG  LEU A 921      27.610  56.130  51.160  1.00  0.00           C
ATOM   4297  HG  LEU A 921      28.490  56.580  50.660  1.00  0.00           H
ATOM   4298  CD1 LEU A 921      27.290  54.870  50.300  1.00  0.00           C
ATOM   4299 HD11 LEU A 921      26.790  55.290  49.400  1.00  0.00           H
ATOM   4300 HD12 LEU A 921      26.520  54.300  50.860  1.00  0.00           H
ATOM   4301 HD13 LEU A 921      28.210  54.350  49.950  1.00  0.00           H
ATOM   4302  CD2 LEU A 921      26.380  57.130  51.170  1.00  0.00           C
ATOM   4303 HD21 LEU A 921      26.750  58.040  51.680  1.00  0.00           H
ATOM   4304 HD22 LEU A 921      25.610  56.660  51.830  1.00  0.00           H
ATOM   4305 HD23 LEU A 921      26.050  57.480  50.180  1.00  0.00           H
ATOM   4306  C   LEU A 921      30.410  55.170  52.120  1.00  0.00           C
ATOM   4307  O   LEU A 921      30.880  54.890  50.980  1.00  0.00           O
ATOM   4308  N   LEU A 922      31.140  55.880  53.000  1.00  0.00           N
ATOM   4309  HN  LEU A 922      30.620  56.280  53.750  1.00  0.00           H
ATOM   4310  CA  LEU A 922      32.450  56.420  52.680  1.00  0.00           C
ATOM   4311  HA  LEU A 922      32.380  57.060  51.800  1.00  0.00           H
ATOM   4312  CB  LEU A 922      32.820  57.390  53.880  1.00  0.00           C
ATOM   4313  HB1 LEU A 922      33.920  57.540  53.740  1.00  0.00           H
ATOM   4314  HB2 LEU A 922      32.710  56.680  54.720  1.00  0.00           H
ATOM   4315  CG  LEU A 922      31.980  58.680  53.980  1.00  0.00           C
ATOM   4316  HG  LEU A 922      30.910  58.440  54.110  1.00  0.00           H
ATOM   4317  CD1 LEU A 922      32.350  59.440  55.210  1.00  0.00           C
ATOM   4318 HD11 LEU A 922      32.400  58.900  56.180  1.00  0.00           H
ATOM   4319 HD12 LEU A 922      31.550  60.160  55.410  1.00  0.00           H
ATOM   4320 HD13 LEU A 922      33.330  59.960  55.200  1.00  0.00           H
ATOM   4321  CD2 LEU A 922      32.080  59.490  52.710  1.00  0.00           C
ATOM   4322 HD21 LEU A 922      31.430  60.400  52.810  1.00  0.00           H
ATOM   4323 HD22 LEU A 922      31.630  58.860  51.910  1.00  0.00           H
ATOM   4324 HD23 LEU A 922      33.150  59.780  52.620  1.00  0.00           H
ATOM   4325  C   LEU A 922      33.500  55.310  52.340  1.00  0.00           C
ATOM   4326  O   LEU A 922      34.170  55.460  51.360  1.00  0.00           O
ATOM   4327  N   CYS A 923      33.430  54.310  53.190  1.00  0.00           N
ATOM   4328  HN  CYS A 923      32.950  54.430  54.060  1.00  0.00           H
ATOM   4329  CA  CYS A 923      34.270  53.130  53.060  1.00  0.00           C
ATOM   4330  HA  CYS A 923      35.320  53.390  53.050  1.00  0.00           H
ATOM   4331  CB  CYS A 923      34.200  52.190  54.330  1.00  0.00           C
ATOM   4332  HB1 CYS A 923      33.170  51.790  54.370  1.00  0.00           H
ATOM   4333  HB2 CYS A 923      34.460  52.890  55.140  1.00  0.00           H
ATOM   4334  SG  CYS A 923      35.270  50.740  54.190  1.00  0.00           S
ATOM   4335  HG1 CYS A 923      34.880  50.480  52.940  1.00  0.00           H
ATOM   4336  C   CYS A 923      33.980  52.380  51.740  1.00  0.00           C
ATOM   4337  O   CYS A 923      34.890  51.950  51.040  1.00  0.00           O
ATOM   4338  N   THR A 924      32.690  52.270  51.330  1.00  0.00           N
ATOM   4339  HN  THR A 924      32.000  52.630  51.950  1.00  0.00           H
ATOM   4340  CA  THR A 924      32.220  51.400  50.190  1.00  0.00           C
ATOM   4341  HA  THR A 924      32.600  50.410  50.410  1.00  0.00           H
ATOM   4342  CB  THR A 924      30.660  51.350  50.180  1.00  0.00           C
ATOM   4343  HB  THR A 924      30.290  52.400  50.160  1.00  0.00           H
ATOM   4344  OG1 THR A 924      30.240  50.940  51.460  1.00  0.00           O
ATOM   4345  HG1 THR A 924      30.400  51.660  52.070  1.00  0.00           H
ATOM   4346  CG2 THR A 924      30.060  50.340  49.090  1.00  0.00           C
ATOM   4347 HG21 THR A 924      30.840  49.550  49.170  1.00  0.00           H
ATOM   4348 HG22 THR A 924      30.090  50.650  48.030  1.00  0.00           H
ATOM   4349 HG23 THR A 924      29.020  50.080  49.380  1.00  0.00           H
ATOM   4350  C   THR A 924      32.690  51.970  48.900  1.00  0.00           C
ATOM   4351  O   THR A 924      32.970  51.320  47.890  1.00  0.00           O
ATOM   4352  N   ILE A 925      32.970  53.350  48.880  1.00  0.00           N
ATOM   4353  HN  ILE A 925      32.870  53.750  49.790  1.00  0.00           H
ATOM   4354  CA  ILE A 925      33.550  54.110  47.730  1.00  0.00           C
ATOM   4355  HA  ILE A 925      33.010  53.840  46.840  1.00  0.00           H
ATOM   4356  CB  ILE A 925      33.630  55.650  47.930  1.00  0.00           C
ATOM   4357  HB  ILE A 925      34.140  55.890  48.900  1.00  0.00           H
ATOM   4358  CG2 ILE A 925      34.590  56.400  46.890  1.00  0.00           C
ATOM   4359 HG21 ILE A 925      35.640  56.210  47.180  1.00  0.00           H
ATOM   4360 HG22 ILE A 925      34.520  57.490  46.700  1.00  0.00           H
ATOM   4361 HG23 ILE A 925      34.300  56.010  45.890  1.00  0.00           H
ATOM   4362  CG1 ILE A 925      32.250  56.290  47.960  1.00  0.00           C
ATOM   4363 HG11 ILE A 925      31.600  55.700  48.640  1.00  0.00           H
ATOM   4364 HG12 ILE A 925      31.740  56.130  46.990  1.00  0.00           H
ATOM   4365  CD  ILE A 925      32.280  57.780  48.350  1.00  0.00           C
ATOM   4366  HD1 ILE A 925      33.100  57.980  49.060  1.00  0.00           H
ATOM   4367  HD2 ILE A 925      31.390  58.080  48.950  1.00  0.00           H
ATOM   4368  HD3 ILE A 925      32.570  58.380  47.460  1.00  0.00           H
ATOM   4369  C   ILE A 925      34.980  53.750  47.600  1.00  0.00           C
ATOM   4370  O   ILE A 925      35.480  53.620  46.520  1.00  0.00           O
ATOM   4371  N   LEU A 926      35.790  53.510  48.690  1.00  0.00           N
ATOM   4372  HN  LEU A 926      35.400  53.380  49.580  1.00  0.00           H
ATOM   4373  CA  LEU A 926      37.260  53.280  48.640  1.00  0.00           C
ATOM   4374  HA  LEU A 926      37.730  53.960  47.950  1.00  0.00           H
ATOM   4375  CB  LEU A 926      37.910  53.260  50.000  1.00  0.00           C
ATOM   4376  HB1 LEU A 926      38.980  52.980  49.920  1.00  0.00           H
ATOM   4377  HB2 LEU A 926      37.450  52.550  50.720  1.00  0.00           H
ATOM   4378  CG  LEU A 926      37.910  54.610  50.720  1.00  0.00           C
ATOM   4379  HG  LEU A 926      36.890  55.050  50.800  1.00  0.00           H
ATOM   4380  CD1 LEU A 926      38.520  54.470  52.120  1.00  0.00           C
ATOM   4381 HD11 LEU A 926      38.600  55.500  52.530  1.00  0.00           H
ATOM   4382 HD12 LEU A 926      39.550  54.090  51.950  1.00  0.00           H
ATOM   4383 HD13 LEU A 926      37.910  53.840  52.800  1.00  0.00           H
ATOM   4384  CD2 LEU A 926      38.620  55.720  49.920  1.00  0.00           C
ATOM   4385 HD21 LEU A 926      38.580  56.600  50.600  1.00  0.00           H
ATOM   4386 HD22 LEU A 926      38.130  55.910  48.940  1.00  0.00           H
ATOM   4387 HD23 LEU A 926      39.690  55.500  49.740  1.00  0.00           H
ATOM   4388  C   LEU A 926      37.410  51.880  48.040  1.00  0.00           C
ATOM   4389  O   LEU A 926      38.240  51.560  47.190  1.00  0.00           O
ATOM   4390  N   ILE A 927      36.570  50.960  48.560  1.00  0.00           N
ATOM   4391  HN  ILE A 927      35.980  51.230  49.320  1.00  0.00           H
ATOM   4392  CA  ILE A 927      36.490  49.550  48.120  1.00  0.00           C
ATOM   4393  HA  ILE A 927      37.520  49.240  47.960  1.00  0.00           H
ATOM   4394  CB  ILE A 927      35.560  48.690  48.990  1.00  0.00           C
ATOM   4395  HB  ILE A 927      34.530  49.060  48.850  1.00  0.00           H
ATOM   4396  CG2 ILE A 927      35.570  47.180  48.600  1.00  0.00           C
ATOM   4397 HG21 ILE A 927      36.620  46.830  48.540  1.00  0.00           H
ATOM   4398 HG22 ILE A 927      35.280  46.950  47.550  1.00  0.00           H
ATOM   4399 HG23 ILE A 927      34.890  46.500  49.160  1.00  0.00           H
ATOM   4400  CG1 ILE A 927      36.030  48.870  50.450  1.00  0.00           C
ATOM   4401 HG11 ILE A 927      36.060  49.950  50.740  1.00  0.00           H
ATOM   4402 HG12 ILE A 927      37.050  48.430  50.420  1.00  0.00           H
ATOM   4403  CD  ILE A 927      35.290  48.010  51.500  1.00  0.00           C
ATOM   4404  HD1 ILE A 927      35.270  46.920  51.280  1.00  0.00           H
ATOM   4405  HD2 ILE A 927      34.240  48.360  51.530  1.00  0.00           H
ATOM   4406  HD3 ILE A 927      35.760  48.190  52.490  1.00  0.00           H
ATOM   4407  C   ILE A 927      36.160  49.430  46.620  1.00  0.00           C
ATOM   4408  O   ILE A 927      36.780  48.670  45.940  1.00  0.00           O
ATOM   4409  N   PHE A 928      35.200  50.310  46.120  1.00  0.00           N
ATOM   4410  HN  PHE A 928      34.680  50.970  46.660  1.00  0.00           H
ATOM   4411  CA  PHE A 928      34.920  50.410  44.740  1.00  0.00           C
ATOM   4412  HA  PHE A 928      34.810  49.430  44.290  1.00  0.00           H
ATOM   4413  CB  PHE A 928      33.580  51.260  44.560  1.00  0.00           C
ATOM   4414  HB1 PHE A 928      33.490  52.060  45.320  1.00  0.00           H
ATOM   4415  HB2 PHE A 928      32.760  50.540  44.720  1.00  0.00           H
ATOM   4416  CG  PHE A 928      33.510  51.990  43.250  1.00  0.00           C
ATOM   4417  CD1 PHE A 928      32.970  51.310  42.140  1.00  0.00           C
ATOM   4418  HD1 PHE A 928      32.480  50.350  42.230  1.00  0.00           H
ATOM   4419  CE1 PHE A 928      32.820  51.950  40.890  1.00  0.00           C
ATOM   4420  HE1 PHE A 928      32.370  51.470  40.040  1.00  0.00           H
ATOM   4421  CZ  PHE A 928      33.090  53.310  40.860  1.00  0.00           C
ATOM   4422  HZ  PHE A 928      33.020  53.960  39.990  1.00  0.00           H
ATOM   4423  CD2 PHE A 928      33.890  53.350  43.180  1.00  0.00           C
ATOM   4424  HD2 PHE A 928      34.170  53.930  44.060  1.00  0.00           H
ATOM   4425  CE2 PHE A 928      33.590  54.020  42.000  1.00  0.00           C
ATOM   4426  HE2 PHE A 928      33.830  55.080  41.990  1.00  0.00           H
ATOM   4427  C   PHE A 928      36.120  50.850  43.880  1.00  0.00           C
ATOM   4428  O   PHE A 928      36.350  50.260  42.820  1.00  0.00           O
ATOM   4429  N   MET A 929      36.830  51.930  44.320  1.00  0.00           N
ATOM   4430  HN  MET A 929      36.680  52.400  45.170  1.00  0.00           H
ATOM   4431  CA  MET A 929      37.980  52.430  43.710  1.00  0.00           C
ATOM   4432  HA  MET A 929      37.790  52.720  42.690  1.00  0.00           H
ATOM   4433  CB  MET A 929      38.490  53.690  44.390  1.00  0.00           C
ATOM   4434  HB1 MET A 929      39.550  53.850  44.130  1.00  0.00           H
ATOM   4435  HB2 MET A 929      38.650  53.520  45.470  1.00  0.00           H
ATOM   4436  CG  MET A 929      37.680  55.060  44.360  1.00  0.00           C
ATOM   4437  HG1 MET A 929      38.240  55.810  44.950  1.00  0.00           H
ATOM   4438  HG2 MET A 929      36.710  54.880  44.870  1.00  0.00           H
ATOM   4439  SD  MET A 929      37.460  55.890  42.730  1.00  0.00           S
ATOM   4440  CE  MET A 929      39.240  56.030  42.200  1.00  0.00           C
ATOM   4441  HE1 MET A 929      39.800  55.110  42.460  1.00  0.00           H
ATOM   4442  HE2 MET A 929      39.690  56.880  42.770  1.00  0.00           H
ATOM   4443  HE3 MET A 929      39.330  56.290  41.130  1.00  0.00           H
ATOM   4444  C   MET A 929      39.120  51.460  43.500  1.00  0.00           C
ATOM   4445  O   MET A 929      39.500  51.130  42.410  1.00  0.00           O
ATOM   4446  N   ASP A 930      39.480  50.780  44.630  1.00  0.00           N
ATOM   4447  HN  ASP A 930      39.050  50.960  45.500  1.00  0.00           H
ATOM   4448  CA  ASP A 930      40.640  49.820  44.770  1.00  0.00           C
ATOM   4449  HA  ASP A 930      41.520  50.340  44.430  1.00  0.00           H
ATOM   4450  CB  ASP A 930      40.950  49.330  46.250  1.00  0.00           C
ATOM   4451  HB1 ASP A 930      40.140  48.730  46.700  1.00  0.00           H
ATOM   4452  HB2 ASP A 930      41.140  50.200  46.900  1.00  0.00           H
ATOM   4453  CG  ASP A 930      42.280  48.550  46.390  1.00  0.00           C
ATOM   4454  OD1 ASP A 930      42.650  48.180  47.560  1.00  0.00           O
ATOM   4455  OD2 ASP A 930      42.960  48.440  45.410  1.00  0.00           O
ATOM   4456  C   ASP A 930      40.350  48.610  43.830  1.00  0.00           C
ATOM   4457  O   ASP A 930      41.220  48.250  43.080  1.00  0.00           O
ATOM   4458  N   GLN A 931      39.120  48.030  43.870  1.00  0.00           N
ATOM   4459  HN  GLN A 931      38.440  48.330  44.540  1.00  0.00           H
ATOM   4460  CA  GLN A 931      38.810  46.890  43.190  1.00  0.00           C
ATOM   4461  HA  GLN A 931      39.570  46.210  43.540  1.00  0.00           H
ATOM   4462  CB  GLN A 931      37.350  46.270  43.590  1.00  0.00           C
ATOM   4463  HB1 GLN A 931      36.550  47.020  43.410  1.00  0.00           H
ATOM   4464  HB2 GLN A 931      37.550  46.060  44.660  1.00  0.00           H
ATOM   4465  CG  GLN A 931      36.960  44.940  42.810  1.00  0.00           C
ATOM   4466  HG1 GLN A 931      37.060  45.070  41.710  1.00  0.00           H
ATOM   4467  HG2 GLN A 931      35.940  44.550  43.010  1.00  0.00           H
ATOM   4468  CD  GLN A 931      37.840  43.780  43.250  1.00  0.00           C
ATOM   4469  OE1 GLN A 931      37.690  43.250  44.370  1.00  0.00           O
ATOM   4470  NE2 GLN A 931      38.810  43.380  42.400  1.00  0.00           N
ATOM   4471 HE21 GLN A 931      39.290  42.530  42.630  1.00  0.00           H
ATOM   4472 HE22 GLN A 931      39.090  44.040  41.700  1.00  0.00           H
ATOM   4473  C   GLN A 931      38.880  46.950  41.610  1.00  0.00           C
ATOM   4474  O   GLN A 931      39.360  46.040  40.900  1.00  0.00           O
ATOM   4475  N   GLN A 932      38.410  48.110  41.090  1.00  0.00           N
ATOM   4476  HN  GLN A 932      37.900  48.700  41.710  1.00  0.00           H
ATOM   4477  CA  GLN A 932      38.370  48.460  39.650  1.00  0.00           C
ATOM   4478  HA  GLN A 932      37.840  47.640  39.180  1.00  0.00           H
ATOM   4479  CB  GLN A 932      37.700  49.870  39.520  1.00  0.00           C
ATOM   4480  HB1 GLN A 932      38.220  50.550  38.810  1.00  0.00           H
ATOM   4481  HB2 GLN A 932      37.770  50.490  40.430  1.00  0.00           H
ATOM   4482  CG  GLN A 932      36.220  49.910  39.050  1.00  0.00           C
ATOM   4483  HG1 GLN A 932      36.160  49.840  37.950  1.00  0.00           H
ATOM   4484  HG2 GLN A 932      35.760  50.850  39.420  1.00  0.00           H
ATOM   4485  CD  GLN A 932      35.440  48.650  39.560  1.00  0.00           C
ATOM   4486  OE1 GLN A 932      35.040  47.840  38.750  1.00  0.00           O
ATOM   4487  NE2 GLN A 932      35.210  48.460  40.960  1.00  0.00           N
ATOM   4488 HE21 GLN A 932      35.450  49.240  41.550  1.00  0.00           H
ATOM   4489 HE22 GLN A 932      34.840  47.590  41.240  1.00  0.00           H
ATOM   4490  C   GLN A 932      39.730  48.500  39.080  1.00  0.00           C
ATOM   4491  O   GLN A 932      39.910  47.900  38.010  1.00  0.00           O
ATOM   4492  N   ILE A 933      40.680  49.070  39.850  1.00  0.00           N
ATOM   4493  HN  ILE A 933      40.410  49.690  40.570  1.00  0.00           H
ATOM   4494  CA  ILE A 933      42.010  49.230  39.300  1.00  0.00           C
ATOM   4495  HA  ILE A 933      41.810  49.510  38.280  1.00  0.00           H
ATOM   4496  CB  ILE A 933      42.780  50.260  40.110  1.00  0.00           C
ATOM   4497  HB  ILE A 933      42.630  49.980  41.180  1.00  0.00           H
ATOM   4498  CG2 ILE A 933      44.260  50.370  39.770  1.00  0.00           C
ATOM   4499 HG21 ILE A 933      44.720  49.370  39.810  1.00  0.00           H
ATOM   4500 HG22 ILE A 933      44.910  51.070  40.330  1.00  0.00           H
ATOM   4501 HG23 ILE A 933      44.290  50.700  38.700  1.00  0.00           H
ATOM   4502  CG1 ILE A 933      42.070  51.670  39.920  1.00  0.00           C
ATOM   4503 HG11 ILE A 933      40.970  51.570  39.850  1.00  0.00           H
ATOM   4504 HG12 ILE A 933      42.280  52.170  38.950  1.00  0.00           H
ATOM   4505  CD  ILE A 933      42.370  52.630  41.090  1.00  0.00           C
ATOM   4506  HD1 ILE A 933      42.230  52.140  42.080  1.00  0.00           H
ATOM   4507  HD2 ILE A 933      41.590  53.420  41.030  1.00  0.00           H
ATOM   4508  HD3 ILE A 933      43.430  52.960  41.110  1.00  0.00           H
ATOM   4509  C   ILE A 933      42.790  47.980  39.130  1.00  0.00           C
ATOM   4510  O   ILE A 933      43.390  47.710  38.050  1.00  0.00           O
ATOM   4511  N   THR A 934      42.730  47.070  40.120  1.00  0.00           N
ATOM   4512  HN  THR A 934      42.140  47.230  40.910  1.00  0.00           H
ATOM   4513  CA  THR A 934      43.270  45.720  39.930  1.00  0.00           C
ATOM   4514  HA  THR A 934      44.260  45.720  39.500  1.00  0.00           H
ATOM   4515  CB  THR A 934      43.400  44.950  41.250  1.00  0.00           C
ATOM   4516  HB  THR A 934      42.450  45.030  41.810  1.00  0.00           H
ATOM   4517  OG1 THR A 934      44.420  45.510  42.110  1.00  0.00           O
ATOM   4518  HG1 THR A 934      43.970  45.550  42.960  1.00  0.00           H
ATOM   4519  CG2 THR A 934      43.550  43.440  41.040  1.00  0.00           C
ATOM   4520 HG21 THR A 934      44.420  43.250  40.360  1.00  0.00           H
ATOM   4521 HG22 THR A 934      42.690  42.930  40.560  1.00  0.00           H
ATOM   4522 HG23 THR A 934      43.710  43.050  42.060  1.00  0.00           H
ATOM   4523  C   THR A 934      42.620  44.890  38.870  1.00  0.00           C
ATOM   4524  O   THR A 934      43.250  44.160  38.070  1.00  0.00           O
ATOM   4525  N   ALA A 935      41.310  44.950  38.760  1.00  0.00           N
ATOM   4526  HN  ALA A 935      40.840  45.650  39.300  1.00  0.00           H
ATOM   4527  CA  ALA A 935      40.490  44.280  37.770  1.00  0.00           C
ATOM   4528  HA  ALA A 935      40.790  43.250  37.930  1.00  0.00           H
ATOM   4529  CB  ALA A 935      39.050  44.550  38.180  1.00  0.00           C
ATOM   4530  HB1 ALA A 935      38.780  45.630  38.090  1.00  0.00           H
ATOM   4531  HB2 ALA A 935      38.980  44.410  39.280  1.00  0.00           H
ATOM   4532  HB3 ALA A 935      38.290  43.970  37.610  1.00  0.00           H
ATOM   4533  C   ALA A 935      40.750  44.590  36.300  1.00  0.00           C
ATOM   4534  O   ALA A 935      40.840  43.590  35.520  1.00  0.00           O
ATOM   4535  N   VAL A 936      41.000  45.850  35.920  1.00  0.00           N
ATOM   4536  HN  VAL A 936      40.660  46.580  36.490  1.00  0.00           H
ATOM   4537  CA  VAL A 936      41.490  46.320  34.670  1.00  0.00           C
ATOM   4538  HA  VAL A 936      40.890  45.950  33.850  1.00  0.00           H
ATOM   4539  CB  VAL A 936      41.640  47.880  34.710  1.00  0.00           C
ATOM   4540  HB  VAL A 936      41.910  48.200  35.740  1.00  0.00           H
ATOM   4541  CG1 VAL A 936      42.590  48.500  33.690  1.00  0.00           C
ATOM   4542 HG11 VAL A 936      42.350  48.190  32.650  1.00  0.00           H
ATOM   4543 HG12 VAL A 936      43.660  48.280  33.860  1.00  0.00           H
ATOM   4544 HG13 VAL A 936      42.540  49.610  33.730  1.00  0.00           H
ATOM   4545  CG2 VAL A 936      40.180  48.350  34.550  1.00  0.00           C
ATOM   4546 HG21 VAL A 936      39.430  47.780  35.140  1.00  0.00           H
ATOM   4547 HG22 VAL A 936      39.860  48.140  33.520  1.00  0.00           H
ATOM   4548 HG23 VAL A 936      40.010  49.430  34.720  1.00  0.00           H
ATOM   4549  C   VAL A 936      42.790  45.770  34.370  1.00  0.00           C
ATOM   4550  O   VAL A 936      43.000  45.280  33.250  1.00  0.00           O
ATOM   4551  N   ILE A 937      43.780  45.740  35.350  1.00  0.00           N
ATOM   4552  HN  ILE A 937      43.520  46.010  36.270  1.00  0.00           H
ATOM   4553  CA  ILE A 937      45.150  45.250  35.210  1.00  0.00           C
ATOM   4554  HA  ILE A 937      45.570  45.700  34.320  1.00  0.00           H
ATOM   4555  CB  ILE A 937      45.990  45.800  36.400  1.00  0.00           C
ATOM   4556  HB  ILE A 937      45.450  45.460  37.310  1.00  0.00           H
ATOM   4557  CG2 ILE A 937      47.350  45.060  36.340  1.00  0.00           C
ATOM   4558 HG21 ILE A 937      48.100  45.520  37.020  1.00  0.00           H
ATOM   4559 HG22 ILE A 937      47.720  45.150  35.300  1.00  0.00           H
ATOM   4560 HG23 ILE A 937      47.070  44.000  36.530  1.00  0.00           H
ATOM   4561  CG1 ILE A 937      46.200  47.230  36.350  1.00  0.00           C
ATOM   4562 HG11 ILE A 937      46.920  47.550  37.140  1.00  0.00           H
ATOM   4563 HG12 ILE A 937      45.300  47.840  36.550  1.00  0.00           H
ATOM   4564  CD  ILE A 937      46.800  47.760  34.990  1.00  0.00           C
ATOM   4565  HD1 ILE A 937      47.800  47.400  34.670  1.00  0.00           H
ATOM   4566  HD2 ILE A 937      46.980  48.860  35.100  1.00  0.00           H
ATOM   4567  HD3 ILE A 937      46.040  47.740  34.180  1.00  0.00           H
ATOM   4568  C   ILE A 937      45.130  43.730  34.960  1.00  0.00           C
ATOM   4569  O   ILE A 937      45.860  43.270  34.100  1.00  0.00           O
ATOM   4570  N   ILE A 938      44.320  42.950  35.620  1.00  0.00           N
ATOM   4571  HN  ILE A 938      43.780  43.280  36.400  1.00  0.00           H
ATOM   4572  CA  ILE A 938      44.240  41.550  35.240  1.00  0.00           C
ATOM   4573  HA  ILE A 938      45.250  41.170  35.070  1.00  0.00           H
ATOM   4574  CB  ILE A 938      43.780  40.610  36.360  1.00  0.00           C
ATOM   4575  HB  ILE A 938      44.550  40.620  37.150  1.00  0.00           H
ATOM   4576  CG2 ILE A 938      42.380  41.010  36.870  1.00  0.00           C
ATOM   4577 HG21 ILE A 938      41.940  40.260  37.560  1.00  0.00           H
ATOM   4578 HG22 ILE A 938      41.630  41.070  36.040  1.00  0.00           H
ATOM   4579 HG23 ILE A 938      42.400  41.990  37.380  1.00  0.00           H
ATOM   4580  CG1 ILE A 938      43.790  39.080  35.940  1.00  0.00           C
ATOM   4581 HG11 ILE A 938      44.620  38.880  35.240  1.00  0.00           H
ATOM   4582 HG12 ILE A 938      42.790  38.770  35.560  1.00  0.00           H
ATOM   4583  CD  ILE A 938      44.040  38.210  37.110  1.00  0.00           C
ATOM   4584  HD1 ILE A 938      45.030  38.340  37.610  1.00  0.00           H
ATOM   4585  HD2 ILE A 938      44.090  37.150  36.770  1.00  0.00           H
ATOM   4586  HD3 ILE A 938      43.320  38.300  37.940  1.00  0.00           H
ATOM   4587  C   ILE A 938      43.470  41.220  33.970  1.00  0.00           C
ATOM   4588  O   ILE A 938      43.820  40.200  33.330  1.00  0.00           O
ATOM   4589  N   ASN A 939      42.530  42.090  33.520  1.00  0.00           N
ATOM   4590  HN  ASN A 939      42.260  42.910  34.010  1.00  0.00           H
ATOM   4591  CA  ASN A 939      41.740  41.820  32.320  1.00  0.00           C
ATOM   4592  HA  ASN A 939      41.710  40.750  32.120  1.00  0.00           H
ATOM   4593  CB  ASN A 939      40.310  42.230  32.700  1.00  0.00           C
ATOM   4594  HB1 ASN A 939      40.380  43.320  32.880  1.00  0.00           H
ATOM   4595  HB2 ASN A 939      39.920  41.740  33.620  1.00  0.00           H
ATOM   4596  CG  ASN A 939      39.210  41.900  31.640  1.00  0.00           C
ATOM   4597  OD1 ASN A 939      39.350  41.360  30.520  1.00  0.00           O
ATOM   4598  ND2 ASN A 939      37.990  42.120  32.150  1.00  0.00           N
ATOM   4599 HD21 ASN A 939      37.850  42.600  33.010  1.00  0.00           H
ATOM   4600 HD22 ASN A 939      37.210  41.950  31.550  1.00  0.00           H
ATOM   4601  C   ASN A 939      42.460  42.510  31.020  1.00  0.00           C
ATOM   4602  O   ASN A 939      41.750  42.860  30.110  1.00  0.00           O
ATOM   4603  N   ARG A 940      43.790  42.870  30.990  1.00  0.00           N
ATOM   4604  HN  ARG A 940      44.390  42.510  31.700  1.00  0.00           H
ATOM   4605  CA  ARG A 940      44.490  43.380  29.740  1.00  0.00           C
ATOM   4606  HA  ARG A 940      44.000  44.310  29.550  1.00  0.00           H
ATOM   4607  CB  ARG A 940      46.070  43.700  29.890  1.00  0.00           C
ATOM   4608  HB1 ARG A 940      46.430  43.960  28.880  1.00  0.00           H
ATOM   4609  HB2 ARG A 940      46.440  42.670  30.040  1.00  0.00           H
ATOM   4610  CG  ARG A 940      46.470  44.800  30.940  1.00  0.00           C
ATOM   4611  HG1 ARG A 940      47.550  44.750  31.140  1.00  0.00           H
ATOM   4612  HG2 ARG A 940      45.840  44.580  31.840  1.00  0.00           H
ATOM   4613  CD  ARG A 940      46.080  46.260  30.710  1.00  0.00           C
ATOM   4614  HD1 ARG A 940      46.420  46.520  29.690  1.00  0.00           H
ATOM   4615  HD2 ARG A 940      46.630  46.880  31.460  1.00  0.00           H
ATOM   4616  NE  ARG A 940      44.580  46.550  30.840  1.00  0.00           N
ATOM   4617  HE  ARG A 940      44.010  46.020  31.460  1.00  0.00           H
ATOM   4618  CZ  ARG A 940      43.950  47.550  30.300  1.00  0.00           C
ATOM   4619  NH1 ARG A 940      42.700  47.490  30.220  1.00  0.00           N
ATOM   4620 HH11 ARG A 940      42.270  46.630  30.440  1.00  0.00           H
ATOM   4621 HH12 ARG A 940      42.250  48.070  29.550  1.00  0.00           H
ATOM   4622  NH2 ARG A 940      44.640  48.620  29.860  1.00  0.00           N
ATOM   4623 HH21 ARG A 940      45.630  48.610  30.010  1.00  0.00           H
ATOM   4624 HH22 ARG A 940      44.250  49.220  29.170  1.00  0.00           H
ATOM   4625  C   ARG A 940      44.340  42.380  28.510  1.00  0.00           C
ATOM   4626  O   ARG A 940      44.170  41.160  28.790  1.00  0.00           O
ATOM   4627  N   LYS A 941      44.440  42.780  27.210  1.00  0.00           N
ATOM   4628  HN  LYS A 941      44.630  43.760  27.160  1.00  0.00           H
ATOM   4629  CA  LYS A 941      44.280  41.880  26.030  1.00  0.00           C
ATOM   4630  HA  LYS A 941      43.300  41.500  26.270  1.00  0.00           H
ATOM   4631  CB  LYS A 941      44.400  42.710  24.680  1.00  0.00           C
ATOM   4632  HB1 LYS A 941      43.530  43.400  24.720  1.00  0.00           H
ATOM   4633  HB2 LYS A 941      44.270  42.020  23.810  1.00  0.00           H
ATOM   4634  CG  LYS A 941      45.690  43.510  24.280  1.00  0.00           C
ATOM   4635  HG1 LYS A 941      46.520  42.830  24.030  1.00  0.00           H
ATOM   4636  HG2 LYS A 941      45.950  44.200  25.110  1.00  0.00           H
ATOM   4637  CD  LYS A 941      45.340  44.290  23.020  1.00  0.00           C
ATOM   4638  HD1 LYS A 941      44.600  45.090  23.240  1.00  0.00           H
ATOM   4639  HD2 LYS A 941      44.900  43.630  22.250  1.00  0.00           H
ATOM   4640  CE  LYS A 941      46.540  44.920  22.500  1.00  0.00           C
ATOM   4641  HE1 LYS A 941      47.320  44.220  22.130  1.00  0.00           H
ATOM   4642  HE2 LYS A 941      47.000  45.430  23.370  1.00  0.00           H
ATOM   4643  NZ  LYS A 941      46.310  45.950  21.510  1.00  0.00           N
ATOM   4644  HZ1 LYS A 941      46.000  46.880  21.850  1.00  0.00           H
ATOM   4645  HZ2 LYS A 941      45.690  45.680  20.710  1.00  0.00           H
ATOM   4646  HZ3 LYS A 941      47.180  46.120  20.960  1.00  0.00           H
ATOM   4647  C   LYS A 941      45.190  40.650  25.970  1.00  0.00           C
ATOM   4648  O   LYS A 941      44.670  39.530  25.690  1.00  0.00           O
ATOM   4649  N   GLU A 942      46.470  40.790  26.180  1.00  0.00           N
ATOM   4650  HN  GLU A 942      46.850  41.670  26.450  1.00  0.00           H
ATOM   4651  CA  GLU A 942      47.340  39.600  25.960  1.00  0.00           C
ATOM   4652  HA  GLU A 942      46.860  38.880  25.320  1.00  0.00           H
ATOM   4653  CB  GLU A 942      48.620  40.220  25.360  1.00  0.00           C
ATOM   4654  HB1 GLU A 942      49.390  39.460  25.610  1.00  0.00           H
ATOM   4655  HB2 GLU A 942      48.840  41.200  25.820  1.00  0.00           H
ATOM   4656  CG  GLU A 942      48.660  40.450  23.870  1.00  0.00           C
ATOM   4657  HG1 GLU A 942      49.690  40.540  23.470  1.00  0.00           H
ATOM   4658  HG2 GLU A 942      48.140  41.430  23.790  1.00  0.00           H
ATOM   4659  CD  GLU A 942      47.780  39.460  23.120  1.00  0.00           C
ATOM   4660  OE1 GLU A 942      46.650  39.750  22.710  1.00  0.00           O
ATOM   4661  OE2 GLU A 942      48.280  38.300  23.040  1.00  0.00           O
ATOM   4662  C   GLU A 942      47.580  38.720  27.160  1.00  0.00           C
ATOM   4663  O   GLU A 942      48.400  37.760  27.060  1.00  0.00           O
ATOM   4664  N   HSD A 943      46.870  39.070  28.240  1.00  0.00           N
ATOM   4665  HN  HSD A 943      46.330  39.900  28.100  1.00  0.00           H
ATOM   4666  CA  HSD A 943      46.770  38.190  29.420  1.00  0.00           C
ATOM   4667  HA  HSD A 943      47.710  37.800  29.770  1.00  0.00           H
ATOM   4668  CB  HSD A 943      46.200  39.060  30.590  1.00  0.00           C
ATOM   4669  HB1 HSD A 943      46.260  38.410  31.490  1.00  0.00           H
ATOM   4670  HB2 HSD A 943      45.150  39.330  30.330  1.00  0.00           H
ATOM   4671  ND1 HSD A 943      46.630  40.960  32.100  1.00  0.00           N
ATOM   4672  HD1 HSD A 943      45.780  40.850  32.610  1.00  0.00           H
ATOM   4673  CG  HSD A 943      47.080  40.210  31.010  1.00  0.00           C
ATOM   4674  CE1 HSD A 943      47.640  41.810  32.460  1.00  0.00           C
ATOM   4675  HE1 HSD A 943      47.590  42.590  33.220  1.00  0.00           H
ATOM   4676  NE2 HSD A 943      48.720  41.680  31.710  1.00  0.00           N
ATOM   4677  CD2 HSD A 943      48.360  40.660  30.790  1.00  0.00           C
ATOM   4678  HD2 HSD A 943      48.990  40.350  29.960  1.00  0.00           H
ATOM   4679  C   HSD A 943      45.830  37.010  29.170  1.00  0.00           C
ATOM   4680  O   HSD A 943      45.950  35.960  29.830  1.00  0.00           O
ATOM   4681  N   LYS A 944      44.880  37.160  28.190  1.00  0.00           N
ATOM   4682  HN  LYS A 944      44.940  38.050  27.760  1.00  0.00           H
ATOM   4683  CA  LYS A 944      43.980  36.140  27.580  1.00  0.00           C
ATOM   4684  HA  LYS A 944      43.290  36.780  27.040  1.00  0.00           H
ATOM   4685  CB  LYS A 944      44.760  35.250  26.610  1.00  0.00           C
ATOM   4686  HB1 LYS A 944      44.250  34.370  26.160  1.00  0.00           H
ATOM   4687  HB2 LYS A 944      45.750  35.030  27.080  1.00  0.00           H
ATOM   4688  CG  LYS A 944      44.960  35.980  25.270  1.00  0.00           C
ATOM   4689  HG1 LYS A 944      45.240  37.040  25.430  1.00  0.00           H
ATOM   4690  HG2 LYS A 944      43.960  36.040  24.800  1.00  0.00           H
ATOM   4691  CD  LYS A 944      45.960  35.210  24.430  1.00  0.00           C
ATOM   4692  HD1 LYS A 944      45.600  34.160  24.380  1.00  0.00           H
ATOM   4693  HD2 LYS A 944      47.010  35.240  24.780  1.00  0.00           H
ATOM   4694  CE  LYS A 944      46.080  35.730  22.930  1.00  0.00           C
ATOM   4695  HE1 LYS A 944      45.440  35.090  22.270  1.00  0.00           H
ATOM   4696  HE2 LYS A 944      47.130  35.570  22.630  1.00  0.00           H
ATOM   4697  NZ  LYS A 944      45.730  37.150  22.680  1.00  0.00           N
ATOM   4698  HZ1 LYS A 944      45.730  37.330  21.650  1.00  0.00           H
ATOM   4699  HZ2 LYS A 944      46.560  37.720  22.950  1.00  0.00           H
ATOM   4700  HZ3 LYS A 944      44.870  37.530  23.100  1.00  0.00           H
ATOM   4701  C   LYS A 944      43.150  35.170  28.470  1.00  0.00           C
ATOM   4702  O   LYS A 944      43.290  33.960  28.450  1.00  0.00           O
ATOM   4703  N   LEU A 945      42.120  35.800  29.080  1.00  0.00           N
ATOM   4704  HN  LEU A 945      42.010  36.790  29.030  1.00  0.00           H
ATOM   4705  CA  LEU A 945      41.270  35.080  30.010  1.00  0.00           C
ATOM   4706  HA  LEU A 945      41.890  34.310  30.440  1.00  0.00           H
ATOM   4707  CB  LEU A 945      40.680  36.130  31.030  1.00  0.00           C
ATOM   4708  HB1 LEU A 945      39.950  35.550  31.640  1.00  0.00           H
ATOM   4709  HB2 LEU A 945      40.060  36.820  30.420  1.00  0.00           H
ATOM   4710  CG  LEU A 945      41.680  36.880  31.870  1.00  0.00           C
ATOM   4711  HG  LEU A 945      42.240  37.550  31.200  1.00  0.00           H
ATOM   4712  CD1 LEU A 945      40.830  37.690  32.890  1.00  0.00           C
ATOM   4713 HD11 LEU A 945      41.470  38.440  33.400  1.00  0.00           H
ATOM   4714 HD12 LEU A 945      40.410  37.020  33.670  1.00  0.00           H
ATOM   4715 HD13 LEU A 945      40.110  38.360  32.350  1.00  0.00           H
ATOM   4716  CD2 LEU A 945      42.680  36.060  32.620  1.00  0.00           C
ATOM   4717 HD21 LEU A 945      42.100  35.330  33.230  1.00  0.00           H
ATOM   4718 HD22 LEU A 945      43.270  36.600  33.400  1.00  0.00           H
ATOM   4719 HD23 LEU A 945      43.420  35.580  31.950  1.00  0.00           H
ATOM   4720  C   LEU A 945      40.120  34.520  29.260  1.00  0.00           C
ATOM   4721  O   LEU A 945      39.660  35.050  28.180  1.00  0.00           O
ATOM   4722  N   LYS A 946      39.680  33.300  29.710  1.00  0.00           N
ATOM   4723  HN  LYS A 946      40.080  32.800  30.470  1.00  0.00           H
ATOM   4724  CA  LYS A 946      38.580  32.570  29.140  1.00  0.00           C
ATOM   4725  HA  LYS A 946      38.030  33.270  28.520  1.00  0.00           H
ATOM   4726  CB  LYS A 946      39.040  31.390  28.310  1.00  0.00           C
ATOM   4727  HB1 LYS A 946      38.250  30.830  27.760  1.00  0.00           H
ATOM   4728  HB2 LYS A 946      39.510  30.700  29.040  1.00  0.00           H
ATOM   4729  CG  LYS A 946      40.220  31.680  27.340  1.00  0.00           C
ATOM   4730  HG1 LYS A 946      40.810  32.420  27.910  1.00  0.00           H
ATOM   4731  HG2 LYS A 946      39.930  32.210  26.410  1.00  0.00           H
ATOM   4732  CD  LYS A 946      41.050  30.370  27.040  1.00  0.00           C
ATOM   4733  HD1 LYS A 946      41.240  29.870  28.020  1.00  0.00           H
ATOM   4734  HD2 LYS A 946      41.990  30.810  26.640  1.00  0.00           H
ATOM   4735  CE  LYS A 946      40.370  29.420  26.120  1.00  0.00           C
ATOM   4736  HE1 LYS A 946      39.890  29.900  25.250  1.00  0.00           H
ATOM   4737  HE2 LYS A 946      39.510  28.920  26.620  1.00  0.00           H
ATOM   4738  NZ  LYS A 946      41.360  28.400  25.720  1.00  0.00           N
ATOM   4739  HZ1 LYS A 946      42.220  28.820  25.340  1.00  0.00           H
ATOM   4740  HZ2 LYS A 946      40.910  27.850  24.950  1.00  0.00           H
ATOM   4741  HZ3 LYS A 946      41.540  27.790  26.550  1.00  0.00           H
ATOM   4742  C   LYS A 946      37.660  32.080  30.290  1.00  0.00           C
ATOM   4743  O   LYS A 946      36.420  32.150  30.220  1.00  0.00           O
ATOM   4744  N   LYS A 947      38.170  31.700  31.440  1.00  0.00           N
ATOM   4745  HN  LYS A 947      39.150  31.680  31.630  1.00  0.00           H
ATOM   4746  CA  LYS A 947      37.280  31.280  32.500  1.00  0.00           C
ATOM   4747  HA  LYS A 947      36.360  30.850  32.120  1.00  0.00           H
ATOM   4748  CB  LYS A 947      37.820  30.150  33.530  1.00  0.00           C
ATOM   4749  HB1 LYS A 947      37.210  30.060  34.450  1.00  0.00           H
ATOM   4750  HB2 LYS A 947      38.820  30.550  33.830  1.00  0.00           H
ATOM   4751  CG  LYS A 947      37.860  28.760  32.950  1.00  0.00           C
ATOM   4752  HG1 LYS A 947      38.200  28.790  31.890  1.00  0.00           H
ATOM   4753  HG2 LYS A 947      36.880  28.240  32.930  1.00  0.00           H
ATOM   4754  CD  LYS A 947      38.830  27.890  33.840  1.00  0.00           C
ATOM   4755  HD1 LYS A 947      38.470  27.800  34.880  1.00  0.00           H
ATOM   4756  HD2 LYS A 947      39.810  28.420  33.900  1.00  0.00           H
ATOM   4757  CE  LYS A 947      38.950  26.460  33.230  1.00  0.00           C
ATOM   4758  HE1 LYS A 947      39.590  26.520  32.330  1.00  0.00           H
ATOM   4759  HE2 LYS A 947      37.980  25.950  33.020  1.00  0.00           H
ATOM   4760  NZ  LYS A 947      39.750  25.570  34.150  1.00  0.00           N
ATOM   4761  HZ1 LYS A 947      40.650  26.060  34.280  1.00  0.00           H
ATOM   4762  HZ2 LYS A 947      39.900  24.690  33.640  1.00  0.00           H
ATOM   4763  HZ3 LYS A 947      39.150  25.430  34.990  1.00  0.00           H
ATOM   4764  C   LYS A 947      36.660  32.430  33.190  1.00  0.00           C
ATOM   4765  O   LYS A 947      35.580  32.270  33.770  1.00  0.00           O
ATOM   4766  N   GLY A 948      37.380  33.590  33.180  1.00  0.00           N
ATOM   4767  HN  GLY A 948      38.340  33.620  32.890  1.00  0.00           H
ATOM   4768  CA  GLY A 948      36.770  34.990  33.270  1.00  0.00           C
ATOM   4769  HA1 GLY A 948      35.990  35.110  32.530  1.00  0.00           H
ATOM   4770  HA2 GLY A 948      37.540  35.740  33.090  1.00  0.00           H
ATOM   4771  C   GLY A 948      36.060  35.290  34.570  1.00  0.00           C
ATOM   4772  O   GLY A 948      36.580  34.910  35.610  1.00  0.00           O
ATOM   4773  N   ALA A 949      34.880  35.900  34.460  1.00  0.00           N
ATOM   4774  HN  ALA A 949      34.440  36.110  33.590  1.00  0.00           H
ATOM   4775  CA  ALA A 949      33.920  36.170  35.440  1.00  0.00           C
ATOM   4776  HA  ALA A 949      33.180  35.390  35.390  1.00  0.00           H
ATOM   4777  CB  ALA A 949      34.490  36.240  36.890  1.00  0.00           C
ATOM   4778  HB1 ALA A 949      35.420  36.820  37.090  1.00  0.00           H
ATOM   4779  HB2 ALA A 949      34.800  35.260  37.300  1.00  0.00           H
ATOM   4780  HB3 ALA A 949      33.710  36.540  37.640  1.00  0.00           H
ATOM   4781  C   ALA A 949      33.360  37.460  35.280  1.00  0.00           C
ATOM   4782  O   ALA A 949      33.990  38.320  34.740  1.00  0.00           O
ATOM   4783  N   GLY A 950      32.110  37.650  35.740  1.00  0.00           N
ATOM   4784  HN  GLY A 950      31.500  36.890  35.940  1.00  0.00           H
ATOM   4785  CA  GLY A 950      31.470  38.990  35.830  1.00  0.00           C
ATOM   4786  HA1 GLY A 950      30.650  38.810  36.520  1.00  0.00           H
ATOM   4787  HA2 GLY A 950      31.110  39.230  34.850  1.00  0.00           H
ATOM   4788  C   GLY A 950      32.200  40.200  36.350  1.00  0.00           C
ATOM   4789  O   GLY A 950      32.890  40.050  37.360  1.00  0.00           O
ATOM   4790  N   TYR A 951      32.070  41.420  35.790  1.00  0.00           N
ATOM   4791  HN  TYR A 951      31.510  41.530  34.960  1.00  0.00           H
ATOM   4792  CA  TYR A 951      32.660  42.690  36.260  1.00  0.00           C
ATOM   4793  HA  TYR A 951      33.720  42.550  36.330  1.00  0.00           H
ATOM   4794  CB  TYR A 951      32.240  43.740  35.200  1.00  0.00           C
ATOM   4795  HB1 TYR A 951      32.120  44.790  35.540  1.00  0.00           H
ATOM   4796  HB2 TYR A 951      31.220  43.530  34.820  1.00  0.00           H
ATOM   4797  CG  TYR A 951      33.170  43.770  34.080  1.00  0.00           C
ATOM   4798  CD1 TYR A 951      34.530  43.990  34.310  1.00  0.00           C
ATOM   4799  HD1 TYR A 951      34.910  44.150  35.310  1.00  0.00           H
ATOM   4800  CE1 TYR A 951      35.470  44.040  33.300  1.00  0.00           C
ATOM   4801  HE1 TYR A 951      36.530  44.160  33.560  1.00  0.00           H
ATOM   4802  CZ  TYR A 951      35.040  43.920  31.990  1.00  0.00           C
ATOM   4803  OH  TYR A 951      36.040  44.060  30.950  1.00  0.00           O
ATOM   4804  HH  TYR A 951      36.930  44.120  31.310  1.00  0.00           H
ATOM   4805  CD2 TYR A 951      32.770  43.650  32.700  1.00  0.00           C
ATOM   4806  HD2 TYR A 951      31.740  43.430  32.460  1.00  0.00           H
ATOM   4807  CE2 TYR A 951      33.700  43.640  31.660  1.00  0.00           C
ATOM   4808  HE2 TYR A 951      33.220  43.570  30.700  1.00  0.00           H
ATOM   4809  C   TYR A 951      32.200  43.170  37.640  1.00  0.00           C
ATOM   4810  O   TYR A 951      32.830  44.020  38.210  1.00  0.00           O
ATOM   4811  N   HSD A 952      31.040  42.670  38.190  1.00  0.00           N
ATOM   4812  HN  HSD A 952      30.400  42.110  37.680  1.00  0.00           H
ATOM   4813  CA  HSD A 952      30.790  43.020  39.610  1.00  0.00           C
ATOM   4814  HA  HSD A 952      31.480  43.760  39.980  1.00  0.00           H
ATOM   4815  CB  HSD A 952      29.340  43.690  39.880  1.00  0.00           C
ATOM   4816  HB1 HSD A 952      29.310  44.640  39.290  1.00  0.00           H
ATOM   4817  HB2 HSD A 952      29.210  43.800  40.970  1.00  0.00           H
ATOM   4818  ND1 HSD A 952      27.290  43.250  38.210  1.00  0.00           N
ATOM   4819  HD1 HSD A 952      27.290  44.110  37.690  1.00  0.00           H
ATOM   4820  CG  HSD A 952      28.110  42.950  39.220  1.00  0.00           C
ATOM   4821  CE1 HSD A 952      26.300  42.340  38.160  1.00  0.00           C
ATOM   4822  HE1 HSD A 952      25.410  42.400  37.540  1.00  0.00           H
ATOM   4823  NE2 HSD A 952      26.520  41.380  39.060  1.00  0.00           N
ATOM   4824  CD2 HSD A 952      27.640  41.840  39.800  1.00  0.00           C
ATOM   4825  HD2 HSD A 952      28.070  41.290  40.620  1.00  0.00           H
ATOM   4826  C   HSD A 952      30.880  41.790  40.520  1.00  0.00           C
ATOM   4827  O   HSD A 952      30.830  41.860  41.700  1.00  0.00           O
ATOM   4828  N   LEU A 953      31.190  40.600  39.980  1.00  0.00           N
ATOM   4829  HN  LEU A 953      31.350  40.410  39.010  1.00  0.00           H
ATOM   4830  CA  LEU A 953      31.290  39.400  40.830  1.00  0.00           C
ATOM   4831  HA  LEU A 953      30.390  39.440  41.450  1.00  0.00           H
ATOM   4832  CB  LEU A 953      31.230  38.080  40.020  1.00  0.00           C
ATOM   4833  HB1 LEU A 953      32.240  37.620  40.040  1.00  0.00           H
ATOM   4834  HB2 LEU A 953      31.040  38.260  38.930  1.00  0.00           H
ATOM   4835  CG  LEU A 953      30.170  37.090  40.430  1.00  0.00           C
ATOM   4836  HG  LEU A 953      30.310  36.890  41.520  1.00  0.00           H
ATOM   4837  CD1 LEU A 953      28.710  37.690  40.370  1.00  0.00           C
ATOM   4838 HD11 LEU A 953      28.470  37.920  39.320  1.00  0.00           H
ATOM   4839 HD12 LEU A 953      28.650  38.680  40.850  1.00  0.00           H
ATOM   4840 HD13 LEU A 953      27.920  37.070  40.840  1.00  0.00           H
ATOM   4841  CD2 LEU A 953      30.270  35.770  39.730  1.00  0.00           C
ATOM   4842 HD21 LEU A 953      29.360  35.190  40.030  1.00  0.00           H
ATOM   4843 HD22 LEU A 953      31.150  35.170  40.020  1.00  0.00           H
ATOM   4844 HD23 LEU A 953      30.520  35.880  38.650  1.00  0.00           H
ATOM   4845  C   LEU A 953      32.410  39.430  41.860  1.00  0.00           C
ATOM   4846  O   LEU A 953      32.360  38.960  43.010  1.00  0.00           O
ATOM   4847  N   ASP A 954      33.570  39.980  41.490  1.00  0.00           N
ATOM   4848  HN  ASP A 954      33.740  40.100  40.510  1.00  0.00           H
ATOM   4849  CA  ASP A 954      34.680  40.330  42.440  1.00  0.00           C
ATOM   4850  HA  ASP A 954      35.120  39.440  42.860  1.00  0.00           H
ATOM   4851  CB  ASP A 954      35.860  41.000  41.780  1.00  0.00           C
ATOM   4852  HB1 ASP A 954      36.350  40.230  41.150  1.00  0.00           H
ATOM   4853  HB2 ASP A 954      36.610  41.330  42.530  1.00  0.00           H
ATOM   4854  CG  ASP A 954      35.570  42.150  40.850  1.00  0.00           C
ATOM   4855  OD1 ASP A 954      34.580  42.790  40.740  1.00  0.00           O
ATOM   4856  OD2 ASP A 954      36.580  42.320  39.910  1.00  0.00           O
ATOM   4857  HD2 ASP A 954      36.520  43.170  39.450  1.00  0.00           H
ATOM   4858  C   ASP A 954      34.120  41.210  43.650  1.00  0.00           C
ATOM   4859  O   ASP A 954      34.150  40.890  44.810  1.00  0.00           O
ATOM   4860  N   LEU A 955      33.450  42.350  43.270  1.00  0.00           N
ATOM   4861  HN  LEU A 955      33.360  42.500  42.300  1.00  0.00           H
ATOM   4862  CA  LEU A 955      32.820  43.370  44.080  1.00  0.00           C
ATOM   4863  HA  LEU A 955      33.480  43.860  44.790  1.00  0.00           H
ATOM   4864  CB  LEU A 955      32.270  44.640  43.250  1.00  0.00           C
ATOM   4865  HB1 LEU A 955      31.570  44.170  42.510  1.00  0.00           H
ATOM   4866  HB2 LEU A 955      33.040  45.130  42.620  1.00  0.00           H
ATOM   4867  CG  LEU A 955      31.400  45.700  44.060  1.00  0.00           C
ATOM   4868  HG  LEU A 955      30.750  45.220  44.830  1.00  0.00           H
ATOM   4869  CD1 LEU A 955      32.140  46.700  44.960  1.00  0.00           C
ATOM   4870 HD11 LEU A 955      32.300  46.160  45.920  1.00  0.00           H
ATOM   4871 HD12 LEU A 955      31.460  47.530  45.290  1.00  0.00           H
ATOM   4872 HD13 LEU A 955      33.110  47.060  44.550  1.00  0.00           H
ATOM   4873  CD2 LEU A 955      30.500  46.470  43.070  1.00  0.00           C
ATOM   4874 HD21 LEU A 955      31.170  46.900  42.290  1.00  0.00           H
ATOM   4875 HD22 LEU A 955      30.000  47.320  43.560  1.00  0.00           H
ATOM   4876 HD23 LEU A 955      29.710  45.840  42.610  1.00  0.00           H
ATOM   4877  C   LEU A 955      31.680  42.730  44.990  1.00  0.00           C
ATOM   4878  O   LEU A 955      31.630  42.970  46.230  1.00  0.00           O
ATOM   4879  N   LEU A 956      30.850  41.870  44.420  1.00  0.00           N
ATOM   4880  HN  LEU A 956      30.990  41.570  43.490  1.00  0.00           H
ATOM   4881  CA  LEU A 956      29.880  41.090  45.180  1.00  0.00           C
ATOM   4882  HA  LEU A 956      29.330  41.790  45.790  1.00  0.00           H
ATOM   4883  CB  LEU A 956      28.930  40.350  44.240  1.00  0.00           C
ATOM   4884  HB1 LEU A 956      29.550  39.740  43.540  1.00  0.00           H
ATOM   4885  HB2 LEU A 956      28.360  41.170  43.740  1.00  0.00           H
ATOM   4886  CG  LEU A 956      27.890  39.440  44.940  1.00  0.00           C
ATOM   4887  HG  LEU A 956      28.380  38.610  45.480  1.00  0.00           H
ATOM   4888  CD1 LEU A 956      27.020  40.110  45.950  1.00  0.00           C
ATOM   4889 HD11 LEU A 956      27.680  40.410  46.790  1.00  0.00           H
ATOM   4890 HD12 LEU A 956      26.270  39.420  46.400  1.00  0.00           H
ATOM   4891 HD13 LEU A 956      26.430  40.950  45.530  1.00  0.00           H
ATOM   4892  CD2 LEU A 956      27.110  38.850  43.830  1.00  0.00           C
ATOM   4893 HD21 LEU A 956      26.480  39.640  43.360  1.00  0.00           H
ATOM   4894 HD22 LEU A 956      26.460  38.040  44.240  1.00  0.00           H
ATOM   4895 HD23 LEU A 956      27.750  38.350  43.060  1.00  0.00           H
ATOM   4896  C   LEU A 956      30.530  40.140  46.190  1.00  0.00           C
ATOM   4897  O   LEU A 956      30.170  40.040  47.350  1.00  0.00           O
ATOM   4898  N   MET A 957      31.600  39.480  45.780  1.00  0.00           N
ATOM   4899  HN  MET A 957      31.900  39.570  44.830  1.00  0.00           H
ATOM   4900  CA  MET A 957      32.270  38.540  46.650  1.00  0.00           C
ATOM   4901  HA  MET A 957      31.520  37.920  47.120  1.00  0.00           H
ATOM   4902  CB  MET A 957      33.180  37.550  45.890  1.00  0.00           C
ATOM   4903  HB1 MET A 957      33.880  37.010  46.560  1.00  0.00           H
ATOM   4904  HB2 MET A 957      33.820  38.320  45.410  1.00  0.00           H
ATOM   4905  CG  MET A 957      32.320  36.630  44.940  1.00  0.00           C
ATOM   4906  HG1 MET A 957      33.100  36.220  44.270  1.00  0.00           H
ATOM   4907  HG2 MET A 957      31.660  37.260  44.330  1.00  0.00           H
ATOM   4908  SD  MET A 957      31.280  35.360  45.680  1.00  0.00           S
ATOM   4909  CE  MET A 957      30.520  34.850  44.130  1.00  0.00           C
ATOM   4910  HE1 MET A 957      30.480  35.630  43.330  1.00  0.00           H
ATOM   4911  HE2 MET A 957      29.550  34.340  44.300  1.00  0.00           H
ATOM   4912  HE3 MET A 957      31.050  34.000  43.670  1.00  0.00           H
ATOM   4913  C   MET A 957      33.110  39.110  47.810  1.00  0.00           C
ATOM   4914  O   MET A 957      33.080  38.560  48.850  1.00  0.00           O
ATOM   4915  N   VAL A 958      33.770  40.310  47.590  1.00  0.00           N
ATOM   4916  HN  VAL A 958      33.730  40.650  46.650  1.00  0.00           H
ATOM   4917  CA  VAL A 958      34.230  41.130  48.660  1.00  0.00           C
ATOM   4918  HA  VAL A 958      35.090  40.650  49.110  1.00  0.00           H
ATOM   4919  CB  VAL A 958      34.790  42.440  48.020  1.00  0.00           C
ATOM   4920  HB  VAL A 958      34.020  42.840  47.330  1.00  0.00           H
ATOM   4921  CG1 VAL A 958      35.060  43.630  48.990  1.00  0.00           C
ATOM   4922 HG11 VAL A 958      35.660  44.390  48.480  1.00  0.00           H
ATOM   4923 HG12 VAL A 958      35.620  43.200  49.860  1.00  0.00           H
ATOM   4924 HG13 VAL A 958      34.120  44.060  49.420  1.00  0.00           H
ATOM   4925  CG2 VAL A 958      36.160  42.080  47.380  1.00  0.00           C
ATOM   4926 HG21 VAL A 958      36.500  42.760  46.570  1.00  0.00           H
ATOM   4927 HG22 VAL A 958      36.210  41.020  47.060  1.00  0.00           H
ATOM   4928 HG23 VAL A 958      36.840  42.130  48.250  1.00  0.00           H
ATOM   4929  C   VAL A 958      33.200  41.550  49.640  1.00  0.00           C
ATOM   4930  O   VAL A 958      33.440  41.380  50.840  1.00  0.00           O
ATOM   4931  N   GLY A 959      31.990  41.940  49.130  1.00  0.00           N
ATOM   4932  HN  GLY A 959      31.920  42.110  48.160  1.00  0.00           H
ATOM   4933  CA  GLY A 959      30.780  42.410  49.900  1.00  0.00           C
ATOM   4934  HA1 GLY A 959      30.030  42.440  49.110  1.00  0.00           H
ATOM   4935  HA2 GLY A 959      31.000  43.370  50.340  1.00  0.00           H
ATOM   4936  C   GLY A 959      30.210  41.460  50.900  1.00  0.00           C
ATOM   4937  O   GLY A 959      30.050  41.740  52.070  1.00  0.00           O
ATOM   4938  N   VAL A 960      29.970  40.200  50.460  1.00  0.00           N
ATOM   4939  HN  VAL A 960      30.180  39.940  49.520  1.00  0.00           H
ATOM   4940  CA  VAL A 960      29.460  39.090  51.270  1.00  0.00           C
ATOM   4941  HA  VAL A 960      28.520  39.420  51.700  1.00  0.00           H
ATOM   4942  CB  VAL A 960      29.000  37.930  50.390  1.00  0.00           C
ATOM   4943  HB  VAL A 960      29.810  37.610  49.710  1.00  0.00           H
ATOM   4944  CG1 VAL A 960      28.710  36.700  51.290  1.00  0.00           C
ATOM   4945 HG11 VAL A 960      29.580  36.280  51.840  1.00  0.00           H
ATOM   4946 HG12 VAL A 960      28.490  35.900  50.560  1.00  0.00           H
ATOM   4947 HG13 VAL A 960      27.840  36.920  51.940  1.00  0.00           H
ATOM   4948  CG2 VAL A 960      27.830  38.350  49.540  1.00  0.00           C
ATOM   4949 HG21 VAL A 960      27.910  39.270  48.910  1.00  0.00           H
ATOM   4950 HG22 VAL A 960      27.020  38.480  50.300  1.00  0.00           H
ATOM   4951 HG23 VAL A 960      27.540  37.500  48.900  1.00  0.00           H
ATOM   4952  C   VAL A 960      30.450  38.750  52.370  1.00  0.00           C
ATOM   4953  O   VAL A 960      30.170  38.690  53.570  1.00  0.00           O
ATOM   4954  N   MET A 961      31.730  38.570  52.070  1.00  0.00           N
ATOM   4955  HN  MET A 961      32.080  39.000  51.250  1.00  0.00           H
ATOM   4956  CA  MET A 961      32.860  38.030  52.860  1.00  0.00           C
ATOM   4957  HA  MET A 961      32.310  37.380  53.540  1.00  0.00           H
ATOM   4958  CB  MET A 961      34.050  37.400  52.080  1.00  0.00           C
ATOM   4959  HB1 MET A 961      34.940  37.200  52.710  1.00  0.00           H
ATOM   4960  HB2 MET A 961      34.350  38.180  51.340  1.00  0.00           H
ATOM   4961  CG  MET A 961      33.660  36.080  51.390  1.00  0.00           C
ATOM   4962  HG1 MET A 961      34.630  35.690  51.030  1.00  0.00           H
ATOM   4963  HG2 MET A 961      33.090  36.400  50.500  1.00  0.00           H
ATOM   4964  SD  MET A 961      32.740  34.850  52.370  1.00  0.00           S
ATOM   4965  CE  MET A 961      34.090  34.300  53.360  1.00  0.00           C
ATOM   4966  HE1 MET A 961      34.740  35.050  53.850  1.00  0.00           H
ATOM   4967  HE2 MET A 961      34.770  33.540  52.930  1.00  0.00           H
ATOM   4968  HE3 MET A 961      33.630  33.670  54.160  1.00  0.00           H
ATOM   4969  C   MET A 961      33.260  39.150  53.910  1.00  0.00           C
ATOM   4970  O   MET A 961      33.580  38.880  55.020  1.00  0.00           O
ATOM   4971  N   LEU A 962      33.330  40.400  53.530  1.00  0.00           N
ATOM   4972  HN  LEU A 962      33.370  40.690  52.580  1.00  0.00           H
ATOM   4973  CA  LEU A 962      33.520  41.520  54.480  1.00  0.00           C
ATOM   4974  HA  LEU A 962      34.430  41.520  55.060  1.00  0.00           H
ATOM   4975  CB  LEU A 962      33.530  42.800  53.620  1.00  0.00           C
ATOM   4976  HB1 LEU A 962      32.500  42.820  53.210  1.00  0.00           H
ATOM   4977  HB2 LEU A 962      34.180  42.670  52.730  1.00  0.00           H
ATOM   4978  CG  LEU A 962      33.830  44.190  54.220  1.00  0.00           C
ATOM   4979  HG  LEU A 962      34.710  44.020  54.880  1.00  0.00           H
ATOM   4980  CD1 LEU A 962      34.220  45.210  53.130  1.00  0.00           C
ATOM   4981 HD11 LEU A 962      34.800  44.590  52.430  1.00  0.00           H
ATOM   4982 HD12 LEU A 962      34.860  46.040  53.520  1.00  0.00           H
ATOM   4983 HD13 LEU A 962      33.420  45.700  52.530  1.00  0.00           H
ATOM   4984  CD2 LEU A 962      32.730  44.710  55.100  1.00  0.00           C
ATOM   4985 HD21 LEU A 962      32.920  44.390  56.150  1.00  0.00           H
ATOM   4986 HD22 LEU A 962      31.750  44.340  54.760  1.00  0.00           H
ATOM   4987 HD23 LEU A 962      32.680  45.820  55.270  1.00  0.00           H
ATOM   4988  C   LEU A 962      32.370  41.560  55.540  1.00  0.00           C
ATOM   4989  O   LEU A 962      32.690  41.870  56.650  1.00  0.00           O
ATOM   4990  N   GLY A 963      31.070  41.150  55.160  1.00  0.00           N
ATOM   4991  HN  GLY A 963      30.960  40.740  54.260  1.00  0.00           H
ATOM   4992  CA  GLY A 963      30.000  41.170  56.130  1.00  0.00           C
ATOM   4993  HA1 GLY A 963      29.010  41.150  55.680  1.00  0.00           H
ATOM   4994  HA2 GLY A 963      30.070  42.060  56.750  1.00  0.00           H
ATOM   4995  C   GLY A 963      30.160  39.920  57.020  1.00  0.00           C
ATOM   4996  O   GLY A 963      29.840  39.920  58.200  1.00  0.00           O
ATOM   4997  N   VAL A 964      30.770  38.770  56.540  1.00  0.00           N
ATOM   4998  HN  VAL A 964      30.840  38.810  55.540  1.00  0.00           H
ATOM   4999  CA  VAL A 964      30.950  37.580  57.410  1.00  0.00           C
ATOM   5000  HA  VAL A 964      30.040  37.370  57.950  1.00  0.00           H
ATOM   5001  CB  VAL A 964      31.110  36.290  56.480  1.00  0.00           C
ATOM   5002  HB  VAL A 964      31.870  36.510  55.700  1.00  0.00           H
ATOM   5003  CG1 VAL A 964      31.530  34.950  57.160  1.00  0.00           C
ATOM   5004 HG11 VAL A 964      31.470  34.020  56.560  1.00  0.00           H
ATOM   5005 HG12 VAL A 964      31.040  34.800  58.150  1.00  0.00           H
ATOM   5006 HG13 VAL A 964      32.610  34.950  57.440  1.00  0.00           H
ATOM   5007  CG2 VAL A 964      29.810  35.980  55.670  1.00  0.00           C
ATOM   5008 HG21 VAL A 964      29.970  35.150  54.950  1.00  0.00           H
ATOM   5009 HG22 VAL A 964      29.310  36.820  55.160  1.00  0.00           H
ATOM   5010 HG23 VAL A 964      29.050  35.610  56.390  1.00  0.00           H
ATOM   5011  C   VAL A 964      32.100  37.890  58.350  1.00  0.00           C
ATOM   5012  O   VAL A 964      31.920  37.680  59.550  1.00  0.00           O
ATOM   5013  N   CYS A 965      33.220  38.410  57.800  1.00  0.00           N
ATOM   5014  HN  CYS A 965      33.300  38.500  56.810  1.00  0.00           H
ATOM   5015  CA  CYS A 965      34.480  38.740  58.500  1.00  0.00           C
ATOM   5016  HA  CYS A 965      34.760  37.860  59.070  1.00  0.00           H
ATOM   5017  CB  CYS A 965      35.460  39.450  57.470  1.00  0.00           C
ATOM   5018  HB1 CYS A 965      36.190  40.000  58.110  1.00  0.00           H
ATOM   5019  HB2 CYS A 965      34.980  40.250  56.880  1.00  0.00           H
ATOM   5020  SG  CYS A 965      36.310  38.190  56.370  1.00  0.00           S
ATOM   5021  HG1 CYS A 965      35.440  38.490  55.420  1.00  0.00           H
ATOM   5022  C   CYS A 965      34.190  39.720  59.600  1.00  0.00           C
ATOM   5023  O   CYS A 965      34.850  39.730  60.620  1.00  0.00           O
ATOM   5024  N   SER A 966      33.150  40.610  59.480  1.00  0.00           N
ATOM   5025  HN  SER A 966      32.750  40.540  58.570  1.00  0.00           H
ATOM   5026  CA  SER A 966      32.740  41.580  60.460  1.00  0.00           C
ATOM   5027  HA  SER A 966      33.600  42.150  60.810  1.00  0.00           H
ATOM   5028  CB  SER A 966      31.640  42.430  59.960  1.00  0.00           C
ATOM   5029  HB1 SER A 966      31.110  43.020  60.740  1.00  0.00           H
ATOM   5030  HB2 SER A 966      30.840  41.780  59.540  1.00  0.00           H
ATOM   5031  OG  SER A 966      31.970  43.360  58.970  1.00  0.00           O
ATOM   5032  HG1 SER A 966      32.510  42.940  58.280  1.00  0.00           H
ATOM   5033  C   SER A 966      32.330  40.840  61.750  1.00  0.00           C
ATOM   5034  O   SER A 966      32.600  41.370  62.880  1.00  0.00           O
ATOM   5035  N   VAL A 967      31.680  39.680  61.600  1.00  0.00           N
ATOM   5036  HN  VAL A 967      31.560  39.200  60.740  1.00  0.00           H
ATOM   5037  CA  VAL A 967      31.070  38.920  62.730  1.00  0.00           C
ATOM   5038  HA  VAL A 967      30.470  39.590  63.330  1.00  0.00           H
ATOM   5039  CB  VAL A 967      30.070  37.760  62.320  1.00  0.00           C
ATOM   5040  HB  VAL A 967      30.590  36.970  61.730  1.00  0.00           H
ATOM   5041  CG1 VAL A 967      29.360  37.040  63.560  1.00  0.00           C
ATOM   5042 HG11 VAL A 967      28.570  37.690  63.990  1.00  0.00           H
ATOM   5043 HG12 VAL A 967      30.030  36.620  64.350  1.00  0.00           H
ATOM   5044 HG13 VAL A 967      28.840  36.250  62.990  1.00  0.00           H
ATOM   5045  CG2 VAL A 967      29.010  38.380  61.430  1.00  0.00           C
ATOM   5046 HG21 VAL A 967      28.260  37.640  61.070  1.00  0.00           H
ATOM   5047 HG22 VAL A 967      29.450  38.730  60.470  1.00  0.00           H
ATOM   5048 HG23 VAL A 967      28.510  39.210  61.980  1.00  0.00           H
ATOM   5049  C   VAL A 967      32.260  38.280  63.560  1.00  0.00           C
ATOM   5050  O   VAL A 967      32.160  38.230  64.800  1.00  0.00           O
ATOM   5051  N   MET A 968      33.310  38.000  62.830  1.00  0.00           N
ATOM   5052  HN  MET A 968      33.200  38.100  61.850  1.00  0.00           H
ATOM   5053  CA  MET A 968      34.560  37.510  63.400  1.00  0.00           C
ATOM   5054  HA  MET A 968      34.350  36.960  64.310  1.00  0.00           H
ATOM   5055  CB  MET A 968      35.270  36.440  62.450  1.00  0.00           C
ATOM   5056  HB1 MET A 968      36.290  36.200  62.800  1.00  0.00           H
ATOM   5057  HB2 MET A 968      35.440  36.870  61.430  1.00  0.00           H
ATOM   5058  CG  MET A 968      34.590  35.050  62.390  1.00  0.00           C
ATOM   5059  HG1 MET A 968      34.190  34.930  63.420  1.00  0.00           H
ATOM   5060  HG2 MET A 968      35.330  34.250  62.160  1.00  0.00           H
[truncated: 6,873,249 more chars]
