# Supplementary material for: CryoEM and computational modeling structural insights into the pH regulator NBCn1
Source: Nat Commun. 2025 Nov 11;16:9932. doi: 10.1038/s41467-025-64868-z (PMC12606367; doi:10.1038/s41467-025-64868-z)
Supplement: Supplementary file 7 — Supplementary Data 5 [file 41467_2025_64868_MOESM7_ESM.zip › 100ns_z_restr_MD_NBCn1_2NaCO3/hNBCn1_IF/z-restr_hNBCn1_IF_2NaCO3_last_step_67.pdb]

REMARK    GENERATED BY TRJCONV
TITLE     Title t= 101000.00000 step= 50500000
REMARK    THIS IS A SIMULATION BOX
CRYST1   93.946   93.946  101.414  90.00  90.00  90.00 P 1           1
MODEL        1
ATOM      1  N   LEU A 585      23.840  34.920  37.860  1.00  0.00           N
ATOM      2  HT1 LEU A 585      24.290  34.250  37.210  1.00  0.00           H
ATOM      3  HT2 LEU A 585      23.850  35.760  37.250  1.00  0.00           H
ATOM      4  HT3 LEU A 585      22.900  34.670  38.230  1.00  0.00           H
ATOM      5  CA  LEU A 585      24.730  35.090  39.060  1.00  0.00           C
ATOM      6  HA  LEU A 585      25.730  35.380  38.810  1.00  0.00           H
ATOM      7  CB  LEU A 585      24.420  36.320  39.840  1.00  0.00           C
ATOM      8  HB1 LEU A 585      23.400  36.530  40.210  1.00  0.00           H
ATOM      9  HB2 LEU A 585      24.690  37.190  39.210  1.00  0.00           H
ATOM     10  CG  LEU A 585      25.380  36.540  41.020  1.00  0.00           C
ATOM     11  HG  LEU A 585      26.170  35.760  41.030  1.00  0.00           H
ATOM     12  CD1 LEU A 585      26.100  37.880  40.890  1.00  0.00           C
ATOM     13 HD11 LEU A 585      26.600  38.060  39.920  1.00  0.00           H
ATOM     14 HD12 LEU A 585      26.900  38.110  41.610  1.00  0.00           H
ATOM     15 HD13 LEU A 585      25.340  38.680  41.010  1.00  0.00           H
ATOM     16  CD2 LEU A 585      24.690  36.410  42.270  1.00  0.00           C
ATOM     17 HD21 LEU A 585      23.860  37.150  42.280  1.00  0.00           H
ATOM     18 HD22 LEU A 585      25.400  36.440  43.130  1.00  0.00           H
ATOM     19 HD23 LEU A 585      24.300  35.380  42.400  1.00  0.00           H
ATOM     20  C   LEU A 585      24.850  33.780  39.870  1.00  0.00           C
ATOM     21  O   LEU A 585      25.960  33.270  40.040  1.00  0.00           O
ATOM     22  N   ILE A 586      23.820  33.180  40.460  1.00  0.00           N
ATOM     23  HN  ILE A 586      22.970  33.700  40.470  1.00  0.00           H
ATOM     24  CA  ILE A 586      23.780  31.910  41.120  1.00  0.00           C
ATOM     25  HA  ILE A 586      24.730  31.850  41.630  1.00  0.00           H
ATOM     26  CB  ILE A 586      22.550  31.700  41.980  1.00  0.00           C
ATOM     27  HB  ILE A 586      21.560  31.760  41.490  1.00  0.00           H
ATOM     28  CG2 ILE A 586      22.610  30.330  42.810  1.00  0.00           C
ATOM     29 HG21 ILE A 586      23.510  30.220  43.450  1.00  0.00           H
ATOM     30 HG22 ILE A 586      22.400  29.370  42.290  1.00  0.00           H
ATOM     31 HG23 ILE A 586      21.730  30.430  43.490  1.00  0.00           H
ATOM     32  CG1 ILE A 586      22.440  32.740  43.150  1.00  0.00           C
ATOM     33 HG11 ILE A 586      21.540  32.570  43.790  1.00  0.00           H
ATOM     34 HG12 ILE A 586      22.190  33.640  42.570  1.00  0.00           H
ATOM     35  CD  ILE A 586      23.660  33.020  44.060  1.00  0.00           C
ATOM     36  HD1 ILE A 586      23.710  32.410  44.990  1.00  0.00           H
ATOM     37  HD2 ILE A 586      23.540  34.100  44.300  1.00  0.00           H
ATOM     38  HD3 ILE A 586      24.530  32.820  43.410  1.00  0.00           H
ATOM     39  C   ILE A 586      23.940  30.770  40.070  1.00  0.00           C
ATOM     40  O   ILE A 586      24.760  29.840  40.190  1.00  0.00           O
ATOM     41  N   LEU A 587      23.210  30.860  38.930  1.00  0.00           N
ATOM     42  HN  LEU A 587      22.500  31.560  38.850  1.00  0.00           H
ATOM     43  CA  LEU A 587      23.240  29.810  37.900  1.00  0.00           C
ATOM     44  HA  LEU A 587      22.940  28.920  38.430  1.00  0.00           H
ATOM     45  CB  LEU A 587      22.220  30.110  36.800  1.00  0.00           C
ATOM     46  HB1 LEU A 587      22.540  31.060  36.340  1.00  0.00           H
ATOM     47  HB2 LEU A 587      21.170  30.210  37.170  1.00  0.00           H
ATOM     48  CG  LEU A 587      22.220  29.060  35.740  1.00  0.00           C
ATOM     49  HG  LEU A 587      23.200  28.980  35.240  1.00  0.00           H
ATOM     50  CD1 LEU A 587      21.930  27.620  36.300  1.00  0.00           C
ATOM     51 HD11 LEU A 587      22.870  27.070  36.500  1.00  0.00           H
ATOM     52 HD12 LEU A 587      21.390  27.020  35.540  1.00  0.00           H
ATOM     53 HD13 LEU A 587      21.360  27.690  37.250  1.00  0.00           H
ATOM     54  CD2 LEU A 587      21.330  29.350  34.530  1.00  0.00           C
ATOM     55 HD21 LEU A 587      21.710  30.200  33.940  1.00  0.00           H
ATOM     56 HD22 LEU A 587      20.280  29.580  34.850  1.00  0.00           H
ATOM     57 HD23 LEU A 587      21.170  28.460  33.880  1.00  0.00           H
ATOM     58  C   LEU A 587      24.660  29.590  37.320  1.00  0.00           C
ATOM     59  O   LEU A 587      25.040  28.460  37.120  1.00  0.00           O
ATOM     60  N   ASP A 588      25.530  30.600  37.080  1.00  0.00           N
ATOM     61  HN  ASP A 588      25.190  31.540  37.110  1.00  0.00           H
ATOM     62  CA  ASP A 588      26.950  30.480  36.600  1.00  0.00           C
ATOM     63  HA  ASP A 588      26.920  29.930  35.660  1.00  0.00           H
ATOM     64  CB  ASP A 588      27.510  31.950  36.490  1.00  0.00           C
ATOM     65  HB1 ASP A 588      28.360  31.980  35.780  1.00  0.00           H
ATOM     66  HB2 ASP A 588      27.630  32.330  37.520  1.00  0.00           H
ATOM     67  CG  ASP A 588      26.560  33.010  35.940  1.00  0.00           C
ATOM     68  OD1 ASP A 588      26.800  33.620  34.820  1.00  0.00           O
ATOM     69  OD2 ASP A 588      25.550  33.250  36.620  1.00  0.00           O
ATOM     70  C   ASP A 588      27.820  29.640  37.560  1.00  0.00           C
ATOM     71  O   ASP A 588      28.630  28.830  37.100  1.00  0.00           O
ATOM     72  N   ILE A 589      27.630  29.920  38.900  1.00  0.00           N
ATOM     73  HN  ILE A 589      27.010  30.610  39.250  1.00  0.00           H
ATOM     74  CA  ILE A 589      28.260  29.200  40.040  1.00  0.00           C
ATOM     75  HA  ILE A 589      29.320  29.250  39.860  1.00  0.00           H
ATOM     76  CB  ILE A 589      28.060  29.780  41.400  1.00  0.00           C
ATOM     77  HB  ILE A 589      26.980  29.700  41.640  1.00  0.00           H
ATOM     78  CG2 ILE A 589      29.050  29.030  42.310  1.00  0.00           C
ATOM     79 HG21 ILE A 589      28.820  27.960  42.520  1.00  0.00           H
ATOM     80 HG22 ILE A 589      29.020  29.590  43.280  1.00  0.00           H
ATOM     81 HG23 ILE A 589      30.110  29.030  41.940  1.00  0.00           H
ATOM     82  CG1 ILE A 589      28.430  31.330  41.440  1.00  0.00           C
ATOM     83 HG11 ILE A 589      27.850  32.000  40.760  1.00  0.00           H
ATOM     84 HG12 ILE A 589      29.500  31.540  41.210  1.00  0.00           H
ATOM     85  CD  ILE A 589      28.140  32.030  42.860  1.00  0.00           C
ATOM     86  HD1 ILE A 589      28.240  33.130  42.740  1.00  0.00           H
ATOM     87  HD2 ILE A 589      28.850  31.620  43.610  1.00  0.00           H
ATOM     88  HD3 ILE A 589      27.120  31.730  43.180  1.00  0.00           H
ATOM     89  C   ILE A 589      27.970  27.700  40.000  1.00  0.00           C
ATOM     90  O   ILE A 589      28.770  26.830  40.110  1.00  0.00           O
ATOM     91  N   LYS A 590      26.690  27.430  39.760  1.00  0.00           N
ATOM     92  HN  LYS A 590      26.080  28.210  39.620  1.00  0.00           H
ATOM     93  CA  LYS A 590      26.160  26.100  39.530  1.00  0.00           C
ATOM     94  HA  LYS A 590      26.450  25.460  40.350  1.00  0.00           H
ATOM     95  CB  LYS A 590      24.640  26.080  39.560  1.00  0.00           C
ATOM     96  HB1 LYS A 590      24.200  26.750  38.800  1.00  0.00           H
ATOM     97  HB2 LYS A 590      24.300  26.370  40.580  1.00  0.00           H
ATOM     98  CG  LYS A 590      23.980  24.670  39.270  1.00  0.00           C
ATOM     99  HG1 LYS A 590      23.010  24.580  39.800  1.00  0.00           H
ATOM    100  HG2 LYS A 590      24.670  23.930  39.730  1.00  0.00           H
ATOM    101  CD  LYS A 590      23.680  24.270  37.820  1.00  0.00           C
ATOM    102  HD1 LYS A 590      24.400  24.740  37.120  1.00  0.00           H
ATOM    103  HD2 LYS A 590      22.770  24.780  37.460  1.00  0.00           H
ATOM    104  CE  LYS A 590      23.630  22.760  37.530  1.00  0.00           C
ATOM    105  HE1 LYS A 590      22.770  22.410  38.150  1.00  0.00           H
ATOM    106  HE2 LYS A 590      24.620  22.340  37.810  1.00  0.00           H
ATOM    107  NZ  LYS A 590      23.340  22.480  36.090  1.00  0.00           N
ATOM    108  HZ1 LYS A 590      24.150  22.310  35.460  1.00  0.00           H
ATOM    109  HZ2 LYS A 590      22.790  23.180  35.560  1.00  0.00           H
ATOM    110  HZ3 LYS A 590      22.740  21.640  35.960  1.00  0.00           H
ATOM    111  C   LYS A 590      26.650  25.450  38.260  1.00  0.00           C
ATOM    112  O   LYS A 590      26.990  24.220  38.390  1.00  0.00           O
ATOM    113  N   ARG A 591      26.850  26.170  37.200  1.00  0.00           N
ATOM    114  HN  ARG A 591      26.480  27.100  37.120  1.00  0.00           H
ATOM    115  CA  ARG A 591      27.400  25.560  35.930  1.00  0.00           C
ATOM    116  HA  ARG A 591      26.780  24.710  35.690  1.00  0.00           H
ATOM    117  CB  ARG A 591      27.300  26.590  34.770  1.00  0.00           C
ATOM    118  HB1 ARG A 591      28.150  26.490  34.060  1.00  0.00           H
ATOM    119  HB2 ARG A 591      27.480  27.610  35.150  1.00  0.00           H
ATOM    120  CG  ARG A 591      25.930  26.660  34.040  1.00  0.00           C
ATOM    121  HG1 ARG A 591      25.100  26.770  34.780  1.00  0.00           H
ATOM    122  HG2 ARG A 591      25.780  25.710  33.490  1.00  0.00           H
ATOM    123  CD  ARG A 591      25.700  27.780  33.010  1.00  0.00           C
ATOM    124  HD1 ARG A 591      26.450  27.650  32.210  1.00  0.00           H
ATOM    125  HD2 ARG A 591      25.650  28.760  33.550  1.00  0.00           H
ATOM    126  NE  ARG A 591      24.380  27.440  32.450  1.00  0.00           N
ATOM    127  HE  ARG A 591      23.970  26.550  32.660  1.00  0.00           H
ATOM    128  CZ  ARG A 591      23.530  28.270  31.940  1.00  0.00           C
ATOM    129  NH1 ARG A 591      23.860  29.480  31.630  1.00  0.00           N
ATOM    130 HH11 ARG A 591      24.820  29.770  31.720  1.00  0.00           H
ATOM    131 HH12 ARG A 591      23.170  30.100  31.260  1.00  0.00           H
ATOM    132  NH2 ARG A 591      22.300  27.840  31.620  1.00  0.00           N
ATOM    133 HH21 ARG A 591      21.740  28.310  30.940  1.00  0.00           H
ATOM    134 HH22 ARG A 591      22.100  26.950  32.040  1.00  0.00           H
ATOM    135  C   ARG A 591      28.820  25.060  35.970  1.00  0.00           C
ATOM    136  O   ARG A 591      29.200  24.070  35.320  1.00  0.00           O
ATOM    137  N   LYS A 592      29.620  25.580  36.950  1.00  0.00           N
ATOM    138  HN  LYS A 592      29.350  26.360  37.510  1.00  0.00           H
ATOM    139  CA  LYS A 592      30.960  25.200  37.180  1.00  0.00           C
ATOM    140  HA  LYS A 592      31.390  24.740  36.300  1.00  0.00           H
ATOM    141  CB  LYS A 592      31.800  26.490  37.490  1.00  0.00           C
ATOM    142  HB1 LYS A 592      32.890  26.320  37.540  1.00  0.00           H
ATOM    143  HB2 LYS A 592      31.520  26.940  38.470  1.00  0.00           H
ATOM    144  CG  LYS A 592      31.740  27.530  36.430  1.00  0.00           C
ATOM    145  HG1 LYS A 592      32.160  28.430  36.900  1.00  0.00           H
ATOM    146  HG2 LYS A 592      30.710  27.860  36.210  1.00  0.00           H
ATOM    147  CD  LYS A 592      32.460  27.320  35.130  1.00  0.00           C
ATOM    148  HD1 LYS A 592      31.980  26.380  34.750  1.00  0.00           H
ATOM    149  HD2 LYS A 592      33.550  27.130  35.080  1.00  0.00           H
ATOM    150  CE  LYS A 592      32.070  28.480  34.120  1.00  0.00           C
ATOM    151  HE1 LYS A 592      32.570  29.420  34.430  1.00  0.00           H
ATOM    152  HE2 LYS A 592      30.970  28.600  34.170  1.00  0.00           H
ATOM    153  NZ  LYS A 592      32.530  28.130  32.780  1.00  0.00           N
ATOM    154  HZ1 LYS A 592      33.390  27.550  32.950  1.00  0.00           H
ATOM    155  HZ2 LYS A 592      32.820  28.860  32.110  1.00  0.00           H
ATOM    156  HZ3 LYS A 592      31.850  27.470  32.340  1.00  0.00           H
ATOM    157  C   LYS A 592      31.020  24.420  38.410  1.00  0.00           C
ATOM    158  O   LYS A 592      32.130  24.030  38.790  1.00  0.00           O
ATOM    159  N   ALA A 593      29.880  24.100  39.090  1.00  0.00           N
ATOM    160  HN  ALA A 593      28.990  24.420  38.770  1.00  0.00           H
ATOM    161  CA  ALA A 593      29.880  23.310  40.220  1.00  0.00           C
ATOM    162  HA  ALA A 593      30.640  23.650  40.910  1.00  0.00           H
ATOM    163  CB  ALA A 593      28.500  23.380  40.880  1.00  0.00           C
ATOM    164  HB1 ALA A 593      28.490  22.870  41.880  1.00  0.00           H
ATOM    165  HB2 ALA A 593      27.670  22.900  40.330  1.00  0.00           H
ATOM    166  HB3 ALA A 593      28.230  24.440  41.010  1.00  0.00           H
ATOM    167  C   ALA A 593      30.400  21.890  39.960  1.00  0.00           C
ATOM    168  O   ALA A 593      31.270  21.520  40.710  1.00  0.00           O
ATOM    169  N   PRO A 594      30.130  21.060  38.920  1.00  0.00           N
ATOM    170  CD  PRO A 594      29.120  21.280  37.850  1.00  0.00           C
ATOM    171  HD1 PRO A 594      29.490  22.110  37.220  1.00  0.00           H
ATOM    172  HD2 PRO A 594      28.120  21.460  38.290  1.00  0.00           H
ATOM    173  CA  PRO A 594      30.680  19.700  38.950  1.00  0.00           C
ATOM    174  HA  PRO A 594      30.680  19.320  39.960  1.00  0.00           H
ATOM    175  CB  PRO A 594      29.650  18.870  38.110  1.00  0.00           C
ATOM    176  HB1 PRO A 594      28.770  18.540  38.720  1.00  0.00           H
ATOM    177  HB2 PRO A 594      30.030  17.990  37.580  1.00  0.00           H
ATOM    178  CG  PRO A 594      29.100  19.940  37.080  1.00  0.00           C
ATOM    179  HG1 PRO A 594      29.860  20.100  36.280  1.00  0.00           H
ATOM    180  HG2 PRO A 594      28.090  19.680  36.690  1.00  0.00           H
ATOM    181  C   PRO A 594      32.060  19.650  38.380  1.00  0.00           C
ATOM    182  O   PRO A 594      32.740  18.650  38.570  1.00  0.00           O
ATOM    183  N   PHE A 595      32.430  20.740  37.720  1.00  0.00           N
ATOM    184  HN  PHE A 595      31.810  21.530  37.700  1.00  0.00           H
ATOM    185  CA  PHE A 595      33.730  20.960  37.250  1.00  0.00           C
ATOM    186  HA  PHE A 595      34.020  20.040  36.780  1.00  0.00           H
ATOM    187  CB  PHE A 595      33.800  22.230  36.360  1.00  0.00           C
ATOM    188  HB1 PHE A 595      34.860  22.520  36.150  1.00  0.00           H
ATOM    189  HB2 PHE A 595      33.370  23.100  36.920  1.00  0.00           H
ATOM    190  CG  PHE A 595      32.980  22.150  35.140  1.00  0.00           C
ATOM    191  CD1 PHE A 595      32.350  21.060  34.570  1.00  0.00           C
ATOM    192  HD1 PHE A 595      32.340  20.070  35.000  1.00  0.00           H
ATOM    193  CE1 PHE A 595      31.500  21.180  33.400  1.00  0.00           C
ATOM    194  HE1 PHE A 595      30.830  20.350  33.230  1.00  0.00           H
ATOM    195  CZ  PHE A 595      31.430  22.380  32.750  1.00  0.00           C
ATOM    196  HZ  PHE A 595      30.910  22.440  31.810  1.00  0.00           H
ATOM    197  CD2 PHE A 595      32.990  23.310  34.320  1.00  0.00           C
ATOM    198  HD2 PHE A 595      33.500  24.160  34.730  1.00  0.00           H
ATOM    199  CE2 PHE A 595      32.160  23.480  33.210  1.00  0.00           C
ATOM    200  HE2 PHE A 595      32.230  24.380  32.620  1.00  0.00           H
ATOM    201  C   PHE A 595      34.680  21.160  38.350  1.00  0.00           C
ATOM    202  O   PHE A 595      35.910  21.110  38.200  1.00  0.00           O
ATOM    203  N   PHE A 596      34.260  21.460  39.590  1.00  0.00           N
ATOM    204  HN  PHE A 596      33.280  21.480  39.760  1.00  0.00           H
ATOM    205  CA  PHE A 596      35.120  21.570  40.700  1.00  0.00           C
ATOM    206  HA  PHE A 596      35.820  22.390  40.550  1.00  0.00           H
ATOM    207  CB  PHE A 596      34.210  21.920  41.940  1.00  0.00           C
ATOM    208  HB1 PHE A 596      33.510  21.060  42.120  1.00  0.00           H
ATOM    209  HB2 PHE A 596      33.750  22.920  41.770  1.00  0.00           H
ATOM    210  CG  PHE A 596      34.950  22.020  43.340  1.00  0.00           C
ATOM    211  CD1 PHE A 596      34.290  21.560  44.550  1.00  0.00           C
ATOM    212  HD1 PHE A 596      33.250  21.310  44.530  1.00  0.00           H
ATOM    213  CE1 PHE A 596      34.940  21.620  45.750  1.00  0.00           C
ATOM    214  HE1 PHE A 596      34.410  21.340  46.640  1.00  0.00           H
ATOM    215  CZ  PHE A 596      36.240  22.090  45.780  1.00  0.00           C
ATOM    216  HZ  PHE A 596      36.710  22.390  46.700  1.00  0.00           H
ATOM    217  CD2 PHE A 596      36.290  22.340  43.360  1.00  0.00           C
ATOM    218  HD2 PHE A 596      36.820  22.710  42.490  1.00  0.00           H
ATOM    219  CE2 PHE A 596      36.920  22.450  44.620  1.00  0.00           C
ATOM    220  HE2 PHE A 596      37.890  22.920  44.700  1.00  0.00           H
ATOM    221  C   PHE A 596      36.050  20.320  40.920  1.00  0.00           C
ATOM    222  O   PHE A 596      37.290  20.470  41.120  1.00  0.00           O
ATOM    223  N   LEU A 597      35.500  19.100  40.680  1.00  0.00           N
ATOM    224  HN  LEU A 597      34.520  19.080  40.480  1.00  0.00           H
ATOM    225  CA  LEU A 597      36.140  17.780  40.630  1.00  0.00           C
ATOM    226  HA  LEU A 597      36.550  17.470  41.590  1.00  0.00           H
ATOM    227  CB  LEU A 597      35.100  16.670  40.250  1.00  0.00           C
ATOM    228  HB1 LEU A 597      35.480  15.620  40.220  1.00  0.00           H
ATOM    229  HB2 LEU A 597      34.720  16.830  39.220  1.00  0.00           H
ATOM    230  CG  LEU A 597      33.800  16.750  41.160  1.00  0.00           C
ATOM    231  HG  LEU A 597      33.190  17.610  40.820  1.00  0.00           H
ATOM    232  CD1 LEU A 597      32.910  15.590  40.720  1.00  0.00           C
ATOM    233 HD11 LEU A 597      31.900  15.580  41.180  1.00  0.00           H
ATOM    234 HD12 LEU A 597      33.330  14.600  41.010  1.00  0.00           H
ATOM    235 HD13 LEU A 597      32.760  15.550  39.620  1.00  0.00           H
ATOM    236  CD2 LEU A 597      34.020  16.860  42.720  1.00  0.00           C
ATOM    237 HD21 LEU A 597      34.300  17.890  43.000  1.00  0.00           H
ATOM    238 HD22 LEU A 597      34.810  16.160  43.100  1.00  0.00           H
ATOM    239 HD23 LEU A 597      33.120  16.560  43.280  1.00  0.00           H
ATOM    240  C   LEU A 597      37.190  17.630  39.540  1.00  0.00           C
ATOM    241  O   LEU A 597      38.160  16.890  39.660  1.00  0.00           O
ATOM    242  N   SER A 598      36.960  18.230  38.360  1.00  0.00           N
ATOM    243  HN  SER A 598      36.130  18.780  38.250  1.00  0.00           H
ATOM    244  CA  SER A 598      37.940  18.280  37.310  1.00  0.00           C
ATOM    245  HA  SER A 598      38.400  17.320  37.170  1.00  0.00           H
ATOM    246  CB  SER A 598      37.110  18.630  35.990  1.00  0.00           C
ATOM    247  HB1 SER A 598      36.470  19.490  36.290  1.00  0.00           H
ATOM    248  HB2 SER A 598      36.340  17.840  35.890  1.00  0.00           H
ATOM    249  OG  SER A 598      37.840  19.000  34.820  1.00  0.00           O
ATOM    250  HG1 SER A 598      38.130  19.900  34.970  1.00  0.00           H
ATOM    251  C   SER A 598      38.970  19.440  37.420  1.00  0.00           C
ATOM    252  O   SER A 598      40.050  19.280  36.910  1.00  0.00           O
ATOM    253  N   ASP A 599      38.730  20.580  38.080  1.00  0.00           N
ATOM    254  HN  ASP A 599      37.820  20.760  38.470  1.00  0.00           H
ATOM    255  CA  ASP A 599      39.710  21.650  38.380  1.00  0.00           C
ATOM    256  HA  ASP A 599      40.020  22.010  37.410  1.00  0.00           H
ATOM    257  CB  ASP A 599      39.130  22.850  39.250  1.00  0.00           C
ATOM    258  HB1 ASP A 599      39.930  23.410  39.790  1.00  0.00           H
ATOM    259  HB2 ASP A 599      38.550  22.420  40.090  1.00  0.00           H
ATOM    260  CG  ASP A 599      38.150  23.670  38.340  1.00  0.00           C
ATOM    261  OD1 ASP A 599      38.150  23.530  37.090  1.00  0.00           O
ATOM    262  OD2 ASP A 599      37.340  24.480  38.950  1.00  0.00           O
ATOM    263  C   ASP A 599      40.990  21.110  39.110  1.00  0.00           C
ATOM    264  O   ASP A 599      42.130  21.400  38.690  1.00  0.00           O
ATOM    265  N   PHE A 600      40.830  20.170  40.090  1.00  0.00           N
ATOM    266  HN  PHE A 600      39.920  19.920  40.390  1.00  0.00           H
ATOM    267  CA  PHE A 600      41.830  19.340  40.690  1.00  0.00           C
ATOM    268  HA  PHE A 600      42.510  19.980  41.240  1.00  0.00           H
ATOM    269  CB  PHE A 600      40.960  18.410  41.620  1.00  0.00           C
ATOM    270  HB1 PHE A 600      41.540  17.480  41.800  1.00  0.00           H
ATOM    271  HB2 PHE A 600      40.020  18.020  41.160  1.00  0.00           H
ATOM    272  CG  PHE A 600      40.580  18.890  43.020  1.00  0.00           C
ATOM    273  CD1 PHE A 600      39.270  19.030  43.400  1.00  0.00           C
ATOM    274  HD1 PHE A 600      38.420  18.800  42.780  1.00  0.00           H
ATOM    275  CE1 PHE A 600      38.960  19.520  44.700  1.00  0.00           C
ATOM    276  HE1 PHE A 600      37.930  19.530  45.020  1.00  0.00           H
ATOM    277  CZ  PHE A 600      40.020  19.810  45.570  1.00  0.00           C
ATOM    278  HZ  PHE A 600      39.730  20.050  46.570  1.00  0.00           H
ATOM    279  CD2 PHE A 600      41.560  19.260  43.910  1.00  0.00           C
ATOM    280  HD2 PHE A 600      42.560  19.320  43.510  1.00  0.00           H
ATOM    281  CE2 PHE A 600      41.320  19.800  45.190  1.00  0.00           C
ATOM    282  HE2 PHE A 600      42.140  20.100  45.830  1.00  0.00           H
ATOM    283  C   PHE A 600      42.720  18.490  39.750  1.00  0.00           C
ATOM    284  O   PHE A 600      43.940  18.520  39.800  1.00  0.00           O
ATOM    285  N   LYS A 601      42.120  17.810  38.730  1.00  0.00           N
ATOM    286  HN  LYS A 601      41.120  17.790  38.660  1.00  0.00           H
ATOM    287  CA  LYS A 601      42.780  17.010  37.760  1.00  0.00           C
ATOM    288  HA  LYS A 601      43.480  16.350  38.240  1.00  0.00           H
ATOM    289  CB  LYS A 601      41.900  16.300  36.750  1.00  0.00           C
ATOM    290  HB1 LYS A 601      42.410  15.480  36.200  1.00  0.00           H
ATOM    291  HB2 LYS A 601      41.450  16.930  35.960  1.00  0.00           H
ATOM    292  CG  LYS A 601      40.800  15.600  37.620  1.00  0.00           C
ATOM    293  HG1 LYS A 601      39.920  16.230  37.870  1.00  0.00           H
ATOM    294  HG2 LYS A 601      41.220  15.250  38.590  1.00  0.00           H
ATOM    295  CD  LYS A 601      40.320  14.330  36.910  1.00  0.00           C
ATOM    296  HD1 LYS A 601      39.690  13.720  37.590  1.00  0.00           H
ATOM    297  HD2 LYS A 601      41.160  13.650  36.690  1.00  0.00           H
ATOM    298  CE  LYS A 601      39.660  14.570  35.580  1.00  0.00           C
ATOM    299  HE1 LYS A 601      40.330  15.160  34.920  1.00  0.00           H
ATOM    300  HE2 LYS A 601      38.700  15.050  35.880  1.00  0.00           H
ATOM    301  NZ  LYS A 601      39.280  13.280  34.960  1.00  0.00           N
ATOM    302  HZ1 LYS A 601      40.120  12.870  34.530  1.00  0.00           H
ATOM    303  HZ2 LYS A 601      38.480  13.340  34.280  1.00  0.00           H
ATOM    304  HZ3 LYS A 601      39.010  12.580  35.670  1.00  0.00           H
ATOM    305  C   LYS A 601      43.710  17.890  36.850  1.00  0.00           C
ATOM    306  O   LYS A 601      44.900  17.580  36.640  1.00  0.00           O
ATOM    307  N   ASP A 602      43.120  19.000  36.390  1.00  0.00           N
ATOM    308  HN  ASP A 602      42.140  19.190  36.460  1.00  0.00           H
ATOM    309  CA  ASP A 602      43.810  20.020  35.530  1.00  0.00           C
ATOM    310  HA  ASP A 602      44.380  19.560  34.720  1.00  0.00           H
ATOM    311  CB  ASP A 602      42.760  21.080  34.970  1.00  0.00           C
ATOM    312  HB1 ASP A 602      43.210  21.860  34.310  1.00  0.00           H
ATOM    313  HB2 ASP A 602      42.220  21.410  35.880  1.00  0.00           H
ATOM    314  CG  ASP A 602      41.760  20.480  34.050  1.00  0.00           C
ATOM    315  OD1 ASP A 602      40.670  21.050  33.760  1.00  0.00           O
ATOM    316  OD2 ASP A 602      42.030  19.440  33.470  1.00  0.00           O
ATOM    317  C   ASP A 602      44.960  20.700  36.290  1.00  0.00           C
ATOM    318  O   ASP A 602      45.950  21.180  35.750  1.00  0.00           O
ATOM    319  N   ALA A 603      44.780  20.800  37.650  1.00  0.00           N
ATOM    320  HN  ALA A 603      43.960  20.660  38.200  1.00  0.00           H
ATOM    321  CA  ALA A 603      45.810  21.380  38.510  1.00  0.00           C
ATOM    322  HA  ALA A 603      46.200  22.240  38.000  1.00  0.00           H
ATOM    323  CB  ALA A 603      45.180  21.910  39.720  1.00  0.00           C
ATOM    324  HB1 ALA A 603      45.860  22.590  40.280  1.00  0.00           H
ATOM    325  HB2 ALA A 603      44.720  21.180  40.410  1.00  0.00           H
ATOM    326  HB3 ALA A 603      44.380  22.650  39.540  1.00  0.00           H
ATOM    327  C   ALA A 603      47.000  20.540  38.880  1.00  0.00           C
ATOM    328  O   ALA A 603      47.920  20.840  39.610  1.00  0.00           O
ATOM    329  N   LEU A 604      47.070  19.270  38.380  1.00  0.00           N
ATOM    330  HN  LEU A 604      46.250  18.920  37.940  1.00  0.00           H
ATOM    331  CA  LEU A 604      48.220  18.330  38.610  1.00  0.00           C
ATOM    332  HA  LEU A 604      48.760  18.480  39.530  1.00  0.00           H
ATOM    333  CB  LEU A 604      47.780  16.810  38.460  1.00  0.00           C
ATOM    334  HB1 LEU A 604      48.690  16.210  38.720  1.00  0.00           H
ATOM    335  HB2 LEU A 604      47.530  16.540  37.410  1.00  0.00           H
ATOM    336  CG  LEU A 604      46.550  16.270  39.250  1.00  0.00           C
ATOM    337  HG  LEU A 604      45.670  16.910  39.040  1.00  0.00           H
ATOM    338  CD1 LEU A 604      46.130  14.910  38.820  1.00  0.00           C
ATOM    339 HD11 LEU A 604      46.800  14.140  39.270  1.00  0.00           H
ATOM    340 HD12 LEU A 604      46.110  14.830  37.720  1.00  0.00           H
ATOM    341 HD13 LEU A 604      45.120  14.680  39.230  1.00  0.00           H
ATOM    342  CD2 LEU A 604      46.780  16.270  40.750  1.00  0.00           C
ATOM    343 HD21 LEU A 604      46.810  17.300  41.160  1.00  0.00           H
ATOM    344 HD22 LEU A 604      47.660  15.640  40.990  1.00  0.00           H
ATOM    345 HD23 LEU A 604      45.900  15.790  41.230  1.00  0.00           H
ATOM    346  C   LEU A 604      49.300  18.620  37.640  1.00  0.00           C
ATOM    347  O   LEU A 604      49.380  18.080  36.560  1.00  0.00           O
ATOM    348  N   SER A 605      50.200  19.550  37.980  1.00  0.00           N
ATOM    349  HN  SER A 605      50.160  20.120  38.800  1.00  0.00           H
ATOM    350  CA  SER A 605      51.230  20.050  37.020  1.00  0.00           C
ATOM    351  HA  SER A 605      51.660  19.260  36.420  1.00  0.00           H
ATOM    352  CB  SER A 605      50.720  21.060  35.920  1.00  0.00           C
ATOM    353  HB1 SER A 605      49.800  21.580  36.250  1.00  0.00           H
ATOM    354  HB2 SER A 605      50.460  20.510  34.990  1.00  0.00           H
ATOM    355  OG  SER A 605      51.760  22.060  35.650  1.00  0.00           O
ATOM    356  HG1 SER A 605      52.410  21.610  35.120  1.00  0.00           H
ATOM    357  C   SER A 605      52.410  20.440  37.940  1.00  0.00           C
ATOM    358  O   SER A 605      52.260  21.110  38.960  1.00  0.00           O
ATOM    359  N   LEU A 606      53.660  20.120  37.550  1.00  0.00           N
ATOM    360  HN  LEU A 606      53.850  19.620  36.720  1.00  0.00           H
ATOM    361  CA  LEU A 606      54.850  20.570  38.250  1.00  0.00           C
ATOM    362  HA  LEU A 606      54.770  20.250  39.280  1.00  0.00           H
ATOM    363  CB  LEU A 606      56.110  19.870  37.650  1.00  0.00           C
ATOM    364  HB1 LEU A 606      56.160  20.320  36.640  1.00  0.00           H
ATOM    365  HB2 LEU A 606      55.820  18.810  37.460  1.00  0.00           H
ATOM    366  CG  LEU A 606      57.360  20.020  38.490  1.00  0.00           C
ATOM    367  HG  LEU A 606      57.550  21.100  38.660  1.00  0.00           H
ATOM    368  CD1 LEU A 606      57.210  19.380  39.890  1.00  0.00           C
ATOM    369 HD11 LEU A 606      56.290  19.780  40.380  1.00  0.00           H
ATOM    370 HD12 LEU A 606      58.040  19.720  40.550  1.00  0.00           H
ATOM    371 HD13 LEU A 606      57.290  18.280  39.880  1.00  0.00           H
ATOM    372  CD2 LEU A 606      58.620  19.480  37.780  1.00  0.00           C
ATOM    373 HD21 LEU A 606      58.630  19.930  36.770  1.00  0.00           H
ATOM    374 HD22 LEU A 606      58.540  18.380  37.630  1.00  0.00           H
ATOM    375 HD23 LEU A 606      59.590  19.620  38.290  1.00  0.00           H
ATOM    376  C   LEU A 606      54.950  22.170  38.240  1.00  0.00           C
ATOM    377  O   LEU A 606      55.200  22.830  39.260  1.00  0.00           O
ATOM    378  N   GLN A 607      54.600  22.810  37.090  1.00  0.00           N
ATOM    379  HN  GLN A 607      54.250  22.350  36.280  1.00  0.00           H
ATOM    380  CA  GLN A 607      54.520  24.260  36.970  1.00  0.00           C
ATOM    381  HA  GLN A 607      55.440  24.650  37.370  1.00  0.00           H
ATOM    382  CB  GLN A 607      54.240  24.710  35.530  1.00  0.00           C
ATOM    383  HB1 GLN A 607      54.290  25.820  35.490  1.00  0.00           H
ATOM    384  HB2 GLN A 607      53.180  24.420  35.320  1.00  0.00           H
ATOM    385  CG  GLN A 607      55.200  24.140  34.380  1.00  0.00           C
ATOM    386  HG1 GLN A 607      55.060  23.040  34.340  1.00  0.00           H
ATOM    387  HG2 GLN A 607      56.270  24.240  34.670  1.00  0.00           H
ATOM    388  CD  GLN A 607      54.860  24.670  33.000  1.00  0.00           C
ATOM    389  OE1 GLN A 607      54.810  23.910  32.020  1.00  0.00           O
ATOM    390  NE2 GLN A 607      54.860  25.960  32.800  1.00  0.00           N
ATOM    391 HE21 GLN A 607      54.830  26.230  31.830  1.00  0.00           H
ATOM    392 HE22 GLN A 607      54.920  26.630  33.550  1.00  0.00           H
ATOM    393  C   GLN A 607      53.460  24.760  37.810  1.00  0.00           C
ATOM    394  O   GLN A 607      53.500  25.810  38.360  1.00  0.00           O
ATOM    395  N   CYS A 608      52.350  23.970  37.930  1.00  0.00           N
ATOM    396  HN  CYS A 608      52.140  23.060  37.560  1.00  0.00           H
ATOM    397  CA  CYS A 608      51.250  24.410  38.770  1.00  0.00           C
ATOM    398  HA  CYS A 608      51.100  25.420  38.430  1.00  0.00           H
ATOM    399  CB  CYS A 608      49.930  23.590  38.550  1.00  0.00           C
ATOM    400  HB1 CYS A 608      49.120  23.770  39.290  1.00  0.00           H
ATOM    401  HB2 CYS A 608      50.050  22.500  38.460  1.00  0.00           H
ATOM    402  SG  CYS A 608      49.310  24.110  36.930  1.00  0.00           S
ATOM    403  HG1 CYS A 608      50.440  23.890  36.280  1.00  0.00           H
ATOM    404  C   CYS A 608      51.660  24.500  40.200  1.00  0.00           C
ATOM    405  O   CYS A 608      51.430  25.480  40.960  1.00  0.00           O
ATOM    406  N   LEU A 609      52.430  23.430  40.650  1.00  0.00           N
ATOM    407  HN  LEU A 609      52.700  22.660  40.070  1.00  0.00           H
ATOM    408  CA  LEU A 609      53.050  23.440  42.000  1.00  0.00           C
ATOM    409  HA  LEU A 609      52.220  23.590  42.670  1.00  0.00           H
ATOM    410  CB  LEU A 609      53.730  22.090  42.220  1.00  0.00           C
ATOM    411  HB1 LEU A 609      54.510  21.930  41.450  1.00  0.00           H
ATOM    412  HB2 LEU A 609      53.010  21.250  42.130  1.00  0.00           H
ATOM    413  CG  LEU A 609      54.470  21.940  43.590  1.00  0.00           C
ATOM    414  HG  LEU A 609      55.380  22.560  43.750  1.00  0.00           H
ATOM    415  CD1 LEU A 609      53.500  22.300  44.730  1.00  0.00           C
ATOM    416 HD11 LEU A 609      53.990  21.870  45.640  1.00  0.00           H
ATOM    417 HD12 LEU A 609      52.610  21.640  44.680  1.00  0.00           H
ATOM    418 HD13 LEU A 609      53.310  23.390  44.780  1.00  0.00           H
ATOM    419  CD2 LEU A 609      54.860  20.500  43.750  1.00  0.00           C
ATOM    420 HD21 LEU A 609      55.780  20.250  43.180  1.00  0.00           H
ATOM    421 HD22 LEU A 609      54.150  19.780  43.270  1.00  0.00           H
ATOM    422 HD23 LEU A 609      55.010  20.270  44.830  1.00  0.00           H
ATOM    423  C   LEU A 609      54.060  24.600  42.350  1.00  0.00           C
ATOM    424  O   LEU A 609      53.890  25.300  43.350  1.00  0.00           O
ATOM    425  N   ALA A 610      55.040  24.910  41.450  1.00  0.00           N
ATOM    426  HN  ALA A 610      55.100  24.410  40.600  1.00  0.00           H
ATOM    427  CA  ALA A 610      55.870  26.080  41.620  1.00  0.00           C
ATOM    428  HA  ALA A 610      56.430  25.990  42.540  1.00  0.00           H
ATOM    429  CB  ALA A 610      56.850  25.980  40.410  1.00  0.00           C
ATOM    430  HB1 ALA A 610      56.450  25.970  39.370  1.00  0.00           H
ATOM    431  HB2 ALA A 610      57.550  25.120  40.520  1.00  0.00           H
ATOM    432  HB3 ALA A 610      57.420  26.940  40.400  1.00  0.00           H
ATOM    433  C   ALA A 610      55.080  27.370  41.720  1.00  0.00           C
ATOM    434  O   ALA A 610      55.350  28.230  42.520  1.00  0.00           O
ATOM    435  N   SER A 611      53.940  27.420  40.930  1.00  0.00           N
ATOM    436  HN  SER A 611      53.760  26.690  40.280  1.00  0.00           H
ATOM    437  CA  SER A 611      53.090  28.610  40.930  1.00  0.00           C
ATOM    438  HA  SER A 611      53.700  29.490  40.770  1.00  0.00           H
ATOM    439  CB  SER A 611      51.970  28.650  39.810  1.00  0.00           C
ATOM    440  HB1 SER A 611      51.430  29.620  39.740  1.00  0.00           H
ATOM    441  HB2 SER A 611      51.290  27.790  39.980  1.00  0.00           H
ATOM    442  OG  SER A 611      52.660  28.350  38.580  1.00  0.00           O
ATOM    443  HG1 SER A 611      53.100  27.510  38.460  1.00  0.00           H
ATOM    444  C   SER A 611      52.460  28.830  42.240  1.00  0.00           C
ATOM    445  O   SER A 611      52.270  29.930  42.720  1.00  0.00           O
ATOM    446  N   ILE A 612      52.070  27.750  42.910  1.00  0.00           N
ATOM    447  HN  ILE A 612      52.150  26.890  42.430  1.00  0.00           H
ATOM    448  CA  ILE A 612      51.430  27.820  44.230  1.00  0.00           C
ATOM    449  HA  ILE A 612      50.560  28.460  44.120  1.00  0.00           H
ATOM    450  CB  ILE A 612      50.780  26.470  44.650  1.00  0.00           C
ATOM    451  HB  ILE A 612      51.480  25.660  44.350  1.00  0.00           H
ATOM    452  CG2 ILE A 612      50.240  26.360  46.120  1.00  0.00           C
ATOM    453 HG21 ILE A 612      49.460  25.590  46.290  1.00  0.00           H
ATOM    454 HG22 ILE A 612      49.810  27.310  46.490  1.00  0.00           H
ATOM    455 HG23 ILE A 612      51.140  26.200  46.750  1.00  0.00           H
ATOM    456  CG1 ILE A 612      49.560  26.250  43.720  1.00  0.00           C
ATOM    457 HG11 ILE A 612      49.820  26.710  42.750  1.00  0.00           H
ATOM    458 HG12 ILE A 612      48.680  26.740  44.170  1.00  0.00           H
ATOM    459  CD  ILE A 612      49.220  24.810  43.390  1.00  0.00           C
ATOM    460  HD1 ILE A 612      48.710  24.200  44.170  1.00  0.00           H
ATOM    461  HD2 ILE A 612      50.150  24.280  43.100  1.00  0.00           H
ATOM    462  HD3 ILE A 612      48.710  24.810  42.390  1.00  0.00           H
ATOM    463  C   ILE A 612      52.410  28.290  45.240  1.00  0.00           C
ATOM    464  O   ILE A 612      52.170  29.250  45.930  1.00  0.00           O
ATOM    465  N   LEU A 613      53.580  27.650  45.390  1.00  0.00           N
ATOM    466  HN  LEU A 613      53.750  26.910  44.730  1.00  0.00           H
ATOM    467  CA  LEU A 613      54.670  27.950  46.330  1.00  0.00           C
ATOM    468  HA  LEU A 613      54.160  27.970  47.270  1.00  0.00           H
ATOM    469  CB  LEU A 613      55.700  26.870  46.050  1.00  0.00           C
ATOM    470  HB1 LEU A 613      56.510  27.140  46.770  1.00  0.00           H
ATOM    471  HB2 LEU A 613      56.120  26.940  45.020  1.00  0.00           H
ATOM    472  CG  LEU A 613      55.180  25.430  46.440  1.00  0.00           C
ATOM    473  HG  LEU A 613      54.270  25.260  45.840  1.00  0.00           H
ATOM    474  CD1 LEU A 613      56.280  24.400  46.080  1.00  0.00           C
ATOM    475 HD11 LEU A 613      56.670  24.520  45.040  1.00  0.00           H
ATOM    476 HD12 LEU A 613      56.060  23.340  46.320  1.00  0.00           H
ATOM    477 HD13 LEU A 613      57.210  24.600  46.670  1.00  0.00           H
ATOM    478  CD2 LEU A 613      54.730  25.250  47.920  1.00  0.00           C
ATOM    479 HD21 LEU A 613      53.720  25.680  48.130  1.00  0.00           H
ATOM    480 HD22 LEU A 613      55.490  25.740  48.570  1.00  0.00           H
ATOM    481 HD23 LEU A 613      54.750  24.150  48.020  1.00  0.00           H
ATOM    482  C   LEU A 613      55.270  29.380  46.180  1.00  0.00           C
ATOM    483  O   LEU A 613      55.300  30.130  47.170  1.00  0.00           O
ATOM    484  N   PHE A 614      55.530  29.820  44.970  1.00  0.00           N
ATOM    485  HN  PHE A 614      55.460  29.270  44.150  1.00  0.00           H
ATOM    486  CA  PHE A 614      55.850  31.280  44.630  1.00  0.00           C
ATOM    487  HA  PHE A 614      56.710  31.660  45.170  1.00  0.00           H
ATOM    488  CB  PHE A 614      56.240  31.380  43.080  1.00  0.00           C
ATOM    489  HB1 PHE A 614      55.410  30.750  42.660  1.00  0.00           H
ATOM    490  HB2 PHE A 614      57.210  30.900  42.840  1.00  0.00           H
ATOM    491  CG  PHE A 614      56.200  32.650  42.280  1.00  0.00           C
ATOM    492  CD1 PHE A 614      55.960  32.590  40.880  1.00  0.00           C
ATOM    493  HD1 PHE A 614      55.820  31.640  40.380  1.00  0.00           H
ATOM    494  CE1 PHE A 614      55.980  33.730  40.090  1.00  0.00           C
ATOM    495  HE1 PHE A 614      55.700  33.770  39.050  1.00  0.00           H
ATOM    496  CZ  PHE A 614      56.220  34.990  40.660  1.00  0.00           C
ATOM    497  HZ  PHE A 614      56.390  35.880  40.070  1.00  0.00           H
ATOM    498  CD2 PHE A 614      56.430  33.940  42.880  1.00  0.00           C
ATOM    499  HD2 PHE A 614      56.820  33.940  43.890  1.00  0.00           H
ATOM    500  CE2 PHE A 614      56.510  35.060  42.030  1.00  0.00           C
ATOM    501  HE2 PHE A 614      56.710  36.060  42.390  1.00  0.00           H
ATOM    502  C   PHE A 614      54.750  32.280  44.950  1.00  0.00           C
ATOM    503  O   PHE A 614      55.110  33.270  45.570  1.00  0.00           O
ATOM    504  N   LEU A 615      53.450  32.030  44.580  1.00  0.00           N
ATOM    505  HN  LEU A 615      53.230  31.280  43.970  1.00  0.00           H
ATOM    506  CA  LEU A 615      52.400  33.010  44.720  1.00  0.00           C
ATOM    507  HA  LEU A 615      52.900  33.960  44.610  1.00  0.00           H
ATOM    508  CB  LEU A 615      51.190  32.890  43.690  1.00  0.00           C
ATOM    509  HB1 LEU A 615      50.220  33.180  44.140  1.00  0.00           H
ATOM    510  HB2 LEU A 615      51.120  31.820  43.440  1.00  0.00           H
ATOM    511  CG  LEU A 615      51.330  33.780  42.390  1.00  0.00           C
ATOM    512  HG  LEU A 615      50.500  33.620  41.680  1.00  0.00           H
ATOM    513  CD1 LEU A 615      51.220  35.350  42.720  1.00  0.00           C
ATOM    514 HD11 LEU A 615      52.250  35.780  42.780  1.00  0.00           H
ATOM    515 HD12 LEU A 615      50.510  35.600  43.530  1.00  0.00           H
ATOM    516 HD13 LEU A 615      50.690  35.700  41.810  1.00  0.00           H
ATOM    517  CD2 LEU A 615      52.590  33.440  41.560  1.00  0.00           C
ATOM    518 HD21 LEU A 615      53.480  33.600  42.190  1.00  0.00           H
ATOM    519 HD22 LEU A 615      52.640  34.160  40.730  1.00  0.00           H
ATOM    520 HD23 LEU A 615      52.540  32.360  41.260  1.00  0.00           H
ATOM    521  C   LEU A 615      51.900  33.180  46.050  1.00  0.00           C
ATOM    522  O   LEU A 615      51.460  34.220  46.450  1.00  0.00           O
ATOM    523  N   TYR A 616      52.120  32.190  46.930  1.00  0.00           N
ATOM    524  HN  TYR A 616      52.450  31.330  46.560  1.00  0.00           H
ATOM    525  CA  TYR A 616      51.950  32.390  48.370  1.00  0.00           C
ATOM    526  HA  TYR A 616      50.940  32.730  48.530  1.00  0.00           H
ATOM    527  CB  TYR A 616      52.280  31.030  49.060  1.00  0.00           C
ATOM    528  HB1 TYR A 616      53.180  30.590  48.560  1.00  0.00           H
ATOM    529  HB2 TYR A 616      51.450  30.320  48.830  1.00  0.00           H
ATOM    530  CG  TYR A 616      52.400  30.990  50.630  1.00  0.00           C
ATOM    531  CD1 TYR A 616      53.740  30.980  51.100  1.00  0.00           C
ATOM    532  HD1 TYR A 616      54.550  31.080  50.410  1.00  0.00           H
ATOM    533  CE1 TYR A 616      53.980  30.920  52.450  1.00  0.00           C
ATOM    534  HE1 TYR A 616      54.980  30.950  52.880  1.00  0.00           H
ATOM    535  CZ  TYR A 616      52.880  31.070  53.370  1.00  0.00           C
ATOM    536  OH  TYR A 616      53.170  31.110  54.740  1.00  0.00           O
ATOM    537  HH  TYR A 616      52.360  30.860  55.190  1.00  0.00           H
ATOM    538  CD2 TYR A 616      51.290  30.890  51.540  1.00  0.00           C
ATOM    539  HD2 TYR A 616      50.280  30.850  51.140  1.00  0.00           H
ATOM    540  CE2 TYR A 616      51.520  30.950  52.910  1.00  0.00           C
ATOM    541  HE2 TYR A 616      50.780  30.930  53.690  1.00  0.00           H
ATOM    542  C   TYR A 616      52.930  33.440  48.910  1.00  0.00           C
ATOM    543  O   TYR A 616      52.500  34.360  49.640  1.00  0.00           O
ATOM    544  N   CYS A 617      54.140  33.350  48.510  1.00  0.00           N
ATOM    545  HN  CYS A 617      54.400  32.600  47.920  1.00  0.00           H
ATOM    546  CA  CYS A 617      55.110  34.380  48.890  1.00  0.00           C
ATOM    547  HA  CYS A 617      55.050  34.300  49.960  1.00  0.00           H
ATOM    548  CB  CYS A 617      56.570  33.940  48.470  1.00  0.00           C
ATOM    549  HB1 CYS A 617      57.210  34.830  48.620  1.00  0.00           H
ATOM    550  HB2 CYS A 617      56.560  33.850  47.370  1.00  0.00           H
ATOM    551  SG  CYS A 617      57.260  32.550  49.400  1.00  0.00           S
ATOM    552  HG1 CYS A 617      56.890  31.570  48.570  1.00  0.00           H
ATOM    553  C   CYS A 617      54.840  35.730  48.480  1.00  0.00           C
ATOM    554  O   CYS A 617      54.930  36.710  49.240  1.00  0.00           O
ATOM    555  N   ALA A 618      54.500  35.910  47.150  1.00  0.00           N
ATOM    556  HN  ALA A 618      54.130  35.140  46.640  1.00  0.00           H
ATOM    557  CA  ALA A 618      54.130  37.130  46.560  1.00  0.00           C
ATOM    558  HA  ALA A 618      54.960  37.820  46.690  1.00  0.00           H
ATOM    559  CB  ALA A 618      53.930  36.930  45.040  1.00  0.00           C
ATOM    560  HB1 ALA A 618      54.820  36.490  44.540  1.00  0.00           H
ATOM    561  HB2 ALA A 618      53.550  37.830  44.500  1.00  0.00           H
ATOM    562  HB3 ALA A 618      53.100  36.210  44.890  1.00  0.00           H
ATOM    563  C   ALA A 618      52.900  37.790  47.220  1.00  0.00           C
ATOM    564  O   ALA A 618      52.850  38.970  47.650  1.00  0.00           O
ATOM    565  N   CYS A 619      51.820  36.980  47.410  1.00  0.00           N
ATOM    566  HN  CYS A 619      51.760  36.030  47.110  1.00  0.00           H
ATOM    567  CA  CYS A 619      50.620  37.450  48.050  1.00  0.00           C
ATOM    568  HA  CYS A 619      50.250  38.250  47.430  1.00  0.00           H
ATOM    569  CB  CYS A 619      49.610  36.270  48.080  1.00  0.00           C
ATOM    570  HB1 CYS A 619      50.020  35.530  48.810  1.00  0.00           H
ATOM    571  HB2 CYS A 619      49.590  35.700  47.140  1.00  0.00           H
ATOM    572  SG  CYS A 619      47.840  36.790  48.590  1.00  0.00           S
ATOM    573  HG1 CYS A 619      47.650  37.520  47.500  1.00  0.00           H
ATOM    574  C   CYS A 619      50.800  37.900  49.540  1.00  0.00           C
ATOM    575  O   CYS A 619      50.320  38.960  49.970  1.00  0.00           O
ATOM    576  N   MET A 620      51.690  37.180  50.300  1.00  0.00           N
ATOM    577  HN  MET A 620      52.260  36.440  49.940  1.00  0.00           H
ATOM    578  CA  MET A 620      52.050  37.390  51.650  1.00  0.00           C
ATOM    579  HA  MET A 620      51.240  37.680  52.310  1.00  0.00           H
ATOM    580  CB  MET A 620      52.730  36.160  52.310  1.00  0.00           C
ATOM    581  HB1 MET A 620      53.490  36.390  53.090  1.00  0.00           H
ATOM    582  HB2 MET A 620      53.390  35.670  51.580  1.00  0.00           H
ATOM    583  CG  MET A 620      51.790  35.030  52.890  1.00  0.00           C
ATOM    584  HG1 MET A 620      52.440  34.140  52.990  1.00  0.00           H
ATOM    585  HG2 MET A 620      51.030  34.830  52.100  1.00  0.00           H
ATOM    586  SD  MET A 620      51.070  35.440  54.560  1.00  0.00           S
ATOM    587  CE  MET A 620      52.630  35.220  55.380  1.00  0.00           C
ATOM    588  HE1 MET A 620      53.140  36.190  55.590  1.00  0.00           H
ATOM    589  HE2 MET A 620      53.390  34.700  54.760  1.00  0.00           H
ATOM    590  HE3 MET A 620      52.490  34.700  56.350  1.00  0.00           H
ATOM    591  C   MET A 620      52.960  38.580  51.900  1.00  0.00           C
ATOM    592  O   MET A 620      52.970  39.160  53.000  1.00  0.00           O
ATOM    593  N   SER A 621      53.810  39.010  50.940  1.00  0.00           N
ATOM    594  HN  SER A 621      53.870  38.540  50.060  1.00  0.00           H
ATOM    595  CA  SER A 621      54.780  40.050  51.140  1.00  0.00           C
ATOM    596  HA  SER A 621      55.390  39.840  52.010  1.00  0.00           H
ATOM    597  CB  SER A 621      55.680  40.150  49.890  1.00  0.00           C
ATOM    598  HB1 SER A 621      56.260  41.090  50.000  1.00  0.00           H
ATOM    599  HB2 SER A 621      55.190  40.270  48.900  1.00  0.00           H
ATOM    600  OG  SER A 621      56.490  39.000  49.960  1.00  0.00           O
ATOM    601  HG1 SER A 621      56.000  38.190  49.770  1.00  0.00           H
ATOM    602  C   SER A 621      54.130  41.450  51.510  1.00  0.00           C
ATOM    603  O   SER A 621      54.610  42.060  52.450  1.00  0.00           O
ATOM    604  N   PRO A 622      53.130  42.050  50.840  1.00  0.00           N
ATOM    605  CD  PRO A 622      52.720  41.750  49.470  1.00  0.00           C
ATOM    606  HD1 PRO A 622      52.350  40.710  49.410  1.00  0.00           H
ATOM    607  HD2 PRO A 622      53.550  41.990  48.770  1.00  0.00           H
ATOM    608  CA  PRO A 622      52.440  43.190  51.390  1.00  0.00           C
ATOM    609  HA  PRO A 622      53.140  43.960  51.650  1.00  0.00           H
ATOM    610  CB  PRO A 622      51.680  43.800  50.230  1.00  0.00           C
ATOM    611  HB1 PRO A 622      52.240  44.600  49.690  1.00  0.00           H
ATOM    612  HB2 PRO A 622      50.670  44.170  50.500  1.00  0.00           H
ATOM    613  CG  PRO A 622      51.480  42.660  49.170  1.00  0.00           C
ATOM    614  HG1 PRO A 622      50.610  42.050  49.460  1.00  0.00           H
ATOM    615  HG2 PRO A 622      51.460  43.070  48.150  1.00  0.00           H
ATOM    616  C   PRO A 622      51.590  42.790  52.590  1.00  0.00           C
ATOM    617  O   PRO A 622      51.660  43.410  53.620  1.00  0.00           O
ATOM    618  N   VAL A 623      50.720  41.750  52.470  1.00  0.00           N
ATOM    619  HN  VAL A 623      50.830  41.150  51.670  1.00  0.00           H
ATOM    620  CA  VAL A 623      49.750  41.270  53.470  1.00  0.00           C
ATOM    621  HA  VAL A 623      49.010  42.050  53.500  1.00  0.00           H
ATOM    622  CB  VAL A 623      49.110  40.020  53.060  1.00  0.00           C
ATOM    623  HB  VAL A 623      49.940  39.370  52.680  1.00  0.00           H
ATOM    624  CG1 VAL A 623      48.440  39.270  54.140  1.00  0.00           C
ATOM    625 HG11 VAL A 623      49.170  38.790  54.820  1.00  0.00           H
ATOM    626 HG12 VAL A 623      47.850  38.410  53.790  1.00  0.00           H
ATOM    627 HG13 VAL A 623      47.800  39.930  54.780  1.00  0.00           H
ATOM    628  CG2 VAL A 623      48.150  40.210  51.870  1.00  0.00           C
ATOM    629 HG21 VAL A 623      48.360  41.060  51.180  1.00  0.00           H
ATOM    630 HG22 VAL A 623      47.150  40.340  52.340  1.00  0.00           H
ATOM    631 HG23 VAL A 623      48.050  39.320  51.210  1.00  0.00           H
ATOM    632  C   VAL A 623      50.260  41.230  54.930  1.00  0.00           C
ATOM    633  O   VAL A 623      49.580  41.770  55.820  1.00  0.00           O
ATOM    634  N   ILE A 624      51.350  40.570  55.220  1.00  0.00           N
ATOM    635  HN  ILE A 624      51.790  39.910  54.610  1.00  0.00           H
ATOM    636  CA  ILE A 624      52.000  40.680  56.590  1.00  0.00           C
ATOM    637  HA  ILE A 624      51.310  40.330  57.340  1.00  0.00           H
ATOM    638  CB  ILE A 624      53.080  39.570  56.640  1.00  0.00           C
ATOM    639  HB  ILE A 624      52.640  38.620  56.270  1.00  0.00           H
ATOM    640  CG2 ILE A 624      54.260  39.920  55.880  1.00  0.00           C
ATOM    641 HG21 ILE A 624      54.050  40.170  54.810  1.00  0.00           H
ATOM    642 HG22 ILE A 624      54.940  39.040  55.830  1.00  0.00           H
ATOM    643 HG23 ILE A 624      54.890  40.710  56.330  1.00  0.00           H
ATOM    644  CG1 ILE A 624      53.370  39.250  58.140  1.00  0.00           C
ATOM    645 HG11 ILE A 624      52.460  39.420  58.750  1.00  0.00           H
ATOM    646 HG12 ILE A 624      54.200  39.860  58.550  1.00  0.00           H
ATOM    647  CD  ILE A 624      53.860  37.810  58.350  1.00  0.00           C
ATOM    648  HD1 ILE A 624      53.030  37.150  58.030  1.00  0.00           H
ATOM    649  HD2 ILE A 624      54.170  37.600  59.410  1.00  0.00           H
ATOM    650  HD3 ILE A 624      54.690  37.470  57.700  1.00  0.00           H
ATOM    651  C   ILE A 624      52.510  42.100  57.000  1.00  0.00           C
ATOM    652  O   ILE A 624      52.300  42.480  58.140  1.00  0.00           O
ATOM    653  N   THR A 625      53.160  42.950  56.090  1.00  0.00           N
ATOM    654  HN  THR A 625      53.400  42.580  55.200  1.00  0.00           H
ATOM    655  CA  THR A 625      53.590  44.280  56.340  1.00  0.00           C
ATOM    656  HA  THR A 625      54.140  44.230  57.270  1.00  0.00           H
ATOM    657  CB  THR A 625      54.370  44.770  55.090  1.00  0.00           C
ATOM    658  HB  THR A 625      53.750  44.920  54.180  1.00  0.00           H
ATOM    659  OG1 THR A 625      55.360  43.860  54.680  1.00  0.00           O
ATOM    660  HG1 THR A 625      55.050  43.350  53.930  1.00  0.00           H
ATOM    661  CG2 THR A 625      55.030  46.150  55.400  1.00  0.00           C
ATOM    662 HG21 THR A 625      54.260  46.920  55.650  1.00  0.00           H
ATOM    663 HG22 THR A 625      55.540  46.510  54.470  1.00  0.00           H
ATOM    664 HG23 THR A 625      55.770  46.000  56.210  1.00  0.00           H
ATOM    665  C   THR A 625      52.450  45.260  56.600  1.00  0.00           C
ATOM    666  O   THR A 625      52.440  45.990  57.550  1.00  0.00           O
ATOM    667  N   PHE A 626      51.390  45.250  55.720  1.00  0.00           N
ATOM    668  HN  PHE A 626      51.350  44.570  55.000  1.00  0.00           H
ATOM    669  CA  PHE A 626      50.250  46.080  55.910  1.00  0.00           C
ATOM    670  HA  PHE A 626      50.590  47.060  56.220  1.00  0.00           H
ATOM    671  CB  PHE A 626      49.460  46.170  54.600  1.00  0.00           C
ATOM    672  HB1 PHE A 626      48.630  46.880  54.800  1.00  0.00           H
ATOM    673  HB2 PHE A 626      49.200  45.170  54.180  1.00  0.00           H
ATOM    674  CG  PHE A 626      50.230  46.920  53.490  1.00  0.00           C
ATOM    675  CD1 PHE A 626      51.190  47.960  53.790  1.00  0.00           C
ATOM    676  HD1 PHE A 626      51.370  48.290  54.810  1.00  0.00           H
ATOM    677  CE1 PHE A 626      51.590  48.790  52.770  1.00  0.00           C
ATOM    678  HE1 PHE A 626      52.230  49.640  52.960  1.00  0.00           H
ATOM    679  CZ  PHE A 626      51.270  48.520  51.440  1.00  0.00           C
ATOM    680  HZ  PHE A 626      51.750  49.230  50.790  1.00  0.00           H
ATOM    681  CD2 PHE A 626      49.910  46.680  52.150  1.00  0.00           C
ATOM    682  HD2 PHE A 626      49.220  45.870  51.980  1.00  0.00           H
ATOM    683  CE2 PHE A 626      50.470  47.370  51.120  1.00  0.00           C
ATOM    684  HE2 PHE A 626      50.270  46.970  50.140  1.00  0.00           H
ATOM    685  C   PHE A 626      49.400  45.580  57.040  1.00  0.00           C
ATOM    686  O   PHE A 626      48.870  46.460  57.820  1.00  0.00           O
ATOM    687  N   GLY A 627      49.260  44.280  57.300  1.00  0.00           N
ATOM    688  HN  GLY A 627      49.720  43.680  56.660  1.00  0.00           H
ATOM    689  CA  GLY A 627      48.550  43.780  58.450  1.00  0.00           C
ATOM    690  HA1 GLY A 627      48.510  42.700  58.430  1.00  0.00           H
ATOM    691  HA2 GLY A 627      47.590  44.270  58.450  1.00  0.00           H
ATOM    692  C   GLY A 627      49.340  44.140  59.690  1.00  0.00           C
ATOM    693  O   GLY A 627      48.690  44.410  60.710  1.00  0.00           O
ATOM    694  N   GLY A 628      50.650  44.200  59.690  1.00  0.00           N
ATOM    695  HN  GLY A 628      51.180  44.000  58.870  1.00  0.00           H
ATOM    696  CA  GLY A 628      51.380  44.440  60.960  1.00  0.00           C
ATOM    697  HA1 GLY A 628      52.390  44.080  60.870  1.00  0.00           H
ATOM    698  HA2 GLY A 628      50.890  43.950  61.790  1.00  0.00           H
ATOM    699  C   GLY A 628      51.360  45.940  61.320  1.00  0.00           C
ATOM    700  O   GLY A 628      51.210  46.350  62.430  1.00  0.00           O
ATOM    701  N   LEU A 629      51.360  46.820  60.260  1.00  0.00           N
ATOM    702  HN  LEU A 629      51.300  46.470  59.320  1.00  0.00           H
ATOM    703  CA  LEU A 629      51.290  48.250  60.440  1.00  0.00           C
ATOM    704  HA  LEU A 629      51.820  48.450  61.360  1.00  0.00           H
ATOM    705  CB  LEU A 629      52.010  49.090  59.340  1.00  0.00           C
ATOM    706  HB1 LEU A 629      51.490  50.060  59.190  1.00  0.00           H
ATOM    707  HB2 LEU A 629      52.090  48.410  58.470  1.00  0.00           H
ATOM    708  CG  LEU A 629      53.450  49.480  59.660  1.00  0.00           C
ATOM    709  HG  LEU A 629      53.440  50.210  60.500  1.00  0.00           H
ATOM    710  CD1 LEU A 629      54.280  48.260  60.030  1.00  0.00           C
ATOM    711 HD11 LEU A 629      55.360  48.510  60.130  1.00  0.00           H
ATOM    712 HD12 LEU A 629      54.110  47.580  59.160  1.00  0.00           H
ATOM    713 HD13 LEU A 629      53.840  47.730  60.890  1.00  0.00           H
ATOM    714  CD2 LEU A 629      54.130  50.220  58.470  1.00  0.00           C
ATOM    715 HD21 LEU A 629      53.630  51.160  58.150  1.00  0.00           H
ATOM    716 HD22 LEU A 629      54.230  49.610  57.550  1.00  0.00           H
ATOM    717 HD23 LEU A 629      55.140  50.620  58.730  1.00  0.00           H
ATOM    718  C   LEU A 629      49.820  48.750  60.650  1.00  0.00           C
ATOM    719  O   LEU A 629      49.620  49.690  61.390  1.00  0.00           O
ATOM    720  N   LEU A 630      48.850  47.970  60.140  1.00  0.00           N
ATOM    721  HN  LEU A 630      49.100  47.290  59.450  1.00  0.00           H
ATOM    722  CA  LEU A 630      47.480  48.160  60.600  1.00  0.00           C
ATOM    723  HA  LEU A 630      47.190  49.190  60.490  1.00  0.00           H
ATOM    724  CB  LEU A 630      46.580  47.240  59.780  1.00  0.00           C
ATOM    725  HB1 LEU A 630      47.050  46.230  59.860  1.00  0.00           H
ATOM    726  HB2 LEU A 630      46.610  47.510  58.710  1.00  0.00           H
ATOM    727  CG  LEU A 630      45.080  47.190  60.150  1.00  0.00           C
ATOM    728  HG  LEU A 630      45.000  46.660  61.120  1.00  0.00           H
ATOM    729  CD1 LEU A 630      44.470  48.550  60.410  1.00  0.00           C
ATOM    730 HD11 LEU A 630      43.450  48.440  60.820  1.00  0.00           H
ATOM    731 HD12 LEU A 630      44.350  49.190  59.520  1.00  0.00           H
ATOM    732 HD13 LEU A 630      44.980  49.090  61.250  1.00  0.00           H
ATOM    733  CD2 LEU A 630      44.220  46.500  59.050  1.00  0.00           C
ATOM    734 HD21 LEU A 630      43.150  46.470  59.340  1.00  0.00           H
ATOM    735 HD22 LEU A 630      44.630  45.470  58.980  1.00  0.00           H
ATOM    736 HD23 LEU A 630      44.380  46.990  58.080  1.00  0.00           H
ATOM    737  C   LEU A 630      47.370  47.860  62.110  1.00  0.00           C
ATOM    738  O   LEU A 630      46.590  48.500  62.850  1.00  0.00           O
ATOM    739  N   GLY A 631      48.240  46.930  62.650  1.00  0.00           N
ATOM    740  HN  GLY A 631      48.780  46.430  61.980  1.00  0.00           H
ATOM    741  CA  GLY A 631      48.400  46.730  64.020  1.00  0.00           C
ATOM    742  HA1 GLY A 631      49.190  45.980  64.050  1.00  0.00           H
ATOM    743  HA2 GLY A 631      47.420  46.440  64.380  1.00  0.00           H
ATOM    744  C   GLY A 631      48.820  48.000  64.700  1.00  0.00           C
ATOM    745  O   GLY A 631      48.160  48.390  65.650  1.00  0.00           O
ATOM    746  N   GLU A 632      49.870  48.660  64.260  1.00  0.00           N
ATOM    747  HN  GLU A 632      50.460  48.160  63.600  1.00  0.00           H
ATOM    748  CA  GLU A 632      50.430  49.900  64.700  1.00  0.00           C
ATOM    749  HA  GLU A 632      50.720  49.830  65.730  1.00  0.00           H
ATOM    750  CB  GLU A 632      51.680  50.220  63.880  1.00  0.00           C
ATOM    751  HB1 GLU A 632      51.950  51.300  63.870  1.00  0.00           H
ATOM    752  HB2 GLU A 632      51.490  49.950  62.820  1.00  0.00           H
ATOM    753  CG  GLU A 632      52.940  49.440  64.330  1.00  0.00           C
ATOM    754  HG1 GLU A 632      53.320  48.900  63.450  1.00  0.00           H
ATOM    755  HG2 GLU A 632      52.640  48.700  65.110  1.00  0.00           H
ATOM    756  CD  GLU A 632      54.040  50.290  64.970  1.00  0.00           C
ATOM    757  OE1 GLU A 632      53.870  51.480  65.380  1.00  0.00           O
ATOM    758  OE2 GLU A 632      55.200  49.830  65.050  1.00  0.00           O
ATOM    759  C   GLU A 632      49.550  51.150  64.730  1.00  0.00           C
ATOM    760  O   GLU A 632      49.620  51.920  65.690  1.00  0.00           O
ATOM    761  N   ALA A 633      48.790  51.310  63.700  1.00  0.00           N
ATOM    762  HN  ALA A 633      48.940  50.760  62.880  1.00  0.00           H
ATOM    763  CA  ALA A 633      47.740  52.220  63.580  1.00  0.00           C
ATOM    764  HA  ALA A 633      48.040  53.240  63.800  1.00  0.00           H
ATOM    765  CB  ALA A 633      47.130  52.050  62.180  1.00  0.00           C
ATOM    766  HB1 ALA A 633      47.910  52.270  61.410  1.00  0.00           H
ATOM    767  HB2 ALA A 633      46.380  52.850  62.030  1.00  0.00           H
ATOM    768  HB3 ALA A 633      46.760  51.020  61.980  1.00  0.00           H
ATOM    769  C   ALA A 633      46.600  52.040  64.560  1.00  0.00           C
ATOM    770  O   ALA A 633      45.780  52.930  64.800  1.00  0.00           O
ATOM    771  N   THR A 634      46.470  50.910  65.200  1.00  0.00           N
ATOM    772  HN  THR A 634      47.180  50.230  65.010  1.00  0.00           H
ATOM    773  CA  THR A 634      45.350  50.580  66.090  1.00  0.00           C
ATOM    774  HA  THR A 634      44.550  51.290  66.140  1.00  0.00           H
ATOM    775  CB  THR A 634      44.560  49.340  65.680  1.00  0.00           C
ATOM    776  HB  THR A 634      43.700  49.120  66.360  1.00  0.00           H
ATOM    777  OG1 THR A 634      45.290  48.050  65.530  1.00  0.00           O
ATOM    778  HG1 THR A 634      46.100  48.220  65.030  1.00  0.00           H
ATOM    779  CG2 THR A 634      43.850  49.640  64.350  1.00  0.00           C
ATOM    780 HG21 THR A 634      43.300  48.810  63.870  1.00  0.00           H
ATOM    781 HG22 THR A 634      44.560  50.050  63.580  1.00  0.00           H
ATOM    782 HG23 THR A 634      43.110  50.450  64.500  1.00  0.00           H
ATOM    783  C   THR A 634      45.770  50.370  67.490  1.00  0.00           C
ATOM    784  O   THR A 634      45.090  49.800  68.340  1.00  0.00           O
ATOM    785  N   GLU A 635      47.010  50.880  67.790  1.00  0.00           N
ATOM    786  HN  GLU A 635      47.380  51.440  67.060  1.00  0.00           H
ATOM    787  CA  GLU A 635      47.670  50.620  69.030  1.00  0.00           C
ATOM    788  HA  GLU A 635      48.650  51.040  68.950  1.00  0.00           H
ATOM    789  CB  GLU A 635      46.970  51.360  70.230  1.00  0.00           C
ATOM    790  HB1 GLU A 635      47.340  51.180  71.260  1.00  0.00           H
ATOM    791  HB2 GLU A 635      45.940  50.970  70.330  1.00  0.00           H
ATOM    792  CG  GLU A 635      47.120  52.910  70.020  1.00  0.00           C
ATOM    793  HG1 GLU A 635      46.580  53.310  69.130  1.00  0.00           H
ATOM    794  HG2 GLU A 635      48.210  53.150  69.970  1.00  0.00           H
ATOM    795  CD  GLU A 635      46.470  53.590  71.260  1.00  0.00           C
ATOM    796  OE1 GLU A 635      45.350  54.080  71.120  1.00  0.00           O
ATOM    797  OE2 GLU A 635      47.160  53.780  72.260  1.00  0.00           O
ATOM    798  C   GLU A 635      47.960  49.190  69.330  1.00  0.00           C
ATOM    799  O   GLU A 635      48.300  48.740  70.420  1.00  0.00           O
ATOM    800  N   GLY A 636      48.010  48.350  68.280  1.00  0.00           N
ATOM    801  HN  GLY A 636      47.830  48.790  67.400  1.00  0.00           H
ATOM    802  CA  GLY A 636      48.400  46.970  68.410  1.00  0.00           C
ATOM    803  HA1 GLY A 636      49.020  46.760  69.260  1.00  0.00           H
ATOM    804  HA2 GLY A 636      48.940  46.690  67.520  1.00  0.00           H
ATOM    805  C   GLY A 636      47.160  46.100  68.400  1.00  0.00           C
ATOM    806  O   GLY A 636      47.330  44.900  68.580  1.00  0.00           O
ATOM    807  N   ARG A 637      45.960  46.640  68.270  1.00  0.00           N
ATOM    808  HN  ARG A 637      45.810  47.600  68.000  1.00  0.00           H
ATOM    809  CA  ARG A 637      44.780  45.840  68.420  1.00  0.00           C
ATOM    810  HA  ARG A 637      44.830  45.290  69.340  1.00  0.00           H
ATOM    811  CB  ARG A 637      43.440  46.690  68.470  1.00  0.00           C
ATOM    812  HB1 ARG A 637      43.390  47.440  67.660  1.00  0.00           H
ATOM    813  HB2 ARG A 637      43.520  47.210  69.450  1.00  0.00           H
ATOM    814  CG  ARG A 637      42.070  45.880  68.410  1.00  0.00           C
ATOM    815  HG1 ARG A 637      41.880  45.570  67.370  1.00  0.00           H
ATOM    816  HG2 ARG A 637      41.390  46.710  68.730  1.00  0.00           H
ATOM    817  CD  ARG A 637      41.870  44.740  69.420  1.00  0.00           C
ATOM    818  HD1 ARG A 637      41.710  45.150  70.440  1.00  0.00           H
ATOM    819  HD2 ARG A 637      42.790  44.120  69.430  1.00  0.00           H
ATOM    820  NE  ARG A 637      40.680  43.920  68.980  1.00  0.00           N
ATOM    821  HE  ARG A 637      39.850  43.930  69.550  1.00  0.00           H
ATOM    822  CZ  ARG A 637      40.660  43.070  67.970  1.00  0.00           C
ATOM    823  NH1 ARG A 637      39.520  42.440  67.680  1.00  0.00           N
ATOM    824 HH11 ARG A 637      38.810  42.760  68.310  1.00  0.00           H
ATOM    825 HH12 ARG A 637      39.380  41.990  66.800  1.00  0.00           H
ATOM    826  NH2 ARG A 637      41.640  42.800  67.120  1.00  0.00           N
ATOM    827 HH21 ARG A 637      42.560  43.010  67.450  1.00  0.00           H
ATOM    828 HH22 ARG A 637      41.590  42.020  66.500  1.00  0.00           H
ATOM    829  C   ARG A 637      44.540  44.820  67.300  1.00  0.00           C
ATOM    830  O   ARG A 637      44.250  43.670  67.640  1.00  0.00           O
ATOM    831  N   ILE A 638      44.670  45.200  66.050  1.00  0.00           N
ATOM    832  HN  ILE A 638      44.770  46.170  65.890  1.00  0.00           H
ATOM    833  CA  ILE A 638      44.550  44.220  64.960  1.00  0.00           C
ATOM    834  HA  ILE A 638      43.830  43.460  65.220  1.00  0.00           H
ATOM    835  CB  ILE A 638      44.070  44.750  63.660  1.00  0.00           C
ATOM    836  HB  ILE A 638      44.750  45.590  63.390  1.00  0.00           H
ATOM    837  CG2 ILE A 638      44.110  43.720  62.520  1.00  0.00           C
ATOM    838 HG21 ILE A 638      45.090  43.380  62.100  1.00  0.00           H
ATOM    839 HG22 ILE A 638      43.630  44.170  61.630  1.00  0.00           H
ATOM    840 HG23 ILE A 638      43.620  42.770  62.850  1.00  0.00           H
ATOM    841  CG1 ILE A 638      42.610  45.420  63.630  1.00  0.00           C
ATOM    842 HG11 ILE A 638      42.330  45.750  62.600  1.00  0.00           H
ATOM    843 HG12 ILE A 638      42.580  46.330  64.270  1.00  0.00           H
ATOM    844  CD  ILE A 638      41.540  44.430  64.090  1.00  0.00           C
ATOM    845  HD1 ILE A 638      41.680  43.350  63.830  1.00  0.00           H
ATOM    846  HD2 ILE A 638      40.580  44.830  63.700  1.00  0.00           H
ATOM    847  HD3 ILE A 638      41.350  44.420  65.190  1.00  0.00           H
ATOM    848  C   ILE A 638      45.850  43.410  64.850  1.00  0.00           C
ATOM    849  O   ILE A 638      46.910  44.010  64.680  1.00  0.00           O
ATOM    850  N   SER A 639      45.780  42.050  65.030  1.00  0.00           N
ATOM    851  HN  SER A 639      44.910  41.730  65.420  1.00  0.00           H
ATOM    852  CA  SER A 639      46.950  41.170  64.880  1.00  0.00           C
ATOM    853  HA  SER A 639      47.810  41.680  65.270  1.00  0.00           H
ATOM    854  CB  SER A 639      46.680  39.750  65.680  1.00  0.00           C
ATOM    855  HB1 SER A 639      45.780  39.180  65.350  1.00  0.00           H
ATOM    856  HB2 SER A 639      46.590  39.910  66.770  1.00  0.00           H
ATOM    857  OG  SER A 639      47.710  38.800  65.540  1.00  0.00           O
ATOM    858  HG1 SER A 639      48.550  39.270  65.590  1.00  0.00           H
ATOM    859  C   SER A 639      47.170  40.800  63.410  1.00  0.00           C
ATOM    860  O   SER A 639      46.250  40.640  62.590  1.00  0.00           O
ATOM    861  N   ALA A 640      48.460  40.560  63.040  1.00  0.00           N
ATOM    862  HN  ALA A 640      49.140  40.780  63.730  1.00  0.00           H
ATOM    863  CA  ALA A 640      48.850  39.870  61.820  1.00  0.00           C
ATOM    864  HA  ALA A 640      48.500  40.510  61.020  1.00  0.00           H
ATOM    865  CB  ALA A 640      50.360  39.710  61.850  1.00  0.00           C
ATOM    866  HB1 ALA A 640      50.830  40.720  61.920  1.00  0.00           H
ATOM    867  HB2 ALA A 640      50.720  39.180  60.930  1.00  0.00           H
ATOM    868  HB3 ALA A 640      50.780  39.140  62.700  1.00  0.00           H
ATOM    869  C   ALA A 640      48.170  38.500  61.590  1.00  0.00           C
ATOM    870  O   ALA A 640      47.960  38.040  60.500  1.00  0.00           O
ATOM    871  N   ILE A 641      47.820  37.830  62.660  1.00  0.00           N
ATOM    872  HN  ILE A 641      48.100  38.050  63.580  1.00  0.00           H
ATOM    873  CA  ILE A 641      47.070  36.630  62.520  1.00  0.00           C
ATOM    874  HA  ILE A 641      47.540  35.980  61.800  1.00  0.00           H
ATOM    875  CB  ILE A 641      47.000  35.790  63.840  1.00  0.00           C
ATOM    876  HB  ILE A 641      46.490  36.320  64.670  1.00  0.00           H
ATOM    877  CG2 ILE A 641      46.120  34.510  63.740  1.00  0.00           C
ATOM    878 HG21 ILE A 641      46.190  34.040  64.740  1.00  0.00           H
ATOM    879 HG22 ILE A 641      46.370  33.830  62.900  1.00  0.00           H
ATOM    880 HG23 ILE A 641      45.050  34.800  63.660  1.00  0.00           H
ATOM    881  CG1 ILE A 641      48.340  35.330  64.350  1.00  0.00           C
ATOM    882 HG11 ILE A 641      48.250  34.770  65.310  1.00  0.00           H
ATOM    883 HG12 ILE A 641      48.980  36.190  64.620  1.00  0.00           H
ATOM    884  CD  ILE A 641      49.150  34.610  63.240  1.00  0.00           C
ATOM    885  HD1 ILE A 641      49.320  35.330  62.410  1.00  0.00           H
ATOM    886  HD2 ILE A 641      48.450  33.800  62.930  1.00  0.00           H
ATOM    887  HD3 ILE A 641      50.120  34.260  63.660  1.00  0.00           H
ATOM    888  C   ILE A 641      45.630  36.830  61.980  1.00  0.00           C
ATOM    889  O   ILE A 641      45.120  36.120  61.100  1.00  0.00           O
ATOM    890  N   GLU A 642      44.970  37.890  62.390  1.00  0.00           N
ATOM    891  HN  GLU A 642      45.440  38.600  62.890  1.00  0.00           H
ATOM    892  CA  GLU A 642      43.670  38.330  61.920  1.00  0.00           C
ATOM    893  HA  GLU A 642      42.930  37.550  61.980  1.00  0.00           H
ATOM    894  CB  GLU A 642      43.250  39.520  62.740  1.00  0.00           C
ATOM    895  HB1 GLU A 642      42.450  40.130  62.250  1.00  0.00           H
ATOM    896  HB2 GLU A 642      44.120  40.180  63.010  1.00  0.00           H
ATOM    897  CG  GLU A 642      42.710  39.010  64.130  1.00  0.00           C
ATOM    898  HG1 GLU A 642      43.310  38.220  64.630  1.00  0.00           H
ATOM    899  HG2 GLU A 642      41.680  38.620  63.950  1.00  0.00           H
ATOM    900  CD  GLU A 642      42.570  40.210  64.990  1.00  0.00           C
ATOM    901  OE1 GLU A 642      43.530  40.690  65.620  1.00  0.00           O
ATOM    902  OE2 GLU A 642      41.430  40.800  65.130  1.00  0.00           O
ATOM    903  C   GLU A 642      43.790  38.740  60.430  1.00  0.00           C
ATOM    904  O   GLU A 642      42.920  38.310  59.630  1.00  0.00           O
ATOM    905  N   SER A 643      44.830  39.490  59.950  1.00  0.00           N
ATOM    906  HN  SER A 643      45.430  39.900  60.630  1.00  0.00           H
ATOM    907  CA  SER A 643      45.090  39.620  58.480  1.00  0.00           C
ATOM    908  HA  SER A 643      44.150  40.040  58.140  1.00  0.00           H
ATOM    909  CB  SER A 643      46.140  40.670  57.940  1.00  0.00           C
ATOM    910  HB1 SER A 643      46.370  40.610  56.850  1.00  0.00           H
ATOM    911  HB2 SER A 643      47.110  40.640  58.470  1.00  0.00           H
ATOM    912  OG  SER A 643      45.670  41.950  58.180  1.00  0.00           O
ATOM    913  HG1 SER A 643      45.620  42.330  57.300  1.00  0.00           H
ATOM    914  C   SER A 643      45.200  38.330  57.670  1.00  0.00           C
ATOM    915  O   SER A 643      44.470  38.010  56.700  1.00  0.00           O
ATOM    916  N   LEU A 644      46.020  37.390  58.150  1.00  0.00           N
ATOM    917  HN  LEU A 644      46.610  37.550  58.940  1.00  0.00           H
ATOM    918  CA  LEU A 644      46.070  36.080  57.510  1.00  0.00           C
ATOM    919  HA  LEU A 644      46.270  36.270  56.470  1.00  0.00           H
ATOM    920  CB  LEU A 644      47.280  35.250  58.080  1.00  0.00           C
ATOM    921  HB1 LEU A 644      47.050  34.170  58.020  1.00  0.00           H
ATOM    922  HB2 LEU A 644      47.320  35.470  59.170  1.00  0.00           H
ATOM    923  CG  LEU A 644      48.670  35.490  57.400  1.00  0.00           C
ATOM    924  HG  LEU A 644      48.520  34.950  56.450  1.00  0.00           H
ATOM    925  CD1 LEU A 644      49.040  36.980  57.020  1.00  0.00           C
ATOM    926 HD11 LEU A 644      48.380  37.480  56.290  1.00  0.00           H
ATOM    927 HD12 LEU A 644      50.070  37.100  56.640  1.00  0.00           H
ATOM    928 HD13 LEU A 644      48.900  37.740  57.810  1.00  0.00           H
ATOM    929  CD2 LEU A 644      49.720  34.740  58.160  1.00  0.00           C
ATOM    930 HD21 LEU A 644      49.400  33.680  58.210  1.00  0.00           H
ATOM    931 HD22 LEU A 644      49.810  35.110  59.200  1.00  0.00           H
ATOM    932 HD23 LEU A 644      50.740  34.800  57.730  1.00  0.00           H
ATOM    933  C   LEU A 644      44.790  35.220  57.510  1.00  0.00           C
ATOM    934  O   LEU A 644      44.540  34.530  56.520  1.00  0.00           O
ATOM    935  N   PHE A 645      44.070  35.240  58.600  1.00  0.00           N
ATOM    936  HN  PHE A 645      44.330  35.850  59.350  1.00  0.00           H
ATOM    937  CA  PHE A 645      42.750  34.630  58.650  1.00  0.00           C
ATOM    938  HA  PHE A 645      42.860  33.620  58.270  1.00  0.00           H
ATOM    939  CB  PHE A 645      42.290  34.570  60.180  1.00  0.00           C
ATOM    940  HB1 PHE A 645      42.300  35.640  60.450  1.00  0.00           H
ATOM    941  HB2 PHE A 645      43.100  34.040  60.750  1.00  0.00           H
ATOM    942  CG  PHE A 645      40.960  34.040  60.500  1.00  0.00           C
ATOM    943  CD1 PHE A 645      40.260  34.530  61.600  1.00  0.00           C
ATOM    944  HD1 PHE A 645      40.550  35.340  62.260  1.00  0.00           H
ATOM    945  CE1 PHE A 645      39.010  33.950  61.990  1.00  0.00           C
ATOM    946  HE1 PHE A 645      38.370  34.510  62.660  1.00  0.00           H
ATOM    947  CZ  PHE A 645      38.560  32.850  61.350  1.00  0.00           C
ATOM    948  HZ  PHE A 645      37.660  32.350  61.670  1.00  0.00           H
ATOM    949  CD2 PHE A 645      40.560  32.850  59.910  1.00  0.00           C
ATOM    950  HD2 PHE A 645      41.180  32.400  59.140  1.00  0.00           H
ATOM    951  CE2 PHE A 645      39.340  32.250  60.370  1.00  0.00           C
ATOM    952  HE2 PHE A 645      39.020  31.320  59.940  1.00  0.00           H
ATOM    953  C   PHE A 645      41.670  35.290  57.820  1.00  0.00           C
ATOM    954  O   PHE A 645      41.040  34.640  57.040  1.00  0.00           O
ATOM    955  N   GLY A 646      41.620  36.650  57.830  1.00  0.00           N
ATOM    956  HN  GLY A 646      42.240  37.150  58.440  1.00  0.00           H
ATOM    957  CA  GLY A 646      40.760  37.470  57.010  1.00  0.00           C
ATOM    958  HA1 GLY A 646      40.980  38.510  57.240  1.00  0.00           H
ATOM    959  HA2 GLY A 646      39.760  37.260  57.330  1.00  0.00           H
ATOM    960  C   GLY A 646      40.910  37.270  55.550  1.00  0.00           C
ATOM    961  O   GLY A 646      39.970  37.090  54.760  1.00  0.00           O
ATOM    962  N   ALA A 647      42.210  37.350  55.130  1.00  0.00           N
ATOM    963  HN  ALA A 647      42.890  37.550  55.820  1.00  0.00           H
ATOM    964  CA  ALA A 647      42.740  37.140  53.800  1.00  0.00           C
ATOM    965  HA  ALA A 647      42.300  37.840  53.120  1.00  0.00           H
ATOM    966  CB  ALA A 647      44.360  37.180  53.850  1.00  0.00           C
ATOM    967  HB1 ALA A 647      44.750  36.420  54.560  1.00  0.00           H
ATOM    968  HB2 ALA A 647      44.640  38.220  54.110  1.00  0.00           H
ATOM    969  HB3 ALA A 647      44.720  36.960  52.810  1.00  0.00           H
ATOM    970  C   ALA A 647      42.340  35.740  53.300  1.00  0.00           C
ATOM    971  O   ALA A 647      41.550  35.630  52.340  1.00  0.00           O
ATOM    972  N   SER A 648      42.730  34.680  54.040  1.00  0.00           N
ATOM    973  HN  SER A 648      43.240  34.860  54.870  1.00  0.00           H
ATOM    974  CA  SER A 648      42.250  33.300  53.740  1.00  0.00           C
ATOM    975  HA  SER A 648      42.490  33.120  52.700  1.00  0.00           H
ATOM    976  CB  SER A 648      43.000  32.310  54.560  1.00  0.00           C
ATOM    977  HB1 SER A 648      44.110  32.390  54.470  1.00  0.00           H
ATOM    978  HB2 SER A 648      42.750  31.240  54.350  1.00  0.00           H
ATOM    979  OG  SER A 648      42.770  32.480  55.970  1.00  0.00           O
ATOM    980  HG1 SER A 648      43.160  33.320  56.180  1.00  0.00           H
ATOM    981  C   SER A 648      40.790  33.030  53.770  1.00  0.00           C
ATOM    982  O   SER A 648      40.160  32.320  52.990  1.00  0.00           O
ATOM    983  N   LEU A 649      40.080  33.550  54.770  1.00  0.00           N
ATOM    984  HN  LEU A 649      40.600  33.900  55.550  1.00  0.00           H
ATOM    985  CA  LEU A 649      38.620  33.290  54.860  1.00  0.00           C
ATOM    986  HA  LEU A 649      38.510  32.220  54.890  1.00  0.00           H
ATOM    987  CB  LEU A 649      38.170  33.890  56.230  1.00  0.00           C
ATOM    988  HB1 LEU A 649      38.490  34.960  56.300  1.00  0.00           H
ATOM    989  HB2 LEU A 649      38.840  33.280  56.860  1.00  0.00           H
ATOM    990  CG  LEU A 649      36.670  33.630  56.640  1.00  0.00           C
ATOM    991  HG  LEU A 649      36.260  32.830  55.970  1.00  0.00           H
ATOM    992  CD1 LEU A 649      36.570  33.280  58.180  1.00  0.00           C
ATOM    993 HD11 LEU A 649      37.120  33.960  58.870  1.00  0.00           H
ATOM    994 HD12 LEU A 649      37.080  32.310  58.320  1.00  0.00           H
ATOM    995 HD13 LEU A 649      35.530  33.250  58.560  1.00  0.00           H
ATOM    996  CD2 LEU A 649      35.800  34.910  56.570  1.00  0.00           C
ATOM    997 HD21 LEU A 649      34.740  34.660  56.740  1.00  0.00           H
ATOM    998 HD22 LEU A 649      35.950  35.540  55.670  1.00  0.00           H
ATOM    999 HD23 LEU A 649      36.090  35.540  57.430  1.00  0.00           H
ATOM   1000  C   LEU A 649      37.780  33.880  53.660  1.00  0.00           C
ATOM   1001  O   LEU A 649      36.920  33.190  53.060  1.00  0.00           O
ATOM   1002  N   THR A 650      38.030  35.170  53.300  1.00  0.00           N
ATOM   1003  HN  THR A 650      38.710  35.570  53.910  1.00  0.00           H
ATOM   1004  CA  THR A 650      37.620  35.740  52.040  1.00  0.00           C
ATOM   1005  HA  THR A 650      36.560  35.960  52.080  1.00  0.00           H
ATOM   1006  CB  THR A 650      38.250  37.150  51.870  1.00  0.00           C
ATOM   1007  HB  THR A 650      39.350  37.050  51.880  1.00  0.00           H
ATOM   1008  OG1 THR A 650      37.860  38.050  52.890  1.00  0.00           O
ATOM   1009  HG1 THR A 650      38.360  37.850  53.670  1.00  0.00           H
ATOM   1010  CG2 THR A 650      37.890  37.980  50.600  1.00  0.00           C
ATOM   1011 HG21 THR A 650      36.830  38.250  50.420  1.00  0.00           H
ATOM   1012 HG22 THR A 650      38.170  37.430  49.660  1.00  0.00           H
ATOM   1013 HG23 THR A 650      38.480  38.930  50.570  1.00  0.00           H
ATOM   1014  C   THR A 650      38.060  34.980  50.820  1.00  0.00           C
ATOM   1015  O   THR A 650      37.280  34.720  49.940  1.00  0.00           O
ATOM   1016  N   GLY A 651      39.380  34.500  50.760  1.00  0.00           N
ATOM   1017  HN  GLY A 651      39.900  34.580  51.600  1.00  0.00           H
ATOM   1018  CA  GLY A 651      40.070  33.790  49.690  1.00  0.00           C
ATOM   1019  HA1 GLY A 651      41.140  33.740  49.820  1.00  0.00           H
ATOM   1020  HA2 GLY A 651      39.860  34.330  48.780  1.00  0.00           H
ATOM   1021  C   GLY A 651      39.590  32.440  49.400  1.00  0.00           C
ATOM   1022  O   GLY A 651      39.450  32.080  48.240  1.00  0.00           O
ATOM   1023  N   ILE A 652      39.300  31.670  50.440  1.00  0.00           N
ATOM   1024  HN  ILE A 652      39.510  32.010  51.350  1.00  0.00           H
ATOM   1025  CA  ILE A 652      38.710  30.350  50.360  1.00  0.00           C
ATOM   1026  HA  ILE A 652      39.210  29.770  49.610  1.00  0.00           H
ATOM   1027  CB  ILE A 652      38.710  29.560  51.680  1.00  0.00           C
ATOM   1028  HB  ILE A 652      38.340  30.160  52.550  1.00  0.00           H
ATOM   1029  CG2 ILE A 652      37.780  28.250  51.620  1.00  0.00           C
ATOM   1030 HG21 ILE A 652      37.940  27.640  50.710  1.00  0.00           H
ATOM   1031 HG22 ILE A 652      36.780  28.700  51.440  1.00  0.00           H
ATOM   1032 HG23 ILE A 652      37.770  27.620  52.540  1.00  0.00           H
ATOM   1033  CG1 ILE A 652      40.140  29.150  52.030  1.00  0.00           C
ATOM   1034 HG11 ILE A 652      40.810  30.030  51.900  1.00  0.00           H
ATOM   1035 HG12 ILE A 652      40.630  28.380  51.420  1.00  0.00           H
ATOM   1036  CD  ILE A 652      40.180  28.710  53.540  1.00  0.00           C
ATOM   1037  HD1 ILE A 652      39.450  27.900  53.780  1.00  0.00           H
ATOM   1038  HD2 ILE A 652      39.970  29.550  54.220  1.00  0.00           H
ATOM   1039  HD3 ILE A 652      41.150  28.190  53.690  1.00  0.00           H
ATOM   1040  C   ILE A 652      37.280  30.460  49.730  1.00  0.00           C
ATOM   1041  O   ILE A 652      36.940  29.840  48.700  1.00  0.00           O
ATOM   1042  N   ALA A 653      36.460  31.360  50.150  1.00  0.00           N
ATOM   1043  HN  ALA A 653      36.620  31.880  51.000  1.00  0.00           H
ATOM   1044  CA  ALA A 653      35.250  31.680  49.560  1.00  0.00           C
ATOM   1045  HA  ALA A 653      34.610  30.820  49.610  1.00  0.00           H
ATOM   1046  CB  ALA A 653      34.500  32.630  50.530  1.00  0.00           C
ATOM   1047  HB1 ALA A 653      35.120  33.490  50.860  1.00  0.00           H
ATOM   1048  HB2 ALA A 653      34.320  31.980  51.400  1.00  0.00           H
ATOM   1049  HB3 ALA A 653      33.560  33.100  50.150  1.00  0.00           H
ATOM   1050  C   ALA A 653      35.280  32.170  48.130  1.00  0.00           C
ATOM   1051  O   ALA A 653      34.490  31.740  47.320  1.00  0.00           O
ATOM   1052  N   TYR A 654      36.140  33.170  47.910  1.00  0.00           N
ATOM   1053  HN  TYR A 654      36.550  33.640  48.700  1.00  0.00           H
ATOM   1054  CA  TYR A 654      36.430  33.690  46.620  1.00  0.00           C
ATOM   1055  HA  TYR A 654      35.450  34.040  46.340  1.00  0.00           H
ATOM   1056  CB  TYR A 654      37.430  34.910  46.840  1.00  0.00           C
ATOM   1057  HB1 TYR A 654      38.400  34.580  47.250  1.00  0.00           H
ATOM   1058  HB2 TYR A 654      37.060  35.520  47.680  1.00  0.00           H
ATOM   1059  CG  TYR A 654      37.750  35.790  45.560  1.00  0.00           C
ATOM   1060  CD1 TYR A 654      38.920  35.560  44.830  1.00  0.00           C
ATOM   1061  HD1 TYR A 654      39.730  34.940  45.200  1.00  0.00           H
ATOM   1062  CE1 TYR A 654      39.210  36.230  43.630  1.00  0.00           C
ATOM   1063  HE1 TYR A 654      40.190  36.140  43.180  1.00  0.00           H
ATOM   1064  CZ  TYR A 654      38.250  37.210  43.120  1.00  0.00           C
ATOM   1065  OH  TYR A 654      38.500  38.060  41.980  1.00  0.00           O
ATOM   1066  HH  TYR A 654      39.120  37.640  41.390  1.00  0.00           H
ATOM   1067  CD2 TYR A 654      36.820  36.690  45.050  1.00  0.00           C
ATOM   1068  HD2 TYR A 654      35.870  36.820  45.560  1.00  0.00           H
ATOM   1069  CE2 TYR A 654      37.070  37.350  43.890  1.00  0.00           C
ATOM   1070  HE2 TYR A 654      36.300  38.030  43.540  1.00  0.00           H
ATOM   1071  C   TYR A 654      36.930  32.700  45.530  1.00  0.00           C
ATOM   1072  O   TYR A 654      36.390  32.680  44.460  1.00  0.00           O
ATOM   1073  N   SER A 655      37.990  31.920  45.750  1.00  0.00           N
ATOM   1074  HN  SER A 655      38.370  31.920  46.670  1.00  0.00           H
ATOM   1075  CA  SER A 655      38.350  30.870  44.840  1.00  0.00           C
ATOM   1076  HA  SER A 655      38.460  31.300  43.860  1.00  0.00           H
ATOM   1077  CB  SER A 655      39.740  30.220  45.320  1.00  0.00           C
ATOM   1078  HB1 SER A 655      40.480  31.020  45.160  1.00  0.00           H
ATOM   1079  HB2 SER A 655      39.920  29.410  44.580  1.00  0.00           H
ATOM   1080  OG  SER A 655      39.650  29.880  46.680  1.00  0.00           O
ATOM   1081  HG1 SER A 655      39.810  30.630  47.240  1.00  0.00           H
ATOM   1082  C   SER A 655      37.230  29.760  44.770  1.00  0.00           C
ATOM   1083  O   SER A 655      36.930  29.280  43.700  1.00  0.00           O
ATOM   1084  N   LEU A 656      36.740  29.200  45.890  1.00  0.00           N
ATOM   1085  HN  LEU A 656      37.150  29.490  46.760  1.00  0.00           H
ATOM   1086  CA  LEU A 656      35.890  27.980  45.930  1.00  0.00           C
ATOM   1087  HA  LEU A 656      36.380  27.180  45.400  1.00  0.00           H
ATOM   1088  CB  LEU A 656      35.500  27.650  47.420  1.00  0.00           C
ATOM   1089  HB1 LEU A 656      34.950  28.590  47.680  1.00  0.00           H
ATOM   1090  HB2 LEU A 656      36.460  27.480  47.940  1.00  0.00           H
ATOM   1091  CG  LEU A 656      34.640  26.350  47.700  1.00  0.00           C
ATOM   1092  HG  LEU A 656      33.700  26.500  47.110  1.00  0.00           H
ATOM   1093  CD1 LEU A 656      35.280  25.070  47.370  1.00  0.00           C
ATOM   1094 HD11 LEU A 656      36.150  25.260  46.700  1.00  0.00           H
ATOM   1095 HD12 LEU A 656      34.480  24.540  46.810  1.00  0.00           H
ATOM   1096 HD13 LEU A 656      35.610  24.560  48.290  1.00  0.00           H
ATOM   1097  CD2 LEU A 656      34.020  26.330  49.140  1.00  0.00           C
ATOM   1098 HD21 LEU A 656      34.800  26.310  49.940  1.00  0.00           H
ATOM   1099 HD22 LEU A 656      33.390  25.430  49.280  1.00  0.00           H
ATOM   1100 HD23 LEU A 656      33.440  27.240  49.450  1.00  0.00           H
ATOM   1101  C   LEU A 656      34.620  28.070  45.160  1.00  0.00           C
ATOM   1102  O   LEU A 656      34.230  27.180  44.410  1.00  0.00           O
ATOM   1103  N   PHE A 657      33.890  29.220  45.310  1.00  0.00           N
ATOM   1104  HN  PHE A 657      34.030  29.830  46.110  1.00  0.00           H
ATOM   1105  CA  PHE A 657      32.670  29.610  44.580  1.00  0.00           C
ATOM   1106  HA  PHE A 657      32.220  28.670  44.300  1.00  0.00           H
ATOM   1107  CB  PHE A 657      31.710  30.410  45.520  1.00  0.00           C
ATOM   1108  HB1 PHE A 657      30.720  30.290  45.010  1.00  0.00           H
ATOM   1109  HB2 PHE A 657      31.930  31.470  45.770  1.00  0.00           H
ATOM   1110  CG  PHE A 657      31.380  29.740  46.870  1.00  0.00           C
ATOM   1111  CD1 PHE A 657      31.170  28.370  46.970  1.00  0.00           C
ATOM   1112  HD1 PHE A 657      31.110  27.650  46.160  1.00  0.00           H
ATOM   1113  CE1 PHE A 657      31.020  27.810  48.220  1.00  0.00           C
ATOM   1114  HE1 PHE A 657      30.890  26.740  48.280  1.00  0.00           H
ATOM   1115  CZ  PHE A 657      30.970  28.620  49.370  1.00  0.00           C
ATOM   1116  HZ  PHE A 657      30.920  28.210  50.370  1.00  0.00           H
ATOM   1117  CD2 PHE A 657      31.480  30.550  47.990  1.00  0.00           C
ATOM   1118  HD2 PHE A 657      31.830  31.580  47.970  1.00  0.00           H
ATOM   1119  CE2 PHE A 657      31.330  29.990  49.240  1.00  0.00           C
ATOM   1120  HE2 PHE A 657      31.440  30.560  50.150  1.00  0.00           H
ATOM   1121  C   PHE A 657      33.010  30.340  43.230  1.00  0.00           C
ATOM   1122  O   PHE A 657      32.160  30.870  42.540  1.00  0.00           O
ATOM   1123  N   ALA A 658      34.230  30.330  42.800  1.00  0.00           N
ATOM   1124  HN  ALA A 658      34.830  29.780  43.360  1.00  0.00           H
ATOM   1125  CA  ALA A 658      34.870  30.870  41.590  1.00  0.00           C
ATOM   1126  HA  ALA A 658      35.810  31.150  42.040  1.00  0.00           H
ATOM   1127  CB  ALA A 658      35.270  29.900  40.460  1.00  0.00           C
ATOM   1128  HB1 ALA A 658      34.380  29.270  40.260  1.00  0.00           H
ATOM   1129  HB2 ALA A 658      36.060  29.250  40.910  1.00  0.00           H
ATOM   1130  HB3 ALA A 658      35.710  30.430  39.600  1.00  0.00           H
ATOM   1131  C   ALA A 658      34.360  32.160  41.060  1.00  0.00           C
ATOM   1132  O   ALA A 658      33.780  32.230  40.010  1.00  0.00           O
ATOM   1133  N   GLY A 659      34.680  33.260  41.780  1.00  0.00           N
ATOM   1134  HN  GLY A 659      35.010  33.040  42.690  1.00  0.00           H
ATOM   1135  CA  GLY A 659      34.380  34.660  41.300  1.00  0.00           C
ATOM   1136  HA1 GLY A 659      34.460  35.320  42.130  1.00  0.00           H
ATOM   1137  HA2 GLY A 659      33.350  34.650  40.980  1.00  0.00           H
ATOM   1138  C   GLY A 659      35.180  35.140  40.090  1.00  0.00           C
ATOM   1139  O   GLY A 659      34.740  35.990  39.360  1.00  0.00           O
ATOM   1140  N   GLN A 660      36.430  34.710  39.880  1.00  0.00           N
ATOM   1141  HN  GLN A 660      36.910  34.330  40.670  1.00  0.00           H
ATOM   1142  CA  GLN A 660      37.150  34.710  38.600  1.00  0.00           C
ATOM   1143  HA  GLN A 660      36.550  34.380  37.770  1.00  0.00           H
ATOM   1144  CB  GLN A 660      37.480  36.070  38.010  1.00  0.00           C
ATOM   1145  HB1 GLN A 660      38.040  36.660  38.760  1.00  0.00           H
ATOM   1146  HB2 GLN A 660      36.550  36.570  37.660  1.00  0.00           H
ATOM   1147  CG  GLN A 660      38.420  36.050  36.770  1.00  0.00           C
ATOM   1148  HG1 GLN A 660      39.390  35.510  36.920  1.00  0.00           H
ATOM   1149  HG2 GLN A 660      38.690  37.130  36.720  1.00  0.00           H
ATOM   1150  CD  GLN A 660      37.670  35.630  35.550  1.00  0.00           C
ATOM   1151  OE1 GLN A 660      37.680  34.460  35.150  1.00  0.00           O
ATOM   1152  NE2 GLN A 660      36.970  36.610  34.930  1.00  0.00           N
ATOM   1153 HE21 GLN A 660      36.450  36.410  34.100  1.00  0.00           H
ATOM   1154 HE22 GLN A 660      37.000  37.510  35.380  1.00  0.00           H
ATOM   1155  C   GLN A 660      38.380  33.710  38.790  1.00  0.00           C
ATOM   1156  O   GLN A 660      39.420  34.080  39.360  1.00  0.00           O
ATOM   1157  N   PRO A 661      38.380  32.420  38.320  1.00  0.00           N
ATOM   1158  CD  PRO A 661      37.410  31.880  37.450  1.00  0.00           C
ATOM   1159  HD1 PRO A 661      37.450  32.570  36.590  1.00  0.00           H
ATOM   1160  HD2 PRO A 661      36.400  31.820  37.910  1.00  0.00           H
ATOM   1161  CA  PRO A 661      39.360  31.380  38.720  1.00  0.00           C
ATOM   1162  HA  PRO A 661      38.920  31.090  39.660  1.00  0.00           H
ATOM   1163  CB  PRO A 661      39.250  30.370  37.650  1.00  0.00           C
ATOM   1164  HB1 PRO A 661      39.620  29.360  37.950  1.00  0.00           H
ATOM   1165  HB2 PRO A 661      39.790  30.680  36.710  1.00  0.00           H
ATOM   1166  CG  PRO A 661      37.800  30.420  37.220  1.00  0.00           C
ATOM   1167  HG1 PRO A 661      37.540  30.140  36.170  1.00  0.00           H
ATOM   1168  HG2 PRO A 661      37.280  29.790  37.980  1.00  0.00           H
ATOM   1169  C   PRO A 661      40.880  31.720  39.000  1.00  0.00           C
ATOM   1170  O   PRO A 661      41.400  31.300  40.030  1.00  0.00           O
ATOM   1171  N   LEU A 662      41.590  32.360  38.140  1.00  0.00           N
ATOM   1172  HN  LEU A 662      41.110  32.730  37.350  1.00  0.00           H
ATOM   1173  CA  LEU A 662      42.990  32.740  38.250  1.00  0.00           C
ATOM   1174  HA  LEU A 662      43.530  32.040  38.890  1.00  0.00           H
ATOM   1175  CB  LEU A 662      43.670  32.610  36.810  1.00  0.00           C
ATOM   1176  HB1 LEU A 662      44.760  32.700  36.930  1.00  0.00           H
ATOM   1177  HB2 LEU A 662      43.320  33.420  36.120  1.00  0.00           H
ATOM   1178  CG  LEU A 662      43.530  31.210  36.030  1.00  0.00           C
ATOM   1179  HG  LEU A 662      42.460  31.180  35.750  1.00  0.00           H
ATOM   1180  CD1 LEU A 662      44.290  31.260  34.700  1.00  0.00           C
ATOM   1181 HD11 LEU A 662      44.000  32.110  34.060  1.00  0.00           H
ATOM   1182 HD12 LEU A 662      44.180  30.260  34.220  1.00  0.00           H
ATOM   1183 HD13 LEU A 662      45.380  31.460  34.840  1.00  0.00           H
ATOM   1184  CD2 LEU A 662      43.840  29.950  36.950  1.00  0.00           C
ATOM   1185 HD21 LEU A 662      43.740  29.050  36.310  1.00  0.00           H
ATOM   1186 HD22 LEU A 662      43.140  29.930  37.810  1.00  0.00           H
ATOM   1187 HD23 LEU A 662      44.890  29.950  37.320  1.00  0.00           H
ATOM   1188  C   LEU A 662      43.320  34.160  38.710  1.00  0.00           C
ATOM   1189  O   LEU A 662      44.500  34.590  38.800  1.00  0.00           O
ATOM   1190  N   THR A 663      42.290  34.900  39.160  1.00  0.00           N
ATOM   1191  HN  THR A 663      41.360  34.570  39.020  1.00  0.00           H
ATOM   1192  CA  THR A 663      42.530  35.970  40.090  1.00  0.00           C
ATOM   1193  HA  THR A 663      43.280  36.620  39.660  1.00  0.00           H
ATOM   1194  CB  THR A 663      41.460  37.040  40.040  1.00  0.00           C
ATOM   1195  HB  THR A 663      41.770  37.930  40.640  1.00  0.00           H
ATOM   1196  OG1 THR A 663      40.180  36.620  40.450  1.00  0.00           O
ATOM   1197  HG1 THR A 663      40.010  35.770  40.020  1.00  0.00           H
ATOM   1198  CG2 THR A 663      41.320  37.490  38.590  1.00  0.00           C
ATOM   1199 HG21 THR A 663      40.490  38.240  38.570  1.00  0.00           H
ATOM   1200 HG22 THR A 663      41.060  36.680  37.900  1.00  0.00           H
ATOM   1201 HG23 THR A 663      42.280  38.000  38.360  1.00  0.00           H
ATOM   1202  C   THR A 663      43.060  35.740  41.490  1.00  0.00           C
ATOM   1203  O   THR A 663      42.570  34.840  42.200  1.00  0.00           O
ATOM   1204  N   ILE A 664      43.980  36.570  41.970  1.00  0.00           N
ATOM   1205  HN  ILE A 664      44.410  37.220  41.350  1.00  0.00           H
ATOM   1206  CA  ILE A 664      44.540  36.440  43.370  1.00  0.00           C
ATOM   1207  HA  ILE A 664      43.910  35.740  43.890  1.00  0.00           H
ATOM   1208  CB  ILE A 664      45.980  35.960  43.450  1.00  0.00           C
ATOM   1209  HB  ILE A 664      46.560  36.730  42.890  1.00  0.00           H
ATOM   1210  CG2 ILE A 664      46.680  36.060  44.830  1.00  0.00           C
ATOM   1211 HG21 ILE A 664      46.440  35.180  45.450  1.00  0.00           H
ATOM   1212 HG22 ILE A 664      46.380  36.990  45.370  1.00  0.00           H
ATOM   1213 HG23 ILE A 664      47.750  36.040  44.560  1.00  0.00           H
ATOM   1214  CG1 ILE A 664      46.170  34.570  42.840  1.00  0.00           C
ATOM   1215 HG11 ILE A 664      46.040  34.660  41.740  1.00  0.00           H
ATOM   1216 HG12 ILE A 664      45.410  33.920  43.320  1.00  0.00           H
ATOM   1217  CD  ILE A 664      47.530  33.900  43.060  1.00  0.00           C
ATOM   1218  HD1 ILE A 664      47.510  32.910  42.560  1.00  0.00           H
ATOM   1219  HD2 ILE A 664      47.780  33.730  44.130  1.00  0.00           H
ATOM   1220  HD3 ILE A 664      48.370  34.530  42.690  1.00  0.00           H
ATOM   1221  C   ILE A 664      44.360  37.800  44.120  1.00  0.00           C
ATOM   1222  O   ILE A 664      44.670  38.870  43.580  1.00  0.00           O
ATOM   1223  N   LEU A 665      43.870  37.640  45.390  1.00  0.00           N
ATOM   1224  HN  LEU A 665      43.670  36.720  45.750  1.00  0.00           H
ATOM   1225  CA  LEU A 665      43.780  38.620  46.440  1.00  0.00           C
ATOM   1226  HA  LEU A 665      43.150  39.350  45.930  1.00  0.00           H
ATOM   1227  CB  LEU A 665      43.240  38.050  47.830  1.00  0.00           C
ATOM   1228  HB1 LEU A 665      43.050  38.870  48.540  1.00  0.00           H
ATOM   1229  HB2 LEU A 665      44.030  37.400  48.270  1.00  0.00           H
ATOM   1230  CG  LEU A 665      41.990  37.200  47.910  1.00  0.00           C
ATOM   1231  HG  LEU A 665      42.020  36.140  47.610  1.00  0.00           H
ATOM   1232  CD1 LEU A 665      41.620  37.110  49.370  1.00  0.00           C
ATOM   1233 HD11 LEU A 665      41.060  36.190  49.630  1.00  0.00           H
ATOM   1234 HD12 LEU A 665      40.990  37.980  49.650  1.00  0.00           H
ATOM   1235 HD13 LEU A 665      42.470  37.040  50.080  1.00  0.00           H
ATOM   1236  CD2 LEU A 665      40.840  37.920  47.180  1.00  0.00           C
ATOM   1237 HD21 LEU A 665      41.030  37.970  46.090  1.00  0.00           H
ATOM   1238 HD22 LEU A 665      40.830  38.990  47.480  1.00  0.00           H
ATOM   1239 HD23 LEU A 665      39.880  37.430  47.410  1.00  0.00           H
ATOM   1240  C   LEU A 665      45.020  39.400  46.760  1.00  0.00           C
ATOM   1241  O   LEU A 665      46.110  38.820  46.650  1.00  0.00           O
ATOM   1242  N   GLY A 666      44.910  40.610  47.420  1.00  0.00           N
ATOM   1243  HN  GLY A 666      44.020  41.060  47.460  1.00  0.00           H
ATOM   1244  CA  GLY A 666      46.070  41.240  48.020  1.00  0.00           C
ATOM   1245  HA1 GLY A 666      46.660  41.680  47.220  1.00  0.00           H
ATOM   1246  HA2 GLY A 666      46.670  40.530  48.560  1.00  0.00           H
ATOM   1247  C   GLY A 666      45.520  42.180  49.020  1.00  0.00           C
ATOM   1248  O   GLY A 666      44.330  42.240  49.270  1.00  0.00           O
ATOM   1249  N   SER A 667      46.410  43.100  49.540  1.00  0.00           N
ATOM   1250  HN  SER A 667      47.370  43.140  49.250  1.00  0.00           H
ATOM   1251  CA  SER A 667      46.110  44.110  50.510  1.00  0.00           C
ATOM   1252  HA  SER A 667      45.030  44.160  50.640  1.00  0.00           H
ATOM   1253  CB  SER A 667      46.860  43.970  51.890  1.00  0.00           C
ATOM   1254  HB1 SER A 667      47.950  44.120  51.710  1.00  0.00           H
ATOM   1255  HB2 SER A 667      46.680  42.920  52.180  1.00  0.00           H
ATOM   1256  OG  SER A 667      46.430  44.860  52.870  1.00  0.00           O
ATOM   1257  HG1 SER A 667      45.580  44.560  53.180  1.00  0.00           H
ATOM   1258  C   SER A 667      46.540  45.400  49.840  1.00  0.00           C
ATOM   1259  O   SER A 667      47.580  45.440  49.190  1.00  0.00           O
ATOM   1260  N   THR A 668      45.800  46.540  50.060  1.00  0.00           N
ATOM   1261  HN  THR A 668      44.920  46.400  50.510  1.00  0.00           H
ATOM   1262  CA  THR A 668      46.030  47.780  49.480  1.00  0.00           C
ATOM   1263  HA  THR A 668      46.830  47.760  48.760  1.00  0.00           H
ATOM   1264  CB  THR A 668      44.870  48.370  48.560  1.00  0.00           C
ATOM   1265  HB  THR A 668      45.010  49.430  48.270  1.00  0.00           H
ATOM   1266  OG1 THR A 668      43.600  48.150  49.190  1.00  0.00           O
ATOM   1267  HG1 THR A 668      42.960  48.420  48.530  1.00  0.00           H
ATOM   1268  CG2 THR A 668      44.890  47.430  47.360  1.00  0.00           C
ATOM   1269 HG21 THR A 668      45.670  47.760  46.650  1.00  0.00           H
ATOM   1270 HG22 THR A 668      43.950  47.450  46.780  1.00  0.00           H
ATOM   1271 HG23 THR A 668      45.140  46.390  47.620  1.00  0.00           H
ATOM   1272  C   THR A 668      46.470  48.950  50.300  1.00  0.00           C
ATOM   1273  O   THR A 668      45.740  49.390  51.180  1.00  0.00           O
ATOM   1274  N   GLY A 669      47.560  49.660  49.890  1.00  0.00           N
ATOM   1275  HN  GLY A 669      48.040  49.450  49.040  1.00  0.00           H
ATOM   1276  CA  GLY A 669      48.080  50.850  50.580  1.00  0.00           C
ATOM   1277  HA1 GLY A 669      48.920  51.270  50.050  1.00  0.00           H
ATOM   1278  HA2 GLY A 669      48.490  50.560  51.530  1.00  0.00           H
ATOM   1279  C   GLY A 669      47.010  52.000  50.820  1.00  0.00           C
ATOM   1280  O   GLY A 669      46.860  52.550  51.960  1.00  0.00           O
ATOM   1281  N   PRO A 670      46.270  52.490  49.890  1.00  0.00           N
ATOM   1282  CD  PRO A 670      46.760  52.520  48.490  1.00  0.00           C
ATOM   1283  HD1 PRO A 670      47.010  51.550  48.010  1.00  0.00           H
ATOM   1284  HD2 PRO A 670      47.710  53.100  48.510  1.00  0.00           H
ATOM   1285  CA  PRO A 670      45.250  53.500  50.170  1.00  0.00           C
ATOM   1286  HA  PRO A 670      45.700  54.420  50.520  1.00  0.00           H
ATOM   1287  CB  PRO A 670      44.590  53.610  48.840  1.00  0.00           C
ATOM   1288  HB1 PRO A 670      44.120  54.620  48.810  1.00  0.00           H
ATOM   1289  HB2 PRO A 670      43.860  52.800  48.600  1.00  0.00           H
ATOM   1290  CG  PRO A 670      45.670  53.370  47.740  1.00  0.00           C
ATOM   1291  HG1 PRO A 670      45.500  52.800  46.800  1.00  0.00           H
ATOM   1292  HG2 PRO A 670      46.190  54.320  47.520  1.00  0.00           H
ATOM   1293  C   PRO A 670      44.070  53.100  51.150  1.00  0.00           C
ATOM   1294  O   PRO A 670      43.470  53.960  51.800  1.00  0.00           O
ATOM   1295  N   VAL A 671      43.700  51.780  51.270  1.00  0.00           N
ATOM   1296  HN  VAL A 671      44.260  51.060  50.860  1.00  0.00           H
ATOM   1297  CA  VAL A 671      42.790  51.380  52.360  1.00  0.00           C
ATOM   1298  HA  VAL A 671      41.900  52.000  52.340  1.00  0.00           H
ATOM   1299  CB  VAL A 671      42.200  50.040  52.020  1.00  0.00           C
ATOM   1300  HB  VAL A 671      42.990  49.270  51.810  1.00  0.00           H
ATOM   1301  CG1 VAL A 671      41.320  49.510  53.240  1.00  0.00           C
ATOM   1302 HG11 VAL A 671      40.660  48.640  53.050  1.00  0.00           H
ATOM   1303 HG12 VAL A 671      40.720  50.370  53.570  1.00  0.00           H
ATOM   1304 HG13 VAL A 671      41.960  49.280  54.120  1.00  0.00           H
ATOM   1305  CG2 VAL A 671      41.290  50.180  50.780  1.00  0.00           C
ATOM   1306 HG21 VAL A 671      40.660  49.260  50.690  1.00  0.00           H
ATOM   1307 HG22 VAL A 671      41.780  50.410  49.810  1.00  0.00           H
ATOM   1308 HG23 VAL A 671      40.590  51.020  50.920  1.00  0.00           H
ATOM   1309  C   VAL A 671      43.350  51.360  53.780  1.00  0.00           C
ATOM   1310  O   VAL A 671      42.650  51.630  54.750  1.00  0.00           O
ATOM   1311  N   LEU A 672      44.700  51.050  53.880  1.00  0.00           N
ATOM   1312  HN  LEU A 672      45.190  50.730  53.070  1.00  0.00           H
ATOM   1313  CA  LEU A 672      45.380  51.140  55.110  1.00  0.00           C
ATOM   1314  HA  LEU A 672      44.800  50.580  55.830  1.00  0.00           H
ATOM   1315  CB  LEU A 672      46.810  50.530  54.970  1.00  0.00           C
ATOM   1316  HB1 LEU A 672      47.290  50.920  54.050  1.00  0.00           H
ATOM   1317  HB2 LEU A 672      46.820  49.450  54.690  1.00  0.00           H
ATOM   1318  CG  LEU A 672      47.880  50.680  56.110  1.00  0.00           C
ATOM   1319  HG  LEU A 672      48.120  51.740  56.320  1.00  0.00           H
ATOM   1320  CD1 LEU A 672      47.540  49.940  57.430  1.00  0.00           C
ATOM   1321 HD11 LEU A 672      48.470  49.940  58.040  1.00  0.00           H
ATOM   1322 HD12 LEU A 672      47.340  48.860  57.240  1.00  0.00           H
ATOM   1323 HD13 LEU A 672      46.690  50.430  57.960  1.00  0.00           H
ATOM   1324  CD2 LEU A 672      49.200  49.990  55.690  1.00  0.00           C
ATOM   1325 HD21 LEU A 672      50.040  50.230  56.360  1.00  0.00           H
ATOM   1326 HD22 LEU A 672      49.550  50.320  54.690  1.00  0.00           H
ATOM   1327 HD23 LEU A 672      49.000  48.890  55.650  1.00  0.00           H
ATOM   1328  C   LEU A 672      45.580  52.620  55.660  1.00  0.00           C
ATOM   1329  O   LEU A 672      45.730  52.930  56.810  1.00  0.00           O
ATOM   1330  N   VAL A 673      45.660  53.660  54.760  1.00  0.00           N
ATOM   1331  HN  VAL A 673      45.920  53.400  53.840  1.00  0.00           H
ATOM   1332  CA  VAL A 673      45.450  55.040  55.190  1.00  0.00           C
ATOM   1333  HA  VAL A 673      46.040  55.280  56.070  1.00  0.00           H
ATOM   1334  CB  VAL A 673      45.830  56.000  54.090  1.00  0.00           C
ATOM   1335  HB  VAL A 673      45.170  55.780  53.220  1.00  0.00           H
ATOM   1336  CG1 VAL A 673      45.500  57.490  54.530  1.00  0.00           C
ATOM   1337 HG11 VAL A 673      45.650  58.240  53.730  1.00  0.00           H
ATOM   1338 HG12 VAL A 673      46.260  57.670  55.330  1.00  0.00           H
ATOM   1339 HG13 VAL A 673      44.450  57.610  54.910  1.00  0.00           H
ATOM   1340  CG2 VAL A 673      47.260  55.700  53.710  1.00  0.00           C
ATOM   1341 HG21 VAL A 673      47.620  56.620  53.210  1.00  0.00           H
ATOM   1342 HG22 VAL A 673      47.300  54.980  52.870  1.00  0.00           H
ATOM   1343 HG23 VAL A 673      48.030  55.380  54.450  1.00  0.00           H
ATOM   1344  C   VAL A 673      44.110  55.340  55.710  1.00  0.00           C
ATOM   1345  O   VAL A 673      43.950  56.030  56.650  1.00  0.00           O
ATOM   1346  N   PHE A 674      43.070  54.730  55.070  1.00  0.00           N
ATOM   1347  HN  PHE A 674      43.250  54.120  54.310  1.00  0.00           H
ATOM   1348  CA  PHE A 674      41.670  54.850  55.430  1.00  0.00           C
ATOM   1349  HA  PHE A 674      41.460  55.890  55.610  1.00  0.00           H
ATOM   1350  CB  PHE A 674      40.860  54.290  54.190  1.00  0.00           C
ATOM   1351  HB1 PHE A 674      41.230  53.290  53.830  1.00  0.00           H
ATOM   1352  HB2 PHE A 674      40.960  54.970  53.300  1.00  0.00           H
ATOM   1353  CG  PHE A 674      39.350  54.150  54.370  1.00  0.00           C
ATOM   1354  CD1 PHE A 674      38.810  52.890  54.810  1.00  0.00           C
ATOM   1355  HD1 PHE A 674      39.490  52.150  55.220  1.00  0.00           H
ATOM   1356  CE1 PHE A 674      37.430  52.760  55.130  1.00  0.00           C
ATOM   1357  HE1 PHE A 674      37.150  51.800  55.530  1.00  0.00           H
ATOM   1358  CZ  PHE A 674      36.640  53.840  54.870  1.00  0.00           C
ATOM   1359  HZ  PHE A 674      35.580  53.750  55.060  1.00  0.00           H
ATOM   1360  CD2 PHE A 674      38.490  55.160  54.040  1.00  0.00           C
ATOM   1361  HD2 PHE A 674      38.970  56.090  53.780  1.00  0.00           H
ATOM   1362  CE2 PHE A 674      37.100  55.070  54.330  1.00  0.00           C
ATOM   1363  HE2 PHE A 674      36.510  55.960  54.150  1.00  0.00           H
ATOM   1364  C   PHE A 674      41.370  54.180  56.770  1.00  0.00           C
ATOM   1365  O   PHE A 674      40.640  54.750  57.530  1.00  0.00           O
ATOM   1366  N   GLU A 675      42.000  53.070  57.100  1.00  0.00           N
ATOM   1367  HN  GLU A 675      42.430  52.630  56.310  1.00  0.00           H
ATOM   1368  CA  GLU A 675      41.950  52.500  58.480  1.00  0.00           C
ATOM   1369  HA  GLU A 675      40.920  52.410  58.790  1.00  0.00           H
ATOM   1370  CB  GLU A 675      42.720  51.140  58.530  1.00  0.00           C
ATOM   1371  HB1 GLU A 675      42.830  50.950  59.620  1.00  0.00           H
ATOM   1372  HB2 GLU A 675      43.730  51.240  58.090  1.00  0.00           H
ATOM   1373  CG  GLU A 675      42.080  49.890  57.940  1.00  0.00           C
ATOM   1374  HG1 GLU A 675      42.790  49.060  58.100  1.00  0.00           H
ATOM   1375  HG2 GLU A 675      41.990  50.110  56.860  1.00  0.00           H
ATOM   1376  CD  GLU A 675      40.800  49.390  58.510  1.00  0.00           C
ATOM   1377  OE1 GLU A 675      40.500  49.710  59.670  1.00  0.00           O
ATOM   1378  OE2 GLU A 675      40.190  48.600  57.770  1.00  0.00           O
ATOM   1379  C   GLU A 675      42.590  53.400  59.430  1.00  0.00           C
ATOM   1380  O   GLU A 675      42.090  53.650  60.490  1.00  0.00           O
ATOM   1381  N   LYS A 676      43.840  53.870  59.070  1.00  0.00           N
ATOM   1382  HN  LYS A 676      44.160  53.660  58.150  1.00  0.00           H
ATOM   1383  CA  LYS A 676      44.710  54.720  59.970  1.00  0.00           C
ATOM   1384  HA  LYS A 676      44.870  54.210  60.900  1.00  0.00           H
ATOM   1385  CB  LYS A 676      46.220  54.820  59.620  1.00  0.00           C
ATOM   1386  HB1 LYS A 676      46.200  54.880  58.520  1.00  0.00           H
ATOM   1387  HB2 LYS A 676      46.630  53.790  59.800  1.00  0.00           H
ATOM   1388  CG  LYS A 676      47.060  55.920  60.240  1.00  0.00           C
ATOM   1389  HG1 LYS A 676      46.660  56.880  59.860  1.00  0.00           H
ATOM   1390  HG2 LYS A 676      48.050  55.690  59.790  1.00  0.00           H
ATOM   1391  CD  LYS A 676      47.300  55.920  61.750  1.00  0.00           C
ATOM   1392  HD1 LYS A 676      47.490  54.900  62.140  1.00  0.00           H
ATOM   1393  HD2 LYS A 676      46.390  56.350  62.210  1.00  0.00           H
ATOM   1394  CE  LYS A 676      48.420  56.810  62.260  1.00  0.00           C
ATOM   1395  HE1 LYS A 676      48.300  56.940  63.370  1.00  0.00           H
ATOM   1396  HE2 LYS A 676      48.350  57.830  61.820  1.00  0.00           H
ATOM   1397  NZ  LYS A 676      49.810  56.350  61.940  1.00  0.00           N
ATOM   1398  HZ1 LYS A 676      50.070  55.490  62.470  1.00  0.00           H
ATOM   1399  HZ2 LYS A 676      50.570  57.040  62.150  1.00  0.00           H
ATOM   1400  HZ3 LYS A 676      49.850  56.100  60.930  1.00  0.00           H
ATOM   1401  C   LYS A 676      44.010  56.030  60.300  1.00  0.00           C
ATOM   1402  O   LYS A 676      43.850  56.380  61.460  1.00  0.00           O
ATOM   1403  N   ILE A 677      43.410  56.690  59.290  1.00  0.00           N
ATOM   1404  HN  ILE A 677      43.530  56.400  58.340  1.00  0.00           H
ATOM   1405  CA  ILE A 677      42.500  57.860  59.470  1.00  0.00           C
ATOM   1406  HA  ILE A 677      43.030  58.550  60.120  1.00  0.00           H
ATOM   1407  CB  ILE A 677      42.260  58.490  58.130  1.00  0.00           C
ATOM   1408  HB  ILE A 677      41.900  57.690  57.440  1.00  0.00           H
ATOM   1409  CG2 ILE A 677      41.140  59.610  58.140  1.00  0.00           C
ATOM   1410 HG21 ILE A 677      41.290  60.400  58.910  1.00  0.00           H
ATOM   1411 HG22 ILE A 677      40.100  59.280  58.400  1.00  0.00           H
ATOM   1412 HG23 ILE A 677      41.100  60.120  57.160  1.00  0.00           H
ATOM   1413  CG1 ILE A 677      43.550  59.170  57.540  1.00  0.00           C
ATOM   1414 HG11 ILE A 677      43.180  59.730  56.660  1.00  0.00           H
ATOM   1415 HG12 ILE A 677      44.330  58.440  57.220  1.00  0.00           H
ATOM   1416  CD  ILE A 677      44.230  60.210  58.530  1.00  0.00           C
ATOM   1417  HD1 ILE A 677      44.630  59.630  59.390  1.00  0.00           H
ATOM   1418  HD2 ILE A 677      43.430  60.940  58.780  1.00  0.00           H
ATOM   1419  HD3 ILE A 677      45.130  60.540  57.990  1.00  0.00           H
ATOM   1420  C   ILE A 677      41.240  57.600  60.210  1.00  0.00           C
ATOM   1421  O   ILE A 677      40.800  58.270  61.130  1.00  0.00           O
ATOM   1422  N   LEU A 678      40.630  56.410  59.930  1.00  0.00           N
ATOM   1423  HN  LEU A 678      40.840  55.860  59.140  1.00  0.00           H
ATOM   1424  CA  LEU A 678      39.500  56.080  60.840  1.00  0.00           C
ATOM   1425  HA  LEU A 678      38.820  56.900  60.680  1.00  0.00           H
ATOM   1426  CB  LEU A 678      38.710  54.790  60.320  1.00  0.00           C
ATOM   1427  HB1 LEU A 678      39.390  53.940  60.490  1.00  0.00           H
ATOM   1428  HB2 LEU A 678      38.560  54.890  59.230  1.00  0.00           H
ATOM   1429  CG  LEU A 678      37.260  54.710  60.970  1.00  0.00           C
ATOM   1430  HG  LEU A 678      37.180  55.070  62.020  1.00  0.00           H
ATOM   1431  CD1 LEU A 678      36.190  55.540  60.170  1.00  0.00           C
ATOM   1432 HD11 LEU A 678      36.440  56.580  59.890  1.00  0.00           H
ATOM   1433 HD12 LEU A 678      35.280  55.500  60.830  1.00  0.00           H
ATOM   1434 HD13 LEU A 678      35.860  55.140  59.190  1.00  0.00           H
ATOM   1435  CD2 LEU A 678      36.860  53.260  61.180  1.00  0.00           C
ATOM   1436 HD21 LEU A 678      37.470  52.690  61.920  1.00  0.00           H
ATOM   1437 HD22 LEU A 678      36.930  52.690  60.230  1.00  0.00           H
ATOM   1438 HD23 LEU A 678      35.810  53.250  61.570  1.00  0.00           H
ATOM   1439  C   LEU A 678      39.770  55.910  62.330  1.00  0.00           C
ATOM   1440  O   LEU A 678      39.020  56.350  63.160  1.00  0.00           O
ATOM   1441  N   TYR A 679      40.880  55.310  62.710  1.00  0.00           N
ATOM   1442  HN  TYR A 679      41.420  54.730  62.100  1.00  0.00           H
ATOM   1443  CA  TYR A 679      41.200  55.230  64.100  1.00  0.00           C
ATOM   1444  HA  TYR A 679      40.350  54.900  64.680  1.00  0.00           H
ATOM   1445  CB  TYR A 679      42.540  54.310  64.340  1.00  0.00           C
ATOM   1446  HB1 TYR A 679      43.420  54.860  63.960  1.00  0.00           H
ATOM   1447  HB2 TYR A 679      42.430  53.370  63.750  1.00  0.00           H
ATOM   1448  CG  TYR A 679      42.730  53.910  65.760  1.00  0.00           C
ATOM   1449  CD1 TYR A 679      42.100  52.740  66.270  1.00  0.00           C
ATOM   1450  HD1 TYR A 679      41.340  52.240  65.690  1.00  0.00           H
ATOM   1451  CE1 TYR A 679      42.250  52.340  67.650  1.00  0.00           C
ATOM   1452  HE1 TYR A 679      41.580  51.570  68.000  1.00  0.00           H
ATOM   1453  CZ  TYR A 679      43.130  53.080  68.470  1.00  0.00           C
ATOM   1454  OH  TYR A 679      43.360  52.740  69.800  1.00  0.00           O
ATOM   1455  HH  TYR A 679      44.070  53.250  70.200  1.00  0.00           H
ATOM   1456  CD2 TYR A 679      43.570  54.580  66.650  1.00  0.00           C
ATOM   1457  HD2 TYR A 679      44.160  55.430  66.340  1.00  0.00           H
ATOM   1458  CE2 TYR A 679      43.830  54.140  67.930  1.00  0.00           C
ATOM   1459  HE2 TYR A 679      44.460  54.760  68.550  1.00  0.00           H
ATOM   1460  C   TYR A 679      41.470  56.600  64.740  1.00  0.00           C
ATOM   1461  O   TYR A 679      41.120  56.940  65.930  1.00  0.00           O
ATOM   1462  N   LYS A 680      42.170  57.510  63.940  1.00  0.00           N
ATOM   1463  HN  LYS A 680      42.340  57.280  62.990  1.00  0.00           H
ATOM   1464  CA  LYS A 680      42.540  58.860  64.370  1.00  0.00           C
ATOM   1465  HA  LYS A 680      43.180  58.770  65.250  1.00  0.00           H
ATOM   1466  CB  LYS A 680      43.480  59.570  63.330  1.00  0.00           C
ATOM   1467  HB1 LYS A 680      43.310  60.670  63.330  1.00  0.00           H
ATOM   1468  HB2 LYS A 680      43.020  59.270  62.370  1.00  0.00           H
ATOM   1469  CG  LYS A 680      44.910  59.100  63.230  1.00  0.00           C
ATOM   1470  HG1 LYS A 680      45.450  59.780  62.530  1.00  0.00           H
ATOM   1471  HG2 LYS A 680      44.830  58.080  62.800  1.00  0.00           H
ATOM   1472  CD  LYS A 680      45.760  59.120  64.540  1.00  0.00           C
ATOM   1473  HD1 LYS A 680      46.850  58.980  64.340  1.00  0.00           H
ATOM   1474  HD2 LYS A 680      45.510  58.260  65.200  1.00  0.00           H
ATOM   1475  CE  LYS A 680      45.860  60.470  65.180  1.00  0.00           C
ATOM   1476  HE1 LYS A 680      44.840  60.830  65.430  1.00  0.00           H
ATOM   1477  HE2 LYS A 680      46.310  61.240  64.530  1.00  0.00           H
ATOM   1478  NZ  LYS A 680      46.700  60.360  66.440  1.00  0.00           N
ATOM   1479  HZ1 LYS A 680      47.700  60.210  66.190  1.00  0.00           H
ATOM   1480  HZ2 LYS A 680      46.340  59.650  67.100  1.00  0.00           H
ATOM   1481  HZ3 LYS A 680      46.660  61.290  66.900  1.00  0.00           H
ATOM   1482  C   LYS A 680      41.240  59.670  64.620  1.00  0.00           C
ATOM   1483  O   LYS A 680      41.130  60.440  65.580  1.00  0.00           O
ATOM   1484  N   PHE A 681      40.220  59.420  63.830  1.00  0.00           N
ATOM   1485  HN  PHE A 681      40.270  58.880  63.000  1.00  0.00           H
ATOM   1486  CA  PHE A 681      38.870  59.920  63.890  1.00  0.00           C
ATOM   1487  HA  PHE A 681      39.020  60.990  63.930  1.00  0.00           H
ATOM   1488  CB  PHE A 681      38.080  59.500  62.650  1.00  0.00           C
ATOM   1489  HB1 PHE A 681      38.160  58.400  62.540  1.00  0.00           H
ATOM   1490  HB2 PHE A 681      38.560  59.970  61.770  1.00  0.00           H
ATOM   1491  CG  PHE A 681      36.630  59.930  62.750  1.00  0.00           C
ATOM   1492  CD1 PHE A 681      36.280  61.300  62.600  1.00  0.00           C
ATOM   1493  HD1 PHE A 681      37.010  62.040  62.290  1.00  0.00           H
ATOM   1494  CE1 PHE A 681      34.910  61.660  62.720  1.00  0.00           C
ATOM   1495  HE1 PHE A 681      34.650  62.670  62.450  1.00  0.00           H
ATOM   1496  CZ  PHE A 681      33.960  60.700  63.070  1.00  0.00           C
ATOM   1497  HZ  PHE A 681      32.900  60.830  63.220  1.00  0.00           H
ATOM   1498  CD2 PHE A 681      35.590  58.970  62.940  1.00  0.00           C
ATOM   1499  HD2 PHE A 681      35.840  57.920  62.980  1.00  0.00           H
ATOM   1500  CE2 PHE A 681      34.360  59.380  63.230  1.00  0.00           C
ATOM   1501  HE2 PHE A 681      33.640  58.660  63.610  1.00  0.00           H
ATOM   1502  C   PHE A 681      38.280  59.510  65.220  1.00  0.00           C
ATOM   1503  O   PHE A 681      38.030  60.340  66.120  1.00  0.00           O
ATOM   1504  N   CYS A 682      38.140  58.200  65.430  1.00  0.00           N
ATOM   1505  HN  CYS A 682      38.330  57.570  64.690  1.00  0.00           H
ATOM   1506  CA  CYS A 682      37.550  57.470  66.540  1.00  0.00           C
ATOM   1507  HA  CYS A 682      36.500  57.680  66.610  1.00  0.00           H
ATOM   1508  CB  CYS A 682      37.700  55.940  66.440  1.00  0.00           C
ATOM   1509  HB1 CYS A 682      37.270  55.470  67.350  1.00  0.00           H
ATOM   1510  HB2 CYS A 682      38.760  55.630  66.520  1.00  0.00           H
ATOM   1511  SG  CYS A 682      36.950  55.100  65.000  1.00  0.00           S
ATOM   1512  HG1 CYS A 682      38.070  55.190  64.290  1.00  0.00           H
ATOM   1513  C   CYS A 682      38.110  57.890  67.880  1.00  0.00           C
ATOM   1514  O   CYS A 682      37.270  58.080  68.730  1.00  0.00           O
ATOM   1515  N   ARG A 683      39.430  58.210  68.040  1.00  0.00           N
ATOM   1516  HN  ARG A 683      40.090  58.140  67.300  1.00  0.00           H
ATOM   1517  CA  ARG A 683      40.110  58.650  69.160  1.00  0.00           C
ATOM   1518  HA  ARG A 683      39.650  58.000  69.900  1.00  0.00           H
ATOM   1519  CB  ARG A 683      41.570  58.300  69.210  1.00  0.00           C
ATOM   1520  HB1 ARG A 683      42.030  58.850  70.050  1.00  0.00           H
ATOM   1521  HB2 ARG A 683      41.980  58.700  68.250  1.00  0.00           H
ATOM   1522  CG  ARG A 683      41.890  56.760  69.470  1.00  0.00           C
ATOM   1523  HG1 ARG A 683      42.990  56.630  69.320  1.00  0.00           H
ATOM   1524  HG2 ARG A 683      41.480  56.120  68.650  1.00  0.00           H
ATOM   1525  CD  ARG A 683      41.410  56.000  70.740  1.00  0.00           C
ATOM   1526  HD1 ARG A 683      42.080  55.140  70.850  1.00  0.00           H
ATOM   1527  HD2 ARG A 683      40.360  55.710  70.540  1.00  0.00           H
ATOM   1528  NE  ARG A 683      41.620  56.930  71.810  1.00  0.00           N
ATOM   1529  HE  ARG A 683      42.530  57.250  72.070  1.00  0.00           H
ATOM   1530  CZ  ARG A 683      40.800  57.620  72.480  1.00  0.00           C
ATOM   1531  NH1 ARG A 683      41.210  58.530  73.370  1.00  0.00           N
ATOM   1532 HH11 ARG A 683      40.490  59.000  73.890  1.00  0.00           H
ATOM   1533 HH12 ARG A 683      42.180  58.630  73.580  1.00  0.00           H
ATOM   1534  NH2 ARG A 683      39.520  57.540  72.350  1.00  0.00           N
ATOM   1535 HH21 ARG A 683      39.110  56.770  71.840  1.00  0.00           H
ATOM   1536 HH22 ARG A 683      38.990  58.250  72.820  1.00  0.00           H
ATOM   1537  C   ARG A 683      39.800  60.090  69.510  1.00  0.00           C
ATOM   1538  O   ARG A 683      39.720  60.430  70.670  1.00  0.00           O
ATOM   1539  N   ASP A 684      39.530  60.950  68.510  1.00  0.00           N
ATOM   1540  HN  ASP A 684      39.570  60.700  67.540  1.00  0.00           H
ATOM   1541  CA  ASP A 684      39.190  62.330  68.810  1.00  0.00           C
ATOM   1542  HA  ASP A 684      39.790  62.570  69.680  1.00  0.00           H
ATOM   1543  CB  ASP A 684      39.390  63.250  67.560  1.00  0.00           C
ATOM   1544  HB1 ASP A 684      39.130  64.320  67.640  1.00  0.00           H
ATOM   1545  HB2 ASP A 684      38.850  62.800  66.700  1.00  0.00           H
ATOM   1546  CG  ASP A 684      40.930  63.370  67.320  1.00  0.00           C
ATOM   1547  OD1 ASP A 684      41.760  63.110  68.210  1.00  0.00           O
ATOM   1548  OD2 ASP A 684      41.210  64.040  66.290  1.00  0.00           O
ATOM   1549  C   ASP A 684      37.770  62.520  69.230  1.00  0.00           C
ATOM   1550  O   ASP A 684      37.450  63.380  70.110  1.00  0.00           O
ATOM   1551  N   TYR A 685      36.870  61.630  68.780  1.00  0.00           N
ATOM   1552  HN  TYR A 685      37.190  60.910  68.170  1.00  0.00           H
ATOM   1553  CA  TYR A 685      35.430  61.760  68.930  1.00  0.00           C
ATOM   1554  HA  TYR A 685      35.210  62.730  69.330  1.00  0.00           H
ATOM   1555  CB  TYR A 685      34.600  61.600  67.630  1.00  0.00           C
ATOM   1556  HB1 TYR A 685      33.490  61.580  67.770  1.00  0.00           H
ATOM   1557  HB2 TYR A 685      34.900  60.630  67.160  1.00  0.00           H
ATOM   1558  CG  TYR A 685      34.990  62.750  66.790  1.00  0.00           C
ATOM   1559  CD1 TYR A 685      35.890  62.820  65.690  1.00  0.00           C
ATOM   1560  HD1 TYR A 685      36.290  61.920  65.230  1.00  0.00           H
ATOM   1561  CE1 TYR A 685      36.400  64.010  65.200  1.00  0.00           C
ATOM   1562  HE1 TYR A 685      37.180  63.990  64.450  1.00  0.00           H
ATOM   1563  CZ  TYR A 685      35.960  65.270  65.690  1.00  0.00           C
ATOM   1564  OH  TYR A 685      36.360  66.450  65.030  1.00  0.00           O
ATOM   1565  HH  TYR A 685      35.870  67.110  65.540  1.00  0.00           H
ATOM   1566  CD2 TYR A 685      34.600  64.010  67.250  1.00  0.00           C
ATOM   1567  HD2 TYR A 685      33.920  64.090  68.080  1.00  0.00           H
ATOM   1568  CE2 TYR A 685      35.040  65.250  66.720  1.00  0.00           C
ATOM   1569  HE2 TYR A 685      34.690  66.170  67.170  1.00  0.00           H
ATOM   1570  C   TYR A 685      34.890  60.750  69.870  1.00  0.00           C
ATOM   1571  O   TYR A 685      33.650  60.740  69.990  1.00  0.00           O
ATOM   1572  N   GLN A 686      35.750  59.940  70.590  1.00  0.00           N
ATOM   1573  HN  GLN A 686      36.740  60.090  70.510  1.00  0.00           H
ATOM   1574  CA  GLN A 686      35.200  58.940  71.480  1.00  0.00           C
ATOM   1575  HA  GLN A 686      36.050  58.300  71.700  1.00  0.00           H
ATOM   1576  CB  GLN A 686      34.740  59.470  72.850  1.00  0.00           C
ATOM   1577  HB1 GLN A 686      34.170  58.690  73.380  1.00  0.00           H
ATOM   1578  HB2 GLN A 686      34.290  60.470  72.680  1.00  0.00           H
ATOM   1579  CG  GLN A 686      35.900  59.660  73.960  1.00  0.00           C
ATOM   1580  HG1 GLN A 686      36.070  58.610  74.270  1.00  0.00           H
ATOM   1581  HG2 GLN A 686      35.420  60.290  74.740  1.00  0.00           H
ATOM   1582  CD  GLN A 686      37.280  60.180  73.580  1.00  0.00           C
ATOM   1583  OE1 GLN A 686      38.290  59.580  73.840  1.00  0.00           O
ATOM   1584  NE2 GLN A 686      37.280  61.430  73.130  1.00  0.00           N
ATOM   1585 HE21 GLN A 686      38.120  61.970  72.970  1.00  0.00           H
ATOM   1586 HE22 GLN A 686      36.450  61.920  72.890  1.00  0.00           H
ATOM   1587  C   GLN A 686      34.130  57.970  71.000  1.00  0.00           C
ATOM   1588  O   GLN A 686      32.970  58.000  71.370  1.00  0.00           O
ATOM   1589  N   LEU A 687      34.460  57.070  70.130  1.00  0.00           N
ATOM   1590  HN  LEU A 687      35.420  57.120  69.890  1.00  0.00           H
ATOM   1591  CA  LEU A 687      33.590  56.200  69.490  1.00  0.00           C
ATOM   1592  HA  LEU A 687      32.680  56.060  70.060  1.00  0.00           H
ATOM   1593  CB  LEU A 687      33.230  56.630  68.040  1.00  0.00           C
ATOM   1594  HB1 LEU A 687      32.680  55.820  67.540  1.00  0.00           H
ATOM   1595  HB2 LEU A 687      34.160  56.800  67.440  1.00  0.00           H
ATOM   1596  CG  LEU A 687      32.480  57.990  67.730  1.00  0.00           C
ATOM   1597  HG  LEU A 687      33.200  58.790  68.040  1.00  0.00           H
ATOM   1598  CD1 LEU A 687      32.330  58.370  66.280  1.00  0.00           C
ATOM   1599 HD11 LEU A 687      33.320  58.260  65.770  1.00  0.00           H
ATOM   1600 HD12 LEU A 687      31.980  59.430  66.240  1.00  0.00           H
ATOM   1601 HD13 LEU A 687      31.650  57.700  65.720  1.00  0.00           H
ATOM   1602  CD2 LEU A 687      31.070  58.060  68.430  1.00  0.00           C
ATOM   1603 HD21 LEU A 687      31.260  58.010  69.530  1.00  0.00           H
ATOM   1604 HD22 LEU A 687      30.390  57.230  68.170  1.00  0.00           H
ATOM   1605 HD23 LEU A 687      30.550  59.000  68.190  1.00  0.00           H
ATOM   1606  C   LEU A 687      34.330  54.870  69.390  1.00  0.00           C
ATOM   1607  O   LEU A 687      35.580  54.860  69.240  1.00  0.00           O
ATOM   1608  N   SER A 688      33.560  53.740  69.410  1.00  0.00           N
ATOM   1609  HN  SER A 688      32.590  53.920  69.530  1.00  0.00           H
ATOM   1610  CA  SER A 688      34.020  52.470  69.130  1.00  0.00           C
ATOM   1611  HA  SER A 688      34.870  52.330  69.790  1.00  0.00           H
ATOM   1612  CB  SER A 688      32.950  51.410  69.570  1.00  0.00           C
ATOM   1613  HB1 SER A 688      31.980  51.790  69.200  1.00  0.00           H
ATOM   1614  HB2 SER A 688      32.800  51.540  70.660  1.00  0.00           H
ATOM   1615  OG  SER A 688      33.200  50.080  69.240  1.00  0.00           O
ATOM   1616  HG1 SER A 688      33.750  49.630  69.880  1.00  0.00           H
ATOM   1617  C   SER A 688      34.460  52.120  67.730  1.00  0.00           C
ATOM   1618  O   SER A 688      33.580  52.060  66.860  1.00  0.00           O
ATOM   1619  N   TYR A 689      35.770  51.920  67.560  1.00  0.00           N
ATOM   1620  HN  TYR A 689      36.410  51.900  68.320  1.00  0.00           H
ATOM   1621  CA  TYR A 689      36.450  51.700  66.320  1.00  0.00           C
ATOM   1622  HA  TYR A 689      36.160  52.450  65.590  1.00  0.00           H
ATOM   1623  CB  TYR A 689      38.020  51.780  66.460  1.00  0.00           C
ATOM   1624  HB1 TYR A 689      38.370  51.280  67.380  1.00  0.00           H
ATOM   1625  HB2 TYR A 689      38.380  52.820  66.470  1.00  0.00           H
ATOM   1626  CG  TYR A 689      38.850  51.080  65.370  1.00  0.00           C
ATOM   1627  CD1 TYR A 689      39.370  49.790  65.520  1.00  0.00           C
ATOM   1628  HD1 TYR A 689      39.360  49.220  66.430  1.00  0.00           H
ATOM   1629  CE1 TYR A 689      40.010  49.110  64.510  1.00  0.00           C
ATOM   1630  HE1 TYR A 689      40.450  48.140  64.700  1.00  0.00           H
ATOM   1631  CZ  TYR A 689      40.130  49.680  63.240  1.00  0.00           C
ATOM   1632  OH  TYR A 689      40.610  48.870  62.170  1.00  0.00           O
ATOM   1633  HH  TYR A 689      40.430  49.320  61.330  1.00  0.00           H
ATOM   1634  CD2 TYR A 689      39.010  51.690  64.120  1.00  0.00           C
ATOM   1635  HD2 TYR A 689      38.520  52.620  63.910  1.00  0.00           H
ATOM   1636  CE2 TYR A 689      39.640  50.980  63.040  1.00  0.00           C
ATOM   1637  HE2 TYR A 689      39.860  51.560  62.150  1.00  0.00           H
ATOM   1638  C   TYR A 689      35.990  50.480  65.550  1.00  0.00           C
ATOM   1639  O   TYR A 689      35.620  50.560  64.370  1.00  0.00           O
ATOM   1640  N   LEU A 690      35.860  49.290  66.200  1.00  0.00           N
ATOM   1641  HN  LEU A 690      36.040  49.240  67.190  1.00  0.00           H
ATOM   1642  CA  LEU A 690      35.330  48.110  65.560  1.00  0.00           C
ATOM   1643  HA  LEU A 690      35.820  48.070  64.610  1.00  0.00           H
ATOM   1644  CB  LEU A 690      35.710  46.930  66.470  1.00  0.00           C
ATOM   1645  HB1 LEU A 690      35.110  46.050  66.150  1.00  0.00           H
ATOM   1646  HB2 LEU A 690      35.350  47.220  67.480  1.00  0.00           H
ATOM   1647  CG  LEU A 690      37.180  46.480  66.440  1.00  0.00           C
ATOM   1648  HG  LEU A 690      37.810  47.340  66.760  1.00  0.00           H
ATOM   1649  CD1 LEU A 690      37.460  45.380  67.450  1.00  0.00           C
ATOM   1650 HD11 LEU A 690      36.850  44.480  67.200  1.00  0.00           H
ATOM   1651 HD12 LEU A 690      37.270  45.720  68.490  1.00  0.00           H
ATOM   1652 HD13 LEU A 690      38.500  45.040  67.290  1.00  0.00           H
ATOM   1653  CD2 LEU A 690      37.570  45.920  65.030  1.00  0.00           C
ATOM   1654 HD21 LEU A 690      38.600  45.530  65.060  1.00  0.00           H
ATOM   1655 HD22 LEU A 690      37.620  46.740  64.260  1.00  0.00           H
ATOM   1656 HD23 LEU A 690      36.810  45.210  64.650  1.00  0.00           H
ATOM   1657  C   LEU A 690      33.860  48.170  65.220  1.00  0.00           C
ATOM   1658  O   LEU A 690      33.430  47.770  64.120  1.00  0.00           O
ATOM   1659  N   SER A 691      32.990  48.610  66.120  1.00  0.00           N
ATOM   1660  HN  SER A 691      33.340  49.060  66.940  1.00  0.00           H
ATOM   1661  CA  SER A 691      31.610  48.880  65.720  1.00  0.00           C
ATOM   1662  HA  SER A 691      31.260  47.950  65.310  1.00  0.00           H
ATOM   1663  CB  SER A 691      30.700  49.030  67.040  1.00  0.00           C
ATOM   1664  HB1 SER A 691      29.690  49.240  66.600  1.00  0.00           H
ATOM   1665  HB2 SER A 691      30.870  49.980  67.590  1.00  0.00           H
ATOM   1666  OG  SER A 691      30.620  47.900  67.850  1.00  0.00           O
ATOM   1667  HG1 SER A 691      29.940  47.320  67.500  1.00  0.00           H
ATOM   1668  C   SER A 691      31.380  49.990  64.610  1.00  0.00           C
ATOM   1669  O   SER A 691      30.540  49.830  63.700  1.00  0.00           O
ATOM   1670  N   LEU A 692      32.060  51.130  64.730  1.00  0.00           N
ATOM   1671  HN  LEU A 692      32.700  51.320  65.470  1.00  0.00           H
ATOM   1672  CA  LEU A 692      31.910  52.190  63.670  1.00  0.00           C
ATOM   1673  HA  LEU A 692      30.880  52.430  63.480  1.00  0.00           H
ATOM   1674  CB  LEU A 692      32.440  53.570  64.080  1.00  0.00           C
ATOM   1675  HB1 LEU A 692      33.510  53.590  64.380  1.00  0.00           H
ATOM   1676  HB2 LEU A 692      31.850  53.990  64.920  1.00  0.00           H
ATOM   1677  CG  LEU A 692      32.310  54.690  63.020  1.00  0.00           C
ATOM   1678  HG  LEU A 692      32.700  54.260  62.070  1.00  0.00           H
ATOM   1679  CD1 LEU A 692      30.800  55.130  62.720  1.00  0.00           C
ATOM   1680 HD11 LEU A 692      30.230  54.200  62.500  1.00  0.00           H
ATOM   1681 HD12 LEU A 692      30.680  55.860  61.890  1.00  0.00           H
ATOM   1682 HD13 LEU A 692      30.400  55.570  63.660  1.00  0.00           H
ATOM   1683  CD2 LEU A 692      33.060  55.980  63.470  1.00  0.00           C
ATOM   1684 HD21 LEU A 692      33.980  55.750  64.050  1.00  0.00           H
ATOM   1685 HD22 LEU A 692      32.500  56.820  63.900  1.00  0.00           H
ATOM   1686 HD23 LEU A 692      33.380  56.530  62.550  1.00  0.00           H
ATOM   1687  C   LEU A 692      32.390  51.670  62.300  1.00  0.00           C
ATOM   1688  O   LEU A 692      31.720  51.870  61.370  1.00  0.00           O
ATOM   1689  N   ARG A 693      33.580  50.960  62.300  1.00  0.00           N
ATOM   1690  HN  ARG A 693      34.100  50.900  63.140  1.00  0.00           H
ATOM   1691  CA  ARG A 693      34.080  50.230  61.140  1.00  0.00           C
ATOM   1692  HA  ARG A 693      34.210  50.940  60.330  1.00  0.00           H
ATOM   1693  CB  ARG A 693      35.430  49.550  61.450  1.00  0.00           C
ATOM   1694  HB1 ARG A 693      35.380  48.900  62.350  1.00  0.00           H
ATOM   1695  HB2 ARG A 693      36.050  50.400  61.830  1.00  0.00           H
ATOM   1696  CG  ARG A 693      36.310  49.030  60.350  1.00  0.00           C
ATOM   1697  HG1 ARG A 693      36.560  49.800  59.580  1.00  0.00           H
ATOM   1698  HG2 ARG A 693      35.710  48.200  59.930  1.00  0.00           H
ATOM   1699  CD  ARG A 693      37.610  48.400  60.910  1.00  0.00           C
ATOM   1700  HD1 ARG A 693      37.440  47.770  61.810  1.00  0.00           H
ATOM   1701  HD2 ARG A 693      38.300  49.250  61.110  1.00  0.00           H
ATOM   1702  NE  ARG A 693      38.300  47.660  59.810  1.00  0.00           N
ATOM   1703  HE  ARG A 693      39.160  48.070  59.470  1.00  0.00           H
ATOM   1704  CZ  ARG A 693      37.920  46.550  59.210  1.00  0.00           C
ATOM   1705  NH1 ARG A 693      36.990  45.770  59.680  1.00  0.00           N
ATOM   1706 HH11 ARG A 693      36.460  45.990  60.490  1.00  0.00           H
ATOM   1707 HH12 ARG A 693      37.120  44.850  59.300  1.00  0.00           H
ATOM   1708  NH2 ARG A 693      38.610  46.350  58.110  1.00  0.00           N
ATOM   1709 HH21 ARG A 693      38.220  45.590  57.590  1.00  0.00           H
ATOM   1710 HH22 ARG A 693      39.130  47.120  57.750  1.00  0.00           H
ATOM   1711  C   ARG A 693      33.160  49.130  60.580  1.00  0.00           C
ATOM   1712  O   ARG A 693      33.050  48.940  59.370  1.00  0.00           O
ATOM   1713  N   THR A 694      32.550  48.360  61.440  1.00  0.00           N
ATOM   1714  HN  THR A 694      32.950  48.340  62.360  1.00  0.00           H
ATOM   1715  CA  THR A 694      31.520  47.370  61.000  1.00  0.00           C
ATOM   1716  HA  THR A 694      31.970  46.720  60.270  1.00  0.00           H
ATOM   1717  CB  THR A 694      30.920  46.630  62.200  1.00  0.00           C
ATOM   1718  HB  THR A 694      30.420  47.280  62.960  1.00  0.00           H
ATOM   1719  OG1 THR A 694      31.990  45.970  62.840  1.00  0.00           O
ATOM   1720  HG1 THR A 694      32.380  46.590  63.440  1.00  0.00           H
ATOM   1721  CG2 THR A 694      30.020  45.490  61.770  1.00  0.00           C
ATOM   1722 HG21 THR A 694      30.580  44.830  61.070  1.00  0.00           H
ATOM   1723 HG22 THR A 694      29.150  45.900  61.210  1.00  0.00           H
ATOM   1724 HG23 THR A 694      29.610  44.930  62.640  1.00  0.00           H
ATOM   1725  C   THR A 694      30.260  47.970  60.350  1.00  0.00           C
ATOM   1726  O   THR A 694      29.850  47.440  59.280  1.00  0.00           O
ATOM   1727  N   SER A 695      29.800  49.190  60.940  1.00  0.00           N
ATOM   1728  HN  SER A 695      30.320  49.500  61.730  1.00  0.00           H
ATOM   1729  CA  SER A 695      28.760  50.010  60.260  1.00  0.00           C
ATOM   1730  HA  SER A 695      27.940  49.310  60.180  1.00  0.00           H
ATOM   1731  CB  SER A 695      28.240  51.190  61.140  1.00  0.00           C
ATOM   1732  HB1 SER A 695      29.160  51.820  61.260  1.00  0.00           H
ATOM   1733  HB2 SER A 695      28.000  50.880  62.170  1.00  0.00           H
ATOM   1734  OG  SER A 695      27.280  52.040  60.570  1.00  0.00           O
ATOM   1735  HG1 SER A 695      27.080  52.630  61.310  1.00  0.00           H
ATOM   1736  C   SER A 695      29.260  50.420  58.880  1.00  0.00           C
ATOM   1737  O   SER A 695      28.730  49.980  57.870  1.00  0.00           O
ATOM   1738  N   ILE A 696      30.440  51.130  58.850  1.00  0.00           N
ATOM   1739  HN  ILE A 696      31.040  51.410  59.590  1.00  0.00           H
ATOM   1740  CA  ILE A 696      31.050  51.620  57.550  1.00  0.00           C
ATOM   1741  HA  ILE A 696      30.390  52.310  57.060  1.00  0.00           H
ATOM   1742  CB  ILE A 696      32.340  52.440  57.800  1.00  0.00           C
ATOM   1743  HB  ILE A 696      33.000  51.900  58.510  1.00  0.00           H
ATOM   1744  CG2 ILE A 696      33.210  52.570  56.480  1.00  0.00           C
ATOM   1745 HG21 ILE A 696      33.650  51.570  56.320  1.00  0.00           H
ATOM   1746 HG22 ILE A 696      34.080  53.260  56.530  1.00  0.00           H
ATOM   1747 HG23 ILE A 696      32.550  52.890  55.650  1.00  0.00           H
ATOM   1748  CG1 ILE A 696      31.960  53.850  58.430  1.00  0.00           C
ATOM   1749 HG11 ILE A 696      30.990  53.710  58.940  1.00  0.00           H
ATOM   1750 HG12 ILE A 696      31.670  54.550  57.630  1.00  0.00           H
ATOM   1751  CD  ILE A 696      33.150  54.460  59.240  1.00  0.00           C
ATOM   1752  HD1 ILE A 696      32.800  55.390  59.710  1.00  0.00           H
ATOM   1753  HD2 ILE A 696      34.010  54.670  58.580  1.00  0.00           H
ATOM   1754  HD3 ILE A 696      33.390  53.720  60.030  1.00  0.00           H
ATOM   1755  C   ILE A 696      31.290  50.460  56.550  1.00  0.00           C
ATOM   1756  O   ILE A 696      30.830  50.480  55.410  1.00  0.00           O
ATOM   1757  N   GLY A 697      31.880  49.340  57.030  1.00  0.00           N
ATOM   1758  HN  GLY A 697      32.150  49.250  57.980  1.00  0.00           H
ATOM   1759  CA  GLY A 697      32.080  48.080  56.280  1.00  0.00           C
ATOM   1760  HA1 GLY A 697      32.530  47.430  57.010  1.00  0.00           H
ATOM   1761  HA2 GLY A 697      32.700  48.390  55.450  1.00  0.00           H
ATOM   1762  C   GLY A 697      30.860  47.360  55.650  1.00  0.00           C
ATOM   1763  O   GLY A 697      30.840  47.040  54.450  1.00  0.00           O
ATOM   1764  N   LEU A 698      29.790  47.190  56.480  1.00  0.00           N
ATOM   1765  HN  LEU A 698      29.730  47.370  57.460  1.00  0.00           H
ATOM   1766  CA  LEU A 698      28.480  46.770  55.880  1.00  0.00           C
ATOM   1767  HA  LEU A 698      28.570  45.960  55.190  1.00  0.00           H
ATOM   1768  CB  LEU A 698      27.520  46.180  56.990  1.00  0.00           C
ATOM   1769  HB1 LEU A 698      26.580  45.910  56.480  1.00  0.00           H
ATOM   1770  HB2 LEU A 698      27.300  46.960  57.760  1.00  0.00           H
ATOM   1771  CG  LEU A 698      28.080  44.920  57.690  1.00  0.00           C
ATOM   1772  HG  LEU A 698      29.120  45.110  58.050  1.00  0.00           H
ATOM   1773  CD1 LEU A 698      27.190  44.580  58.960  1.00  0.00           C
ATOM   1774 HD11 LEU A 698      26.160  44.540  58.570  1.00  0.00           H
ATOM   1775 HD12 LEU A 698      27.260  45.310  59.800  1.00  0.00           H
ATOM   1776 HD13 LEU A 698      27.310  43.540  59.320  1.00  0.00           H
ATOM   1777  CD2 LEU A 698      27.990  43.670  56.850  1.00  0.00           C
ATOM   1778 HD21 LEU A 698      28.400  43.830  55.840  1.00  0.00           H
ATOM   1779 HD22 LEU A 698      26.910  43.400  56.710  1.00  0.00           H
ATOM   1780 HD23 LEU A 698      28.560  42.840  57.310  1.00  0.00           H
ATOM   1781  C   LEU A 698      27.780  47.860  55.070  1.00  0.00           C
ATOM   1782  O   LEU A 698      27.080  47.510  54.130  1.00  0.00           O
ATOM   1783  N   TRP A 699      27.960  49.160  55.340  1.00  0.00           N
ATOM   1784  HN  TRP A 699      28.540  49.330  56.140  1.00  0.00           H
ATOM   1785  CA  TRP A 699      27.510  50.240  54.490  1.00  0.00           C
ATOM   1786  HA  TRP A 699      26.470  50.030  54.250  1.00  0.00           H
ATOM   1787  CB  TRP A 699      27.450  51.690  55.040  1.00  0.00           C
ATOM   1788  HB1 TRP A 699      27.590  52.370  54.180  1.00  0.00           H
ATOM   1789  HB2 TRP A 699      28.290  51.670  55.760  1.00  0.00           H
ATOM   1790  CG  TRP A 699      26.190  52.120  55.770  1.00  0.00           C
ATOM   1791  CD1 TRP A 699      26.120  52.430  57.130  1.00  0.00           C
ATOM   1792  HD1 TRP A 699      26.800  52.010  57.860  1.00  0.00           H
ATOM   1793  NE1 TRP A 699      24.910  53.040  57.390  1.00  0.00           N
ATOM   1794  HE1 TRP A 699      24.440  53.160  58.250  1.00  0.00           H
ATOM   1795  CE2 TRP A 699      24.190  53.230  56.230  1.00  0.00           C
ATOM   1796  CD2 TRP A 699      24.990  52.650  55.170  1.00  0.00           C
ATOM   1797  CE3 TRP A 699      24.480  52.730  53.830  1.00  0.00           C
ATOM   1798  HE3 TRP A 699      25.000  52.310  52.980  1.00  0.00           H
ATOM   1799  CZ3 TRP A 699      23.220  53.230  53.620  1.00  0.00           C
ATOM   1800  HZ3 TRP A 699      22.780  53.340  52.630  1.00  0.00           H
ATOM   1801  CZ2 TRP A 699      22.970  53.800  56.010  1.00  0.00           C
ATOM   1802  HZ2 TRP A 699      22.370  54.210  56.820  1.00  0.00           H
ATOM   1803  CH2 TRP A 699      22.450  53.750  54.680  1.00  0.00           C
ATOM   1804  HH2 TRP A 699      21.420  54.070  54.530  1.00  0.00           H
ATOM   1805  C   TRP A 699      28.230  50.160  53.130  1.00  0.00           C
ATOM   1806  O   TRP A 699      27.570  50.330  52.150  1.00  0.00           O
ATOM   1807  N   THR A 700      29.510  49.830  53.030  1.00  0.00           N
ATOM   1808  HN  THR A 700      29.950  49.600  53.900  1.00  0.00           H
ATOM   1809  CA  THR A 700      30.220  49.440  51.720  1.00  0.00           C
ATOM   1810  HA  THR A 700      30.100  50.240  51.020  1.00  0.00           H
ATOM   1811  CB  THR A 700      31.750  49.210  51.920  1.00  0.00           C
ATOM   1812  HB  THR A 700      32.020  48.410  52.640  1.00  0.00           H
ATOM   1813  OG1 THR A 700      32.350  50.340  52.410  1.00  0.00           O
ATOM   1814  HG1 THR A 700      31.660  50.980  52.610  1.00  0.00           H
ATOM   1815  CG2 THR A 700      32.540  48.580  50.750  1.00  0.00           C
ATOM   1816 HG21 THR A 700      33.610  48.730  51.010  1.00  0.00           H
ATOM   1817 HG22 THR A 700      32.110  48.900  49.770  1.00  0.00           H
ATOM   1818 HG23 THR A 700      32.410  47.470  50.780  1.00  0.00           H
ATOM   1819  C   THR A 700      29.670  48.250  51.070  1.00  0.00           C
ATOM   1820  O   THR A 700      29.260  48.320  49.930  1.00  0.00           O
ATOM   1821  N   SER A 701      29.610  47.170  51.870  1.00  0.00           N
ATOM   1822  HN  SER A 701      30.190  47.180  52.680  1.00  0.00           H
ATOM   1823  CA  SER A 701      28.830  45.980  51.430  1.00  0.00           C
ATOM   1824  HA  SER A 701      29.410  45.420  50.710  1.00  0.00           H
ATOM   1825  CB  SER A 701      28.760  45.010  52.550  1.00  0.00           C
ATOM   1826  HB1 SER A 701      27.970  45.370  53.240  1.00  0.00           H
ATOM   1827  HB2 SER A 701      29.630  45.020  53.240  1.00  0.00           H
ATOM   1828  OG  SER A 701      28.470  43.650  52.150  1.00  0.00           O
ATOM   1829  HG1 SER A 701      29.140  43.320  51.540  1.00  0.00           H
ATOM   1830  C   SER A 701      27.440  46.170  50.760  1.00  0.00           C
ATOM   1831  O   SER A 701      27.100  45.650  49.730  1.00  0.00           O
ATOM   1832  N   PHE A 702      26.610  47.000  51.440  1.00  0.00           N
ATOM   1833  HN  PHE A 702      27.000  47.500  52.210  1.00  0.00           H
ATOM   1834  CA  PHE A 702      25.320  47.300  50.940  1.00  0.00           C
ATOM   1835  HA  PHE A 702      24.790  46.380  50.790  1.00  0.00           H
ATOM   1836  CB  PHE A 702      24.580  48.110  52.090  1.00  0.00           C
ATOM   1837  HB1 PHE A 702      25.240  48.930  52.430  1.00  0.00           H
ATOM   1838  HB2 PHE A 702      24.350  47.520  53.020  1.00  0.00           H
ATOM   1839  CG  PHE A 702      23.280  48.580  51.570  1.00  0.00           C
ATOM   1840  CD1 PHE A 702      23.020  49.990  51.480  1.00  0.00           C
ATOM   1841  HD1 PHE A 702      23.750  50.760  51.650  1.00  0.00           H
ATOM   1842  CE1 PHE A 702      21.730  50.430  51.070  1.00  0.00           C
ATOM   1843  HE1 PHE A 702      21.590  51.470  50.830  1.00  0.00           H
ATOM   1844  CZ  PHE A 702      20.770  49.440  50.750  1.00  0.00           C
ATOM   1845  HZ  PHE A 702      19.810  49.710  50.340  1.00  0.00           H
ATOM   1846  CD2 PHE A 702      22.300  47.640  51.240  1.00  0.00           C
ATOM   1847  HD2 PHE A 702      22.360  46.570  51.310  1.00  0.00           H
ATOM   1848  CE2 PHE A 702      21.050  48.070  50.890  1.00  0.00           C
ATOM   1849  HE2 PHE A 702      20.230  47.410  50.640  1.00  0.00           H
ATOM   1850  C   PHE A 702      25.430  48.060  49.590  1.00  0.00           C
ATOM   1851  O   PHE A 702      24.650  47.740  48.670  1.00  0.00           O
ATOM   1852  N   LEU A 703      26.340  49.020  49.430  1.00  0.00           N
ATOM   1853  HN  LEU A 703      27.120  49.160  50.030  1.00  0.00           H
ATOM   1854  CA  LEU A 703      26.490  49.550  48.110  1.00  0.00           C
ATOM   1855  HA  LEU A 703      25.510  49.880  47.780  1.00  0.00           H
ATOM   1856  CB  LEU A 703      27.370  50.830  48.190  1.00  0.00           C
ATOM   1857  HB1 LEU A 703      28.350  50.530  48.600  1.00  0.00           H
ATOM   1858  HB2 LEU A 703      26.930  51.590  48.870  1.00  0.00           H
ATOM   1859  CG  LEU A 703      27.650  51.520  46.820  1.00  0.00           C
ATOM   1860  HG  LEU A 703      28.190  50.850  46.110  1.00  0.00           H
ATOM   1861  CD1 LEU A 703      26.300  52.000  46.140  1.00  0.00           C
ATOM   1862 HD11 LEU A 703      25.610  52.450  46.880  1.00  0.00           H
ATOM   1863 HD12 LEU A 703      25.760  51.170  45.640  1.00  0.00           H
ATOM   1864 HD13 LEU A 703      26.540  52.740  45.350  1.00  0.00           H
ATOM   1865  CD2 LEU A 703      28.490  52.740  46.960  1.00  0.00           C
ATOM   1866 HD21 LEU A 703      28.960  53.050  45.990  1.00  0.00           H
ATOM   1867 HD22 LEU A 703      29.300  52.690  47.710  1.00  0.00           H
ATOM   1868 HD23 LEU A 703      27.830  53.570  47.270  1.00  0.00           H
ATOM   1869  C   LEU A 703      26.940  48.640  47.010  1.00  0.00           C
ATOM   1870  O   LEU A 703      26.470  48.630  45.880  1.00  0.00           O
ATOM   1871  N   CYS A 704      27.830  47.740  47.330  1.00  0.00           N
ATOM   1872  HN  CYS A 704      28.250  47.690  48.230  1.00  0.00           H
ATOM   1873  CA  CYS A 704      28.250  46.700  46.380  1.00  0.00           C
ATOM   1874  HA  CYS A 704      28.820  47.120  45.570  1.00  0.00           H
ATOM   1875  CB  CYS A 704      29.280  45.730  47.130  1.00  0.00           C
ATOM   1876  HB1 CYS A 704      29.570  44.910  46.440  1.00  0.00           H
ATOM   1877  HB2 CYS A 704      28.770  45.430  48.070  1.00  0.00           H
ATOM   1878  SG  CYS A 704      30.670  46.710  47.770  1.00  0.00           S
ATOM   1879  HG1 CYS A 704      29.950  47.210  48.750  1.00  0.00           H
ATOM   1880  C   CYS A 704      27.040  45.910  45.770  1.00  0.00           C
ATOM   1881  O   CYS A 704      26.830  45.770  44.550  1.00  0.00           O
ATOM   1882  N   ILE A 705      26.120  45.430  46.650  1.00  0.00           N
ATOM   1883  HN  ILE A 705      26.310  45.420  47.620  1.00  0.00           H
ATOM   1884  CA  ILE A 705      24.900  44.690  46.180  1.00  0.00           C
ATOM   1885  HA  ILE A 705      25.130  43.860  45.530  1.00  0.00           H
ATOM   1886  CB  ILE A 705      24.130  44.110  47.370  1.00  0.00           C
ATOM   1887  HB  ILE A 705      23.700  45.000  47.880  1.00  0.00           H
ATOM   1888  CG2 ILE A 705      22.940  43.240  46.850  1.00  0.00           C
ATOM   1889 HG21 ILE A 705      23.250  42.440  46.150  1.00  0.00           H
ATOM   1890 HG22 ILE A 705      22.170  43.860  46.350  1.00  0.00           H
ATOM   1891 HG23 ILE A 705      22.470  42.780  47.760  1.00  0.00           H
ATOM   1892  CG1 ILE A 705      24.900  43.300  48.390  1.00  0.00           C
ATOM   1893 HG11 ILE A 705      24.160  42.650  48.920  1.00  0.00           H
ATOM   1894 HG12 ILE A 705      25.150  44.050  49.170  1.00  0.00           H
ATOM   1895  CD  ILE A 705      26.260  42.640  48.080  1.00  0.00           C
ATOM   1896  HD1 ILE A 705      26.190  42.020  47.170  1.00  0.00           H
ATOM   1897  HD2 ILE A 705      26.470  41.980  48.960  1.00  0.00           H
ATOM   1898  HD3 ILE A 705      27.070  43.380  47.900  1.00  0.00           H
ATOM   1899  C   ILE A 705      24.010  45.480  45.270  1.00  0.00           C
ATOM   1900  O   ILE A 705      23.470  45.000  44.220  1.00  0.00           O
ATOM   1901  N   VAL A 706      23.820  46.790  45.590  1.00  0.00           N
ATOM   1902  HN  VAL A 706      24.080  47.140  46.490  1.00  0.00           H
ATOM   1903  CA  VAL A 706      23.180  47.790  44.660  1.00  0.00           C
ATOM   1904  HA  VAL A 706      22.230  47.380  44.350  1.00  0.00           H
ATOM   1905  CB  VAL A 706      22.930  49.060  45.430  1.00  0.00           C
ATOM   1906  HB  VAL A 706      23.890  49.430  45.850  1.00  0.00           H
ATOM   1907  CG1 VAL A 706      22.270  50.110  44.490  1.00  0.00           C
ATOM   1908 HG11 VAL A 706      22.170  51.080  45.020  1.00  0.00           H
ATOM   1909 HG12 VAL A 706      21.260  49.790  44.140  1.00  0.00           H
ATOM   1910 HG13 VAL A 706      22.870  50.230  43.560  1.00  0.00           H
ATOM   1911  CG2 VAL A 706      22.080  48.830  46.760  1.00  0.00           C
ATOM   1912 HG21 VAL A 706      21.040  49.160  46.540  1.00  0.00           H
ATOM   1913 HG22 VAL A 706      22.560  49.520  47.490  1.00  0.00           H
ATOM   1914 HG23 VAL A 706      22.130  47.830  47.240  1.00  0.00           H
ATOM   1915  C   VAL A 706      24.000  48.000  43.360  1.00  0.00           C
ATOM   1916  O   VAL A 706      23.400  48.150  42.240  1.00  0.00           O
ATOM   1917  N   LEU A 707      25.340  48.070  43.310  1.00  0.00           N
ATOM   1918  HN  LEU A 707      25.850  48.060  44.180  1.00  0.00           H
ATOM   1919  CA  LEU A 707      26.160  48.030  42.020  1.00  0.00           C
ATOM   1920  HA  LEU A 707      25.670  48.770  41.420  1.00  0.00           H
ATOM   1921  CB  LEU A 707      27.620  48.570  42.240  1.00  0.00           C
ATOM   1922  HB1 LEU A 707      28.150  48.520  41.270  1.00  0.00           H
ATOM   1923  HB2 LEU A 707      28.100  47.900  42.990  1.00  0.00           H
ATOM   1924  CG  LEU A 707      27.780  50.010  42.780  1.00  0.00           C
ATOM   1925  HG  LEU A 707      26.890  50.240  43.400  1.00  0.00           H
ATOM   1926  CD1 LEU A 707      29.110  50.140  43.590  1.00  0.00           C
ATOM   1927 HD11 LEU A 707      29.170  51.130  44.090  1.00  0.00           H
ATOM   1928 HD12 LEU A 707      30.010  50.000  42.940  1.00  0.00           H
ATOM   1929 HD13 LEU A 707      29.140  49.400  44.420  1.00  0.00           H
ATOM   1930  CD2 LEU A 707      27.930  51.100  41.680  1.00  0.00           C
ATOM   1931 HD21 LEU A 707      28.510  51.980  42.030  1.00  0.00           H
ATOM   1932 HD22 LEU A 707      26.950  51.390  41.260  1.00  0.00           H
ATOM   1933 HD23 LEU A 707      28.530  50.640  40.850  1.00  0.00           H
ATOM   1934  C   LEU A 707      26.000  46.710  41.190  1.00  0.00           C
ATOM   1935  O   LEU A 707      25.830  46.740  39.970  1.00  0.00           O
ATOM   1936  N   VAL A 708      25.940  45.530  41.860  1.00  0.00           N
ATOM   1937  HN  VAL A 708      26.000  45.420  42.850  1.00  0.00           H
ATOM   1938  CA  VAL A 708      25.740  44.240  41.190  1.00  0.00           C
ATOM   1939  HA  VAL A 708      26.430  44.060  40.380  1.00  0.00           H
ATOM   1940  CB  VAL A 708      25.970  43.130  42.180  1.00  0.00           C
ATOM   1941  HB  VAL A 708      25.310  43.180  43.080  1.00  0.00           H
ATOM   1942  CG1 VAL A 708      25.840  41.790  41.540  1.00  0.00           C
ATOM   1943 HG11 VAL A 708      26.120  41.050  42.320  1.00  0.00           H
ATOM   1944 HG12 VAL A 708      26.550  41.670  40.690  1.00  0.00           H
ATOM   1945 HG13 VAL A 708      24.810  41.510  41.200  1.00  0.00           H
ATOM   1946  CG2 VAL A 708      27.410  43.120  42.780  1.00  0.00           C
ATOM   1947 HG21 VAL A 708      27.470  42.490  43.700  1.00  0.00           H
ATOM   1948 HG22 VAL A 708      27.860  44.100  43.030  1.00  0.00           H
ATOM   1949 HG23 VAL A 708      28.190  42.830  42.030  1.00  0.00           H
ATOM   1950  C   VAL A 708      24.320  44.190  40.530  1.00  0.00           C
ATOM   1951  O   VAL A 708      24.040  43.630  39.490  1.00  0.00           O
ATOM   1952  N   ALA A 709      23.310  44.720  41.260  1.00  0.00           N
ATOM   1953  HN  ALA A 709      23.520  45.060  42.170  1.00  0.00           H
ATOM   1954  CA  ALA A 709      22.000  44.930  40.720  1.00  0.00           C
ATOM   1955  HA  ALA A 709      21.420  44.080  40.400  1.00  0.00           H
ATOM   1956  CB  ALA A 709      21.220  45.400  41.850  1.00  0.00           C
ATOM   1957  HB1 ALA A 709      20.200  45.780  41.610  1.00  0.00           H
ATOM   1958  HB2 ALA A 709      21.660  46.180  42.510  1.00  0.00           H
ATOM   1959  HB3 ALA A 709      21.050  44.610  42.610  1.00  0.00           H
ATOM   1960  C   ALA A 709      22.090  46.040  39.610  1.00  0.00           C
ATOM   1961  O   ALA A 709      21.440  45.870  38.560  1.00  0.00           O
ATOM   1962  N   THR A 710      22.760  47.200  39.780  1.00  0.00           N
ATOM   1963  HN  THR A 710      23.370  47.280  40.570  1.00  0.00           H
ATOM   1964  CA  THR A 710      22.790  48.340  38.800  1.00  0.00           C
ATOM   1965  HA  THR A 710      21.770  48.700  38.780  1.00  0.00           H
ATOM   1966  CB  THR A 710      23.530  49.540  39.360  1.00  0.00           C
ATOM   1967  HB  THR A 710      24.560  49.240  39.600  1.00  0.00           H
ATOM   1968  OG1 THR A 710      22.890  50.130  40.500  1.00  0.00           O
ATOM   1969  HG1 THR A 710      22.870  49.520  41.230  1.00  0.00           H
ATOM   1970  CG2 THR A 710      23.530  50.710  38.340  1.00  0.00           C
ATOM   1971 HG21 THR A 710      24.110  51.560  38.780  1.00  0.00           H
ATOM   1972 HG22 THR A 710      22.520  51.110  38.080  1.00  0.00           H
ATOM   1973 HG23 THR A 710      23.860  50.330  37.350  1.00  0.00           H
ATOM   1974  C   THR A 710      23.290  48.000  37.440  1.00  0.00           C
ATOM   1975  O   THR A 710      22.690  48.260  36.360  1.00  0.00           O
ATOM   1976  N   ASP A 711      24.430  47.260  37.510  1.00  0.00           N
ATOM   1977  HN  ASP A 711      24.690  47.020  38.430  1.00  0.00           H
ATOM   1978  CA  ASP A 711      25.210  46.620  36.460  1.00  0.00           C
ATOM   1979  HA  ASP A 711      25.230  45.600  36.810  1.00  0.00           H
ATOM   1980  CB  ASP A 711      24.540  46.590  35.020  1.00  0.00           C
ATOM   1981  HB1 ASP A 711      24.320  47.640  34.700  1.00  0.00           H
ATOM   1982  HB2 ASP A 711      23.510  46.150  35.080  1.00  0.00           H
ATOM   1983  CG  ASP A 711      25.240  45.930  33.830  1.00  0.00           C
ATOM   1984  OD1 ASP A 711      24.570  45.720  32.820  1.00  0.00           O
ATOM   1985  OD2 ASP A 711      26.450  45.760  33.940  1.00  0.00           O
ATOM   1986  C   ASP A 711      26.580  47.320  36.360  1.00  0.00           C
ATOM   1987  O   ASP A 711      26.700  48.550  36.170  1.00  0.00           O
ATOM   1988  N   ALA A 712      27.760  46.580  36.470  1.00  0.00           N
ATOM   1989  HN  ALA A 712      27.720  45.610  36.670  1.00  0.00           H
ATOM   1990  CA  ALA A 712      29.040  47.170  36.480  1.00  0.00           C
ATOM   1991  HA  ALA A 712      29.010  48.170  36.890  1.00  0.00           H
ATOM   1992  CB  ALA A 712      29.890  46.320  37.480  1.00  0.00           C
ATOM   1993  HB1 ALA A 712      29.470  46.500  38.490  1.00  0.00           H
ATOM   1994  HB2 ALA A 712      30.960  46.620  37.500  1.00  0.00           H
ATOM   1995  HB3 ALA A 712      29.730  45.240  37.270  1.00  0.00           H
ATOM   1996  C   ALA A 712      29.700  47.290  35.150  1.00  0.00           C
ATOM   1997  O   ALA A 712      30.810  47.780  35.150  1.00  0.00           O
ATOM   1998  N   SER A 713      29.090  46.820  34.030  1.00  0.00           N
ATOM   1999  HN  SER A 713      28.210  46.350  34.110  1.00  0.00           H
ATOM   2000  CA  SER A 713      29.770  46.670  32.710  1.00  0.00           C
ATOM   2001  HA  SER A 713      30.630  46.030  32.880  1.00  0.00           H
ATOM   2002  CB  SER A 713      28.810  45.860  31.750  1.00  0.00           C
ATOM   2003  HB1 SER A 713      28.700  44.800  32.040  1.00  0.00           H
ATOM   2004  HB2 SER A 713      29.140  45.930  30.690  1.00  0.00           H
ATOM   2005  OG  SER A 713      27.480  46.440  31.660  1.00  0.00           O
ATOM   2006  HG1 SER A 713      27.180  46.410  32.570  1.00  0.00           H
ATOM   2007  C   SER A 713      30.280  47.970  32.110  1.00  0.00           C
ATOM   2008  O   SER A 713      31.310  48.030  31.500  1.00  0.00           O
ATOM   2009  N   SER A 714      29.590  49.100  32.420  1.00  0.00           N
ATOM   2010  HN  SER A 714      28.750  48.970  32.940  1.00  0.00           H
ATOM   2011  CA  SER A 714      29.830  50.370  31.740  1.00  0.00           C
ATOM   2012  HA  SER A 714      30.530  50.230  30.930  1.00  0.00           H
ATOM   2013  CB  SER A 714      28.460  50.890  31.130  1.00  0.00           C
ATOM   2014  HB1 SER A 714      27.750  51.080  31.960  1.00  0.00           H
ATOM   2015  HB2 SER A 714      28.020  50.110  30.470  1.00  0.00           H
ATOM   2016  OG  SER A 714      28.590  52.070  30.330  1.00  0.00           O
ATOM   2017  HG1 SER A 714      28.940  51.780  29.480  1.00  0.00           H
ATOM   2018  C   SER A 714      30.450  51.350  32.800  1.00  0.00           C
ATOM   2019  O   SER A 714      30.750  52.540  32.600  1.00  0.00           O
ATOM   2020  N   LEU A 715      30.690  50.840  34.020  1.00  0.00           N
ATOM   2021  HN  LEU A 715      30.470  49.890  34.190  1.00  0.00           H
ATOM   2022  CA  LEU A 715      31.210  51.610  35.090  1.00  0.00           C
ATOM   2023  HA  LEU A 715      31.250  52.660  34.840  1.00  0.00           H
ATOM   2024  CB  LEU A 715      30.370  51.370  36.440  1.00  0.00           C
ATOM   2025  HB1 LEU A 715      30.900  51.750  37.340  1.00  0.00           H
ATOM   2026  HB2 LEU A 715      30.270  50.260  36.550  1.00  0.00           H
ATOM   2027  CG  LEU A 715      28.890  51.840  36.410  1.00  0.00           C
ATOM   2028  HG  LEU A 715      28.410  51.400  35.510  1.00  0.00           H
ATOM   2029  CD1 LEU A 715      28.050  51.420  37.660  1.00  0.00           C
ATOM   2030 HD11 LEU A 715      26.960  51.500  37.480  1.00  0.00           H
ATOM   2031 HD12 LEU A 715      28.170  52.140  38.510  1.00  0.00           H
ATOM   2032 HD13 LEU A 715      28.370  50.480  38.170  1.00  0.00           H
ATOM   2033  CD2 LEU A 715      28.880  53.350  36.300  1.00  0.00           C
ATOM   2034 HD21 LEU A 715      29.230  53.630  35.290  1.00  0.00           H
ATOM   2035 HD22 LEU A 715      29.260  53.940  37.160  1.00  0.00           H
ATOM   2036 HD23 LEU A 715      27.810  53.640  36.360  1.00  0.00           H
ATOM   2037  C   LEU A 715      32.660  51.180  35.430  1.00  0.00           C
ATOM   2038  O   LEU A 715      33.160  51.240  36.540  1.00  0.00           O
ATOM   2039  N   VAL A 716      33.350  50.610  34.380  1.00  0.00           N
ATOM   2040  HN  VAL A 716      32.820  50.480  33.540  1.00  0.00           H
ATOM   2041  CA  VAL A 716      34.700  50.090  34.360  1.00  0.00           C
ATOM   2042  HA  VAL A 716      34.770  49.350  35.140  1.00  0.00           H
ATOM   2043  CB  VAL A 716      35.020  49.460  32.970  1.00  0.00           C
ATOM   2044  HB  VAL A 716      34.560  50.180  32.270  1.00  0.00           H
ATOM   2045  CG1 VAL A 716      36.470  49.430  32.690  1.00  0.00           C
ATOM   2046 HG11 VAL A 716      37.010  50.400  32.730  1.00  0.00           H
ATOM   2047 HG12 VAL A 716      36.570  49.050  31.650  1.00  0.00           H
ATOM   2048 HG13 VAL A 716      36.930  48.730  33.410  1.00  0.00           H
ATOM   2049  CG2 VAL A 716      34.370  48.130  32.970  1.00  0.00           C
ATOM   2050 HG21 VAL A 716      34.690  47.510  32.100  1.00  0.00           H
ATOM   2051 HG22 VAL A 716      33.250  48.060  32.930  1.00  0.00           H
ATOM   2052 HG23 VAL A 716      34.840  47.480  33.730  1.00  0.00           H
ATOM   2053  C   VAL A 716      35.660  51.210  34.730  1.00  0.00           C
ATOM   2054  O   VAL A 716      36.600  50.850  35.430  1.00  0.00           O
ATOM   2055  N   CYS A 717      35.400  52.540  34.350  1.00  0.00           N
ATOM   2056  HN  CYS A 717      34.620  52.770  33.770  1.00  0.00           H
ATOM   2057  CA  CYS A 717      36.070  53.590  35.000  1.00  0.00           C
ATOM   2058  HA  CYS A 717      36.580  53.310  35.900  1.00  0.00           H
ATOM   2059  CB  CYS A 717      36.960  54.360  33.970  1.00  0.00           C
ATOM   2060  HB1 CYS A 717      37.550  54.960  34.700  1.00  0.00           H
ATOM   2061  HB2 CYS A 717      36.260  54.980  33.380  1.00  0.00           H
ATOM   2062  SG  CYS A 717      38.120  53.300  33.010  1.00  0.00           S
ATOM   2063  HG1 CYS A 717      38.370  52.660  34.140  1.00  0.00           H
ATOM   2064  C   CYS A 717      34.860  54.550  35.340  1.00  0.00           C
ATOM   2065  O   CYS A 717      33.900  54.540  34.540  1.00  0.00           O
ATOM   2066  N   TYR A 718      34.940  55.400  36.380  1.00  0.00           N
ATOM   2067  HN  TYR A 718      35.630  55.240  37.090  1.00  0.00           H
ATOM   2068  CA  TYR A 718      33.940  56.470  36.480  1.00  0.00           C
ATOM   2069  HA  TYR A 718      33.490  56.770  35.550  1.00  0.00           H
ATOM   2070  CB  TYR A 718      32.750  55.930  37.420  1.00  0.00           C
ATOM   2071  HB1 TYR A 718      32.960  55.910  38.510  1.00  0.00           H
ATOM   2072  HB2 TYR A 718      32.490  54.860  37.200  1.00  0.00           H
ATOM   2073  CG  TYR A 718      31.570  56.770  37.350  1.00  0.00           C
ATOM   2074  CD1 TYR A 718      31.480  58.000  38.100  1.00  0.00           C
ATOM   2075  HD1 TYR A 718      32.390  58.370  38.560  1.00  0.00           H
ATOM   2076  CE1 TYR A 718      30.250  58.700  38.260  1.00  0.00           C
ATOM   2077  HE1 TYR A 718      30.130  59.620  38.820  1.00  0.00           H
ATOM   2078  CZ  TYR A 718      29.130  58.210  37.660  1.00  0.00           C
ATOM   2079  OH  TYR A 718      27.900  58.900  37.790  1.00  0.00           O
ATOM   2080  HH  TYR A 718      27.980  59.670  38.370  1.00  0.00           H
ATOM   2081  CD2 TYR A 718      30.410  56.350  36.760  1.00  0.00           C
ATOM   2082  HD2 TYR A 718      30.430  55.390  36.250  1.00  0.00           H
ATOM   2083  CE2 TYR A 718      29.220  57.080  36.800  1.00  0.00           C
ATOM   2084  HE2 TYR A 718      28.320  56.630  36.390  1.00  0.00           H
ATOM   2085  C   TYR A 718      34.530  57.740  37.060  1.00  0.00           C
ATOM   2086  O   TYR A 718      34.060  58.860  36.720  1.00  0.00           O
ATOM   2087  N   ILE A 719      35.610  57.600  37.850  1.00  0.00           N
ATOM   2088  HN  ILE A 719      36.080  56.730  37.960  1.00  0.00           H
ATOM   2089  CA  ILE A 719      36.320  58.810  38.430  1.00  0.00           C
ATOM   2090  HA  ILE A 719      35.510  59.390  38.840  1.00  0.00           H
ATOM   2091  CB  ILE A 719      37.280  58.460  39.600  1.00  0.00           C
ATOM   2092  HB  ILE A 719      38.110  57.830  39.230  1.00  0.00           H
ATOM   2093  CG2 ILE A 719      37.840  59.720  40.370  1.00  0.00           C
ATOM   2094 HG21 ILE A 719      38.360  59.410  41.300  1.00  0.00           H
ATOM   2095 HG22 ILE A 719      37.040  60.440  40.600  1.00  0.00           H
ATOM   2096 HG23 ILE A 719      38.620  60.150  39.720  1.00  0.00           H
ATOM   2097  CG1 ILE A 719      36.580  57.440  40.550  1.00  0.00           C
ATOM   2098 HG11 ILE A 719      37.310  57.370  41.380  1.00  0.00           H
ATOM   2099 HG12 ILE A 719      36.420  56.440  40.090  1.00  0.00           H
ATOM   2100  CD  ILE A 719      35.300  58.030  41.140  1.00  0.00           C
ATOM   2101  HD1 ILE A 719      35.620  58.910  41.740  1.00  0.00           H
ATOM   2102  HD2 ILE A 719      34.760  57.320  41.800  1.00  0.00           H
ATOM   2103  HD3 ILE A 719      34.660  58.340  40.300  1.00  0.00           H
ATOM   2104  C   ILE A 719      37.080  59.680  37.370  1.00  0.00           C
ATOM   2105  O   ILE A 719      37.450  59.160  36.370  1.00  0.00           O
ATOM   2106  N   THR A 720      37.190  61.000  37.540  1.00  0.00           N
ATOM   2107  HN  THR A 720      36.730  61.400  38.330  1.00  0.00           H
ATOM   2108  CA  THR A 720      38.030  61.930  36.680  1.00  0.00           C
ATOM   2109  HA  THR A 720      37.910  61.770  35.620  1.00  0.00           H
ATOM   2110  CB  THR A 720      37.920  63.450  36.930  1.00  0.00           C
ATOM   2111  HB  THR A 720      38.710  64.050  36.410  1.00  0.00           H
ATOM   2112  OG1 THR A 720      38.210  63.730  38.300  1.00  0.00           O
ATOM   2113  HG1 THR A 720      37.390  63.450  38.710  1.00  0.00           H
ATOM   2114  CG2 THR A 720      36.410  63.850  36.540  1.00  0.00           C
ATOM   2115 HG21 THR A 720      36.080  63.190  35.720  1.00  0.00           H
ATOM   2116 HG22 THR A 720      36.440  64.930  36.280  1.00  0.00           H
ATOM   2117 HG23 THR A 720      35.760  63.860  37.430  1.00  0.00           H
ATOM   2118  C   THR A 720      39.500  61.570  36.930  1.00  0.00           C
ATOM   2119  O   THR A 720      39.960  61.270  37.990  1.00  0.00           O
ATOM   2120  N   ARG A 721      40.360  61.680  35.850  1.00  0.00           N
ATOM   2121  HN  ARG A 721      40.020  62.010  34.970  1.00  0.00           H
ATOM   2122  CA  ARG A 721      41.770  61.550  35.840  1.00  0.00           C
ATOM   2123  HA  ARG A 721      41.980  60.560  36.200  1.00  0.00           H
ATOM   2124  CB  ARG A 721      42.400  61.690  34.390  1.00  0.00           C
ATOM   2125  HB1 ARG A 721      43.500  61.730  34.400  1.00  0.00           H
ATOM   2126  HB2 ARG A 721      42.020  62.570  33.830  1.00  0.00           H
ATOM   2127  CG  ARG A 721      42.050  60.370  33.530  1.00  0.00           C
ATOM   2128  HG1 ARG A 721      42.530  60.460  32.540  1.00  0.00           H
ATOM   2129  HG2 ARG A 721      40.950  60.270  33.390  1.00  0.00           H
ATOM   2130  CD  ARG A 721      42.290  58.960  34.140  1.00  0.00           C
ATOM   2131  HD1 ARG A 721      41.930  58.190  33.430  1.00  0.00           H
ATOM   2132  HD2 ARG A 721      41.730  58.870  35.110  1.00  0.00           H
ATOM   2133  NE  ARG A 721      43.740  58.930  34.440  1.00  0.00           N
ATOM   2134  HE  ARG A 721      44.290  59.500  33.830  1.00  0.00           H
ATOM   2135  CZ  ARG A 721      44.370  58.080  35.310  1.00  0.00           C
ATOM   2136  NH1 ARG A 721      43.780  57.200  36.060  1.00  0.00           N
ATOM   2137 HH11 ARG A 721      42.830  57.480  36.280  1.00  0.00           H
ATOM   2138 HH12 ARG A 721      44.390  56.620  36.590  1.00  0.00           H
ATOM   2139  NH2 ARG A 721      45.650  58.090  35.250  1.00  0.00           N
ATOM   2140 HH21 ARG A 721      46.040  58.690  34.550  1.00  0.00           H
ATOM   2141 HH22 ARG A 721      46.220  57.330  35.570  1.00  0.00           H
ATOM   2142  C   ARG A 721      42.430  62.590  36.830  1.00  0.00           C
ATOM   2143  O   ARG A 721      43.420  62.240  37.460  1.00  0.00           O
ATOM   2144  N   PHE A 722      41.820  63.760  36.930  1.00  0.00           N
ATOM   2145  HN  PHE A 722      41.140  63.880  36.220  1.00  0.00           H
ATOM   2146  CA  PHE A 722      42.180  64.880  37.710  1.00  0.00           C
ATOM   2147  HA  PHE A 722      43.200  65.170  37.470  1.00  0.00           H
ATOM   2148  CB  PHE A 722      41.310  66.110  37.410  1.00  0.00           C
ATOM   2149  HB1 PHE A 722      40.250  65.770  37.550  1.00  0.00           H
ATOM   2150  HB2 PHE A 722      41.450  66.500  36.380  1.00  0.00           H
ATOM   2151  CG  PHE A 722      41.540  67.330  38.230  1.00  0.00           C
ATOM   2152  CD1 PHE A 722      42.340  68.390  37.770  1.00  0.00           C
ATOM   2153  HD1 PHE A 722      42.910  68.290  36.860  1.00  0.00           H
ATOM   2154  CE1 PHE A 722      42.620  69.450  38.670  1.00  0.00           C
ATOM   2155  HE1 PHE A 722      43.200  70.310  38.390  1.00  0.00           H
ATOM   2156  CZ  PHE A 722      42.110  69.400  39.980  1.00  0.00           C
ATOM   2157  HZ  PHE A 722      42.470  70.140  40.680  1.00  0.00           H
ATOM   2158  CD2 PHE A 722      40.940  67.380  39.510  1.00  0.00           C
ATOM   2159  HD2 PHE A 722      40.260  66.590  39.810  1.00  0.00           H
ATOM   2160  CE2 PHE A 722      41.320  68.340  40.420  1.00  0.00           C
ATOM   2161  HE2 PHE A 722      40.990  68.300  41.440  1.00  0.00           H
ATOM   2162  C   PHE A 722      42.310  64.530  39.140  1.00  0.00           C
ATOM   2163  O   PHE A 722      43.270  64.860  39.770  1.00  0.00           O
ATOM   2164  N   THR A 723      41.250  63.810  39.570  1.00  0.00           N
ATOM   2165  HN  THR A 723      40.450  63.710  38.980  1.00  0.00           H
ATOM   2166  CA  THR A 723      40.990  63.290  40.850  1.00  0.00           C
ATOM   2167  HA  THR A 723      41.220  64.070  41.560  1.00  0.00           H
ATOM   2168  CB  THR A 723      39.570  63.010  41.190  1.00  0.00           C
ATOM   2169  HB  THR A 723      39.190  62.310  40.400  1.00  0.00           H
ATOM   2170  OG1 THR A 723      38.850  64.200  41.090  1.00  0.00           O
ATOM   2171  HG1 THR A 723      38.860  64.460  40.160  1.00  0.00           H
ATOM   2172  CG2 THR A 723      39.340  62.440  42.610  1.00  0.00           C
ATOM   2173 HG21 THR A 723      38.260  62.320  42.800  1.00  0.00           H
ATOM   2174 HG22 THR A 723      39.740  63.250  43.240  1.00  0.00           H
ATOM   2175 HG23 THR A 723      39.800  61.430  42.680  1.00  0.00           H
ATOM   2176  C   THR A 723      41.890  62.160  41.220  1.00  0.00           C
ATOM   2177  O   THR A 723      42.510  62.140  42.330  1.00  0.00           O
ATOM   2178  N   GLU A 724      41.950  61.180  40.290  1.00  0.00           N
ATOM   2179  HN  GLU A 724      41.590  61.260  39.370  1.00  0.00           H
ATOM   2180  CA  GLU A 724      42.770  59.950  40.460  1.00  0.00           C
ATOM   2181  HA  GLU A 724      42.360  59.340  41.250  1.00  0.00           H
ATOM   2182  CB  GLU A 724      42.680  58.870  39.260  1.00  0.00           C
ATOM   2183  HB1 GLU A 724      43.300  57.970  39.460  1.00  0.00           H
ATOM   2184  HB2 GLU A 724      42.890  59.370  38.290  1.00  0.00           H
ATOM   2185  CG  GLU A 724      41.210  58.250  39.240  1.00  0.00           C
ATOM   2186  HG1 GLU A 724      40.440  59.040  39.140  1.00  0.00           H
ATOM   2187  HG2 GLU A 724      41.030  57.690  40.180  1.00  0.00           H
ATOM   2188  CD  GLU A 724      41.150  57.220  38.090  1.00  0.00           C
ATOM   2189  OE1 GLU A 724      41.030  55.990  38.320  1.00  0.00           O
ATOM   2190  OE2 GLU A 724      41.150  57.690  36.940  1.00  0.00           O
ATOM   2191  C   GLU A 724      44.240  60.140  40.700  1.00  0.00           C
ATOM   2192  O   GLU A 724      44.830  59.670  41.720  1.00  0.00           O
ATOM   2193  N   GLU A 725      44.870  61.030  39.860  1.00  0.00           N
ATOM   2194  HN  GLU A 725      44.430  61.480  39.100  1.00  0.00           H
ATOM   2195  CA  GLU A 725      46.280  61.200  39.850  1.00  0.00           C
ATOM   2196  HA  GLU A 725      46.740  60.230  39.970  1.00  0.00           H
ATOM   2197  CB  GLU A 725      46.800  61.810  38.480  1.00  0.00           C
ATOM   2198  HB1 GLU A 725      47.850  62.140  38.390  1.00  0.00           H
ATOM   2199  HB2 GLU A 725      46.140  62.640  38.140  1.00  0.00           H
ATOM   2200  CG  GLU A 725      46.630  60.710  37.390  1.00  0.00           C
ATOM   2201  HG1 GLU A 725      45.590  60.350  37.220  1.00  0.00           H
ATOM   2202  HG2 GLU A 725      47.130  59.810  37.820  1.00  0.00           H
ATOM   2203  CD  GLU A 725      47.290  61.030  36.120  1.00  0.00           C
ATOM   2204  OE1 GLU A 725      46.740  61.840  35.350  1.00  0.00           O
ATOM   2205  OE2 GLU A 725      48.430  60.620  35.850  1.00  0.00           O
ATOM   2206  C   GLU A 725      46.870  62.060  40.950  1.00  0.00           C
ATOM   2207  O   GLU A 725      47.890  61.710  41.530  1.00  0.00           O
ATOM   2208  N   ALA A 726      46.130  63.120  41.280  1.00  0.00           N
ATOM   2209  HN  ALA A 726      45.290  63.330  40.790  1.00  0.00           H
ATOM   2210  CA  ALA A 726      46.410  63.890  42.450  1.00  0.00           C
ATOM   2211  HA  ALA A 726      47.400  64.290  42.460  1.00  0.00           H
ATOM   2212  CB  ALA A 726      45.520  65.120  42.320  1.00  0.00           C
ATOM   2213  HB1 ALA A 726      45.950  65.900  42.970  1.00  0.00           H
ATOM   2214  HB2 ALA A 726      44.450  64.990  42.600  1.00  0.00           H
ATOM   2215  HB3 ALA A 726      45.620  65.510  41.290  1.00  0.00           H
ATOM   2216  C   ALA A 726      46.100  63.180  43.820  1.00  0.00           C
ATOM   2217  O   ALA A 726      46.790  63.390  44.760  1.00  0.00           O
ATOM   2218  N   PHE A 727      44.960  62.370  43.900  1.00  0.00           N
ATOM   2219  HN  PHE A 727      44.340  62.250  43.140  1.00  0.00           H
ATOM   2220  CA  PHE A 727      44.690  61.530  45.020  1.00  0.00           C
ATOM   2221  HA  PHE A 727      44.670  62.160  45.890  1.00  0.00           H
ATOM   2222  CB  PHE A 727      43.250  60.840  44.830  1.00  0.00           C
ATOM   2223  HB1 PHE A 727      43.230  60.370  43.820  1.00  0.00           H
ATOM   2224  HB2 PHE A 727      42.450  61.610  44.850  1.00  0.00           H
ATOM   2225  CG  PHE A 727      42.930  59.760  45.880  1.00  0.00           C
ATOM   2226  CD1 PHE A 727      42.600  60.240  47.190  1.00  0.00           C
ATOM   2227  HD1 PHE A 727      42.760  61.290  47.390  1.00  0.00           H
ATOM   2228  CE1 PHE A 727      42.210  59.380  48.230  1.00  0.00           C
ATOM   2229  HE1 PHE A 727      41.980  59.670  49.250  1.00  0.00           H
ATOM   2230  CZ  PHE A 727      42.250  57.980  47.960  1.00  0.00           C
ATOM   2231  HZ  PHE A 727      41.980  57.270  48.730  1.00  0.00           H
ATOM   2232  CD2 PHE A 727      42.850  58.380  45.660  1.00  0.00           C
ATOM   2233  HD2 PHE A 727      43.140  57.950  44.700  1.00  0.00           H
ATOM   2234  CE2 PHE A 727      42.610  57.490  46.660  1.00  0.00           C
ATOM   2235  HE2 PHE A 727      42.700  56.420  46.480  1.00  0.00           H
ATOM   2236  C   PHE A 727      45.790  60.450  45.210  1.00  0.00           C
ATOM   2237  O   PHE A 727      46.390  60.240  46.290  1.00  0.00           O
ATOM   2238  N   ALA A 728      46.190  59.700  44.130  1.00  0.00           N
ATOM   2239  HN  ALA A 728      45.630  59.650  43.300  1.00  0.00           H
ATOM   2240  CA  ALA A 728      47.230  58.700  44.110  1.00  0.00           C
ATOM   2241  HA  ALA A 728      46.960  57.850  44.740  1.00  0.00           H
ATOM   2242  CB  ALA A 728      47.380  58.280  42.610  1.00  0.00           C
ATOM   2243  HB1 ALA A 728      46.520  57.710  42.210  1.00  0.00           H
ATOM   2244  HB2 ALA A 728      48.210  57.560  42.490  1.00  0.00           H
ATOM   2245  HB3 ALA A 728      47.670  59.140  41.970  1.00  0.00           H
ATOM   2246  C   ALA A 728      48.530  59.240  44.600  1.00  0.00           C
ATOM   2247  O   ALA A 728      49.080  58.640  45.490  1.00  0.00           O
ATOM   2248  N   ALA A 729      49.010  60.470  44.100  1.00  0.00           N
ATOM   2249  HN  ALA A 729      48.600  60.800  43.260  1.00  0.00           H
ATOM   2250  CA  ALA A 729      50.120  61.240  44.610  1.00  0.00           C
ATOM   2251  HA  ALA A 729      50.980  60.600  44.490  1.00  0.00           H
ATOM   2252  CB  ALA A 729      50.170  62.500  43.740  1.00  0.00           C
ATOM   2253  HB1 ALA A 729      50.190  62.260  42.650  1.00  0.00           H
ATOM   2254  HB2 ALA A 729      51.000  63.210  43.910  1.00  0.00           H
ATOM   2255  HB3 ALA A 729      49.280  63.130  43.950  1.00  0.00           H
ATOM   2256  C   ALA A 729      49.990  61.490  46.120  1.00  0.00           C
ATOM   2257  O   ALA A 729      50.920  61.180  46.870  1.00  0.00           O
ATOM   2258  N   LEU A 730      48.750  61.930  46.470  1.00  0.00           N
ATOM   2259  HN  LEU A 730      48.010  62.140  45.830  1.00  0.00           H
ATOM   2260  CA  LEU A 730      48.430  62.200  47.880  1.00  0.00           C
ATOM   2261  HA  LEU A 730      49.220  62.770  48.370  1.00  0.00           H
ATOM   2262  CB  LEU A 730      47.090  62.990  48.170  1.00  0.00           C
ATOM   2263  HB1 LEU A 730      46.290  62.730  47.450  1.00  0.00           H
ATOM   2264  HB2 LEU A 730      47.320  64.020  47.830  1.00  0.00           H
ATOM   2265  CG  LEU A 730      46.540  63.050  49.630  1.00  0.00           C
ATOM   2266  HG  LEU A 730      47.250  62.700  50.410  1.00  0.00           H
ATOM   2267  CD1 LEU A 730      46.220  64.540  49.960  1.00  0.00           C
ATOM   2268 HD11 LEU A 730      47.060  65.270  49.860  1.00  0.00           H
ATOM   2269 HD12 LEU A 730      45.920  64.520  51.020  1.00  0.00           H
ATOM   2270 HD13 LEU A 730      45.410  64.850  49.270  1.00  0.00           H
ATOM   2271  CD2 LEU A 730      45.290  62.140  49.830  1.00  0.00           C
ATOM   2272 HD21 LEU A 730      45.620  61.110  49.630  1.00  0.00           H
ATOM   2273 HD22 LEU A 730      44.400  62.400  49.210  1.00  0.00           H
ATOM   2274 HD23 LEU A 730      45.050  62.080  50.920  1.00  0.00           H
ATOM   2275  C   LEU A 730      48.550  60.920  48.780  1.00  0.00           C
ATOM   2276  O   LEU A 730      49.210  60.970  49.820  1.00  0.00           O
ATOM   2277  N   ILE A 731      48.070  59.700  48.360  1.00  0.00           N
ATOM   2278  HN  ILE A 731      47.700  59.560  47.450  1.00  0.00           H
ATOM   2279  CA  ILE A 731      48.320  58.520  49.080  1.00  0.00           C
ATOM   2280  HA  ILE A 731      48.010  58.760  50.090  1.00  0.00           H
ATOM   2281  CB  ILE A 731      47.480  57.240  48.830  1.00  0.00           C
ATOM   2282  HB  ILE A 731      47.620  56.920  47.770  1.00  0.00           H
ATOM   2283  CG2 ILE A 731      47.780  56.100  49.920  1.00  0.00           C
ATOM   2284 HG21 ILE A 731      47.560  55.070  49.590  1.00  0.00           H
ATOM   2285 HG22 ILE A 731      47.160  56.270  50.820  1.00  0.00           H
ATOM   2286 HG23 ILE A 731      48.870  56.130  50.120  1.00  0.00           H
ATOM   2287  CG1 ILE A 731      45.990  57.590  48.740  1.00  0.00           C
ATOM   2288 HG11 ILE A 731      45.520  56.750  48.200  1.00  0.00           H
ATOM   2289 HG12 ILE A 731      45.810  58.410  48.010  1.00  0.00           H
ATOM   2290  CD  ILE A 731      45.280  57.950  50.040  1.00  0.00           C
ATOM   2291  HD1 ILE A 731      44.170  57.980  49.900  1.00  0.00           H
ATOM   2292  HD2 ILE A 731      45.590  58.930  50.480  1.00  0.00           H
ATOM   2293  HD3 ILE A 731      45.410  57.180  50.820  1.00  0.00           H
ATOM   2294  C   ILE A 731      49.850  58.260  49.200  1.00  0.00           C
ATOM   2295  O   ILE A 731      50.320  58.100  50.290  1.00  0.00           O
ATOM   2296  N   CYS A 732      50.570  58.340  48.090  1.00  0.00           N
ATOM   2297  HN  CYS A 732      50.180  58.670  47.240  1.00  0.00           H
ATOM   2298  CA  CYS A 732      52.030  58.100  48.080  1.00  0.00           C
ATOM   2299  HA  CYS A 732      52.280  57.150  48.520  1.00  0.00           H
ATOM   2300  CB  CYS A 732      52.530  57.990  46.620  1.00  0.00           C
ATOM   2301  HB1 CYS A 732      53.640  57.920  46.770  1.00  0.00           H
ATOM   2302  HB2 CYS A 732      52.260  58.960  46.160  1.00  0.00           H
ATOM   2303  SG  CYS A 732      51.910  56.560  45.680  1.00  0.00           S
ATOM   2304  HG1 CYS A 732      52.710  55.630  46.160  1.00  0.00           H
ATOM   2305  C   CYS A 732      52.790  59.170  48.950  1.00  0.00           C
ATOM   2306  O   CYS A 732      53.810  58.870  49.510  1.00  0.00           O
ATOM   2307  N   ILE A 733      52.290  60.520  49.080  1.00  0.00           N
ATOM   2308  HN  ILE A 733      51.610  60.820  48.410  1.00  0.00           H
ATOM   2309  CA  ILE A 733      52.720  61.520  49.960  1.00  0.00           C
ATOM   2310  HA  ILE A 733      53.800  61.560  49.860  1.00  0.00           H
ATOM   2311  CB  ILE A 733      52.350  63.000  49.610  1.00  0.00           C
ATOM   2312  HB  ILE A 733      51.240  63.080  49.580  1.00  0.00           H
ATOM   2313  CG2 ILE A 733      52.820  63.960  50.690  1.00  0.00           C
ATOM   2314 HG21 ILE A 733      53.870  63.720  50.980  1.00  0.00           H
ATOM   2315 HG22 ILE A 733      52.190  63.910  51.600  1.00  0.00           H
ATOM   2316 HG23 ILE A 733      52.720  65.010  50.340  1.00  0.00           H
ATOM   2317  CG1 ILE A 733      52.950  63.470  48.230  1.00  0.00           C
ATOM   2318 HG11 ILE A 733      52.700  64.550  48.150  1.00  0.00           H
ATOM   2319 HG12 ILE A 733      52.450  62.820  47.480  1.00  0.00           H
ATOM   2320  CD  ILE A 733      54.480  63.320  48.120  1.00  0.00           C
ATOM   2321  HD1 ILE A 733      54.890  63.650  47.140  1.00  0.00           H
ATOM   2322  HD2 ILE A 733      54.730  62.240  48.170  1.00  0.00           H
ATOM   2323  HD3 ILE A 733      54.830  63.890  49.010  1.00  0.00           H
ATOM   2324  C   ILE A 733      52.570  61.120  51.450  1.00  0.00           C
ATOM   2325  O   ILE A 733      53.510  61.130  52.240  1.00  0.00           O
ATOM   2326  N   ILE A 734      51.330  60.680  51.750  1.00  0.00           N
ATOM   2327  HN  ILE A 734      50.600  60.710  51.080  1.00  0.00           H
ATOM   2328  CA  ILE A 734      50.960  60.060  53.030  1.00  0.00           C
ATOM   2329  HA  ILE A 734      51.130  60.870  53.720  1.00  0.00           H
ATOM   2330  CB  ILE A 734      49.430  59.740  53.240  1.00  0.00           C
ATOM   2331  HB  ILE A 734      49.150  59.080  52.380  1.00  0.00           H
ATOM   2332  CG2 ILE A 734      49.180  59.020  54.590  1.00  0.00           C
ATOM   2333 HG21 ILE A 734      49.370  59.720  55.430  1.00  0.00           H
ATOM   2334 HG22 ILE A 734      49.680  58.070  54.860  1.00  0.00           H
ATOM   2335 HG23 ILE A 734      48.080  58.940  54.650  1.00  0.00           H
ATOM   2336  CG1 ILE A 734      48.610  61.020  53.130  1.00  0.00           C
ATOM   2337 HG11 ILE A 734      48.870  61.740  52.320  1.00  0.00           H
ATOM   2338 HG12 ILE A 734      48.800  61.630  54.030  1.00  0.00           H
ATOM   2339  CD  ILE A 734      47.130  60.770  53.000  1.00  0.00           C
ATOM   2340  HD1 ILE A 734      46.600  61.690  52.660  1.00  0.00           H
ATOM   2341  HD2 ILE A 734      46.740  60.490  53.990  1.00  0.00           H
ATOM   2342  HD3 ILE A 734      46.900  60.020  52.210  1.00  0.00           H
ATOM   2343  C   ILE A 734      51.790  58.880  53.350  1.00  0.00           C
ATOM   2344  O   ILE A 734      52.230  58.770  54.500  1.00  0.00           O
ATOM   2345  N   PHE A 735      52.020  57.910  52.450  1.00  0.00           N
ATOM   2346  HN  PHE A 735      51.440  57.800  51.640  1.00  0.00           H
ATOM   2347  CA  PHE A 735      52.960  56.800  52.600  1.00  0.00           C
ATOM   2348  HA  PHE A 735      52.690  56.220  53.460  1.00  0.00           H
ATOM   2349  CB  PHE A 735      52.990  55.980  51.230  1.00  0.00           C
ATOM   2350  HB1 PHE A 735      54.000  55.750  50.820  1.00  0.00           H
ATOM   2351  HB2 PHE A 735      52.420  56.560  50.470  1.00  0.00           H
ATOM   2352  CG  PHE A 735      52.210  54.720  51.510  1.00  0.00           C
ATOM   2353  CD1 PHE A 735      50.960  54.880  52.200  1.00  0.00           C
ATOM   2354  HD1 PHE A 735      50.600  55.810  52.610  1.00  0.00           H
ATOM   2355  CE1 PHE A 735      50.220  53.740  52.520  1.00  0.00           C
ATOM   2356  HE1 PHE A 735      49.370  53.840  53.170  1.00  0.00           H
ATOM   2357  CZ  PHE A 735      50.610  52.470  52.050  1.00  0.00           C
ATOM   2358  HZ  PHE A 735      50.060  51.620  52.410  1.00  0.00           H
ATOM   2359  CD2 PHE A 735      52.610  53.460  51.070  1.00  0.00           C
ATOM   2360  HD2 PHE A 735      53.520  53.370  50.510  1.00  0.00           H
ATOM   2361  CE2 PHE A 735      51.810  52.350  51.260  1.00  0.00           C
ATOM   2362  HE2 PHE A 735      52.100  51.370  50.930  1.00  0.00           H
ATOM   2363  C   PHE A 735      54.370  57.190  53.100  1.00  0.00           C
ATOM   2364  O   PHE A 735      54.950  56.640  54.070  1.00  0.00           O
ATOM   2365  N   ILE A 736      55.120  58.200  52.520  1.00  0.00           N
ATOM   2366  HN  ILE A 736      54.740  58.620  51.700  1.00  0.00           H
ATOM   2367  CA  ILE A 736      56.340  58.830  53.050  1.00  0.00           C
ATOM   2368  HA  ILE A 736      57.060  58.060  53.280  1.00  0.00           H
ATOM   2369  CB  ILE A 736      57.050  59.900  52.040  1.00  0.00           C
ATOM   2370  HB  ILE A 736      56.380  60.790  52.050  1.00  0.00           H
ATOM   2371  CG2 ILE A 736      58.380  60.290  52.660  1.00  0.00           C
ATOM   2372 HG21 ILE A 736      58.190  60.980  53.510  1.00  0.00           H
ATOM   2373 HG22 ILE A 736      58.980  60.910  51.960  1.00  0.00           H
ATOM   2374 HG23 ILE A 736      58.960  59.410  53.010  1.00  0.00           H
ATOM   2375  CG1 ILE A 736      57.310  59.530  50.590  1.00  0.00           C
ATOM   2376 HG11 ILE A 736      57.870  60.260  49.970  1.00  0.00           H
ATOM   2377 HG12 ILE A 736      56.350  59.440  50.030  1.00  0.00           H
ATOM   2378  CD  ILE A 736      57.990  58.090  50.430  1.00  0.00           C
ATOM   2379  HD1 ILE A 736      58.980  58.220  50.950  1.00  0.00           H
ATOM   2380  HD2 ILE A 736      58.200  57.850  49.370  1.00  0.00           H
ATOM   2381  HD3 ILE A 736      57.430  57.270  50.920  1.00  0.00           H
ATOM   2382  C   ILE A 736      56.100  59.470  54.430  1.00  0.00           C
ATOM   2383  O   ILE A 736      56.890  59.290  55.330  1.00  0.00           O
ATOM   2384  N   TYR A 737      54.970  60.200  54.660  1.00  0.00           N
ATOM   2385  HN  TYR A 737      54.340  60.200  53.880  1.00  0.00           H
ATOM   2386  CA  TYR A 737      54.630  60.850  55.860  1.00  0.00           C
ATOM   2387  HA  TYR A 737      55.490  61.410  56.200  1.00  0.00           H
ATOM   2388  CB  TYR A 737      53.370  61.830  55.710  1.00  0.00           C
ATOM   2389  HB1 TYR A 737      52.370  61.350  55.610  1.00  0.00           H
ATOM   2390  HB2 TYR A 737      53.600  62.490  54.860  1.00  0.00           H
ATOM   2391  CG  TYR A 737      53.290  62.790  56.820  1.00  0.00           C
ATOM   2392  CD1 TYR A 737      52.310  62.710  57.810  1.00  0.00           C
ATOM   2393  HD1 TYR A 737      51.610  61.890  57.760  1.00  0.00           H
ATOM   2394  CE1 TYR A 737      52.340  63.500  58.990  1.00  0.00           C
ATOM   2395  HE1 TYR A 737      51.620  63.380  59.800  1.00  0.00           H
ATOM   2396  CZ  TYR A 737      53.330  64.500  59.050  1.00  0.00           C
ATOM   2397  OH  TYR A 737      53.360  65.240  60.260  1.00  0.00           O
ATOM   2398  HH  TYR A 737      53.220  64.590  60.950  1.00  0.00           H
ATOM   2399  CD2 TYR A 737      54.330  63.770  56.940  1.00  0.00           C
ATOM   2400  HD2 TYR A 737      55.030  63.790  56.120  1.00  0.00           H
ATOM   2401  CE2 TYR A 737      54.380  64.630  58.050  1.00  0.00           C
ATOM   2402  HE2 TYR A 737      55.190  65.340  58.080  1.00  0.00           H
ATOM   2403  C   TYR A 737      54.490  59.920  57.100  1.00  0.00           C
ATOM   2404  O   TYR A 737      55.040  60.110  58.190  1.00  0.00           O
ATOM   2405  N   GLU A 738      53.780  58.840  56.840  1.00  0.00           N
ATOM   2406  HN  GLU A 738      53.280  58.720  55.990  1.00  0.00           H
ATOM   2407  CA  GLU A 738      53.690  57.720  57.720  1.00  0.00           C
ATOM   2408  HA  GLU A 738      53.220  58.010  58.650  1.00  0.00           H
ATOM   2409  CB  GLU A 738      52.830  56.720  56.960  1.00  0.00           C
ATOM   2410  HB1 GLU A 738      52.890  55.680  57.340  1.00  0.00           H
ATOM   2411  HB2 GLU A 738      53.060  56.770  55.880  1.00  0.00           H
ATOM   2412  CG  GLU A 738      51.270  56.990  57.180  1.00  0.00           C
ATOM   2413  HG1 GLU A 738      50.650  56.320  56.560  1.00  0.00           H
ATOM   2414  HG2 GLU A 738      51.130  58.060  56.940  1.00  0.00           H
ATOM   2415  CD  GLU A 738      50.610  56.660  58.530  1.00  0.00           C
ATOM   2416  OE1 GLU A 738      49.730  57.470  58.990  1.00  0.00           O
ATOM   2417  OE2 GLU A 738      51.010  55.650  59.140  1.00  0.00           O
ATOM   2418  C   GLU A 738      55.040  57.050  58.130  1.00  0.00           C
ATOM   2419  O   GLU A 738      55.220  56.840  59.300  1.00  0.00           O
ATOM   2420  N   ALA A 739      55.990  56.740  57.270  1.00  0.00           N
ATOM   2421  HN  ALA A 739      55.700  57.070  56.380  1.00  0.00           H
ATOM   2422  CA  ALA A 739      57.250  56.290  57.710  1.00  0.00           C
ATOM   2423  HA  ALA A 739      57.170  55.560  58.520  1.00  0.00           H
ATOM   2424  CB  ALA A 739      57.940  55.700  56.470  1.00  0.00           C
ATOM   2425  HB1 ALA A 739      57.790  56.420  55.630  1.00  0.00           H
ATOM   2426  HB2 ALA A 739      57.500  54.700  56.270  1.00  0.00           H
ATOM   2427  HB3 ALA A 739      59.030  55.690  56.710  1.00  0.00           H
ATOM   2428  C   ALA A 739      58.100  57.310  58.340  1.00  0.00           C
ATOM   2429  O   ALA A 739      58.800  56.970  59.290  1.00  0.00           O
ATOM   2430  N   LEU A 740      58.000  58.610  58.020  1.00  0.00           N
ATOM   2431  HN  LEU A 740      57.370  58.860  57.280  1.00  0.00           H
ATOM   2432  CA  LEU A 740      58.530  59.760  58.840  1.00  0.00           C
ATOM   2433  HA  LEU A 740      59.570  59.480  58.950  1.00  0.00           H
ATOM   2434  CB  LEU A 740      58.240  61.180  58.180  1.00  0.00           C
ATOM   2435  HB1 LEU A 740      57.180  61.470  58.290  1.00  0.00           H
ATOM   2436  HB2 LEU A 740      58.610  61.100  57.130  1.00  0.00           H
ATOM   2437  CG  LEU A 740      59.190  62.300  58.890  1.00  0.00           C
ATOM   2438  HG  LEU A 740      59.000  62.240  59.980  1.00  0.00           H
ATOM   2439  CD1 LEU A 740      60.640  61.960  58.610  1.00  0.00           C
ATOM   2440 HD11 LEU A 740      61.210  62.820  59.020  1.00  0.00           H
ATOM   2441 HD12 LEU A 740      60.880  61.710  57.550  1.00  0.00           H
ATOM   2442 HD13 LEU A 740      60.970  61.090  59.220  1.00  0.00           H
ATOM   2443  CD2 LEU A 740      58.800  63.710  58.420  1.00  0.00           C
ATOM   2444 HD21 LEU A 740      59.640  64.400  58.630  1.00  0.00           H
ATOM   2445 HD22 LEU A 740      57.850  63.970  58.930  1.00  0.00           H
ATOM   2446 HD23 LEU A 740      58.520  63.770  57.350  1.00  0.00           H
ATOM   2447  C   LEU A 740      57.900  59.820  60.240  1.00  0.00           C
ATOM   2448  O   LEU A 740      58.660  59.860  61.220  1.00  0.00           O
ATOM   2449  N   GLU A 741      56.590  59.820  60.430  1.00  0.00           N
ATOM   2450  HN  GLU A 741      56.000  59.800  59.630  1.00  0.00           H
ATOM   2451  CA  GLU A 741      56.060  59.810  61.780  1.00  0.00           C
ATOM   2452  HA  GLU A 741      56.420  60.620  62.400  1.00  0.00           H
ATOM   2453  CB  GLU A 741      54.480  59.970  61.650  1.00  0.00           C
ATOM   2454  HB1 GLU A 741      53.960  59.780  62.620  1.00  0.00           H
ATOM   2455  HB2 GLU A 741      54.060  59.270  60.900  1.00  0.00           H
ATOM   2456  CG  GLU A 741      54.070  61.370  61.190  1.00  0.00           C
ATOM   2457  HG1 GLU A 741      54.130  61.560  60.090  1.00  0.00           H
ATOM   2458  HG2 GLU A 741      54.720  62.070  61.770  1.00  0.00           H
ATOM   2459  CD  GLU A 741      52.680  61.540  61.590  1.00  0.00           C
ATOM   2460  OE1 GLU A 741      51.750  60.890  61.000  1.00  0.00           O
ATOM   2461  OE2 GLU A 741      52.460  62.240  62.610  1.00  0.00           O
ATOM   2462  C   GLU A 741      56.330  58.530  62.680  1.00  0.00           C
ATOM   2463  O   GLU A 741      56.510  58.560  63.930  1.00  0.00           O
ATOM   2464  N   LYS A 742      56.440  57.290  62.060  1.00  0.00           N
ATOM   2465  HN  LYS A 742      56.260  57.200  61.080  1.00  0.00           H
ATOM   2466  CA  LYS A 742      57.000  56.030  62.660  1.00  0.00           C
ATOM   2467  HA  LYS A 742      56.440  55.900  63.570  1.00  0.00           H
ATOM   2468  CB  LYS A 742      56.860  54.770  61.810  1.00  0.00           C
ATOM   2469  HB1 LYS A 742      57.380  54.890  60.830  1.00  0.00           H
ATOM   2470  HB2 LYS A 742      55.780  54.670  61.550  1.00  0.00           H
ATOM   2471  CG  LYS A 742      57.220  53.450  62.490  1.00  0.00           C
ATOM   2472  HG1 LYS A 742      58.240  53.600  62.890  1.00  0.00           H
ATOM   2473  HG2 LYS A 742      57.250  52.610  61.770  1.00  0.00           H
ATOM   2474  CD  LYS A 742      56.330  53.130  63.660  1.00  0.00           C
ATOM   2475  HD1 LYS A 742      55.850  52.180  63.320  1.00  0.00           H
ATOM   2476  HD2 LYS A 742      55.500  53.860  63.730  1.00  0.00           H
ATOM   2477  CE  LYS A 742      57.070  52.920  64.950  1.00  0.00           C
ATOM   2478  HE1 LYS A 742      57.640  53.770  65.370  1.00  0.00           H
ATOM   2479  HE2 LYS A 742      57.820  52.120  64.750  1.00  0.00           H
ATOM   2480  NZ  LYS A 742      56.160  52.500  66.020  1.00  0.00           N
ATOM   2481  HZ1 LYS A 742      56.720  51.930  66.670  1.00  0.00           H
ATOM   2482  HZ2 LYS A 742      55.460  51.860  65.610  1.00  0.00           H
ATOM   2483  HZ3 LYS A 742      55.670  53.290  66.500  1.00  0.00           H
ATOM   2484  C   LYS A 742      58.430  56.140  63.010  1.00  0.00           C
ATOM   2485  O   LYS A 742      58.920  55.790  64.110  1.00  0.00           O
ATOM   2486  N   LEU A 743      59.340  56.750  62.070  1.00  0.00           N
ATOM   2487  HN  LEU A 743      59.100  56.980  61.140  1.00  0.00           H
ATOM   2488  CA  LEU A 743      60.690  57.010  62.430  1.00  0.00           C
ATOM   2489  HA  LEU A 743      61.190  56.120  62.780  1.00  0.00           H
ATOM   2490  CB  LEU A 743      61.410  57.430  61.090  1.00  0.00           C
ATOM   2491  HB1 LEU A 743      60.820  58.310  60.730  1.00  0.00           H
ATOM   2492  HB2 LEU A 743      61.260  56.740  60.220  1.00  0.00           H
ATOM   2493  CG  LEU A 743      62.860  57.920  61.230  1.00  0.00           C
ATOM   2494  HG  LEU A 743      62.720  58.840  61.850  1.00  0.00           H
ATOM   2495  CD1 LEU A 743      63.820  56.930  61.880  1.00  0.00           C
ATOM   2496 HD11 LEU A 743      64.830  57.390  61.830  1.00  0.00           H
ATOM   2497 HD12 LEU A 743      63.820  55.930  61.410  1.00  0.00           H
ATOM   2498 HD13 LEU A 743      63.610  56.860  62.970  1.00  0.00           H
ATOM   2499  CD2 LEU A 743      63.350  58.190  59.820  1.00  0.00           C
ATOM   2500 HD21 LEU A 743      63.100  57.370  59.110  1.00  0.00           H
ATOM   2501 HD22 LEU A 743      64.450  58.320  59.930  1.00  0.00           H
ATOM   2502 HD23 LEU A 743      63.020  59.160  59.360  1.00  0.00           H
ATOM   2503  C   LEU A 743      60.840  57.980  63.680  1.00  0.00           C
ATOM   2504  O   LEU A 743      61.680  57.800  64.580  1.00  0.00           O
ATOM   2505  N   PHE A 744      59.960  58.990  63.800  1.00  0.00           N
ATOM   2506  HN  PHE A 744      59.330  59.090  63.030  1.00  0.00           H
ATOM   2507  CA  PHE A 744      59.890  59.830  65.010  1.00  0.00           C
ATOM   2508  HA  PHE A 744      60.870  60.300  65.150  1.00  0.00           H
ATOM   2509  CB  PHE A 744      58.850  60.970  64.830  1.00  0.00           C
ATOM   2510  HB1 PHE A 744      58.970  61.510  65.790  1.00  0.00           H
ATOM   2511  HB2 PHE A 744      57.820  60.620  64.660  1.00  0.00           H
ATOM   2512  CG  PHE A 744      59.170  62.020  63.790  1.00  0.00           C
ATOM   2513  CD1 PHE A 744      58.130  62.980  63.580  1.00  0.00           C
ATOM   2514  HD1 PHE A 744      57.220  62.960  64.150  1.00  0.00           H
ATOM   2515  CE1 PHE A 744      58.330  64.030  62.590  1.00  0.00           C
ATOM   2516  HE1 PHE A 744      57.540  64.770  62.450  1.00  0.00           H
ATOM   2517  CZ  PHE A 744      59.540  64.120  61.870  1.00  0.00           C
ATOM   2518  HZ  PHE A 744      59.740  64.930  61.180  1.00  0.00           H
ATOM   2519  CD2 PHE A 744      60.320  62.060  63.010  1.00  0.00           C
ATOM   2520  HD2 PHE A 744      61.080  61.290  63.040  1.00  0.00           H
ATOM   2521  CE2 PHE A 744      60.520  63.150  62.130  1.00  0.00           C
ATOM   2522  HE2 PHE A 744      61.300  63.120  61.380  1.00  0.00           H
ATOM   2523  C   PHE A 744      59.610  59.000  66.310  1.00  0.00           C
ATOM   2524  O   PHE A 744      60.270  59.160  67.310  1.00  0.00           O
ATOM   2525  N   ASP A 745      58.540  58.180  66.280  1.00  0.00           N
ATOM   2526  HN  ASP A 745      58.060  58.060  65.400  1.00  0.00           H
ATOM   2527  CA  ASP A 745      58.120  57.380  67.360  1.00  0.00           C
ATOM   2528  HA  ASP A 745      57.870  58.030  68.190  1.00  0.00           H
ATOM   2529  CB  ASP A 745      56.690  56.840  66.890  1.00  0.00           C
ATOM   2530  HB1 ASP A 745      56.830  56.490  65.850  1.00  0.00           H
ATOM   2531  HB2 ASP A 745      55.980  57.680  66.740  1.00  0.00           H
ATOM   2532  CG  ASP A 745      56.080  55.770  67.730  1.00  0.00           C
ATOM   2533  OD1 ASP A 745      56.230  55.680  68.950  1.00  0.00           O
ATOM   2534  OD2 ASP A 745      55.440  54.870  67.090  1.00  0.00           O
ATOM   2535  C   ASP A 745      59.050  56.360  67.930  1.00  0.00           C
ATOM   2536  O   ASP A 745      59.290  56.280  69.120  1.00  0.00           O
ATOM   2537  N   LEU A 746      59.750  55.650  67.040  1.00  0.00           N
ATOM   2538  HN  LEU A 746      59.350  55.740  66.130  1.00  0.00           H
ATOM   2539  CA  LEU A 746      60.880  54.800  67.220  1.00  0.00           C
ATOM   2540  HA  LEU A 746      60.720  54.020  67.960  1.00  0.00           H
ATOM   2541  CB  LEU A 746      61.160  53.930  65.910  1.00  0.00           C
ATOM   2542  HB1 LEU A 746      60.870  54.710  65.170  1.00  0.00           H
ATOM   2543  HB2 LEU A 746      60.460  53.080  65.900  1.00  0.00           H
ATOM   2544  CG  LEU A 746      62.610  53.360  65.720  1.00  0.00           C
ATOM   2545  HG  LEU A 746      63.330  54.200  65.790  1.00  0.00           H
ATOM   2546  CD1 LEU A 746      62.950  52.370  66.860  1.00  0.00           C
ATOM   2547 HD11 LEU A 746      62.160  51.630  67.070  1.00  0.00           H
ATOM   2548 HD12 LEU A 746      63.290  52.890  67.780  1.00  0.00           H
ATOM   2549 HD13 LEU A 746      63.830  51.770  66.550  1.00  0.00           H
ATOM   2550  CD2 LEU A 746      62.720  52.820  64.290  1.00  0.00           C
ATOM   2551 HD21 LEU A 746      61.900  52.060  64.140  1.00  0.00           H
ATOM   2552 HD22 LEU A 746      63.700  52.350  64.070  1.00  0.00           H
ATOM   2553 HD23 LEU A 746      62.550  53.750  63.710  1.00  0.00           H
ATOM   2554  C   LEU A 746      62.060  55.540  67.750  1.00  0.00           C
ATOM   2555  O   LEU A 746      62.530  55.150  68.790  1.00  0.00           O
ATOM   2556  N   GLY A 747      62.530  56.720  67.090  1.00  0.00           N
ATOM   2557  HN  GLY A 747      62.140  56.970  66.200  1.00  0.00           H
ATOM   2558  CA  GLY A 747      63.570  57.600  67.500  1.00  0.00           C
ATOM   2559  HA1 GLY A 747      63.360  58.490  66.930  1.00  0.00           H
ATOM   2560  HA2 GLY A 747      64.520  57.150  67.300  1.00  0.00           H
ATOM   2561  C   GLY A 747      63.520  58.080  68.900  1.00  0.00           C
ATOM   2562  O   GLY A 747      64.490  58.160  69.640  1.00  0.00           O
ATOM   2563  N   GLU A 748      62.310  58.440  69.380  1.00  0.00           N
ATOM   2564  HN  GLU A 748      61.520  58.400  68.760  1.00  0.00           H
ATOM   2565  CA  GLU A 748      61.930  58.810  70.740  1.00  0.00           C
ATOM   2566  HA  GLU A 748      62.710  59.460  71.120  1.00  0.00           H
ATOM   2567  CB  GLU A 748      60.670  59.610  70.840  1.00  0.00           C
ATOM   2568  HB1 GLU A 748      60.490  59.690  71.940  1.00  0.00           H
ATOM   2569  HB2 GLU A 748      59.880  59.040  70.300  1.00  0.00           H
ATOM   2570  CG  GLU A 748      60.500  61.040  70.240  1.00  0.00           C
ATOM   2571  HG1 GLU A 748      61.000  60.950  69.250  1.00  0.00           H
ATOM   2572  HG2 GLU A 748      61.020  61.880  70.760  1.00  0.00           H
ATOM   2573  CD  GLU A 748      59.080  61.490  69.980  1.00  0.00           C
ATOM   2574  OE1 GLU A 748      58.830  62.170  69.010  1.00  0.00           O
ATOM   2575  OE2 GLU A 748      58.160  61.070  70.740  1.00  0.00           O
ATOM   2576  C   GLU A 748      61.770  57.630  71.720  1.00  0.00           C
ATOM   2577  O   GLU A 748      62.170  57.760  72.840  1.00  0.00           O
ATOM   2578  N   THR A 749      61.200  56.440  71.380  1.00  0.00           N
ATOM   2579  HN  THR A 749      60.950  56.290  70.430  1.00  0.00           H
ATOM   2580  CA  THR A 749      61.070  55.320  72.300  1.00  0.00           C
ATOM   2581  HA  THR A 749      60.780  55.790  73.230  1.00  0.00           H
ATOM   2582  CB  THR A 749      59.910  54.410  71.900  1.00  0.00           C
ATOM   2583  HB  THR A 749      60.320  53.780  71.080  1.00  0.00           H
ATOM   2584  OG1 THR A 749      58.810  55.120  71.480  1.00  0.00           O
ATOM   2585  HG1 THR A 749      58.950  55.440  70.590  1.00  0.00           H
ATOM   2586  CG2 THR A 749      59.320  53.670  73.060  1.00  0.00           C
ATOM   2587 HG21 THR A 749      58.490  52.980  72.810  1.00  0.00           H
ATOM   2588 HG22 THR A 749      59.030  54.430  73.810  1.00  0.00           H
ATOM   2589 HG23 THR A 749      60.100  53.010  73.500  1.00  0.00           H
ATOM   2590  C   THR A 749      62.250  54.520  72.640  1.00  0.00           C
ATOM   2591  O   THR A 749      62.360  54.150  73.810  1.00  0.00           O
ATOM   2592  N   TYR A 750      63.190  54.370  71.660  1.00  0.00           N
ATOM   2593  HN  TYR A 750      63.130  54.850  70.800  1.00  0.00           H
ATOM   2594  CA  TYR A 750      64.310  53.510  71.880  1.00  0.00           C
ATOM   2595  HA  TYR A 750      64.090  52.930  72.750  1.00  0.00           H
ATOM   2596  CB  TYR A 750      64.440  52.520  70.660  1.00  0.00           C
ATOM   2597  HB1 TYR A 750      65.390  51.960  70.770  1.00  0.00           H
ATOM   2598  HB2 TYR A 750      64.340  53.100  69.710  1.00  0.00           H
ATOM   2599  CG  TYR A 750      63.310  51.530  70.780  1.00  0.00           C
ATOM   2600  CD1 TYR A 750      63.310  50.540  71.770  1.00  0.00           C
ATOM   2601  HD1 TYR A 750      64.270  50.410  72.230  1.00  0.00           H
ATOM   2602  CE1 TYR A 750      62.190  49.710  71.990  1.00  0.00           C
ATOM   2603  HE1 TYR A 750      62.300  48.870  72.660  1.00  0.00           H
ATOM   2604  CZ  TYR A 750      61.020  49.940  71.310  1.00  0.00           C
ATOM   2605  OH  TYR A 750      59.910  49.020  71.400  1.00  0.00           O
ATOM   2606  HH  TYR A 750      60.100  48.370  72.080  1.00  0.00           H
ATOM   2607  CD2 TYR A 750      62.120  51.690  70.070  1.00  0.00           C
ATOM   2608  HD2 TYR A 750      61.880  52.470  69.370  1.00  0.00           H
ATOM   2609  CE2 TYR A 750      60.950  51.010  70.320  1.00  0.00           C
ATOM   2610  HE2 TYR A 750      60.010  51.020  69.790  1.00  0.00           H
ATOM   2611  C   TYR A 750      65.570  54.210  72.190  1.00  0.00           C
ATOM   2612  O   TYR A 750      65.780  55.370  71.850  1.00  0.00           O
ATOM   2613  N   ALA A 751      66.450  53.600  73.070  1.00  0.00           N
ATOM   2614  HN  ALA A 751      66.230  52.700  73.440  1.00  0.00           H
ATOM   2615  CA  ALA A 751      67.700  54.110  73.560  1.00  0.00           C
ATOM   2616  HA  ALA A 751      67.620  55.140  73.860  1.00  0.00           H
ATOM   2617  CB  ALA A 751      68.040  53.240  74.860  1.00  0.00           C
ATOM   2618  HB1 ALA A 751      68.310  52.220  74.500  1.00  0.00           H
ATOM   2619  HB2 ALA A 751      67.070  53.170  75.390  1.00  0.00           H
ATOM   2620  HB3 ALA A 751      68.730  53.790  75.530  1.00  0.00           H
ATOM   2621  C   ALA A 751      68.780  54.080  72.500  1.00  0.00           C
ATOM   2622  O   ALA A 751      68.820  53.250  71.590  1.00  0.00           O
ATOM   2623  N   PHE A 752      69.630  55.090  72.510  1.00  0.00           N
ATOM   2624  HN  PHE A 752      69.530  55.720  73.280  1.00  0.00           H
ATOM   2625  CA  PHE A 752      70.670  55.410  71.630  1.00  0.00           C
ATOM   2626  HA  PHE A 752      70.660  54.730  70.790  1.00  0.00           H
ATOM   2627  CB  PHE A 752      70.480  56.770  71.010  1.00  0.00           C
ATOM   2628  HB1 PHE A 752      70.610  57.620  71.720  1.00  0.00           H
ATOM   2629  HB2 PHE A 752      69.400  56.960  70.770  1.00  0.00           H
ATOM   2630  CG  PHE A 752      71.220  56.970  69.670  1.00  0.00           C
ATOM   2631  CD1 PHE A 752      72.410  57.760  69.700  1.00  0.00           C
ATOM   2632  HD1 PHE A 752      72.840  58.190  70.590  1.00  0.00           H
ATOM   2633  CE1 PHE A 752      73.090  57.910  68.460  1.00  0.00           C
ATOM   2634  HE1 PHE A 752      73.970  58.530  68.380  1.00  0.00           H
ATOM   2635  CZ  PHE A 752      72.600  57.350  67.280  1.00  0.00           C
ATOM   2636  HZ  PHE A 752      73.080  57.510  66.310  1.00  0.00           H
ATOM   2637  CD2 PHE A 752      70.670  56.460  68.520  1.00  0.00           C
ATOM   2638  HD2 PHE A 752      69.750  55.880  68.490  1.00  0.00           H
ATOM   2639  CE2 PHE A 752      71.410  56.580  67.320  1.00  0.00           C
ATOM   2640  HE2 PHE A 752      71.040  56.230  66.370  1.00  0.00           H
ATOM   2641  C   PHE A 752      72.000  55.380  72.310  1.00  0.00           C
ATOM   2642  O   PHE A 752      72.030  55.790  73.460  1.00  0.00           O
ATOM   2643  N   PRO A 822      73.100  55.020  71.760  1.00  0.00           N
ATOM   2644  CD  PRO A 822      74.410  55.200  72.410  1.00  0.00           C
ATOM   2645  HD1 PRO A 822      74.550  55.030  73.500  1.00  0.00           H
ATOM   2646  HD2 PRO A 822      74.700  56.260  72.210  1.00  0.00           H
ATOM   2647  CA  PRO A 822      73.270  54.440  70.440  1.00  0.00           C
ATOM   2648  HA  PRO A 822      72.820  55.030  69.650  1.00  0.00           H
ATOM   2649  CB  PRO A 822      74.870  54.440  70.270  1.00  0.00           C
ATOM   2650  HB1 PRO A 822      75.240  55.300  69.680  1.00  0.00           H
ATOM   2651  HB2 PRO A 822      75.180  53.470  69.800  1.00  0.00           H
ATOM   2652  CG  PRO A 822      75.450  54.410  71.660  1.00  0.00           C
ATOM   2653  HG1 PRO A 822      75.400  53.480  72.250  1.00  0.00           H
ATOM   2654  HG2 PRO A 822      76.520  54.710  71.780  1.00  0.00           H
ATOM   2655  C   PRO A 822      72.680  53.070  70.310  1.00  0.00           C
ATOM   2656  O   PRO A 822      71.790  52.890  69.470  1.00  0.00           O
ATOM   2657  N   ASP A 823      73.100  52.160  71.180  1.00  0.00           N
ATOM   2658  HN  ASP A 823      73.940  52.330  71.710  1.00  0.00           H
ATOM   2659  CA  ASP A 823      72.450  50.900  71.590  1.00  0.00           C
ATOM   2660  HA  ASP A 823      73.230  50.140  71.660  1.00  0.00           H
ATOM   2661  CB  ASP A 823      71.680  51.250  72.920  1.00  0.00           C
ATOM   2662  HB1 ASP A 823      71.260  50.330  73.380  1.00  0.00           H
ATOM   2663  HB2 ASP A 823      70.960  52.050  72.670  1.00  0.00           H
ATOM   2664  CG  ASP A 823      72.680  51.650  74.020  1.00  0.00           C
ATOM   2665  OD1 ASP A 823      72.180  52.290  74.980  1.00  0.00           O
ATOM   2666  OD2 ASP A 823      73.870  51.350  73.930  1.00  0.00           O
ATOM   2667  C   ASP A 823      71.470  50.290  70.620  1.00  0.00           C
ATOM   2668  O   ASP A 823      71.880  50.080  69.460  1.00  0.00           O
ATOM   2669  N   VAL A 824      70.290  49.950  71.030  1.00  0.00           N
ATOM   2670  HN  VAL A 824      70.090  50.220  71.970  1.00  0.00           H
ATOM   2671  CA  VAL A 824      69.240  49.230  70.280  1.00  0.00           C
ATOM   2672  HA  VAL A 824      69.850  48.410  69.900  1.00  0.00           H
ATOM   2673  CB  VAL A 824      68.090  48.770  71.170  1.00  0.00           C
ATOM   2674  HB  VAL A 824      68.480  48.220  72.050  1.00  0.00           H
ATOM   2675  CG1 VAL A 824      67.430  49.990  71.800  1.00  0.00           C
ATOM   2676 HG11 VAL A 824      68.190  50.670  72.260  1.00  0.00           H
ATOM   2677 HG12 VAL A 824      66.720  49.690  72.600  1.00  0.00           H
ATOM   2678 HG13 VAL A 824      67.000  50.510  70.930  1.00  0.00           H
ATOM   2679  CG2 VAL A 824      67.000  48.020  70.450  1.00  0.00           C
ATOM   2680 HG21 VAL A 824      67.420  47.360  69.660  1.00  0.00           H
ATOM   2681 HG22 VAL A 824      66.270  48.670  69.920  1.00  0.00           H
ATOM   2682 HG23 VAL A 824      66.400  47.400  71.150  1.00  0.00           H
ATOM   2683  C   VAL A 824      68.650  50.030  69.130  1.00  0.00           C
ATOM   2684  O   VAL A 824      68.360  49.500  68.090  1.00  0.00           O
ATOM   2685  N   LEU A 825      68.410  51.370  69.270  1.00  0.00           N
ATOM   2686  HN  LEU A 825      68.630  51.820  70.120  1.00  0.00           H
ATOM   2687  CA  LEU A 825      67.870  52.280  68.200  1.00  0.00           C
ATOM   2688  HA  LEU A 825      66.890  51.980  67.860  1.00  0.00           H
ATOM   2689  CB  LEU A 825      67.660  53.750  68.770  1.00  0.00           C
ATOM   2690  HB1 LEU A 825      68.570  54.150  69.260  1.00  0.00           H
ATOM   2691  HB2 LEU A 825      66.890  53.680  69.570  1.00  0.00           H
ATOM   2692  CG  LEU A 825      67.190  54.790  67.690  1.00  0.00           C
ATOM   2693  HG  LEU A 825      67.980  55.100  66.980  1.00  0.00           H
ATOM   2694  CD1 LEU A 825      66.010  54.280  66.870  1.00  0.00           C
ATOM   2695 HD11 LEU A 825      66.270  53.330  66.350  1.00  0.00           H
ATOM   2696 HD12 LEU A 825      65.730  55.080  66.160  1.00  0.00           H
ATOM   2697 HD13 LEU A 825      65.150  54.060  67.530  1.00  0.00           H
ATOM   2698  CD2 LEU A 825      66.800  56.090  68.400  1.00  0.00           C
ATOM   2699 HD21 LEU A 825      66.720  56.950  67.680  1.00  0.00           H
ATOM   2700 HD22 LEU A 825      67.540  56.460  69.130  1.00  0.00           H
ATOM   2701 HD23 LEU A 825      65.870  56.030  69.010  1.00  0.00           H
ATOM   2702  C   LEU A 825      68.790  52.360  67.010  1.00  0.00           C
ATOM   2703  O   LEU A 825      68.350  52.310  65.860  1.00  0.00           O
ATOM   2704  N   PHE A 826      70.150  52.500  67.120  1.00  0.00           N
ATOM   2705  HN  PHE A 826      70.590  52.460  68.020  1.00  0.00           H
ATOM   2706  CA  PHE A 826      71.070  52.490  66.040  1.00  0.00           C
ATOM   2707  HA  PHE A 826      70.870  53.400  65.480  1.00  0.00           H
ATOM   2708  CB  PHE A 826      72.530  52.710  66.620  1.00  0.00           C
ATOM   2709  HB1 PHE A 826      72.790  51.840  67.270  1.00  0.00           H
ATOM   2710  HB2 PHE A 826      72.580  53.650  67.210  1.00  0.00           H
ATOM   2711  CG  PHE A 826      73.510  52.810  65.540  1.00  0.00           C
ATOM   2712  CD1 PHE A 826      73.880  54.080  65.150  1.00  0.00           C
ATOM   2713  HD1 PHE A 826      73.620  54.960  65.720  1.00  0.00           H
ATOM   2714  CE1 PHE A 826      74.720  54.210  64.080  1.00  0.00           C
ATOM   2715  HE1 PHE A 826      75.000  55.170  63.680  1.00  0.00           H
ATOM   2716  CZ  PHE A 826      75.130  53.050  63.320  1.00  0.00           C
ATOM   2717  HZ  PHE A 826      75.630  53.180  62.370  1.00  0.00           H
ATOM   2718  CD2 PHE A 826      74.000  51.630  64.910  1.00  0.00           C
ATOM   2719  HD2 PHE A 826      73.830  50.620  65.270  1.00  0.00           H
ATOM   2720  CE2 PHE A 826      74.760  51.770  63.770  1.00  0.00           C
ATOM   2721  HE2 PHE A 826      74.930  50.930  63.130  1.00  0.00           H
ATOM   2722  C   PHE A 826      70.900  51.260  65.070  1.00  0.00           C
ATOM   2723  O   PHE A 826      70.640  51.390  63.880  1.00  0.00           O
ATOM   2724  N   TRP A 827      70.870  50.080  65.720  1.00  0.00           N
ATOM   2725  HN  TRP A 827      71.050  49.860  66.680  1.00  0.00           H
ATOM   2726  CA  TRP A 827      70.570  48.870  65.030  1.00  0.00           C
ATOM   2727  HA  TRP A 827      71.200  48.980  64.150  1.00  0.00           H
ATOM   2728  CB  TRP A 827      70.990  47.590  65.830  1.00  0.00           C
ATOM   2729  HB1 TRP A 827      70.820  46.650  65.270  1.00  0.00           H
ATOM   2730  HB2 TRP A 827      70.430  47.510  66.800  1.00  0.00           H
ATOM   2731  CG  TRP A 827      72.470  47.680  66.020  1.00  0.00           C
ATOM   2732  CD1 TRP A 827      73.020  48.010  67.230  1.00  0.00           C
ATOM   2733  HD1 TRP A 827      72.520  48.150  68.180  1.00  0.00           H
ATOM   2734  NE1 TRP A 827      74.310  48.310  67.000  1.00  0.00           N
ATOM   2735  HE1 TRP A 827      74.940  48.780  67.590  1.00  0.00           H
ATOM   2736  CE2 TRP A 827      74.650  48.190  65.720  1.00  0.00           C
ATOM   2737  CD2 TRP A 827      73.490  47.720  65.040  1.00  0.00           C
ATOM   2738  CE3 TRP A 827      73.560  47.360  63.730  1.00  0.00           C
ATOM   2739  HE3 TRP A 827      72.750  46.810  63.260  1.00  0.00           H
ATOM   2740  CZ3 TRP A 827      74.770  47.530  63.030  1.00  0.00           C
ATOM   2741  HZ3 TRP A 827      74.870  47.210  62.000  1.00  0.00           H
ATOM   2742  CZ2 TRP A 827      75.840  48.430  64.970  1.00  0.00           C
ATOM   2743  HZ2 TRP A 827      76.690  48.860  65.470  1.00  0.00           H
ATOM   2744  CH2 TRP A 827      75.890  48.120  63.600  1.00  0.00           C
ATOM   2745  HH2 TRP A 827      76.860  48.200  63.140  1.00  0.00           H
ATOM   2746  C   TRP A 827      69.210  48.640  64.370  1.00  0.00           C
ATOM   2747  O   TRP A 827      69.080  48.060  63.320  1.00  0.00           O
ATOM   2748  N   CYS A 828      68.120  49.220  65.010  1.00  0.00           N
ATOM   2749  HN  CYS A 828      68.170  49.760  65.860  1.00  0.00           H
ATOM   2750  CA  CYS A 828      66.790  49.180  64.450  1.00  0.00           C
ATOM   2751  HA  CYS A 828      66.610  48.130  64.270  1.00  0.00           H
ATOM   2752  CB  CYS A 828      65.750  49.910  65.440  1.00  0.00           C
ATOM   2753  HB1 CYS A 828      64.790  50.120  64.890  1.00  0.00           H
ATOM   2754  HB2 CYS A 828      66.330  50.770  65.820  1.00  0.00           H
ATOM   2755  SG  CYS A 828      65.580  49.010  67.020  1.00  0.00           S
ATOM   2756  HG1 CYS A 828      66.870  48.810  67.270  1.00  0.00           H
ATOM   2757  C   CYS A 828      66.840  50.040  63.240  1.00  0.00           C
ATOM   2758  O   CYS A 828      66.200  49.720  62.220  1.00  0.00           O
ATOM   2759  N   VAL A 829      67.510  51.260  63.280  1.00  0.00           N
ATOM   2760  HN  VAL A 829      68.110  51.500  64.040  1.00  0.00           H
ATOM   2761  CA  VAL A 829      67.660  52.100  62.090  1.00  0.00           C
ATOM   2762  HA  VAL A 829      66.650  52.210  61.710  1.00  0.00           H
ATOM   2763  CB  VAL A 829      68.250  53.470  62.550  1.00  0.00           C
ATOM   2764  HB  VAL A 829      69.180  53.250  63.110  1.00  0.00           H
ATOM   2765  CG1 VAL A 829      68.550  54.300  61.300  1.00  0.00           C
ATOM   2766 HG11 VAL A 829      68.890  55.300  61.630  1.00  0.00           H
ATOM   2767 HG12 VAL A 829      67.640  54.310  60.670  1.00  0.00           H
ATOM   2768 HG13 VAL A 829      69.380  53.800  60.750  1.00  0.00           H
ATOM   2769  CG2 VAL A 829      67.180  54.290  63.420  1.00  0.00           C
ATOM   2770 HG21 VAL A 829      67.740  54.940  64.130  1.00  0.00           H
ATOM   2771 HG22 VAL A 829      66.520  53.570  63.980  1.00  0.00           H
ATOM   2772 HG23 VAL A 829      66.460  54.890  62.830  1.00  0.00           H
ATOM   2773  C   VAL A 829      68.380  51.390  60.970  1.00  0.00           C
ATOM   2774  O   VAL A 829      67.900  51.340  59.840  1.00  0.00           O
ATOM   2775  N   ILE A 830      69.600  50.800  61.180  1.00  0.00           N
ATOM   2776  HN  ILE A 830      70.000  50.880  62.100  1.00  0.00           H
ATOM   2777  CA  ILE A 830      70.410  50.060  60.200  1.00  0.00           C
ATOM   2778  HA  ILE A 830      70.470  50.770  59.380  1.00  0.00           H
ATOM   2779  CB  ILE A 830      71.870  49.510  60.630  1.00  0.00           C
ATOM   2780  HB  ILE A 830      71.780  48.820  61.510  1.00  0.00           H
ATOM   2781  CG2 ILE A 830      72.630  48.830  59.520  1.00  0.00           C
ATOM   2782 HG21 ILE A 830      72.080  48.070  58.920  1.00  0.00           H
ATOM   2783 HG22 ILE A 830      73.500  48.320  59.990  1.00  0.00           H
ATOM   2784 HG23 ILE A 830      72.850  49.550  58.700  1.00  0.00           H
ATOM   2785  CG1 ILE A 830      72.840  50.680  61.080  1.00  0.00           C
ATOM   2786 HG11 ILE A 830      73.840  50.260  61.320  1.00  0.00           H
ATOM   2787 HG12 ILE A 830      72.410  50.970  62.060  1.00  0.00           H
ATOM   2788  CD  ILE A 830      72.940  51.910  60.180  1.00  0.00           C
ATOM   2789  HD1 ILE A 830      73.360  51.550  59.200  1.00  0.00           H
ATOM   2790  HD2 ILE A 830      73.630  52.710  60.540  1.00  0.00           H
ATOM   2791  HD3 ILE A 830      71.930  52.280  59.880  1.00  0.00           H
ATOM   2792  C   ILE A 830      69.610  48.880  59.600  1.00  0.00           C
ATOM   2793  O   ILE A 830      69.600  48.610  58.450  1.00  0.00           O
ATOM   2794  N   LEU A 831      68.870  48.140  60.490  1.00  0.00           N
ATOM   2795  HN  LEU A 831      68.830  48.350  61.470  1.00  0.00           H
ATOM   2796  CA  LEU A 831      68.030  47.050  60.050  1.00  0.00           C
ATOM   2797  HA  LEU A 831      68.790  46.470  59.530  1.00  0.00           H
ATOM   2798  CB  LEU A 831      67.590  46.340  61.330  1.00  0.00           C
ATOM   2799  HB1 LEU A 831      67.150  47.020  62.100  1.00  0.00           H
ATOM   2800  HB2 LEU A 831      68.580  45.990  61.710  1.00  0.00           H
ATOM   2801  CG  LEU A 831      66.580  45.120  61.120  1.00  0.00           C
ATOM   2802  HG  LEU A 831      65.720  45.550  60.570  1.00  0.00           H
ATOM   2803  CD1 LEU A 831      67.130  44.120  60.080  1.00  0.00           C
ATOM   2804 HD11 LEU A 831      66.470  43.260  59.860  1.00  0.00           H
ATOM   2805 HD12 LEU A 831      68.090  43.710  60.470  1.00  0.00           H
ATOM   2806 HD13 LEU A 831      67.240  44.650  59.110  1.00  0.00           H
ATOM   2807  CD2 LEU A 831      66.220  44.420  62.390  1.00  0.00           C
ATOM   2808 HD21 LEU A 831      65.800  43.470  62.010  1.00  0.00           H
ATOM   2809 HD22 LEU A 831      65.470  44.920  63.030  1.00  0.00           H
ATOM   2810 HD23 LEU A 831      67.080  44.080  63.000  1.00  0.00           H
ATOM   2811  C   LEU A 831      66.990  47.550  59.110  1.00  0.00           C
ATOM   2812  O   LEU A 831      66.670  46.950  58.120  1.00  0.00           O
ATOM   2813  N   PHE A 832      66.370  48.700  59.450  1.00  0.00           N
ATOM   2814  HN  PHE A 832      66.780  49.240  60.190  1.00  0.00           H
ATOM   2815  CA  PHE A 832      65.420  49.390  58.620  1.00  0.00           C
ATOM   2816  HA  PHE A 832      64.650  48.740  58.230  1.00  0.00           H
ATOM   2817  CB  PHE A 832      64.780  50.530  59.510  1.00  0.00           C
ATOM   2818  HB1 PHE A 832      65.530  50.850  60.260  1.00  0.00           H
ATOM   2819  HB2 PHE A 832      63.950  50.110  60.130  1.00  0.00           H
ATOM   2820  CG  PHE A 832      64.250  51.860  58.880  1.00  0.00           C
ATOM   2821  CD1 PHE A 832      64.730  53.120  59.230  1.00  0.00           C
ATOM   2822  HD1 PHE A 832      65.600  53.210  59.840  1.00  0.00           H
ATOM   2823  CE1 PHE A 832      63.980  54.240  58.980  1.00  0.00           C
ATOM   2824  HE1 PHE A 832      64.360  55.150  59.430  1.00  0.00           H
ATOM   2825  CZ  PHE A 832      62.770  54.220  58.320  1.00  0.00           C
ATOM   2826  HZ  PHE A 832      62.140  55.060  58.080  1.00  0.00           H
ATOM   2827  CD2 PHE A 832      63.160  51.780  58.020  1.00  0.00           C
ATOM   2828  HD2 PHE A 832      62.790  50.780  57.820  1.00  0.00           H
ATOM   2829  CE2 PHE A 832      62.330  52.910  57.890  1.00  0.00           C
ATOM   2830  HE2 PHE A 832      61.490  52.780  57.250  1.00  0.00           H
ATOM   2831  C   PHE A 832      65.950  49.900  57.250  1.00  0.00           C
ATOM   2832  O   PHE A 832      65.410  49.590  56.150  1.00  0.00           O
ATOM   2833  N   PHE A 833      67.060  50.710  57.270  1.00  0.00           N
ATOM   2834  HN  PHE A 833      67.440  51.010  58.140  1.00  0.00           H
ATOM   2835  CA  PHE A 833      67.670  51.140  56.090  1.00  0.00           C
ATOM   2836  HA  PHE A 833      66.950  51.570  55.420  1.00  0.00           H
ATOM   2837  CB  PHE A 833      68.760  52.230  56.200  1.00  0.00           C
ATOM   2838  HB1 PHE A 833      69.490  52.240  55.360  1.00  0.00           H
ATOM   2839  HB2 PHE A 833      69.350  52.010  57.110  1.00  0.00           H
ATOM   2840  CG  PHE A 833      68.160  53.530  56.430  1.00  0.00           C
ATOM   2841  CD1 PHE A 833      67.450  54.150  55.380  1.00  0.00           C
ATOM   2842  HD1 PHE A 833      67.320  53.620  54.450  1.00  0.00           H
ATOM   2843  CE1 PHE A 833      66.760  55.360  55.600  1.00  0.00           C
ATOM   2844  HE1 PHE A 833      66.150  55.730  54.780  1.00  0.00           H
ATOM   2845  CZ  PHE A 833      66.940  56.080  56.770  1.00  0.00           C
ATOM   2846  HZ  PHE A 833      66.300  56.930  56.880  1.00  0.00           H
ATOM   2847  CD2 PHE A 833      68.290  54.250  57.600  1.00  0.00           C
ATOM   2848  HD2 PHE A 833      68.880  53.920  58.440  1.00  0.00           H
ATOM   2849  CE2 PHE A 833      67.700  55.440  57.840  1.00  0.00           C
ATOM   2850  HE2 PHE A 833      67.740  56.020  58.760  1.00  0.00           H
ATOM   2851  C   PHE A 833      68.300  50.040  55.210  1.00  0.00           C
ATOM   2852  O   PHE A 833      68.230  50.140  53.970  1.00  0.00           O
ATOM   2853  N   THR A 834      68.870  48.900  55.770  1.00  0.00           N
ATOM   2854  HN  THR A 834      68.900  48.730  56.760  1.00  0.00           H
ATOM   2855  CA  THR A 834      69.330  47.730  55.020  1.00  0.00           C
ATOM   2856  HA  THR A 834      70.020  47.980  54.230  1.00  0.00           H
ATOM   2857  CB  THR A 834      70.240  46.790  55.850  1.00  0.00           C
ATOM   2858  HB  THR A 834      70.480  45.880  55.270  1.00  0.00           H
ATOM   2859  OG1 THR A 834      69.770  46.460  57.140  1.00  0.00           O
ATOM   2860  HG1 THR A 834      69.760  47.250  57.680  1.00  0.00           H
ATOM   2861  CG2 THR A 834      71.610  47.510  56.130  1.00  0.00           C
ATOM   2862 HG21 THR A 834      72.110  47.710  55.160  1.00  0.00           H
ATOM   2863 HG22 THR A 834      72.330  46.950  56.790  1.00  0.00           H
ATOM   2864 HG23 THR A 834      71.490  48.520  56.580  1.00  0.00           H
ATOM   2865  C   THR A 834      68.230  46.860  54.540  1.00  0.00           C
ATOM   2866  O   THR A 834      68.470  46.130  53.600  1.00  0.00           O
ATOM   2867  N   THR A 835      67.040  46.900  55.150  1.00  0.00           N
ATOM   2868  HN  THR A 835      67.010  47.460  55.970  1.00  0.00           H
ATOM   2869  CA  THR A 835      65.880  46.210  54.550  1.00  0.00           C
ATOM   2870  HA  THR A 835      66.110  45.190  54.250  1.00  0.00           H
ATOM   2871  CB  THR A 835      64.750  46.040  55.570  1.00  0.00           C
ATOM   2872  HB  THR A 835      64.410  46.970  56.070  1.00  0.00           H
ATOM   2873  OG1 THR A 835      65.290  45.120  56.510  1.00  0.00           O
ATOM   2874  HG1 THR A 835      66.020  45.460  57.030  1.00  0.00           H
ATOM   2875  CG2 THR A 835      63.530  45.420  54.870  1.00  0.00           C
ATOM   2876 HG21 THR A 835      63.790  44.360  54.660  1.00  0.00           H
ATOM   2877 HG22 THR A 835      63.210  45.850  53.900  1.00  0.00           H
ATOM   2878 HG23 THR A 835      62.770  45.580  55.660  1.00  0.00           H
ATOM   2879  C   THR A 835      65.510  46.970  53.360  1.00  0.00           C
ATOM   2880  O   THR A 835      65.370  46.270  52.320  1.00  0.00           O
ATOM   2881  N   PHE A 836      65.280  48.320  53.430  1.00  0.00           N
ATOM   2882  HN  PHE A 836      65.400  48.710  54.340  1.00  0.00           H
ATOM   2883  CA  PHE A 836      65.040  49.240  52.290  1.00  0.00           C
ATOM   2884  HA  PHE A 836      64.080  48.920  51.900  1.00  0.00           H
ATOM   2885  CB  PHE A 836      64.980  50.700  52.870  1.00  0.00           C
ATOM   2886  HB1 PHE A 836      65.940  50.870  53.410  1.00  0.00           H
ATOM   2887  HB2 PHE A 836      64.240  50.850  53.680  1.00  0.00           H
ATOM   2888  CG  PHE A 836      64.720  51.800  51.840  1.00  0.00           C
ATOM   2889  CD1 PHE A 836      65.710  52.710  51.540  1.00  0.00           C
ATOM   2890  HD1 PHE A 836      66.730  52.650  51.910  1.00  0.00           H
ATOM   2891  CE1 PHE A 836      65.460  53.730  50.610  1.00  0.00           C
ATOM   2892  HE1 PHE A 836      66.250  54.430  50.380  1.00  0.00           H
ATOM   2893  CZ  PHE A 836      64.310  53.790  49.880  1.00  0.00           C
ATOM   2894  HZ  PHE A 836      64.140  54.580  49.160  1.00  0.00           H
ATOM   2895  CD2 PHE A 836      63.560  51.760  51.110  1.00  0.00           C
ATOM   2896  HD2 PHE A 836      62.750  51.150  51.470  1.00  0.00           H
ATOM   2897  CE2 PHE A 836      63.340  52.760  50.140  1.00  0.00           C
ATOM   2898  HE2 PHE A 836      62.460  52.870  49.510  1.00  0.00           H
ATOM   2899  C   PHE A 836      66.050  49.120  51.090  1.00  0.00           C
ATOM   2900  O   PHE A 836      65.630  48.960  49.950  1.00  0.00           O
ATOM   2901  N   PHE A 837      67.420  49.320  51.370  1.00  0.00           N
ATOM   2902  HN  PHE A 837      67.690  49.520  52.310  1.00  0.00           H
ATOM   2903  CA  PHE A 837      68.470  49.030  50.400  1.00  0.00           C
ATOM   2904  HA  PHE A 837      68.160  49.540  49.500  1.00  0.00           H
ATOM   2905  CB  PHE A 837      69.930  49.420  50.820  1.00  0.00           C
ATOM   2906  HB1 PHE A 837      70.630  49.220  49.980  1.00  0.00           H
ATOM   2907  HB2 PHE A 837      70.270  48.810  51.690  1.00  0.00           H
ATOM   2908  CG  PHE A 837      70.150  50.850  51.070  1.00  0.00           C
ATOM   2909  CD1 PHE A 837      71.200  51.210  52.050  1.00  0.00           C
ATOM   2910  HD1 PHE A 837      71.810  50.410  52.440  1.00  0.00           H
ATOM   2911  CE1 PHE A 837      71.230  52.500  52.460  1.00  0.00           C
ATOM   2912  HE1 PHE A 837      72.000  52.700  53.190  1.00  0.00           H
ATOM   2913  CZ  PHE A 837      70.420  53.530  51.950  1.00  0.00           C
ATOM   2914  HZ  PHE A 837      70.460  54.550  52.300  1.00  0.00           H
ATOM   2915  CD2 PHE A 837      69.350  51.830  50.570  1.00  0.00           C
ATOM   2916  HD2 PHE A 837      68.580  51.590  49.860  1.00  0.00           H
ATOM   2917  CE2 PHE A 837      69.450  53.190  50.990  1.00  0.00           C
ATOM   2918  HE2 PHE A 837      68.800  53.940  50.560  1.00  0.00           H
ATOM   2919  C   PHE A 837      68.470  47.610  49.800  1.00  0.00           C
ATOM   2920  O   PHE A 837      68.590  47.480  48.630  1.00  0.00           O
ATOM   2921  N   LEU A 838      68.250  46.540  50.590  1.00  0.00           N
ATOM   2922  HN  LEU A 838      68.130  46.600  51.570  1.00  0.00           H
ATOM   2923  CA  LEU A 838      68.370  45.170  50.110  1.00  0.00           C
ATOM   2924  HA  LEU A 838      69.210  45.210  49.420  1.00  0.00           H
ATOM   2925  CB  LEU A 838      68.740  44.250  51.220  1.00  0.00           C
ATOM   2926  HB1 LEU A 838      67.860  44.400  51.870  1.00  0.00           H
ATOM   2927  HB2 LEU A 838      69.700  44.610  51.630  1.00  0.00           H
ATOM   2928  CG  LEU A 838      69.070  42.750  50.880  1.00  0.00           C
ATOM   2929  HG  LEU A 838      68.080  42.320  50.610  1.00  0.00           H
ATOM   2930  CD1 LEU A 838      70.050  42.610  49.680  1.00  0.00           C
ATOM   2931 HD11 LEU A 838      69.850  43.330  48.850  1.00  0.00           H
ATOM   2932 HD12 LEU A 838      69.890  41.570  49.330  1.00  0.00           H
ATOM   2933 HD13 LEU A 838      71.100  42.790  50.000  1.00  0.00           H
ATOM   2934  CD2 LEU A 838      69.560  42.010  52.060  1.00  0.00           C
ATOM   2935 HD21 LEU A 838      70.590  42.280  52.380  1.00  0.00           H
ATOM   2936 HD22 LEU A 838      69.660  40.900  51.960  1.00  0.00           H
ATOM   2937 HD23 LEU A 838      68.800  42.030  52.870  1.00  0.00           H
ATOM   2938  C   LEU A 838      67.130  44.630  49.340  1.00  0.00           C
ATOM   2939  O   LEU A 838      67.240  43.810  48.440  1.00  0.00           O
ATOM   2940  N   SER A 839      65.900  45.040  49.770  1.00  0.00           N
ATOM   2941  HN  SER A 839      65.860  45.660  50.560  1.00  0.00           H
ATOM   2942  CA  SER A 839      64.660  44.640  49.070  1.00  0.00           C
ATOM   2943  HA  SER A 839      64.740  43.570  48.940  1.00  0.00           H
ATOM   2944  CB  SER A 839      63.350  44.910  49.860  1.00  0.00           C
ATOM   2945  HB1 SER A 839      63.310  44.130  50.650  1.00  0.00           H
ATOM   2946  HB2 SER A 839      62.530  44.710  49.140  1.00  0.00           H
ATOM   2947  OG  SER A 839      63.290  46.290  50.280  1.00  0.00           O
ATOM   2948  HG1 SER A 839      63.860  46.370  51.050  1.00  0.00           H
ATOM   2949  C   SER A 839      64.560  45.200  47.580  1.00  0.00           C
ATOM   2950  O   SER A 839      64.250  44.470  46.640  1.00  0.00           O
ATOM   2951  N   SER A 840      64.950  46.480  47.450  1.00  0.00           N
ATOM   2952  HN  SER A 840      65.340  46.930  48.250  1.00  0.00           H
ATOM   2953  CA  SER A 840      65.120  47.230  46.240  1.00  0.00           C
ATOM   2954  HA  SER A 840      64.280  46.990  45.620  1.00  0.00           H
ATOM   2955  CB  SER A 840      65.270  48.690  46.540  1.00  0.00           C
ATOM   2956  HB1 SER A 840      64.280  48.990  46.940  1.00  0.00           H
ATOM   2957  HB2 SER A 840      65.280  49.220  45.560  1.00  0.00           H
ATOM   2958  OG  SER A 840      66.420  49.110  47.340  1.00  0.00           O
ATOM   2959  HG1 SER A 840      66.200  48.900  48.260  1.00  0.00           H
ATOM   2960  C   SER A 840      66.300  46.740  45.430  1.00  0.00           C
ATOM   2961  O   SER A 840      66.170  46.590  44.240  1.00  0.00           O
ATOM   2962  N   PHE A 841      67.460  46.390  46.070  1.00  0.00           N
ATOM   2963  HN  PHE A 841      67.710  46.660  47.000  1.00  0.00           H
ATOM   2964  CA  PHE A 841      68.510  45.750  45.320  1.00  0.00           C
ATOM   2965  HA  PHE A 841      68.810  46.430  44.540  1.00  0.00           H
ATOM   2966  CB  PHE A 841      69.820  45.360  46.180  1.00  0.00           C
ATOM   2967  HB1 PHE A 841      69.590  44.720  47.060  1.00  0.00           H
ATOM   2968  HB2 PHE A 841      70.060  46.380  46.540  1.00  0.00           H
ATOM   2969  CG  PHE A 841      71.010  44.750  45.390  1.00  0.00           C
ATOM   2970  CD1 PHE A 841      71.510  45.430  44.320  1.00  0.00           C
ATOM   2971  HD1 PHE A 841      70.930  46.230  43.880  1.00  0.00           H
ATOM   2972  CE1 PHE A 841      72.780  45.180  43.790  1.00  0.00           C
ATOM   2973  HE1 PHE A 841      73.310  45.800  43.080  1.00  0.00           H
ATOM   2974  CZ  PHE A 841      73.580  44.100  44.340  1.00  0.00           C
ATOM   2975  HZ  PHE A 841      74.540  43.880  43.920  1.00  0.00           H
ATOM   2976  CD2 PHE A 841      71.690  43.620  45.860  1.00  0.00           C
ATOM   2977  HD2 PHE A 841      71.370  43.000  46.690  1.00  0.00           H
ATOM   2978  CE2 PHE A 841      72.990  43.320  45.330  1.00  0.00           C
ATOM   2979  HE2 PHE A 841      73.650  42.600  45.780  1.00  0.00           H
ATOM   2980  C   PHE A 841      68.070  44.410  44.580  1.00  0.00           C
ATOM   2981  O   PHE A 841      68.310  44.200  43.420  1.00  0.00           O
ATOM   2982  N   LEU A 842      67.430  43.550  45.290  1.00  0.00           N
ATOM   2983  HN  LEU A 842      67.250  43.760  46.250  1.00  0.00           H
ATOM   2984  CA  LEU A 842      66.900  42.300  44.840  1.00  0.00           C
ATOM   2985  HA  LEU A 842      67.700  41.890  44.260  1.00  0.00           H
ATOM   2986  CB  LEU A 842      66.500  41.320  45.960  1.00  0.00           C
ATOM   2987  HB1 LEU A 842      66.130  40.410  45.450  1.00  0.00           H
ATOM   2988  HB2 LEU A 842      65.610  41.610  46.580  1.00  0.00           H
ATOM   2989  CG  LEU A 842      67.610  40.990  46.970  1.00  0.00           C
ATOM   2990  HG  LEU A 842      68.200  41.900  47.180  1.00  0.00           H
ATOM   2991  CD1 LEU A 842      66.900  40.670  48.250  1.00  0.00           C
ATOM   2992 HD11 LEU A 842      66.360  41.510  48.740  1.00  0.00           H
ATOM   2993 HD12 LEU A 842      67.690  40.310  48.940  1.00  0.00           H
ATOM   2994 HD13 LEU A 842      66.100  39.950  48.030  1.00  0.00           H
ATOM   2995  CD2 LEU A 842      68.620  39.950  46.400  1.00  0.00           C
ATOM   2996 HD21 LEU A 842      69.500  39.900  47.080  1.00  0.00           H
ATOM   2997 HD22 LEU A 842      68.940  40.340  45.430  1.00  0.00           H
ATOM   2998 HD23 LEU A 842      68.220  38.940  46.170  1.00  0.00           H
ATOM   2999  C   LEU A 842      65.890  42.360  43.750  1.00  0.00           C
ATOM   3000  O   LEU A 842      65.940  41.670  42.710  1.00  0.00           O
ATOM   3001  N   LYS A 843      65.000  43.350  43.910  1.00  0.00           N
ATOM   3002  HN  LYS A 843      64.840  43.750  44.810  1.00  0.00           H
ATOM   3003  CA  LYS A 843      63.900  43.610  43.010  1.00  0.00           C
ATOM   3004  HA  LYS A 843      63.510  42.620  42.850  1.00  0.00           H
ATOM   3005  CB  LYS A 843      62.920  44.720  43.630  1.00  0.00           C
ATOM   3006  HB1 LYS A 843      63.540  45.640  43.700  1.00  0.00           H
ATOM   3007  HB2 LYS A 843      62.700  44.300  44.640  1.00  0.00           H
ATOM   3008  CG  LYS A 843      61.680  45.000  42.810  1.00  0.00           C
ATOM   3009  HG1 LYS A 843      61.850  45.500  41.840  1.00  0.00           H
ATOM   3010  HG2 LYS A 843      61.150  45.820  43.340  1.00  0.00           H
ATOM   3011  CD  LYS A 843      60.730  43.790  42.590  1.00  0.00           C
ATOM   3012  HD1 LYS A 843      60.690  43.160  43.510  1.00  0.00           H
ATOM   3013  HD2 LYS A 843      61.240  43.220  41.790  1.00  0.00           H
ATOM   3014  CE  LYS A 843      59.300  44.120  42.110  1.00  0.00           C
ATOM   3015  HE1 LYS A 843      59.180  44.880  41.300  1.00  0.00           H
ATOM   3016  HE2 LYS A 843      58.670  44.540  42.930  1.00  0.00           H
ATOM   3017  NZ  LYS A 843      58.470  42.930  41.680  1.00  0.00           N
ATOM   3018  HZ1 LYS A 843      59.010  42.170  41.220  1.00  0.00           H
ATOM   3019  HZ2 LYS A 843      57.730  43.210  41.000  1.00  0.00           H
ATOM   3020  HZ3 LYS A 843      58.050  42.570  42.560  1.00  0.00           H
ATOM   3021  C   LYS A 843      64.480  44.130  41.700  1.00  0.00           C
ATOM   3022  O   LYS A 843      63.920  43.940  40.600  1.00  0.00           O
ATOM   3023  N   GLN A 844      65.650  44.740  41.780  1.00  0.00           N
ATOM   3024  HN  GLN A 844      66.170  44.820  42.630  1.00  0.00           H
ATOM   3025  CA  GLN A 844      66.360  45.200  40.620  1.00  0.00           C
ATOM   3026  HA  GLN A 844      65.660  45.200  39.800  1.00  0.00           H
ATOM   3027  CB  GLN A 844      67.000  46.550  40.880  1.00  0.00           C
ATOM   3028  HB1 GLN A 844      67.500  46.890  39.950  1.00  0.00           H
ATOM   3029  HB2 GLN A 844      67.820  46.570  41.630  1.00  0.00           H
ATOM   3030  CG  GLN A 844      65.960  47.700  41.040  1.00  0.00           C
ATOM   3031  HG1 GLN A 844      66.500  48.660  41.020  1.00  0.00           H
ATOM   3032  HG2 GLN A 844      65.510  47.590  42.050  1.00  0.00           H
ATOM   3033  CD  GLN A 844      64.800  47.490  40.060  1.00  0.00           C
ATOM   3034  OE1 GLN A 844      64.920  47.190  38.870  1.00  0.00           O
ATOM   3035  NE2 GLN A 844      63.580  47.780  40.590  1.00  0.00           N
ATOM   3036 HE21 GLN A 844      62.780  47.920  40.000  1.00  0.00           H
ATOM   3037 HE22 GLN A 844      63.480  48.180  41.500  1.00  0.00           H
ATOM   3038  C   GLN A 844      67.510  44.300  40.130  1.00  0.00           C
ATOM   3039  O   GLN A 844      68.300  44.660  39.320  1.00  0.00           O
ATOM   3040  N   PHE A 845      67.500  43.030  40.540  1.00  0.00           N
ATOM   3041  HN  PHE A 845      66.910  42.800  41.310  1.00  0.00           H
ATOM   3042  CA  PHE A 845      68.380  41.990  40.150  1.00  0.00           C
ATOM   3043  HA  PHE A 845      69.380  42.380  40.050  1.00  0.00           H
ATOM   3044  CB  PHE A 845      68.490  40.950  41.310  1.00  0.00           C
ATOM   3045  HB1 PHE A 845      67.560  40.410  41.580  1.00  0.00           H
ATOM   3046  HB2 PHE A 845      68.830  41.510  42.210  1.00  0.00           H
ATOM   3047  CG  PHE A 845      69.630  39.970  40.980  1.00  0.00           C
ATOM   3048  CD1 PHE A 845      69.420  38.840  40.180  1.00  0.00           C
ATOM   3049  HD1 PHE A 845      68.380  38.680  39.940  1.00  0.00           H
ATOM   3050  CE1 PHE A 845      70.480  38.000  39.860  1.00  0.00           C
ATOM   3051  HE1 PHE A 845      70.370  37.120  39.240  1.00  0.00           H
ATOM   3052  CZ  PHE A 845      71.810  38.370  40.150  1.00  0.00           C
ATOM   3053  HZ  PHE A 845      72.690  37.840  39.810  1.00  0.00           H
ATOM   3054  CD2 PHE A 845      70.970  40.290  41.380  1.00  0.00           C
ATOM   3055  HD2 PHE A 845      71.100  41.160  42.000  1.00  0.00           H
ATOM   3056  CE2 PHE A 845      72.080  39.570  40.890  1.00  0.00           C
ATOM   3057  HE2 PHE A 845      73.090  39.870  41.080  1.00  0.00           H
ATOM   3058  C   PHE A 845      67.980  41.420  38.800  1.00  0.00           C
ATOM   3059  O   PHE A 845      68.720  40.780  38.070  1.00  0.00           O
ATOM   3060  N   LYS A 846      66.770  41.740  38.280  1.00  0.00           N
ATOM   3061  HN  LYS A 846      66.150  42.170  38.920  1.00  0.00           H
ATOM   3062  CA  LYS A 846      66.230  41.230  37.020  1.00  0.00           C
ATOM   3063  HA  LYS A 846      66.360  40.160  37.090  1.00  0.00           H
ATOM   3064  CB  LYS A 846      64.690  41.590  36.850  1.00  0.00           C
ATOM   3065  HB1 LYS A 846      64.560  42.580  37.340  1.00  0.00           H
ATOM   3066  HB2 LYS A 846      64.190  40.800  37.460  1.00  0.00           H
ATOM   3067  CG  LYS A 846      64.170  41.530  35.460  1.00  0.00           C
ATOM   3068  HG1 LYS A 846      64.460  40.530  35.060  1.00  0.00           H
ATOM   3069  HG2 LYS A 846      64.790  42.280  34.920  1.00  0.00           H
ATOM   3070  CD  LYS A 846      62.650  41.870  35.240  1.00  0.00           C
ATOM   3071  HD1 LYS A 846      62.090  40.990  35.610  1.00  0.00           H
ATOM   3072  HD2 LYS A 846      62.390  42.100  34.180  1.00  0.00           H
ATOM   3073  CE  LYS A 846      62.160  43.010  36.070  1.00  0.00           C
ATOM   3074  HE1 LYS A 846      62.360  42.880  37.150  1.00  0.00           H
ATOM   3075  HE2 LYS A 846      61.080  43.100  35.850  1.00  0.00           H
ATOM   3076  NZ  LYS A 846      62.790  44.240  35.650  1.00  0.00           N
ATOM   3077  HZ1 LYS A 846      63.660  44.440  36.190  1.00  0.00           H
ATOM   3078  HZ2 LYS A 846      62.090  45.010  35.760  1.00  0.00           H
ATOM   3079  HZ3 LYS A 846      62.960  44.180  34.620  1.00  0.00           H
ATOM   3080  C   LYS A 846      67.070  41.560  35.820  1.00  0.00           C
ATOM   3081  O   LYS A 846      67.210  40.770  34.920  1.00  0.00           O
ATOM   3082  N   THR A 847      67.730  42.710  35.920  1.00  0.00           N
ATOM   3083  HN  THR A 847      67.540  43.310  36.690  1.00  0.00           H
ATOM   3084  CA  THR A 847      68.440  43.500  34.920  1.00  0.00           C
ATOM   3085  HA  THR A 847      68.250  43.090  33.930  1.00  0.00           H
ATOM   3086  CB  THR A 847      68.070  45.020  34.880  1.00  0.00           C
ATOM   3087  HB  THR A 847      68.650  45.760  34.290  1.00  0.00           H
ATOM   3088  OG1 THR A 847      67.830  45.510  36.230  1.00  0.00           O
ATOM   3089  HG1 THR A 847      68.520  46.140  36.420  1.00  0.00           H
ATOM   3090  CG2 THR A 847      66.700  45.070  34.060  1.00  0.00           C
ATOM   3091 HG21 THR A 847      66.930  44.620  33.070  1.00  0.00           H
ATOM   3092 HG22 THR A 847      66.360  46.100  33.820  1.00  0.00           H
ATOM   3093 HG23 THR A 847      65.850  44.550  34.570  1.00  0.00           H
ATOM   3094  C   THR A 847      69.980  43.280  35.010  1.00  0.00           C
ATOM   3095  O   THR A 847      70.710  44.060  34.410  1.00  0.00           O
ATOM   3096  N   LYS A 848      70.510  42.250  35.740  1.00  0.00           N
ATOM   3097  HN  LYS A 848      69.980  41.540  36.200  1.00  0.00           H
ATOM   3098  CA  LYS A 848      71.910  42.000  35.910  1.00  0.00           C
ATOM   3099  HA  LYS A 848      72.380  42.980  35.870  1.00  0.00           H
ATOM   3100  CB  LYS A 848      72.310  41.420  37.350  1.00  0.00           C
ATOM   3101  HB1 LYS A 848      73.400  41.280  37.400  1.00  0.00           H
ATOM   3102  HB2 LYS A 848      71.590  40.580  37.490  1.00  0.00           H
ATOM   3103  CG  LYS A 848      71.980  42.400  38.470  1.00  0.00           C
ATOM   3104  HG1 LYS A 848      72.520  41.980  39.360  1.00  0.00           H
ATOM   3105  HG2 LYS A 848      70.890  42.480  38.650  1.00  0.00           H
ATOM   3106  CD  LYS A 848      72.550  43.810  38.200  1.00  0.00           C
ATOM   3107  HD1 LYS A 848      72.070  44.340  37.360  1.00  0.00           H
ATOM   3108  HD2 LYS A 848      73.590  43.680  37.820  1.00  0.00           H
ATOM   3109  CE  LYS A 848      72.610  44.730  39.410  1.00  0.00           C
ATOM   3110  HE1 LYS A 848      73.050  45.720  39.160  1.00  0.00           H
ATOM   3111  HE2 LYS A 848      73.100  44.270  40.290  1.00  0.00           H
ATOM   3112  NZ  LYS A 848      71.170  45.020  39.800  1.00  0.00           N
ATOM   3113  HZ1 LYS A 848      70.720  44.390  40.490  1.00  0.00           H
ATOM   3114  HZ2 LYS A 848      70.600  45.180  38.950  1.00  0.00           H
ATOM   3115  HZ3 LYS A 848      71.340  45.960  40.220  1.00  0.00           H
ATOM   3116  C   LYS A 848      72.510  41.240  34.730  1.00  0.00           C
ATOM   3117  O   LYS A 848      71.760  40.950  33.830  1.00  0.00           O
ATOM   3118  N   ARG A 849      73.800  40.870  34.710  1.00  0.00           N
ATOM   3119  HN  ARG A 849      74.420  41.170  35.440  1.00  0.00           H
ATOM   3120  CA  ARG A 849      74.400  40.090  33.620  1.00  0.00           C
ATOM   3121  HA  ARG A 849      73.640  39.950  32.860  1.00  0.00           H
ATOM   3122  CB  ARG A 849      75.720  40.780  33.160  1.00  0.00           C
ATOM   3123  HB1 ARG A 849      76.290  40.270  32.350  1.00  0.00           H
ATOM   3124  HB2 ARG A 849      76.410  40.800  34.040  1.00  0.00           H
ATOM   3125  CG  ARG A 849      75.590  42.260  32.730  1.00  0.00           C
ATOM   3126  HG1 ARG A 849      76.600  42.550  32.370  1.00  0.00           H
ATOM   3127  HG2 ARG A 849      75.370  42.900  33.620  1.00  0.00           H
ATOM   3128  CD  ARG A 849      74.450  42.590  31.760  1.00  0.00           C
ATOM   3129  HD1 ARG A 849      74.320  43.650  31.470  1.00  0.00           H
ATOM   3130  HD2 ARG A 849      73.490  42.250  32.190  1.00  0.00           H
ATOM   3131  NE  ARG A 849      74.760  41.910  30.530  1.00  0.00           N
ATOM   3132  HE  ARG A 849      75.680  41.780  30.190  1.00  0.00           H
ATOM   3133  CZ  ARG A 849      73.840  41.160  29.920  1.00  0.00           C
ATOM   3134  NH1 ARG A 849      74.290  40.450  28.870  1.00  0.00           N
ATOM   3135 HH11 ARG A 849      75.260  40.520  28.640  1.00  0.00           H
ATOM   3136 HH12 ARG A 849      73.780  39.680  28.480  1.00  0.00           H
ATOM   3137  NH2 ARG A 849      72.600  41.080  30.290  1.00  0.00           N
ATOM   3138 HH21 ARG A 849      72.170  41.620  31.010  1.00  0.00           H
ATOM   3139 HH22 ARG A 849      72.090  40.440  29.710  1.00  0.00           H
ATOM   3140  C   ARG A 849      74.830  38.690  34.080  1.00  0.00           C
ATOM   3141  O   ARG A 849      75.530  38.000  33.330  1.00  0.00           O
ATOM   3142  N   TYR A 850      74.320  38.300  35.310  1.00  0.00           N
ATOM   3143  HN  TYR A 850      73.790  39.000  35.780  1.00  0.00           H
ATOM   3144  CA  TYR A 850      74.660  37.010  35.930  1.00  0.00           C
ATOM   3145  HA  TYR A 850      75.350  36.560  35.230  1.00  0.00           H
ATOM   3146  CB  TYR A 850      75.150  37.250  37.400  1.00  0.00           C
ATOM   3147  HB1 TYR A 850      75.060  36.340  38.030  1.00  0.00           H
ATOM   3148  HB2 TYR A 850      74.540  38.080  37.820  1.00  0.00           H
ATOM   3149  CG  TYR A 850      76.590  37.710  37.300  1.00  0.00           C
ATOM   3150  CD1 TYR A 850      77.010  38.990  37.620  1.00  0.00           C
ATOM   3151  HD1 TYR A 850      76.230  39.680  37.910  1.00  0.00           H
ATOM   3152  CE1 TYR A 850      78.350  39.390  37.310  1.00  0.00           C
ATOM   3153  HE1 TYR A 850      78.600  40.440  37.390  1.00  0.00           H
ATOM   3154  CZ  TYR A 850      79.320  38.460  36.960  1.00  0.00           C
ATOM   3155  OH  TYR A 850      80.680  38.890  36.790  1.00  0.00           O
ATOM   3156  HH  TYR A 850      81.230  38.110  36.810  1.00  0.00           H
ATOM   3157  CD2 TYR A 850      77.620  36.770  37.110  1.00  0.00           C
ATOM   3158  HD2 TYR A 850      77.330  35.730  37.030  1.00  0.00           H
ATOM   3159  CE2 TYR A 850      78.990  37.110  37.070  1.00  0.00           C
ATOM   3160  HE2 TYR A 850      79.680  36.320  36.800  1.00  0.00           H
ATOM   3161  C   TYR A 850      73.530  36.060  35.880  1.00  0.00           C
ATOM   3162  O   TYR A 850      72.400  36.390  36.090  1.00  0.00           O
ATOM   3163  N   PHE A 851      73.870  34.890  35.400  1.00  0.00           N
ATOM   3164  HN  PHE A 851      74.830  34.640  35.330  1.00  0.00           H
ATOM   3165  CA  PHE A 851      72.950  33.760  35.190  1.00  0.00           C
ATOM   3166  HA  PHE A 851      73.580  32.970  34.830  1.00  0.00           H
ATOM   3167  CB  PHE A 851      72.110  33.350  36.450  1.00  0.00           C
ATOM   3168  HB1 PHE A 851      71.640  32.360  36.270  1.00  0.00           H
ATOM   3169  HB2 PHE A 851      71.330  34.130  36.550  1.00  0.00           H
ATOM   3170  CG  PHE A 851      72.970  33.370  37.660  1.00  0.00           C
ATOM   3171  CD1 PHE A 851      72.450  33.870  38.870  1.00  0.00           C
ATOM   3172  HD1 PHE A 851      71.470  34.300  38.930  1.00  0.00           H
ATOM   3173  CE1 PHE A 851      73.250  33.830  39.990  1.00  0.00           C
ATOM   3174  HE1 PHE A 851      72.960  34.390  40.870  1.00  0.00           H
ATOM   3175  CZ  PHE A 851      74.580  33.370  39.960  1.00  0.00           C
ATOM   3176  HZ  PHE A 851      75.180  33.260  40.850  1.00  0.00           H
ATOM   3177  CD2 PHE A 851      74.230  32.810  37.650  1.00  0.00           C
ATOM   3178  HD2 PHE A 851      74.540  32.420  36.680  1.00  0.00           H
ATOM   3179  CE2 PHE A 851      75.050  32.810  38.770  1.00  0.00           C
ATOM   3180  HE2 PHE A 851      76.030  32.340  38.770  1.00  0.00           H
ATOM   3181  C   PHE A 851      71.900  34.080  34.020  1.00  0.00           C
ATOM   3182  O   PHE A 851      71.670  35.190  33.630  1.00  0.00           O
ATOM   3183  N   PRO A 852      71.190  33.050  33.450  1.00  0.00           N
ATOM   3184  CD  PRO A 852      71.670  31.700  33.390  1.00  0.00           C
ATOM   3185  HD1 PRO A 852      71.510  30.980  34.230  1.00  0.00           H
ATOM   3186  HD2 PRO A 852      72.740  31.670  33.090  1.00  0.00           H
ATOM   3187  CA  PRO A 852      70.080  33.290  32.490  1.00  0.00           C
ATOM   3188  HA  PRO A 852      70.510  33.700  31.580  1.00  0.00           H
ATOM   3189  CB  PRO A 852      69.510  31.900  32.110  1.00  0.00           C
ATOM   3190  HB1 PRO A 852      69.010  31.950  31.110  1.00  0.00           H
ATOM   3191  HB2 PRO A 852      68.960  31.480  32.970  1.00  0.00           H
ATOM   3192  CG  PRO A 852      70.820  31.100  32.150  1.00  0.00           C
ATOM   3193  HG1 PRO A 852      70.660  30.000  32.270  1.00  0.00           H
ATOM   3194  HG2 PRO A 852      71.500  31.310  31.300  1.00  0.00           H
ATOM   3195  C   PRO A 852      68.970  34.110  32.990  1.00  0.00           C
ATOM   3196  O   PRO A 852      68.730  34.180  34.180  1.00  0.00           O
ATOM   3197  N   THR A 853      68.180  34.870  32.100  1.00  0.00           N
ATOM   3198  HN  THR A 853      68.310  34.740  31.120  1.00  0.00           H
ATOM   3199  CA  THR A 853      67.200  35.920  32.390  1.00  0.00           C
ATOM   3200  HA  THR A 853      67.720  36.680  32.960  1.00  0.00           H
ATOM   3201  CB  THR A 853      66.520  36.600  31.220  1.00  0.00           C
ATOM   3202  HB  THR A 853      67.280  37.220  30.680  1.00  0.00           H
ATOM   3203  OG1 THR A 853      65.290  37.300  31.430  1.00  0.00           O
ATOM   3204  HG1 THR A 853      65.480  38.070  31.970  1.00  0.00           H
ATOM   3205  CG2 THR A 853      66.160  35.530  30.130  1.00  0.00           C
ATOM   3206 HG21 THR A 853      65.610  36.020  29.300  1.00  0.00           H
ATOM   3207 HG22 THR A 853      65.600  34.720  30.650  1.00  0.00           H
ATOM   3208 HG23 THR A 853      67.070  35.090  29.650  1.00  0.00           H
ATOM   3209  C   THR A 853      66.080  35.530  33.400  1.00  0.00           C
ATOM   3210  O   THR A 853      65.760  36.400  34.240  1.00  0.00           O
ATOM   3211  N   LYS A 854      65.570  34.290  33.440  1.00  0.00           N
ATOM   3212  HN  LYS A 854      65.740  33.650  32.700  1.00  0.00           H
ATOM   3213  CA  LYS A 854      64.600  33.850  34.350  1.00  0.00           C
ATOM   3214  HA  LYS A 854      63.930  34.660  34.560  1.00  0.00           H
ATOM   3215  CB  LYS A 854      63.710  32.630  33.900  1.00  0.00           C
ATOM   3216  HB1 LYS A 854      62.960  32.340  34.660  1.00  0.00           H
ATOM   3217  HB2 LYS A 854      64.440  31.800  33.840  1.00  0.00           H
ATOM   3218  CG  LYS A 854      62.880  32.910  32.630  1.00  0.00           C
ATOM   3219  HG1 LYS A 854      63.380  33.480  31.820  1.00  0.00           H
ATOM   3220  HG2 LYS A 854      61.930  33.460  32.820  1.00  0.00           H
ATOM   3221  CD  LYS A 854      62.280  31.580  32.020  1.00  0.00           C
ATOM   3222  HD1 LYS A 854      61.480  31.840  31.300  1.00  0.00           H
ATOM   3223  HD2 LYS A 854      61.830  30.970  32.840  1.00  0.00           H
ATOM   3224  CE  LYS A 854      63.370  30.810  31.250  1.00  0.00           C
ATOM   3225  HE1 LYS A 854      64.220  30.500  31.900  1.00  0.00           H
ATOM   3226  HE2 LYS A 854      63.650  31.320  30.300  1.00  0.00           H
ATOM   3227  NZ  LYS A 854      62.790  29.590  30.670  1.00  0.00           N
ATOM   3228  HZ1 LYS A 854      63.510  28.920  30.330  1.00  0.00           H
ATOM   3229  HZ2 LYS A 854      62.120  29.910  29.940  1.00  0.00           H
ATOM   3230  HZ3 LYS A 854      62.250  29.240  31.480  1.00  0.00           H
ATOM   3231  C   LYS A 854      65.190  33.540  35.660  1.00  0.00           C
ATOM   3232  O   LYS A 854      64.420  33.680  36.630  1.00  0.00           O
ATOM   3233  N   VAL A 855      66.490  33.230  35.870  1.00  0.00           N
ATOM   3234  HN  VAL A 855      67.080  33.290  35.080  1.00  0.00           H
ATOM   3235  CA  VAL A 855      67.040  33.220  37.270  1.00  0.00           C
ATOM   3236  HA  VAL A 855      66.380  32.670  37.920  1.00  0.00           H
ATOM   3237  CB  VAL A 855      68.400  32.590  37.240  1.00  0.00           C
ATOM   3238  HB  VAL A 855      69.110  33.230  36.680  1.00  0.00           H
ATOM   3239  CG1 VAL A 855      68.980  32.330  38.690  1.00  0.00           C
ATOM   3240 HG11 VAL A 855      68.350  31.600  39.250  1.00  0.00           H
ATOM   3241 HG12 VAL A 855      69.000  33.300  39.230  1.00  0.00           H
ATOM   3242 HG13 VAL A 855      69.980  31.870  38.570  1.00  0.00           H
ATOM   3243  CG2 VAL A 855      68.270  31.150  36.560  1.00  0.00           C
ATOM   3244 HG21 VAL A 855      69.150  30.490  36.690  1.00  0.00           H
ATOM   3245 HG22 VAL A 855      68.140  31.230  35.450  1.00  0.00           H
ATOM   3246 HG23 VAL A 855      67.480  30.610  37.110  1.00  0.00           H
ATOM   3247  C   VAL A 855      67.070  34.600  37.810  1.00  0.00           C
ATOM   3248  O   VAL A 855      66.670  34.880  38.920  1.00  0.00           O
ATOM   3249  N   ARG A 856      67.590  35.570  36.950  1.00  0.00           N
ATOM   3250  HN  ARG A 856      68.040  35.400  36.080  1.00  0.00           H
ATOM   3251  CA  ARG A 856      67.630  37.030  37.390  1.00  0.00           C
ATOM   3252  HA  ARG A 856      68.160  37.250  38.300  1.00  0.00           H
ATOM   3253  CB  ARG A 856      68.010  37.940  36.130  1.00  0.00           C
ATOM   3254  HB1 ARG A 856      68.070  39.010  36.450  1.00  0.00           H
ATOM   3255  HB2 ARG A 856      67.250  37.850  35.330  1.00  0.00           H
ATOM   3256  CG  ARG A 856      69.310  37.610  35.500  1.00  0.00           C
ATOM   3257  HG1 ARG A 856      69.320  36.590  35.050  1.00  0.00           H
ATOM   3258  HG2 ARG A 856      70.140  37.590  36.250  1.00  0.00           H
ATOM   3259  CD  ARG A 856      69.670  38.700  34.440  1.00  0.00           C
ATOM   3260  HD1 ARG A 856      70.130  39.530  35.010  1.00  0.00           H
ATOM   3261  HD2 ARG A 856      68.830  38.970  33.770  1.00  0.00           H
ATOM   3262  NE  ARG A 856      70.790  38.110  33.650  1.00  0.00           N
ATOM   3263  HE  ARG A 856      71.230  37.300  34.040  1.00  0.00           H
ATOM   3264  CZ  ARG A 856      70.940  38.150  32.300  1.00  0.00           C
ATOM   3265  NH1 ARG A 856      70.340  38.950  31.500  1.00  0.00           N
ATOM   3266 HH11 ARG A 856      69.740  39.700  31.790  1.00  0.00           H
ATOM   3267 HH12 ARG A 856      70.620  39.080  30.550  1.00  0.00           H
ATOM   3268  NH2 ARG A 856      71.730  37.240  31.810  1.00  0.00           N
ATOM   3269 HH21 ARG A 856      71.790  37.260  30.810  1.00  0.00           H
ATOM   3270 HH22 ARG A 856      72.000  36.510  32.440  1.00  0.00           H
ATOM   3271  C   ARG A 856      66.270  37.520  37.760  1.00  0.00           C
ATOM   3272  O   ARG A 856      66.100  38.150  38.810  1.00  0.00           O
ATOM   3273  N   SER A 857      65.210  37.140  36.980  1.00  0.00           N
ATOM   3274  HN  SER A 857      65.370  36.680  36.110  1.00  0.00           H
ATOM   3275  CA  SER A 857      63.890  37.540  37.160  1.00  0.00           C
ATOM   3276  HA  SER A 857      63.930  38.570  37.480  1.00  0.00           H
ATOM   3277  CB  SER A 857      63.120  37.110  35.900  1.00  0.00           C
ATOM   3278  HB1 SER A 857      63.340  36.060  35.600  1.00  0.00           H
ATOM   3279  HB2 SER A 857      63.500  37.810  35.120  1.00  0.00           H
ATOM   3280  OG  SER A 857      61.690  37.370  35.950  1.00  0.00           O
ATOM   3281  HG1 SER A 857      61.220  36.720  36.440  1.00  0.00           H
ATOM   3282  C   SER A 857      63.290  36.900  38.410  1.00  0.00           C
ATOM   3283  O   SER A 857      62.520  37.530  39.160  1.00  0.00           O
ATOM   3284  N   THR A 858      63.640  35.680  38.690  1.00  0.00           N
ATOM   3285  HN  THR A 858      64.110  35.190  37.960  1.00  0.00           H
ATOM   3286  CA  THR A 858      63.250  34.940  39.880  1.00  0.00           C
ATOM   3287  HA  THR A 858      62.170  35.020  39.880  1.00  0.00           H
ATOM   3288  CB  THR A 858      63.660  33.430  39.920  1.00  0.00           C
ATOM   3289  HB  THR A 858      64.760  33.390  39.860  1.00  0.00           H
ATOM   3290  OG1 THR A 858      63.020  32.760  38.860  1.00  0.00           O
ATOM   3291  HG1 THR A 858      63.450  33.190  38.100  1.00  0.00           H
ATOM   3292  CG2 THR A 858      63.120  32.760  41.160  1.00  0.00           C
ATOM   3293 HG21 THR A 858      63.330  31.680  41.060  1.00  0.00           H
ATOM   3294 HG22 THR A 858      62.010  32.750  41.310  1.00  0.00           H
ATOM   3295 HG23 THR A 858      63.690  33.150  42.050  1.00  0.00           H
ATOM   3296  C   THR A 858      63.650  35.680  41.150  1.00  0.00           C
ATOM   3297  O   THR A 858      62.890  35.810  42.060  1.00  0.00           O
ATOM   3298  N   ILE A 859      64.910  36.180  41.210  1.00  0.00           N
ATOM   3299  HN  ILE A 859      65.440  36.250  40.370  1.00  0.00           H
ATOM   3300  CA  ILE A 859      65.460  36.890  42.380  1.00  0.00           C
ATOM   3301  HA  ILE A 859      65.110  36.280  43.200  1.00  0.00           H
ATOM   3302  CB  ILE A 859      66.990  36.990  42.390  1.00  0.00           C
ATOM   3303  HB  ILE A 859      67.180  37.340  41.360  1.00  0.00           H
ATOM   3304  CG2 ILE A 859      67.510  38.050  43.360  1.00  0.00           C
ATOM   3305 HG21 ILE A 859      68.610  38.200  43.410  1.00  0.00           H
ATOM   3306 HG22 ILE A 859      67.220  37.620  44.350  1.00  0.00           H
ATOM   3307 HG23 ILE A 859      67.000  39.030  43.240  1.00  0.00           H
ATOM   3308  CG1 ILE A 859      67.610  35.540  42.690  1.00  0.00           C
ATOM   3309 HG11 ILE A 859      67.320  34.840  41.890  1.00  0.00           H
ATOM   3310 HG12 ILE A 859      67.300  35.190  43.700  1.00  0.00           H
ATOM   3311  CD  ILE A 859      69.110  35.510  42.500  1.00  0.00           C
ATOM   3312  HD1 ILE A 859      69.480  34.620  41.950  1.00  0.00           H
ATOM   3313  HD2 ILE A 859      69.720  35.640  43.410  1.00  0.00           H
ATOM   3314  HD3 ILE A 859      69.350  36.350  41.810  1.00  0.00           H
ATOM   3315  C   ILE A 859      64.680  38.210  42.590  1.00  0.00           C
ATOM   3316  O   ILE A 859      64.460  38.610  43.760  1.00  0.00           O
ATOM   3317  N   SER A 860      64.310  38.880  41.480  1.00  0.00           N
ATOM   3318  HN  SER A 860      64.590  38.440  40.630  1.00  0.00           H
ATOM   3319  CA  SER A 860      63.500  40.070  41.480  1.00  0.00           C
ATOM   3320  HA  SER A 860      63.860  40.810  42.170  1.00  0.00           H
ATOM   3321  CB  SER A 860      63.320  40.620  40.060  1.00  0.00           C
ATOM   3322  HB1 SER A 860      63.110  39.820  39.310  1.00  0.00           H
ATOM   3323  HB2 SER A 860      64.360  40.950  39.820  1.00  0.00           H
ATOM   3324  OG  SER A 860      62.410  41.720  39.870  1.00  0.00           O
ATOM   3325  HG1 SER A 860      62.870  42.540  40.090  1.00  0.00           H
ATOM   3326  C   SER A 860      62.060  39.730  42.040  1.00  0.00           C
ATOM   3327  O   SER A 860      61.570  40.510  42.870  1.00  0.00           O
ATOM   3328  N   ASP A 861      61.440  38.560  41.740  1.00  0.00           N
ATOM   3329  HN  ASP A 861      61.800  37.910  41.070  1.00  0.00           H
ATOM   3330  CA  ASP A 861      60.110  38.150  42.170  1.00  0.00           C
ATOM   3331  HA  ASP A 861      59.520  39.000  41.890  1.00  0.00           H
ATOM   3332  CB  ASP A 861      59.620  36.900  41.400  1.00  0.00           C
ATOM   3333  HB1 ASP A 861      58.710  36.390  41.770  1.00  0.00           H
ATOM   3334  HB2 ASP A 861      60.350  36.080  41.570  1.00  0.00           H
ATOM   3335  CG  ASP A 861      59.370  37.130  39.930  1.00  0.00           C
ATOM   3336  OD1 ASP A 861      59.400  36.150  39.240  1.00  0.00           O
ATOM   3337  OD2 ASP A 861      59.120  38.260  39.440  1.00  0.00           O
ATOM   3338  C   ASP A 861      59.960  37.980  43.680  1.00  0.00           C
ATOM   3339  O   ASP A 861      58.930  38.300  44.310  1.00  0.00           O
ATOM   3340  N   PHE A 862      61.060  37.320  44.170  1.00  0.00           N
ATOM   3341  HN  PHE A 862      61.730  37.110  43.460  1.00  0.00           H
ATOM   3342  CA  PHE A 862      61.280  36.810  45.490  1.00  0.00           C
ATOM   3343  HA  PHE A 862      60.330  36.530  45.910  1.00  0.00           H
ATOM   3344  CB  PHE A 862      62.040  35.440  45.270  1.00  0.00           C
ATOM   3345  HB1 PHE A 862      62.690  35.180  46.130  1.00  0.00           H
ATOM   3346  HB2 PHE A 862      62.790  35.480  44.440  1.00  0.00           H
ATOM   3347  CG  PHE A 862      61.060  34.340  45.030  1.00  0.00           C
ATOM   3348  CD1 PHE A 862      60.650  33.940  43.710  1.00  0.00           C
ATOM   3349  HD1 PHE A 862      61.010  34.440  42.820  1.00  0.00           H
ATOM   3350  CE1 PHE A 862      59.790  32.860  43.460  1.00  0.00           C
ATOM   3351  HE1 PHE A 862      59.570  32.700  42.420  1.00  0.00           H
ATOM   3352  CZ  PHE A 862      59.380  32.150  44.570  1.00  0.00           C
ATOM   3353  HZ  PHE A 862      58.830  31.230  44.430  1.00  0.00           H
ATOM   3354  CD2 PHE A 862      60.500  33.710  46.130  1.00  0.00           C
ATOM   3355  HD2 PHE A 862      60.640  34.070  47.140  1.00  0.00           H
ATOM   3356  CE2 PHE A 862      59.750  32.530  45.880  1.00  0.00           C
ATOM   3357  HE2 PHE A 862      59.400  32.130  46.820  1.00  0.00           H
ATOM   3358  C   PHE A 862      61.970  37.720  46.570  1.00  0.00           C
ATOM   3359  O   PHE A 862      62.290  37.270  47.660  1.00  0.00           O
ATOM   3360  N   ALA A 863      62.080  39.000  46.210  1.00  0.00           N
ATOM   3361  HN  ALA A 863      61.660  39.280  45.350  1.00  0.00           H
ATOM   3362  CA  ALA A 863      62.820  40.030  46.970  1.00  0.00           C
ATOM   3363  HA  ALA A 863      63.880  39.880  46.830  1.00  0.00           H
ATOM   3364  CB  ALA A 863      62.440  41.400  46.280  1.00  0.00           C
ATOM   3365  HB1 ALA A 863      61.340  41.470  46.120  1.00  0.00           H
ATOM   3366  HB2 ALA A 863      62.910  41.340  45.280  1.00  0.00           H
ATOM   3367  HB3 ALA A 863      62.800  42.250  46.890  1.00  0.00           H
ATOM   3368  C   ALA A 863      62.630  40.100  48.490  1.00  0.00           C
ATOM   3369  O   ALA A 863      63.580  39.820  49.300  1.00  0.00           O
ATOM   3370  N   VAL A 864      61.390  40.410  48.870  1.00  0.00           N
ATOM   3371  HN  VAL A 864      60.700  40.390  48.170  1.00  0.00           H
ATOM   3372  CA  VAL A 864      60.890  40.540  50.250  1.00  0.00           C
ATOM   3373  HA  VAL A 864      61.560  41.290  50.650  1.00  0.00           H
ATOM   3374  CB  VAL A 864      59.510  41.250  50.350  1.00  0.00           C
ATOM   3375  HB  VAL A 864      58.840  40.710  49.650  1.00  0.00           H
ATOM   3376  CG1 VAL A 864      58.860  40.970  51.690  1.00  0.00           C
ATOM   3377 HG11 VAL A 864      59.400  41.390  52.560  1.00  0.00           H
ATOM   3378 HG12 VAL A 864      58.850  39.870  51.910  1.00  0.00           H
ATOM   3379 HG13 VAL A 864      57.780  41.190  51.870  1.00  0.00           H
ATOM   3380  CG2 VAL A 864      59.600  42.780  50.050  1.00  0.00           C
ATOM   3381 HG21 VAL A 864      58.740  43.390  50.400  1.00  0.00           H
ATOM   3382 HG22 VAL A 864      59.770  43.010  48.980  1.00  0.00           H
ATOM   3383 HG23 VAL A 864      60.470  43.220  50.570  1.00  0.00           H
ATOM   3384  C   VAL A 864      61.130  39.320  51.100  1.00  0.00           C
ATOM   3385  O   VAL A 864      61.690  39.410  52.200  1.00  0.00           O
ATOM   3386  N   PHE A 865      60.920  38.110  50.590  1.00  0.00           N
ATOM   3387  HN  PHE A 865      60.580  38.150  49.660  1.00  0.00           H
ATOM   3388  CA  PHE A 865      61.340  36.840  51.110  1.00  0.00           C
ATOM   3389  HA  PHE A 865      60.890  36.790  52.100  1.00  0.00           H
ATOM   3390  CB  PHE A 865      60.750  35.680  50.220  1.00  0.00           C
ATOM   3391  HB1 PHE A 865      60.990  35.880  49.150  1.00  0.00           H
ATOM   3392  HB2 PHE A 865      59.630  35.710  50.200  1.00  0.00           H
ATOM   3393  CG  PHE A 865      61.150  34.330  50.670  1.00  0.00           C
ATOM   3394  CD1 PHE A 865      60.860  33.810  51.910  1.00  0.00           C
ATOM   3395  HD1 PHE A 865      60.180  34.430  52.480  1.00  0.00           H
ATOM   3396  CE1 PHE A 865      61.260  32.540  52.330  1.00  0.00           C
ATOM   3397  HE1 PHE A 865      60.870  32.330  53.320  1.00  0.00           H
ATOM   3398  CZ  PHE A 865      62.110  31.770  51.540  1.00  0.00           C
ATOM   3399  HZ  PHE A 865      62.510  30.840  51.920  1.00  0.00           H
ATOM   3400  CD2 PHE A 865      61.860  33.470  49.790  1.00  0.00           C
ATOM   3401  HD2 PHE A 865      62.170  33.750  48.790  1.00  0.00           H
ATOM   3402  CE2 PHE A 865      62.400  32.190  50.240  1.00  0.00           C
ATOM   3403  HE2 PHE A 865      63.070  31.700  49.550  1.00  0.00           H
ATOM   3404  C   PHE A 865      62.890  36.740  51.250  1.00  0.00           C
ATOM   3405  O   PHE A 865      63.330  36.680  52.430  1.00  0.00           O
ATOM   3406  N   LEU A 866      63.650  36.930  50.180  1.00  0.00           N
ATOM   3407  HN  LEU A 866      63.170  36.980  49.320  1.00  0.00           H
ATOM   3408  CA  LEU A 866      65.060  36.930  50.310  1.00  0.00           C
ATOM   3409  HA  LEU A 866      65.220  36.010  50.870  1.00  0.00           H
ATOM   3410  CB  LEU A 866      65.750  36.850  48.890  1.00  0.00           C
ATOM   3411  HB1 LEU A 866      66.850  36.800  49.010  1.00  0.00           H
ATOM   3412  HB2 LEU A 866      65.540  37.820  48.400  1.00  0.00           H
ATOM   3413  CG  LEU A 866      65.340  35.620  48.070  1.00  0.00           C
ATOM   3414  HG  LEU A 866      64.240  35.650  48.200  1.00  0.00           H
ATOM   3415  CD1 LEU A 866      65.750  35.820  46.620  1.00  0.00           C
ATOM   3416 HD11 LEU A 866      65.390  36.790  46.220  1.00  0.00           H
ATOM   3417 HD12 LEU A 866      65.260  34.970  46.070  1.00  0.00           H
ATOM   3418 HD13 LEU A 866      66.850  35.720  46.610  1.00  0.00           H
ATOM   3419  CD2 LEU A 866      65.770  34.270  48.700  1.00  0.00           C
ATOM   3420 HD21 LEU A 866      66.800  34.420  49.080  1.00  0.00           H
ATOM   3421 HD22 LEU A 866      65.760  33.470  47.930  1.00  0.00           H
ATOM   3422 HD23 LEU A 866      65.100  33.870  49.480  1.00  0.00           H
ATOM   3423  C   LEU A 866      65.660  37.900  51.220  1.00  0.00           C
ATOM   3424  O   LEU A 866      66.630  37.610  51.900  1.00  0.00           O
ATOM   3425  N   THR A 867      65.100  39.120  51.390  1.00  0.00           N
ATOM   3426  HN  THR A 867      64.430  39.420  50.730  1.00  0.00           H
ATOM   3427  CA  THR A 867      65.530  40.070  52.380  1.00  0.00           C
ATOM   3428  HA  THR A 867      66.610  40.210  52.300  1.00  0.00           H
ATOM   3429  CB  THR A 867      64.860  41.390  51.990  1.00  0.00           C
ATOM   3430  HB  THR A 867      63.780  41.230  51.790  1.00  0.00           H
ATOM   3431  OG1 THR A 867      65.390  41.900  50.750  1.00  0.00           O
ATOM   3432  HG1 THR A 867      65.570  41.160  50.170  1.00  0.00           H
ATOM   3433  CG2 THR A 867      64.950  42.550  53.030  1.00  0.00           C
ATOM   3434 HG21 THR A 867      64.920  43.570  52.570  1.00  0.00           H
ATOM   3435 HG22 THR A 867      65.870  42.570  53.650  1.00  0.00           H
ATOM   3436 HG23 THR A 867      64.100  42.510  53.750  1.00  0.00           H
ATOM   3437  C   THR A 867      65.240  39.730  53.810  1.00  0.00           C
ATOM   3438  O   THR A 867      66.120  39.850  54.630  1.00  0.00           O
ATOM   3439  N   ILE A 868      63.990  39.230  54.120  1.00  0.00           N
ATOM   3440  HN  ILE A 868      63.290  39.160  53.420  1.00  0.00           H
ATOM   3441  CA  ILE A 868      63.600  38.700  55.410  1.00  0.00           C
ATOM   3442  HA  ILE A 868      63.820  39.410  56.200  1.00  0.00           H
ATOM   3443  CB  ILE A 868      62.020  38.400  55.420  1.00  0.00           C
ATOM   3444  HB  ILE A 868      61.790  37.800  54.510  1.00  0.00           H
ATOM   3445  CG2 ILE A 868      61.640  37.650  56.750  1.00  0.00           C
ATOM   3446 HG21 ILE A 868      60.560  37.450  56.900  1.00  0.00           H
ATOM   3447 HG22 ILE A 868      62.060  38.190  57.640  1.00  0.00           H
ATOM   3448 HG23 ILE A 868      62.100  36.640  56.790  1.00  0.00           H
ATOM   3449  CG1 ILE A 868      61.180  39.680  55.380  1.00  0.00           C
ATOM   3450 HG11 ILE A 868      61.550  40.460  54.660  1.00  0.00           H
ATOM   3451 HG12 ILE A 868      61.210  40.200  56.360  1.00  0.00           H
ATOM   3452  CD  ILE A 868      59.750  39.290  54.960  1.00  0.00           C
ATOM   3453  HD1 ILE A 868      59.120  40.160  54.690  1.00  0.00           H
ATOM   3454  HD2 ILE A 868      59.130  38.920  55.800  1.00  0.00           H
ATOM   3455  HD3 ILE A 868      59.830  38.580  54.110  1.00  0.00           H
ATOM   3456  C   ILE A 868      64.400  37.500  55.790  1.00  0.00           C
ATOM   3457  O   ILE A 868      64.880  37.410  56.920  1.00  0.00           O
ATOM   3458  N   VAL A 869      64.750  36.580  54.850  1.00  0.00           N
ATOM   3459  HN  VAL A 869      64.370  36.700  53.940  1.00  0.00           H
ATOM   3460  CA  VAL A 869      65.620  35.470  55.200  1.00  0.00           C
ATOM   3461  HA  VAL A 869      65.090  34.880  55.930  1.00  0.00           H
ATOM   3462  CB  VAL A 869      65.900  34.420  54.080  1.00  0.00           C
ATOM   3463  HB  VAL A 869      66.200  34.990  53.170  1.00  0.00           H
ATOM   3464  CG1 VAL A 869      67.000  33.440  54.500  1.00  0.00           C
ATOM   3465 HG11 VAL A 869      66.600  32.730  55.260  1.00  0.00           H
ATOM   3466 HG12 VAL A 869      67.910  33.920  54.890  1.00  0.00           H
ATOM   3467 HG13 VAL A 869      67.210  32.760  53.640  1.00  0.00           H
ATOM   3468  CG2 VAL A 869      64.650  33.540  53.760  1.00  0.00           C
ATOM   3469 HG21 VAL A 869      64.900  32.710  53.060  1.00  0.00           H
ATOM   3470 HG22 VAL A 869      63.810  34.130  53.350  1.00  0.00           H
ATOM   3471 HG23 VAL A 869      64.420  32.960  54.680  1.00  0.00           H
ATOM   3472  C   VAL A 869      66.920  35.880  55.760  1.00  0.00           C
ATOM   3473  O   VAL A 869      67.410  35.310  56.780  1.00  0.00           O
ATOM   3474  N   ILE A 870      67.550  36.950  55.060  1.00  0.00           N
ATOM   3475  HN  ILE A 870      67.150  37.450  54.300  1.00  0.00           H
ATOM   3476  CA  ILE A 870      68.840  37.530  55.500  1.00  0.00           C
ATOM   3477  HA  ILE A 870      69.560  36.720  55.490  1.00  0.00           H
ATOM   3478  CB  ILE A 870      69.330  38.440  54.360  1.00  0.00           C
ATOM   3479  HB  ILE A 870      68.390  38.950  54.030  1.00  0.00           H
ATOM   3480  CG2 ILE A 870      70.290  39.540  54.790  1.00  0.00           C
ATOM   3481 HG21 ILE A 870      71.100  39.050  55.360  1.00  0.00           H
ATOM   3482 HG22 ILE A 870      69.750  40.250  55.470  1.00  0.00           H
ATOM   3483 HG23 ILE A 870      70.630  40.220  53.980  1.00  0.00           H
ATOM   3484  CG1 ILE A 870      69.850  37.500  53.160  1.00  0.00           C
ATOM   3485 HG11 ILE A 870      69.120  36.700  52.900  1.00  0.00           H
ATOM   3486 HG12 ILE A 870      70.780  37.050  53.550  1.00  0.00           H
ATOM   3487  CD  ILE A 870      69.980  38.340  51.850  1.00  0.00           C
ATOM   3488  HD1 ILE A 870      70.080  37.660  50.980  1.00  0.00           H
ATOM   3489  HD2 ILE A 870      70.870  38.970  52.050  1.00  0.00           H
ATOM   3490  HD3 ILE A 870      69.020  38.870  51.750  1.00  0.00           H
ATOM   3491  C   ILE A 870      68.850  38.130  56.860  1.00  0.00           C
ATOM   3492  O   ILE A 870      69.650  37.830  57.760  1.00  0.00           O
ATOM   3493  N   MET A 871      67.870  39.020  57.130  1.00  0.00           N
ATOM   3494  HN  MET A 871      67.230  39.250  56.400  1.00  0.00           H
ATOM   3495  CA  MET A 871      67.710  39.590  58.450  1.00  0.00           C
ATOM   3496  HA  MET A 871      68.630  40.090  58.710  1.00  0.00           H
ATOM   3497  CB  MET A 871      66.690  40.770  58.300  1.00  0.00           C
ATOM   3498  HB1 MET A 871      66.430  41.300  59.240  1.00  0.00           H
ATOM   3499  HB2 MET A 871      65.750  40.280  57.950  1.00  0.00           H
ATOM   3500  CG  MET A 871      66.950  41.820  57.260  1.00  0.00           C
ATOM   3501  HG1 MET A 871      66.100  42.530  57.280  1.00  0.00           H
ATOM   3502  HG2 MET A 871      67.000  41.370  56.240  1.00  0.00           H
ATOM   3503  SD  MET A 871      68.490  42.700  57.360  1.00  0.00           S
ATOM   3504  CE  MET A 871      68.530  43.360  55.690  1.00  0.00           C
ATOM   3505  HE1 MET A 871      67.830  44.230  55.660  1.00  0.00           H
ATOM   3506  HE2 MET A 871      68.220  42.540  55.000  1.00  0.00           H
ATOM   3507  HE3 MET A 871      69.580  43.670  55.460  1.00  0.00           H
ATOM   3508  C   MET A 871      67.390  38.540  59.570  1.00  0.00           C
ATOM   3509  O   MET A 871      67.920  38.680  60.690  1.00  0.00           O
ATOM   3510  N   VAL A 872      66.600  37.470  59.370  1.00  0.00           N
ATOM   3511  HN  VAL A 872      66.080  37.230  58.570  1.00  0.00           H
ATOM   3512  CA  VAL A 872      66.430  36.530  60.510  1.00  0.00           C
ATOM   3513  HA  VAL A 872      66.290  37.120  61.400  1.00  0.00           H
ATOM   3514  CB  VAL A 872      65.230  35.610  60.400  1.00  0.00           C
ATOM   3515  HB  VAL A 872      65.190  34.900  61.250  1.00  0.00           H
ATOM   3516  CG1 VAL A 872      63.990  36.430  60.400  1.00  0.00           C
ATOM   3517 HG11 VAL A 872      63.790  37.030  59.490  1.00  0.00           H
ATOM   3518 HG12 VAL A 872      63.880  37.090  61.280  1.00  0.00           H
ATOM   3519 HG13 VAL A 872      63.160  35.690  60.380  1.00  0.00           H
ATOM   3520  CG2 VAL A 872      65.190  34.680  59.120  1.00  0.00           C
ATOM   3521 HG21 VAL A 872      64.290  34.030  59.160  1.00  0.00           H
ATOM   3522 HG22 VAL A 872      66.050  33.980  59.070  1.00  0.00           H
ATOM   3523 HG23 VAL A 872      65.180  35.270  58.190  1.00  0.00           H
ATOM   3524  C   VAL A 872      67.640  35.620  60.730  1.00  0.00           C
ATOM   3525  O   VAL A 872      67.860  35.270  61.880  1.00  0.00           O
ATOM   3526  N   THR A 873      68.410  35.330  59.640  1.00  0.00           N
ATOM   3527  HN  THR A 873      68.110  35.520  58.710  1.00  0.00           H
ATOM   3528  CA  THR A 873      69.680  34.580  59.810  1.00  0.00           C
ATOM   3529  HA  THR A 873      69.470  33.650  60.320  1.00  0.00           H
ATOM   3530  CB  THR A 873      70.400  34.210  58.510  1.00  0.00           C
ATOM   3531  HB  THR A 873      71.220  34.890  58.230  1.00  0.00           H
ATOM   3532  OG1 THR A 873      69.480  33.860  57.470  1.00  0.00           O
ATOM   3533  HG1 THR A 873      68.810  34.540  57.350  1.00  0.00           H
ATOM   3534  CG2 THR A 873      71.220  32.880  58.770  1.00  0.00           C
ATOM   3535 HG21 THR A 873      71.970  33.070  59.580  1.00  0.00           H
ATOM   3536 HG22 THR A 873      71.770  32.500  57.890  1.00  0.00           H
ATOM   3537 HG23 THR A 873      70.460  32.180  59.170  1.00  0.00           H
ATOM   3538  C   THR A 873      70.770  35.320  60.580  1.00  0.00           C
ATOM   3539  O   THR A 873      71.490  34.760  61.350  1.00  0.00           O
ATOM   3540  N   ILE A 874      70.980  36.710  60.330  1.00  0.00           N
ATOM   3541  HN  ILE A 874      70.420  37.320  59.770  1.00  0.00           H
ATOM   3542  CA  ILE A 874      72.020  37.460  61.010  1.00  0.00           C
ATOM   3543  HA  ILE A 874      72.890  36.820  60.930  1.00  0.00           H
ATOM   3544  CB  ILE A 874      72.410  38.840  60.490  1.00  0.00           C
ATOM   3545  HB  ILE A 874      71.510  39.480  60.580  1.00  0.00           H
ATOM   3546  CG2 ILE A 874      73.560  39.470  61.260  1.00  0.00           C
ATOM   3547 HG21 ILE A 874      73.240  39.610  62.320  1.00  0.00           H
ATOM   3548 HG22 ILE A 874      73.800  40.440  60.790  1.00  0.00           H
ATOM   3549 HG23 ILE A 874      74.450  38.790  61.200  1.00  0.00           H
ATOM   3550  CG1 ILE A 874      72.760  38.780  58.970  1.00  0.00           C
ATOM   3551 HG11 ILE A 874      72.840  39.800  58.560  1.00  0.00           H
ATOM   3552 HG12 ILE A 874      71.910  38.220  58.520  1.00  0.00           H
ATOM   3553  CD  ILE A 874      74.020  37.900  58.610  1.00  0.00           C
ATOM   3554  HD1 ILE A 874      74.020  36.970  59.220  1.00  0.00           H
ATOM   3555  HD2 ILE A 874      74.970  38.440  58.780  1.00  0.00           H
ATOM   3556  HD3 ILE A 874      74.070  37.430  57.600  1.00  0.00           H
ATOM   3557  C   ILE A 874      71.660  37.410  62.490  1.00  0.00           C
ATOM   3558  O   ILE A 874      72.490  37.090  63.400  1.00  0.00           O
ATOM   3559  N   ASP A 875      70.360  37.700  62.870  1.00  0.00           N
ATOM   3560  HN  ASP A 875      69.820  38.190  62.200  1.00  0.00           H
ATOM   3561  CA  ASP A 875      69.840  37.670  64.230  1.00  0.00           C
ATOM   3562  HA  ASP A 875      70.450  38.360  64.790  1.00  0.00           H
ATOM   3563  CB  ASP A 875      68.340  38.130  64.070  1.00  0.00           C
ATOM   3564  HB1 ASP A 875      67.770  37.410  63.460  1.00  0.00           H
ATOM   3565  HB2 ASP A 875      68.200  39.080  63.520  1.00  0.00           H
ATOM   3566  CG  ASP A 875      67.760  38.250  65.500  1.00  0.00           C
ATOM   3567  OD1 ASP A 875      68.110  39.280  66.090  1.00  0.00           O
ATOM   3568  OD2 ASP A 875      66.930  37.360  65.850  1.00  0.00           O
ATOM   3569  C   ASP A 875      70.020  36.300  64.970  1.00  0.00           C
ATOM   3570  O   ASP A 875      70.360  36.200  66.170  1.00  0.00           O
ATOM   3571  N   TYR A 876      69.900  35.190  64.230  1.00  0.00           N
ATOM   3572  HN  TYR A 876      69.330  35.400  63.440  1.00  0.00           H
ATOM   3573  CA  TYR A 876      70.300  33.880  64.660  1.00  0.00           C
ATOM   3574  HA  TYR A 876      69.740  33.660  65.560  1.00  0.00           H
ATOM   3575  CB  TYR A 876      69.730  32.950  63.590  1.00  0.00           C
ATOM   3576  HB1 TYR A 876      69.860  33.540  62.650  1.00  0.00           H
ATOM   3577  HB2 TYR A 876      68.620  32.860  63.740  1.00  0.00           H
ATOM   3578  CG  TYR A 876      70.190  31.510  63.620  1.00  0.00           C
ATOM   3579  CD1 TYR A 876      70.160  30.680  64.770  1.00  0.00           C
ATOM   3580  HD1 TYR A 876      69.780  31.090  65.690  1.00  0.00           H
ATOM   3581  CE1 TYR A 876      70.750  29.420  64.690  1.00  0.00           C
ATOM   3582  HE1 TYR A 876      70.980  28.910  65.620  1.00  0.00           H
ATOM   3583  CZ  TYR A 876      71.200  28.990  63.410  1.00  0.00           C
ATOM   3584  OH  TYR A 876      71.760  27.760  63.310  1.00  0.00           O
ATOM   3585  HH  TYR A 876      71.950  27.410  64.190  1.00  0.00           H
ATOM   3586  CD2 TYR A 876      70.770  31.070  62.440  1.00  0.00           C
ATOM   3587  HD2 TYR A 876      70.870  31.690  61.560  1.00  0.00           H
ATOM   3588  CE2 TYR A 876      71.250  29.730  62.340  1.00  0.00           C
ATOM   3589  HE2 TYR A 876      71.580  29.370  61.370  1.00  0.00           H
ATOM   3590  C   TYR A 876      71.800  33.710  64.890  1.00  0.00           C
ATOM   3591  O   TYR A 876      72.190  33.120  65.870  1.00  0.00           O
ATOM   3592  N   LEU A 877      72.640  34.280  64.000  1.00  0.00           N
ATOM   3593  HN  LEU A 877      72.310  34.560  63.100  1.00  0.00           H
ATOM   3594  CA  LEU A 877      74.070  34.120  64.250  1.00  0.00           C
ATOM   3595  HA  LEU A 877      74.240  33.090  64.470  1.00  0.00           H
ATOM   3596  CB  LEU A 877      74.810  34.400  62.960  1.00  0.00           C
ATOM   3597  HB1 LEU A 877      75.890  34.430  63.250  1.00  0.00           H
ATOM   3598  HB2 LEU A 877      74.530  35.420  62.610  1.00  0.00           H
ATOM   3599  CG  LEU A 877      74.770  33.410  61.780  1.00  0.00           C
ATOM   3600  HG  LEU A 877      73.700  33.440  61.500  1.00  0.00           H
ATOM   3601  CD1 LEU A 877      75.540  34.010  60.620  1.00  0.00           C
ATOM   3602 HD11 LEU A 877      75.310  33.400  59.720  1.00  0.00           H
ATOM   3603 HD12 LEU A 877      76.640  33.940  60.740  1.00  0.00           H
ATOM   3604 HD13 LEU A 877      75.220  35.050  60.380  1.00  0.00           H
ATOM   3605  CD2 LEU A 877      75.290  32.000  62.250  1.00  0.00           C
ATOM   3606 HD21 LEU A 877      74.510  31.630  62.940  1.00  0.00           H
ATOM   3607 HD22 LEU A 877      76.320  31.950  62.650  1.00  0.00           H
ATOM   3608 HD23 LEU A 877      75.220  31.320  61.370  1.00  0.00           H
ATOM   3609  C   LEU A 877      74.730  35.050  65.320  1.00  0.00           C
ATOM   3610  O   LEU A 877      75.570  34.610  66.150  1.00  0.00           O
ATOM   3611  N   VAL A 878      74.330  36.330  65.320  1.00  0.00           N
ATOM   3612  HN  VAL A 878      73.660  36.730  64.700  1.00  0.00           H
ATOM   3613  CA  VAL A 878      75.120  37.220  66.180  1.00  0.00           C
ATOM   3614  HA  VAL A 878      75.690  36.800  66.980  1.00  0.00           H
ATOM   3615  CB  VAL A 878      76.040  38.080  65.310  1.00  0.00           C
ATOM   3616  HB  VAL A 878      76.610  38.780  65.950  1.00  0.00           H
ATOM   3617  CG1 VAL A 878      77.220  37.160  64.810  1.00  0.00           C
ATOM   3618 HG11 VAL A 878      77.880  37.760  64.150  1.00  0.00           H
ATOM   3619 HG12 VAL A 878      76.920  36.340  64.120  1.00  0.00           H
ATOM   3620 HG13 VAL A 878      77.740  36.770  65.710  1.00  0.00           H
ATOM   3621  CG2 VAL A 878      75.360  38.890  64.160  1.00  0.00           C
ATOM   3622 HG21 VAL A 878      76.110  39.300  63.460  1.00  0.00           H
ATOM   3623 HG22 VAL A 878      74.570  39.600  64.460  1.00  0.00           H
ATOM   3624 HG23 VAL A 878      74.880  38.160  63.460  1.00  0.00           H
ATOM   3625  C   VAL A 878      74.180  38.230  66.960  1.00  0.00           C
ATOM   3626  O   VAL A 878      74.570  38.890  67.910  1.00  0.00           O
ATOM   3627  N   GLY A 879      72.880  38.240  66.590  1.00  0.00           N
ATOM   3628  HN  GLY A 879      72.550  37.680  65.840  1.00  0.00           H
ATOM   3629  CA  GLY A 879      71.820  39.070  67.210  1.00  0.00           C
ATOM   3630  HA1 GLY A 879      71.970  39.020  68.270  1.00  0.00           H
ATOM   3631  HA2 GLY A 879      70.950  38.670  66.710  1.00  0.00           H
ATOM   3632  C   GLY A 879      72.030  40.470  66.700  1.00  0.00           C
ATOM   3633  O   GLY A 879      73.150  40.990  66.580  1.00  0.00           O
ATOM   3634  N   VAL A 880      70.840  41.010  66.270  1.00  0.00           N
ATOM   3635  HN  VAL A 880      69.980  40.580  66.500  1.00  0.00           H
ATOM   3636  CA  VAL A 880      70.660  42.390  65.960  1.00  0.00           C
ATOM   3637  HA  VAL A 880      71.570  42.930  66.160  1.00  0.00           H
ATOM   3638  CB  VAL A 880      70.230  42.530  64.480  1.00  0.00           C
ATOM   3639  HB  VAL A 880      69.240  42.030  64.320  1.00  0.00           H
ATOM   3640  CG1 VAL A 880      70.030  43.990  63.970  1.00  0.00           C
ATOM   3641 HG11 VAL A 880      69.360  44.450  64.710  1.00  0.00           H
ATOM   3642 HG12 VAL A 880      69.610  44.050  62.940  1.00  0.00           H
ATOM   3643 HG13 VAL A 880      71.060  44.410  64.040  1.00  0.00           H
ATOM   3644  CG2 VAL A 880      71.320  41.820  63.640  1.00  0.00           C
ATOM   3645 HG21 VAL A 880      71.170  42.000  62.550  1.00  0.00           H
ATOM   3646 HG22 VAL A 880      71.380  40.710  63.760  1.00  0.00           H
ATOM   3647 HG23 VAL A 880      72.320  42.300  63.740  1.00  0.00           H
ATOM   3648  C   VAL A 880      69.550  42.840  66.910  1.00  0.00           C
ATOM   3649  O   VAL A 880      68.360  42.400  66.810  1.00  0.00           O
ATOM   3650  N   PRO A 881      69.840  43.690  67.870  1.00  0.00           N
ATOM   3651  CD  PRO A 881      71.230  43.950  68.290  1.00  0.00           C
ATOM   3652  HD1 PRO A 881      71.750  44.590  67.540  1.00  0.00           H
ATOM   3653  HD2 PRO A 881      71.750  43.000  68.540  1.00  0.00           H
ATOM   3654  CA  PRO A 881      68.900  44.470  68.650  1.00  0.00           C
ATOM   3655  HA  PRO A 881      68.410  43.770  69.290  1.00  0.00           H
ATOM   3656  CB  PRO A 881      69.820  45.480  69.400  1.00  0.00           C
ATOM   3657  HB1 PRO A 881      69.420  45.880  70.360  1.00  0.00           H
ATOM   3658  HB2 PRO A 881      70.090  46.390  68.830  1.00  0.00           H
ATOM   3659  CG  PRO A 881      71.090  44.720  69.630  1.00  0.00           C
ATOM   3660  HG1 PRO A 881      72.010  45.280  69.900  1.00  0.00           H
ATOM   3661  HG2 PRO A 881      70.850  43.900  70.340  1.00  0.00           H
ATOM   3662  C   PRO A 881      67.750  45.170  67.810  1.00  0.00           C
ATOM   3663  O   PRO A 881      68.090  45.900  66.890  1.00  0.00           O
ATOM   3664  N   SER A 882      66.510  44.950  68.270  1.00  0.00           N
ATOM   3665  HN  SER A 882      66.490  44.540  69.180  1.00  0.00           H
ATOM   3666  CA  SER A 882      65.200  45.350  67.610  1.00  0.00           C
ATOM   3667  HA  SER A 882      65.160  46.420  67.740  1.00  0.00           H
ATOM   3668  CB  SER A 882      65.070  44.860  66.170  1.00  0.00           C
ATOM   3669  HB1 SER A 882      64.050  45.010  65.750  1.00  0.00           H
ATOM   3670  HB2 SER A 882      65.320  43.780  66.040  1.00  0.00           H
ATOM   3671  OG  SER A 882      65.760  45.840  65.390  1.00  0.00           O
ATOM   3672  HG1 SER A 882      66.640  45.990  65.750  1.00  0.00           H
ATOM   3673  C   SER A 882      63.970  44.750  68.240  1.00  0.00           C
ATOM   3674  O   SER A 882      64.050  43.550  68.660  1.00  0.00           O
ATOM   3675  N   PRO A 883      62.840  45.440  68.400  1.00  0.00           N
ATOM   3676  CD  PRO A 883      62.710  46.860  68.140  1.00  0.00           C
ATOM   3677  HD1 PRO A 883      62.910  47.030  67.060  1.00  0.00           H
ATOM   3678  HD2 PRO A 883      63.510  47.370  68.710  1.00  0.00           H
ATOM   3679  CA  PRO A 883      61.570  44.760  68.500  1.00  0.00           C
ATOM   3680  HA  PRO A 883      61.470  44.200  69.420  1.00  0.00           H
ATOM   3681  CB  PRO A 883      60.590  45.980  68.490  1.00  0.00           C
ATOM   3682  HB1 PRO A 883      59.740  45.910  69.210  1.00  0.00           H
ATOM   3683  HB2 PRO A 883      60.070  46.050  67.510  1.00  0.00           H
ATOM   3684  CG  PRO A 883      61.390  47.280  68.620  1.00  0.00           C
ATOM   3685  HG1 PRO A 883      60.790  48.090  68.170  1.00  0.00           H
ATOM   3686  HG2 PRO A 883      61.500  47.440  69.710  1.00  0.00           H
ATOM   3687  C   PRO A 883      61.200  43.780  67.380  1.00  0.00           C
ATOM   3688  O   PRO A 883      61.480  43.970  66.170  1.00  0.00           O
ATOM   3689  N   LYS A 884      60.470  42.680  67.790  1.00  0.00           N
ATOM   3690  HN  LYS A 884      60.300  42.520  68.760  1.00  0.00           H
ATOM   3691  CA  LYS A 884      59.850  41.740  66.820  1.00  0.00           C
ATOM   3692  HA  LYS A 884      60.070  42.070  65.820  1.00  0.00           H
ATOM   3693  CB  LYS A 884      60.380  40.350  67.090  1.00  0.00           C
ATOM   3694  HB1 LYS A 884      59.830  39.630  66.460  1.00  0.00           H
ATOM   3695  HB2 LYS A 884      59.970  40.040  68.080  1.00  0.00           H
ATOM   3696  CG  LYS A 884      61.880  40.130  67.040  1.00  0.00           C
ATOM   3697  HG1 LYS A 884      62.280  40.390  68.050  1.00  0.00           H
ATOM   3698  HG2 LYS A 884      62.250  40.810  66.230  1.00  0.00           H
ATOM   3699  CD  LYS A 884      62.180  38.710  66.730  1.00  0.00           C
ATOM   3700  HD1 LYS A 884      62.000  38.420  65.680  1.00  0.00           H
ATOM   3701  HD2 LYS A 884      61.470  38.140  67.370  1.00  0.00           H
ATOM   3702  CE  LYS A 884      63.530  38.300  67.220  1.00  0.00           C
ATOM   3703  HE1 LYS A 884      63.640  37.200  67.190  1.00  0.00           H
ATOM   3704  HE2 LYS A 884      63.690  38.500  68.300  1.00  0.00           H
ATOM   3705  NZ  LYS A 884      64.640  38.830  66.500  1.00  0.00           N
ATOM   3706  HZ1 LYS A 884      65.540  38.360  66.740  1.00  0.00           H
ATOM   3707  HZ2 LYS A 884      64.710  39.840  66.740  1.00  0.00           H
ATOM   3708  HZ3 LYS A 884      64.600  38.740  65.460  1.00  0.00           H
ATOM   3709  C   LYS A 884      58.300  41.760  67.000  1.00  0.00           C
ATOM   3710  O   LYS A 884      57.770  41.900  68.080  1.00  0.00           O
ATOM   3711  N   LEU A 885      57.550  41.650  65.840  1.00  0.00           N
ATOM   3712  HN  LEU A 885      58.020  41.710  64.960  1.00  0.00           H
ATOM   3713  CA  LEU A 885      56.120  41.250  65.720  1.00  0.00           C
ATOM   3714  HA  LEU A 885      55.520  42.030  66.150  1.00  0.00           H
ATOM   3715  CB  LEU A 885      55.740  40.870  64.250  1.00  0.00           C
ATOM   3716  HB1 LEU A 885      56.240  39.900  64.010  1.00  0.00           H
ATOM   3717  HB2 LEU A 885      56.210  41.570  63.530  1.00  0.00           H
ATOM   3718  CG  LEU A 885      54.280  40.850  63.890  1.00  0.00           C
ATOM   3719  HG  LEU A 885      53.730  40.140  64.550  1.00  0.00           H
ATOM   3720  CD1 LEU A 885      53.710  42.270  64.160  1.00  0.00           C
ATOM   3721 HD11 LEU A 885      54.250  43.000  63.520  1.00  0.00           H
ATOM   3722 HD12 LEU A 885      53.800  42.490  65.240  1.00  0.00           H
ATOM   3723 HD13 LEU A 885      52.620  42.290  63.940  1.00  0.00           H
ATOM   3724  CD2 LEU A 885      54.230  40.360  62.420  1.00  0.00           C
ATOM   3725 HD21 LEU A 885      53.190  40.170  62.080  1.00  0.00           H
ATOM   3726 HD22 LEU A 885      54.760  39.370  62.390  1.00  0.00           H
ATOM   3727 HD23 LEU A 885      54.690  41.070  61.690  1.00  0.00           H
ATOM   3728  C   LEU A 885      55.620  40.090  66.620  1.00  0.00           C
ATOM   3729  O   LEU A 885      56.390  39.230  66.990  1.00  0.00           O
ATOM   3730  N   HSD A 886      54.410  40.170  67.200  1.00  0.00           N
ATOM   3731  HN  HSD A 886      53.860  40.970  67.010  1.00  0.00           H
ATOM   3732  CA  HSD A 886      54.030  39.310  68.330  1.00  0.00           C
ATOM   3733  HA  HSD A 886      54.740  38.490  68.460  1.00  0.00           H
ATOM   3734  CB  HSD A 886      53.970  40.120  69.730  1.00  0.00           C
ATOM   3735  HB1 HSD A 886      53.180  39.820  70.460  1.00  0.00           H
ATOM   3736  HB2 HSD A 886      53.730  41.190  69.530  1.00  0.00           H
ATOM   3737  ND1 HSD A 886      56.510  39.830  70.070  1.00  0.00           N
ATOM   3738  HD1 HSD A 886      56.670  39.600  69.100  1.00  0.00           H
ATOM   3739  CG  HSD A 886      55.260  40.060  70.610  1.00  0.00           C
ATOM   3740  CE1 HSD A 886      57.450  40.050  71.000  1.00  0.00           C
ATOM   3741  HE1 HSD A 886      58.520  39.940  70.820  1.00  0.00           H
ATOM   3742  NE2 HSD A 886      56.910  40.280  72.200  1.00  0.00           N
ATOM   3743  CD2 HSD A 886      55.520  40.200  71.930  1.00  0.00           C
ATOM   3744  HD2 HSD A 886      54.730  40.430  72.630  1.00  0.00           H
ATOM   3745  C   HSD A 886      52.660  38.690  67.960  1.00  0.00           C
ATOM   3746  O   HSD A 886      51.610  39.400  67.810  1.00  0.00           O
ATOM   3747  N   VAL A 887      52.580  37.330  67.920  1.00  0.00           N
ATOM   3748  HN  VAL A 887      53.350  36.730  68.130  1.00  0.00           H
ATOM   3749  CA  VAL A 887      51.330  36.790  67.370  1.00  0.00           C
ATOM   3750  HA  VAL A 887      50.590  37.570  67.250  1.00  0.00           H
ATOM   3751  CB  VAL A 887      51.540  36.120  66.050  1.00  0.00           C
ATOM   3752  HB  VAL A 887      50.720  35.430  65.740  1.00  0.00           H
ATOM   3753  CG1 VAL A 887      51.760  37.250  64.930  1.00  0.00           C
ATOM   3754 HG11 VAL A 887      51.830  36.810  63.920  1.00  0.00           H
ATOM   3755 HG12 VAL A 887      52.620  37.890  65.200  1.00  0.00           H
ATOM   3756 HG13 VAL A 887      50.830  37.870  64.940  1.00  0.00           H
ATOM   3757  CG2 VAL A 887      52.740  35.170  66.010  1.00  0.00           C
ATOM   3758 HG21 VAL A 887      52.890  34.700  65.010  1.00  0.00           H
ATOM   3759 HG22 VAL A 887      52.780  34.410  66.820  1.00  0.00           H
ATOM   3760 HG23 VAL A 887      53.710  35.710  66.120  1.00  0.00           H
ATOM   3761  C   VAL A 887      50.750  35.790  68.370  1.00  0.00           C
ATOM   3762  O   VAL A 887      51.440  35.130  69.100  1.00  0.00           O
ATOM   3763  N   PRO A 888      49.320  35.710  68.440  1.00  0.00           N
ATOM   3764  CD  PRO A 888      48.390  36.760  68.130  1.00  0.00           C
ATOM   3765  HD1 PRO A 888      48.540  36.980  67.050  1.00  0.00           H
ATOM   3766  HD2 PRO A 888      48.760  37.600  68.750  1.00  0.00           H
ATOM   3767  CA  PRO A 888      48.740  34.660  69.340  1.00  0.00           C
ATOM   3768  HA  PRO A 888      49.020  34.890  70.360  1.00  0.00           H
ATOM   3769  CB  PRO A 888      47.170  34.990  69.370  1.00  0.00           C
ATOM   3770  HB1 PRO A 888      46.960  35.250  70.430  1.00  0.00           H
ATOM   3771  HB2 PRO A 888      46.610  34.060  69.110  1.00  0.00           H
ATOM   3772  CG  PRO A 888      47.040  36.160  68.370  1.00  0.00           C
ATOM   3773  HG1 PRO A 888      46.650  35.690  67.440  1.00  0.00           H
ATOM   3774  HG2 PRO A 888      46.370  36.990  68.630  1.00  0.00           H
ATOM   3775  C   PRO A 888      49.190  33.270  69.050  1.00  0.00           C
ATOM   3776  O   PRO A 888      48.930  32.740  67.960  1.00  0.00           O
ATOM   3777  N   GLU A 889      49.860  32.640  70.020  1.00  0.00           N
ATOM   3778  HN  GLU A 889      50.080  33.010  70.920  1.00  0.00           H
ATOM   3779  CA  GLU A 889      50.340  31.230  69.900  1.00  0.00           C
ATOM   3780  HA  GLU A 889      50.970  31.260  69.030  1.00  0.00           H
ATOM   3781  CB  GLU A 889      51.210  30.830  71.050  1.00  0.00           C
ATOM   3782  HB1 GLU A 889      50.720  30.920  72.050  1.00  0.00           H
ATOM   3783  HB2 GLU A 889      52.150  31.430  71.080  1.00  0.00           H
ATOM   3784  CG  GLU A 889      51.630  29.330  70.950  1.00  0.00           C
ATOM   3785  HG1 GLU A 889      51.970  29.110  69.910  1.00  0.00           H
ATOM   3786  HG2 GLU A 889      50.830  28.620  71.290  1.00  0.00           H
ATOM   3787  CD  GLU A 889      52.920  29.030  71.700  1.00  0.00           C
ATOM   3788  OE1 GLU A 889      53.980  29.520  71.250  1.00  0.00           O
ATOM   3789  OE2 GLU A 889      52.830  28.250  72.700  1.00  0.00           O
ATOM   3790  C   GLU A 889      49.280  30.170  69.490  1.00  0.00           C
ATOM   3791  O   GLU A 889      48.370  29.830  70.210  1.00  0.00           O
ATOM   3792  N   LYS A 890      49.420  29.680  68.220  1.00  0.00           N
ATOM   3793  HN  LYS A 890      50.150  29.890  67.570  1.00  0.00           H
ATOM   3794  CA  LYS A 890      48.490  28.710  67.610  1.00  0.00           C
ATOM   3795  HA  LYS A 890      48.980  28.570  66.650  1.00  0.00           H
ATOM   3796  CB  LYS A 890      48.510  27.410  68.490  1.00  0.00           C
ATOM   3797  HB1 LYS A 890      47.890  26.680  67.930  1.00  0.00           H
ATOM   3798  HB2 LYS A 890      47.940  27.690  69.400  1.00  0.00           H
ATOM   3799  CG  LYS A 890      49.820  26.750  68.820  1.00  0.00           C
ATOM   3800  HG1 LYS A 890      49.550  25.860  69.430  1.00  0.00           H
ATOM   3801  HG2 LYS A 890      50.530  27.350  69.430  1.00  0.00           H
ATOM   3802  CD  LYS A 890      50.580  26.210  67.660  1.00  0.00           C
ATOM   3803  HD1 LYS A 890      51.490  25.760  68.110  1.00  0.00           H
ATOM   3804  HD2 LYS A 890      50.800  27.100  67.030  1.00  0.00           H
ATOM   3805  CE  LYS A 890      49.930  25.170  66.670  1.00  0.00           C
ATOM   3806  HE1 LYS A 890      50.580  24.970  65.790  1.00  0.00           H
ATOM   3807  HE2 LYS A 890      48.870  25.440  66.470  1.00  0.00           H
ATOM   3808  NZ  LYS A 890      49.800  23.950  67.330  1.00  0.00           N
ATOM   3809  HZ1 LYS A 890      49.120  23.860  68.110  1.00  0.00           H
ATOM   3810  HZ2 LYS A 890      50.680  23.540  67.710  1.00  0.00           H
ATOM   3811  HZ3 LYS A 890      49.470  23.190  66.690  1.00  0.00           H
ATOM   3812  C   LYS A 890      47.090  29.260  67.420  1.00  0.00           C
ATOM   3813  O   LYS A 890      46.130  28.460  67.430  1.00  0.00           O
ATOM   3814  N   PHE A 891      47.010  30.580  67.190  1.00  0.00           N
ATOM   3815  HN  PHE A 891      47.870  31.070  67.300  1.00  0.00           H
ATOM   3816  CA  PHE A 891      45.810  31.300  66.820  1.00  0.00           C
ATOM   3817  HA  PHE A 891      46.190  32.300  66.770  1.00  0.00           H
ATOM   3818  CB  PHE A 891      45.280  30.860  65.380  1.00  0.00           C
ATOM   3819  HB1 PHE A 891      45.670  29.830  65.200  1.00  0.00           H
ATOM   3820  HB2 PHE A 891      45.820  31.530  64.680  1.00  0.00           H
ATOM   3821  CG  PHE A 891      43.810  30.920  65.110  1.00  0.00           C
ATOM   3822  CD1 PHE A 891      42.990  29.890  65.440  1.00  0.00           C
ATOM   3823  HD1 PHE A 891      43.510  29.060  65.900  1.00  0.00           H
ATOM   3824  CE1 PHE A 891      41.670  29.940  65.070  1.00  0.00           C
ATOM   3825  HE1 PHE A 891      41.060  29.120  65.410  1.00  0.00           H
ATOM   3826  CZ  PHE A 891      41.120  30.990  64.320  1.00  0.00           C
ATOM   3827  HZ  PHE A 891      40.060  31.010  64.140  1.00  0.00           H
ATOM   3828  CD2 PHE A 891      43.230  32.110  64.590  1.00  0.00           C
ATOM   3829  HD2 PHE A 891      43.800  33.000  64.350  1.00  0.00           H
ATOM   3830  CE2 PHE A 891      41.890  32.120  64.200  1.00  0.00           C
ATOM   3831  HE2 PHE A 891      41.370  32.960  63.760  1.00  0.00           H
ATOM   3832  C   PHE A 891      44.690  31.360  67.920  1.00  0.00           C
ATOM   3833  O   PHE A 891      44.220  30.370  68.500  1.00  0.00           O
ATOM   3834  N   GLU A 892      44.320  32.610  68.240  1.00  0.00           N
ATOM   3835  HN  GLU A 892      44.750  33.420  67.870  1.00  0.00           H
ATOM   3836  CA  GLU A 892      43.410  32.840  69.360  1.00  0.00           C
ATOM   3837  HA  GLU A 892      42.680  32.050  69.440  1.00  0.00           H
ATOM   3838  CB  GLU A 892      44.040  33.040  70.730  1.00  0.00           C
ATOM   3839  HB1 GLU A 892      43.190  33.310  71.390  1.00  0.00           H
ATOM   3840  HB2 GLU A 892      44.830  33.830  70.740  1.00  0.00           H
ATOM   3841  CG  GLU A 892      44.750  31.690  71.290  1.00  0.00           C
ATOM   3842  HG1 GLU A 892      45.660  31.470  70.700  1.00  0.00           H
ATOM   3843  HG2 GLU A 892      44.060  30.830  71.200  1.00  0.00           H
ATOM   3844  CD  GLU A 892      45.120  31.730  72.790  1.00  0.00           C
ATOM   3845  OE1 GLU A 892      46.340  31.760  73.160  1.00  0.00           O
ATOM   3846  OE2 GLU A 892      44.170  31.510  73.560  1.00  0.00           O
ATOM   3847  C   GLU A 892      42.720  34.110  69.030  1.00  0.00           C
ATOM   3848  O   GLU A 892      43.360  34.830  68.280  1.00  0.00           O
ATOM   3849  N   PRO A 893      41.530  34.450  69.470  1.00  0.00           N
ATOM   3850  CD  PRO A 893      40.510  33.490  69.940  1.00  0.00           C
ATOM   3851  HD1 PRO A 893      40.560  33.130  70.980  1.00  0.00           H
ATOM   3852  HD2 PRO A 893      40.350  32.560  69.350  1.00  0.00           H
ATOM   3853  CA  PRO A 893      41.010  35.780  69.460  1.00  0.00           C
ATOM   3854  HA  PRO A 893      40.800  35.990  68.420  1.00  0.00           H
ATOM   3855  CB  PRO A 893      39.730  35.660  70.240  1.00  0.00           C
ATOM   3856  HB1 PRO A 893      38.960  36.410  69.950  1.00  0.00           H
ATOM   3857  HB2 PRO A 893      39.860  35.730  71.330  1.00  0.00           H
ATOM   3858  CG  PRO A 893      39.140  34.240  69.900  1.00  0.00           C
ATOM   3859  HG1 PRO A 893      38.380  33.800  70.570  1.00  0.00           H
ATOM   3860  HG2 PRO A 893      38.680  34.240  68.900  1.00  0.00           H
ATOM   3861  C   PRO A 893      41.880  36.820  70.110  1.00  0.00           C
ATOM   3862  O   PRO A 893      42.230  36.640  71.290  1.00  0.00           O
ATOM   3863  N   THR A 894      42.160  38.020  69.510  1.00  0.00           N
ATOM   3864  HN  THR A 894      41.680  38.200  68.650  1.00  0.00           H
ATOM   3865  CA  THR A 894      43.050  39.040  70.090  1.00  0.00           C
ATOM   3866  HA  THR A 894      44.010  38.570  70.190  1.00  0.00           H
ATOM   3867  CB  THR A 894      43.330  40.260  69.150  1.00  0.00           C
ATOM   3868  HB  THR A 894      42.370  40.700  68.800  1.00  0.00           H
ATOM   3869  OG1 THR A 894      43.920  39.620  67.970  1.00  0.00           O
ATOM   3870  HG1 THR A 894      43.590  40.140  67.230  1.00  0.00           H
ATOM   3871  CG2 THR A 894      44.230  41.310  69.660  1.00  0.00           C
ATOM   3872 HG21 THR A 894      44.680  41.980  68.910  1.00  0.00           H
ATOM   3873 HG22 THR A 894      44.990  40.940  70.390  1.00  0.00           H
ATOM   3874 HG23 THR A 894      43.480  41.940  70.190  1.00  0.00           H
ATOM   3875  C   THR A 894      42.560  39.520  71.400  1.00  0.00           C
ATOM   3876  O   THR A 894      43.260  39.610  72.410  1.00  0.00           O
ATOM   3877  N   HSD A 895      41.240  39.740  71.530  1.00  0.00           N
ATOM   3878  HN  HSD A 895      40.660  39.740  70.720  1.00  0.00           H
ATOM   3879  CA  HSD A 895      40.690  40.170  72.810  1.00  0.00           C
ATOM   3880  HA  HSD A 895      41.360  40.830  73.340  1.00  0.00           H
ATOM   3881  CB  HSD A 895      39.400  41.090  72.610  1.00  0.00           C
ATOM   3882  HB1 HSD A 895      38.560  40.370  72.430  1.00  0.00           H
ATOM   3883  HB2 HSD A 895      39.610  41.570  71.640  1.00  0.00           H
ATOM   3884  ND1 HSD A 895      38.840  41.830  75.010  1.00  0.00           N
ATOM   3885  HD1 HSD A 895      38.400  40.950  75.170  1.00  0.00           H
ATOM   3886  CG  HSD A 895      39.210  42.120  73.740  1.00  0.00           C
ATOM   3887  CE1 HSD A 895      38.500  42.930  75.670  1.00  0.00           C
ATOM   3888  HE1 HSD A 895      38.300  42.910  76.740  1.00  0.00           H
ATOM   3889  NE2 HSD A 895      38.680  43.980  74.940  1.00  0.00           N
ATOM   3890  CD2 HSD A 895      39.130  43.480  73.710  1.00  0.00           C
ATOM   3891  HD2 HSD A 895      39.260  44.100  72.840  1.00  0.00           H
ATOM   3892  C   HSD A 895      40.330  38.970  73.710  1.00  0.00           C
ATOM   3893  O   HSD A 895      39.530  38.070  73.310  1.00  0.00           O
ATOM   3894  N   PRO A 896      40.730  38.790  74.930  1.00  0.00           N
ATOM   3895  CD  PRO A 896      41.850  39.580  75.600  1.00  0.00           C
ATOM   3896  HD1 PRO A 896      41.760  40.680  75.450  1.00  0.00           H
ATOM   3897  HD2 PRO A 896      42.850  39.260  75.220  1.00  0.00           H
ATOM   3898  CA  PRO A 896      40.120  37.910  75.950  1.00  0.00           C
ATOM   3899  HA  PRO A 896      40.290  36.910  75.560  1.00  0.00           H
ATOM   3900  CB  PRO A 896      40.910  38.080  77.240  1.00  0.00           C
ATOM   3901  HB1 PRO A 896      41.690  37.290  77.360  1.00  0.00           H
ATOM   3902  HB2 PRO A 896      40.250  37.890  78.110  1.00  0.00           H
ATOM   3903  CG  PRO A 896      41.610  39.390  77.150  1.00  0.00           C
ATOM   3904  HG1 PRO A 896      40.920  40.190  77.500  1.00  0.00           H
ATOM   3905  HG2 PRO A 896      42.500  39.430  77.810  1.00  0.00           H
ATOM   3906  C   PRO A 896      38.640  38.080  76.120  1.00  0.00           C
ATOM   3907  O   PRO A 896      38.150  39.180  75.840  1.00  0.00           O
ATOM   3908  N   GLU A 897      37.870  37.110  76.610  1.00  0.00           N
ATOM   3909  HN  GLU A 897      38.200  36.160  76.610  1.00  0.00           H
ATOM   3910  CA  GLU A 897      36.450  37.190  76.870  1.00  0.00           C
ATOM   3911  HA  GLU A 897      36.130  36.180  77.090  1.00  0.00           H
ATOM   3912  CB  GLU A 897      36.180  37.890  78.200  1.00  0.00           C
ATOM   3913  HB1 GLU A 897      35.080  37.930  78.370  1.00  0.00           H
ATOM   3914  HB2 GLU A 897      36.620  38.910  78.120  1.00  0.00           H
ATOM   3915  CG  GLU A 897      36.680  37.150  79.470  1.00  0.00           C
ATOM   3916  HG1 GLU A 897      37.580  36.550  79.250  1.00  0.00           H
ATOM   3917  HG2 GLU A 897      35.940  36.430  79.880  1.00  0.00           H
ATOM   3918  CD  GLU A 897      36.990  38.150  80.570  1.00  0.00           C
ATOM   3919  OE1 GLU A 897      36.060  38.870  81.040  1.00  0.00           O
ATOM   3920  OE2 GLU A 897      38.200  38.450  80.740  1.00  0.00           O
ATOM   3921  C   GLU A 897      35.600  37.660  75.730  1.00  0.00           C
ATOM   3922  O   GLU A 897      34.530  38.270  75.850  1.00  0.00           O
ATOM   3923  N   ARG A 898      35.930  37.280  74.520  1.00  0.00           N
ATOM   3924  HN  ARG A 898      36.740  36.700  74.440  1.00  0.00           H
ATOM   3925  CA  ARG A 898      35.260  37.630  73.280  1.00  0.00           C
ATOM   3926  HA  ARG A 898      34.250  37.960  73.470  1.00  0.00           H
ATOM   3927  CB  ARG A 898      35.890  38.770  72.460  1.00  0.00           C
ATOM   3928  HB1 ARG A 898      35.270  39.080  71.590  1.00  0.00           H
ATOM   3929  HB2 ARG A 898      36.930  38.620  72.090  1.00  0.00           H
ATOM   3930  CG  ARG A 898      35.940  40.070  73.330  1.00  0.00           C
ATOM   3931  HG1 ARG A 898      36.430  40.880  72.750  1.00  0.00           H
ATOM   3932  HG2 ARG A 898      36.620  39.990  74.210  1.00  0.00           H
ATOM   3933  CD  ARG A 898      34.630  40.710  73.860  1.00  0.00           C
ATOM   3934  HD1 ARG A 898      33.960  39.970  74.370  1.00  0.00           H
ATOM   3935  HD2 ARG A 898      34.050  41.010  72.970  1.00  0.00           H
ATOM   3936  NE  ARG A 898      34.870  41.940  74.730  1.00  0.00           N
ATOM   3937  HE  ARG A 898      35.060  42.790  74.250  1.00  0.00           H
ATOM   3938  CZ  ARG A 898      34.980  41.880  76.030  1.00  0.00           C
ATOM   3939  NH1 ARG A 898      34.970  40.750  76.710  1.00  0.00           N
ATOM   3940 HH11 ARG A 898      34.920  40.780  77.710  1.00  0.00           H
ATOM   3941 HH12 ARG A 898      34.570  39.900  76.350  1.00  0.00           H
ATOM   3942  NH2 ARG A 898      35.160  43.000  76.840  1.00  0.00           N
ATOM   3943 HH21 ARG A 898      35.550  42.710  77.720  1.00  0.00           H
ATOM   3944 HH22 ARG A 898      35.300  43.870  76.360  1.00  0.00           H
ATOM   3945  C   ARG A 898      35.120  36.460  72.320  1.00  0.00           C
ATOM   3946  O   ARG A 898      36.120  35.740  72.060  1.00  0.00           O
ATOM   3947  N   GLY A 899      34.000  36.250  71.670  1.00  0.00           N
ATOM   3948  HN  GLY A 899      33.210  36.750  72.020  1.00  0.00           H
ATOM   3949  CA  GLY A 899      33.750  35.420  70.540  1.00  0.00           C
ATOM   3950  HA1 GLY A 899      32.690  35.280  70.670  1.00  0.00           H
ATOM   3951  HA2 GLY A 899      34.430  34.570  70.610  1.00  0.00           H
ATOM   3952  C   GLY A 899      34.020  36.220  69.230  1.00  0.00           C
ATOM   3953  O   GLY A 899      34.600  37.310  69.140  1.00  0.00           O
ATOM   3954  N   TRP A 900      33.590  35.620  68.100  1.00  0.00           N
ATOM   3955  HN  TRP A 900      33.220  34.690  68.120  1.00  0.00           H
ATOM   3956  CA  TRP A 900      33.830  36.150  66.780  1.00  0.00           C
ATOM   3957  HA  TRP A 900      34.840  36.510  66.780  1.00  0.00           H
ATOM   3958  CB  TRP A 900      34.070  34.930  65.830  1.00  0.00           C
ATOM   3959  HB1 TRP A 900      34.060  35.230  64.760  1.00  0.00           H
ATOM   3960  HB2 TRP A 900      33.210  34.220  65.860  1.00  0.00           H
ATOM   3961  CG  TRP A 900      35.360  34.230  66.040  1.00  0.00           C
ATOM   3962  CD1 TRP A 900      35.610  32.970  66.530  1.00  0.00           C
ATOM   3963  HD1 TRP A 900      34.880  32.360  67.040  1.00  0.00           H
ATOM   3964  NE1 TRP A 900      36.970  32.700  66.420  1.00  0.00           N
ATOM   3965  HE1 TRP A 900      37.490  31.980  66.810  1.00  0.00           H
ATOM   3966  CE2 TRP A 900      37.590  33.760  65.870  1.00  0.00           C
ATOM   3967  CD2 TRP A 900      36.620  34.740  65.610  1.00  0.00           C
ATOM   3968  CE3 TRP A 900      36.990  35.980  65.070  1.00  0.00           C
ATOM   3969  HE3 TRP A 900      36.250  36.750  64.890  1.00  0.00           H
ATOM   3970  CZ3 TRP A 900      38.330  36.270  64.890  1.00  0.00           C
ATOM   3971  HZ3 TRP A 900      38.670  37.260  64.580  1.00  0.00           H
ATOM   3972  CZ2 TRP A 900      38.920  34.020  65.760  1.00  0.00           C
ATOM   3973  HZ2 TRP A 900      39.770  33.410  66.020  1.00  0.00           H
ATOM   3974  CH2 TRP A 900      39.280  35.220  65.190  1.00  0.00           C
ATOM   3975  HH2 TRP A 900      40.320  35.430  65.020  1.00  0.00           H
ATOM   3976  C   TRP A 900      32.990  37.210  66.190  1.00  0.00           C
ATOM   3977  O   TRP A 900      33.510  37.860  65.290  1.00  0.00           O
ATOM   3978  N   ILE A 901      31.720  37.440  66.610  1.00  0.00           N
ATOM   3979  HN  ILE A 901      31.250  36.880  67.300  1.00  0.00           H
ATOM   3980  CA  ILE A 901      30.910  38.440  65.830  1.00  0.00           C
ATOM   3981  HA  ILE A 901      31.440  38.660  64.900  1.00  0.00           H
ATOM   3982  CB  ILE A 901      29.530  37.980  65.600  1.00  0.00           C
ATOM   3983  HB  ILE A 901      29.010  38.000  66.570  1.00  0.00           H
ATOM   3984  CG2 ILE A 901      28.770  38.870  64.630  1.00  0.00           C
ATOM   3985 HG21 ILE A 901      29.340  39.190  63.730  1.00  0.00           H
ATOM   3986 HG22 ILE A 901      28.610  39.750  65.290  1.00  0.00           H
ATOM   3987 HG23 ILE A 901      27.850  38.390  64.240  1.00  0.00           H
ATOM   3988  CG1 ILE A 901      29.420  36.510  65.220  1.00  0.00           C
ATOM   3989 HG11 ILE A 901      28.370  36.210  64.940  1.00  0.00           H
ATOM   3990 HG12 ILE A 901      29.620  35.870  66.110  1.00  0.00           H
ATOM   3991  CD  ILE A 901      30.380  36.140  64.030  1.00  0.00           C
ATOM   3992  HD1 ILE A 901      30.430  35.080  63.700  1.00  0.00           H
ATOM   3993  HD2 ILE A 901      31.460  36.320  64.270  1.00  0.00           H
ATOM   3994  HD3 ILE A 901      30.230  36.810  63.160  1.00  0.00           H
ATOM   3995  C   ILE A 901      30.870  39.720  66.550  1.00  0.00           C
ATOM   3996  O   ILE A 901      30.390  39.770  67.700  1.00  0.00           O
ATOM   3997  N   ILE A 902      31.350  40.720  65.890  1.00  0.00           N
ATOM   3998  HN  ILE A 902      31.790  40.590  65.000  1.00  0.00           H
ATOM   3999  CA  ILE A 902      31.380  42.140  66.270  1.00  0.00           C
ATOM   4000  HA  ILE A 902      31.710  42.180  67.300  1.00  0.00           H
ATOM   4001  CB  ILE A 902      32.320  43.020  65.460  1.00  0.00           C
ATOM   4002  HB  ILE A 902      32.070  42.920  64.380  1.00  0.00           H
ATOM   4003  CG2 ILE A 902      32.140  44.480  65.750  1.00  0.00           C
ATOM   4004 HG21 ILE A 902      32.330  44.760  66.810  1.00  0.00           H
ATOM   4005 HG22 ILE A 902      31.130  44.860  65.490  1.00  0.00           H
ATOM   4006 HG23 ILE A 902      32.820  44.970  65.010  1.00  0.00           H
ATOM   4007  CG1 ILE A 902      33.790  42.590  65.560  1.00  0.00           C
ATOM   4008 HG11 ILE A 902      34.330  43.200  64.790  1.00  0.00           H
ATOM   4009 HG12 ILE A 902      33.930  41.530  65.270  1.00  0.00           H
ATOM   4010  CD  ILE A 902      34.390  42.790  67.010  1.00  0.00           C
ATOM   4011  HD1 ILE A 902      34.580  43.880  67.200  1.00  0.00           H
ATOM   4012  HD2 ILE A 902      35.390  42.330  66.970  1.00  0.00           H
ATOM   4013  HD3 ILE A 902      33.840  42.240  67.810  1.00  0.00           H
ATOM   4014  C   ILE A 902      29.980  42.760  66.220  1.00  0.00           C
ATOM   4015  O   ILE A 902      29.320  42.770  65.180  1.00  0.00           O
ATOM   4016  N   SER A 903      29.440  43.300  67.330  1.00  0.00           N
ATOM   4017  HN  SER A 903      29.890  43.280  68.220  1.00  0.00           H
ATOM   4018  CA  SER A 903      28.170  44.000  67.220  1.00  0.00           C
ATOM   4019  HA  SER A 903      27.500  43.300  66.740  1.00  0.00           H
ATOM   4020  CB  SER A 903      27.610  44.500  68.550  1.00  0.00           C
ATOM   4021  HB1 SER A 903      27.660  43.610  69.220  1.00  0.00           H
ATOM   4022  HB2 SER A 903      26.510  44.680  68.500  1.00  0.00           H
ATOM   4023  OG  SER A 903      28.110  45.610  69.320  1.00  0.00           O
ATOM   4024  HG1 SER A 903      29.030  45.490  69.600  1.00  0.00           H
ATOM   4025  C   SER A 903      28.290  45.310  66.390  1.00  0.00           C
ATOM   4026  O   SER A 903      29.270  46.040  66.500  1.00  0.00           O
ATOM   4027  N   PRO A 904      27.340  45.550  65.550  1.00  0.00           N
ATOM   4028  CD  PRO A 904      26.160  44.750  65.270  1.00  0.00           C
ATOM   4029  HD1 PRO A 904      25.580  44.540  66.180  1.00  0.00           H
ATOM   4030  HD2 PRO A 904      26.350  43.750  64.840  1.00  0.00           H
ATOM   4031  CA  PRO A 904      27.510  46.600  64.530  1.00  0.00           C
ATOM   4032  HA  PRO A 904      28.560  46.520  64.310  1.00  0.00           H
ATOM   4033  CB  PRO A 904      26.510  46.320  63.480  1.00  0.00           C
ATOM   4034  HB1 PRO A 904      26.910  45.550  62.780  1.00  0.00           H
ATOM   4035  HB2 PRO A 904      26.110  47.200  62.930  1.00  0.00           H
ATOM   4036  CG  PRO A 904      25.430  45.540  64.240  1.00  0.00           C
ATOM   4037  HG1 PRO A 904      24.730  46.290  64.660  1.00  0.00           H
ATOM   4038  HG2 PRO A 904      24.780  44.860  63.660  1.00  0.00           H
ATOM   4039  C   PRO A 904      27.460  48.050  65.100  1.00  0.00           C
ATOM   4040  O   PRO A 904      28.050  49.000  64.610  1.00  0.00           O
ATOM   4041  N   LEU A 905      26.610  48.340  66.150  1.00  0.00           N
ATOM   4042  HN  LEU A 905      26.040  47.590  66.490  1.00  0.00           H
ATOM   4043  CA  LEU A 905      26.430  49.700  66.610  1.00  0.00           C
ATOM   4044  HA  LEU A 905      27.020  50.400  66.020  1.00  0.00           H
ATOM   4045  CB  LEU A 905      24.910  49.950  66.380  1.00  0.00           C
ATOM   4046  HB1 LEU A 905      24.370  49.260  67.070  1.00  0.00           H
ATOM   4047  HB2 LEU A 905      24.660  49.590  65.360  1.00  0.00           H
ATOM   4048  CG  LEU A 905      24.450  51.420  66.570  1.00  0.00           C
ATOM   4049  HG  LEU A 905      24.680  51.630  67.640  1.00  0.00           H
ATOM   4050  CD1 LEU A 905      25.250  52.400  65.640  1.00  0.00           C
ATOM   4051 HD11 LEU A 905      26.260  52.580  66.100  1.00  0.00           H
ATOM   4052 HD12 LEU A 905      24.870  53.430  65.560  1.00  0.00           H
ATOM   4053 HD13 LEU A 905      25.370  52.000  64.610  1.00  0.00           H
ATOM   4054  CD2 LEU A 905      22.920  51.580  66.390  1.00  0.00           C
ATOM   4055 HD21 LEU A 905      22.620  51.590  65.320  1.00  0.00           H
ATOM   4056 HD22 LEU A 905      22.700  52.580  66.810  1.00  0.00           H
ATOM   4057 HD23 LEU A 905      22.410  50.740  66.890  1.00  0.00           H
ATOM   4058  C   LEU A 905      26.840  49.900  68.120  1.00  0.00           C
ATOM   4059  O   LEU A 905      26.950  50.970  68.660  1.00  0.00           O
ATOM   4060  N   GLY A 906      27.160  48.790  68.790  1.00  0.00           N
ATOM   4061  HN  GLY A 906      26.920  47.880  68.460  1.00  0.00           H
ATOM   4062  CA  GLY A 906      28.050  48.740  69.900  1.00  0.00           C
ATOM   4063  HA1 GLY A 906      28.990  49.100  69.490  1.00  0.00           H
ATOM   4064  HA2 GLY A 906      28.090  47.750  70.300  1.00  0.00           H
ATOM   4065  C   GLY A 906      27.720  49.630  71.050  1.00  0.00           C
ATOM   4066  O   GLY A 906      26.520  49.560  71.390  1.00  0.00           O
ATOM   4067  N   ASP A 907      28.570  50.390  71.690  1.00  0.00           N
ATOM   4068  HN  ASP A 907      29.530  50.450  71.420  1.00  0.00           H
ATOM   4069  CA  ASP A 907      28.110  51.490  72.540  1.00  0.00           C
ATOM   4070  HA  ASP A 907      27.110  51.280  72.880  1.00  0.00           H
ATOM   4071  CB  ASP A 907      28.960  51.450  73.800  1.00  0.00           C
ATOM   4072  HB1 ASP A 907      29.030  50.480  74.350  1.00  0.00           H
ATOM   4073  HB2 ASP A 907      28.510  52.160  74.520  1.00  0.00           H
ATOM   4074  CG  ASP A 907      30.410  52.020  73.660  1.00  0.00           C
ATOM   4075  OD1 ASP A 907      31.060  52.410  74.670  1.00  0.00           O
ATOM   4076  OD2 ASP A 907      30.990  51.980  72.530  1.00  0.00           O
ATOM   4077  C   ASP A 907      28.040  52.910  71.830  1.00  0.00           C
ATOM   4078  O   ASP A 907      27.770  53.880  72.480  1.00  0.00           O
ATOM   4079  N   ASN A 908      28.250  52.960  70.520  1.00  0.00           N
ATOM   4080  HN  ASN A 908      28.230  52.070  70.080  1.00  0.00           H
ATOM   4081  CA  ASN A 908      28.150  54.070  69.700  1.00  0.00           C
ATOM   4082  HA  ASN A 908      28.760  54.840  70.150  1.00  0.00           H
ATOM   4083  CB  ASN A 908      28.610  53.870  68.210  1.00  0.00           C
ATOM   4084  HB1 ASN A 908      28.390  54.750  67.580  1.00  0.00           H
ATOM   4085  HB2 ASN A 908      27.990  53.060  67.780  1.00  0.00           H
ATOM   4086  CG  ASN A 908      30.110  53.610  68.210  1.00  0.00           C
ATOM   4087  OD1 ASN A 908      30.830  53.960  69.160  1.00  0.00           O
ATOM   4088  ND2 ASN A 908      30.580  52.840  67.170  1.00  0.00           N
ATOM   4089 HD21 ASN A 908      31.560  52.690  67.170  1.00  0.00           H
ATOM   4090 HD22 ASN A 908      29.950  52.720  66.410  1.00  0.00           H
ATOM   4091  C   ASN A 908      26.630  54.670  69.490  1.00  0.00           C
ATOM   4092  O   ASN A 908      25.630  53.950  69.250  1.00  0.00           O
ATOM   4093  N   PRO A 909      26.500  56.020  69.620  1.00  0.00           N
ATOM   4094  CD  PRO A 909      27.580  57.020  69.740  1.00  0.00           C
ATOM   4095  HD1 PRO A 909      28.000  57.150  68.710  1.00  0.00           H
ATOM   4096  HD2 PRO A 909      28.370  56.780  70.470  1.00  0.00           H
ATOM   4097  CA  PRO A 909      25.210  56.740  69.390  1.00  0.00           C
ATOM   4098  HA  PRO A 909      24.560  56.580  70.230  1.00  0.00           H
ATOM   4099  CB  PRO A 909      25.550  58.240  69.360  1.00  0.00           C
ATOM   4100  HB1 PRO A 909      24.700  58.870  69.690  1.00  0.00           H
ATOM   4101  HB2 PRO A 909      25.800  58.540  68.330  1.00  0.00           H
ATOM   4102  CG  PRO A 909      26.830  58.280  70.190  1.00  0.00           C
ATOM   4103  HG1 PRO A 909      27.320  59.270  70.080  1.00  0.00           H
ATOM   4104  HG2 PRO A 909      26.570  58.220  71.280  1.00  0.00           H
ATOM   4105  C   PRO A 909      24.510  56.390  68.010  1.00  0.00           C
ATOM   4106  O   PRO A 909      25.270  56.140  67.120  1.00  0.00           O
ATOM   4107  N   TRP A 910      23.160  56.240  68.010  1.00  0.00           N
ATOM   4108  HN  TRP A 910      22.660  56.640  68.760  1.00  0.00           H
ATOM   4109  CA  TRP A 910      22.420  56.060  66.770  1.00  0.00           C
ATOM   4110  HA  TRP A 910      22.640  55.030  66.560  1.00  0.00           H
ATOM   4111  CB  TRP A 910      20.880  56.100  67.210  1.00  0.00           C
ATOM   4112  HB1 TRP A 910      20.650  57.100  67.630  1.00  0.00           H
ATOM   4113  HB2 TRP A 910      20.980  55.460  68.120  1.00  0.00           H
ATOM   4114  CG  TRP A 910      19.840  55.580  66.220  1.00  0.00           C
ATOM   4115  CD1 TRP A 910      19.300  54.320  66.200  1.00  0.00           C
ATOM   4116  HD1 TRP A 910      19.580  53.510  66.870  1.00  0.00           H
ATOM   4117  NE1 TRP A 910      18.620  54.070  65.050  1.00  0.00           N
ATOM   4118  HE1 TRP A 910      18.430  53.220  64.610  1.00  0.00           H
ATOM   4119  CE2 TRP A 910      18.690  55.260  64.250  1.00  0.00           C
ATOM   4120  CD2 TRP A 910      19.390  56.260  65.050  1.00  0.00           C
ATOM   4121  CE3 TRP A 910      19.670  57.490  64.460  1.00  0.00           C
ATOM   4122  HE3 TRP A 910      20.250  58.220  65.010  1.00  0.00           H
ATOM   4123  CZ3 TRP A 910      19.100  57.820  63.230  1.00  0.00           C
ATOM   4124  HZ3 TRP A 910      19.110  58.810  62.810  1.00  0.00           H
ATOM   4125  CZ2 TRP A 910      18.030  55.690  63.100  1.00  0.00           C
ATOM   4126  HZ2 TRP A 910      17.410  54.960  62.620  1.00  0.00           H
ATOM   4127  CH2 TRP A 910      18.180  56.930  62.570  1.00  0.00           C
ATOM   4128  HH2 TRP A 910      17.600  57.210  61.710  1.00  0.00           H
ATOM   4129  C   TRP A 910      22.740  57.060  65.630  1.00  0.00           C
ATOM   4130  O   TRP A 910      22.720  56.650  64.480  1.00  0.00           O
ATOM   4131  N   TRP A 911      23.100  58.340  65.890  1.00  0.00           N
ATOM   4132  HN  TRP A 911      22.850  58.730  66.770  1.00  0.00           H
ATOM   4133  CA  TRP A 911      23.420  59.320  64.820  1.00  0.00           C
ATOM   4134  HA  TRP A 911      22.510  59.320  64.230  1.00  0.00           H
ATOM   4135  CB  TRP A 911      23.670  60.750  65.420  1.00  0.00           C
ATOM   4136  HB1 TRP A 911      22.670  60.970  65.860  1.00  0.00           H
ATOM   4137  HB2 TRP A 911      23.820  61.560  64.680  1.00  0.00           H
ATOM   4138  CG  TRP A 911      24.710  60.930  66.490  1.00  0.00           C
ATOM   4139  CD1 TRP A 911      24.430  61.090  67.840  1.00  0.00           C
ATOM   4140  HD1 TRP A 911      23.400  61.060  68.170  1.00  0.00           H
ATOM   4141  NE1 TRP A 911      25.540  61.460  68.500  1.00  0.00           N
ATOM   4142  HE1 TRP A 911      25.740  61.330  69.450  1.00  0.00           H
ATOM   4143  CE2 TRP A 911      26.600  61.550  67.660  1.00  0.00           C
ATOM   4144  CD2 TRP A 911      26.140  61.190  66.380  1.00  0.00           C
ATOM   4145  CE3 TRP A 911      26.990  61.250  65.260  1.00  0.00           C
ATOM   4146  HE3 TRP A 911      26.650  61.300  64.230  1.00  0.00           H
ATOM   4147  CZ3 TRP A 911      28.320  61.500  65.530  1.00  0.00           C
ATOM   4148  HZ3 TRP A 911      29.070  61.550  64.750  1.00  0.00           H
ATOM   4149  CZ2 TRP A 911      27.940  61.780  67.930  1.00  0.00           C
ATOM   4150  HZ2 TRP A 911      28.380  61.970  68.900  1.00  0.00           H
ATOM   4151  CH2 TRP A 911      28.810  61.560  66.830  1.00  0.00           C
ATOM   4152  HH2 TRP A 911      29.860  61.620  67.040  1.00  0.00           H
ATOM   4153  C   TRP A 911      24.520  58.910  63.910  1.00  0.00           C
ATOM   4154  O   TRP A 911      24.490  59.230  62.720  1.00  0.00           O
ATOM   4155  N   THR A 912      25.370  58.070  64.460  1.00  0.00           N
ATOM   4156  HN  THR A 912      25.330  57.840  65.420  1.00  0.00           H
ATOM   4157  CA  THR A 912      26.570  57.510  63.710  1.00  0.00           C
ATOM   4158  HA  THR A 912      27.060  58.350  63.240  1.00  0.00           H
ATOM   4159  CB  THR A 912      27.610  56.770  64.620  1.00  0.00           C
ATOM   4160  HB  THR A 912      28.460  56.450  64.000  1.00  0.00           H
ATOM   4161  OG1 THR A 912      27.070  55.660  65.230  1.00  0.00           O
ATOM   4162  HG1 THR A 912      26.490  56.090  65.860  1.00  0.00           H
ATOM   4163  CG2 THR A 912      28.120  57.730  65.710  1.00  0.00           C
ATOM   4164 HG21 THR A 912      29.020  57.360  66.230  1.00  0.00           H
ATOM   4165 HG22 THR A 912      27.390  57.770  66.550  1.00  0.00           H
ATOM   4166 HG23 THR A 912      28.320  58.700  65.200  1.00  0.00           H
ATOM   4167  C   THR A 912      26.230  56.560  62.560  1.00  0.00           C
ATOM   4168  O   THR A 912      27.060  56.430  61.660  1.00  0.00           O
ATOM   4169  N   LEU A 913      25.050  55.970  62.530  1.00  0.00           N
ATOM   4170  HN  LEU A 913      24.450  56.200  63.290  1.00  0.00           H
ATOM   4171  CA  LEU A 913      24.460  55.370  61.390  1.00  0.00           C
ATOM   4172  HA  LEU A 913      25.130  54.590  61.040  1.00  0.00           H
ATOM   4173  CB  LEU A 913      23.060  54.680  61.640  1.00  0.00           C
ATOM   4174  HB1 LEU A 913      22.730  54.320  60.630  1.00  0.00           H
ATOM   4175  HB2 LEU A 913      22.460  55.550  62.000  1.00  0.00           H
ATOM   4176  CG  LEU A 913      23.080  53.600  62.760  1.00  0.00           C
ATOM   4177  HG  LEU A 913      23.520  54.050  63.680  1.00  0.00           H
ATOM   4178  CD1 LEU A 913      21.680  53.150  63.030  1.00  0.00           C
ATOM   4179 HD11 LEU A 913      21.660  52.720  64.050  1.00  0.00           H
ATOM   4180 HD12 LEU A 913      21.230  52.330  62.430  1.00  0.00           H
ATOM   4181 HD13 LEU A 913      20.980  54.010  63.020  1.00  0.00           H
ATOM   4182  CD2 LEU A 913      23.990  52.430  62.280  1.00  0.00           C
ATOM   4183 HD21 LEU A 913      24.030  51.570  62.980  1.00  0.00           H
ATOM   4184 HD22 LEU A 913      25.040  52.770  62.190  1.00  0.00           H
ATOM   4185 HD23 LEU A 913      23.840  52.040  61.250  1.00  0.00           H
ATOM   4186  C   LEU A 913      24.260  56.250  60.200  1.00  0.00           C
ATOM   4187  O   LEU A 913      24.380  55.770  59.050  1.00  0.00           O
ATOM   4188  N   LEU A 914      24.010  57.560  60.360  1.00  0.00           N
ATOM   4189  HN  LEU A 914      23.750  58.020  61.210  1.00  0.00           H
ATOM   4190  CA  LEU A 914      24.020  58.580  59.310  1.00  0.00           C
ATOM   4191  HA  LEU A 914      23.460  58.330  58.420  1.00  0.00           H
ATOM   4192  CB  LEU A 914      23.360  59.890  59.950  1.00  0.00           C
ATOM   4193  HB1 LEU A 914      23.350  60.800  59.320  1.00  0.00           H
ATOM   4194  HB2 LEU A 914      24.000  60.330  60.730  1.00  0.00           H
ATOM   4195  CG  LEU A 914      21.950  59.820  60.560  1.00  0.00           C
ATOM   4196  HG  LEU A 914      21.840  59.020  61.320  1.00  0.00           H
ATOM   4197  CD1 LEU A 914      21.670  61.190  61.100  1.00  0.00           C
ATOM   4198 HD11 LEU A 914      20.690  61.370  61.600  1.00  0.00           H
ATOM   4199 HD12 LEU A 914      21.710  61.940  60.290  1.00  0.00           H
ATOM   4200 HD13 LEU A 914      22.480  61.480  61.820  1.00  0.00           H
ATOM   4201  CD2 LEU A 914      20.900  59.500  59.500  1.00  0.00           C
ATOM   4202 HD21 LEU A 914      21.150  60.120  58.610  1.00  0.00           H
ATOM   4203 HD22 LEU A 914      19.910  59.790  59.910  1.00  0.00           H
ATOM   4204 HD23 LEU A 914      20.940  58.410  59.290  1.00  0.00           H
ATOM   4205  C   LEU A 914      25.400  58.840  58.760  1.00  0.00           C
ATOM   4206  O   LEU A 914      25.660  58.920  57.570  1.00  0.00           O
ATOM   4207  N   ILE A 915      26.370  58.930  59.680  1.00  0.00           N
ATOM   4208  HN  ILE A 915      25.990  58.810  60.600  1.00  0.00           H
ATOM   4209  CA  ILE A 915      27.740  59.250  59.460  1.00  0.00           C
ATOM   4210  HA  ILE A 915      27.690  60.130  58.850  1.00  0.00           H
ATOM   4211  CB  ILE A 915      28.470  59.570  60.710  1.00  0.00           C
ATOM   4212  HB  ILE A 915      28.320  58.730  61.420  1.00  0.00           H
ATOM   4213  CG2 ILE A 915      29.950  59.810  60.270  1.00  0.00           C
ATOM   4214 HG21 ILE A 915      30.440  60.280  61.160  1.00  0.00           H
ATOM   4215 HG22 ILE A 915      30.140  60.480  59.390  1.00  0.00           H
ATOM   4216 HG23 ILE A 915      30.520  58.880  60.040  1.00  0.00           H
ATOM   4217  CG1 ILE A 915      27.860  60.740  61.530  1.00  0.00           C
ATOM   4218 HG11 ILE A 915      28.550  60.720  62.400  1.00  0.00           H
ATOM   4219 HG12 ILE A 915      26.880  60.390  61.930  1.00  0.00           H
ATOM   4220  CD  ILE A 915      27.850  62.060  60.720  1.00  0.00           C
ATOM   4221  HD1 ILE A 915      28.730  62.240  60.080  1.00  0.00           H
ATOM   4222  HD2 ILE A 915      27.810  63.000  61.320  1.00  0.00           H
ATOM   4223  HD3 ILE A 915      26.920  62.190  60.120  1.00  0.00           H
ATOM   4224  C   ILE A 915      28.360  58.190  58.580  1.00  0.00           C
ATOM   4225  O   ILE A 915      29.080  58.550  57.630  1.00  0.00           O
ATOM   4226  N   ALA A 916      28.190  56.850  58.880  1.00  0.00           N
ATOM   4227  HN  ALA A 916      27.480  56.550  59.500  1.00  0.00           H
ATOM   4228  CA  ALA A 916      28.970  55.840  58.240  1.00  0.00           C
ATOM   4229  HA  ALA A 916      29.970  55.920  58.620  1.00  0.00           H
ATOM   4230  CB  ALA A 916      28.440  54.630  58.870  1.00  0.00           C
ATOM   4231  HB1 ALA A 916      27.340  54.720  59.030  1.00  0.00           H
ATOM   4232  HB2 ALA A 916      28.850  54.500  59.910  1.00  0.00           H
ATOM   4233  HB3 ALA A 916      28.760  53.660  58.410  1.00  0.00           H
ATOM   4234  C   ALA A 916      28.890  55.730  56.670  1.00  0.00           C
ATOM   4235  O   ALA A 916      29.840  55.230  56.060  1.00  0.00           O
ATOM   4236  N   ALA A 917      27.770  56.160  56.050  1.00  0.00           N
ATOM   4237  HN  ALA A 917      26.940  56.480  56.490  1.00  0.00           H
ATOM   4238  CA  ALA A 917      27.680  56.250  54.600  1.00  0.00           C
ATOM   4239  HA  ALA A 917      27.810  55.250  54.220  1.00  0.00           H
ATOM   4240  CB  ALA A 917      26.280  56.680  54.140  1.00  0.00           C
ATOM   4241  HB1 ALA A 917      26.270  57.770  54.310  1.00  0.00           H
ATOM   4242  HB2 ALA A 917      25.430  56.150  54.630  1.00  0.00           H
ATOM   4243  HB3 ALA A 917      26.140  56.540  53.040  1.00  0.00           H
ATOM   4244  C   ALA A 917      28.780  57.040  53.840  1.00  0.00           C
ATOM   4245  O   ALA A 917      29.270  56.730  52.760  1.00  0.00           O
ATOM   4246  N   ILE A 918      29.060  58.250  54.340  1.00  0.00           N
ATOM   4247  HN  ILE A 918      28.590  58.640  55.120  1.00  0.00           H
ATOM   4248  CA  ILE A 918      30.100  59.090  53.740  1.00  0.00           C
ATOM   4249  HA  ILE A 918      29.700  59.280  52.750  1.00  0.00           H
ATOM   4250  CB  ILE A 918      30.070  60.470  54.600  1.00  0.00           C
ATOM   4251  HB  ILE A 918      30.050  60.180  55.680  1.00  0.00           H
ATOM   4252  CG2 ILE A 918      31.350  61.230  54.440  1.00  0.00           C
ATOM   4253 HG21 ILE A 918      31.410  61.720  53.440  1.00  0.00           H
ATOM   4254 HG22 ILE A 918      32.260  60.700  54.770  1.00  0.00           H
ATOM   4255 HG23 ILE A 918      31.270  62.130  55.090  1.00  0.00           H
ATOM   4256  CG1 ILE A 918      28.750  61.330  54.620  1.00  0.00           C
ATOM   4257 HG11 ILE A 918      28.610  61.780  53.610  1.00  0.00           H
ATOM   4258 HG12 ILE A 918      28.720  62.230  55.280  1.00  0.00           H
ATOM   4259  CD  ILE A 918      27.420  60.560  55.020  1.00  0.00           C
ATOM   4260  HD1 ILE A 918      27.630  59.980  55.940  1.00  0.00           H
ATOM   4261  HD2 ILE A 918      27.060  59.960  54.160  1.00  0.00           H
ATOM   4262  HD3 ILE A 918      26.600  61.300  55.160  1.00  0.00           H
ATOM   4263  C   ILE A 918      31.490  58.450  53.610  1.00  0.00           C
ATOM   4264  O   ILE A 918      32.150  58.580  52.550  1.00  0.00           O
ATOM   4265  N   PRO A 919      32.040  57.710  54.700  1.00  0.00           N
ATOM   4266  CD  PRO A 919      31.840  57.990  56.120  1.00  0.00           C
ATOM   4267  HD1 PRO A 919      30.870  57.490  56.320  1.00  0.00           H
ATOM   4268  HD2 PRO A 919      31.680  59.080  56.220  1.00  0.00           H
ATOM   4269  CA  PRO A 919      33.290  57.000  54.520  1.00  0.00           C
ATOM   4270  HA  PRO A 919      34.020  57.600  53.980  1.00  0.00           H
ATOM   4271  CB  PRO A 919      33.750  56.610  55.920  1.00  0.00           C
ATOM   4272  HB1 PRO A 919      34.840  56.490  56.010  1.00  0.00           H
ATOM   4273  HB2 PRO A 919      33.400  55.580  56.170  1.00  0.00           H
ATOM   4274  CG  PRO A 919      33.130  57.560  56.810  1.00  0.00           C
ATOM   4275  HG1 PRO A 919      33.010  57.040  57.790  1.00  0.00           H
ATOM   4276  HG2 PRO A 919      33.800  58.450  56.820  1.00  0.00           H
ATOM   4277  C   PRO A 919      33.050  55.760  53.700  1.00  0.00           C
ATOM   4278  O   PRO A 919      33.960  55.230  53.070  1.00  0.00           O
ATOM   4279  N   ALA A 920      31.870  55.120  53.770  1.00  0.00           N
ATOM   4280  HN  ALA A 920      31.130  55.370  54.390  1.00  0.00           H
ATOM   4281  CA  ALA A 920      31.560  53.860  53.100  1.00  0.00           C
ATOM   4282  HA  ALA A 920      32.360  53.200  53.390  1.00  0.00           H
ATOM   4283  CB  ALA A 920      30.200  53.370  53.620  1.00  0.00           C
ATOM   4284  HB1 ALA A 920      29.500  54.160  53.280  1.00  0.00           H
ATOM   4285  HB2 ALA A 920      30.210  53.410  54.730  1.00  0.00           H
ATOM   4286  HB3 ALA A 920      29.850  52.360  53.310  1.00  0.00           H
ATOM   4287  C   ALA A 920      31.590  54.030  51.540  1.00  0.00           C
ATOM   4288  O   ALA A 920      32.070  53.160  50.820  1.00  0.00           O
ATOM   4289  N   LEU A 921      31.120  55.130  50.950  1.00  0.00           N
ATOM   4290  HN  LEU A 921      30.680  55.800  51.540  1.00  0.00           H
ATOM   4291  CA  LEU A 921      31.180  55.380  49.590  1.00  0.00           C
ATOM   4292  HA  LEU A 921      30.730  54.520  49.120  1.00  0.00           H
ATOM   4293  CB  LEU A 921      30.560  56.770  49.190  1.00  0.00           C
ATOM   4294  HB1 LEU A 921      31.000  57.490  49.910  1.00  0.00           H
ATOM   4295  HB2 LEU A 921      29.470  56.710  49.410  1.00  0.00           H
ATOM   4296  CG  LEU A 921      30.660  57.220  47.670  1.00  0.00           C
ATOM   4297  HG  LEU A 921      31.740  57.140  47.450  1.00  0.00           H
ATOM   4298  CD1 LEU A 921      29.930  56.180  46.700  1.00  0.00           C
ATOM   4299 HD11 LEU A 921      30.250  56.410  45.670  1.00  0.00           H
ATOM   4300 HD12 LEU A 921      28.830  56.330  46.810  1.00  0.00           H
ATOM   4301 HD13 LEU A 921      30.260  55.170  47.050  1.00  0.00           H
ATOM   4302  CD2 LEU A 921      30.290  58.680  47.450  1.00  0.00           C
ATOM   4303 HD21 LEU A 921      30.680  58.990  46.460  1.00  0.00           H
ATOM   4304 HD22 LEU A 921      30.630  59.350  48.260  1.00  0.00           H
ATOM   4305 HD23 LEU A 921      29.210  58.900  47.460  1.00  0.00           H
ATOM   4306  C   LEU A 921      32.670  55.400  49.080  1.00  0.00           C
ATOM   4307  O   LEU A 921      32.940  54.690  48.070  1.00  0.00           O
ATOM   4308  N   LEU A 922      33.610  56.070  49.820  1.00  0.00           N
ATOM   4309  HN  LEU A 922      33.320  56.550  50.650  1.00  0.00           H
ATOM   4310  CA  LEU A 922      35.030  56.180  49.460  1.00  0.00           C
ATOM   4311  HA  LEU A 922      35.060  56.500  48.430  1.00  0.00           H
ATOM   4312  CB  LEU A 922      35.790  57.370  50.110  1.00  0.00           C
ATOM   4313  HB1 LEU A 922      35.540  57.310  51.190  1.00  0.00           H
ATOM   4314  HB2 LEU A 922      35.330  58.330  49.760  1.00  0.00           H
ATOM   4315  CG  LEU A 922      37.290  57.650  49.980  1.00  0.00           C
ATOM   4316  HG  LEU A 922      37.710  56.620  50.030  1.00  0.00           H
ATOM   4317  CD1 LEU A 922      37.610  58.080  48.550  1.00  0.00           C
ATOM   4318 HD11 LEU A 922      38.710  58.220  48.450  1.00  0.00           H
ATOM   4319 HD12 LEU A 922      37.140  59.080  48.410  1.00  0.00           H
ATOM   4320 HD13 LEU A 922      37.250  57.430  47.730  1.00  0.00           H
ATOM   4321  CD2 LEU A 922      37.740  58.490  51.060  1.00  0.00           C
ATOM   4322 HD21 LEU A 922      37.410  59.530  50.850  1.00  0.00           H
ATOM   4323 HD22 LEU A 922      38.840  58.460  50.990  1.00  0.00           H
ATOM   4324 HD23 LEU A 922      37.410  58.160  52.070  1.00  0.00           H
ATOM   4325  C   LEU A 922      35.640  54.830  49.590  1.00  0.00           C
ATOM   4326  O   LEU A 922      36.310  54.370  48.730  1.00  0.00           O
ATOM   4327  N   CYS A 923      35.360  54.010  50.670  1.00  0.00           N
ATOM   4328  HN  CYS A 923      34.770  54.360  51.390  1.00  0.00           H
ATOM   4329  CA  CYS A 923      35.830  52.650  50.700  1.00  0.00           C
ATOM   4330  HA  CYS A 923      36.910  52.710  50.590  1.00  0.00           H
ATOM   4331  CB  CYS A 923      35.480  51.940  52.050  1.00  0.00           C
ATOM   4332  HB1 CYS A 923      34.390  51.740  52.090  1.00  0.00           H
ATOM   4333  HB2 CYS A 923      35.640  52.610  52.920  1.00  0.00           H
ATOM   4334  SG  CYS A 923      36.280  50.330  52.420  1.00  0.00           S
ATOM   4335  HG1 CYS A 923      35.550  49.940  51.380  1.00  0.00           H
ATOM   4336  C   CYS A 923      35.320  51.770  49.580  1.00  0.00           C
ATOM   4337  O   CYS A 923      35.990  50.960  48.900  1.00  0.00           O
ATOM   4338  N   THR A 924      34.010  51.870  49.250  1.00  0.00           N
ATOM   4339  HN  THR A 924      33.340  52.230  49.880  1.00  0.00           H
ATOM   4340  CA  THR A 924      33.390  51.250  48.120  1.00  0.00           C
ATOM   4341  HA  THR A 924      33.450  50.180  48.260  1.00  0.00           H
ATOM   4342  CB  THR A 924      31.890  51.450  47.930  1.00  0.00           C
ATOM   4343  HB  THR A 924      31.650  52.480  47.610  1.00  0.00           H
ATOM   4344  OG1 THR A 924      31.300  51.220  49.160  1.00  0.00           O
ATOM   4345  HG1 THR A 924      31.450  51.880  49.840  1.00  0.00           H
ATOM   4346  CG2 THR A 924      31.270  50.360  47.070  1.00  0.00           C
ATOM   4347 HG21 THR A 924      30.170  50.510  46.930  1.00  0.00           H
ATOM   4348 HG22 THR A 924      31.370  49.310  47.430  1.00  0.00           H
ATOM   4349 HG23 THR A 924      31.720  50.360  46.050  1.00  0.00           H
ATOM   4350  C   THR A 924      34.070  51.560  46.810  1.00  0.00           C
ATOM   4351  O   THR A 924      34.460  50.690  46.090  1.00  0.00           O
ATOM   4352  N   ILE A 925      34.350  52.900  46.560  1.00  0.00           N
ATOM   4353  HN  ILE A 925      34.020  53.560  47.210  1.00  0.00           H
ATOM   4354  CA  ILE A 925      35.070  53.370  45.340  1.00  0.00           C
ATOM   4355  HA  ILE A 925      34.440  53.100  44.490  1.00  0.00           H
ATOM   4356  CB  ILE A 925      35.180  54.890  45.230  1.00  0.00           C
ATOM   4357  HB  ILE A 925      35.730  55.250  46.130  1.00  0.00           H
ATOM   4358  CG2 ILE A 925      36.140  55.220  43.980  1.00  0.00           C
ATOM   4359 HG21 ILE A 925      36.260  56.320  43.900  1.00  0.00           H
ATOM   4360 HG22 ILE A 925      35.600  54.850  43.070  1.00  0.00           H
ATOM   4361 HG23 ILE A 925      37.120  54.740  44.160  1.00  0.00           H
ATOM   4362  CG1 ILE A 925      33.810  55.550  45.100  1.00  0.00           C
ATOM   4363 HG11 ILE A 925      33.080  55.080  45.790  1.00  0.00           H
ATOM   4364 HG12 ILE A 925      33.440  55.320  44.090  1.00  0.00           H
ATOM   4365  CD  ILE A 925      33.690  57.020  45.260  1.00  0.00           C
ATOM   4366  HD1 ILE A 925      34.200  57.660  44.520  1.00  0.00           H
ATOM   4367  HD2 ILE A 925      34.010  57.070  46.330  1.00  0.00           H
ATOM   4368  HD3 ILE A 925      32.620  57.290  45.270  1.00  0.00           H
ATOM   4369  C   ILE A 925      36.420  52.580  45.200  1.00  0.00           C
ATOM   4370  O   ILE A 925      36.730  51.970  44.140  1.00  0.00           O
ATOM   4371  N   LEU A 926      37.220  52.650  46.310  1.00  0.00           N
ATOM   4372  HN  LEU A 926      36.940  53.160  47.110  1.00  0.00           H
ATOM   4373  CA  LEU A 926      38.470  51.960  46.550  1.00  0.00           C
ATOM   4374  HA  LEU A 926      39.220  52.190  45.800  1.00  0.00           H
ATOM   4375  CB  LEU A 926      38.950  52.380  47.970  1.00  0.00           C
ATOM   4376  HB1 LEU A 926      39.660  51.650  48.420  1.00  0.00           H
ATOM   4377  HB2 LEU A 926      38.170  52.330  48.760  1.00  0.00           H
ATOM   4378  CG  LEU A 926      39.690  53.740  48.050  1.00  0.00           C
ATOM   4379  HG  LEU A 926      38.940  54.540  47.930  1.00  0.00           H
ATOM   4380  CD1 LEU A 926      40.320  53.910  49.450  1.00  0.00           C
ATOM   4381 HD11 LEU A 926      40.990  53.050  49.690  1.00  0.00           H
ATOM   4382 HD12 LEU A 926      39.610  53.880  50.300  1.00  0.00           H
ATOM   4383 HD13 LEU A 926      40.900  54.850  49.360  1.00  0.00           H
ATOM   4384  CD2 LEU A 926      40.870  53.880  47.040  1.00  0.00           C
ATOM   4385 HD21 LEU A 926      41.310  54.870  47.230  1.00  0.00           H
ATOM   4386 HD22 LEU A 926      40.410  53.850  46.020  1.00  0.00           H
ATOM   4387 HD23 LEU A 926      41.620  53.090  47.220  1.00  0.00           H
ATOM   4388  C   LEU A 926      38.450  50.460  46.430  1.00  0.00           C
ATOM   4389  O   LEU A 926      39.410  49.890  45.820  1.00  0.00           O
ATOM   4390  N   ILE A 927      37.400  49.780  46.920  1.00  0.00           N
ATOM   4391  HN  ILE A 927      36.850  50.250  47.610  1.00  0.00           H
ATOM   4392  CA  ILE A 927      37.280  48.370  46.770  1.00  0.00           C
ATOM   4393  HA  ILE A 927      38.260  47.930  46.930  1.00  0.00           H
ATOM   4394  CB  ILE A 927      36.320  47.760  47.790  1.00  0.00           C
ATOM   4395  HB  ILE A 927      35.370  48.350  47.850  1.00  0.00           H
ATOM   4396  CG2 ILE A 927      35.840  46.330  47.480  1.00  0.00           C
ATOM   4397 HG21 ILE A 927      36.680  45.650  47.210  1.00  0.00           H
ATOM   4398 HG22 ILE A 927      35.070  46.270  46.680  1.00  0.00           H
ATOM   4399 HG23 ILE A 927      35.370  45.840  48.360  1.00  0.00           H
ATOM   4400  CG1 ILE A 927      37.010  47.700  49.170  1.00  0.00           C
ATOM   4401 HG11 ILE A 927      36.280  47.370  49.930  1.00  0.00           H
ATOM   4402 HG12 ILE A 927      37.300  48.740  49.460  1.00  0.00           H
ATOM   4403  CD  ILE A 927      38.360  46.980  49.280  1.00  0.00           C
ATOM   4404  HD1 ILE A 927      38.110  45.920  49.080  1.00  0.00           H
ATOM   4405  HD2 ILE A 927      38.810  47.040  50.290  1.00  0.00           H
ATOM   4406  HD3 ILE A 927      39.120  47.260  48.510  1.00  0.00           H
ATOM   4407  C   ILE A 927      36.900  47.860  45.330  1.00  0.00           C
ATOM   4408  O   ILE A 927      37.610  47.080  44.740  1.00  0.00           O
ATOM   4409  N   PHE A 928      35.830  48.590  44.790  1.00  0.00           N
ATOM   4410  HN  PHE A 928      35.490  49.270  45.430  1.00  0.00           H
ATOM   4411  CA  PHE A 928      35.120  48.380  43.560  1.00  0.00           C
ATOM   4412  HA  PHE A 928      34.740  47.380  43.560  1.00  0.00           H
ATOM   4413  CB  PHE A 928      33.840  49.300  43.490  1.00  0.00           C
ATOM   4414  HB1 PHE A 928      34.210  50.350  43.480  1.00  0.00           H
ATOM   4415  HB2 PHE A 928      33.220  49.190  44.390  1.00  0.00           H
ATOM   4416  CG  PHE A 928      33.040  49.120  42.230  1.00  0.00           C
ATOM   4417  CD1 PHE A 928      32.090  48.130  42.050  1.00  0.00           C
ATOM   4418  HD1 PHE A 928      32.090  47.350  42.790  1.00  0.00           H
ATOM   4419  CE1 PHE A 928      31.170  48.100  40.960  1.00  0.00           C
ATOM   4420  HE1 PHE A 928      30.360  47.390  40.830  1.00  0.00           H
ATOM   4421  CZ  PHE A 928      31.240  49.090  39.990  1.00  0.00           C
ATOM   4422  HZ  PHE A 928      30.610  48.980  39.130  1.00  0.00           H
ATOM   4423  CD2 PHE A 928      33.070  50.160  41.160  1.00  0.00           C
ATOM   4424  HD2 PHE A 928      33.840  50.910  41.170  1.00  0.00           H
ATOM   4425  CE2 PHE A 928      32.250  50.020  40.050  1.00  0.00           C
ATOM   4426  HE2 PHE A 928      32.360  50.690  39.210  1.00  0.00           H
ATOM   4427  C   PHE A 928      36.030  48.430  42.340  1.00  0.00           C
ATOM   4428  O   PHE A 928      36.100  47.550  41.500  1.00  0.00           O
ATOM   4429  N   MET A 929      36.710  49.540  42.200  1.00  0.00           N
ATOM   4430  HN  MET A 929      36.410  50.310  42.740  1.00  0.00           H
ATOM   4431  CA  MET A 929      37.650  49.820  41.110  1.00  0.00           C
ATOM   4432  HA  MET A 929      37.160  49.610  40.170  1.00  0.00           H
ATOM   4433  CB  MET A 929      38.020  51.340  41.050  1.00  0.00           C
ATOM   4434  HB1 MET A 929      38.660  51.480  40.160  1.00  0.00           H
ATOM   4435  HB2 MET A 929      38.690  51.540  41.920  1.00  0.00           H
ATOM   4436  CG  MET A 929      36.730  52.160  40.960  1.00  0.00           C
ATOM   4437  HG1 MET A 929      37.130  53.200  40.910  1.00  0.00           H
ATOM   4438  HG2 MET A 929      36.180  52.200  41.920  1.00  0.00           H
ATOM   4439  SD  MET A 929      35.660  51.790  39.430  1.00  0.00           S
ATOM   4440  CE  MET A 929      34.380  53.110  39.430  1.00  0.00           C
ATOM   4441  HE1 MET A 929      33.690  52.960  38.570  1.00  0.00           H
ATOM   4442  HE2 MET A 929      34.870  54.070  39.170  1.00  0.00           H
ATOM   4443  HE3 MET A 929      33.790  53.110  40.370  1.00  0.00           H
ATOM   4444  C   MET A 929      38.820  48.890  41.030  1.00  0.00           C
ATOM   4445  O   MET A 929      39.130  48.540  39.920  1.00  0.00           O
ATOM   4446  N   ASP A 930      39.350  48.340  42.170  1.00  0.00           N
ATOM   4447  HN  ASP A 930      39.000  48.620  43.060  1.00  0.00           H
ATOM   4448  CA  ASP A 930      40.360  47.320  42.190  1.00  0.00           C
ATOM   4449  HA  ASP A 930      41.150  47.570  41.500  1.00  0.00           H
ATOM   4450  CB  ASP A 930      40.930  47.190  43.650  1.00  0.00           C
ATOM   4451  HB1 ASP A 930      41.380  46.190  43.810  1.00  0.00           H
ATOM   4452  HB2 ASP A 930      40.180  47.320  44.460  1.00  0.00           H
ATOM   4453  CG  ASP A 930      42.100  48.200  43.790  1.00  0.00           C
ATOM   4454  OD1 ASP A 930      42.830  48.080  44.780  1.00  0.00           O
ATOM   4455  OD2 ASP A 930      42.230  49.140  42.920  1.00  0.00           O
ATOM   4456  C   ASP A 930      39.750  46.000  41.720  1.00  0.00           C
ATOM   4457  O   ASP A 930      40.420  45.200  41.060  1.00  0.00           O
ATOM   4458  N   GLN A 931      38.470  45.720  42.000  1.00  0.00           N
ATOM   4459  HN  GLN A 931      37.970  46.240  42.700  1.00  0.00           H
ATOM   4460  CA  GLN A 931      37.820  44.630  41.350  1.00  0.00           C
ATOM   4461  HA  GLN A 931      38.420  43.760  41.540  1.00  0.00           H
ATOM   4462  CB  GLN A 931      36.370  44.400  41.920  1.00  0.00           C
ATOM   4463  HB1 GLN A 931      35.840  43.720  41.220  1.00  0.00           H
ATOM   4464  HB2 GLN A 931      35.870  45.400  41.850  1.00  0.00           H
ATOM   4465  CG  GLN A 931      36.400  43.900  43.350  1.00  0.00           C
ATOM   4466  HG1 GLN A 931      35.450  43.460  43.740  1.00  0.00           H
ATOM   4467  HG2 GLN A 931      36.650  44.690  44.080  1.00  0.00           H
ATOM   4468  CD  GLN A 931      37.430  42.730  43.740  1.00  0.00           C
ATOM   4469  OE1 GLN A 931      38.340  42.940  44.550  1.00  0.00           O
ATOM   4470  NE2 GLN A 931      37.250  41.540  43.110  1.00  0.00           N
ATOM   4471 HE21 GLN A 931      37.710  40.720  43.450  1.00  0.00           H
ATOM   4472 HE22 GLN A 931      36.540  41.560  42.410  1.00  0.00           H
ATOM   4473  C   GLN A 931      37.740  44.840  39.810  1.00  0.00           C
ATOM   4474  O   GLN A 931      38.310  44.040  39.000  1.00  0.00           O
ATOM   4475  N   GLN A 932      37.140  45.990  39.420  1.00  0.00           N
ATOM   4476  HN  GLN A 932      36.700  46.660  40.030  1.00  0.00           H
ATOM   4477  CA  GLN A 932      37.030  46.270  37.990  1.00  0.00           C
ATOM   4478  HA  GLN A 932      36.340  45.590  37.520  1.00  0.00           H
ATOM   4479  CB  GLN A 932      36.380  47.720  37.770  1.00  0.00           C
ATOM   4480  HB1 GLN A 932      36.310  47.850  36.670  1.00  0.00           H
ATOM   4481  HB2 GLN A 932      37.160  48.470  37.980  1.00  0.00           H
ATOM   4482  CG  GLN A 932      34.940  47.950  38.460  1.00  0.00           C
ATOM   4483  HG1 GLN A 932      34.750  49.050  38.480  1.00  0.00           H
ATOM   4484  HG2 GLN A 932      34.900  47.510  39.480  1.00  0.00           H
ATOM   4485  CD  GLN A 932      33.960  47.060  37.700  1.00  0.00           C
ATOM   4486  OE1 GLN A 932      33.750  45.890  37.840  1.00  0.00           O
ATOM   4487  NE2 GLN A 932      33.310  47.820  36.770  1.00  0.00           N
ATOM   4488 HE21 GLN A 932      33.300  48.820  36.800  1.00  0.00           H
ATOM   4489 HE22 GLN A 932      32.570  47.300  36.340  1.00  0.00           H
ATOM   4490  C   GLN A 932      38.360  46.200  37.120  1.00  0.00           C
ATOM   4491  O   GLN A 932      38.440  45.510  36.080  1.00  0.00           O
ATOM   4492  N   ILE A 933      39.430  46.790  37.540  1.00  0.00           N
ATOM   4493  HN  ILE A 933      39.380  47.390  38.340  1.00  0.00           H
ATOM   4494  CA  ILE A 933      40.690  46.830  36.780  1.00  0.00           C
ATOM   4495  HA  ILE A 933      40.350  47.020  35.770  1.00  0.00           H
ATOM   4496  CB  ILE A 933      41.640  47.870  37.430  1.00  0.00           C
ATOM   4497  HB  ILE A 933      41.120  48.850  37.390  1.00  0.00           H
ATOM   4498  CG2 ILE A 933      41.950  47.540  38.820  1.00  0.00           C
ATOM   4499 HG21 ILE A 933      42.410  46.550  39.040  1.00  0.00           H
ATOM   4500 HG22 ILE A 933      41.010  47.460  39.420  1.00  0.00           H
ATOM   4501 HG23 ILE A 933      42.590  48.330  39.280  1.00  0.00           H
ATOM   4502  CG1 ILE A 933      42.920  48.180  36.660  1.00  0.00           C
ATOM   4503 HG11 ILE A 933      43.680  47.360  36.690  1.00  0.00           H
ATOM   4504 HG12 ILE A 933      43.400  48.980  37.260  1.00  0.00           H
ATOM   4505  CD  ILE A 933      42.650  48.720  35.220  1.00  0.00           C
ATOM   4506  HD1 ILE A 933      42.000  47.970  34.710  1.00  0.00           H
ATOM   4507  HD2 ILE A 933      43.600  48.860  34.650  1.00  0.00           H
ATOM   4508  HD3 ILE A 933      42.080  49.680  35.200  1.00  0.00           H
ATOM   4509  C   ILE A 933      41.300  45.490  36.650  1.00  0.00           C
ATOM   4510  O   ILE A 933      41.880  45.090  35.700  1.00  0.00           O
ATOM   4511  N   THR A 934      41.180  44.650  37.710  1.00  0.00           N
ATOM   4512  HN  THR A 934      40.600  44.870  38.490  1.00  0.00           H
ATOM   4513  CA  THR A 934      41.790  43.240  37.720  1.00  0.00           C
ATOM   4514  HA  THR A 934      42.830  43.350  37.460  1.00  0.00           H
ATOM   4515  CB  THR A 934      41.760  42.560  39.070  1.00  0.00           C
ATOM   4516  HB  THR A 934      40.750  42.270  39.450  1.00  0.00           H
ATOM   4517  OG1 THR A 934      42.400  43.400  40.040  1.00  0.00           O
ATOM   4518  HG1 THR A 934      41.640  43.890  40.390  1.00  0.00           H
ATOM   4519  CG2 THR A 934      42.650  41.360  39.020  1.00  0.00           C
ATOM   4520 HG21 THR A 934      42.190  40.620  38.320  1.00  0.00           H
ATOM   4521 HG22 THR A 934      42.710  40.940  40.040  1.00  0.00           H
ATOM   4522 HG23 THR A 934      43.660  41.590  38.610  1.00  0.00           H
ATOM   4523  C   THR A 934      41.100  42.380  36.730  1.00  0.00           C
ATOM   4524  O   THR A 934      41.670  41.650  35.950  1.00  0.00           O
ATOM   4525  N   ALA A 935      39.770  42.540  36.770  1.00  0.00           N
ATOM   4526  HN  ALA A 935      39.300  43.210  37.350  1.00  0.00           H
ATOM   4527  CA  ALA A 935      38.950  41.930  35.770  1.00  0.00           C
ATOM   4528  HA  ALA A 935      39.250  40.890  35.860  1.00  0.00           H
ATOM   4529  CB  ALA A 935      37.490  42.110  36.160  1.00  0.00           C
ATOM   4530  HB1 ALA A 935      37.210  43.190  36.210  1.00  0.00           H
ATOM   4531  HB2 ALA A 935      37.290  41.730  37.190  1.00  0.00           H
ATOM   4532  HB3 ALA A 935      36.730  41.750  35.420  1.00  0.00           H
ATOM   4533  C   ALA A 935      39.180  42.340  34.320  1.00  0.00           C
ATOM   4534  O   ALA A 935      39.200  41.490  33.440  1.00  0.00           O
ATOM   4535  N   VAL A 936      39.300  43.630  33.960  1.00  0.00           N
ATOM   4536  HN  VAL A 936      39.090  44.350  34.620  1.00  0.00           H
ATOM   4537  CA  VAL A 936      39.730  44.050  32.630  1.00  0.00           C
ATOM   4538  HA  VAL A 936      39.090  43.510  31.950  1.00  0.00           H
ATOM   4539  CB  VAL A 936      39.460  45.500  32.500  1.00  0.00           C
ATOM   4540  HB  VAL A 936      39.940  46.050  33.330  1.00  0.00           H
ATOM   4541  CG1 VAL A 936      40.100  46.100  31.190  1.00  0.00           C
ATOM   4542 HG11 VAL A 936      39.660  47.090  30.970  1.00  0.00           H
ATOM   4543 HG12 VAL A 936      39.770  45.420  30.370  1.00  0.00           H
ATOM   4544 HG13 VAL A 936      41.210  46.120  31.280  1.00  0.00           H
ATOM   4545  CG2 VAL A 936      37.910  45.740  32.590  1.00  0.00           C
ATOM   4546 HG21 VAL A 936      37.510  45.790  31.550  1.00  0.00           H
ATOM   4547 HG22 VAL A 936      37.550  46.640  33.150  1.00  0.00           H
ATOM   4548 HG23 VAL A 936      37.370  44.840  32.940  1.00  0.00           H
ATOM   4549  C   VAL A 936      41.110  43.670  32.300  1.00  0.00           C
ATOM   4550  O   VAL A 936      41.400  43.280  31.080  1.00  0.00           O
ATOM   4551  N   ILE A 937      42.080  43.770  33.250  1.00  0.00           N
ATOM   4552  HN  ILE A 937      41.920  44.230  34.120  1.00  0.00           H
ATOM   4553  CA  ILE A 937      43.490  43.300  32.910  1.00  0.00           C
ATOM   4554  HA  ILE A 937      43.840  43.750  31.990  1.00  0.00           H
ATOM   4555  CB  ILE A 937      44.470  43.760  34.070  1.00  0.00           C
ATOM   4556  HB  ILE A 937      43.980  43.460  35.020  1.00  0.00           H
ATOM   4557  CG2 ILE A 937      45.850  43.060  34.060  1.00  0.00           C
ATOM   4558 HG21 ILE A 937      45.780  41.970  34.270  1.00  0.00           H
ATOM   4559 HG22 ILE A 937      46.550  43.540  34.780  1.00  0.00           H
ATOM   4560 HG23 ILE A 937      46.330  43.090  33.050  1.00  0.00           H
ATOM   4561  CG1 ILE A 937      44.640  45.290  34.140  1.00  0.00           C
ATOM   4562 HG11 ILE A 937      45.390  45.490  34.940  1.00  0.00           H
ATOM   4563 HG12 ILE A 937      43.670  45.800  34.340  1.00  0.00           H
ATOM   4564  CD  ILE A 937      45.220  45.920  32.860  1.00  0.00           C
ATOM   4565  HD1 ILE A 937      45.330  47.020  33.000  1.00  0.00           H
ATOM   4566  HD2 ILE A 937      44.550  45.740  31.990  1.00  0.00           H
ATOM   4567  HD3 ILE A 937      46.210  45.450  32.700  1.00  0.00           H
ATOM   4568  C   ILE A 937      43.600  41.770  32.690  1.00  0.00           C
ATOM   4569  O   ILE A 937      44.290  41.290  31.830  1.00  0.00           O
ATOM   4570  N   ILE A 938      42.880  40.940  33.420  1.00  0.00           N
ATOM   4571  HN  ILE A 938      42.410  41.230  34.250  1.00  0.00           H
ATOM   4572  CA  ILE A 938      42.830  39.530  33.200  1.00  0.00           C
ATOM   4573  HA  ILE A 938      43.840  39.210  32.960  1.00  0.00           H
ATOM   4574  CB  ILE A 938      42.490  38.720  34.470  1.00  0.00           C
ATOM   4575  HB  ILE A 938      42.800  39.310  35.360  1.00  0.00           H
ATOM   4576  CG2 ILE A 938      40.960  38.410  34.640  1.00  0.00           C
ATOM   4577 HG21 ILE A 938      40.660  37.990  35.620  1.00  0.00           H
ATOM   4578 HG22 ILE A 938      40.640  37.720  33.830  1.00  0.00           H
ATOM   4579 HG23 ILE A 938      40.410  39.370  34.590  1.00  0.00           H
ATOM   4580  CG1 ILE A 938      43.190  37.380  34.410  1.00  0.00           C
ATOM   4581 HG11 ILE A 938      44.140  37.350  33.850  1.00  0.00           H
ATOM   4582 HG12 ILE A 938      42.550  36.670  33.830  1.00  0.00           H
ATOM   4583  CD  ILE A 938      43.460  36.750  35.790  1.00  0.00           C
ATOM   4584  HD1 ILE A 938      43.990  37.470  36.450  1.00  0.00           H
ATOM   4585  HD2 ILE A 938      44.140  35.870  35.810  1.00  0.00           H
ATOM   4586  HD3 ILE A 938      42.490  36.430  36.240  1.00  0.00           H
ATOM   4587  C   ILE A 938      41.970  39.120  32.040  1.00  0.00           C
ATOM   4588  O   ILE A 938      42.150  37.980  31.580  1.00  0.00           O
ATOM   4589  N   ASN A 939      41.100  39.960  31.500  1.00  0.00           N
ATOM   4590  HN  ASN A 939      40.870  40.870  31.850  1.00  0.00           H
ATOM   4591  CA  ASN A 939      40.390  39.680  30.300  1.00  0.00           C
ATOM   4592  HA  ASN A 939      40.270  38.600  30.260  1.00  0.00           H
ATOM   4593  CB  ASN A 939      38.940  40.350  30.360  1.00  0.00           C
ATOM   4594  HB1 ASN A 939      38.480  40.440  29.350  1.00  0.00           H
ATOM   4595  HB2 ASN A 939      39.140  41.420  30.590  1.00  0.00           H
ATOM   4596  CG  ASN A 939      37.950  39.730  31.340  1.00  0.00           C
ATOM   4597  OD1 ASN A 939      38.380  38.680  31.850  1.00  0.00           O
ATOM   4598  ND2 ASN A 939      36.770  40.280  31.540  1.00  0.00           N
ATOM   4599 HD21 ASN A 939      36.580  41.190  31.150  1.00  0.00           H
ATOM   4600 HD22 ASN A 939      36.250  39.870  32.290  1.00  0.00           H
ATOM   4601  C   ASN A 939      41.010  40.170  28.990  1.00  0.00           C
ATOM   4602  O   ASN A 939      40.380  40.310  27.910  1.00  0.00           O
ATOM   4603  N   ARG A 940      42.290  40.640  29.030  1.00  0.00           N
ATOM   4604  HN  ARG A 940      42.840  40.600  29.860  1.00  0.00           H
ATOM   4605  CA  ARG A 940      43.110  41.090  27.970  1.00  0.00           C
ATOM   4606  HA  ARG A 940      42.490  41.830  27.510  1.00  0.00           H
ATOM   4607  CB  ARG A 940      44.520  41.660  28.340  1.00  0.00           C
ATOM   4608  HB1 ARG A 940      45.090  41.740  27.390  1.00  0.00           H
ATOM   4609  HB2 ARG A 940      45.030  40.990  29.060  1.00  0.00           H
ATOM   4610  CG  ARG A 940      44.390  43.050  28.850  1.00  0.00           C
ATOM   4611  HG1 ARG A 940      43.710  43.050  29.730  1.00  0.00           H
ATOM   4612  HG2 ARG A 940      43.920  43.780  28.150  1.00  0.00           H
ATOM   4613  CD  ARG A 940      45.730  43.690  29.230  1.00  0.00           C
ATOM   4614  HD1 ARG A 940      45.720  44.760  29.540  1.00  0.00           H
ATOM   4615  HD2 ARG A 940      46.480  43.610  28.420  1.00  0.00           H
ATOM   4616  NE  ARG A 940      46.080  42.860  30.400  1.00  0.00           N
ATOM   4617  HE  ARG A 940      45.400  42.280  30.840  1.00  0.00           H
ATOM   4618  CZ  ARG A 940      47.360  42.500  30.640  1.00  0.00           C
ATOM   4619  NH1 ARG A 940      47.840  41.370  31.040  1.00  0.00           N
ATOM   4620 HH11 ARG A 940      47.330  40.500  30.980  1.00  0.00           H
ATOM   4621 HH12 ARG A 940      48.820  41.310  30.880  1.00  0.00           H
ATOM   4622  NH2 ARG A 940      48.170  43.530  30.580  1.00  0.00           N
ATOM   4623 HH21 ARG A 940      47.730  44.420  30.570  1.00  0.00           H
ATOM   4624 HH22 ARG A 940      49.120  43.520  30.870  1.00  0.00           H
ATOM   4625  C   ARG A 940      43.200  40.050  26.910  1.00  0.00           C
ATOM   4626  O   ARG A 940      43.230  38.880  27.140  1.00  0.00           O
ATOM   4627  N   LYS A 941      43.190  40.450  25.660  1.00  0.00           N
ATOM   4628  HN  LYS A 941      43.120  41.410  25.400  1.00  0.00           H
ATOM   4629  CA  LYS A 941      42.930  39.540  24.590  1.00  0.00           C
ATOM   4630  HA  LYS A 941      42.120  38.950  24.990  1.00  0.00           H
ATOM   4631  CB  LYS A 941      42.630  40.290  23.330  1.00  0.00           C
ATOM   4632  HB1 LYS A 941      42.470  39.610  22.470  1.00  0.00           H
ATOM   4633  HB2 LYS A 941      43.380  41.020  22.940  1.00  0.00           H
ATOM   4634  CG  LYS A 941      41.230  41.030  23.380  1.00  0.00           C
ATOM   4635  HG1 LYS A 941      41.390  41.850  22.650  1.00  0.00           H
ATOM   4636  HG2 LYS A 941      41.180  41.630  24.310  1.00  0.00           H
ATOM   4637  CD  LYS A 941      40.090  40.080  23.190  1.00  0.00           C
ATOM   4638  HD1 LYS A 941      40.160  39.360  24.020  1.00  0.00           H
ATOM   4639  HD2 LYS A 941      40.340  39.550  22.240  1.00  0.00           H
ATOM   4640  CE  LYS A 941      38.750  40.730  23.320  1.00  0.00           C
ATOM   4641  HE1 LYS A 941      38.560  41.260  22.350  1.00  0.00           H
ATOM   4642  HE2 LYS A 941      38.750  41.520  24.100  1.00  0.00           H
ATOM   4643  NZ  LYS A 941      37.640  39.750  23.440  1.00  0.00           N
ATOM   4644  HZ1 LYS A 941      36.720  40.240  23.580  1.00  0.00           H
ATOM   4645  HZ2 LYS A 941      37.720  39.170  24.310  1.00  0.00           H
ATOM   4646  HZ3 LYS A 941      37.550  39.180  22.580  1.00  0.00           H
ATOM   4647  C   LYS A 941      43.940  38.450  24.300  1.00  0.00           C
ATOM   4648  O   LYS A 941      43.520  37.370  23.910  1.00  0.00           O
ATOM   4649  N   GLU A 942      45.280  38.730  24.550  1.00  0.00           N
ATOM   4650  HN  GLU A 942      45.620  39.640  24.770  1.00  0.00           H
ATOM   4651  CA  GLU A 942      46.370  37.810  24.120  1.00  0.00           C
ATOM   4652  HA  GLU A 942      45.900  37.300  23.280  1.00  0.00           H
ATOM   4653  CB  GLU A 942      47.520  38.610  23.530  1.00  0.00           C
ATOM   4654  HB1 GLU A 942      48.340  37.850  23.420  1.00  0.00           H
ATOM   4655  HB2 GLU A 942      47.910  39.340  24.270  1.00  0.00           H
ATOM   4656  CG  GLU A 942      47.220  39.330  22.200  1.00  0.00           C
ATOM   4657  HG1 GLU A 942      46.220  39.790  22.330  1.00  0.00           H
ATOM   4658  HG2 GLU A 942      47.140  38.590  21.370  1.00  0.00           H
ATOM   4659  CD  GLU A 942      48.280  40.290  21.740  1.00  0.00           C
ATOM   4660  OE1 GLU A 942      49.510  39.890  21.640  1.00  0.00           O
ATOM   4661  OE2 GLU A 942      48.010  41.500  21.520  1.00  0.00           O
ATOM   4662  C   GLU A 942      46.670  36.830  25.200  1.00  0.00           C
ATOM   4663  O   GLU A 942      47.800  36.400  25.340  1.00  0.00           O
ATOM   4664  N   HSD A 943      45.700  36.520  26.110  1.00  0.00           N
ATOM   4665  HN  HSD A 943      44.770  36.860  25.910  1.00  0.00           H
ATOM   4666  CA  HSD A 943      45.900  35.430  27.060  1.00  0.00           C
ATOM   4667  HA  HSD A 943      46.960  35.200  26.990  1.00  0.00           H
ATOM   4668  CB  HSD A 943      45.570  35.840  28.530  1.00  0.00           C
ATOM   4669  HB1 HSD A 943      45.650  35.080  29.340  1.00  0.00           H
ATOM   4670  HB2 HSD A 943      44.520  36.210  28.620  1.00  0.00           H
ATOM   4671  ND1 HSD A 943      47.740  36.940  29.350  1.00  0.00           N
ATOM   4672  HD1 HSD A 943      48.400  36.190  29.390  1.00  0.00           H
ATOM   4673  CG  HSD A 943      46.420  37.020  28.940  1.00  0.00           C
ATOM   4674  CE1 HSD A 943      48.040  38.110  29.950  1.00  0.00           C
ATOM   4675  HE1 HSD A 943      49.030  38.440  30.290  1.00  0.00           H
ATOM   4676  NE2 HSD A 943      47.000  38.950  29.990  1.00  0.00           N
ATOM   4677  CD2 HSD A 943      46.020  38.290  29.330  1.00  0.00           C
ATOM   4678  HD2 HSD A 943      45.020  38.710  29.380  1.00  0.00           H
ATOM   4679  C   HSD A 943      45.020  34.250  26.770  1.00  0.00           C
ATOM   4680  O   HSD A 943      45.430  33.160  27.060  1.00  0.00           O
ATOM   4681  N   LYS A 944      43.830  34.490  26.200  1.00  0.00           N
ATOM   4682  HN  LYS A 944      43.340  35.360  26.170  1.00  0.00           H
ATOM   4683  CA  LYS A 944      43.070  33.400  25.580  1.00  0.00           C
ATOM   4684  HA  LYS A 944      42.380  33.970  24.990  1.00  0.00           H
ATOM   4685  CB  LYS A 944      43.960  32.570  24.550  1.00  0.00           C
ATOM   4686  HB1 LYS A 944      43.330  31.770  24.090  1.00  0.00           H
ATOM   4687  HB2 LYS A 944      44.800  32.020  25.030  1.00  0.00           H
ATOM   4688  CG  LYS A 944      44.560  33.270  23.410  1.00  0.00           C
ATOM   4689  HG1 LYS A 944      45.510  33.760  23.700  1.00  0.00           H
ATOM   4690  HG2 LYS A 944      43.900  34.080  23.030  1.00  0.00           H
ATOM   4691  CD  LYS A 944      44.870  32.240  22.260  1.00  0.00           C
ATOM   4692  HD1 LYS A 944      43.980  31.700  21.900  1.00  0.00           H
ATOM   4693  HD2 LYS A 944      45.560  31.470  22.690  1.00  0.00           H
ATOM   4694  CE  LYS A 944      45.560  32.710  21.000  1.00  0.00           C
ATOM   4695  HE1 LYS A 944      45.700  31.890  20.280  1.00  0.00           H
ATOM   4696  HE2 LYS A 944      46.610  33.030  21.210  1.00  0.00           H
ATOM   4697  NZ  LYS A 944      44.830  33.830  20.420  1.00  0.00           N
ATOM   4698  HZ1 LYS A 944      44.620  34.630  21.050  1.00  0.00           H
ATOM   4699  HZ2 LYS A 944      43.900  33.490  20.090  1.00  0.00           H
ATOM   4700  HZ3 LYS A 944      45.340  34.050  19.540  1.00  0.00           H
ATOM   4701  C   LYS A 944      42.250  32.540  26.520  1.00  0.00           C
ATOM   4702  O   LYS A 944      41.870  31.430  26.190  1.00  0.00           O
ATOM   4703  N   LEU A 945      41.850  33.170  27.680  1.00  0.00           N
ATOM   4704  HN  LEU A 945      42.130  34.120  27.840  1.00  0.00           H
ATOM   4705  CA  LEU A 945      41.040  32.680  28.780  1.00  0.00           C
ATOM   4706  HA  LEU A 945      41.380  31.660  28.930  1.00  0.00           H
ATOM   4707  CB  LEU A 945      41.200  33.530  30.040  1.00  0.00           C
ATOM   4708  HB1 LEU A 945      40.520  33.180  30.850  1.00  0.00           H
ATOM   4709  HB2 LEU A 945      40.840  34.570  29.880  1.00  0.00           H
ATOM   4710  CG  LEU A 945      42.680  33.650  30.510  1.00  0.00           C
ATOM   4711  HG  LEU A 945      43.340  33.980  29.680  1.00  0.00           H
ATOM   4712  CD1 LEU A 945      42.700  34.810  31.580  1.00  0.00           C
ATOM   4713 HD11 LEU A 945      42.490  35.790  31.120  1.00  0.00           H
ATOM   4714 HD12 LEU A 945      43.690  34.860  32.100  1.00  0.00           H
ATOM   4715 HD13 LEU A 945      41.910  34.600  32.320  1.00  0.00           H
ATOM   4716  CD2 LEU A 945      43.270  32.380  31.150  1.00  0.00           C
ATOM   4717 HD21 LEU A 945      44.330  32.510  31.460  1.00  0.00           H
ATOM   4718 HD22 LEU A 945      43.110  31.580  30.400  1.00  0.00           H
ATOM   4719 HD23 LEU A 945      42.760  32.200  32.120  1.00  0.00           H
ATOM   4720  C   LEU A 945      39.610  32.430  28.320  1.00  0.00           C
ATOM   4721  O   LEU A 945      39.090  33.180  27.530  1.00  0.00           O
ATOM   4722  N   LYS A 946      38.920  31.380  28.760  1.00  0.00           N
ATOM   4723  HN  LYS A 946      39.410  30.750  29.350  1.00  0.00           H
ATOM   4724  CA  LYS A 946      37.500  31.190  28.490  1.00  0.00           C
ATOM   4725  HA  LYS A 946      37.050  32.160  28.590  1.00  0.00           H
ATOM   4726  CB  LYS A 946      37.290  30.530  27.000  1.00  0.00           C
ATOM   4727  HB1 LYS A 946      37.940  31.080  26.290  1.00  0.00           H
ATOM   4728  HB2 LYS A 946      36.260  30.710  26.630  1.00  0.00           H
ATOM   4729  CG  LYS A 946      37.600  29.020  26.940  1.00  0.00           C
ATOM   4730  HG1 LYS A 946      36.840  28.300  27.300  1.00  0.00           H
ATOM   4731  HG2 LYS A 946      38.510  28.900  27.580  1.00  0.00           H
ATOM   4732  CD  LYS A 946      37.870  28.690  25.480  1.00  0.00           C
ATOM   4733  HD1 LYS A 946      37.080  29.090  24.820  1.00  0.00           H
ATOM   4734  HD2 LYS A 946      37.770  27.600  25.280  1.00  0.00           H
ATOM   4735  CE  LYS A 946      39.320  29.070  24.980  1.00  0.00           C
ATOM   4736  HE1 LYS A 946      39.590  30.070  25.390  1.00  0.00           H
ATOM   4737  HE2 LYS A 946      39.460  29.040  23.890  1.00  0.00           H
ATOM   4738  NZ  LYS A 946      40.280  28.130  25.650  1.00  0.00           N
ATOM   4739  HZ1 LYS A 946      41.170  28.640  25.840  1.00  0.00           H
ATOM   4740  HZ2 LYS A 946      40.550  27.340  25.030  1.00  0.00           H
ATOM   4741  HZ3 LYS A 946      39.980  27.690  26.550  1.00  0.00           H
ATOM   4742  C   LYS A 946      36.750  30.310  29.460  1.00  0.00           C
ATOM   4743  O   LYS A 946      35.580  30.050  29.200  1.00  0.00           O
ATOM   4744  N   LYS A 947      37.370  29.910  30.550  1.00  0.00           N
ATOM   4745  HN  LYS A 947      38.300  30.160  30.760  1.00  0.00           H
ATOM   4746  CA  LYS A 947      36.680  29.070  31.590  1.00  0.00           C
ATOM   4747  HA  LYS A 947      35.730  28.800  31.150  1.00  0.00           H
ATOM   4748  CB  LYS A 947      37.550  27.820  31.950  1.00  0.00           C
ATOM   4749  HB1 LYS A 947      36.940  27.210  32.640  1.00  0.00           H
ATOM   4750  HB2 LYS A 947      38.380  28.260  32.550  1.00  0.00           H
ATOM   4751  CG  LYS A 947      37.890  27.020  30.710  1.00  0.00           C
ATOM   4752  HG1 LYS A 947      38.820  27.500  30.340  1.00  0.00           H
ATOM   4753  HG2 LYS A 947      37.080  27.090  29.950  1.00  0.00           H
ATOM   4754  CD  LYS A 947      37.940  25.540  31.030  1.00  0.00           C
ATOM   4755  HD1 LYS A 947      37.000  25.270  31.550  1.00  0.00           H
ATOM   4756  HD2 LYS A 947      38.720  25.340  31.790  1.00  0.00           H
ATOM   4757  CE  LYS A 947      38.240  24.670  29.770  1.00  0.00           C
ATOM   4758  HE1 LYS A 947      39.270  24.810  29.360  1.00  0.00           H
ATOM   4759  HE2 LYS A 947      37.560  24.890  28.920  1.00  0.00           H
ATOM   4760  NZ  LYS A 947      38.070  23.260  30.110  1.00  0.00           N
ATOM   4761  HZ1 LYS A 947      37.130  23.000  30.450  1.00  0.00           H
ATOM   4762  HZ2 LYS A 947      38.750  23.070  30.860  1.00  0.00           H
ATOM   4763  HZ3 LYS A 947      38.340  22.570  29.370  1.00  0.00           H
ATOM   4764  C   LYS A 947      36.360  29.900  32.810  1.00  0.00           C
ATOM   4765  O   LYS A 947      36.000  29.400  33.880  1.00  0.00           O
ATOM   4766  N   GLY A 948      36.510  31.250  32.810  1.00  0.00           N
ATOM   4767  HN  GLY A 948      36.770  31.660  31.940  1.00  0.00           H
ATOM   4768  CA  GLY A 948      36.010  32.140  33.850  1.00  0.00           C
ATOM   4769  HA1 GLY A 948      36.460  33.100  33.680  1.00  0.00           H
ATOM   4770  HA2 GLY A 948      36.250  31.720  34.810  1.00  0.00           H
ATOM   4771  C   GLY A 948      34.540  32.440  33.830  1.00  0.00           C
ATOM   4772  O   GLY A 948      33.600  31.780  33.410  1.00  0.00           O
ATOM   4773  N   ALA A 949      34.270  33.750  34.210  1.00  0.00           N
ATOM   4774  HN  ALA A 949      35.000  34.430  34.340  1.00  0.00           H
ATOM   4775  CA  ALA A 949      32.930  34.200  34.390  1.00  0.00           C
ATOM   4776  HA  ALA A 949      32.330  33.800  33.580  1.00  0.00           H
ATOM   4777  CB  ALA A 949      32.240  33.810  35.650  1.00  0.00           C
ATOM   4778  HB1 ALA A 949      32.690  34.310  36.540  1.00  0.00           H
ATOM   4779  HB2 ALA A 949      32.250  32.700  35.760  1.00  0.00           H
ATOM   4780  HB3 ALA A 949      31.180  34.180  35.690  1.00  0.00           H
ATOM   4781  C   ALA A 949      33.000  35.730  34.300  1.00  0.00           C
ATOM   4782  O   ALA A 949      34.110  36.290  34.100  1.00  0.00           O
ATOM   4783  N   GLY A 950      31.850  36.400  34.260  1.00  0.00           N
ATOM   4784  HN  GLY A 950      30.970  35.940  34.140  1.00  0.00           H
ATOM   4785  CA  GLY A 950      31.800  37.820  34.180  1.00  0.00           C
ATOM   4786  HA1 GLY A 950      30.770  38.090  33.960  1.00  0.00           H
ATOM   4787  HA2 GLY A 950      32.530  38.160  33.470  1.00  0.00           H
ATOM   4788  C   GLY A 950      32.210  38.650  35.400  1.00  0.00           C
ATOM   4789  O   GLY A 950      32.810  38.130  36.360  1.00  0.00           O
ATOM   4790  N   TYR A 951      32.060  40.040  35.280  1.00  0.00           N
ATOM   4791  HN  TYR A 951      31.800  40.390  34.390  1.00  0.00           H
ATOM   4792  CA  TYR A 951      32.460  40.910  36.330  1.00  0.00           C
ATOM   4793  HA  TYR A 951      33.530  40.830  36.510  1.00  0.00           H
ATOM   4794  CB  TYR A 951      32.260  42.440  35.950  1.00  0.00           C
ATOM   4795  HB1 TYR A 951      32.580  42.970  36.870  1.00  0.00           H
ATOM   4796  HB2 TYR A 951      31.170  42.540  35.750  1.00  0.00           H
ATOM   4797  CG  TYR A 951      33.040  43.030  34.860  1.00  0.00           C
ATOM   4798  CD1 TYR A 951      32.560  44.270  34.300  1.00  0.00           C
ATOM   4799  HD1 TYR A 951      31.820  44.860  34.810  1.00  0.00           H
ATOM   4800  CE1 TYR A 951      33.210  44.770  33.120  1.00  0.00           C
ATOM   4801  HE1 TYR A 951      32.880  45.690  32.650  1.00  0.00           H
ATOM   4802  CZ  TYR A 951      34.320  44.120  32.570  1.00  0.00           C
ATOM   4803  OH  TYR A 951      35.010  44.610  31.420  1.00  0.00           O
ATOM   4804  HH  TYR A 951      34.350  45.120  30.940  1.00  0.00           H
ATOM   4805  CD2 TYR A 951      34.170  42.440  34.300  1.00  0.00           C
ATOM   4806  HD2 TYR A 951      34.620  41.560  34.750  1.00  0.00           H
ATOM   4807  CE2 TYR A 951      34.790  42.960  33.200  1.00  0.00           C
ATOM   4808  HE2 TYR A 951      35.750  42.560  32.930  1.00  0.00           H
ATOM   4809  C   TYR A 951      31.800  40.710  37.710  1.00  0.00           C
ATOM   4810  O   TYR A 951      32.410  40.880  38.790  1.00  0.00           O
ATOM   4811  N   HSD A 952      30.500  40.400  37.730  1.00  0.00           N
ATOM   4812  HN  HSD A 952      30.080  40.030  36.910  1.00  0.00           H
ATOM   4813  CA  HSD A 952      29.660  40.390  38.900  1.00  0.00           C
ATOM   4814  HA  HSD A 952      29.910  41.250  39.510  1.00  0.00           H
ATOM   4815  CB  HSD A 952      28.120  40.250  38.590  1.00  0.00           C
ATOM   4816  HB1 HSD A 952      27.580  39.880  39.480  1.00  0.00           H
ATOM   4817  HB2 HSD A 952      27.930  39.570  37.730  1.00  0.00           H
ATOM   4818  ND1 HSD A 952      26.280  41.690  37.730  1.00  0.00           N
ATOM   4819  HD1 HSD A 952      25.590  40.990  37.910  1.00  0.00           H
ATOM   4820  CG  HSD A 952      27.580  41.590  38.040  1.00  0.00           C
ATOM   4821  CE1 HSD A 952      26.050  42.960  37.250  1.00  0.00           C
ATOM   4822  HE1 HSD A 952      25.050  43.370  37.080  1.00  0.00           H
ATOM   4823  NE2 HSD A 952      27.150  43.680  37.190  1.00  0.00           N
ATOM   4824  CD2 HSD A 952      28.120  42.790  37.720  1.00  0.00           C
ATOM   4825  HD2 HSD A 952      29.120  43.220  37.710  1.00  0.00           H
ATOM   4826  C   HSD A 952      30.060  39.330  39.940  1.00  0.00           C
ATOM   4827  O   HSD A 952      29.870  39.520  41.150  1.00  0.00           O
ATOM   4828  N   LEU A 953      30.520  38.130  39.510  1.00  0.00           N
ATOM   4829  HN  LEU A 953      30.610  37.790  38.580  1.00  0.00           H
ATOM   4830  CA  LEU A 953      30.790  37.080  40.450  1.00  0.00           C
ATOM   4831  HA  LEU A 953      29.860  36.820  40.930  1.00  0.00           H
ATOM   4832  CB  LEU A 953      31.110  35.780  39.690  1.00  0.00           C
ATOM   4833  HB1 LEU A 953      31.430  35.010  40.410  1.00  0.00           H
ATOM   4834  HB2 LEU A 953      32.010  36.020  39.080  1.00  0.00           H
ATOM   4835  CG  LEU A 953      29.970  35.190  38.780  1.00  0.00           C
ATOM   4836  HG  LEU A 953      29.910  35.770  37.840  1.00  0.00           H
ATOM   4837  CD1 LEU A 953      30.290  33.680  38.450  1.00  0.00           C
ATOM   4838 HD11 LEU A 953      29.800  33.370  37.490  1.00  0.00           H
ATOM   4839 HD12 LEU A 953      30.020  32.970  39.260  1.00  0.00           H
ATOM   4840 HD13 LEU A 953      31.400  33.650  38.450  1.00  0.00           H
ATOM   4841  CD2 LEU A 953      28.530  35.400  39.200  1.00  0.00           C
ATOM   4842 HD21 LEU A 953      27.920  34.720  38.550  1.00  0.00           H
ATOM   4843 HD22 LEU A 953      28.200  36.450  39.070  1.00  0.00           H
ATOM   4844 HD23 LEU A 953      28.330  35.040  40.230  1.00  0.00           H
ATOM   4845  C   LEU A 953      31.880  37.490  41.480  1.00  0.00           C
ATOM   4846  O   LEU A 953      31.760  37.260  42.650  1.00  0.00           O
ATOM   4847  N   ASP A 954      32.980  38.150  40.920  1.00  0.00           N
ATOM   4848  HN  ASP A 954      33.110  38.230  39.930  1.00  0.00           H
ATOM   4849  CA  ASP A 954      33.990  38.610  41.750  1.00  0.00           C
ATOM   4850  HA  ASP A 954      34.110  37.850  42.510  1.00  0.00           H
ATOM   4851  CB  ASP A 954      35.370  38.860  40.990  1.00  0.00           C
ATOM   4852  HB1 ASP A 954      35.650  37.980  40.380  1.00  0.00           H
ATOM   4853  HB2 ASP A 954      36.220  38.960  41.700  1.00  0.00           H
ATOM   4854  CG  ASP A 954      35.300  39.970  39.920  1.00  0.00           C
ATOM   4855  OD1 ASP A 954      35.430  39.800  38.740  1.00  0.00           O
ATOM   4856  OD2 ASP A 954      35.210  41.260  40.420  1.00  0.00           O
ATOM   4857  HD2 ASP A 954      34.930  41.700  39.610  1.00  0.00           H
ATOM   4858  C   ASP A 954      33.650  39.700  42.730  1.00  0.00           C
ATOM   4859  O   ASP A 954      33.900  39.650  43.910  1.00  0.00           O
ATOM   4860  N   LEU A 955      32.860  40.670  42.190  1.00  0.00           N
ATOM   4861  HN  LEU A 955      32.660  40.750  41.210  1.00  0.00           H
ATOM   4862  CA  LEU A 955      32.230  41.680  43.020  1.00  0.00           C
ATOM   4863  HA  LEU A 955      33.080  42.110  43.530  1.00  0.00           H
ATOM   4864  CB  LEU A 955      31.310  42.510  42.160  1.00  0.00           C
ATOM   4865  HB1 LEU A 955      30.680  43.150  42.810  1.00  0.00           H
ATOM   4866  HB2 LEU A 955      30.700  41.830  41.530  1.00  0.00           H
ATOM   4867  CG  LEU A 955      32.010  43.470  41.170  1.00  0.00           C
ATOM   4868  HG  LEU A 955      32.630  42.830  40.480  1.00  0.00           H
ATOM   4869  CD1 LEU A 955      30.860  44.190  40.400  1.00  0.00           C
ATOM   4870 HD11 LEU A 955      30.260  43.480  39.800  1.00  0.00           H
ATOM   4871 HD12 LEU A 955      31.130  44.920  39.610  1.00  0.00           H
ATOM   4872 HD13 LEU A 955      30.160  44.810  41.000  1.00  0.00           H
ATOM   4873  CD2 LEU A 955      32.840  44.650  41.860  1.00  0.00           C
ATOM   4874 HD21 LEU A 955      32.070  45.260  42.380  1.00  0.00           H
ATOM   4875 HD22 LEU A 955      33.220  45.230  40.990  1.00  0.00           H
ATOM   4876 HD23 LEU A 955      33.630  44.270  42.550  1.00  0.00           H
ATOM   4877  C   LEU A 955      31.380  41.200  44.170  1.00  0.00           C
ATOM   4878  O   LEU A 955      31.540  41.730  45.230  1.00  0.00           O
ATOM   4879  N   LEU A 956      30.460  40.180  43.920  1.00  0.00           N
ATOM   4880  HN  LEU A 956      30.300  39.900  42.980  1.00  0.00           H
ATOM   4881  CA  LEU A 956      29.680  39.470  44.980  1.00  0.00           C
ATOM   4882  HA  LEU A 956      29.080  40.220  45.490  1.00  0.00           H
ATOM   4883  CB  LEU A 956      28.710  38.530  44.200  1.00  0.00           C
ATOM   4884  HB1 LEU A 956      29.240  37.660  43.760  1.00  0.00           H
ATOM   4885  HB2 LEU A 956      28.230  39.110  43.380  1.00  0.00           H
ATOM   4886  CG  LEU A 956      27.490  37.910  45.000  1.00  0.00           C
ATOM   4887  HG  LEU A 956      26.910  37.340  44.240  1.00  0.00           H
ATOM   4888  CD1 LEU A 956      27.870  36.950  46.060  1.00  0.00           C
ATOM   4889 HD11 LEU A 956      28.630  36.230  45.690  1.00  0.00           H
ATOM   4890 HD12 LEU A 956      26.960  36.390  46.360  1.00  0.00           H
ATOM   4891 HD13 LEU A 956      28.200  37.520  46.960  1.00  0.00           H
ATOM   4892  CD2 LEU A 956      26.610  38.990  45.640  1.00  0.00           C
ATOM   4893 HD21 LEU A 956      27.200  39.460  46.470  1.00  0.00           H
ATOM   4894 HD22 LEU A 956      25.620  38.650  46.000  1.00  0.00           H
ATOM   4895 HD23 LEU A 956      26.350  39.750  44.880  1.00  0.00           H
ATOM   4896  C   LEU A 956      30.540  38.780  45.990  1.00  0.00           C
ATOM   4897  O   LEU A 956      30.310  38.900  47.190  1.00  0.00           O
ATOM   4898  N   MET A 957      31.580  38.060  45.540  1.00  0.00           N
ATOM   4899  HN  MET A 957      31.760  37.910  44.580  1.00  0.00           H
ATOM   4900  CA  MET A 957      32.320  37.310  46.520  1.00  0.00           C
ATOM   4901  HA  MET A 957      31.670  36.900  47.270  1.00  0.00           H
ATOM   4902  CB  MET A 957      33.000  36.060  45.860  1.00  0.00           C
ATOM   4903  HB1 MET A 957      33.900  35.780  46.440  1.00  0.00           H
ATOM   4904  HB2 MET A 957      33.200  36.310  44.800  1.00  0.00           H
ATOM   4905  CG  MET A 957      32.350  34.670  46.000  1.00  0.00           C
ATOM   4906  HG1 MET A 957      32.210  34.420  47.080  1.00  0.00           H
ATOM   4907  HG2 MET A 957      33.040  33.930  45.560  1.00  0.00           H
ATOM   4908  SD  MET A 957      30.750  34.360  45.130  1.00  0.00           S
ATOM   4909  CE  MET A 957      31.150  33.930  43.380  1.00  0.00           C
ATOM   4910  HE1 MET A 957      31.770  34.750  42.930  1.00  0.00           H
ATOM   4911  HE2 MET A 957      30.340  33.470  42.780  1.00  0.00           H
ATOM   4912  HE3 MET A 957      31.990  33.210  43.420  1.00  0.00           H
ATOM   4913  C   MET A 957      33.300  38.190  47.330  1.00  0.00           C
ATOM   4914  O   MET A 957      33.230  38.110  48.550  1.00  0.00           O
ATOM   4915  N   VAL A 958      33.890  39.250  46.700  1.00  0.00           N
ATOM   4916  HN  VAL A 958      33.830  39.230  45.710  1.00  0.00           H
ATOM   4917  CA  VAL A 958      34.470  40.300  47.530  1.00  0.00           C
ATOM   4918  HA  VAL A 958      35.110  39.750  48.200  1.00  0.00           H
ATOM   4919  CB  VAL A 958      35.450  41.160  46.560  1.00  0.00           C
ATOM   4920  HB  VAL A 958      35.080  41.350  45.530  1.00  0.00           H
ATOM   4921  CG1 VAL A 958      35.640  42.520  47.250  1.00  0.00           C
ATOM   4922 HG11 VAL A 958      34.640  43.010  47.180  1.00  0.00           H
ATOM   4923 HG12 VAL A 958      36.420  43.200  46.820  1.00  0.00           H
ATOM   4924 HG13 VAL A 958      35.860  42.490  48.340  1.00  0.00           H
ATOM   4925  CG2 VAL A 958      36.710  40.330  46.540  1.00  0.00           C
ATOM   4926 HG21 VAL A 958      36.520  39.370  46.010  1.00  0.00           H
ATOM   4927 HG22 VAL A 958      37.000  39.980  47.560  1.00  0.00           H
ATOM   4928 HG23 VAL A 958      37.490  40.960  46.100  1.00  0.00           H
ATOM   4929  C   VAL A 958      33.550  41.010  48.480  1.00  0.00           C
ATOM   4930  O   VAL A 958      33.920  41.220  49.600  1.00  0.00           O
ATOM   4931  N   GLY A 959      32.340  41.440  47.970  1.00  0.00           N
ATOM   4932  HN  GLY A 959      32.030  41.260  47.040  1.00  0.00           H
ATOM   4933  CA  GLY A 959      31.360  42.210  48.700  1.00  0.00           C
ATOM   4934  HA1 GLY A 959      30.500  42.250  48.040  1.00  0.00           H
ATOM   4935  HA2 GLY A 959      31.760  43.180  48.950  1.00  0.00           H
ATOM   4936  C   GLY A 959      30.720  41.610  49.890  1.00  0.00           C
ATOM   4937  O   GLY A 959      30.540  42.270  50.890  1.00  0.00           O
ATOM   4938  N   VAL A 960      30.300  40.330  49.800  1.00  0.00           N
ATOM   4939  HN  VAL A 960      30.380  39.800  48.960  1.00  0.00           H
ATOM   4940  CA  VAL A 960      29.690  39.630  50.860  1.00  0.00           C
ATOM   4941  HA  VAL A 960      28.970  40.270  51.360  1.00  0.00           H
ATOM   4942  CB  VAL A 960      28.870  38.460  50.300  1.00  0.00           C
ATOM   4943  HB  VAL A 960      29.460  37.940  49.510  1.00  0.00           H
ATOM   4944  CG1 VAL A 960      28.650  37.500  51.430  1.00  0.00           C
ATOM   4945 HG11 VAL A 960      29.590  36.970  51.690  1.00  0.00           H
ATOM   4946 HG12 VAL A 960      28.030  36.610  51.200  1.00  0.00           H
ATOM   4947 HG13 VAL A 960      28.210  38.040  52.300  1.00  0.00           H
ATOM   4948  CG2 VAL A 960      27.610  38.920  49.610  1.00  0.00           C
ATOM   4949 HG21 VAL A 960      27.850  39.580  48.760  1.00  0.00           H
ATOM   4950 HG22 VAL A 960      26.970  39.440  50.360  1.00  0.00           H
ATOM   4951 HG23 VAL A 960      27.020  38.030  49.280  1.00  0.00           H
ATOM   4952  C   VAL A 960      30.830  39.220  51.810  1.00  0.00           C
ATOM   4953  O   VAL A 960      30.660  39.320  53.020  1.00  0.00           O
ATOM   4954  N   MET A 961      32.070  38.770  51.350  1.00  0.00           N
ATOM   4955  HN  MET A 961      32.390  38.660  50.420  1.00  0.00           H
ATOM   4956  CA  MET A 961      33.060  38.420  52.270  1.00  0.00           C
ATOM   4957  HA  MET A 961      32.600  37.910  53.100  1.00  0.00           H
ATOM   4958  CB  MET A 961      34.070  37.330  51.660  1.00  0.00           C
ATOM   4959  HB1 MET A 961      34.860  37.440  52.430  1.00  0.00           H
ATOM   4960  HB2 MET A 961      34.500  37.700  50.700  1.00  0.00           H
ATOM   4961  CG  MET A 961      33.450  35.980  51.320  1.00  0.00           C
ATOM   4962  HG1 MET A 961      34.260  35.290  50.990  1.00  0.00           H
ATOM   4963  HG2 MET A 961      32.710  35.990  50.500  1.00  0.00           H
ATOM   4964  SD  MET A 961      32.680  35.140  52.640  1.00  0.00           S
ATOM   4965  CE  MET A 961      33.980  34.950  53.960  1.00  0.00           C
ATOM   4966  HE1 MET A 961      34.560  35.860  54.210  1.00  0.00           H
ATOM   4967  HE2 MET A 961      34.680  34.110  53.780  1.00  0.00           H
ATOM   4968  HE3 MET A 961      33.470  34.610  54.880  1.00  0.00           H
ATOM   4969  C   MET A 961      33.680  39.650  53.080  1.00  0.00           C
ATOM   4970  O   MET A 961      34.030  39.450  54.210  1.00  0.00           O
ATOM   4971  N   LEU A 962      33.700  40.850  52.440  1.00  0.00           N
ATOM   4972  HN  LEU A 962      33.660  40.890  51.450  1.00  0.00           H
ATOM   4973  CA  LEU A 962      33.920  42.210  53.060  1.00  0.00           C
ATOM   4974  HA  LEU A 962      34.890  42.130  53.520  1.00  0.00           H
ATOM   4975  CB  LEU A 962      33.980  43.380  51.950  1.00  0.00           C
ATOM   4976  HB1 LEU A 962      33.010  43.510  51.440  1.00  0.00           H
ATOM   4977  HB2 LEU A 962      34.690  43.030  51.170  1.00  0.00           H
ATOM   4978  CG  LEU A 962      34.470  44.780  52.440  1.00  0.00           C
ATOM   4979  HG  LEU A 962      35.290  44.470  53.110  1.00  0.00           H
ATOM   4980  CD1 LEU A 962      35.020  45.540  51.250  1.00  0.00           C
ATOM   4981 HD11 LEU A 962      34.240  45.820  50.520  1.00  0.00           H
ATOM   4982 HD12 LEU A 962      35.740  44.850  50.770  1.00  0.00           H
ATOM   4983 HD13 LEU A 962      35.520  46.470  51.630  1.00  0.00           H
ATOM   4984  CD2 LEU A 962      33.420  45.620  53.200  1.00  0.00           C
ATOM   4985 HD21 LEU A 962      32.520  45.960  52.650  1.00  0.00           H
ATOM   4986 HD22 LEU A 962      33.950  46.570  53.400  1.00  0.00           H
ATOM   4987 HD23 LEU A 962      33.200  45.240  54.230  1.00  0.00           H
ATOM   4988  C   LEU A 962      32.880  42.530  54.120  1.00  0.00           C
ATOM   4989  O   LEU A 962      33.200  42.940  55.280  1.00  0.00           O
ATOM   4990  N   GLY A 963      31.570  42.250  53.760  1.00  0.00           N
ATOM   4991  HN  GLY A 963      31.370  41.990  52.820  1.00  0.00           H
ATOM   4992  CA  GLY A 963      30.500  42.180  54.790  1.00  0.00           C
ATOM   4993  HA1 GLY A 963      29.610  41.950  54.230  1.00  0.00           H
ATOM   4994  HA2 GLY A 963      30.420  43.160  55.230  1.00  0.00           H
ATOM   4995  C   GLY A 963      30.770  41.180  55.920  1.00  0.00           C
ATOM   4996  O   GLY A 963      30.790  41.500  57.120  1.00  0.00           O
ATOM   4997  N   VAL A 964      30.990  39.920  55.660  1.00  0.00           N
ATOM   4998  HN  VAL A 964      30.920  39.660  54.690  1.00  0.00           H
ATOM   4999  CA  VAL A 964      31.310  38.920  56.660  1.00  0.00           C
ATOM   5000  HA  VAL A 964      30.540  38.860  57.420  1.00  0.00           H
ATOM   5001  CB  VAL A 964      31.560  37.600  56.020  1.00  0.00           C
ATOM   5002  HB  VAL A 964      32.420  37.750  55.320  1.00  0.00           H
ATOM   5003  CG1 VAL A 964      32.060  36.550  56.960  1.00  0.00           C
ATOM   5004 HG11 VAL A 964      33.080  36.760  57.370  1.00  0.00           H
ATOM   5005 HG12 VAL A 964      32.340  35.600  56.460  1.00  0.00           H
ATOM   5006 HG13 VAL A 964      31.340  36.310  57.770  1.00  0.00           H
ATOM   5007  CG2 VAL A 964      30.280  37.150  55.240  1.00  0.00           C
ATOM   5008 HG21 VAL A 964      29.550  36.760  55.970  1.00  0.00           H
ATOM   5009 HG22 VAL A 964      30.590  36.180  54.800  1.00  0.00           H
ATOM   5010 HG23 VAL A 964      29.770  37.820  54.510  1.00  0.00           H
ATOM   5011  C   VAL A 964      32.530  39.290  57.480  1.00  0.00           C
ATOM   5012  O   VAL A 964      32.460  39.190  58.720  1.00  0.00           O
ATOM   5013  N   CYS A 965      33.630  39.830  56.900  1.00  0.00           N
ATOM   5014  HN  CYS A 965      33.650  39.830  55.900  1.00  0.00           H
ATOM   5015  CA  CYS A 965      34.840  40.190  57.630  1.00  0.00           C
ATOM   5016  HA  CYS A 965      34.940  39.420  58.380  1.00  0.00           H
ATOM   5017  CB  CYS A 965      36.080  40.160  56.690  1.00  0.00           C
ATOM   5018  HB1 CYS A 965      36.870  40.780  57.170  1.00  0.00           H
ATOM   5019  HB2 CYS A 965      35.730  40.600  55.720  1.00  0.00           H
ATOM   5020  SG  CYS A 965      36.520  38.430  56.280  1.00  0.00           S
ATOM   5021  HG1 CYS A 965      35.780  38.190  55.190  1.00  0.00           H
ATOM   5022  C   CYS A 965      34.700  41.460  58.410  1.00  0.00           C
ATOM   5023  O   CYS A 965      35.310  41.670  59.460  1.00  0.00           O
ATOM   5024  N   SER A 966      33.740  42.350  57.930  1.00  0.00           N
ATOM   5025  HN  SER A 966      33.280  42.160  57.070  1.00  0.00           H
ATOM   5026  CA  SER A 966      33.320  43.500  58.740  1.00  0.00           C
ATOM   5027  HA  SER A 966      34.200  44.060  59.030  1.00  0.00           H
ATOM   5028  CB  SER A 966      32.230  44.470  58.130  1.00  0.00           C
ATOM   5029  HB1 SER A 966      32.140  45.330  58.820  1.00  0.00           H
ATOM   5030  HB2 SER A 966      31.230  44.050  57.900  1.00  0.00           H
ATOM   5031  OG  SER A 966      32.740  44.940  56.890  1.00  0.00           O
ATOM   5032  HG1 SER A 966      32.910  44.190  56.320  1.00  0.00           H
ATOM   5033  C   SER A 966      32.710  43.020  60.030  1.00  0.00           C
ATOM   5034  O   SER A 966      33.050  43.500  61.070  1.00  0.00           O
ATOM   5035  N   VAL A 967      31.810  41.990  60.070  1.00  0.00           N
ATOM   5036  HN  VAL A 967      31.430  41.730  59.190  1.00  0.00           H
ATOM   5037  CA  VAL A 967      31.160  41.410  61.310  1.00  0.00           C
ATOM   5038  HA  VAL A 967      30.950  42.250  61.950  1.00  0.00           H
ATOM   5039  CB  VAL A 967      29.740  40.810  61.080  1.00  0.00           C
ATOM   5040  HB  VAL A 967      29.450  40.460  62.090  1.00  0.00           H
ATOM   5041  CG1 VAL A 967      28.840  41.940  60.670  1.00  0.00           C
ATOM   5042 HG11 VAL A 967      29.050  42.050  59.580  1.00  0.00           H
ATOM   5043 HG12 VAL A 967      29.080  42.940  61.070  1.00  0.00           H
ATOM   5044 HG13 VAL A 967      27.780  41.690  60.810  1.00  0.00           H
ATOM   5045  CG2 VAL A 967      29.830  39.610  60.150  1.00  0.00           C
ATOM   5046 HG21 VAL A 967      30.100  40.030  59.160  1.00  0.00           H
ATOM   5047 HG22 VAL A 967      28.910  38.980  60.110  1.00  0.00           H
ATOM   5048 HG23 VAL A 967      30.720  38.990  60.350  1.00  0.00           H
ATOM   5049  C   VAL A 967      32.060  40.470  62.060  1.00  0.00           C
ATOM   5050  O   VAL A 967      31.710  40.130  63.170  1.00  0.00           O
ATOM   5051  N   MET A 968      33.140  40.080  61.450  1.00  0.00           N
ATOM   5052  HN  MET A 968      33.240  40.270  60.470  1.00  0.00           H
ATOM   5053  CA  MET A 968      34.150  39.390  62.180  1.00  0.00           C
ATOM   5054  HA  MET A 968      33.740  38.840  63.020  1.00  0.00           H
ATOM   5055  CB  MET A 968      34.800  38.270  61.330  1.00  0.00           C
ATOM   5056  HB1 MET A 968      35.710  37.920  61.860  1.00  0.00           H
ATOM   5057  HB2 MET A 968      34.980  38.680  60.320  1.00  0.00           H
ATOM   5058  CG  MET A 968      33.840  37.080  61.230  1.00  0.00           C
ATOM   5059  HG1 MET A 968      33.040  37.410  60.540  1.00  0.00           H
ATOM   5060  HG2 MET A 968      33.400  36.840  62.220  1.00  0.00           H
[truncated: 6,873,249 more chars]
