# Supplementary material for: CryoEM and computational modeling structural insights into the pH regulator NBCn1
Source: Nat Commun. 2025 Nov 11;16:9932. doi: 10.1038/s41467-025-64868-z (PMC12606367; doi:10.1038/s41467-025-64868-z)
Supplement: Supplementary file 7 — Supplementary Data 5 [file 41467_2025_64868_MOESM7_ESM.zip › 100ns_z_restr_MD_NBCn1_2NaCO3/hNBCn1_IF/z-restr_hNBCn1_IF_2NaCO3_last_step_70.pdb]

REMARK    GENERATED BY TRJCONV
TITLE     Title t= 101000.00000 step= 50500000
REMARK    THIS IS A SIMULATION BOX
CRYST1   93.604   93.604  102.003  90.00  90.00  90.00 P 1           1
MODEL        1
ATOM      1  N   LEU A 585      23.200  39.120  36.520  1.00  0.00           N
ATOM      2  HT1 LEU A 585      22.280  38.660  36.450  1.00  0.00           H
ATOM      3  HT2 LEU A 585      23.900  38.800  35.810  1.00  0.00           H
ATOM      4  HT3 LEU A 585      22.910  40.100  36.350  1.00  0.00           H
ATOM      5  CA  LEU A 585      23.850  38.940  37.840  1.00  0.00           C
ATOM      6  HA  LEU A 585      24.830  39.390  37.750  1.00  0.00           H
ATOM      7  CB  LEU A 585      23.000  39.770  38.810  1.00  0.00           C
ATOM      8  HB1 LEU A 585      21.960  39.400  38.800  1.00  0.00           H
ATOM      9  HB2 LEU A 585      23.040  40.840  38.480  1.00  0.00           H
ATOM     10  CG  LEU A 585      23.590  39.660  40.240  1.00  0.00           C
ATOM     11  HG  LEU A 585      23.270  38.630  40.540  1.00  0.00           H
ATOM     12  CD1 LEU A 585      25.100  39.900  40.460  1.00  0.00           C
ATOM     13 HD11 LEU A 585      25.640  39.130  39.880  1.00  0.00           H
ATOM     14 HD12 LEU A 585      25.530  39.930  41.480  1.00  0.00           H
ATOM     15 HD13 LEU A 585      25.370  40.910  40.090  1.00  0.00           H
ATOM     16  CD2 LEU A 585      22.990  40.690  41.240  1.00  0.00           C
ATOM     17 HD21 LEU A 585      21.920  40.780  40.930  1.00  0.00           H
ATOM     18 HD22 LEU A 585      23.470  41.690  41.170  1.00  0.00           H
ATOM     19 HD23 LEU A 585      23.010  40.300  42.290  1.00  0.00           H
ATOM     20  C   LEU A 585      24.030  37.410  38.260  1.00  0.00           C
ATOM     21  O   LEU A 585      25.150  36.920  38.300  1.00  0.00           O
ATOM     22  N   ILE A 586      22.850  36.700  38.460  1.00  0.00           N
ATOM     23  HN  ILE A 586      21.900  37.020  38.450  1.00  0.00           H
ATOM     24  CA  ILE A 586      22.930  35.380  38.620  1.00  0.00           C
ATOM     25  HA  ILE A 586      23.730  35.190  39.330  1.00  0.00           H
ATOM     26  CB  ILE A 586      21.650  34.860  39.340  1.00  0.00           C
ATOM     27  HB  ILE A 586      20.740  35.190  38.800  1.00  0.00           H
ATOM     28  CG2 ILE A 586      21.730  33.340  39.520  1.00  0.00           C
ATOM     29 HG21 ILE A 586      20.820  33.010  40.070  1.00  0.00           H
ATOM     30 HG22 ILE A 586      22.600  32.980  40.100  1.00  0.00           H
ATOM     31 HG23 ILE A 586      21.970  32.880  38.540  1.00  0.00           H
ATOM     32  CG1 ILE A 586      21.490  35.460  40.770  1.00  0.00           C
ATOM     33 HG11 ILE A 586      20.840  34.810  41.370  1.00  0.00           H
ATOM     34 HG12 ILE A 586      20.970  36.420  40.620  1.00  0.00           H
ATOM     35  CD  ILE A 586      22.790  35.720  41.590  1.00  0.00           C
ATOM     36  HD1 ILE A 586      22.520  35.760  42.660  1.00  0.00           H
ATOM     37  HD2 ILE A 586      23.290  36.670  41.300  1.00  0.00           H
ATOM     38  HD3 ILE A 586      23.560  34.930  41.540  1.00  0.00           H
ATOM     39  C   ILE A 586      23.140  34.680  37.280  1.00  0.00           C
ATOM     40  O   ILE A 586      23.790  33.690  37.100  1.00  0.00           O
ATOM     41  N   LEU A 587      22.680  35.220  36.150  1.00  0.00           N
ATOM     42  HN  LEU A 587      22.210  36.110  36.100  1.00  0.00           H
ATOM     43  CA  LEU A 587      22.920  34.600  34.800  1.00  0.00           C
ATOM     44  HA  LEU A 587      22.620  33.560  34.820  1.00  0.00           H
ATOM     45  CB  LEU A 587      22.100  35.340  33.720  1.00  0.00           C
ATOM     46  HB1 LEU A 587      22.370  36.420  33.820  1.00  0.00           H
ATOM     47  HB2 LEU A 587      21.080  35.220  34.120  1.00  0.00           H
ATOM     48  CG  LEU A 587      22.280  34.940  32.250  1.00  0.00           C
ATOM     49  HG  LEU A 587      23.370  34.890  32.080  1.00  0.00           H
ATOM     50  CD1 LEU A 587      21.700  33.510  32.090  1.00  0.00           C
ATOM     51 HD11 LEU A 587      21.740  33.130  31.050  1.00  0.00           H
ATOM     52 HD12 LEU A 587      20.620  33.510  32.360  1.00  0.00           H
ATOM     53 HD13 LEU A 587      22.250  32.750  32.680  1.00  0.00           H
ATOM     54  CD2 LEU A 587      21.490  35.970  31.380  1.00  0.00           C
ATOM     55 HD21 LEU A 587      20.420  35.910  31.680  1.00  0.00           H
ATOM     56 HD22 LEU A 587      21.670  35.840  30.300  1.00  0.00           H
ATOM     57 HD23 LEU A 587      21.850  36.980  31.670  1.00  0.00           H
ATOM     58  C   LEU A 587      24.420  34.630  34.430  1.00  0.00           C
ATOM     59  O   LEU A 587      24.960  33.770  33.710  1.00  0.00           O
ATOM     60  N   ASP A 588      25.160  35.640  34.890  1.00  0.00           N
ATOM     61  HN  ASP A 588      24.780  36.410  35.400  1.00  0.00           H
ATOM     62  CA  ASP A 588      26.620  35.670  34.740  1.00  0.00           C
ATOM     63  HA  ASP A 588      26.880  35.430  33.720  1.00  0.00           H
ATOM     64  CB  ASP A 588      27.230  37.030  35.270  1.00  0.00           C
ATOM     65  HB1 ASP A 588      28.300  37.150  35.050  1.00  0.00           H
ATOM     66  HB2 ASP A 588      27.130  37.000  36.380  1.00  0.00           H
ATOM     67  CG  ASP A 588      26.440  38.240  34.770  1.00  0.00           C
ATOM     68  OD1 ASP A 588      26.920  39.230  34.120  1.00  0.00           O
ATOM     69  OD2 ASP A 588      25.200  38.280  35.120  1.00  0.00           O
ATOM     70  C   ASP A 588      27.300  34.520  35.440  1.00  0.00           C
ATOM     71  O   ASP A 588      28.070  33.790  34.870  1.00  0.00           O
ATOM     72  N   ILE A 589      26.860  34.220  36.690  1.00  0.00           N
ATOM     73  HN  ILE A 589      26.130  34.720  37.150  1.00  0.00           H
ATOM     74  CA  ILE A 589      27.310  33.020  37.360  1.00  0.00           C
ATOM     75  HA  ILE A 589      28.390  32.980  37.370  1.00  0.00           H
ATOM     76  CB  ILE A 589      26.860  33.100  38.850  1.00  0.00           C
ATOM     77  HB  ILE A 589      25.750  33.120  38.920  1.00  0.00           H
ATOM     78  CG2 ILE A 589      27.310  31.920  39.680  1.00  0.00           C
ATOM     79 HG21 ILE A 589      28.420  31.920  39.830  1.00  0.00           H
ATOM     80 HG22 ILE A 589      27.030  30.950  39.240  1.00  0.00           H
ATOM     81 HG23 ILE A 589      26.870  32.040  40.690  1.00  0.00           H
ATOM     82  CG1 ILE A 589      27.490  34.420  39.470  1.00  0.00           C
ATOM     83 HG11 ILE A 589      27.480  35.300  38.790  1.00  0.00           H
ATOM     84 HG12 ILE A 589      28.570  34.180  39.500  1.00  0.00           H
ATOM     85  CD  ILE A 589      26.890  34.800  40.790  1.00  0.00           C
ATOM     86  HD1 ILE A 589      25.820  35.070  40.700  1.00  0.00           H
ATOM     87  HD2 ILE A 589      27.390  35.670  41.280  1.00  0.00           H
ATOM     88  HD3 ILE A 589      26.920  33.880  41.410  1.00  0.00           H
ATOM     89  C   ILE A 589      26.900  31.750  36.650  1.00  0.00           C
ATOM     90  O   ILE A 589      27.620  30.730  36.530  1.00  0.00           O
ATOM     91  N   LYS A 590      25.650  31.660  36.130  1.00  0.00           N
ATOM     92  HN  LYS A 590      24.980  32.330  36.460  1.00  0.00           H
ATOM     93  CA  LYS A 590      25.060  30.520  35.420  1.00  0.00           C
ATOM     94  HA  LYS A 590      25.300  29.690  36.070  1.00  0.00           H
ATOM     95  CB  LYS A 590      23.540  30.530  35.280  1.00  0.00           C
ATOM     96  HB1 LYS A 590      23.170  29.690  34.660  1.00  0.00           H
ATOM     97  HB2 LYS A 590      23.360  31.460  34.700  1.00  0.00           H
ATOM     98  CG  LYS A 590      22.990  30.430  36.710  1.00  0.00           C
ATOM     99  HG1 LYS A 590      23.250  31.240  37.430  1.00  0.00           H
ATOM    100  HG2 LYS A 590      23.400  29.490  37.120  1.00  0.00           H
ATOM    101  CD  LYS A 590      21.450  30.440  36.650  1.00  0.00           C
ATOM    102  HD1 LYS A 590      21.070  31.380  36.200  1.00  0.00           H
ATOM    103  HD2 LYS A 590      21.120  30.500  37.710  1.00  0.00           H
ATOM    104  CE  LYS A 590      20.890  29.240  35.960  1.00  0.00           C
ATOM    105  HE1 LYS A 590      21.280  28.220  36.150  1.00  0.00           H
ATOM    106  HE2 LYS A 590      20.970  29.470  34.870  1.00  0.00           H
ATOM    107  NZ  LYS A 590      19.450  29.050  36.220  1.00  0.00           N
ATOM    108  HZ1 LYS A 590      19.190  28.310  35.530  1.00  0.00           H
ATOM    109  HZ2 LYS A 590      18.880  29.910  36.170  1.00  0.00           H
ATOM    110  HZ3 LYS A 590      19.350  28.660  37.180  1.00  0.00           H
ATOM    111  C   LYS A 590      25.850  30.170  34.140  1.00  0.00           C
ATOM    112  O   LYS A 590      26.120  29.070  33.810  1.00  0.00           O
ATOM    113  N   ARG A 591      26.270  31.220  33.430  1.00  0.00           N
ATOM    114  HN  ARG A 591      26.090  32.160  33.740  1.00  0.00           H
ATOM    115  CA  ARG A 591      26.950  31.130  32.140  1.00  0.00           C
ATOM    116  HA  ARG A 591      26.360  30.600  31.420  1.00  0.00           H
ATOM    117  CB  ARG A 591      27.250  32.550  31.480  1.00  0.00           C
ATOM    118  HB1 ARG A 591      28.090  32.650  30.750  1.00  0.00           H
ATOM    119  HB2 ARG A 591      27.590  33.260  32.260  1.00  0.00           H
ATOM    120  CG  ARG A 591      26.040  33.300  30.770  1.00  0.00           C
ATOM    121  HG1 ARG A 591      25.030  33.070  31.180  1.00  0.00           H
ATOM    122  HG2 ARG A 591      26.030  33.040  29.680  1.00  0.00           H
ATOM    123  CD  ARG A 591      26.120  34.820  30.840  1.00  0.00           C
ATOM    124  HD1 ARG A 591      27.170  35.060  30.550  1.00  0.00           H
ATOM    125  HD2 ARG A 591      25.850  35.260  31.820  1.00  0.00           H
ATOM    126  NE  ARG A 591      25.050  35.380  29.930  1.00  0.00           N
ATOM    127  HE  ARG A 591      24.470  34.660  29.540  1.00  0.00           H
ATOM    128  CZ  ARG A 591      25.120  36.560  29.360  1.00  0.00           C
ATOM    129  NH1 ARG A 591      26.170  37.400  29.330  1.00  0.00           N
ATOM    130 HH11 ARG A 591      27.020  37.220  29.800  1.00  0.00           H
ATOM    131 HH12 ARG A 591      25.850  38.340  29.150  1.00  0.00           H
ATOM    132  NH2 ARG A 591      24.050  37.030  28.820  1.00  0.00           N
ATOM    133 HH21 ARG A 591      24.040  37.960  28.470  1.00  0.00           H
ATOM    134 HH22 ARG A 591      23.270  36.400  28.930  1.00  0.00           H
ATOM    135  C   ARG A 591      28.350  30.390  32.200  1.00  0.00           C
ATOM    136  O   ARG A 591      28.820  29.850  31.200  1.00  0.00           O
ATOM    137  N   LYS A 592      28.930  30.430  33.420  1.00  0.00           N
ATOM    138  HN  LYS A 592      28.340  30.890  34.080  1.00  0.00           H
ATOM    139  CA  LYS A 592      30.240  29.990  33.680  1.00  0.00           C
ATOM    140  HA  LYS A 592      30.610  29.540  32.770  1.00  0.00           H
ATOM    141  CB  LYS A 592      31.230  31.150  34.050  1.00  0.00           C
ATOM    142  HB1 LYS A 592      32.170  30.710  34.430  1.00  0.00           H
ATOM    143  HB2 LYS A 592      30.690  31.870  34.710  1.00  0.00           H
ATOM    144  CG  LYS A 592      31.540  32.030  32.780  1.00  0.00           C
ATOM    145  HG1 LYS A 592      30.780  32.850  32.780  1.00  0.00           H
ATOM    146  HG2 LYS A 592      31.390  31.440  31.850  1.00  0.00           H
ATOM    147  CD  LYS A 592      32.840  32.730  32.910  1.00  0.00           C
ATOM    148  HD1 LYS A 592      33.670  31.980  33.000  1.00  0.00           H
ATOM    149  HD2 LYS A 592      32.930  33.370  33.810  1.00  0.00           H
ATOM    150  CE  LYS A 592      33.050  33.570  31.620  1.00  0.00           C
ATOM    151  HE1 LYS A 592      33.810  34.360  31.780  1.00  0.00           H
ATOM    152  HE2 LYS A 592      32.060  34.000  31.360  1.00  0.00           H
ATOM    153  NZ  LYS A 592      33.370  32.730  30.470  1.00  0.00           N
ATOM    154  HZ1 LYS A 592      32.480  32.280  30.180  1.00  0.00           H
ATOM    155  HZ2 LYS A 592      34.090  32.000  30.610  1.00  0.00           H
ATOM    156  HZ3 LYS A 592      33.760  33.330  29.720  1.00  0.00           H
ATOM    157  C   LYS A 592      30.280  28.890  34.700  1.00  0.00           C
ATOM    158  O   LYS A 592      31.240  28.130  34.830  1.00  0.00           O
ATOM    159  N   ALA A 593      29.140  28.680  35.450  1.00  0.00           N
ATOM    160  HN  ALA A 593      28.350  29.280  35.350  1.00  0.00           H
ATOM    161  CA  ALA A 593      28.880  27.530  36.320  1.00  0.00           C
ATOM    162  HA  ALA A 593      29.470  27.550  37.220  1.00  0.00           H
ATOM    163  CB  ALA A 593      27.390  27.580  36.840  1.00  0.00           C
ATOM    164  HB1 ALA A 593      27.240  26.640  37.420  1.00  0.00           H
ATOM    165  HB2 ALA A 593      26.660  27.680  36.010  1.00  0.00           H
ATOM    166  HB3 ALA A 593      27.250  28.400  37.570  1.00  0.00           H
ATOM    167  C   ALA A 593      29.110  26.190  35.680  1.00  0.00           C
ATOM    168  O   ALA A 593      29.670  25.300  36.360  1.00  0.00           O
ATOM    169  N   PRO A 594      28.760  25.810  34.390  1.00  0.00           N
ATOM    170  CD  PRO A 594      27.770  26.470  33.580  1.00  0.00           C
ATOM    171  HD1 PRO A 594      27.950  27.550  33.420  1.00  0.00           H
ATOM    172  HD2 PRO A 594      26.720  26.330  33.940  1.00  0.00           H
ATOM    173  CA  PRO A 594      29.010  24.460  33.940  1.00  0.00           C
ATOM    174  HA  PRO A 594      28.610  23.830  34.710  1.00  0.00           H
ATOM    175  CB  PRO A 594      28.400  24.400  32.530  1.00  0.00           C
ATOM    176  HB1 PRO A 594      27.570  23.660  32.470  1.00  0.00           H
ATOM    177  HB2 PRO A 594      29.090  24.060  31.730  1.00  0.00           H
ATOM    178  CG  PRO A 594      27.780  25.760  32.200  1.00  0.00           C
ATOM    179  HG1 PRO A 594      28.330  26.400  31.480  1.00  0.00           H
ATOM    180  HG2 PRO A 594      26.730  25.640  31.870  1.00  0.00           H
ATOM    181  C   PRO A 594      30.480  24.180  33.910  1.00  0.00           C
ATOM    182  O   PRO A 594      30.790  22.990  33.830  1.00  0.00           O
ATOM    183  N   PHE A 595      31.400  25.110  33.960  1.00  0.00           N
ATOM    184  HN  PHE A 595      31.080  26.050  33.980  1.00  0.00           H
ATOM    185  CA  PHE A 595      32.810  24.880  33.770  1.00  0.00           C
ATOM    186  HA  PHE A 595      33.020  23.930  33.310  1.00  0.00           H
ATOM    187  CB  PHE A 595      33.480  25.980  32.930  1.00  0.00           C
ATOM    188  HB1 PHE A 595      34.490  25.630  32.660  1.00  0.00           H
ATOM    189  HB2 PHE A 595      33.570  26.930  33.500  1.00  0.00           H
ATOM    190  CG  PHE A 595      32.850  26.320  31.620  1.00  0.00           C
ATOM    191  CD1 PHE A 595      32.670  27.650  31.200  1.00  0.00           C
ATOM    192  HD1 PHE A 595      32.960  28.450  31.850  1.00  0.00           H
ATOM    193  CE1 PHE A 595      32.050  28.000  29.990  1.00  0.00           C
ATOM    194  HE1 PHE A 595      31.920  29.030  29.690  1.00  0.00           H
ATOM    195  CZ  PHE A 595      31.730  26.940  29.080  1.00  0.00           C
ATOM    196  HZ  PHE A 595      31.340  27.310  28.140  1.00  0.00           H
ATOM    197  CD2 PHE A 595      32.510  25.250  30.720  1.00  0.00           C
ATOM    198  HD2 PHE A 595      32.510  24.210  31.020  1.00  0.00           H
ATOM    199  CE2 PHE A 595      31.960  25.570  29.500  1.00  0.00           C
ATOM    200  HE2 PHE A 595      31.770  24.730  28.840  1.00  0.00           H
ATOM    201  C   PHE A 595      33.590  24.720  35.120  1.00  0.00           C
ATOM    202  O   PHE A 595      34.840  24.940  35.170  1.00  0.00           O
ATOM    203  N   PHE A 596      32.930  24.380  36.270  1.00  0.00           N
ATOM    204  HN  PHE A 596      32.010  24.030  36.240  1.00  0.00           H
ATOM    205  CA  PHE A 596      33.620  24.370  37.600  1.00  0.00           C
ATOM    206  HA  PHE A 596      34.050  25.330  37.860  1.00  0.00           H
ATOM    207  CB  PHE A 596      32.520  24.490  38.720  1.00  0.00           C
ATOM    208  HB1 PHE A 596      31.810  23.680  38.450  1.00  0.00           H
ATOM    209  HB2 PHE A 596      31.910  25.420  38.640  1.00  0.00           H
ATOM    210  CG  PHE A 596      33.010  24.490  40.130  1.00  0.00           C
ATOM    211  CD1 PHE A 596      33.210  23.210  40.650  1.00  0.00           C
ATOM    212  HD1 PHE A 596      33.100  22.290  40.100  1.00  0.00           H
ATOM    213  CE1 PHE A 596      33.670  23.150  41.980  1.00  0.00           C
ATOM    214  HE1 PHE A 596      33.760  22.140  42.380  1.00  0.00           H
ATOM    215  CZ  PHE A 596      33.700  24.250  42.820  1.00  0.00           C
ATOM    216  HZ  PHE A 596      33.740  24.000  43.860  1.00  0.00           H
ATOM    217  CD2 PHE A 596      33.080  25.650  40.920  1.00  0.00           C
ATOM    218  HD2 PHE A 596      32.770  26.640  40.590  1.00  0.00           H
ATOM    219  CE2 PHE A 596      33.340  25.510  42.290  1.00  0.00           C
ATOM    220  HE2 PHE A 596      33.300  26.440  42.840  1.00  0.00           H
ATOM    221  C   PHE A 596      34.770  23.370  37.810  1.00  0.00           C
ATOM    222  O   PHE A 596      35.770  23.580  38.530  1.00  0.00           O
ATOM    223  N   LEU A 597      34.710  22.230  37.090  1.00  0.00           N
ATOM    224  HN  LEU A 597      33.980  21.930  36.490  1.00  0.00           H
ATOM    225  CA  LEU A 597      35.810  21.230  37.210  1.00  0.00           C
ATOM    226  HA  LEU A 597      36.240  21.230  38.200  1.00  0.00           H
ATOM    227  CB  LEU A 597      35.220  19.800  37.190  1.00  0.00           C
ATOM    228  HB1 LEU A 597      35.990  19.030  37.040  1.00  0.00           H
ATOM    229  HB2 LEU A 597      34.650  19.690  36.240  1.00  0.00           H
ATOM    230  CG  LEU A 597      34.370  19.510  38.390  1.00  0.00           C
ATOM    231  HG  LEU A 597      33.420  20.080  38.470  1.00  0.00           H
ATOM    232  CD1 LEU A 597      33.870  18.080  38.290  1.00  0.00           C
ATOM    233 HD11 LEU A 597      33.300  17.690  39.160  1.00  0.00           H
ATOM    234 HD12 LEU A 597      34.710  17.370  38.150  1.00  0.00           H
ATOM    235 HD13 LEU A 597      33.260  17.950  37.370  1.00  0.00           H
ATOM    236  CD2 LEU A 597      35.130  19.760  39.770  1.00  0.00           C
ATOM    237 HD21 LEU A 597      36.010  19.100  39.800  1.00  0.00           H
ATOM    238 HD22 LEU A 597      34.440  19.380  40.550  1.00  0.00           H
ATOM    239 HD23 LEU A 597      35.370  20.800  40.100  1.00  0.00           H
ATOM    240  C   LEU A 597      36.940  21.410  36.140  1.00  0.00           C
ATOM    241  O   LEU A 597      38.040  20.860  36.260  1.00  0.00           O
ATOM    242  N   SER A 598      36.760  22.240  35.080  1.00  0.00           N
ATOM    243  HN  SER A 598      36.060  22.940  35.140  1.00  0.00           H
ATOM    244  CA  SER A 598      37.630  22.480  33.980  1.00  0.00           C
ATOM    245  HA  SER A 598      37.820  21.490  33.570  1.00  0.00           H
ATOM    246  CB  SER A 598      36.910  23.420  33.020  1.00  0.00           C
ATOM    247  HB1 SER A 598      36.560  24.400  33.410  1.00  0.00           H
ATOM    248  HB2 SER A 598      36.010  22.850  32.680  1.00  0.00           H
ATOM    249  OG  SER A 598      37.700  23.580  31.850  1.00  0.00           O
ATOM    250  HG1 SER A 598      37.640  22.710  31.440  1.00  0.00           H
ATOM    251  C   SER A 598      38.980  23.080  34.450  1.00  0.00           C
ATOM    252  O   SER A 598      40.050  22.680  33.980  1.00  0.00           O
ATOM    253  N   ASP A 599      38.920  24.000  35.460  1.00  0.00           N
ATOM    254  HN  ASP A 599      37.990  24.210  35.740  1.00  0.00           H
ATOM    255  CA  ASP A 599      40.070  24.480  36.170  1.00  0.00           C
ATOM    256  HA  ASP A 599      40.790  25.010  35.560  1.00  0.00           H
ATOM    257  CB  ASP A 599      39.480  25.580  37.170  1.00  0.00           C
ATOM    258  HB1 ASP A 599      40.240  26.020  37.840  1.00  0.00           H
ATOM    259  HB2 ASP A 599      38.660  25.070  37.710  1.00  0.00           H
ATOM    260  CG  ASP A 599      38.970  26.830  36.450  1.00  0.00           C
ATOM    261  OD1 ASP A 599      38.660  27.820  37.180  1.00  0.00           O
ATOM    262  OD2 ASP A 599      38.730  26.830  35.230  1.00  0.00           O
ATOM    263  C   ASP A 599      40.980  23.450  36.900  1.00  0.00           C
ATOM    264  O   ASP A 599      42.170  23.650  36.960  1.00  0.00           O
ATOM    265  N   PHE A 600      40.500  22.360  37.560  1.00  0.00           N
ATOM    266  HN  PHE A 600      39.500  22.280  37.510  1.00  0.00           H
ATOM    267  CA  PHE A 600      41.440  21.390  38.230  1.00  0.00           C
ATOM    268  HA  PHE A 600      42.130  22.030  38.750  1.00  0.00           H
ATOM    269  CB  PHE A 600      40.730  20.410  39.130  1.00  0.00           C
ATOM    270  HB1 PHE A 600      41.460  19.780  39.660  1.00  0.00           H
ATOM    271  HB2 PHE A 600      40.000  19.700  38.680  1.00  0.00           H
ATOM    272  CG  PHE A 600      40.000  21.180  40.270  1.00  0.00           C
ATOM    273  CD1 PHE A 600      40.600  21.640  41.400  1.00  0.00           C
ATOM    274  HD1 PHE A 600      41.640  21.400  41.520  1.00  0.00           H
ATOM    275  CE1 PHE A 600      39.940  22.470  42.360  1.00  0.00           C
ATOM    276  HE1 PHE A 600      40.540  22.880  43.150  1.00  0.00           H
ATOM    277  CZ  PHE A 600      38.610  22.650  42.220  1.00  0.00           C
ATOM    278  HZ  PHE A 600      38.140  23.150  43.060  1.00  0.00           H
ATOM    279  CD2 PHE A 600      38.610  21.410  40.160  1.00  0.00           C
ATOM    280  HD2 PHE A 600      38.140  21.100  39.240  1.00  0.00           H
ATOM    281  CE2 PHE A 600      37.900  22.120  41.120  1.00  0.00           C
ATOM    282  HE2 PHE A 600      36.850  22.330  40.960  1.00  0.00           H
ATOM    283  C   PHE A 600      42.390  20.690  37.290  1.00  0.00           C
ATOM    284  O   PHE A 600      43.590  20.600  37.510  1.00  0.00           O
ATOM    285  N   LYS A 601      41.810  20.130  36.130  1.00  0.00           N
ATOM    286  HN  LYS A 601      40.820  20.070  36.070  1.00  0.00           H
ATOM    287  CA  LYS A 601      42.670  19.560  35.030  1.00  0.00           C
ATOM    288  HA  LYS A 601      43.350  18.900  35.570  1.00  0.00           H
ATOM    289  CB  LYS A 601      41.910  18.830  33.880  1.00  0.00           C
ATOM    290  HB1 LYS A 601      41.620  17.820  34.220  1.00  0.00           H
ATOM    291  HB2 LYS A 601      42.490  18.640  32.950  1.00  0.00           H
ATOM    292  CG  LYS A 601      40.580  19.520  33.370  1.00  0.00           C
ATOM    293  HG1 LYS A 601      40.760  20.490  32.840  1.00  0.00           H
ATOM    294  HG2 LYS A 601      39.960  19.730  34.260  1.00  0.00           H
ATOM    295  CD  LYS A 601      39.770  18.620  32.470  1.00  0.00           C
ATOM    296  HD1 LYS A 601      38.730  19.010  32.390  1.00  0.00           H
ATOM    297  HD2 LYS A 601      39.610  17.750  33.140  1.00  0.00           H
ATOM    298  CE  LYS A 601      40.370  18.270  31.140  1.00  0.00           C
ATOM    299  HE1 LYS A 601      39.840  17.370  30.730  1.00  0.00           H
ATOM    300  HE2 LYS A 601      41.440  17.990  31.190  1.00  0.00           H
ATOM    301  NZ  LYS A 601      40.070  19.460  30.390  1.00  0.00           N
ATOM    302  HZ1 LYS A 601      39.880  19.270  29.390  1.00  0.00           H
ATOM    303  HZ2 LYS A 601      40.880  20.080  30.520  1.00  0.00           H
ATOM    304  HZ3 LYS A 601      39.250  19.950  30.760  1.00  0.00           H
ATOM    305  C   LYS A 601      43.610  20.570  34.440  1.00  0.00           C
ATOM    306  O   LYS A 601      44.790  20.260  34.180  1.00  0.00           O
ATOM    307  N   ASP A 602      43.160  21.830  34.250  1.00  0.00           N
ATOM    308  HN  ASP A 602      42.210  21.980  34.480  1.00  0.00           H
ATOM    309  CA  ASP A 602      43.990  22.990  33.720  1.00  0.00           C
ATOM    310  HA  ASP A 602      44.480  22.650  32.810  1.00  0.00           H
ATOM    311  CB  ASP A 602      43.310  24.340  33.520  1.00  0.00           C
ATOM    312  HB1 ASP A 602      43.920  25.260  33.590  1.00  0.00           H
ATOM    313  HB2 ASP A 602      42.580  24.390  34.340  1.00  0.00           H
ATOM    314  CG  ASP A 602      42.510  24.220  32.240  1.00  0.00           C
ATOM    315  OD1 ASP A 602      42.660  23.330  31.400  1.00  0.00           O
ATOM    316  OD2 ASP A 602      41.640  25.130  32.020  1.00  0.00           O
ATOM    317  C   ASP A 602      45.170  23.250  34.700  1.00  0.00           C
ATOM    318  O   ASP A 602      46.330  23.450  34.350  1.00  0.00           O
ATOM    319  N   ALA A 603      44.890  23.280  36.020  1.00  0.00           N
ATOM    320  HN  ALA A 603      44.000  22.960  36.350  1.00  0.00           H
ATOM    321  CA  ALA A 603      45.710  23.780  37.100  1.00  0.00           C
ATOM    322  HA  ALA A 603      46.040  24.760  36.800  1.00  0.00           H
ATOM    323  CB  ALA A 603      44.820  23.950  38.310  1.00  0.00           C
ATOM    324  HB1 ALA A 603      45.400  24.280  39.210  1.00  0.00           H
ATOM    325  HB2 ALA A 603      44.270  23.000  38.550  1.00  0.00           H
ATOM    326  HB3 ALA A 603      44.040  24.720  38.130  1.00  0.00           H
ATOM    327  C   ALA A 603      46.950  22.880  37.330  1.00  0.00           C
ATOM    328  O   ALA A 603      47.930  23.250  37.890  1.00  0.00           O
ATOM    329  N   LEU A 604      46.920  21.580  36.930  1.00  0.00           N
ATOM    330  HN  LEU A 604      46.140  21.240  36.410  1.00  0.00           H
ATOM    331  CA  LEU A 604      47.960  20.600  36.990  1.00  0.00           C
ATOM    332  HA  LEU A 604      48.390  20.620  37.980  1.00  0.00           H
ATOM    333  CB  LEU A 604      47.250  19.240  36.570  1.00  0.00           C
ATOM    334  HB1 LEU A 604      47.000  19.170  35.490  1.00  0.00           H
ATOM    335  HB2 LEU A 604      46.310  19.130  37.130  1.00  0.00           H
ATOM    336  CG  LEU A 604      48.240  18.000  36.750  1.00  0.00           C
ATOM    337  HG  LEU A 604      49.170  18.180  36.190  1.00  0.00           H
ATOM    338  CD1 LEU A 604      48.660  17.760  38.210  1.00  0.00           C
ATOM    339 HD11 LEU A 604      47.760  17.490  38.800  1.00  0.00           H
ATOM    340 HD12 LEU A 604      49.140  18.640  38.680  1.00  0.00           H
ATOM    341 HD13 LEU A 604      49.340  16.880  38.260  1.00  0.00           H
ATOM    342  CD2 LEU A 604      47.470  16.680  36.430  1.00  0.00           C
ATOM    343 HD21 LEU A 604      47.360  16.640  35.320  1.00  0.00           H
ATOM    344 HD22 LEU A 604      46.440  16.660  36.840  1.00  0.00           H
ATOM    345 HD23 LEU A 604      48.040  15.740  36.690  1.00  0.00           H
ATOM    346  C   LEU A 604      49.050  20.970  36.020  1.00  0.00           C
ATOM    347  O   LEU A 604      48.880  20.990  34.810  1.00  0.00           O
ATOM    348  N   SER A 605      50.170  21.430  36.630  1.00  0.00           N
ATOM    349  HN  SER A 605      50.280  21.410  37.630  1.00  0.00           H
ATOM    350  CA  SER A 605      51.130  22.190  35.830  1.00  0.00           C
ATOM    351  HA  SER A 605      51.490  21.540  35.060  1.00  0.00           H
ATOM    352  CB  SER A 605      50.450  23.420  35.220  1.00  0.00           C
ATOM    353  HB1 SER A 605      49.670  23.830  35.900  1.00  0.00           H
ATOM    354  HB2 SER A 605      49.970  23.060  34.270  1.00  0.00           H
ATOM    355  OG  SER A 605      51.380  24.460  34.760  1.00  0.00           O
ATOM    356  HG1 SER A 605      52.030  24.050  34.180  1.00  0.00           H
ATOM    357  C   SER A 605      52.330  22.640  36.720  1.00  0.00           C
ATOM    358  O   SER A 605      52.300  23.290  37.740  1.00  0.00           O
ATOM    359  N   LEU A 606      53.580  22.340  36.230  1.00  0.00           N
ATOM    360  HN  LEU A 606      53.590  21.830  35.380  1.00  0.00           H
ATOM    361  CA  LEU A 606      54.850  22.670  36.850  1.00  0.00           C
ATOM    362  HA  LEU A 606      54.930  22.280  37.860  1.00  0.00           H
ATOM    363  CB  LEU A 606      55.900  21.970  36.020  1.00  0.00           C
ATOM    364  HB1 LEU A 606      55.870  22.300  34.960  1.00  0.00           H
ATOM    365  HB2 LEU A 606      55.640  20.890  36.010  1.00  0.00           H
ATOM    366  CG  LEU A 606      57.320  21.960  36.640  1.00  0.00           C
ATOM    367  HG  LEU A 606      57.520  23.050  36.730  1.00  0.00           H
ATOM    368  CD1 LEU A 606      57.350  21.240  38.000  1.00  0.00           C
ATOM    369 HD11 LEU A 606      56.860  21.910  38.740  1.00  0.00           H
ATOM    370 HD12 LEU A 606      58.420  21.240  38.260  1.00  0.00           H
ATOM    371 HD13 LEU A 606      56.870  20.230  38.000  1.00  0.00           H
ATOM    372  CD2 LEU A 606      58.360  21.510  35.650  1.00  0.00           C
ATOM    373 HD21 LEU A 606      58.040  20.490  35.350  1.00  0.00           H
ATOM    374 HD22 LEU A 606      59.300  21.360  36.230  1.00  0.00           H
ATOM    375 HD23 LEU A 606      58.410  22.100  34.710  1.00  0.00           H
ATOM    376  C   LEU A 606      54.980  24.190  36.930  1.00  0.00           C
ATOM    377  O   LEU A 606      55.560  24.810  37.870  1.00  0.00           O
ATOM    378  N   GLN A 607      54.530  24.890  35.910  1.00  0.00           N
ATOM    379  HN  GLN A 607      54.330  24.340  35.100  1.00  0.00           H
ATOM    380  CA  GLN A 607      54.510  26.300  35.630  1.00  0.00           C
ATOM    381  HA  GLN A 607      55.510  26.640  35.860  1.00  0.00           H
ATOM    382  CB  GLN A 607      54.260  26.700  34.210  1.00  0.00           C
ATOM    383  HB1 GLN A 607      54.090  27.790  34.060  1.00  0.00           H
ATOM    384  HB2 GLN A 607      53.270  26.290  33.940  1.00  0.00           H
ATOM    385  CG  GLN A 607      55.200  26.300  33.050  1.00  0.00           C
ATOM    386  HG1 GLN A 607      55.150  26.870  32.100  1.00  0.00           H
ATOM    387  HG2 GLN A 607      54.860  25.260  32.860  1.00  0.00           H
ATOM    388  CD  GLN A 607      56.720  26.200  33.420  1.00  0.00           C
ATOM    389  OE1 GLN A 607      57.260  25.100  33.600  1.00  0.00           O
ATOM    390  NE2 GLN A 607      57.400  27.380  33.530  1.00  0.00           N
ATOM    391 HE21 GLN A 607      58.370  27.380  33.770  1.00  0.00           H
ATOM    392 HE22 GLN A 607      57.050  28.250  33.190  1.00  0.00           H
ATOM    393  C   GLN A 607      53.540  26.950  36.540  1.00  0.00           C
ATOM    394  O   GLN A 607      53.800  27.960  37.200  1.00  0.00           O
ATOM    395  N   CYS A 608      52.380  26.340  36.710  1.00  0.00           N
ATOM    396  HN  CYS A 608      52.150  25.580  36.100  1.00  0.00           H
ATOM    397  CA  CYS A 608      51.370  26.790  37.710  1.00  0.00           C
ATOM    398  HA  CYS A 608      51.240  27.850  37.610  1.00  0.00           H
ATOM    399  CB  CYS A 608      50.000  26.030  37.650  1.00  0.00           C
ATOM    400  HB1 CYS A 608      49.530  26.070  38.650  1.00  0.00           H
ATOM    401  HB2 CYS A 608      50.360  24.980  37.540  1.00  0.00           H
ATOM    402  SG  CYS A 608      48.960  26.550  36.200  1.00  0.00           S
ATOM    403  HG1 CYS A 608      49.140  25.330  35.720  1.00  0.00           H
ATOM    404  C   CYS A 608      51.940  26.760  39.100  1.00  0.00           C
ATOM    405  O   CYS A 608      51.810  27.740  39.790  1.00  0.00           O
ATOM    406  N   LEU A 609      52.570  25.660  39.500  1.00  0.00           N
ATOM    407  HN  LEU A 609      52.740  24.950  38.830  1.00  0.00           H
ATOM    408  CA  LEU A 609      53.180  25.390  40.780  1.00  0.00           C
ATOM    409  HA  LEU A 609      52.460  25.370  41.580  1.00  0.00           H
ATOM    410  CB  LEU A 609      53.780  23.960  40.710  1.00  0.00           C
ATOM    411  HB1 LEU A 609      54.450  23.850  39.820  1.00  0.00           H
ATOM    412  HB2 LEU A 609      52.890  23.310  40.530  1.00  0.00           H
ATOM    413  CG  LEU A 609      54.410  23.510  42.010  1.00  0.00           C
ATOM    414  HG  LEU A 609      55.380  24.060  42.080  1.00  0.00           H
ATOM    415  CD1 LEU A 609      53.630  23.730  43.300  1.00  0.00           C
ATOM    416 HD11 LEU A 609      52.670  23.180  43.290  1.00  0.00           H
ATOM    417 HD12 LEU A 609      53.410  24.820  43.480  1.00  0.00           H
ATOM    418 HD13 LEU A 609      54.220  23.420  44.180  1.00  0.00           H
ATOM    419  CD2 LEU A 609      54.860  22.070  41.920  1.00  0.00           C
ATOM    420 HD21 LEU A 609      54.100  21.490  41.340  1.00  0.00           H
ATOM    421 HD22 LEU A 609      54.760  21.600  42.930  1.00  0.00           H
ATOM    422 HD23 LEU A 609      55.860  21.880  41.470  1.00  0.00           H
ATOM    423  C   LEU A 609      54.310  26.370  41.060  1.00  0.00           C
ATOM    424  O   LEU A 609      54.430  26.920  42.140  1.00  0.00           O
ATOM    425  N   ALA A 610      55.170  26.650  40.100  1.00  0.00           N
ATOM    426  HN  ALA A 610      55.280  26.070  39.290  1.00  0.00           H
ATOM    427  CA  ALA A 610      56.150  27.670  40.160  1.00  0.00           C
ATOM    428  HA  ALA A 610      56.690  27.440  41.060  1.00  0.00           H
ATOM    429  CB  ALA A 610      57.100  27.510  38.970  1.00  0.00           C
ATOM    430  HB1 ALA A 610      57.920  28.240  39.110  1.00  0.00           H
ATOM    431  HB2 ALA A 610      56.500  27.600  38.040  1.00  0.00           H
ATOM    432  HB3 ALA A 610      57.580  26.510  38.970  1.00  0.00           H
ATOM    433  C   ALA A 610      55.570  29.090  40.310  1.00  0.00           C
ATOM    434  O   ALA A 610      56.110  29.820  41.150  1.00  0.00           O
ATOM    435  N   SER A 611      54.460  29.310  39.660  1.00  0.00           N
ATOM    436  HN  SER A 611      54.070  28.710  38.980  1.00  0.00           H
ATOM    437  CA  SER A 611      53.730  30.610  39.800  1.00  0.00           C
ATOM    438  HA  SER A 611      54.460  31.400  39.610  1.00  0.00           H
ATOM    439  CB  SER A 611      52.510  30.810  38.910  1.00  0.00           C
ATOM    440  HB1 SER A 611      52.170  31.860  39.020  1.00  0.00           H
ATOM    441  HB2 SER A 611      51.690  30.130  39.240  1.00  0.00           H
ATOM    442  OG  SER A 611      52.850  30.610  37.550  1.00  0.00           O
ATOM    443  HG1 SER A 611      52.990  29.680  37.370  1.00  0.00           H
ATOM    444  C   SER A 611      53.230  30.890  41.230  1.00  0.00           C
ATOM    445  O   SER A 611      53.320  31.950  41.840  1.00  0.00           O
ATOM    446  N   ILE A 612      52.560  29.820  41.810  1.00  0.00           N
ATOM    447  HN  ILE A 612      52.420  29.030  41.200  1.00  0.00           H
ATOM    448  CA  ILE A 612      52.110  29.670  43.220  1.00  0.00           C
ATOM    449  HA  ILE A 612      51.340  30.410  43.360  1.00  0.00           H
ATOM    450  CB  ILE A 612      51.520  28.300  43.600  1.00  0.00           C
ATOM    451  HB  ILE A 612      52.260  27.530  43.260  1.00  0.00           H
ATOM    452  CG2 ILE A 612      51.480  28.020  45.100  1.00  0.00           C
ATOM    453 HG21 ILE A 612      51.410  26.920  45.260  1.00  0.00           H
ATOM    454 HG22 ILE A 612      50.630  28.590  45.530  1.00  0.00           H
ATOM    455 HG23 ILE A 612      52.430  28.220  45.660  1.00  0.00           H
ATOM    456  CG1 ILE A 612      50.200  28.020  42.790  1.00  0.00           C
ATOM    457 HG11 ILE A 612      50.370  28.640  41.880  1.00  0.00           H
ATOM    458 HG12 ILE A 612      49.270  28.370  43.290  1.00  0.00           H
ATOM    459  CD  ILE A 612      49.880  26.590  42.500  1.00  0.00           C
ATOM    460  HD1 ILE A 612      50.600  26.100  41.790  1.00  0.00           H
ATOM    461  HD2 ILE A 612      48.880  26.440  42.050  1.00  0.00           H
ATOM    462  HD3 ILE A 612      49.840  25.990  43.430  1.00  0.00           H
ATOM    463  C   ILE A 612      53.190  30.060  44.250  1.00  0.00           C
ATOM    464  O   ILE A 612      52.940  30.870  45.180  1.00  0.00           O
ATOM    465  N   LEU A 613      54.370  29.420  44.110  1.00  0.00           N
ATOM    466  HN  LEU A 613      54.470  28.720  43.410  1.00  0.00           H
ATOM    467  CA  LEU A 613      55.480  29.640  44.930  1.00  0.00           C
ATOM    468  HA  LEU A 613      55.110  29.510  45.950  1.00  0.00           H
ATOM    469  CB  LEU A 613      56.460  28.550  44.500  1.00  0.00           C
ATOM    470  HB1 LEU A 613      57.450  28.790  44.930  1.00  0.00           H
ATOM    471  HB2 LEU A 613      56.490  28.540  43.390  1.00  0.00           H
ATOM    472  CG  LEU A 613      56.250  27.050  44.970  1.00  0.00           C
ATOM    473  HG  LEU A 613      55.450  26.600  44.340  1.00  0.00           H
ATOM    474  CD1 LEU A 613      57.500  26.180  44.840  1.00  0.00           C
ATOM    475 HD11 LEU A 613      57.480  25.510  43.960  1.00  0.00           H
ATOM    476 HD12 LEU A 613      57.570  25.460  45.680  1.00  0.00           H
ATOM    477 HD13 LEU A 613      58.430  26.770  44.820  1.00  0.00           H
ATOM    478  CD2 LEU A 613      55.830  26.950  46.370  1.00  0.00           C
ATOM    479 HD21 LEU A 613      55.700  25.910  46.730  1.00  0.00           H
ATOM    480 HD22 LEU A 613      54.900  27.510  46.550  1.00  0.00           H
ATOM    481 HD23 LEU A 613      56.590  27.440  47.010  1.00  0.00           H
ATOM    482  C   LEU A 613      56.040  31.050  44.780  1.00  0.00           C
ATOM    483  O   LEU A 613      56.420  31.660  45.800  1.00  0.00           O
ATOM    484  N   PHE A 614      56.130  31.650  43.560  1.00  0.00           N
ATOM    485  HN  PHE A 614      56.010  31.050  42.790  1.00  0.00           H
ATOM    486  CA  PHE A 614      56.360  33.000  43.340  1.00  0.00           C
ATOM    487  HA  PHE A 614      57.210  33.320  43.930  1.00  0.00           H
ATOM    488  CB  PHE A 614      56.890  33.260  41.930  1.00  0.00           C
ATOM    489  HB1 PHE A 614      56.340  32.550  41.270  1.00  0.00           H
ATOM    490  HB2 PHE A 614      57.990  33.100  41.920  1.00  0.00           H
ATOM    491  CG  PHE A 614      56.610  34.650  41.430  1.00  0.00           C
ATOM    492  CD1 PHE A 614      57.500  35.710  41.790  1.00  0.00           C
ATOM    493  HD1 PHE A 614      58.420  35.470  42.320  1.00  0.00           H
ATOM    494  CE1 PHE A 614      57.260  37.010  41.390  1.00  0.00           C
ATOM    495  HE1 PHE A 614      57.990  37.760  41.630  1.00  0.00           H
ATOM    496  CZ  PHE A 614      56.130  37.240  40.610  1.00  0.00           C
ATOM    497  HZ  PHE A 614      55.980  38.260  40.330  1.00  0.00           H
ATOM    498  CD2 PHE A 614      55.520  34.930  40.620  1.00  0.00           C
ATOM    499  HD2 PHE A 614      54.910  34.090  40.300  1.00  0.00           H
ATOM    500  CE2 PHE A 614      55.200  36.260  40.250  1.00  0.00           C
ATOM    501  HE2 PHE A 614      54.350  36.540  39.650  1.00  0.00           H
ATOM    502  C   PHE A 614      55.350  34.090  43.970  1.00  0.00           C
ATOM    503  O   PHE A 614      55.850  34.990  44.660  1.00  0.00           O
ATOM    504  N   LEU A 615      54.020  33.940  43.840  1.00  0.00           N
ATOM    505  HN  LEU A 615      53.620  33.300  43.190  1.00  0.00           H
ATOM    506  CA  LEU A 615      53.070  34.870  44.340  1.00  0.00           C
ATOM    507  HA  LEU A 615      53.470  35.860  44.160  1.00  0.00           H
ATOM    508  CB  LEU A 615      51.770  34.640  43.470  1.00  0.00           C
ATOM    509  HB1 LEU A 615      50.880  35.070  43.970  1.00  0.00           H
ATOM    510  HB2 LEU A 615      51.700  33.530  43.460  1.00  0.00           H
ATOM    511  CG  LEU A 615      51.800  34.940  41.910  1.00  0.00           C
ATOM    512  HG  LEU A 615      52.800  34.640  41.530  1.00  0.00           H
ATOM    513  CD1 LEU A 615      50.790  34.200  41.110  1.00  0.00           C
ATOM    514 HD11 LEU A 615      51.020  34.350  40.030  1.00  0.00           H
ATOM    515 HD12 LEU A 615      49.740  34.570  41.230  1.00  0.00           H
ATOM    516 HD13 LEU A 615      50.760  33.090  41.210  1.00  0.00           H
ATOM    517  CD2 LEU A 615      51.680  36.440  41.660  1.00  0.00           C
ATOM    518 HD21 LEU A 615      50.970  36.900  42.370  1.00  0.00           H
ATOM    519 HD22 LEU A 615      51.220  36.610  40.670  1.00  0.00           H
ATOM    520 HD23 LEU A 615      52.670  36.930  41.690  1.00  0.00           H
ATOM    521  C   LEU A 615      52.870  34.720  45.870  1.00  0.00           C
ATOM    522  O   LEU A 615      52.450  35.730  46.440  1.00  0.00           O
ATOM    523  N   TYR A 616      53.100  33.560  46.470  1.00  0.00           N
ATOM    524  HN  TYR A 616      53.200  32.760  45.890  1.00  0.00           H
ATOM    525  CA  TYR A 616      53.070  33.440  47.900  1.00  0.00           C
ATOM    526  HA  TYR A 616      52.040  33.590  48.180  1.00  0.00           H
ATOM    527  CB  TYR A 616      53.500  31.970  48.270  1.00  0.00           C
ATOM    528  HB1 TYR A 616      54.470  31.720  47.810  1.00  0.00           H
ATOM    529  HB2 TYR A 616      52.680  31.310  47.890  1.00  0.00           H
ATOM    530  CG  TYR A 616      53.680  31.670  49.740  1.00  0.00           C
ATOM    531  CD1 TYR A 616      54.930  31.270  50.280  1.00  0.00           C
ATOM    532  HD1 TYR A 616      55.790  31.300  49.630  1.00  0.00           H
ATOM    533  CE1 TYR A 616      55.060  31.000  51.680  1.00  0.00           C
ATOM    534  HE1 TYR A 616      55.970  30.650  52.140  1.00  0.00           H
ATOM    535  CZ  TYR A 616      53.960  31.180  52.520  1.00  0.00           C
ATOM    536  OH  TYR A 616      54.210  31.110  53.920  1.00  0.00           O
ATOM    537  HH  TYR A 616      53.360  31.140  54.370  1.00  0.00           H
ATOM    538  CD2 TYR A 616      52.580  31.770  50.580  1.00  0.00           C
ATOM    539  HD2 TYR A 616      51.590  31.960  50.180  1.00  0.00           H
ATOM    540  CE2 TYR A 616      52.730  31.660  52.010  1.00  0.00           C
ATOM    541  HE2 TYR A 616      51.900  31.840  52.680  1.00  0.00           H
ATOM    542  C   TYR A 616      54.010  34.370  48.650  1.00  0.00           C
ATOM    543  O   TYR A 616      53.670  35.220  49.460  1.00  0.00           O
ATOM    544  N   CYS A 617      55.300  34.310  48.320  1.00  0.00           N
ATOM    545  HN  CYS A 617      55.610  33.580  47.720  1.00  0.00           H
ATOM    546  CA  CYS A 617      56.300  35.260  48.680  1.00  0.00           C
ATOM    547  HA  CYS A 617      56.270  35.210  49.750  1.00  0.00           H
ATOM    548  CB  CYS A 617      57.560  34.690  48.150  1.00  0.00           C
ATOM    549  HB1 CYS A 617      58.370  35.440  48.250  1.00  0.00           H
ATOM    550  HB2 CYS A 617      57.500  34.520  47.050  1.00  0.00           H
ATOM    551  SG  CYS A 617      58.100  33.160  48.870  1.00  0.00           S
ATOM    552  HG1 CYS A 617      58.830  33.590  49.890  1.00  0.00           H
ATOM    553  C   CYS A 617      56.130  36.710  48.350  1.00  0.00           C
ATOM    554  O   CYS A 617      56.400  37.560  49.270  1.00  0.00           O
ATOM    555  N   ALA A 618      55.720  37.030  47.130  1.00  0.00           N
ATOM    556  HN  ALA A 618      55.590  36.280  46.480  1.00  0.00           H
ATOM    557  CA  ALA A 618      55.340  38.390  46.810  1.00  0.00           C
ATOM    558  HA  ALA A 618      56.190  39.010  47.050  1.00  0.00           H
ATOM    559  CB  ALA A 618      55.210  38.570  45.260  1.00  0.00           C
ATOM    560  HB1 ALA A 618      54.300  38.050  44.900  1.00  0.00           H
ATOM    561  HB2 ALA A 618      56.110  38.080  44.850  1.00  0.00           H
ATOM    562  HB3 ALA A 618      55.130  39.630  44.940  1.00  0.00           H
ATOM    563  C   ALA A 618      54.040  38.990  47.480  1.00  0.00           C
ATOM    564  O   ALA A 618      53.960  40.160  47.900  1.00  0.00           O
ATOM    565  N   CYS A 619      53.020  38.120  47.710  1.00  0.00           N
ATOM    566  HN  CYS A 619      53.040  37.170  47.390  1.00  0.00           H
ATOM    567  CA  CYS A 619      51.840  38.530  48.550  1.00  0.00           C
ATOM    568  HA  CYS A 619      51.410  39.470  48.210  1.00  0.00           H
ATOM    569  CB  CYS A 619      50.680  37.470  48.490  1.00  0.00           C
ATOM    570  HB1 CYS A 619      51.050  36.470  48.790  1.00  0.00           H
ATOM    571  HB2 CYS A 619      50.350  37.420  47.430  1.00  0.00           H
ATOM    572  SG  CYS A 619      49.140  37.730  49.330  1.00  0.00           S
ATOM    573  HG1 CYS A 619      48.960  38.760  48.500  1.00  0.00           H
ATOM    574  C   CYS A 619      52.190  38.790  50.020  1.00  0.00           C
ATOM    575  O   CYS A 619      51.830  39.800  50.560  1.00  0.00           O
ATOM    576  N   MET A 620      52.920  37.860  50.650  1.00  0.00           N
ATOM    577  HN  MET A 620      53.250  37.030  50.200  1.00  0.00           H
ATOM    578  CA  MET A 620      53.120  37.820  52.030  1.00  0.00           C
ATOM    579  HA  MET A 620      52.140  37.690  52.450  1.00  0.00           H
ATOM    580  CB  MET A 620      53.990  36.530  52.230  1.00  0.00           C
ATOM    581  HB1 MET A 620      54.980  36.630  51.760  1.00  0.00           H
ATOM    582  HB2 MET A 620      53.390  35.710  51.770  1.00  0.00           H
ATOM    583  CG  MET A 620      54.250  36.210  53.720  1.00  0.00           C
ATOM    584  HG1 MET A 620      54.820  37.090  54.090  1.00  0.00           H
ATOM    585  HG2 MET A 620      54.740  35.210  53.770  1.00  0.00           H
ATOM    586  SD  MET A 620      52.770  35.930  54.660  1.00  0.00           S
ATOM    587  CE  MET A 620      53.410  34.760  55.860  1.00  0.00           C
ATOM    588  HE1 MET A 620      54.280  34.170  55.490  1.00  0.00           H
ATOM    589  HE2 MET A 620      52.650  33.950  55.960  1.00  0.00           H
ATOM    590  HE3 MET A 620      53.610  35.270  56.820  1.00  0.00           H
ATOM    591  C   MET A 620      53.770  39.110  52.550  1.00  0.00           C
ATOM    592  O   MET A 620      53.360  39.690  53.570  1.00  0.00           O
ATOM    593  N   SER A 621      54.830  39.610  51.840  1.00  0.00           N
ATOM    594  HN  SER A 621      55.130  39.210  50.960  1.00  0.00           H
ATOM    595  CA  SER A 621      55.710  40.600  52.420  1.00  0.00           C
ATOM    596  HA  SER A 621      55.880  40.110  53.370  1.00  0.00           H
ATOM    597  CB  SER A 621      57.100  40.840  51.720  1.00  0.00           C
ATOM    598  HB1 SER A 621      57.790  41.480  52.310  1.00  0.00           H
ATOM    599  HB2 SER A 621      56.940  41.370  50.760  1.00  0.00           H
ATOM    600  OG  SER A 621      57.730  39.550  51.470  1.00  0.00           O
ATOM    601  HG1 SER A 621      57.000  38.940  51.310  1.00  0.00           H
ATOM    602  C   SER A 621      55.040  42.000  52.660  1.00  0.00           C
ATOM    603  O   SER A 621      55.380  42.530  53.700  1.00  0.00           O
ATOM    604  N   PRO A 622      54.230  42.550  51.780  1.00  0.00           N
ATOM    605  CD  PRO A 622      54.090  42.210  50.360  1.00  0.00           C
ATOM    606  HD1 PRO A 622      53.130  41.730  50.110  1.00  0.00           H
ATOM    607  HD2 PRO A 622      54.920  41.610  49.910  1.00  0.00           H
ATOM    608  CA  PRO A 622      53.610  43.840  52.060  1.00  0.00           C
ATOM    609  HA  PRO A 622      54.300  44.470  52.600  1.00  0.00           H
ATOM    610  CB  PRO A 622      53.260  44.430  50.700  1.00  0.00           C
ATOM    611  HB1 PRO A 622      53.480  45.510  50.770  1.00  0.00           H
ATOM    612  HB2 PRO A 622      52.190  44.250  50.430  1.00  0.00           H
ATOM    613  CG  PRO A 622      54.060  43.590  49.700  1.00  0.00           C
ATOM    614  HG1 PRO A 622      53.580  43.500  48.710  1.00  0.00           H
ATOM    615  HG2 PRO A 622      55.140  43.890  49.740  1.00  0.00           H
ATOM    616  C   PRO A 622      52.390  43.580  53.000  1.00  0.00           C
ATOM    617  O   PRO A 622      51.890  44.420  53.780  1.00  0.00           O
ATOM    618  N   VAL A 623      51.860  42.340  52.930  1.00  0.00           N
ATOM    619  HN  VAL A 623      52.090  41.730  52.190  1.00  0.00           H
ATOM    620  CA  VAL A 623      50.770  41.990  53.800  1.00  0.00           C
ATOM    621  HA  VAL A 623      50.030  42.770  53.700  1.00  0.00           H
ATOM    622  CB  VAL A 623      50.010  40.810  53.320  1.00  0.00           C
ATOM    623  HB  VAL A 623      50.750  40.050  53.010  1.00  0.00           H
ATOM    624  CG1 VAL A 623      49.040  40.220  54.340  1.00  0.00           C
ATOM    625 HG11 VAL A 623      48.440  41.050  54.750  1.00  0.00           H
ATOM    626 HG12 VAL A 623      49.510  39.710  55.200  1.00  0.00           H
ATOM    627 HG13 VAL A 623      48.260  39.620  53.810  1.00  0.00           H
ATOM    628  CG2 VAL A 623      49.230  41.270  52.100  1.00  0.00           C
ATOM    629 HG21 VAL A 623      48.850  40.470  51.430  1.00  0.00           H
ATOM    630 HG22 VAL A 623      49.900  41.900  51.480  1.00  0.00           H
ATOM    631 HG23 VAL A 623      48.410  41.960  52.410  1.00  0.00           H
ATOM    632  C   VAL A 623      51.070  41.910  55.290  1.00  0.00           C
ATOM    633  O   VAL A 623      50.410  42.410  56.210  1.00  0.00           O
ATOM    634  N   ILE A 624      52.150  41.240  55.730  1.00  0.00           N
ATOM    635  HN  ILE A 624      52.720  40.740  55.100  1.00  0.00           H
ATOM    636  CA  ILE A 624      52.510  41.310  57.140  1.00  0.00           C
ATOM    637  HA  ILE A 624      51.730  40.990  57.810  1.00  0.00           H
ATOM    638  CB  ILE A 624      53.870  40.530  57.400  1.00  0.00           C
ATOM    639  HB  ILE A 624      54.650  40.750  56.650  1.00  0.00           H
ATOM    640  CG2 ILE A 624      54.570  40.750  58.800  1.00  0.00           C
ATOM    641 HG21 ILE A 624      53.830  40.820  59.610  1.00  0.00           H
ATOM    642 HG22 ILE A 624      55.170  41.700  58.780  1.00  0.00           H
ATOM    643 HG23 ILE A 624      55.240  39.890  58.970  1.00  0.00           H
ATOM    644  CG1 ILE A 624      53.690  39.010  57.260  1.00  0.00           C
ATOM    645 HG11 ILE A 624      54.680  38.510  57.350  1.00  0.00           H
ATOM    646 HG12 ILE A 624      53.460  38.830  56.180  1.00  0.00           H
ATOM    647  CD  ILE A 624      52.640  38.310  58.080  1.00  0.00           C
ATOM    648  HD1 ILE A 624      52.900  38.330  59.150  1.00  0.00           H
ATOM    649  HD2 ILE A 624      52.510  37.290  57.660  1.00  0.00           H
ATOM    650  HD3 ILE A 624      51.610  38.690  57.890  1.00  0.00           H
ATOM    651  C   ILE A 624      52.960  42.700  57.400  1.00  0.00           C
ATOM    652  O   ILE A 624      52.730  43.270  58.470  1.00  0.00           O
ATOM    653  N   THR A 625      53.600  43.410  56.430  1.00  0.00           N
ATOM    654  HN  THR A 625      53.660  42.990  55.520  1.00  0.00           H
ATOM    655  CA  THR A 625      54.040  44.810  56.730  1.00  0.00           C
ATOM    656  HA  THR A 625      54.560  44.790  57.670  1.00  0.00           H
ATOM    657  CB  THR A 625      54.980  45.380  55.660  1.00  0.00           C
ATOM    658  HB  THR A 625      54.510  45.520  54.670  1.00  0.00           H
ATOM    659  OG1 THR A 625      56.160  44.690  55.580  1.00  0.00           O
ATOM    660  HG1 THR A 625      56.060  44.310  54.710  1.00  0.00           H
ATOM    661  CG2 THR A 625      55.580  46.750  56.120  1.00  0.00           C
ATOM    662 HG21 THR A 625      56.470  46.980  55.490  1.00  0.00           H
ATOM    663 HG22 THR A 625      55.910  46.730  57.180  1.00  0.00           H
ATOM    664 HG23 THR A 625      54.930  47.640  56.020  1.00  0.00           H
ATOM    665  C   THR A 625      52.960  45.830  57.090  1.00  0.00           C
ATOM    666  O   THR A 625      53.020  46.550  58.120  1.00  0.00           O
ATOM    667  N   PHE A 626      51.850  45.810  56.290  1.00  0.00           N
ATOM    668  HN  PHE A 626      51.850  45.260  55.460  1.00  0.00           H
ATOM    669  CA  PHE A 626      50.710  46.690  56.530  1.00  0.00           C
ATOM    670  HA  PHE A 626      51.150  47.660  56.690  1.00  0.00           H
ATOM    671  CB  PHE A 626      49.800  46.650  55.300  1.00  0.00           C
ATOM    672  HB1 PHE A 626      48.800  47.090  55.540  1.00  0.00           H
ATOM    673  HB2 PHE A 626      49.700  45.610  54.900  1.00  0.00           H
ATOM    674  CG  PHE A 626      50.190  47.590  54.230  1.00  0.00           C
ATOM    675  CD1 PHE A 626      50.430  47.170  52.930  1.00  0.00           C
ATOM    676  HD1 PHE A 626      50.530  46.110  52.700  1.00  0.00           H
ATOM    677  CE1 PHE A 626      50.520  48.100  51.890  1.00  0.00           C
ATOM    678  HE1 PHE A 626      50.760  47.730  50.900  1.00  0.00           H
ATOM    679  CZ  PHE A 626      50.400  49.500  52.150  1.00  0.00           C
ATOM    680  HZ  PHE A 626      50.540  50.260  51.380  1.00  0.00           H
ATOM    681  CD2 PHE A 626      50.250  48.970  54.480  1.00  0.00           C
ATOM    682  HD2 PHE A 626      50.210  49.350  55.500  1.00  0.00           H
ATOM    683  CE2 PHE A 626      50.310  49.910  53.450  1.00  0.00           C
ATOM    684  HE2 PHE A 626      50.080  50.950  53.620  1.00  0.00           H
ATOM    685  C   PHE A 626      49.860  46.300  57.700  1.00  0.00           C
ATOM    686  O   PHE A 626      49.250  47.100  58.340  1.00  0.00           O
ATOM    687  N   GLY A 627      49.810  44.980  58.020  1.00  0.00           N
ATOM    688  HN  GLY A 627      50.390  44.330  57.520  1.00  0.00           H
ATOM    689  CA  GLY A 627      49.170  44.440  59.230  1.00  0.00           C
ATOM    690  HA1 GLY A 627      49.260  43.370  59.200  1.00  0.00           H
ATOM    691  HA2 GLY A 627      48.150  44.800  59.260  1.00  0.00           H
ATOM    692  C   GLY A 627      49.940  44.820  60.460  1.00  0.00           C
ATOM    693  O   GLY A 627      49.270  45.000  61.490  1.00  0.00           O
ATOM    694  N   GLY A 628      51.320  44.860  60.410  1.00  0.00           N
ATOM    695  HN  GLY A 628      51.760  44.430  59.620  1.00  0.00           H
ATOM    696  CA  GLY A 628      52.130  45.370  61.530  1.00  0.00           C
ATOM    697  HA1 GLY A 628      53.150  45.110  61.270  1.00  0.00           H
ATOM    698  HA2 GLY A 628      51.860  44.910  62.470  1.00  0.00           H
ATOM    699  C   GLY A 628      51.930  46.860  61.790  1.00  0.00           C
ATOM    700  O   GLY A 628      51.530  47.220  62.880  1.00  0.00           O
ATOM    701  N   LEU A 629      52.060  47.730  60.780  1.00  0.00           N
ATOM    702  HN  LEU A 629      52.260  47.350  59.880  1.00  0.00           H
ATOM    703  CA  LEU A 629      51.780  49.150  60.840  1.00  0.00           C
ATOM    704  HA  LEU A 629      52.410  49.590  61.600  1.00  0.00           H
ATOM    705  CB  LEU A 629      51.920  49.830  59.400  1.00  0.00           C
ATOM    706  HB1 LEU A 629      51.510  50.850  59.460  1.00  0.00           H
ATOM    707  HB2 LEU A 629      51.280  49.380  58.610  1.00  0.00           H
ATOM    708  CG  LEU A 629      53.340  50.020  58.830  1.00  0.00           C
ATOM    709  HG  LEU A 629      53.810  49.040  58.630  1.00  0.00           H
ATOM    710  CD1 LEU A 629      53.130  50.720  57.480  1.00  0.00           C
ATOM    711 HD11 LEU A 629      54.080  50.880  56.910  1.00  0.00           H
ATOM    712 HD12 LEU A 629      52.770  51.760  57.580  1.00  0.00           H
ATOM    713 HD13 LEU A 629      52.440  50.130  56.840  1.00  0.00           H
ATOM    714  CD2 LEU A 629      54.110  50.930  59.780  1.00  0.00           C
ATOM    715 HD21 LEU A 629      53.590  51.900  59.920  1.00  0.00           H
ATOM    716 HD22 LEU A 629      55.110  51.130  59.340  1.00  0.00           H
ATOM    717 HD23 LEU A 629      54.310  50.520  60.790  1.00  0.00           H
ATOM    718  C   LEU A 629      50.390  49.470  61.300  1.00  0.00           C
ATOM    719  O   LEU A 629      50.210  50.310  62.170  1.00  0.00           O
ATOM    720  N   LEU A 630      49.340  48.760  60.790  1.00  0.00           N
ATOM    721  HN  LEU A 630      49.590  48.260  59.960  1.00  0.00           H
ATOM    722  CA  LEU A 630      47.940  48.730  61.240  1.00  0.00           C
ATOM    723  HA  LEU A 630      47.580  49.730  61.020  1.00  0.00           H
ATOM    724  CB  LEU A 630      47.170  47.780  60.350  1.00  0.00           C
ATOM    725  HB1 LEU A 630      47.610  46.770  60.510  1.00  0.00           H
ATOM    726  HB2 LEU A 630      47.270  47.980  59.270  1.00  0.00           H
ATOM    727  CG  LEU A 630      45.640  47.520  60.690  1.00  0.00           C
ATOM    728  HG  LEU A 630      45.510  47.350  61.780  1.00  0.00           H
ATOM    729  CD1 LEU A 630      44.750  48.800  60.570  1.00  0.00           C
ATOM    730 HD11 LEU A 630      44.970  49.630  61.260  1.00  0.00           H
ATOM    731 HD12 LEU A 630      43.670  48.550  60.540  1.00  0.00           H
ATOM    732 HD13 LEU A 630      44.810  49.240  59.550  1.00  0.00           H
ATOM    733  CD2 LEU A 630      45.030  46.420  59.870  1.00  0.00           C
ATOM    734 HD21 LEU A 630      45.610  45.480  59.900  1.00  0.00           H
ATOM    735 HD22 LEU A 630      45.040  46.630  58.780  1.00  0.00           H
ATOM    736 HD23 LEU A 630      43.990  46.290  60.230  1.00  0.00           H
ATOM    737  C   LEU A 630      47.770  48.350  62.760  1.00  0.00           C
ATOM    738  O   LEU A 630      47.030  49.020  63.530  1.00  0.00           O
ATOM    739  N   GLY A 631      48.550  47.330  63.220  1.00  0.00           N
ATOM    740  HN  GLY A 631      49.060  46.810  62.530  1.00  0.00           H
ATOM    741  CA  GLY A 631      48.670  46.930  64.650  1.00  0.00           C
ATOM    742  HA1 GLY A 631      49.430  46.180  64.790  1.00  0.00           H
ATOM    743  HA2 GLY A 631      47.700  46.560  64.970  1.00  0.00           H
ATOM    744  C   GLY A 631      49.080  48.060  65.580  1.00  0.00           C
ATOM    745  O   GLY A 631      48.420  48.390  66.560  1.00  0.00           O
ATOM    746  N   GLU A 632      50.180  48.770  65.160  1.00  0.00           N
ATOM    747  HN  GLU A 632      50.570  48.400  64.320  1.00  0.00           H
ATOM    748  CA  GLU A 632      50.680  50.000  65.840  1.00  0.00           C
ATOM    749  HA  GLU A 632      50.780  49.730  66.880  1.00  0.00           H
ATOM    750  CB  GLU A 632      52.030  50.460  65.220  1.00  0.00           C
ATOM    751  HB1 GLU A 632      52.230  51.480  65.620  1.00  0.00           H
ATOM    752  HB2 GLU A 632      51.860  50.600  64.120  1.00  0.00           H
ATOM    753  CG  GLU A 632      53.250  49.510  65.410  1.00  0.00           C
ATOM    754  HG1 GLU A 632      53.200  48.590  64.800  1.00  0.00           H
ATOM    755  HG2 GLU A 632      53.180  49.320  66.500  1.00  0.00           H
ATOM    756  CD  GLU A 632      54.540  50.210  65.120  1.00  0.00           C
ATOM    757  OE1 GLU A 632      54.920  50.270  63.920  1.00  0.00           O
ATOM    758  OE2 GLU A 632      55.120  50.740  66.050  1.00  0.00           O
ATOM    759  C   GLU A 632      49.680  51.150  65.830  1.00  0.00           C
ATOM    760  O   GLU A 632      49.370  51.820  66.830  1.00  0.00           O
ATOM    761  N   ALA A 633      49.020  51.370  64.660  1.00  0.00           N
ATOM    762  HN  ALA A 633      49.380  51.010  63.800  1.00  0.00           H
ATOM    763  CA  ALA A 633      48.060  52.420  64.490  1.00  0.00           C
ATOM    764  HA  ALA A 633      48.520  53.370  64.670  1.00  0.00           H
ATOM    765  CB  ALA A 633      47.530  52.340  63.030  1.00  0.00           C
ATOM    766  HB1 ALA A 633      48.280  52.530  62.240  1.00  0.00           H
ATOM    767  HB2 ALA A 633      46.670  53.050  62.860  1.00  0.00           H
ATOM    768  HB3 ALA A 633      47.190  51.330  62.750  1.00  0.00           H
ATOM    769  C   ALA A 633      46.830  52.390  65.350  1.00  0.00           C
ATOM    770  O   ALA A 633      46.350  53.390  65.880  1.00  0.00           O
ATOM    771  N   THR A 634      46.390  51.160  65.560  1.00  0.00           N
ATOM    772  HN  THR A 634      46.780  50.330  65.150  1.00  0.00           H
ATOM    773  CA  THR A 634      45.270  50.800  66.430  1.00  0.00           C
ATOM    774  HA  THR A 634      44.630  51.660  66.560  1.00  0.00           H
ATOM    775  CB  THR A 634      44.440  49.640  65.840  1.00  0.00           C
ATOM    776  HB  THR A 634      43.660  49.390  66.580  1.00  0.00           H
ATOM    777  OG1 THR A 634      45.180  48.490  65.540  1.00  0.00           O
ATOM    778  HG1 THR A 634      45.650  48.800  64.770  1.00  0.00           H
ATOM    779  CG2 THR A 634      43.720  50.060  64.570  1.00  0.00           C
ATOM    780 HG21 THR A 634      43.140  49.190  64.200  1.00  0.00           H
ATOM    781 HG22 THR A 634      44.450  50.350  63.780  1.00  0.00           H
ATOM    782 HG23 THR A 634      43.010  50.850  64.900  1.00  0.00           H
ATOM    783  C   THR A 634      45.680  50.470  67.790  1.00  0.00           C
ATOM    784  O   THR A 634      44.950  50.090  68.720  1.00  0.00           O
ATOM    785  N   GLU A 635      47.050  50.550  68.050  1.00  0.00           N
ATOM    786  HN  GLU A 635      47.640  50.920  67.340  1.00  0.00           H
ATOM    787  CA  GLU A 635      47.720  50.410  69.340  1.00  0.00           C
ATOM    788  HA  GLU A 635      48.780  50.410  69.090  1.00  0.00           H
ATOM    789  CB  GLU A 635      47.430  51.600  70.260  1.00  0.00           C
ATOM    790  HB1 GLU A 635      47.980  51.410  71.210  1.00  0.00           H
ATOM    791  HB2 GLU A 635      46.350  51.750  70.430  1.00  0.00           H
ATOM    792  CG  GLU A 635      47.890  52.970  69.680  1.00  0.00           C
ATOM    793  HG1 GLU A 635      47.480  53.130  68.660  1.00  0.00           H
ATOM    794  HG2 GLU A 635      48.980  52.840  69.540  1.00  0.00           H
ATOM    795  CD  GLU A 635      47.540  54.260  70.490  1.00  0.00           C
ATOM    796  OE1 GLU A 635      46.370  54.530  70.800  1.00  0.00           O
ATOM    797  OE2 GLU A 635      48.530  54.970  70.910  1.00  0.00           O
ATOM    798  C   GLU A 635      47.650  49.150  70.020  1.00  0.00           C
ATOM    799  O   GLU A 635      47.810  48.990  71.240  1.00  0.00           O
ATOM    800  N   GLY A 636      47.440  48.060  69.230  1.00  0.00           N
ATOM    801  HN  GLY A 636      47.540  48.220  68.250  1.00  0.00           H
ATOM    802  CA  GLY A 636      47.400  46.710  69.700  1.00  0.00           C
ATOM    803  HA1 GLY A 636      47.660  46.720  70.750  1.00  0.00           H
ATOM    804  HA2 GLY A 636      48.150  46.270  69.050  1.00  0.00           H
ATOM    805  C   GLY A 636      46.080  46.040  69.610  1.00  0.00           C
ATOM    806  O   GLY A 636      45.920  45.010  70.310  1.00  0.00           O
ATOM    807  N   ARG A 637      45.110  46.520  68.790  1.00  0.00           N
ATOM    808  HN  ARG A 637      45.280  47.400  68.340  1.00  0.00           H
ATOM    809  CA  ARG A 637      43.890  45.790  68.640  1.00  0.00           C
ATOM    810  HA  ARG A 637      43.540  45.440  69.600  1.00  0.00           H
ATOM    811  CB  ARG A 637      42.670  46.680  68.170  1.00  0.00           C
ATOM    812  HB1 ARG A 637      41.790  46.020  68.040  1.00  0.00           H
ATOM    813  HB2 ARG A 637      42.930  47.030  67.150  1.00  0.00           H
ATOM    814  CG  ARG A 637      42.300  47.870  69.070  1.00  0.00           C
ATOM    815  HG1 ARG A 637      41.610  48.430  68.400  1.00  0.00           H
ATOM    816  HG2 ARG A 637      43.240  48.430  69.270  1.00  0.00           H
ATOM    817  CD  ARG A 637      41.790  47.700  70.530  1.00  0.00           C
ATOM    818  HD1 ARG A 637      41.270  48.630  70.810  1.00  0.00           H
ATOM    819  HD2 ARG A 637      42.580  47.560  71.290  1.00  0.00           H
ATOM    820  NE  ARG A 637      40.810  46.540  70.490  1.00  0.00           N
ATOM    821  HE  ARG A 637      41.080  45.760  69.950  1.00  0.00           H
ATOM    822  CZ  ARG A 637      39.790  46.410  71.340  1.00  0.00           C
ATOM    823  NH1 ARG A 637      39.210  45.160  71.370  1.00  0.00           N
ATOM    824 HH11 ARG A 637      39.410  44.520  70.620  1.00  0.00           H
ATOM    825 HH12 ARG A 637      38.340  45.090  71.850  1.00  0.00           H
ATOM    826  NH2 ARG A 637      39.450  47.240  72.320  1.00  0.00           N
ATOM    827 HH21 ARG A 637      39.990  48.070  72.460  1.00  0.00           H
ATOM    828 HH22 ARG A 637      38.840  46.990  73.080  1.00  0.00           H
ATOM    829  C   ARG A 637      44.020  44.730  67.700  1.00  0.00           C
ATOM    830  O   ARG A 637      43.290  43.770  67.700  1.00  0.00           O
ATOM    831  N   ILE A 638      45.010  44.900  66.730  1.00  0.00           N
ATOM    832  HN  ILE A 638      45.440  45.810  66.740  1.00  0.00           H
ATOM    833  CA  ILE A 638      45.140  44.010  65.560  1.00  0.00           C
ATOM    834  HA  ILE A 638      44.550  43.120  65.680  1.00  0.00           H
ATOM    835  CB  ILE A 638      44.710  44.810  64.290  1.00  0.00           C
ATOM    836  HB  ILE A 638      45.360  45.710  64.250  1.00  0.00           H
ATOM    837  CG2 ILE A 638      44.900  43.960  62.970  1.00  0.00           C
ATOM    838 HG21 ILE A 638      44.550  42.920  63.100  1.00  0.00           H
ATOM    839 HG22 ILE A 638      45.940  44.030  62.580  1.00  0.00           H
ATOM    840 HG23 ILE A 638      44.210  44.350  62.200  1.00  0.00           H
ATOM    841  CG1 ILE A 638      43.340  45.470  64.390  1.00  0.00           C
ATOM    842 HG11 ILE A 638      43.010  45.710  65.430  1.00  0.00           H
ATOM    843 HG12 ILE A 638      42.590  44.720  64.100  1.00  0.00           H
ATOM    844  CD  ILE A 638      42.980  46.550  63.380  1.00  0.00           C
ATOM    845  HD1 ILE A 638      42.850  46.130  62.360  1.00  0.00           H
ATOM    846  HD2 ILE A 638      43.710  47.380  63.420  1.00  0.00           H
ATOM    847  HD3 ILE A 638      41.950  46.870  63.640  1.00  0.00           H
ATOM    848  C   ILE A 638      46.640  43.400  65.440  1.00  0.00           C
ATOM    849  O   ILE A 638      47.610  43.960  65.940  1.00  0.00           O
ATOM    850  N   SER A 639      46.800  42.300  64.670  1.00  0.00           N
ATOM    851  HN  SER A 639      46.030  41.880  64.190  1.00  0.00           H
ATOM    852  CA  SER A 639      48.100  41.830  64.180  1.00  0.00           C
ATOM    853  HA  SER A 639      48.750  42.670  63.970  1.00  0.00           H
ATOM    854  CB  SER A 639      48.920  41.030  65.310  1.00  0.00           C
ATOM    855  HB1 SER A 639      48.590  39.970  65.340  1.00  0.00           H
ATOM    856  HB2 SER A 639      48.680  41.510  66.290  1.00  0.00           H
ATOM    857  OG  SER A 639      50.310  41.060  65.020  1.00  0.00           O
ATOM    858  HG1 SER A 639      50.790  40.880  65.830  1.00  0.00           H
ATOM    859  C   SER A 639      47.980  41.010  62.900  1.00  0.00           C
ATOM    860  O   SER A 639      46.970  41.040  62.150  1.00  0.00           O
ATOM    861  N   ALA A 640      49.150  40.260  62.620  1.00  0.00           N
ATOM    862  HN  ALA A 640      49.890  40.370  63.290  1.00  0.00           H
ATOM    863  CA  ALA A 640      49.470  39.520  61.390  1.00  0.00           C
ATOM    864  HA  ALA A 640      49.450  40.130  60.500  1.00  0.00           H
ATOM    865  CB  ALA A 640      50.830  38.930  61.470  1.00  0.00           C
ATOM    866  HB1 ALA A 640      51.060  38.300  60.570  1.00  0.00           H
ATOM    867  HB2 ALA A 640      50.870  38.270  62.360  1.00  0.00           H
ATOM    868  HB3 ALA A 640      51.690  39.630  61.460  1.00  0.00           H
ATOM    869  C   ALA A 640      48.470  38.380  61.280  1.00  0.00           C
ATOM    870  O   ALA A 640      47.980  38.050  60.240  1.00  0.00           O
ATOM    871  N   ILE A 641      48.170  37.660  62.420  1.00  0.00           N
ATOM    872  HN  ILE A 641      48.480  38.040  63.300  1.00  0.00           H
ATOM    873  CA  ILE A 641      47.220  36.500  62.320  1.00  0.00           C
ATOM    874  HA  ILE A 641      47.710  35.900  61.550  1.00  0.00           H
ATOM    875  CB  ILE A 641      47.150  35.620  63.580  1.00  0.00           C
ATOM    876  HB  ILE A 641      46.600  36.260  64.290  1.00  0.00           H
ATOM    877  CG2 ILE A 641      46.450  34.290  63.210  1.00  0.00           C
ATOM    878 HG21 ILE A 641      46.830  33.720  62.330  1.00  0.00           H
ATOM    879 HG22 ILE A 641      45.340  34.380  63.150  1.00  0.00           H
ATOM    880 HG23 ILE A 641      46.580  33.520  64.000  1.00  0.00           H
ATOM    881  CG1 ILE A 641      48.620  35.350  64.080  1.00  0.00           C
ATOM    882 HG11 ILE A 641      48.580  34.570  64.870  1.00  0.00           H
ATOM    883 HG12 ILE A 641      49.140  36.260  64.450  1.00  0.00           H
ATOM    884  CD  ILE A 641      49.500  34.760  63.010  1.00  0.00           C
ATOM    885  HD1 ILE A 641      48.990  33.860  62.620  1.00  0.00           H
ATOM    886  HD2 ILE A 641      50.400  34.410  63.560  1.00  0.00           H
ATOM    887  HD3 ILE A 641      49.810  35.450  62.190  1.00  0.00           H
ATOM    888  C   ILE A 641      45.850  36.820  61.760  1.00  0.00           C
ATOM    889  O   ILE A 641      45.380  36.270  60.780  1.00  0.00           O
ATOM    890  N   GLU A 642      45.160  37.910  62.330  1.00  0.00           N
ATOM    891  HN  GLU A 642      45.560  38.370  63.120  1.00  0.00           H
ATOM    892  CA  GLU A 642      43.960  38.450  61.750  1.00  0.00           C
ATOM    893  HA  GLU A 642      43.220  37.660  61.810  1.00  0.00           H
ATOM    894  CB  GLU A 642      43.410  39.610  62.700  1.00  0.00           C
ATOM    895  HB1 GLU A 642      42.670  40.190  62.100  1.00  0.00           H
ATOM    896  HB2 GLU A 642      44.250  40.290  62.960  1.00  0.00           H
ATOM    897  CG  GLU A 642      42.740  38.980  64.000  1.00  0.00           C
ATOM    898  HG1 GLU A 642      43.140  38.000  64.330  1.00  0.00           H
ATOM    899  HG2 GLU A 642      41.700  38.720  63.680  1.00  0.00           H
ATOM    900  CD  GLU A 642      42.640  39.900  65.220  1.00  0.00           C
ATOM    901  OE1 GLU A 642      43.430  39.720  66.160  1.00  0.00           O
ATOM    902  OE2 GLU A 642      41.840  40.870  65.140  1.00  0.00           O
ATOM    903  C   GLU A 642      44.210  38.960  60.350  1.00  0.00           C
ATOM    904  O   GLU A 642      43.340  38.800  59.480  1.00  0.00           O
ATOM    905  N   SER A 643      45.400  39.580  60.030  1.00  0.00           N
ATOM    906  HN  SER A 643      45.970  39.820  60.820  1.00  0.00           H
ATOM    907  CA  SER A 643      45.670  40.050  58.650  1.00  0.00           C
ATOM    908  HA  SER A 643      44.850  40.710  58.370  1.00  0.00           H
ATOM    909  CB  SER A 643      47.030  40.760  58.570  1.00  0.00           C
ATOM    910  HB1 SER A 643      47.330  40.930  57.510  1.00  0.00           H
ATOM    911  HB2 SER A 643      47.840  40.070  58.930  1.00  0.00           H
ATOM    912  OG  SER A 643      47.020  42.010  59.340  1.00  0.00           O
ATOM    913  HG1 SER A 643      46.740  41.770  60.230  1.00  0.00           H
ATOM    914  C   SER A 643      45.690  38.840  57.660  1.00  0.00           C
ATOM    915  O   SER A 643      45.200  38.910  56.540  1.00  0.00           O
ATOM    916  N   LEU A 644      46.410  37.760  58.000  1.00  0.00           N
ATOM    917  HN  LEU A 644      47.000  37.770  58.800  1.00  0.00           H
ATOM    918  CA  LEU A 644      46.420  36.530  57.290  1.00  0.00           C
ATOM    919  HA  LEU A 644      46.670  36.690  56.250  1.00  0.00           H
ATOM    920  CB  LEU A 644      47.260  35.440  57.920  1.00  0.00           C
ATOM    921  HB1 LEU A 644      47.190  34.450  57.430  1.00  0.00           H
ATOM    922  HB2 LEU A 644      46.890  35.380  58.960  1.00  0.00           H
ATOM    923  CG  LEU A 644      48.800  35.800  58.000  1.00  0.00           C
ATOM    924  HG  LEU A 644      48.940  36.760  58.570  1.00  0.00           H
ATOM    925  CD1 LEU A 644      49.470  34.600  58.820  1.00  0.00           C
ATOM    926 HD11 LEU A 644      48.960  34.500  59.810  1.00  0.00           H
ATOM    927 HD12 LEU A 644      50.570  34.760  58.960  1.00  0.00           H
ATOM    928 HD13 LEU A 644      49.480  33.610  58.320  1.00  0.00           H
ATOM    929  CD2 LEU A 644      49.430  35.960  56.630  1.00  0.00           C
ATOM    930 HD21 LEU A 644      48.940  36.800  56.100  1.00  0.00           H
ATOM    931 HD22 LEU A 644      49.400  35.060  55.980  1.00  0.00           H
ATOM    932 HD23 LEU A 644      50.460  36.260  56.890  1.00  0.00           H
ATOM    933  C   LEU A 644      45.070  35.880  57.160  1.00  0.00           C
ATOM    934  O   LEU A 644      44.640  35.250  56.150  1.00  0.00           O
ATOM    935  N   PHE A 645      44.340  35.770  58.290  1.00  0.00           N
ATOM    936  HN  PHE A 645      44.560  36.060  59.220  1.00  0.00           H
ATOM    937  CA  PHE A 645      43.070  35.140  58.320  1.00  0.00           C
ATOM    938  HA  PHE A 645      43.240  34.130  57.960  1.00  0.00           H
ATOM    939  CB  PHE A 645      42.640  35.010  59.770  1.00  0.00           C
ATOM    940  HB1 PHE A 645      42.640  36.040  60.210  1.00  0.00           H
ATOM    941  HB2 PHE A 645      43.450  34.670  60.450  1.00  0.00           H
ATOM    942  CG  PHE A 645      41.380  34.260  60.060  1.00  0.00           C
ATOM    943  CD1 PHE A 645      40.980  33.160  59.270  1.00  0.00           C
ATOM    944  HD1 PHE A 645      41.540  33.080  58.350  1.00  0.00           H
ATOM    945  CE1 PHE A 645      39.840  32.400  59.650  1.00  0.00           C
ATOM    946  HE1 PHE A 645      39.420  31.640  59.010  1.00  0.00           H
ATOM    947  CZ  PHE A 645      39.100  32.740  60.810  1.00  0.00           C
ATOM    948  HZ  PHE A 645      38.280  32.200  61.250  1.00  0.00           H
ATOM    949  CD2 PHE A 645      40.680  34.540  61.250  1.00  0.00           C
ATOM    950  HD2 PHE A 645      41.050  35.390  61.800  1.00  0.00           H
ATOM    951  CE2 PHE A 645      39.610  33.750  61.560  1.00  0.00           C
ATOM    952  HE2 PHE A 645      38.970  34.040  62.380  1.00  0.00           H
ATOM    953  C   PHE A 645      42.040  35.810  57.460  1.00  0.00           C
ATOM    954  O   PHE A 645      41.350  35.220  56.620  1.00  0.00           O
ATOM    955  N   GLY A 646      41.900  37.150  57.480  1.00  0.00           N
ATOM    956  HN  GLY A 646      42.400  37.740  58.110  1.00  0.00           H
ATOM    957  CA  GLY A 646      41.070  37.860  56.530  1.00  0.00           C
ATOM    958  HA1 GLY A 646      41.000  38.920  56.690  1.00  0.00           H
ATOM    959  HA2 GLY A 646      40.080  37.420  56.550  1.00  0.00           H
ATOM    960  C   GLY A 646      41.430  37.810  55.090  1.00  0.00           C
ATOM    961  O   GLY A 646      40.570  37.600  54.240  1.00  0.00           O
ATOM    962  N   ALA A 647      42.760  37.880  54.830  1.00  0.00           N
ATOM    963  HN  ALA A 647      43.370  38.040  55.600  1.00  0.00           H
ATOM    964  CA  ALA A 647      43.280  37.710  53.500  1.00  0.00           C
ATOM    965  HA  ALA A 647      42.930  38.530  52.880  1.00  0.00           H
ATOM    966  CB  ALA A 647      44.800  38.010  53.600  1.00  0.00           C
ATOM    967  HB1 ALA A 647      45.020  39.030  53.980  1.00  0.00           H
ATOM    968  HB2 ALA A 647      45.270  37.790  52.610  1.00  0.00           H
ATOM    969  HB3 ALA A 647      45.200  37.460  54.490  1.00  0.00           H
ATOM    970  C   ALA A 647      43.090  36.330  52.770  1.00  0.00           C
ATOM    971  O   ALA A 647      42.540  36.160  51.690  1.00  0.00           O
ATOM    972  N   SER A 648      43.420  35.220  53.520  1.00  0.00           N
ATOM    973  HN  SER A 648      43.850  35.350  54.420  1.00  0.00           H
ATOM    974  CA  SER A 648      43.030  33.820  53.140  1.00  0.00           C
ATOM    975  HA  SER A 648      43.490  33.570  52.200  1.00  0.00           H
ATOM    976  CB  SER A 648      43.620  32.820  54.120  1.00  0.00           C
ATOM    977  HB1 SER A 648      44.720  32.940  54.000  1.00  0.00           H
ATOM    978  HB2 SER A 648      43.620  31.780  53.730  1.00  0.00           H
ATOM    979  OG  SER A 648      43.330  33.060  55.480  1.00  0.00           O
ATOM    980  HG1 SER A 648      43.720  33.900  55.760  1.00  0.00           H
ATOM    981  C   SER A 648      41.500  33.690  53.060  1.00  0.00           C
ATOM    982  O   SER A 648      41.050  33.110  52.080  1.00  0.00           O
ATOM    983  N   LEU A 649      40.720  34.210  54.090  1.00  0.00           N
ATOM    984  HN  LEU A 649      41.120  34.660  54.880  1.00  0.00           H
ATOM    985  CA  LEU A 649      39.270  33.920  54.030  1.00  0.00           C
ATOM    986  HA  LEU A 649      39.060  32.870  53.910  1.00  0.00           H
ATOM    987  CB  LEU A 649      38.680  34.520  55.300  1.00  0.00           C
ATOM    988  HB1 LEU A 649      38.950  35.590  55.210  1.00  0.00           H
ATOM    989  HB2 LEU A 649      39.090  33.980  56.190  1.00  0.00           H
ATOM    990  CG  LEU A 649      37.050  34.500  55.440  1.00  0.00           C
ATOM    991  HG  LEU A 649      36.680  35.090  54.580  1.00  0.00           H
ATOM    992  CD1 LEU A 649      36.470  33.050  55.550  1.00  0.00           C
ATOM    993 HD11 LEU A 649      36.650  32.680  56.580  1.00  0.00           H
ATOM    994 HD12 LEU A 649      36.870  32.360  54.770  1.00  0.00           H
ATOM    995 HD13 LEU A 649      35.400  33.110  55.260  1.00  0.00           H
ATOM    996  CD2 LEU A 649      36.700  35.310  56.710  1.00  0.00           C
ATOM    997 HD21 LEU A 649      37.170  36.310  56.670  1.00  0.00           H
ATOM    998 HD22 LEU A 649      37.140  34.780  57.580  1.00  0.00           H
ATOM    999 HD23 LEU A 649      35.600  35.470  56.840  1.00  0.00           H
ATOM   1000  C   LEU A 649      38.590  34.640  52.820  1.00  0.00           C
ATOM   1001  O   LEU A 649      37.690  34.070  52.170  1.00  0.00           O
ATOM   1002  N   THR A 650      39.000  35.970  52.510  1.00  0.00           N
ATOM   1003  HN  THR A 650      39.650  36.430  53.100  1.00  0.00           H
ATOM   1004  CA  THR A 650      38.300  36.740  51.500  1.00  0.00           C
ATOM   1005  HA  THR A 650      37.260  36.580  51.690  1.00  0.00           H
ATOM   1006  CB  THR A 650      38.710  38.230  51.560  1.00  0.00           C
ATOM   1007  HB  THR A 650      39.820  38.280  51.550  1.00  0.00           H
ATOM   1008  OG1 THR A 650      38.230  38.970  52.660  1.00  0.00           O
ATOM   1009  HG1 THR A 650      38.590  38.670  53.500  1.00  0.00           H
ATOM   1010  CG2 THR A 650      38.230  39.130  50.340  1.00  0.00           C
ATOM   1011 HG21 THR A 650      38.690  40.140  50.430  1.00  0.00           H
ATOM   1012 HG22 THR A 650      37.130  39.110  50.470  1.00  0.00           H
ATOM   1013 HG23 THR A 650      38.380  38.700  49.320  1.00  0.00           H
ATOM   1014  C   THR A 650      38.610  36.170  50.110  1.00  0.00           C
ATOM   1015  O   THR A 650      37.780  35.940  49.260  1.00  0.00           O
ATOM   1016  N   GLY A 651      39.860  35.870  49.970  1.00  0.00           N
ATOM   1017  HN  GLY A 651      40.470  36.370  50.580  1.00  0.00           H
ATOM   1018  CA  GLY A 651      40.570  35.270  48.760  1.00  0.00           C
ATOM   1019  HA1 GLY A 651      41.610  35.330  49.010  1.00  0.00           H
ATOM   1020  HA2 GLY A 651      40.430  35.920  47.900  1.00  0.00           H
ATOM   1021  C   GLY A 651      40.160  33.900  48.270  1.00  0.00           C
ATOM   1022  O   GLY A 651      39.680  33.810  47.150  1.00  0.00           O
ATOM   1023  N   ILE A 652      40.180  32.880  49.150  1.00  0.00           N
ATOM   1024  HN  ILE A 652      40.470  33.110  50.080  1.00  0.00           H
ATOM   1025  CA  ILE A 652      39.680  31.540  48.820  1.00  0.00           C
ATOM   1026  HA  ILE A 652      40.150  31.240  47.900  1.00  0.00           H
ATOM   1027  CB  ILE A 652      39.980  30.630  50.000  1.00  0.00           C
ATOM   1028  HB  ILE A 652      40.950  31.000  50.400  1.00  0.00           H
ATOM   1029  CG2 ILE A 652      38.870  30.840  51.070  1.00  0.00           C
ATOM   1030 HG21 ILE A 652      37.900  30.360  50.840  1.00  0.00           H
ATOM   1031 HG22 ILE A 652      38.740  31.920  51.330  1.00  0.00           H
ATOM   1032 HG23 ILE A 652      39.230  30.450  52.050  1.00  0.00           H
ATOM   1033  CG1 ILE A 652      40.170  29.110  49.690  1.00  0.00           C
ATOM   1034 HG11 ILE A 652      41.060  28.900  49.060  1.00  0.00           H
ATOM   1035 HG12 ILE A 652      39.260  28.720  49.200  1.00  0.00           H
ATOM   1036  CD  ILE A 652      40.390  28.290  50.940  1.00  0.00           C
ATOM   1037  HD1 ILE A 652      39.530  28.070  51.610  1.00  0.00           H
ATOM   1038  HD2 ILE A 652      41.240  28.710  51.530  1.00  0.00           H
ATOM   1039  HD3 ILE A 652      40.680  27.270  50.600  1.00  0.00           H
ATOM   1040  C   ILE A 652      38.180  31.500  48.370  1.00  0.00           C
ATOM   1041  O   ILE A 652      37.860  30.950  47.270  1.00  0.00           O
ATOM   1042  N   ALA A 653      37.280  32.200  49.010  1.00  0.00           N
ATOM   1043  HN  ALA A 653      37.490  32.670  49.860  1.00  0.00           H
ATOM   1044  CA  ALA A 653      35.980  32.290  48.490  1.00  0.00           C
ATOM   1045  HA  ALA A 653      35.600  31.290  48.330  1.00  0.00           H
ATOM   1046  CB  ALA A 653      35.180  33.020  49.640  1.00  0.00           C
ATOM   1047  HB1 ALA A 653      35.630  34.030  49.760  1.00  0.00           H
ATOM   1048  HB2 ALA A 653      35.310  32.450  50.580  1.00  0.00           H
ATOM   1049  HB3 ALA A 653      34.100  33.130  49.400  1.00  0.00           H
ATOM   1050  C   ALA A 653      35.910  33.080  47.180  1.00  0.00           C
ATOM   1051  O   ALA A 653      35.250  32.620  46.290  1.00  0.00           O
ATOM   1052  N   TYR A 654      36.580  34.190  47.010  1.00  0.00           N
ATOM   1053  HN  TYR A 654      37.160  34.460  47.770  1.00  0.00           H
ATOM   1054  CA  TYR A 654      36.650  34.960  45.790  1.00  0.00           C
ATOM   1055  HA  TYR A 654      35.710  35.440  45.610  1.00  0.00           H
ATOM   1056  CB  TYR A 654      37.550  36.200  46.230  1.00  0.00           C
ATOM   1057  HB1 TYR A 654      38.570  35.870  46.530  1.00  0.00           H
ATOM   1058  HB2 TYR A 654      36.950  36.760  46.980  1.00  0.00           H
ATOM   1059  CG  TYR A 654      37.870  37.200  45.170  1.00  0.00           C
ATOM   1060  CD1 TYR A 654      39.200  37.200  44.650  1.00  0.00           C
ATOM   1061  HD1 TYR A 654      39.960  36.480  44.940  1.00  0.00           H
ATOM   1062  CE1 TYR A 654      39.590  38.160  43.760  1.00  0.00           C
ATOM   1063  HE1 TYR A 654      40.620  38.270  43.460  1.00  0.00           H
ATOM   1064  CZ  TYR A 654      38.630  39.090  43.320  1.00  0.00           C
ATOM   1065  OH  TYR A 654      39.160  40.000  42.380  1.00  0.00           O
ATOM   1066  HH  TYR A 654      39.920  39.580  41.970  1.00  0.00           H
ATOM   1067  CD2 TYR A 654      36.940  38.010  44.570  1.00  0.00           C
ATOM   1068  HD2 TYR A 654      35.920  38.090  44.960  1.00  0.00           H
ATOM   1069  CE2 TYR A 654      37.360  39.030  43.780  1.00  0.00           C
ATOM   1070  HE2 TYR A 654      36.710  39.790  43.360  1.00  0.00           H
ATOM   1071  C   TYR A 654      37.240  34.220  44.520  1.00  0.00           C
ATOM   1072  O   TYR A 654      36.670  34.340  43.470  1.00  0.00           O
ATOM   1073  N   SER A 655      38.320  33.500  44.710  1.00  0.00           N
ATOM   1074  HN  SER A 655      38.720  33.550  45.630  1.00  0.00           H
ATOM   1075  CA  SER A 655      38.910  32.540  43.740  1.00  0.00           C
ATOM   1076  HA  SER A 655      39.050  33.050  42.800  1.00  0.00           H
ATOM   1077  CB  SER A 655      40.300  32.100  44.060  1.00  0.00           C
ATOM   1078  HB1 SER A 655      41.030  32.910  43.840  1.00  0.00           H
ATOM   1079  HB2 SER A 655      40.610  31.220  43.460  1.00  0.00           H
ATOM   1080  OG  SER A 655      40.360  31.610  45.350  1.00  0.00           O
ATOM   1081  HG1 SER A 655      40.070  32.340  45.890  1.00  0.00           H
ATOM   1082  C   SER A 655      38.060  31.400  43.480  1.00  0.00           C
ATOM   1083  O   SER A 655      37.810  31.120  42.320  1.00  0.00           O
ATOM   1084  N   LEU A 656      37.630  30.730  44.560  1.00  0.00           N
ATOM   1085  HN  LEU A 656      37.950  30.980  45.460  1.00  0.00           H
ATOM   1086  CA  LEU A 656      36.760  29.580  44.430  1.00  0.00           C
ATOM   1087  HA  LEU A 656      37.160  28.830  43.760  1.00  0.00           H
ATOM   1088  CB  LEU A 656      36.560  28.890  45.810  1.00  0.00           C
ATOM   1089  HB1 LEU A 656      35.970  29.620  46.400  1.00  0.00           H
ATOM   1090  HB2 LEU A 656      37.540  28.710  46.320  1.00  0.00           H
ATOM   1091  CG  LEU A 656      35.770  27.580  45.780  1.00  0.00           C
ATOM   1092  HG  LEU A 656      34.680  27.810  45.750  1.00  0.00           H
ATOM   1093  CD1 LEU A 656      36.140  26.450  44.760  1.00  0.00           C
ATOM   1094 HD11 LEU A 656      35.260  25.760  44.760  1.00  0.00           H
ATOM   1095 HD12 LEU A 656      37.010  25.840  45.100  1.00  0.00           H
ATOM   1096 HD13 LEU A 656      36.340  26.850  43.750  1.00  0.00           H
ATOM   1097  CD2 LEU A 656      35.910  26.970  47.240  1.00  0.00           C
ATOM   1098 HD21 LEU A 656      35.060  26.250  47.330  1.00  0.00           H
ATOM   1099 HD22 LEU A 656      35.800  27.750  48.030  1.00  0.00           H
ATOM   1100 HD23 LEU A 656      36.890  26.470  47.290  1.00  0.00           H
ATOM   1101  C   LEU A 656      35.430  29.810  43.750  1.00  0.00           C
ATOM   1102  O   LEU A 656      35.140  29.120  42.790  1.00  0.00           O
ATOM   1103  N   PHE A 657      34.660  30.800  44.120  1.00  0.00           N
ATOM   1104  HN  PHE A 657      34.950  31.280  44.950  1.00  0.00           H
ATOM   1105  CA  PHE A 657      33.360  31.130  43.540  1.00  0.00           C
ATOM   1106  HA  PHE A 657      32.820  30.250  43.220  1.00  0.00           H
ATOM   1107  CB  PHE A 657      32.450  31.790  44.650  1.00  0.00           C
ATOM   1108  HB1 PHE A 657      31.420  31.950  44.250  1.00  0.00           H
ATOM   1109  HB2 PHE A 657      32.950  32.730  44.970  1.00  0.00           H
ATOM   1110  CG  PHE A 657      32.270  30.950  45.850  1.00  0.00           C
ATOM   1111  CD1 PHE A 657      32.050  29.540  45.760  1.00  0.00           C
ATOM   1112  HD1 PHE A 657      31.860  29.040  44.810  1.00  0.00           H
ATOM   1113  CE1 PHE A 657      32.060  28.810  46.990  1.00  0.00           C
ATOM   1114  HE1 PHE A 657      32.120  27.740  46.980  1.00  0.00           H
ATOM   1115  CZ  PHE A 657      32.490  29.450  48.190  1.00  0.00           C
ATOM   1116  HZ  PHE A 657      32.680  28.890  49.100  1.00  0.00           H
ATOM   1117  CD2 PHE A 657      32.510  31.610  47.090  1.00  0.00           C
ATOM   1118  HD2 PHE A 657      32.630  32.690  47.200  1.00  0.00           H
ATOM   1119  CE2 PHE A 657      32.680  30.800  48.200  1.00  0.00           C
ATOM   1120  HE2 PHE A 657      33.020  31.270  49.110  1.00  0.00           H
ATOM   1121  C   PHE A 657      33.460  32.000  42.340  1.00  0.00           C
ATOM   1122  O   PHE A 657      32.510  32.100  41.560  1.00  0.00           O
ATOM   1123  N   ALA A 658      34.670  32.550  42.000  1.00  0.00           N
ATOM   1124  HN  ALA A 658      35.420  32.430  42.650  1.00  0.00           H
ATOM   1125  CA  ALA A 658      35.090  33.190  40.810  1.00  0.00           C
ATOM   1126  HA  ALA A 658      36.160  33.130  40.850  1.00  0.00           H
ATOM   1127  CB  ALA A 658      34.920  32.210  39.600  1.00  0.00           C
ATOM   1128  HB1 ALA A 658      35.470  32.540  38.700  1.00  0.00           H
ATOM   1129  HB2 ALA A 658      33.850  32.090  39.330  1.00  0.00           H
ATOM   1130  HB3 ALA A 658      35.450  31.260  39.840  1.00  0.00           H
ATOM   1131  C   ALA A 658      34.800  34.630  40.550  1.00  0.00           C
ATOM   1132  O   ALA A 658      33.980  34.960  39.630  1.00  0.00           O
ATOM   1133  N   GLY A 659      35.510  35.510  41.270  1.00  0.00           N
ATOM   1134  HN  GLY A 659      36.250  35.230  41.890  1.00  0.00           H
ATOM   1135  CA  GLY A 659      35.360  36.930  41.170  1.00  0.00           C
ATOM   1136  HA1 GLY A 659      35.890  37.410  41.990  1.00  0.00           H
ATOM   1137  HA2 GLY A 659      34.310  37.170  41.130  1.00  0.00           H
ATOM   1138  C   GLY A 659      36.020  37.500  39.920  1.00  0.00           C
ATOM   1139  O   GLY A 659      35.370  38.200  39.180  1.00  0.00           O
ATOM   1140  N   GLN A 660      37.240  37.210  39.620  1.00  0.00           N
ATOM   1141  HN  GLN A 660      37.800  36.580  40.160  1.00  0.00           H
ATOM   1142  CA  GLN A 660      37.960  37.430  38.380  1.00  0.00           C
ATOM   1143  HA  GLN A 660      37.380  37.080  37.540  1.00  0.00           H
ATOM   1144  CB  GLN A 660      38.360  38.890  38.380  1.00  0.00           C
ATOM   1145  HB1 GLN A 660      39.110  39.130  39.160  1.00  0.00           H
ATOM   1146  HB2 GLN A 660      37.480  39.510  38.660  1.00  0.00           H
ATOM   1147  CG  GLN A 660      38.860  39.480  37.010  1.00  0.00           C
ATOM   1148  HG1 GLN A 660      39.960  39.300  36.970  1.00  0.00           H
ATOM   1149  HG2 GLN A 660      38.810  40.580  37.080  1.00  0.00           H
ATOM   1150  CD  GLN A 660      38.140  38.870  35.780  1.00  0.00           C
ATOM   1151  OE1 GLN A 660      38.350  37.740  35.370  1.00  0.00           O
ATOM   1152  NE2 GLN A 660      37.260  39.730  35.270  1.00  0.00           N
ATOM   1153 HE21 GLN A 660      36.890  39.560  34.360  1.00  0.00           H
ATOM   1154 HE22 GLN A 660      37.100  40.500  35.870  1.00  0.00           H
ATOM   1155  C   GLN A 660      39.180  36.430  38.570  1.00  0.00           C
ATOM   1156  O   GLN A 660      40.190  36.840  39.200  1.00  0.00           O
ATOM   1157  N   PRO A 661      39.120  35.160  38.040  1.00  0.00           N
ATOM   1158  CD  PRO A 661      38.010  34.680  37.230  1.00  0.00           C
ATOM   1159  HD1 PRO A 661      37.940  35.150  36.230  1.00  0.00           H
ATOM   1160  HD2 PRO A 661      37.110  34.920  37.840  1.00  0.00           H
ATOM   1161  CA  PRO A 661      40.090  34.150  38.300  1.00  0.00           C
ATOM   1162  HA  PRO A 661      39.920  33.770  39.290  1.00  0.00           H
ATOM   1163  CB  PRO A 661      39.750  33.110  37.240  1.00  0.00           C
ATOM   1164  HB1 PRO A 661      40.100  32.150  37.670  1.00  0.00           H
ATOM   1165  HB2 PRO A 661      40.290  33.380  36.310  1.00  0.00           H
ATOM   1166  CG  PRO A 661      38.210  33.150  37.060  1.00  0.00           C
ATOM   1167  HG1 PRO A 661      37.790  32.580  36.200  1.00  0.00           H
ATOM   1168  HG2 PRO A 661      37.730  32.720  37.950  1.00  0.00           H
ATOM   1169  C   PRO A 661      41.570  34.470  38.430  1.00  0.00           C
ATOM   1170  O   PRO A 661      42.130  33.890  39.340  1.00  0.00           O
ATOM   1171  N   LEU A 662      42.190  35.330  37.540  1.00  0.00           N
ATOM   1172  HN  LEU A 662      41.650  35.690  36.770  1.00  0.00           H
ATOM   1173  CA  LEU A 662      43.630  35.490  37.640  1.00  0.00           C
ATOM   1174  HA  LEU A 662      44.100  34.600  38.050  1.00  0.00           H
ATOM   1175  CB  LEU A 662      44.290  35.670  36.240  1.00  0.00           C
ATOM   1176  HB1 LEU A 662      45.390  35.770  36.330  1.00  0.00           H
ATOM   1177  HB2 LEU A 662      43.790  36.550  35.770  1.00  0.00           H
ATOM   1178  CG  LEU A 662      44.180  34.520  35.190  1.00  0.00           C
ATOM   1179  HG  LEU A 662      43.140  34.460  34.800  1.00  0.00           H
ATOM   1180  CD1 LEU A 662      45.220  34.700  34.040  1.00  0.00           C
ATOM   1181 HD11 LEU A 662      44.960  35.530  33.350  1.00  0.00           H
ATOM   1182 HD12 LEU A 662      45.100  33.740  33.490  1.00  0.00           H
ATOM   1183 HD13 LEU A 662      46.270  34.780  34.370  1.00  0.00           H
ATOM   1184  CD2 LEU A 662      44.330  33.110  35.870  1.00  0.00           C
ATOM   1185 HD21 LEU A 662      44.450  32.230  35.210  1.00  0.00           H
ATOM   1186 HD22 LEU A 662      43.400  32.810  36.410  1.00  0.00           H
ATOM   1187 HD23 LEU A 662      45.210  33.140  36.540  1.00  0.00           H
ATOM   1188  C   LEU A 662      44.040  36.610  38.560  1.00  0.00           C
ATOM   1189  O   LEU A 662      45.200  36.970  38.730  1.00  0.00           O
ATOM   1190  N   THR A 663      43.130  37.240  39.280  1.00  0.00           N
ATOM   1191  HN  THR A 663      42.130  37.150  39.230  1.00  0.00           H
ATOM   1192  CA  THR A 663      43.540  38.280  40.220  1.00  0.00           C
ATOM   1193  HA  THR A 663      44.380  38.820  39.790  1.00  0.00           H
ATOM   1194  CB  THR A 663      42.480  39.420  40.480  1.00  0.00           C
ATOM   1195  HB  THR A 663      42.890  40.200  41.160  1.00  0.00           H
ATOM   1196  OG1 THR A 663      41.320  38.980  41.110  1.00  0.00           O
ATOM   1197  HG1 THR A 663      41.000  38.320  40.480  1.00  0.00           H
ATOM   1198  CG2 THR A 663      41.970  39.980  39.130  1.00  0.00           C
ATOM   1199 HG21 THR A 663      42.850  40.240  38.490  1.00  0.00           H
ATOM   1200 HG22 THR A 663      41.220  40.790  39.220  1.00  0.00           H
ATOM   1201 HG23 THR A 663      41.510  39.110  38.630  1.00  0.00           H
ATOM   1202  C   THR A 663      44.050  37.790  41.580  1.00  0.00           C
ATOM   1203  O   THR A 663      43.600  36.780  42.030  1.00  0.00           O
ATOM   1204  N   ILE A 664      45.030  38.510  42.220  1.00  0.00           N
ATOM   1205  HN  ILE A 664      45.460  39.250  41.710  1.00  0.00           H
ATOM   1206  CA  ILE A 664      45.670  38.110  43.510  1.00  0.00           C
ATOM   1207  HA  ILE A 664      45.150  37.250  43.900  1.00  0.00           H
ATOM   1208  CB  ILE A 664      47.220  37.900  43.420  1.00  0.00           C
ATOM   1209  HB  ILE A 664      47.570  38.810  42.890  1.00  0.00           H
ATOM   1210  CG2 ILE A 664      48.020  38.040  44.750  1.00  0.00           C
ATOM   1211 HG21 ILE A 664      47.580  37.460  45.600  1.00  0.00           H
ATOM   1212 HG22 ILE A 664      48.100  39.080  45.120  1.00  0.00           H
ATOM   1213 HG23 ILE A 664      49.070  37.680  44.720  1.00  0.00           H
ATOM   1214  CG1 ILE A 664      47.560  36.660  42.580  1.00  0.00           C
ATOM   1215 HG11 ILE A 664      48.660  36.510  42.660  1.00  0.00           H
ATOM   1216 HG12 ILE A 664      47.370  36.930  41.510  1.00  0.00           H
ATOM   1217  CD  ILE A 664      46.920  35.350  42.880  1.00  0.00           C
ATOM   1218  HD1 ILE A 664      47.120  35.190  43.960  1.00  0.00           H
ATOM   1219  HD2 ILE A 664      47.420  34.550  42.290  1.00  0.00           H
ATOM   1220  HD3 ILE A 664      45.840  35.250  42.660  1.00  0.00           H
ATOM   1221  C   ILE A 664      45.340  39.260  44.490  1.00  0.00           C
ATOM   1222  O   ILE A 664      45.590  40.410  44.080  1.00  0.00           O
ATOM   1223  N   LEU A 665      44.900  39.040  45.750  1.00  0.00           N
ATOM   1224  HN  LEU A 665      44.710  38.080  45.990  1.00  0.00           H
ATOM   1225  CA  LEU A 665      44.710  40.000  46.840  1.00  0.00           C
ATOM   1226  HA  LEU A 665      44.150  40.840  46.450  1.00  0.00           H
ATOM   1227  CB  LEU A 665      43.900  39.400  48.000  1.00  0.00           C
ATOM   1228  HB1 LEU A 665      43.810  40.240  48.720  1.00  0.00           H
ATOM   1229  HB2 LEU A 665      44.340  38.420  48.320  1.00  0.00           H
ATOM   1230  CG  LEU A 665      42.440  38.990  47.730  1.00  0.00           C
ATOM   1231  HG  LEU A 665      42.440  38.020  47.190  1.00  0.00           H
ATOM   1232  CD1 LEU A 665      41.630  38.810  49.020  1.00  0.00           C
ATOM   1233 HD11 LEU A 665      40.600  38.410  48.880  1.00  0.00           H
ATOM   1234 HD12 LEU A 665      41.530  39.830  49.450  1.00  0.00           H
ATOM   1235 HD13 LEU A 665      42.180  38.220  49.770  1.00  0.00           H
ATOM   1236  CD2 LEU A 665      41.630  39.820  46.670  1.00  0.00           C
ATOM   1237 HD21 LEU A 665      41.560  40.900  46.920  1.00  0.00           H
ATOM   1238 HD22 LEU A 665      40.600  39.430  46.510  1.00  0.00           H
ATOM   1239 HD23 LEU A 665      42.280  39.700  45.780  1.00  0.00           H
ATOM   1240  C   LEU A 665      46.010  40.630  47.420  1.00  0.00           C
ATOM   1241  O   LEU A 665      47.110  40.010  47.350  1.00  0.00           O
ATOM   1242  N   GLY A 666      46.010  41.920  47.810  1.00  0.00           N
ATOM   1243  HN  GLY A 666      45.150  42.430  47.760  1.00  0.00           H
ATOM   1244  CA  GLY A 666      46.980  42.550  48.640  1.00  0.00           C
ATOM   1245  HA1 GLY A 666      47.600  43.290  48.150  1.00  0.00           H
ATOM   1246  HA2 GLY A 666      47.630  41.820  49.080  1.00  0.00           H
ATOM   1247  C   GLY A 666      46.300  43.350  49.660  1.00  0.00           C
ATOM   1248  O   GLY A 666      45.060  43.390  49.820  1.00  0.00           O
ATOM   1249  N   SER A 667      47.040  44.070  50.530  1.00  0.00           N
ATOM   1250  HN  SER A 667      48.020  44.230  50.470  1.00  0.00           H
ATOM   1251  CA  SER A 667      46.470  44.930  51.600  1.00  0.00           C
ATOM   1252  HA  SER A 667      45.510  44.600  51.940  1.00  0.00           H
ATOM   1253  CB  SER A 667      47.390  45.160  52.820  1.00  0.00           C
ATOM   1254  HB1 SER A 667      48.380  45.580  52.540  1.00  0.00           H
ATOM   1255  HB2 SER A 667      47.630  44.180  53.290  1.00  0.00           H
ATOM   1256  OG  SER A 667      46.700  45.840  53.990  1.00  0.00           O
ATOM   1257  HG1 SER A 667      45.950  45.350  54.340  1.00  0.00           H
ATOM   1258  C   SER A 667      46.100  46.280  51.000  1.00  0.00           C
ATOM   1259  O   SER A 667      46.860  46.720  50.160  1.00  0.00           O
ATOM   1260  N   THR A 668      45.000  46.920  51.360  1.00  0.00           N
ATOM   1261  HN  THR A 668      44.380  46.490  52.000  1.00  0.00           H
ATOM   1262  CA  THR A 668      44.630  48.190  50.840  1.00  0.00           C
ATOM   1263  HA  THR A 668      45.130  48.240  49.880  1.00  0.00           H
ATOM   1264  CB  THR A 668      43.080  48.280  50.580  1.00  0.00           C
ATOM   1265  HB  THR A 668      42.950  47.790  49.610  1.00  0.00           H
ATOM   1266  OG1 THR A 668      42.640  49.580  50.430  1.00  0.00           O
ATOM   1267  HG1 THR A 668      41.900  49.480  49.830  1.00  0.00           H
ATOM   1268  CG2 THR A 668      42.350  47.480  51.630  1.00  0.00           C
ATOM   1269 HG21 THR A 668      41.350  47.960  51.650  1.00  0.00           H
ATOM   1270 HG22 THR A 668      42.680  47.650  52.670  1.00  0.00           H
ATOM   1271 HG23 THR A 668      42.330  46.400  51.380  1.00  0.00           H
ATOM   1272  C   THR A 668      45.070  49.380  51.630  1.00  0.00           C
ATOM   1273  O   THR A 668      44.570  49.730  52.710  1.00  0.00           O
ATOM   1274  N   GLY A 669      46.100  50.130  51.030  1.00  0.00           N
ATOM   1275  HN  GLY A 669      46.480  49.850  50.150  1.00  0.00           H
ATOM   1276  CA  GLY A 669      46.570  51.390  51.500  1.00  0.00           C
ATOM   1277  HA1 GLY A 669      47.330  51.700  50.800  1.00  0.00           H
ATOM   1278  HA2 GLY A 669      46.940  51.320  52.510  1.00  0.00           H
ATOM   1279  C   GLY A 669      45.450  52.510  51.600  1.00  0.00           C
ATOM   1280  O   GLY A 669      45.370  53.080  52.680  1.00  0.00           O
ATOM   1281  N   PRO A 670      44.620  52.880  50.640  1.00  0.00           N
ATOM   1282  CD  PRO A 670      44.810  52.700  49.170  1.00  0.00           C
ATOM   1283  HD1 PRO A 670      44.370  51.750  48.800  1.00  0.00           H
ATOM   1284  HD2 PRO A 670      45.890  52.680  48.900  1.00  0.00           H
ATOM   1285  CA  PRO A 670      43.550  53.770  50.930  1.00  0.00           C
ATOM   1286  HA  PRO A 670      43.980  54.740  51.130  1.00  0.00           H
ATOM   1287  CB  PRO A 670      42.800  53.900  49.570  1.00  0.00           C
ATOM   1288  HB1 PRO A 670      42.170  54.810  49.440  1.00  0.00           H
ATOM   1289  HB2 PRO A 670      42.120  53.030  49.450  1.00  0.00           H
ATOM   1290  CG  PRO A 670      44.000  53.830  48.610  1.00  0.00           C
ATOM   1291  HG1 PRO A 670      43.770  53.820  47.520  1.00  0.00           H
ATOM   1292  HG2 PRO A 670      44.650  54.720  48.800  1.00  0.00           H
ATOM   1293  C   PRO A 670      42.540  53.410  52.030  1.00  0.00           C
ATOM   1294  O   PRO A 670      42.170  54.360  52.730  1.00  0.00           O
ATOM   1295  N   VAL A 671      42.150  52.180  52.240  1.00  0.00           N
ATOM   1296  HN  VAL A 671      42.420  51.380  51.700  1.00  0.00           H
ATOM   1297  CA  VAL A 671      41.360  51.810  53.440  1.00  0.00           C
ATOM   1298  HA  VAL A 671      40.560  52.540  53.500  1.00  0.00           H
ATOM   1299  CB  VAL A 671      41.010  50.360  53.350  1.00  0.00           C
ATOM   1300  HB  VAL A 671      41.960  49.840  53.140  1.00  0.00           H
ATOM   1301  CG1 VAL A 671      40.290  49.870  54.620  1.00  0.00           C
ATOM   1302 HG11 VAL A 671      39.420  50.550  54.770  1.00  0.00           H
ATOM   1303 HG12 VAL A 671      40.930  49.900  55.530  1.00  0.00           H
ATOM   1304 HG13 VAL A 671      39.960  48.830  54.440  1.00  0.00           H
ATOM   1305  CG2 VAL A 671      40.040  50.300  52.160  1.00  0.00           C
ATOM   1306 HG21 VAL A 671      40.430  50.630  51.170  1.00  0.00           H
ATOM   1307 HG22 VAL A 671      39.160  50.890  52.520  1.00  0.00           H
ATOM   1308 HG23 VAL A 671      39.570  49.300  52.090  1.00  0.00           H
ATOM   1309  C   VAL A 671      42.210  52.030  54.720  1.00  0.00           C
ATOM   1310  O   VAL A 671      41.620  52.540  55.730  1.00  0.00           O
ATOM   1311  N   LEU A 672      43.530  51.670  54.830  1.00  0.00           N
ATOM   1312  HN  LEU A 672      43.870  51.330  53.960  1.00  0.00           H
ATOM   1313  CA  LEU A 672      44.410  51.820  55.920  1.00  0.00           C
ATOM   1314  HA  LEU A 672      44.000  51.290  56.770  1.00  0.00           H
ATOM   1315  CB  LEU A 672      45.870  51.260  55.610  1.00  0.00           C
ATOM   1316  HB1 LEU A 672      46.330  51.780  54.750  1.00  0.00           H
ATOM   1317  HB2 LEU A 672      45.820  50.170  55.390  1.00  0.00           H
ATOM   1318  CG  LEU A 672      46.970  51.380  56.740  1.00  0.00           C
ATOM   1319  HG  LEU A 672      46.960  52.390  57.210  1.00  0.00           H
ATOM   1320  CD1 LEU A 672      46.710  50.310  57.830  1.00  0.00           C
ATOM   1321 HD11 LEU A 672      47.630  50.240  58.450  1.00  0.00           H
ATOM   1322 HD12 LEU A 672      46.560  49.400  57.220  1.00  0.00           H
ATOM   1323 HD13 LEU A 672      45.830  50.540  58.470  1.00  0.00           H
ATOM   1324  CD2 LEU A 672      48.320  51.160  56.060  1.00  0.00           C
ATOM   1325 HD21 LEU A 672      48.380  51.940  55.280  1.00  0.00           H
ATOM   1326 HD22 LEU A 672      48.260  50.100  55.730  1.00  0.00           H
ATOM   1327 HD23 LEU A 672      49.100  51.290  56.840  1.00  0.00           H
ATOM   1328  C   LEU A 672      44.520  53.270  56.510  1.00  0.00           C
ATOM   1329  O   LEU A 672      44.340  53.540  57.700  1.00  0.00           O
ATOM   1330  N   VAL A 673      44.620  54.220  55.530  1.00  0.00           N
ATOM   1331  HN  VAL A 673      44.770  53.800  54.630  1.00  0.00           H
ATOM   1332  CA  VAL A 673      44.750  55.590  55.700  1.00  0.00           C
ATOM   1333  HA  VAL A 673      45.520  55.830  56.410  1.00  0.00           H
ATOM   1334  CB  VAL A 673      45.010  56.270  54.390  1.00  0.00           C
ATOM   1335  HB  VAL A 673      44.520  55.710  53.550  1.00  0.00           H
ATOM   1336  CG1 VAL A 673      44.730  57.780  54.330  1.00  0.00           C
ATOM   1337 HG11 VAL A 673      45.170  58.230  53.420  1.00  0.00           H
ATOM   1338 HG12 VAL A 673      45.190  58.220  55.250  1.00  0.00           H
ATOM   1339 HG13 VAL A 673      43.670  58.130  54.360  1.00  0.00           H
ATOM   1340  CG2 VAL A 673      46.570  56.210  54.060  1.00  0.00           C
ATOM   1341 HG21 VAL A 673      46.990  56.650  55.000  1.00  0.00           H
ATOM   1342 HG22 VAL A 673      46.790  56.870  53.200  1.00  0.00           H
ATOM   1343 HG23 VAL A 673      46.950  55.170  53.910  1.00  0.00           H
ATOM   1344  C   VAL A 673      43.420  56.110  56.290  1.00  0.00           C
ATOM   1345  O   VAL A 673      43.390  56.930  57.230  1.00  0.00           O
ATOM   1346  N   PHE A 674      42.240  55.670  55.770  1.00  0.00           N
ATOM   1347  HN  PHE A 674      42.320  55.070  54.980  1.00  0.00           H
ATOM   1348  CA  PHE A 674      40.930  55.970  56.270  1.00  0.00           C
ATOM   1349  HA  PHE A 674      40.960  57.040  56.350  1.00  0.00           H
ATOM   1350  CB  PHE A 674      39.930  55.320  55.230  1.00  0.00           C
ATOM   1351  HB1 PHE A 674      40.200  54.290  54.870  1.00  0.00           H
ATOM   1352  HB2 PHE A 674      39.890  56.030  54.370  1.00  0.00           H
ATOM   1353  CG  PHE A 674      38.430  55.150  55.640  1.00  0.00           C
ATOM   1354  CD1 PHE A 674      37.470  56.170  55.260  1.00  0.00           C
ATOM   1355  HD1 PHE A 674      37.720  57.020  54.630  1.00  0.00           H
ATOM   1356  CE1 PHE A 674      36.170  56.020  55.560  1.00  0.00           C
ATOM   1357  HE1 PHE A 674      35.410  56.730  55.290  1.00  0.00           H
ATOM   1358  CZ  PHE A 674      35.700  54.860  56.250  1.00  0.00           C
ATOM   1359  HZ  PHE A 674      34.630  54.720  56.310  1.00  0.00           H
ATOM   1360  CD2 PHE A 674      37.920  54.010  56.250  1.00  0.00           C
ATOM   1361  HD2 PHE A 674      38.600  53.210  56.490  1.00  0.00           H
ATOM   1362  CE2 PHE A 674      36.580  53.880  56.630  1.00  0.00           C
ATOM   1363  HE2 PHE A 674      36.260  52.910  57.000  1.00  0.00           H
ATOM   1364  C   PHE A 674      40.650  55.400  57.640  1.00  0.00           C
ATOM   1365  O   PHE A 674      40.160  56.100  58.520  1.00  0.00           O
ATOM   1366  N   GLU A 675      41.020  54.180  57.890  1.00  0.00           N
ATOM   1367  HN  GLU A 675      41.350  53.470  57.280  1.00  0.00           H
ATOM   1368  CA  GLU A 675      40.880  53.560  59.190  1.00  0.00           C
ATOM   1369  HA  GLU A 675      39.890  53.750  59.590  1.00  0.00           H
ATOM   1370  CB  GLU A 675      41.150  52.050  59.150  1.00  0.00           C
ATOM   1371  HB1 GLU A 675      41.330  51.740  60.200  1.00  0.00           H
ATOM   1372  HB2 GLU A 675      42.070  51.810  58.570  1.00  0.00           H
ATOM   1373  CG  GLU A 675      39.910  51.270  58.580  1.00  0.00           C
ATOM   1374  HG1 GLU A 675      39.940  51.270  57.460  1.00  0.00           H
ATOM   1375  HG2 GLU A 675      39.020  51.820  58.890  1.00  0.00           H
ATOM   1376  CD  GLU A 675      39.840  49.710  58.980  1.00  0.00           C
ATOM   1377  OE1 GLU A 675      39.940  49.430  60.190  1.00  0.00           O
ATOM   1378  OE2 GLU A 675      39.560  48.870  58.100  1.00  0.00           O
ATOM   1379  C   GLU A 675      41.800  54.250  60.240  1.00  0.00           C
ATOM   1380  O   GLU A 675      41.460  54.360  61.400  1.00  0.00           O
ATOM   1381  N   LYS A 676      43.020  54.640  59.900  1.00  0.00           N
ATOM   1382  HN  LYS A 676      43.370  54.510  58.980  1.00  0.00           H
ATOM   1383  CA  LYS A 676      43.850  55.270  60.910  1.00  0.00           C
ATOM   1384  HA  LYS A 676      43.870  54.750  61.860  1.00  0.00           H
ATOM   1385  CB  LYS A 676      45.270  55.330  60.400  1.00  0.00           C
ATOM   1386  HB1 LYS A 676      45.380  55.500  59.310  1.00  0.00           H
ATOM   1387  HB2 LYS A 676      45.660  54.300  60.450  1.00  0.00           H
ATOM   1388  CG  LYS A 676      46.140  56.390  61.010  1.00  0.00           C
ATOM   1389  HG1 LYS A 676      46.110  56.170  62.100  1.00  0.00           H
ATOM   1390  HG2 LYS A 676      45.720  57.420  60.880  1.00  0.00           H
ATOM   1391  CD  LYS A 676      47.550  56.310  60.500  1.00  0.00           C
ATOM   1392  HD1 LYS A 676      47.600  56.440  59.400  1.00  0.00           H
ATOM   1393  HD2 LYS A 676      47.960  55.320  60.780  1.00  0.00           H
ATOM   1394  CE  LYS A 676      48.510  57.300  61.200  1.00  0.00           C
ATOM   1395  HE1 LYS A 676      48.290  57.110  62.270  1.00  0.00           H
ATOM   1396  HE2 LYS A 676      48.220  58.350  60.960  1.00  0.00           H
ATOM   1397  NZ  LYS A 676      49.890  56.960  61.060  1.00  0.00           N
ATOM   1398  HZ1 LYS A 676      50.080  55.960  61.290  1.00  0.00           H
ATOM   1399  HZ2 LYS A 676      50.540  57.570  61.590  1.00  0.00           H
ATOM   1400  HZ3 LYS A 676      50.170  57.050  60.070  1.00  0.00           H
ATOM   1401  C   LYS A 676      43.330  56.630  61.270  1.00  0.00           C
ATOM   1402  O   LYS A 676      43.320  57.060  62.410  1.00  0.00           O
ATOM   1403  N   ILE A 677      42.850  57.450  60.240  1.00  0.00           N
ATOM   1404  HN  ILE A 677      42.900  57.100  59.320  1.00  0.00           H
ATOM   1405  CA  ILE A 677      42.130  58.740  60.460  1.00  0.00           C
ATOM   1406  HA  ILE A 677      42.730  59.200  61.240  1.00  0.00           H
ATOM   1407  CB  ILE A 677      41.910  59.580  59.230  1.00  0.00           C
ATOM   1408  HB  ILE A 677      41.580  58.940  58.400  1.00  0.00           H
ATOM   1409  CG2 ILE A 677      40.820  60.670  59.370  1.00  0.00           C
ATOM   1410 HG21 ILE A 677      40.670  61.260  58.440  1.00  0.00           H
ATOM   1411 HG22 ILE A 677      41.060  61.380  60.190  1.00  0.00           H
ATOM   1412 HG23 ILE A 677      39.870  60.150  59.630  1.00  0.00           H
ATOM   1413  CG1 ILE A 677      43.190  60.350  58.750  1.00  0.00           C
ATOM   1414 HG11 ILE A 677      44.010  59.600  58.780  1.00  0.00           H
ATOM   1415 HG12 ILE A 677      43.420  61.190  59.430  1.00  0.00           H
ATOM   1416  CD  ILE A 677      43.260  60.860  57.280  1.00  0.00           C
ATOM   1417  HD1 ILE A 677      42.970  60.120  56.500  1.00  0.00           H
ATOM   1418  HD2 ILE A 677      44.300  61.100  56.990  1.00  0.00           H
ATOM   1419  HD3 ILE A 677      42.530  61.700  57.190  1.00  0.00           H
ATOM   1420  C   ILE A 677      40.860  58.470  61.240  1.00  0.00           C
ATOM   1421  O   ILE A 677      40.500  59.280  62.110  1.00  0.00           O
ATOM   1422  N   LEU A 678      40.130  57.340  60.890  1.00  0.00           N
ATOM   1423  HN  LEU A 678      40.350  56.910  60.020  1.00  0.00           H
ATOM   1424  CA  LEU A 678      38.970  56.710  61.640  1.00  0.00           C
ATOM   1425  HA  LEU A 678      38.300  57.540  61.800  1.00  0.00           H
ATOM   1426  CB  LEU A 678      38.190  55.600  60.920  1.00  0.00           C
ATOM   1427  HB1 LEU A 678      38.850  54.700  60.870  1.00  0.00           H
ATOM   1428  HB2 LEU A 678      38.110  56.020  59.890  1.00  0.00           H
ATOM   1429  CG  LEU A 678      36.850  55.140  61.560  1.00  0.00           C
ATOM   1430  HG  LEU A 678      37.000  54.870  62.630  1.00  0.00           H
ATOM   1431  CD1 LEU A 678      35.710  56.200  61.340  1.00  0.00           C
ATOM   1432 HD11 LEU A 678      35.820  56.660  60.330  1.00  0.00           H
ATOM   1433 HD12 LEU A 678      35.830  57.020  62.090  1.00  0.00           H
ATOM   1434 HD13 LEU A 678      34.690  55.790  61.480  1.00  0.00           H
ATOM   1435  CD2 LEU A 678      36.360  53.870  60.790  1.00  0.00           C
ATOM   1436 HD21 LEU A 678      36.200  54.120  59.730  1.00  0.00           H
ATOM   1437 HD22 LEU A 678      35.360  53.610  61.210  1.00  0.00           H
ATOM   1438 HD23 LEU A 678      37.110  53.060  60.860  1.00  0.00           H
ATOM   1439  C   LEU A 678      39.320  56.400  63.130  1.00  0.00           C
ATOM   1440  O   LEU A 678      38.580  56.730  64.090  1.00  0.00           O
ATOM   1441  N   TYR A 679      40.430  55.740  63.510  1.00  0.00           N
ATOM   1442  HN  TYR A 679      41.010  55.420  62.760  1.00  0.00           H
ATOM   1443  CA  TYR A 679      40.790  55.360  64.830  1.00  0.00           C
ATOM   1444  HA  TYR A 679      39.920  54.840  65.230  1.00  0.00           H
ATOM   1445  CB  TYR A 679      42.010  54.530  64.850  1.00  0.00           C
ATOM   1446  HB1 TYR A 679      42.830  54.970  64.220  1.00  0.00           H
ATOM   1447  HB2 TYR A 679      41.740  53.580  64.340  1.00  0.00           H
ATOM   1448  CG  TYR A 679      42.570  54.210  66.180  1.00  0.00           C
ATOM   1449  CD1 TYR A 679      41.870  53.330  67.040  1.00  0.00           C
ATOM   1450  HD1 TYR A 679      40.910  52.930  66.770  1.00  0.00           H
ATOM   1451  CE1 TYR A 679      42.460  52.880  68.260  1.00  0.00           C
ATOM   1452  HE1 TYR A 679      41.990  52.120  68.850  1.00  0.00           H
ATOM   1453  CZ  TYR A 679      43.590  53.590  68.730  1.00  0.00           C
ATOM   1454  OH  TYR A 679      44.040  53.400  69.980  1.00  0.00           O
ATOM   1455  HH  TYR A 679      44.960  53.680  70.060  1.00  0.00           H
ATOM   1456  CD2 TYR A 679      43.780  54.830  66.630  1.00  0.00           C
ATOM   1457  HD2 TYR A 679      44.300  55.440  65.920  1.00  0.00           H
ATOM   1458  CE2 TYR A 679      44.300  54.490  67.850  1.00  0.00           C
ATOM   1459  HE2 TYR A 679      45.070  55.140  68.240  1.00  0.00           H
ATOM   1460  C   TYR A 679      41.000  56.620  65.670  1.00  0.00           C
ATOM   1461  O   TYR A 679      40.450  56.770  66.740  1.00  0.00           O
ATOM   1462  N   LYS A 680      41.770  57.610  65.110  1.00  0.00           N
ATOM   1463  HN  LYS A 680      42.180  57.570  64.200  1.00  0.00           H
ATOM   1464  CA  LYS A 680      42.110  58.860  65.960  1.00  0.00           C
ATOM   1465  HA  LYS A 680      42.400  58.600  66.970  1.00  0.00           H
ATOM   1466  CB  LYS A 680      43.460  59.520  65.440  1.00  0.00           C
ATOM   1467  HB1 LYS A 680      43.270  59.740  64.370  1.00  0.00           H
ATOM   1468  HB2 LYS A 680      44.270  58.750  65.540  1.00  0.00           H
ATOM   1469  CG  LYS A 680      43.970  60.850  65.990  1.00  0.00           C
ATOM   1470  HG1 LYS A 680      43.250  61.620  65.640  1.00  0.00           H
ATOM   1471  HG2 LYS A 680      45.010  61.040  65.650  1.00  0.00           H
ATOM   1472  CD  LYS A 680      43.980  60.750  67.480  1.00  0.00           C
ATOM   1473  HD1 LYS A 680      44.510  59.830  67.840  1.00  0.00           H
ATOM   1474  HD2 LYS A 680      42.990  60.470  67.900  1.00  0.00           H
ATOM   1475  CE  LYS A 680      44.350  62.090  68.140  1.00  0.00           C
ATOM   1476  HE1 LYS A 680      43.840  62.970  67.700  1.00  0.00           H
ATOM   1477  HE2 LYS A 680      45.400  62.300  67.890  1.00  0.00           H
ATOM   1478  NZ  LYS A 680      44.240  61.980  69.570  1.00  0.00           N
ATOM   1479  HZ1 LYS A 680      43.250  62.230  69.820  1.00  0.00           H
ATOM   1480  HZ2 LYS A 680      45.020  62.540  69.940  1.00  0.00           H
ATOM   1481  HZ3 LYS A 680      44.450  61.050  69.970  1.00  0.00           H
ATOM   1482  C   LYS A 680      40.880  59.810  66.010  1.00  0.00           C
ATOM   1483  O   LYS A 680      40.620  60.560  66.920  1.00  0.00           O
ATOM   1484  N   PHE A 681      40.000  59.760  65.000  1.00  0.00           N
ATOM   1485  HN  PHE A 681      40.060  59.200  64.180  1.00  0.00           H
ATOM   1486  CA  PHE A 681      38.640  60.340  65.180  1.00  0.00           C
ATOM   1487  HA  PHE A 681      38.800  61.360  65.470  1.00  0.00           H
ATOM   1488  CB  PHE A 681      37.770  60.040  63.890  1.00  0.00           C
ATOM   1489  HB1 PHE A 681      37.610  58.950  63.810  1.00  0.00           H
ATOM   1490  HB2 PHE A 681      38.260  60.440  62.980  1.00  0.00           H
ATOM   1491  CG  PHE A 681      36.410  60.680  64.020  1.00  0.00           C
ATOM   1492  CD1 PHE A 681      35.340  59.790  64.260  1.00  0.00           C
ATOM   1493  HD1 PHE A 681      35.580  58.730  64.240  1.00  0.00           H
ATOM   1494  CE1 PHE A 681      34.100  60.340  64.530  1.00  0.00           C
ATOM   1495  HE1 PHE A 681      33.290  59.640  64.690  1.00  0.00           H
ATOM   1496  CZ  PHE A 681      33.850  61.740  64.320  1.00  0.00           C
ATOM   1497  HZ  PHE A 681      32.850  62.090  64.490  1.00  0.00           H
ATOM   1498  CD2 PHE A 681      36.230  62.100  64.020  1.00  0.00           C
ATOM   1499  HD2 PHE A 681      37.130  62.710  63.930  1.00  0.00           H
ATOM   1500  CE2 PHE A 681      34.940  62.570  64.090  1.00  0.00           C
ATOM   1501  HE2 PHE A 681      34.840  63.640  64.260  1.00  0.00           H
ATOM   1502  C   PHE A 681      37.850  59.770  66.400  1.00  0.00           C
ATOM   1503  O   PHE A 681      37.430  60.480  67.340  1.00  0.00           O
ATOM   1504  N   CYS A 682      37.800  58.430  66.500  1.00  0.00           N
ATOM   1505  HN  CYS A 682      38.150  57.920  65.720  1.00  0.00           H
ATOM   1506  CA  CYS A 682      37.230  57.760  67.700  1.00  0.00           C
ATOM   1507  HA  CYS A 682      36.230  58.160  67.760  1.00  0.00           H
ATOM   1508  CB  CYS A 682      37.140  56.230  67.430  1.00  0.00           C
ATOM   1509  HB1 CYS A 682      36.760  55.730  68.360  1.00  0.00           H
ATOM   1510  HB2 CYS A 682      38.210  55.930  67.350  1.00  0.00           H
ATOM   1511  SG  CYS A 682      36.130  55.670  66.090  1.00  0.00           S
ATOM   1512  HG1 CYS A 682      37.100  56.140  65.310  1.00  0.00           H
ATOM   1513  C   CYS A 682      37.890  58.060  69.020  1.00  0.00           C
ATOM   1514  O   CYS A 682      37.230  58.410  69.970  1.00  0.00           O
ATOM   1515  N   ARG A 683      39.210  58.000  69.130  1.00  0.00           N
ATOM   1516  HN  ARG A 683      39.690  57.660  68.320  1.00  0.00           H
ATOM   1517  CA  ARG A 683      40.030  58.220  70.250  1.00  0.00           C
ATOM   1518  HA  ARG A 683      39.690  57.540  71.010  1.00  0.00           H
ATOM   1519  CB  ARG A 683      41.510  57.820  69.820  1.00  0.00           C
ATOM   1520  HB1 ARG A 683      42.280  58.200  70.540  1.00  0.00           H
ATOM   1521  HB2 ARG A 683      41.690  58.120  68.770  1.00  0.00           H
ATOM   1522  CG  ARG A 683      41.570  56.240  69.800  1.00  0.00           C
ATOM   1523  HG1 ARG A 683      42.540  55.960  69.330  1.00  0.00           H
ATOM   1524  HG2 ARG A 683      40.750  55.860  69.150  1.00  0.00           H
ATOM   1525  CD  ARG A 683      41.630  55.420  71.120  1.00  0.00           C
ATOM   1526  HD1 ARG A 683      41.790  54.360  70.810  1.00  0.00           H
ATOM   1527  HD2 ARG A 683      40.680  55.550  71.700  1.00  0.00           H
ATOM   1528  NE  ARG A 683      42.920  55.900  71.750  1.00  0.00           N
ATOM   1529  HE  ARG A 683      43.720  55.920  71.160  1.00  0.00           H
ATOM   1530  CZ  ARG A 683      43.100  56.370  72.990  1.00  0.00           C
ATOM   1531  NH1 ARG A 683      44.180  57.050  73.180  1.00  0.00           N
ATOM   1532 HH11 ARG A 683      44.310  57.570  74.030  1.00  0.00           H
ATOM   1533 HH12 ARG A 683      44.770  57.170  72.380  1.00  0.00           H
ATOM   1534  NH2 ARG A 683      42.270  56.100  73.970  1.00  0.00           N
ATOM   1535 HH21 ARG A 683      41.440  55.570  73.820  1.00  0.00           H
ATOM   1536 HH22 ARG A 683      42.320  56.620  74.820  1.00  0.00           H
ATOM   1537  C   ARG A 683      39.880  59.620  70.840  1.00  0.00           C
ATOM   1538  O   ARG A 683      40.070  59.790  72.080  1.00  0.00           O
ATOM   1539  N   ASP A 684      39.680  60.720  70.050  1.00  0.00           N
ATOM   1540  HN  ASP A 684      39.630  60.510  69.070  1.00  0.00           H
ATOM   1541  CA  ASP A 684      39.410  62.070  70.410  1.00  0.00           C
ATOM   1542  HA  ASP A 684      40.010  62.200  71.290  1.00  0.00           H
ATOM   1543  CB  ASP A 684      39.600  63.070  69.270  1.00  0.00           C
ATOM   1544  HB1 ASP A 684      39.100  64.050  69.380  1.00  0.00           H
ATOM   1545  HB2 ASP A 684      39.170  62.570  68.370  1.00  0.00           H
ATOM   1546  CG  ASP A 684      41.060  63.330  69.180  1.00  0.00           C
ATOM   1547  OD1 ASP A 684      41.840  62.860  70.070  1.00  0.00           O
ATOM   1548  OD2 ASP A 684      41.520  64.030  68.190  1.00  0.00           O
ATOM   1549  C   ASP A 684      37.990  62.190  70.920  1.00  0.00           C
ATOM   1550  O   ASP A 684      37.740  62.780  71.980  1.00  0.00           O
ATOM   1551  N   TYR A 685      36.980  61.590  70.160  1.00  0.00           N
ATOM   1552  HN  TYR A 685      37.310  61.010  69.410  1.00  0.00           H
ATOM   1553  CA  TYR A 685      35.530  61.910  70.380  1.00  0.00           C
ATOM   1554  HA  TYR A 685      35.470  62.840  70.900  1.00  0.00           H
ATOM   1555  CB  TYR A 685      34.800  62.180  69.110  1.00  0.00           C
ATOM   1556  HB1 TYR A 685      33.720  62.350  69.280  1.00  0.00           H
ATOM   1557  HB2 TYR A 685      34.870  61.290  68.460  1.00  0.00           H
ATOM   1558  CG  TYR A 685      35.300  63.500  68.460  1.00  0.00           C
ATOM   1559  CD1 TYR A 685      35.160  64.770  69.090  1.00  0.00           C
ATOM   1560  HD1 TYR A 685      34.570  64.810  69.990  1.00  0.00           H
ATOM   1561  CE1 TYR A 685      35.620  65.930  68.480  1.00  0.00           C
ATOM   1562  HE1 TYR A 685      35.530  66.870  69.020  1.00  0.00           H
ATOM   1563  CZ  TYR A 685      36.180  65.860  67.240  1.00  0.00           C
ATOM   1564  OH  TYR A 685      36.520  67.070  66.600  1.00  0.00           O
ATOM   1565  HH  TYR A 685      36.980  66.820  65.800  1.00  0.00           H
ATOM   1566  CD2 TYR A 685      35.980  63.510  67.250  1.00  0.00           C
ATOM   1567  HD2 TYR A 685      36.140  62.550  66.780  1.00  0.00           H
ATOM   1568  CE2 TYR A 685      36.540  64.630  66.630  1.00  0.00           C
ATOM   1569  HE2 TYR A 685      37.240  64.600  65.810  1.00  0.00           H
ATOM   1570  C   TYR A 685      34.800  60.860  71.280  1.00  0.00           C
ATOM   1571  O   TYR A 685      33.560  60.930  71.500  1.00  0.00           O
ATOM   1572  N   GLN A 686      35.570  59.770  71.720  1.00  0.00           N
ATOM   1573  HN  GLN A 686      36.410  59.430  71.310  1.00  0.00           H
ATOM   1574  CA  GLN A 686      35.090  58.960  72.860  1.00  0.00           C
ATOM   1575  HA  GLN A 686      35.790  58.240  73.250  1.00  0.00           H
ATOM   1576  CB  GLN A 686      34.650  59.720  74.190  1.00  0.00           C
ATOM   1577  HB1 GLN A 686      34.240  59.100  75.010  1.00  0.00           H
ATOM   1578  HB2 GLN A 686      33.760  60.300  73.850  1.00  0.00           H
ATOM   1579  CG  GLN A 686      35.760  60.710  74.700  1.00  0.00           C
ATOM   1580  HG1 GLN A 686      35.600  60.930  75.780  1.00  0.00           H
ATOM   1581  HG2 GLN A 686      35.790  61.620  74.070  1.00  0.00           H
ATOM   1582  CD  GLN A 686      37.100  59.970  74.600  1.00  0.00           C
ATOM   1583  OE1 GLN A 686      37.220  58.990  75.330  1.00  0.00           O
ATOM   1584  NE2 GLN A 686      38.050  60.420  73.770  1.00  0.00           N
ATOM   1585 HE21 GLN A 686      38.870  59.870  73.870  1.00  0.00           H
ATOM   1586 HE22 GLN A 686      37.940  61.250  73.210  1.00  0.00           H
ATOM   1587  C   GLN A 686      34.180  57.860  72.300  1.00  0.00           C
ATOM   1588  O   GLN A 686      33.190  57.540  72.880  1.00  0.00           O
ATOM   1589  N   LEU A 687      34.650  57.310  71.150  1.00  0.00           N
ATOM   1590  HN  LEU A 687      35.600  57.480  70.940  1.00  0.00           H
ATOM   1591  CA  LEU A 687      33.920  56.360  70.340  1.00  0.00           C
ATOM   1592  HA  LEU A 687      32.940  56.160  70.770  1.00  0.00           H
ATOM   1593  CB  LEU A 687      33.460  56.930  69.000  1.00  0.00           C
ATOM   1594  HB1 LEU A 687      32.790  56.190  68.510  1.00  0.00           H
ATOM   1595  HB2 LEU A 687      34.310  57.200  68.350  1.00  0.00           H
ATOM   1596  CG  LEU A 687      32.730  58.300  69.210  1.00  0.00           C
ATOM   1597  HG  LEU A 687      33.350  59.040  69.760  1.00  0.00           H
ATOM   1598  CD1 LEU A 687      32.550  58.880  67.850  1.00  0.00           C
ATOM   1599 HD11 LEU A 687      33.530  59.060  67.340  1.00  0.00           H
ATOM   1600 HD12 LEU A 687      31.930  59.790  67.930  1.00  0.00           H
ATOM   1601 HD13 LEU A 687      31.930  58.170  67.270  1.00  0.00           H
ATOM   1602  CD2 LEU A 687      31.410  58.190  69.920  1.00  0.00           C
ATOM   1603 HD21 LEU A 687      31.510  57.810  70.970  1.00  0.00           H
ATOM   1604 HD22 LEU A 687      30.770  57.350  69.590  1.00  0.00           H
ATOM   1605 HD23 LEU A 687      30.910  59.170  70.060  1.00  0.00           H
ATOM   1606  C   LEU A 687      34.610  54.980  70.280  1.00  0.00           C
ATOM   1607  O   LEU A 687      35.870  54.790  70.320  1.00  0.00           O
ATOM   1608  N   SER A 688      33.800  53.930  70.090  1.00  0.00           N
ATOM   1609  HN  SER A 688      32.820  54.130  70.110  1.00  0.00           H
ATOM   1610  CA  SER A 688      34.270  52.570  69.810  1.00  0.00           C
ATOM   1611  HA  SER A 688      35.250  52.420  70.240  1.00  0.00           H
ATOM   1612  CB  SER A 688      33.260  51.460  70.010  1.00  0.00           C
ATOM   1613  HB1 SER A 688      32.290  51.520  69.470  1.00  0.00           H
ATOM   1614  HB2 SER A 688      33.050  51.690  71.080  1.00  0.00           H
ATOM   1615  OG  SER A 688      33.810  50.190  69.890  1.00  0.00           O
ATOM   1616  HG1 SER A 688      34.380  49.990  70.640  1.00  0.00           H
ATOM   1617  C   SER A 688      34.630  52.440  68.290  1.00  0.00           C
ATOM   1618  O   SER A 688      33.810  52.530  67.400  1.00  0.00           O
ATOM   1619  N   TYR A 689      35.940  52.330  68.110  1.00  0.00           N
ATOM   1620  HN  TYR A 689      36.640  52.190  68.810  1.00  0.00           H
ATOM   1621  CA  TYR A 689      36.450  52.130  66.700  1.00  0.00           C
ATOM   1622  HA  TYR A 689      36.030  52.900  66.050  1.00  0.00           H
ATOM   1623  CB  TYR A 689      37.990  52.370  66.820  1.00  0.00           C
ATOM   1624  HB1 TYR A 689      38.360  51.970  67.780  1.00  0.00           H
ATOM   1625  HB2 TYR A 689      38.170  53.470  66.760  1.00  0.00           H
ATOM   1626  CG  TYR A 689      38.770  51.690  65.700  1.00  0.00           C
ATOM   1627  CD1 TYR A 689      39.550  50.530  65.990  1.00  0.00           C
ATOM   1628  HD1 TYR A 689      39.510  50.150  67.000  1.00  0.00           H
ATOM   1629  CE1 TYR A 689      40.330  49.900  64.950  1.00  0.00           C
ATOM   1630  HE1 TYR A 689      40.900  49.010  65.160  1.00  0.00           H
ATOM   1631  CZ  TYR A 689      40.260  50.390  63.620  1.00  0.00           C
ATOM   1632  OH  TYR A 689      40.830  49.610  62.630  1.00  0.00           O
ATOM   1633  HH  TYR A 689      40.410  49.850  61.810  1.00  0.00           H
ATOM   1634  CD2 TYR A 689      38.770  52.100  64.300  1.00  0.00           C
ATOM   1635  HD2 TYR A 689      38.230  52.980  64.000  1.00  0.00           H
ATOM   1636  CE2 TYR A 689      39.430  51.400  63.290  1.00  0.00           C
ATOM   1637  HE2 TYR A 689      39.440  51.900  62.330  1.00  0.00           H
ATOM   1638  C   TYR A 689      36.030  50.860  66.010  1.00  0.00           C
ATOM   1639  O   TYR A 689      35.620  50.840  64.860  1.00  0.00           O
ATOM   1640  N   LEU A 690      36.110  49.680  66.710  1.00  0.00           N
ATOM   1641  HN  LEU A 690      36.480  49.720  67.640  1.00  0.00           H
ATOM   1642  CA  LEU A 690      35.760  48.410  66.220  1.00  0.00           C
ATOM   1643  HA  LEU A 690      36.290  48.340  65.290  1.00  0.00           H
ATOM   1644  CB  LEU A 690      36.340  47.230  67.100  1.00  0.00           C
ATOM   1645  HB1 LEU A 690      36.010  46.240  66.730  1.00  0.00           H
ATOM   1646  HB2 LEU A 690      36.010  47.290  68.160  1.00  0.00           H
ATOM   1647  CG  LEU A 690      37.860  47.170  67.060  1.00  0.00           C
ATOM   1648  HG  LEU A 690      38.350  48.160  67.170  1.00  0.00           H
ATOM   1649  CD1 LEU A 690      38.460  46.290  68.150  1.00  0.00           C
ATOM   1650 HD11 LEU A 690      37.840  45.370  68.160  1.00  0.00           H
ATOM   1651 HD12 LEU A 690      38.410  46.800  69.140  1.00  0.00           H
ATOM   1652 HD13 LEU A 690      39.480  45.920  67.960  1.00  0.00           H
ATOM   1653  CD2 LEU A 690      38.240  46.510  65.760  1.00  0.00           C
ATOM   1654 HD21 LEU A 690      37.940  47.200  64.930  1.00  0.00           H
ATOM   1655 HD22 LEU A 690      37.770  45.520  65.590  1.00  0.00           H
ATOM   1656 HD23 LEU A 690      39.350  46.480  65.780  1.00  0.00           H
ATOM   1657  C   LEU A 690      34.280  48.290  65.850  1.00  0.00           C
ATOM   1658  O   LEU A 690      33.840  47.780  64.840  1.00  0.00           O
ATOM   1659  N   SER A 691      33.480  48.830  66.660  1.00  0.00           N
ATOM   1660  HN  SER A 691      33.920  49.170  67.490  1.00  0.00           H
ATOM   1661  CA  SER A 691      32.040  48.930  66.410  1.00  0.00           C
ATOM   1662  HA  SER A 691      31.660  47.980  66.070  1.00  0.00           H
ATOM   1663  CB  SER A 691      31.200  49.230  67.640  1.00  0.00           C
ATOM   1664  HB1 SER A 691      31.460  50.250  67.990  1.00  0.00           H
ATOM   1665  HB2 SER A 691      31.340  48.400  68.360  1.00  0.00           H
ATOM   1666  OG  SER A 691      29.780  49.130  67.390  1.00  0.00           O
ATOM   1667  HG1 SER A 691      29.620  48.180  67.370  1.00  0.00           H
ATOM   1668  C   SER A 691      31.640  49.900  65.260  1.00  0.00           C
ATOM   1669  O   SER A 691      30.900  49.550  64.290  1.00  0.00           O
ATOM   1670  N   LEU A 692      32.250  51.090  65.270  1.00  0.00           N
ATOM   1671  HN  LEU A 692      32.930  51.430  65.920  1.00  0.00           H
ATOM   1672  CA  LEU A 692      31.990  52.040  64.230  1.00  0.00           C
ATOM   1673  HA  LEU A 692      30.930  52.200  64.090  1.00  0.00           H
ATOM   1674  CB  LEU A 692      32.630  53.460  64.560  1.00  0.00           C
ATOM   1675  HB1 LEU A 692      33.710  53.330  64.770  1.00  0.00           H
ATOM   1676  HB2 LEU A 692      32.230  53.890  65.500  1.00  0.00           H
ATOM   1677  CG  LEU A 692      32.480  54.560  63.530  1.00  0.00           C
ATOM   1678  HG  LEU A 692      32.930  54.060  62.640  1.00  0.00           H
ATOM   1679  CD1 LEU A 692      31.050  54.850  63.130  1.00  0.00           C
ATOM   1680 HD11 LEU A 692      30.590  53.900  62.770  1.00  0.00           H
ATOM   1681 HD12 LEU A 692      30.940  55.620  62.340  1.00  0.00           H
ATOM   1682 HD13 LEU A 692      30.460  55.220  64.000  1.00  0.00           H
ATOM   1683  CD2 LEU A 692      33.190  55.840  63.830  1.00  0.00           C
ATOM   1684 HD21 LEU A 692      32.970  56.290  64.820  1.00  0.00           H
ATOM   1685 HD22 LEU A 692      32.950  56.640  63.090  1.00  0.00           H
ATOM   1686 HD23 LEU A 692      34.280  55.670  63.900  1.00  0.00           H
ATOM   1687  C   LEU A 692      32.510  51.590  62.900  1.00  0.00           C
ATOM   1688  O   LEU A 692      31.730  51.450  61.990  1.00  0.00           O
ATOM   1689  N   ARG A 693      33.770  51.150  62.790  1.00  0.00           N
ATOM   1690  HN  ARG A 693      34.360  51.010  63.580  1.00  0.00           H
ATOM   1691  CA  ARG A 693      34.370  50.480  61.620  1.00  0.00           C
ATOM   1692  HA  ARG A 693      34.350  51.180  60.800  1.00  0.00           H
ATOM   1693  CB  ARG A 693      35.870  50.090  61.860  1.00  0.00           C
ATOM   1694  HB1 ARG A 693      35.980  49.540  62.810  1.00  0.00           H
ATOM   1695  HB2 ARG A 693      36.280  51.130  61.860  1.00  0.00           H
ATOM   1696  CG  ARG A 693      36.660  49.390  60.770  1.00  0.00           C
ATOM   1697  HG1 ARG A 693      37.650  49.900  60.840  1.00  0.00           H
ATOM   1698  HG2 ARG A 693      36.380  49.770  59.770  1.00  0.00           H
ATOM   1699  CD  ARG A 693      36.750  47.870  60.840  1.00  0.00           C
ATOM   1700  HD1 ARG A 693      35.710  47.550  60.630  1.00  0.00           H
ATOM   1701  HD2 ARG A 693      37.110  47.520  61.820  1.00  0.00           H
ATOM   1702  NE  ARG A 693      37.690  47.490  59.720  1.00  0.00           N
ATOM   1703  HE  ARG A 693      38.210  48.200  59.260  1.00  0.00           H
ATOM   1704  CZ  ARG A 693      37.920  46.300  59.190  1.00  0.00           C
ATOM   1705  NH1 ARG A 693      37.360  45.170  59.720  1.00  0.00           N
ATOM   1706 HH11 ARG A 693      37.140  45.210  60.690  1.00  0.00           H
ATOM   1707 HH12 ARG A 693      37.640  44.310  59.290  1.00  0.00           H
ATOM   1708  NH2 ARG A 693      38.710  46.150  58.150  1.00  0.00           N
ATOM   1709 HH21 ARG A 693      38.820  45.200  57.850  1.00  0.00           H
ATOM   1710 HH22 ARG A 693      39.020  47.020  57.770  1.00  0.00           H
ATOM   1711  C   ARG A 693      33.550  49.330  61.100  1.00  0.00           C
ATOM   1712  O   ARG A 693      33.430  49.240  59.900  1.00  0.00           O
ATOM   1713  N   THR A 694      32.980  48.410  61.910  1.00  0.00           N
ATOM   1714  HN  THR A 694      33.050  48.520  62.900  1.00  0.00           H
ATOM   1715  CA  THR A 694      32.220  47.300  61.320  1.00  0.00           C
ATOM   1716  HA  THR A 694      32.640  47.040  60.360  1.00  0.00           H
ATOM   1717  CB  THR A 694      32.180  46.070  62.160  1.00  0.00           C
ATOM   1718  HB  THR A 694      31.440  45.340  61.750  1.00  0.00           H
ATOM   1719  OG1 THR A 694      31.830  46.370  63.490  1.00  0.00           O
ATOM   1720  HG1 THR A 694      32.640  46.760  63.820  1.00  0.00           H
ATOM   1721  CG2 THR A 694      33.640  45.510  62.260  1.00  0.00           C
ATOM   1722 HG21 THR A 694      33.830  45.370  61.170  1.00  0.00           H
ATOM   1723 HG22 THR A 694      33.660  44.550  62.810  1.00  0.00           H
ATOM   1724 HG23 THR A 694      34.360  46.180  62.780  1.00  0.00           H
ATOM   1725  C   THR A 694      30.830  47.790  60.890  1.00  0.00           C
ATOM   1726  O   THR A 694      30.320  47.250  59.920  1.00  0.00           O
ATOM   1727  N   SER A 695      30.190  48.800  61.530  1.00  0.00           N
ATOM   1728  HN  SER A 695      30.550  49.160  62.380  1.00  0.00           H
ATOM   1729  CA  SER A 695      28.930  49.360  61.090  1.00  0.00           C
ATOM   1730  HA  SER A 695      28.210  48.570  61.120  1.00  0.00           H
ATOM   1731  CB  SER A 695      28.530  50.450  62.110  1.00  0.00           C
ATOM   1732  HB1 SER A 695      27.630  51.000  61.790  1.00  0.00           H
ATOM   1733  HB2 SER A 695      29.350  51.140  62.420  1.00  0.00           H
ATOM   1734  OG  SER A 695      28.190  49.800  63.370  1.00  0.00           O
ATOM   1735  HG1 SER A 695      29.020  49.840  63.860  1.00  0.00           H
ATOM   1736  C   SER A 695      29.030  50.020  59.710  1.00  0.00           C
ATOM   1737  O   SER A 695      28.200  49.830  58.820  1.00  0.00           O
ATOM   1738  N   ILE A 696      30.160  50.750  59.440  1.00  0.00           N
ATOM   1739  HN  ILE A 696      30.840  50.980  60.140  1.00  0.00           H
ATOM   1740  CA  ILE A 696      30.600  51.100  58.100  1.00  0.00           C
ATOM   1741  HA  ILE A 696      29.810  51.680  57.650  1.00  0.00           H
ATOM   1742  CB  ILE A 696      31.790  52.000  58.290  1.00  0.00           C
ATOM   1743  HB  ILE A 696      32.610  51.490  58.850  1.00  0.00           H
ATOM   1744  CG2 ILE A 696      32.410  52.280  56.910  1.00  0.00           C
ATOM   1745 HG21 ILE A 696      33.200  53.060  56.910  1.00  0.00           H
ATOM   1746 HG22 ILE A 696      31.630  52.620  56.190  1.00  0.00           H
ATOM   1747 HG23 ILE A 696      32.950  51.430  56.430  1.00  0.00           H
ATOM   1748  CG1 ILE A 696      31.320  53.340  59.000  1.00  0.00           C
ATOM   1749 HG11 ILE A 696      30.800  53.060  59.940  1.00  0.00           H
ATOM   1750 HG12 ILE A 696      30.600  53.650  58.220  1.00  0.00           H
ATOM   1751  CD  ILE A 696      32.440  54.400  59.340  1.00  0.00           C
ATOM   1752  HD1 ILE A 696      31.930  55.350  59.630  1.00  0.00           H
ATOM   1753  HD2 ILE A 696      33.080  54.640  58.470  1.00  0.00           H
ATOM   1754  HD3 ILE A 696      33.150  54.090  60.130  1.00  0.00           H
ATOM   1755  C   ILE A 696      30.710  49.920  57.230  1.00  0.00           C
ATOM   1756  O   ILE A 696      30.080  49.930  56.180  1.00  0.00           O
ATOM   1757  N   GLY A 697      31.380  48.830  57.730  1.00  0.00           N
ATOM   1758  HN  GLY A 697      31.710  48.840  58.670  1.00  0.00           H
ATOM   1759  CA  GLY A 697      31.750  47.630  56.940  1.00  0.00           C
ATOM   1760  HA1 GLY A 697      32.320  47.000  57.610  1.00  0.00           H
ATOM   1761  HA2 GLY A 697      32.360  47.940  56.100  1.00  0.00           H
ATOM   1762  C   GLY A 697      30.560  46.890  56.480  1.00  0.00           C
ATOM   1763  O   GLY A 697      30.560  46.510  55.310  1.00  0.00           O
ATOM   1764  N   LEU A 698      29.450  46.800  57.250  1.00  0.00           N
ATOM   1765  HN  LEU A 698      29.640  47.240  58.130  1.00  0.00           H
ATOM   1766  CA  LEU A 698      28.220  46.240  56.840  1.00  0.00           C
ATOM   1767  HA  LEU A 698      28.350  45.280  56.360  1.00  0.00           H
ATOM   1768  CB  LEU A 698      27.210  45.950  57.990  1.00  0.00           C
ATOM   1769  HB1 LEU A 698      26.230  45.520  57.670  1.00  0.00           H
ATOM   1770  HB2 LEU A 698      27.000  46.920  58.470  1.00  0.00           H
ATOM   1771  CG  LEU A 698      27.740  45.100  59.150  1.00  0.00           C
ATOM   1772  HG  LEU A 698      28.740  45.480  59.440  1.00  0.00           H
ATOM   1773  CD1 LEU A 698      26.850  45.160  60.390  1.00  0.00           C
ATOM   1774 HD11 LEU A 698      26.150  46.020  60.290  1.00  0.00           H
ATOM   1775 HD12 LEU A 698      27.440  45.290  61.320  1.00  0.00           H
ATOM   1776 HD13 LEU A 698      26.300  44.200  60.530  1.00  0.00           H
ATOM   1777  CD2 LEU A 698      28.050  43.630  58.830  1.00  0.00           C
ATOM   1778 HD21 LEU A 698      27.150  43.200  58.340  1.00  0.00           H
ATOM   1779 HD22 LEU A 698      28.220  43.050  59.760  1.00  0.00           H
ATOM   1780 HD23 LEU A 698      28.920  43.590  58.150  1.00  0.00           H
ATOM   1781  C   LEU A 698      27.430  47.030  55.780  1.00  0.00           C
ATOM   1782  O   LEU A 698      27.120  46.560  54.670  1.00  0.00           O
ATOM   1783  N   TRP A 699      27.290  48.310  55.970  1.00  0.00           N
ATOM   1784  HN  TRP A 699      27.590  48.750  56.810  1.00  0.00           H
ATOM   1785  CA  TRP A 699      26.860  49.220  54.870  1.00  0.00           C
ATOM   1786  HA  TRP A 699      25.890  48.820  54.610  1.00  0.00           H
ATOM   1787  CB  TRP A 699      26.680  50.740  55.230  1.00  0.00           C
ATOM   1788  HB1 TRP A 699      26.540  51.370  54.330  1.00  0.00           H
ATOM   1789  HB2 TRP A 699      27.630  51.040  55.730  1.00  0.00           H
ATOM   1790  CG  TRP A 699      25.560  51.110  56.160  1.00  0.00           C
ATOM   1791  CD1 TRP A 699      25.670  51.540  57.470  1.00  0.00           C
ATOM   1792  HD1 TRP A 699      26.630  51.510  57.960  1.00  0.00           H
ATOM   1793  NE1 TRP A 699      24.520  52.060  57.860  1.00  0.00           N
ATOM   1794  HE1 TRP A 699      24.390  52.690  58.600  1.00  0.00           H
ATOM   1795  CE2 TRP A 699      23.570  51.960  56.850  1.00  0.00           C
ATOM   1796  CD2 TRP A 699      24.200  51.250  55.750  1.00  0.00           C
ATOM   1797  CE3 TRP A 699      23.540  51.120  54.520  1.00  0.00           C
ATOM   1798  HE3 TRP A 699      24.080  50.710  53.680  1.00  0.00           H
ATOM   1799  CZ3 TRP A 699      22.190  51.440  54.460  1.00  0.00           C
ATOM   1800  HZ3 TRP A 699      21.570  51.370  53.580  1.00  0.00           H
ATOM   1801  CZ2 TRP A 699      22.240  52.380  56.700  1.00  0.00           C
ATOM   1802  HZ2 TRP A 699      21.750  52.900  57.510  1.00  0.00           H
ATOM   1803  CH2 TRP A 699      21.580  52.100  55.540  1.00  0.00           C
ATOM   1804  HH2 TRP A 699      20.630  52.600  55.370  1.00  0.00           H
ATOM   1805  C   TRP A 699      27.740  49.270  53.690  1.00  0.00           C
ATOM   1806  O   TRP A 699      27.290  49.200  52.570  1.00  0.00           O
ATOM   1807  N   THR A 700      29.070  49.350  53.820  1.00  0.00           N
ATOM   1808  HN  THR A 700      29.450  49.410  54.750  1.00  0.00           H
ATOM   1809  CA  THR A 700      29.970  49.210  52.740  1.00  0.00           C
ATOM   1810  HA  THR A 700      29.690  50.000  52.070  1.00  0.00           H
ATOM   1811  CB  THR A 700      31.420  49.270  53.320  1.00  0.00           C
ATOM   1812  HB  THR A 700      31.790  48.440  53.960  1.00  0.00           H
ATOM   1813  OG1 THR A 700      31.590  50.500  54.030  1.00  0.00           O
ATOM   1814  HG1 THR A 700      30.960  50.510  54.750  1.00  0.00           H
ATOM   1815  CG2 THR A 700      32.430  49.570  52.210  1.00  0.00           C
ATOM   1816 HG21 THR A 700      32.210  50.550  51.760  1.00  0.00           H
ATOM   1817 HG22 THR A 700      32.400  48.830  51.380  1.00  0.00           H
ATOM   1818 HG23 THR A 700      33.430  49.660  52.680  1.00  0.00           H
ATOM   1819  C   THR A 700      29.870  47.960  51.910  1.00  0.00           C
ATOM   1820  O   THR A 700      29.780  48.020  50.730  1.00  0.00           O
ATOM   1821  N   SER A 701      29.770  46.800  52.560  1.00  0.00           N
ATOM   1822  HN  SER A 701      29.730  46.900  53.540  1.00  0.00           H
ATOM   1823  CA  SER A 701      29.270  45.540  51.920  1.00  0.00           C
ATOM   1824  HA  SER A 701      30.010  45.450  51.130  1.00  0.00           H
ATOM   1825  CB  SER A 701      29.210  44.260  52.930  1.00  0.00           C
ATOM   1826  HB1 SER A 701      28.650  44.490  53.860  1.00  0.00           H
ATOM   1827  HB2 SER A 701      30.250  44.200  53.330  1.00  0.00           H
ATOM   1828  OG  SER A 701      28.770  43.060  52.380  1.00  0.00           O
ATOM   1829  HG1 SER A 701      29.470  42.780  51.770  1.00  0.00           H
ATOM   1830  C   SER A 701      27.860  45.540  51.250  1.00  0.00           C
ATOM   1831  O   SER A 701      27.690  45.020  50.150  1.00  0.00           O
ATOM   1832  N   PHE A 702      26.850  46.170  51.910  1.00  0.00           N
ATOM   1833  HN  PHE A 702      27.020  46.590  52.800  1.00  0.00           H
ATOM   1834  CA  PHE A 702      25.610  46.490  51.230  1.00  0.00           C
ATOM   1835  HA  PHE A 702      25.290  45.530  50.850  1.00  0.00           H
ATOM   1836  CB  PHE A 702      24.540  46.950  52.270  1.00  0.00           C
ATOM   1837  HB1 PHE A 702      24.850  47.940  52.650  1.00  0.00           H
ATOM   1838  HB2 PHE A 702      24.530  46.240  53.140  1.00  0.00           H
ATOM   1839  CG  PHE A 702      23.140  47.040  51.660  1.00  0.00           C
ATOM   1840  CD1 PHE A 702      22.380  48.240  51.680  1.00  0.00           C
ATOM   1841  HD1 PHE A 702      22.750  49.130  52.160  1.00  0.00           H
ATOM   1842  CE1 PHE A 702      21.060  48.310  51.240  1.00  0.00           C
ATOM   1843  HE1 PHE A 702      20.520  49.250  51.340  1.00  0.00           H
ATOM   1844  CZ  PHE A 702      20.520  47.150  50.620  1.00  0.00           C
ATOM   1845  HZ  PHE A 702      19.520  47.180  50.210  1.00  0.00           H
ATOM   1846  CD2 PHE A 702      22.480  45.930  51.120  1.00  0.00           C
ATOM   1847  HD2 PHE A 702      22.980  44.980  51.150  1.00  0.00           H
ATOM   1848  CE2 PHE A 702      21.240  45.960  50.540  1.00  0.00           C
ATOM   1849  HE2 PHE A 702      20.730  45.070  50.220  1.00  0.00           H
ATOM   1850  C   PHE A 702      25.670  47.450  50.000  1.00  0.00           C
ATOM   1851  O   PHE A 702      25.050  47.250  48.960  1.00  0.00           O
ATOM   1852  N   LEU A 703      26.400  48.580  50.040  1.00  0.00           N
ATOM   1853  HN  LEU A 703      26.760  48.810  50.950  1.00  0.00           H
ATOM   1854  CA  LEU A 703      26.580  49.470  48.950  1.00  0.00           C
ATOM   1855  HA  LEU A 703      25.640  49.510  48.410  1.00  0.00           H
ATOM   1856  CB  LEU A 703      27.100  50.880  49.380  1.00  0.00           C
ATOM   1857  HB1 LEU A 703      27.340  51.470  48.470  1.00  0.00           H
ATOM   1858  HB2 LEU A 703      28.080  50.750  49.890  1.00  0.00           H
ATOM   1859  CG  LEU A 703      26.060  51.560  50.330  1.00  0.00           C
ATOM   1860  HG  LEU A 703      26.120  50.950  51.260  1.00  0.00           H
ATOM   1861  CD1 LEU A 703      26.610  52.980  50.760  1.00  0.00           C
ATOM   1862 HD11 LEU A 703      27.330  53.390  50.020  1.00  0.00           H
ATOM   1863 HD12 LEU A 703      27.300  52.810  51.610  1.00  0.00           H
ATOM   1864 HD13 LEU A 703      25.810  53.640  51.170  1.00  0.00           H
ATOM   1865  CD2 LEU A 703      24.650  51.480  49.790  1.00  0.00           C
ATOM   1866 HD21 LEU A 703      23.970  52.210  50.280  1.00  0.00           H
ATOM   1867 HD22 LEU A 703      24.230  50.460  49.860  1.00  0.00           H
ATOM   1868 HD23 LEU A 703      24.710  51.730  48.700  1.00  0.00           H
ATOM   1869  C   LEU A 703      27.420  48.930  47.820  1.00  0.00           C
ATOM   1870  O   LEU A 703      27.210  49.230  46.630  1.00  0.00           O
ATOM   1871  N   CYS A 704      28.310  47.920  48.100  1.00  0.00           N
ATOM   1872  HN  CYS A 704      28.570  47.560  48.990  1.00  0.00           H
ATOM   1873  CA  CYS A 704      28.820  47.150  47.030  1.00  0.00           C
ATOM   1874  HA  CYS A 704      29.270  47.860  46.360  1.00  0.00           H
ATOM   1875  CB  CYS A 704      29.980  46.130  47.480  1.00  0.00           C
ATOM   1876  HB1 CYS A 704      30.250  45.460  46.630  1.00  0.00           H
ATOM   1877  HB2 CYS A 704      29.710  45.480  48.330  1.00  0.00           H
ATOM   1878  SG  CYS A 704      31.590  46.960  48.110  1.00  0.00           S
ATOM   1879  HG1 CYS A 704      31.030  47.360  49.230  1.00  0.00           H
ATOM   1880  C   CYS A 704      27.780  46.320  46.260  1.00  0.00           C
ATOM   1881  O   CYS A 704      27.860  46.190  45.080  1.00  0.00           O
ATOM   1882  N   ILE A 705      26.790  45.720  46.990  1.00  0.00           N
ATOM   1883  HN  ILE A 705      26.900  45.670  47.980  1.00  0.00           H
ATOM   1884  CA  ILE A 705      25.580  45.130  46.370  1.00  0.00           C
ATOM   1885  HA  ILE A 705      25.930  44.440  45.630  1.00  0.00           H
ATOM   1886  CB  ILE A 705      24.650  44.290  47.360  1.00  0.00           C
ATOM   1887  HB  ILE A 705      24.190  44.880  48.170  1.00  0.00           H
ATOM   1888  CG2 ILE A 705      23.730  43.430  46.540  1.00  0.00           C
ATOM   1889 HG21 ILE A 705      24.210  42.730  45.830  1.00  0.00           H
ATOM   1890 HG22 ILE A 705      23.060  44.050  45.900  1.00  0.00           H
ATOM   1891 HG23 ILE A 705      23.110  42.760  47.170  1.00  0.00           H
ATOM   1892  CG1 ILE A 705      25.450  43.220  48.180  1.00  0.00           C
ATOM   1893 HG11 ILE A 705      24.740  42.500  48.630  1.00  0.00           H
ATOM   1894 HG12 ILE A 705      25.880  43.770  49.040  1.00  0.00           H
ATOM   1895  CD  ILE A 705      26.620  42.450  47.490  1.00  0.00           C
ATOM   1896  HD1 ILE A 705      26.320  41.590  46.850  1.00  0.00           H
ATOM   1897  HD2 ILE A 705      27.290  41.960  48.230  1.00  0.00           H
ATOM   1898  HD3 ILE A 705      27.270  43.100  46.880  1.00  0.00           H
ATOM   1899  C   ILE A 705      24.700  46.120  45.600  1.00  0.00           C
ATOM   1900  O   ILE A 705      24.170  45.910  44.480  1.00  0.00           O
ATOM   1901  N   VAL A 706      24.470  47.350  46.140  1.00  0.00           N
ATOM   1902  HN  VAL A 706      24.790  47.600  47.040  1.00  0.00           H
ATOM   1903  CA  VAL A 706      23.800  48.490  45.400  1.00  0.00           C
ATOM   1904  HA  VAL A 706      22.850  48.050  45.170  1.00  0.00           H
ATOM   1905  CB  VAL A 706      23.590  49.720  46.320  1.00  0.00           C
ATOM   1906  HB  VAL A 706      24.510  50.120  46.770  1.00  0.00           H
ATOM   1907  CG1 VAL A 706      22.830  50.850  45.660  1.00  0.00           C
ATOM   1908 HG11 VAL A 706      22.520  51.690  46.330  1.00  0.00           H
ATOM   1909 HG12 VAL A 706      21.930  50.450  45.150  1.00  0.00           H
ATOM   1910 HG13 VAL A 706      23.520  51.350  44.960  1.00  0.00           H
ATOM   1911  CG2 VAL A 706      22.570  49.220  47.410  1.00  0.00           C
ATOM   1912 HG21 VAL A 706      22.220  50.050  48.040  1.00  0.00           H
ATOM   1913 HG22 VAL A 706      22.940  48.430  48.100  1.00  0.00           H
ATOM   1914 HG23 VAL A 706      21.710  48.800  46.830  1.00  0.00           H
ATOM   1915  C   VAL A 706      24.450  48.960  44.120  1.00  0.00           C
ATOM   1916  O   VAL A 706      23.820  49.110  43.050  1.00  0.00           O
ATOM   1917  N   LEU A 707      25.750  48.980  44.140  1.00  0.00           N
ATOM   1918  HN  LEU A 707      26.280  48.920  44.990  1.00  0.00           H
ATOM   1919  CA  LEU A 707      26.600  49.150  42.930  1.00  0.00           C
ATOM   1920  HA  LEU A 707      26.240  49.940  42.310  1.00  0.00           H
ATOM   1921  CB  LEU A 707      28.020  49.580  43.160  1.00  0.00           C
ATOM   1922  HB1 LEU A 707      28.620  48.910  43.810  1.00  0.00           H
ATOM   1923  HB2 LEU A 707      28.020  50.470  43.810  1.00  0.00           H
ATOM   1924  CG  LEU A 707      28.910  49.960  41.960  1.00  0.00           C
ATOM   1925  HG  LEU A 707      28.970  49.220  41.130  1.00  0.00           H
ATOM   1926  CD1 LEU A 707      28.420  51.220  41.330  1.00  0.00           C
ATOM   1927 HD11 LEU A 707      29.080  51.660  40.550  1.00  0.00           H
ATOM   1928 HD12 LEU A 707      28.220  52.070  42.030  1.00  0.00           H
ATOM   1929 HD13 LEU A 707      27.470  50.950  40.830  1.00  0.00           H
ATOM   1930  CD2 LEU A 707      30.380  50.060  42.440  1.00  0.00           C
ATOM   1931 HD21 LEU A 707      30.970  50.110  41.500  1.00  0.00           H
ATOM   1932 HD22 LEU A 707      30.730  49.170  43.000  1.00  0.00           H
ATOM   1933 HD23 LEU A 707      30.530  50.880  43.180  1.00  0.00           H
ATOM   1934  C   LEU A 707      26.540  47.930  42.030  1.00  0.00           C
ATOM   1935  O   LEU A 707      26.530  48.060  40.810  1.00  0.00           O
ATOM   1936  N   VAL A 708      26.380  46.660  42.490  1.00  0.00           N
ATOM   1937  HN  VAL A 708      26.500  46.580  43.480  1.00  0.00           H
ATOM   1938  CA  VAL A 708      26.200  45.500  41.600  1.00  0.00           C
ATOM   1939  HA  VAL A 708      27.020  45.610  40.900  1.00  0.00           H
ATOM   1940  CB  VAL A 708      26.320  44.260  42.430  1.00  0.00           C
ATOM   1941  HB  VAL A 708      25.940  44.370  43.460  1.00  0.00           H
ATOM   1942  CG1 VAL A 708      25.580  43.050  41.820  1.00  0.00           C
ATOM   1943 HG11 VAL A 708      24.540  43.250  41.510  1.00  0.00           H
ATOM   1944 HG12 VAL A 708      25.590  42.210  42.550  1.00  0.00           H
ATOM   1945 HG13 VAL A 708      26.160  42.650  40.950  1.00  0.00           H
ATOM   1946  CG2 VAL A 708      27.780  43.840  42.680  1.00  0.00           C
ATOM   1947 HG21 VAL A 708      28.220  43.470  41.730  1.00  0.00           H
ATOM   1948 HG22 VAL A 708      27.780  43.000  43.410  1.00  0.00           H
ATOM   1949 HG23 VAL A 708      28.410  44.710  42.970  1.00  0.00           H
ATOM   1950  C   VAL A 708      24.940  45.560  40.850  1.00  0.00           C
ATOM   1951  O   VAL A 708      24.930  45.490  39.650  1.00  0.00           O
ATOM   1952  N   ALA A 709      23.860  45.870  41.480  1.00  0.00           N
ATOM   1953  HN  ALA A 709      23.960  46.000  42.460  1.00  0.00           H
ATOM   1954  CA  ALA A 709      22.460  45.840  41.000  1.00  0.00           C
ATOM   1955  HA  ALA A 709      22.430  45.140  40.180  1.00  0.00           H
ATOM   1956  CB  ALA A 709      21.530  45.320  42.150  1.00  0.00           C
ATOM   1957  HB1 ALA A 709      20.500  45.160  41.730  1.00  0.00           H
ATOM   1958  HB2 ALA A 709      21.520  46.150  42.880  1.00  0.00           H
ATOM   1959  HB3 ALA A 709      21.950  44.380  42.550  1.00  0.00           H
ATOM   1960  C   ALA A 709      21.910  47.140  40.400  1.00  0.00           C
ATOM   1961  O   ALA A 709      20.790  47.110  39.860  1.00  0.00           O
ATOM   1962  N   THR A 710      22.680  48.240  40.350  1.00  0.00           N
ATOM   1963  HN  THR A 710      23.520  48.180  40.880  1.00  0.00           H
ATOM   1964  CA  THR A 710      22.460  49.410  39.560  1.00  0.00           C
ATOM   1965  HA  THR A 710      21.560  49.290  38.990  1.00  0.00           H
ATOM   1966  CB  THR A 710      22.360  50.610  40.470  1.00  0.00           C
ATOM   1967  HB  THR A 710      22.010  51.510  39.910  1.00  0.00           H
ATOM   1968  OG1 THR A 710      23.480  50.830  41.220  1.00  0.00           O
ATOM   1969  HG1 THR A 710      23.580  50.060  41.800  1.00  0.00           H
ATOM   1970  CG2 THR A 710      21.240  50.440  41.500  1.00  0.00           C
ATOM   1971 HG21 THR A 710      21.370  49.540  42.150  1.00  0.00           H
ATOM   1972 HG22 THR A 710      20.220  50.200  41.110  1.00  0.00           H
ATOM   1973 HG23 THR A 710      21.080  51.350  42.110  1.00  0.00           H
ATOM   1974  C   THR A 710      23.500  49.660  38.470  1.00  0.00           C
ATOM   1975  O   THR A 710      23.430  50.700  37.820  1.00  0.00           O
ATOM   1976  N   ASP A 711      24.470  48.700  38.200  1.00  0.00           N
ATOM   1977  HN  ASP A 711      24.510  47.950  38.870  1.00  0.00           H
ATOM   1978  CA  ASP A 711      25.300  48.620  37.080  1.00  0.00           C
ATOM   1979  HA  ASP A 711      25.840  47.680  37.110  1.00  0.00           H
ATOM   1980  CB  ASP A 711      24.530  48.420  35.780  1.00  0.00           C
ATOM   1981  HB1 ASP A 711      23.880  49.310  35.710  1.00  0.00           H
ATOM   1982  HB2 ASP A 711      23.850  47.550  35.880  1.00  0.00           H
ATOM   1983  CG  ASP A 711      25.240  48.470  34.410  1.00  0.00           C
ATOM   1984  OD1 ASP A 711      26.240  49.160  34.160  1.00  0.00           O
ATOM   1985  OD2 ASP A 711      24.640  47.730  33.550  1.00  0.00           O
ATOM   1986  C   ASP A 711      26.390  49.640  37.190  1.00  0.00           C
ATOM   1987  O   ASP A 711      26.130  50.850  37.420  1.00  0.00           O
ATOM   1988  N   ALA A 712      27.690  49.290  37.180  1.00  0.00           N
ATOM   1989  HN  ALA A 712      28.030  48.400  36.860  1.00  0.00           H
ATOM   1990  CA  ALA A 712      28.800  50.190  37.570  1.00  0.00           C
ATOM   1991  HA  ALA A 712      28.540  50.720  38.480  1.00  0.00           H
ATOM   1992  CB  ALA A 712      30.030  49.250  37.820  1.00  0.00           C
ATOM   1993  HB1 ALA A 712      30.920  49.890  37.980  1.00  0.00           H
ATOM   1994  HB2 ALA A 712      30.210  48.630  36.920  1.00  0.00           H
ATOM   1995  HB3 ALA A 712      29.860  48.640  38.730  1.00  0.00           H
ATOM   1996  C   ALA A 712      29.160  51.180  36.440  1.00  0.00           C
ATOM   1997  O   ALA A 712      30.090  52.020  36.600  1.00  0.00           O
ATOM   1998  N   SER A 713      28.480  51.160  35.290  1.00  0.00           N
ATOM   1999  HN  SER A 713      27.780  50.460  35.130  1.00  0.00           H
ATOM   2000  CA  SER A 713      28.900  51.940  34.150  1.00  0.00           C
ATOM   2001  HA  SER A 713      29.970  51.800  34.160  1.00  0.00           H
ATOM   2002  CB  SER A 713      28.290  51.430  32.780  1.00  0.00           C
ATOM   2003  HB1 SER A 713      28.710  50.430  32.520  1.00  0.00           H
ATOM   2004  HB2 SER A 713      28.630  52.090  31.960  1.00  0.00           H
ATOM   2005  OG  SER A 713      26.820  51.450  32.730  1.00  0.00           O
ATOM   2006  HG1 SER A 713      26.580  50.610  33.130  1.00  0.00           H
ATOM   2007  C   SER A 713      28.660  53.460  34.190  1.00  0.00           C
ATOM   2008  O   SER A 713      29.310  54.200  33.460  1.00  0.00           O
ATOM   2009  N   SER A 714      27.760  53.890  35.090  1.00  0.00           N
ATOM   2010  HN  SER A 714      27.110  53.330  35.600  1.00  0.00           H
ATOM   2011  CA  SER A 714      27.660  55.320  35.410  1.00  0.00           C
ATOM   2012  HA  SER A 714      27.680  55.890  34.490  1.00  0.00           H
ATOM   2013  CB  SER A 714      26.350  55.680  36.160  1.00  0.00           C
ATOM   2014  HB1 SER A 714      26.270  56.780  36.300  1.00  0.00           H
ATOM   2015  HB2 SER A 714      26.250  55.180  37.150  1.00  0.00           H
ATOM   2016  OG  SER A 714      25.210  55.460  35.380  1.00  0.00           O
ATOM   2017  HG1 SER A 714      25.030  54.510  35.350  1.00  0.00           H
ATOM   2018  C   SER A 714      28.790  55.900  36.150  1.00  0.00           C
ATOM   2019  O   SER A 714      29.400  56.890  35.750  1.00  0.00           O
ATOM   2020  N   LEU A 715      29.180  55.190  37.280  1.00  0.00           N
ATOM   2021  HN  LEU A 715      28.620  54.410  37.550  1.00  0.00           H
ATOM   2022  CA  LEU A 715      30.220  55.580  38.190  1.00  0.00           C
ATOM   2023  HA  LEU A 715      29.960  56.580  38.520  1.00  0.00           H
ATOM   2024  CB  LEU A 715      30.210  54.510  39.310  1.00  0.00           C
ATOM   2025  HB1 LEU A 715      30.350  53.520  38.830  1.00  0.00           H
ATOM   2026  HB2 LEU A 715      29.150  54.490  39.640  1.00  0.00           H
ATOM   2027  CG  LEU A 715      31.300  54.750  40.430  1.00  0.00           C
ATOM   2028  HG  LEU A 715      32.280  54.580  39.950  1.00  0.00           H
ATOM   2029  CD1 LEU A 715      31.210  56.060  41.070  1.00  0.00           C
ATOM   2030 HD11 LEU A 715      31.310  56.870  40.320  1.00  0.00           H
ATOM   2031 HD12 LEU A 715      32.030  56.270  41.780  1.00  0.00           H
ATOM   2032 HD13 LEU A 715      30.250  56.320  41.550  1.00  0.00           H
ATOM   2033  CD2 LEU A 715      31.080  53.720  41.570  1.00  0.00           C
ATOM   2034 HD21 LEU A 715      31.060  52.680  41.170  1.00  0.00           H
ATOM   2035 HD22 LEU A 715      30.010  53.840  41.880  1.00  0.00           H
ATOM   2036 HD23 LEU A 715      31.760  53.770  42.440  1.00  0.00           H
ATOM   2037  C   LEU A 715      31.630  55.800  37.650  1.00  0.00           C
ATOM   2038  O   LEU A 715      32.240  56.810  37.990  1.00  0.00           O
ATOM   2039  N   VAL A 716      32.070  54.920  36.730  1.00  0.00           N
ATOM   2040  HN  VAL A 716      31.480  54.120  36.590  1.00  0.00           H
ATOM   2041  CA  VAL A 716      33.320  55.020  36.010  1.00  0.00           C
ATOM   2042  HA  VAL A 716      34.140  55.330  36.640  1.00  0.00           H
ATOM   2043  CB  VAL A 716      33.820  53.670  35.390  1.00  0.00           C
ATOM   2044  HB  VAL A 716      34.730  53.870  34.780  1.00  0.00           H
ATOM   2045  CG1 VAL A 716      34.090  52.630  36.500  1.00  0.00           C
ATOM   2046 HG11 VAL A 716      34.330  51.670  35.990  1.00  0.00           H
ATOM   2047 HG12 VAL A 716      33.180  52.530  37.130  1.00  0.00           H
ATOM   2048 HG13 VAL A 716      34.910  52.880  37.210  1.00  0.00           H
ATOM   2049  CG2 VAL A 716      32.640  53.190  34.480  1.00  0.00           C
ATOM   2050 HG21 VAL A 716      32.550  53.870  33.620  1.00  0.00           H
ATOM   2051 HG22 VAL A 716      31.760  53.070  35.160  1.00  0.00           H
ATOM   2052 HG23 VAL A 716      32.840  52.180  34.040  1.00  0.00           H
ATOM   2053  C   VAL A 716      33.340  56.180  34.930  1.00  0.00           C
ATOM   2054  O   VAL A 716      34.410  56.600  34.540  1.00  0.00           O
ATOM   2055  N   CYS A 717      32.210  56.730  34.470  1.00  0.00           N
ATOM   2056  HN  CYS A 717      31.300  56.360  34.690  1.00  0.00           H
ATOM   2057  CA  CYS A 717      32.170  57.900  33.770  1.00  0.00           C
ATOM   2058  HA  CYS A 717      32.790  57.710  32.900  1.00  0.00           H
ATOM   2059  CB  CYS A 717      30.770  58.260  33.320  1.00  0.00           C
ATOM   2060  HB1 CYS A 717      30.800  59.220  32.770  1.00  0.00           H
ATOM   2061  HB2 CYS A 717      30.110  58.410  34.190  1.00  0.00           H
ATOM   2062  SG  CYS A 717      30.160  57.010  32.160  1.00  0.00           S
ATOM   2063  HG1 CYS A 717      29.540  56.260  33.070  1.00  0.00           H
ATOM   2064  C   CYS A 717      32.780  59.120  34.480  1.00  0.00           C
ATOM   2065  O   CYS A 717      33.450  59.940  33.860  1.00  0.00           O
ATOM   2066  N   TYR A 718      32.460  59.150  35.750  1.00  0.00           N
ATOM   2067  HN  TYR A 718      32.030  58.390  36.260  1.00  0.00           H
ATOM   2068  CA  TYR A 718      32.700  60.370  36.550  1.00  0.00           C
ATOM   2069  HA  TYR A 718      32.750  61.260  35.970  1.00  0.00           H
ATOM   2070  CB  TYR A 718      31.540  60.600  37.630  1.00  0.00           C
ATOM   2071  HB1 TYR A 718      31.420  61.600  38.100  1.00  0.00           H
ATOM   2072  HB2 TYR A 718      31.620  59.810  38.410  1.00  0.00           H
ATOM   2073  CG  TYR A 718      30.220  60.500  37.010  1.00  0.00           C
ATOM   2074  CD1 TYR A 718      30.010  61.240  35.860  1.00  0.00           C
ATOM   2075  HD1 TYR A 718      30.800  61.810  35.400  1.00  0.00           H
ATOM   2076  CE1 TYR A 718      28.790  61.300  35.290  1.00  0.00           C
ATOM   2077  HE1 TYR A 718      28.710  61.740  34.320  1.00  0.00           H
ATOM   2078  CZ  TYR A 718      27.730  60.650  35.870  1.00  0.00           C
ATOM   2079  OH  TYR A 718      26.510  60.610  35.250  1.00  0.00           O
ATOM   2080  HH  TYR A 718      26.670  61.110  34.440  1.00  0.00           H
ATOM   2081  CD2 TYR A 718      29.120  59.840  37.660  1.00  0.00           C
ATOM   2082  HD2 TYR A 718      29.120  59.260  38.570  1.00  0.00           H
ATOM   2083  CE2 TYR A 718      27.860  59.960  37.050  1.00  0.00           C
ATOM   2084  HE2 TYR A 718      27.020  59.540  37.580  1.00  0.00           H
ATOM   2085  C   TYR A 718      33.980  60.140  37.260  1.00  0.00           C
ATOM   2086  O   TYR A 718      34.590  61.130  37.750  1.00  0.00           O
ATOM   2087  N   ILE A 719      34.500  58.860  37.310  1.00  0.00           N
ATOM   2088  HN  ILE A 719      34.040  58.070  36.910  1.00  0.00           H
ATOM   2089  CA  ILE A 719      35.780  58.680  37.870  1.00  0.00           C
ATOM   2090  HA  ILE A 719      36.120  59.560  38.400  1.00  0.00           H
ATOM   2091  CB  ILE A 719      35.770  57.440  38.870  1.00  0.00           C
ATOM   2092  HB  ILE A 719      35.500  56.500  38.350  1.00  0.00           H
ATOM   2093  CG2 ILE A 719      37.220  57.080  39.240  1.00  0.00           C
ATOM   2094 HG21 ILE A 719      37.250  56.240  39.970  1.00  0.00           H
ATOM   2095 HG22 ILE A 719      37.730  57.930  39.750  1.00  0.00           H
ATOM   2096 HG23 ILE A 719      37.740  56.660  38.360  1.00  0.00           H
ATOM   2097  CG1 ILE A 719      34.770  57.560  40.080  1.00  0.00           C
ATOM   2098 HG11 ILE A 719      35.110  56.960  40.950  1.00  0.00           H
ATOM   2099 HG12 ILE A 719      33.740  57.360  39.750  1.00  0.00           H
ATOM   2100  CD  ILE A 719      34.840  59.020  40.520  1.00  0.00           C
ATOM   2101  HD1 ILE A 719      35.810  59.460  40.840  1.00  0.00           H
ATOM   2102  HD2 ILE A 719      34.190  59.050  41.410  1.00  0.00           H
ATOM   2103  HD3 ILE A 719      34.400  59.680  39.740  1.00  0.00           H
ATOM   2104  C   ILE A 719      36.820  58.450  36.800  1.00  0.00           C
ATOM   2105  O   ILE A 719      36.870  57.410  36.190  1.00  0.00           O
ATOM   2106  N   THR A 720      37.640  59.410  36.530  1.00  0.00           N
ATOM   2107  HN  THR A 720      37.460  60.170  37.140  1.00  0.00           H
ATOM   2108  CA  THR A 720      38.420  59.510  35.370  1.00  0.00           C
ATOM   2109  HA  THR A 720      38.240  58.700  34.690  1.00  0.00           H
ATOM   2110  CB  THR A 720      38.170  60.680  34.490  1.00  0.00           C
ATOM   2111  HB  THR A 720      38.650  60.510  33.500  1.00  0.00           H
ATOM   2112  OG1 THR A 720      38.520  61.880  35.090  1.00  0.00           O
ATOM   2113  HG1 THR A 720      39.250  62.270  34.590  1.00  0.00           H
ATOM   2114  CG2 THR A 720      36.620  60.700  34.220  1.00  0.00           C
ATOM   2115 HG21 THR A 720      36.430  59.640  33.950  1.00  0.00           H
ATOM   2116 HG22 THR A 720      36.450  61.310  33.300  1.00  0.00           H
ATOM   2117 HG23 THR A 720      35.980  61.000  35.060  1.00  0.00           H
ATOM   2118  C   THR A 720      39.850  59.450  35.850  1.00  0.00           C
ATOM   2119  O   THR A 720      40.190  59.550  37.050  1.00  0.00           O
ATOM   2120  N   ARG A 721      40.830  59.320  34.910  1.00  0.00           N
ATOM   2121  HN  ARG A 721      40.520  59.170  33.980  1.00  0.00           H
ATOM   2122  CA  ARG A 721      42.140  59.090  35.260  1.00  0.00           C
ATOM   2123  HA  ARG A 721      42.150  58.370  36.060  1.00  0.00           H
ATOM   2124  CB  ARG A 721      42.900  58.580  33.980  1.00  0.00           C
ATOM   2125  HB1 ARG A 721      44.010  58.610  34.080  1.00  0.00           H
ATOM   2126  HB2 ARG A 721      42.780  59.240  33.100  1.00  0.00           H
ATOM   2127  CG  ARG A 721      42.520  57.110  33.590  1.00  0.00           C
ATOM   2128  HG1 ARG A 721      43.030  56.920  32.630  1.00  0.00           H
ATOM   2129  HG2 ARG A 721      41.420  57.200  33.470  1.00  0.00           H
ATOM   2130  CD  ARG A 721      42.800  56.020  34.690  1.00  0.00           C
ATOM   2131  HD1 ARG A 721      42.510  55.030  34.260  1.00  0.00           H
ATOM   2132  HD2 ARG A 721      42.230  56.250  35.610  1.00  0.00           H
ATOM   2133  NE  ARG A 721      44.230  56.040  35.030  1.00  0.00           N
ATOM   2134  HE  ARG A 721      44.950  56.480  34.480  1.00  0.00           H
ATOM   2135  CZ  ARG A 721      44.750  55.280  35.960  1.00  0.00           C
ATOM   2136  NH1 ARG A 721      44.220  54.500  36.820  1.00  0.00           N
ATOM   2137 HH11 ARG A 721      43.230  54.420  36.970  1.00  0.00           H
ATOM   2138 HH12 ARG A 721      44.870  54.000  37.400  1.00  0.00           H
ATOM   2139  NH2 ARG A 721      46.080  55.280  36.010  1.00  0.00           N
ATOM   2140 HH21 ARG A 721      46.520  55.740  35.240  1.00  0.00           H
ATOM   2141 HH22 ARG A 721      46.470  54.700  36.730  1.00  0.00           H
ATOM   2142  C   ARG A 721      42.880  60.280  35.920  1.00  0.00           C
ATOM   2143  O   ARG A 721      43.960  60.150  36.540  1.00  0.00           O
ATOM   2144  N   PHE A 722      42.440  61.550  35.710  1.00  0.00           N
ATOM   2145  HN  PHE A 722      41.740  61.780  35.040  1.00  0.00           H
ATOM   2146  CA  PHE A 722      42.880  62.710  36.470  1.00  0.00           C
ATOM   2147  HA  PHE A 722      43.930  62.890  36.300  1.00  0.00           H
ATOM   2148  CB  PHE A 722      42.120  63.910  35.960  1.00  0.00           C
ATOM   2149  HB1 PHE A 722      41.040  63.670  35.810  1.00  0.00           H
ATOM   2150  HB2 PHE A 722      42.420  64.220  34.930  1.00  0.00           H
ATOM   2151  CG  PHE A 722      42.270  65.150  36.780  1.00  0.00           C
ATOM   2152  CD1 PHE A 722      41.420  65.480  37.810  1.00  0.00           C
ATOM   2153  HD1 PHE A 722      40.620  64.800  38.050  1.00  0.00           H
ATOM   2154  CE1 PHE A 722      41.510  66.670  38.590  1.00  0.00           C
ATOM   2155  HE1 PHE A 722      40.820  66.810  39.400  1.00  0.00           H
ATOM   2156  CZ  PHE A 722      42.470  67.660  38.180  1.00  0.00           C
ATOM   2157  HZ  PHE A 722      42.630  68.550  38.760  1.00  0.00           H
ATOM   2158  CD2 PHE A 722      43.300  66.110  36.500  1.00  0.00           C
ATOM   2159  HD2 PHE A 722      43.970  65.780  35.720  1.00  0.00           H
ATOM   2160  CE2 PHE A 722      43.440  67.310  37.210  1.00  0.00           C
ATOM   2161  HE2 PHE A 722      44.180  68.050  36.930  1.00  0.00           H
ATOM   2162  C   PHE A 722      42.660  62.390  37.990  1.00  0.00           C
ATOM   2163  O   PHE A 722      43.600  62.600  38.790  1.00  0.00           O
ATOM   2164  N   THR A 723      41.520  61.830  38.400  1.00  0.00           N
ATOM   2165  HN  THR A 723      40.700  61.790  37.830  1.00  0.00           H
ATOM   2166  CA  THR A 723      41.320  61.560  39.880  1.00  0.00           C
ATOM   2167  HA  THR A 723      41.610  62.460  40.400  1.00  0.00           H
ATOM   2168  CB  THR A 723      39.820  61.390  40.250  1.00  0.00           C
ATOM   2169  HB  THR A 723      39.350  60.810  39.430  1.00  0.00           H
ATOM   2170  OG1 THR A 723      39.120  62.660  40.290  1.00  0.00           O
ATOM   2171  HG1 THR A 723      38.500  62.630  39.560  1.00  0.00           H
ATOM   2172  CG2 THR A 723      39.500  60.730  41.590  1.00  0.00           C
ATOM   2173 HG21 THR A 723      40.110  61.210  42.380  1.00  0.00           H
ATOM   2174 HG22 THR A 723      39.810  59.670  41.690  1.00  0.00           H
ATOM   2175 HG23 THR A 723      38.460  60.860  41.940  1.00  0.00           H
ATOM   2176  C   THR A 723      42.130  60.440  40.340  1.00  0.00           C
ATOM   2177  O   THR A 723      42.930  60.530  41.330  1.00  0.00           O
ATOM   2178  N   GLU A 724      42.110  59.350  39.540  1.00  0.00           N
ATOM   2179  HN  GLU A 724      41.530  59.420  38.720  1.00  0.00           H
ATOM   2180  CA  GLU A 724      42.920  58.090  39.820  1.00  0.00           C
ATOM   2181  HA  GLU A 724      42.610  57.700  40.780  1.00  0.00           H
ATOM   2182  CB  GLU A 724      42.570  57.070  38.700  1.00  0.00           C
ATOM   2183  HB1 GLU A 724      43.150  56.220  39.140  1.00  0.00           H
ATOM   2184  HB2 GLU A 724      43.010  57.280  37.700  1.00  0.00           H
ATOM   2185  CG  GLU A 724      41.130  56.510  38.610  1.00  0.00           C
ATOM   2186  HG1 GLU A 724      40.520  57.320  38.160  1.00  0.00           H
ATOM   2187  HG2 GLU A 724      40.650  56.300  39.590  1.00  0.00           H
ATOM   2188  CD  GLU A 724      40.910  55.300  37.710  1.00  0.00           C
ATOM   2189  OE1 GLU A 724      40.030  55.430  36.800  1.00  0.00           O
ATOM   2190  OE2 GLU A 724      41.610  54.280  37.930  1.00  0.00           O
ATOM   2191  C   GLU A 724      44.430  58.370  39.950  1.00  0.00           C
ATOM   2192  O   GLU A 724      45.030  57.940  40.950  1.00  0.00           O
ATOM   2193  N   GLU A 725      44.990  59.100  38.990  1.00  0.00           N
ATOM   2194  HN  GLU A 725      44.610  59.370  38.120  1.00  0.00           H
ATOM   2195  CA  GLU A 725      46.460  59.400  39.080  1.00  0.00           C
ATOM   2196  HA  GLU A 725      46.890  58.460  39.400  1.00  0.00           H
ATOM   2197  CB  GLU A 725      46.940  59.910  37.710  1.00  0.00           C
ATOM   2198  HB1 GLU A 725      47.950  60.350  37.840  1.00  0.00           H
ATOM   2199  HB2 GLU A 725      46.380  60.830  37.470  1.00  0.00           H
ATOM   2200  CG  GLU A 725      47.160  58.870  36.590  1.00  0.00           C
ATOM   2201  HG1 GLU A 725      46.100  58.600  36.390  1.00  0.00           H
ATOM   2202  HG2 GLU A 725      47.680  58.000  37.040  1.00  0.00           H
ATOM   2203  CD  GLU A 725      47.930  59.260  35.360  1.00  0.00           C
ATOM   2204  OE1 GLU A 725      47.660  60.340  34.780  1.00  0.00           O
ATOM   2205  OE2 GLU A 725      48.800  58.540  34.870  1.00  0.00           O
ATOM   2206  C   GLU A 725      46.860  60.460  40.140  1.00  0.00           C
ATOM   2207  O   GLU A 725      48.040  60.370  40.640  1.00  0.00           O
ATOM   2208  N   ALA A 726      45.900  61.350  40.450  1.00  0.00           N
ATOM   2209  HN  ALA A 726      45.050  61.360  39.930  1.00  0.00           H
ATOM   2210  CA  ALA A 726      46.130  62.240  41.610  1.00  0.00           C
ATOM   2211  HA  ALA A 726      47.020  62.790  41.400  1.00  0.00           H
ATOM   2212  CB  ALA A 726      45.130  63.420  41.540  1.00  0.00           C
ATOM   2213  HB1 ALA A 726      45.500  64.050  40.690  1.00  0.00           H
ATOM   2214  HB2 ALA A 726      45.170  64.070  42.430  1.00  0.00           H
ATOM   2215  HB3 ALA A 726      44.080  63.090  41.470  1.00  0.00           H
ATOM   2216  C   ALA A 726      45.950  61.640  42.950  1.00  0.00           C
ATOM   2217  O   ALA A 726      46.740  62.050  43.830  1.00  0.00           O
ATOM   2218  N   PHE A 727      45.060  60.680  43.110  1.00  0.00           N
ATOM   2219  HN  PHE A 727      44.270  60.520  42.530  1.00  0.00           H
ATOM   2220  CA  PHE A 727      44.920  59.850  44.300  1.00  0.00           C
ATOM   2221  HA  PHE A 727      44.770  60.540  45.120  1.00  0.00           H
ATOM   2222  CB  PHE A 727      43.650  58.950  44.190  1.00  0.00           C
ATOM   2223  HB1 PHE A 727      43.650  58.130  43.450  1.00  0.00           H
ATOM   2224  HB2 PHE A 727      42.810  59.620  43.890  1.00  0.00           H
ATOM   2225  CG  PHE A 727      43.100  58.610  45.520  1.00  0.00           C
ATOM   2226  CD1 PHE A 727      42.840  57.210  45.700  1.00  0.00           C
ATOM   2227  HD1 PHE A 727      43.080  56.660  44.810  1.00  0.00           H
ATOM   2228  CE1 PHE A 727      42.120  56.800  46.800  1.00  0.00           C
ATOM   2229  HE1 PHE A 727      41.950  55.740  46.910  1.00  0.00           H
ATOM   2230  CZ  PHE A 727      41.830  57.690  47.790  1.00  0.00           C
ATOM   2231  HZ  PHE A 727      41.270  57.330  48.630  1.00  0.00           H
ATOM   2232  CD2 PHE A 727      42.670  59.540  46.500  1.00  0.00           C
ATOM   2233  HD2 PHE A 727      42.890  60.590  46.370  1.00  0.00           H
ATOM   2234  CE2 PHE A 727      42.000  59.090  47.640  1.00  0.00           C
ATOM   2235  HE2 PHE A 727      41.660  59.710  48.460  1.00  0.00           H
ATOM   2236  C   PHE A 727      46.140  58.900  44.640  1.00  0.00           C
ATOM   2237  O   PHE A 727      46.600  58.820  45.770  1.00  0.00           O
ATOM   2238  N   ALA A 728      46.610  58.210  43.570  1.00  0.00           N
ATOM   2239  HN  ALA A 728      46.090  58.140  42.730  1.00  0.00           H
ATOM   2240  CA  ALA A 728      47.790  57.460  43.590  1.00  0.00           C
ATOM   2241  HA  ALA A 728      47.550  56.610  44.190  1.00  0.00           H
ATOM   2242  CB  ALA A 728      48.090  56.910  42.140  1.00  0.00           C
ATOM   2243  HB1 ALA A 728      47.230  56.270  41.820  1.00  0.00           H
ATOM   2244  HB2 ALA A 728      48.990  56.280  42.080  1.00  0.00           H
ATOM   2245  HB3 ALA A 728      48.290  57.710  41.390  1.00  0.00           H
ATOM   2246  C   ALA A 728      49.010  58.230  44.060  1.00  0.00           C
ATOM   2247  O   ALA A 728      49.710  57.750  44.960  1.00  0.00           O
ATOM   2248  N   ALA A 729      49.220  59.470  43.490  1.00  0.00           N
ATOM   2249  HN  ALA A 729      48.680  59.670  42.680  1.00  0.00           H
ATOM   2250  CA  ALA A 729      50.350  60.280  43.880  1.00  0.00           C
ATOM   2251  HA  ALA A 729      51.200  59.610  43.840  1.00  0.00           H
ATOM   2252  CB  ALA A 729      50.570  61.550  42.950  1.00  0.00           C
ATOM   2253  HB1 ALA A 729      49.580  62.030  42.850  1.00  0.00           H
ATOM   2254  HB2 ALA A 729      50.970  61.140  41.990  1.00  0.00           H
ATOM   2255  HB3 ALA A 729      51.400  62.170  43.370  1.00  0.00           H
ATOM   2256  C   ALA A 729      50.300  60.650  45.290  1.00  0.00           C
ATOM   2257  O   ALA A 729      51.300  60.540  45.970  1.00  0.00           O
ATOM   2258  N   LEU A 730      49.120  60.980  45.780  1.00  0.00           N
ATOM   2259  HN  LEU A 730      48.310  60.940  45.180  1.00  0.00           H
ATOM   2260  CA  LEU A 730      48.940  61.400  47.170  1.00  0.00           C
ATOM   2261  HA  LEU A 730      49.690  62.160  47.380  1.00  0.00           H
ATOM   2262  CB  LEU A 730      47.540  62.070  47.410  1.00  0.00           C
ATOM   2263  HB1 LEU A 730      46.760  61.320  47.170  1.00  0.00           H
ATOM   2264  HB2 LEU A 730      47.370  62.970  46.790  1.00  0.00           H
ATOM   2265  CG  LEU A 730      47.150  62.430  48.870  1.00  0.00           C
ATOM   2266  HG  LEU A 730      47.370  61.560  49.510  1.00  0.00           H
ATOM   2267  CD1 LEU A 730      47.860  63.750  49.360  1.00  0.00           C
ATOM   2268 HD11 LEU A 730      47.400  64.670  48.910  1.00  0.00           H
ATOM   2269 HD12 LEU A 730      48.930  63.590  49.110  1.00  0.00           H
ATOM   2270 HD13 LEU A 730      47.920  63.790  50.470  1.00  0.00           H
ATOM   2271  CD2 LEU A 730      45.640  62.650  48.880  1.00  0.00           C
ATOM   2272 HD21 LEU A 730      45.320  63.250  49.750  1.00  0.00           H
ATOM   2273 HD22 LEU A 730      45.160  61.650  48.870  1.00  0.00           H
ATOM   2274 HD23 LEU A 730      45.260  63.160  47.970  1.00  0.00           H
ATOM   2275  C   LEU A 730      49.210  60.350  48.160  1.00  0.00           C
ATOM   2276  O   LEU A 730      49.950  60.560  49.110  1.00  0.00           O
ATOM   2277  N   ILE A 731      48.750  59.090  47.930  1.00  0.00           N
ATOM   2278  HN  ILE A 731      48.050  58.930  47.230  1.00  0.00           H
ATOM   2279  CA  ILE A 731      49.030  57.920  48.710  1.00  0.00           C
ATOM   2280  HA  ILE A 731      48.710  58.070  49.730  1.00  0.00           H
ATOM   2281  CB  ILE A 731      48.150  56.790  48.150  1.00  0.00           C
ATOM   2282  HB  ILE A 731      48.200  56.780  47.040  1.00  0.00           H
ATOM   2283  CG2 ILE A 731      48.650  55.400  48.650  1.00  0.00           C
ATOM   2284 HG21 ILE A 731      48.760  55.420  49.760  1.00  0.00           H
ATOM   2285 HG22 ILE A 731      49.640  55.110  48.230  1.00  0.00           H
ATOM   2286 HG23 ILE A 731      47.990  54.550  48.390  1.00  0.00           H
ATOM   2287  CG1 ILE A 731      46.690  56.990  48.550  1.00  0.00           C
ATOM   2288 HG11 ILE A 731      46.210  56.070  48.160  1.00  0.00           H
ATOM   2289 HG12 ILE A 731      46.260  57.890  48.050  1.00  0.00           H
ATOM   2290  CD  ILE A 731      46.340  56.920  50.010  1.00  0.00           C
ATOM   2291  HD1 ILE A 731      45.240  56.930  50.070  1.00  0.00           H
ATOM   2292  HD2 ILE A 731      46.710  57.790  50.600  1.00  0.00           H
ATOM   2293  HD3 ILE A 731      46.620  56.000  50.580  1.00  0.00           H
ATOM   2294  C   ILE A 731      50.540  57.540  48.810  1.00  0.00           C
ATOM   2295  O   ILE A 731      51.180  57.400  49.840  1.00  0.00           O
ATOM   2296  N   CYS A 732      51.180  57.530  47.660  1.00  0.00           N
ATOM   2297  HN  CYS A 732      50.700  57.600  46.790  1.00  0.00           H
ATOM   2298  CA  CYS A 732      52.610  57.380  47.500  1.00  0.00           C
ATOM   2299  HA  CYS A 732      52.900  56.410  47.860  1.00  0.00           H
ATOM   2300  CB  CYS A 732      53.060  57.410  46.020  1.00  0.00           C
ATOM   2301  HB1 CYS A 732      54.150  57.220  46.000  1.00  0.00           H
ATOM   2302  HB2 CYS A 732      52.800  58.390  45.570  1.00  0.00           H
ATOM   2303  SG  CYS A 732      52.280  56.010  45.120  1.00  0.00           S
ATOM   2304  HG1 CYS A 732      51.090  56.540  45.350  1.00  0.00           H
ATOM   2305  C   CYS A 732      53.410  58.450  48.230  1.00  0.00           C
ATOM   2306  O   CYS A 732      54.380  58.100  48.890  1.00  0.00           O
ATOM   2307  N   ILE A 733      53.070  59.750  48.190  1.00  0.00           N
ATOM   2308  HN  ILE A 733      52.310  60.080  47.630  1.00  0.00           H
ATOM   2309  CA  ILE A 733      53.650  60.840  49.040  1.00  0.00           C
ATOM   2310  HA  ILE A 733      54.720  60.880  48.900  1.00  0.00           H
ATOM   2311  CB  ILE A 733      53.120  62.180  48.540  1.00  0.00           C
ATOM   2312  HB  ILE A 733      52.020  62.070  48.470  1.00  0.00           H
ATOM   2313  CG2 ILE A 733      53.480  63.250  49.610  1.00  0.00           C
ATOM   2314 HG21 ILE A 733      54.570  63.410  49.790  1.00  0.00           H
ATOM   2315 HG22 ILE A 733      53.030  63.140  50.630  1.00  0.00           H
ATOM   2316 HG23 ILE A 733      53.020  64.160  49.190  1.00  0.00           H
ATOM   2317  CG1 ILE A 733      53.850  62.560  47.250  1.00  0.00           C
ATOM   2318 HG11 ILE A 733      53.430  63.520  46.880  1.00  0.00           H
ATOM   2319 HG12 ILE A 733      53.740  61.730  46.510  1.00  0.00           H
ATOM   2320  CD  ILE A 733      55.360  62.750  47.470  1.00  0.00           C
ATOM   2321  HD1 ILE A 733      55.530  63.810  47.770  1.00  0.00           H
ATOM   2322  HD2 ILE A 733      55.780  62.450  46.490  1.00  0.00           H
ATOM   2323  HD3 ILE A 733      55.850  62.180  48.290  1.00  0.00           H
ATOM   2324  C   ILE A 733      53.400  60.530  50.460  1.00  0.00           C
ATOM   2325  O   ILE A 733      54.350  60.520  51.230  1.00  0.00           O
ATOM   2326  N   ILE A 734      52.160  60.190  50.900  1.00  0.00           N
ATOM   2327  HN  ILE A 734      51.450  60.020  50.220  1.00  0.00           H
ATOM   2328  CA  ILE A 734      51.810  59.830  52.300  1.00  0.00           C
ATOM   2329  HA  ILE A 734      52.050  60.720  52.860  1.00  0.00           H
ATOM   2330  CB  ILE A 734      50.250  59.700  52.550  1.00  0.00           C
ATOM   2331  HB  ILE A 734      49.760  59.250  51.670  1.00  0.00           H
ATOM   2332  CG2 ILE A 734      49.900  58.810  53.780  1.00  0.00           C
ATOM   2333 HG21 ILE A 734      50.210  59.310  54.720  1.00  0.00           H
ATOM   2334 HG22 ILE A 734      50.330  57.790  53.650  1.00  0.00           H
ATOM   2335 HG23 ILE A 734      48.800  58.660  53.870  1.00  0.00           H
ATOM   2336  CG1 ILE A 734      49.610  61.080  52.740  1.00  0.00           C
ATOM   2337 HG11 ILE A 734      49.950  61.850  52.030  1.00  0.00           H
ATOM   2338 HG12 ILE A 734      49.960  61.460  53.730  1.00  0.00           H
ATOM   2339  CD  ILE A 734      48.070  61.080  52.780  1.00  0.00           C
ATOM   2340  HD1 ILE A 734      47.710  61.290  51.760  1.00  0.00           H
ATOM   2341  HD2 ILE A 734      47.700  61.920  53.410  1.00  0.00           H
ATOM   2342  HD3 ILE A 734      47.640  60.160  53.230  1.00  0.00           H
ATOM   2343  C   ILE A 734      52.660  58.630  52.820  1.00  0.00           C
ATOM   2344  O   ILE A 734      53.030  58.530  53.980  1.00  0.00           O
ATOM   2345  N   PHE A 735      52.930  57.610  51.930  1.00  0.00           N
ATOM   2346  HN  PHE A 735      52.460  57.710  51.050  1.00  0.00           H
ATOM   2347  CA  PHE A 735      53.820  56.500  52.270  1.00  0.00           C
ATOM   2348  HA  PHE A 735      53.410  56.000  53.130  1.00  0.00           H
ATOM   2349  CB  PHE A 735      53.910  55.440  51.090  1.00  0.00           C
ATOM   2350  HB1 PHE A 735      54.740  54.740  51.290  1.00  0.00           H
ATOM   2351  HB2 PHE A 735      54.020  56.020  50.140  1.00  0.00           H
ATOM   2352  CG  PHE A 735      52.720  54.590  51.030  1.00  0.00           C
ATOM   2353  CD1 PHE A 735      52.530  54.040  49.750  1.00  0.00           C
ATOM   2354  HD1 PHE A 735      53.200  54.190  48.920  1.00  0.00           H
ATOM   2355  CE1 PHE A 735      51.360  53.310  49.510  1.00  0.00           C
ATOM   2356  HE1 PHE A 735      51.240  52.920  48.510  1.00  0.00           H
ATOM   2357  CZ  PHE A 735      50.330  53.140  50.540  1.00  0.00           C
ATOM   2358  HZ  PHE A 735      49.410  52.680  50.270  1.00  0.00           H
ATOM   2359  CD2 PHE A 735      51.760  54.410  52.000  1.00  0.00           C
ATOM   2360  HD2 PHE A 735      51.760  54.910  52.970  1.00  0.00           H
ATOM   2361  CE2 PHE A 735      50.590  53.700  51.800  1.00  0.00           C
ATOM   2362  HE2 PHE A 735      49.840  53.660  52.570  1.00  0.00           H
ATOM   2363  C   PHE A 735      55.320  56.850  52.640  1.00  0.00           C
ATOM   2364  O   PHE A 735      55.820  56.400  53.670  1.00  0.00           O
ATOM   2365  N   ILE A 736      56.030  57.620  51.780  1.00  0.00           N
ATOM   2366  HN  ILE A 736      55.470  57.930  51.020  1.00  0.00           H
ATOM   2367  CA  ILE A 736      57.450  58.060  52.070  1.00  0.00           C
ATOM   2368  HA  ILE A 736      57.860  57.150  52.510  1.00  0.00           H
ATOM   2369  CB  ILE A 736      58.300  58.630  50.880  1.00  0.00           C
ATOM   2370  HB  ILE A 736      58.360  57.890  50.050  1.00  0.00           H
ATOM   2371  CG2 ILE A 736      57.590  59.930  50.380  1.00  0.00           C
ATOM   2372 HG21 ILE A 736      57.610  60.720  51.160  1.00  0.00           H
ATOM   2373 HG22 ILE A 736      56.580  59.870  49.900  1.00  0.00           H
ATOM   2374 HG23 ILE A 736      58.260  60.340  49.600  1.00  0.00           H
ATOM   2375  CG1 ILE A 736      59.780  59.060  51.370  1.00  0.00           C
ATOM   2376 HG11 ILE A 736      59.490  59.800  52.150  1.00  0.00           H
ATOM   2377 HG12 ILE A 736      60.250  59.540  50.490  1.00  0.00           H
ATOM   2378  CD  ILE A 736      60.640  57.950  51.960  1.00  0.00           C
ATOM   2379  HD1 ILE A 736      60.510  56.970  51.480  1.00  0.00           H
ATOM   2380  HD2 ILE A 736      60.460  57.700  53.040  1.00  0.00           H
ATOM   2381  HD3 ILE A 736      61.690  58.300  51.920  1.00  0.00           H
ATOM   2382  C   ILE A 736      57.420  58.930  53.390  1.00  0.00           C
ATOM   2383  O   ILE A 736      58.210  58.790  54.280  1.00  0.00           O
ATOM   2384  N   TYR A 737      56.410  59.830  53.560  1.00  0.00           N
ATOM   2385  HN  TYR A 737      55.650  60.000  52.940  1.00  0.00           H
ATOM   2386  CA  TYR A 737      56.210  60.710  54.720  1.00  0.00           C
ATOM   2387  HA  TYR A 737      57.160  61.200  54.830  1.00  0.00           H
ATOM   2388  CB  TYR A 737      55.030  61.630  54.450  1.00  0.00           C
ATOM   2389  HB1 TYR A 737      54.070  61.100  54.220  1.00  0.00           H
ATOM   2390  HB2 TYR A 737      55.360  62.280  53.620  1.00  0.00           H
ATOM   2391  CG  TYR A 737      54.660  62.610  55.490  1.00  0.00           C
ATOM   2392  CD1 TYR A 737      55.290  62.950  56.650  1.00  0.00           C
ATOM   2393  HD1 TYR A 737      56.200  62.490  57.020  1.00  0.00           H
ATOM   2394  CE1 TYR A 737      54.840  64.080  57.400  1.00  0.00           C
ATOM   2395  HE1 TYR A 737      55.510  64.380  58.190  1.00  0.00           H
ATOM   2396  CZ  TYR A 737      53.720  64.870  57.030  1.00  0.00           C
ATOM   2397  OH  TYR A 737      53.160  65.920  57.790  1.00  0.00           O
ATOM   2398  HH  TYR A 737      53.590  65.840  58.660  1.00  0.00           H
ATOM   2399  CD2 TYR A 737      53.510  63.400  55.180  1.00  0.00           C
ATOM   2400  HD2 TYR A 737      53.000  63.110  54.280  1.00  0.00           H
ATOM   2401  CE2 TYR A 737      53.010  64.460  55.950  1.00  0.00           C
ATOM   2402  HE2 TYR A 737      52.100  64.980  55.680  1.00  0.00           H
ATOM   2403  C   TYR A 737      56.140  59.770  55.960  1.00  0.00           C
ATOM   2404  O   TYR A 737      56.840  59.920  56.990  1.00  0.00           O
ATOM   2405  N   GLU A 738      55.320  58.660  55.870  1.00  0.00           N
ATOM   2406  HN  GLU A 738      54.720  58.390  55.120  1.00  0.00           H
ATOM   2407  CA  GLU A 738      55.180  57.700  56.880  1.00  0.00           C
ATOM   2408  HA  GLU A 738      54.940  58.250  57.780  1.00  0.00           H
ATOM   2409  CB  GLU A 738      53.900  56.810  56.660  1.00  0.00           C
ATOM   2410  HB1 GLU A 738      53.990  55.920  57.320  1.00  0.00           H
ATOM   2411  HB2 GLU A 738      53.770  56.460  55.610  1.00  0.00           H
ATOM   2412  CG  GLU A 738      52.530  57.500  57.060  1.00  0.00           C
ATOM   2413  HG1 GLU A 738      51.800  57.060  56.340  1.00  0.00           H
ATOM   2414  HG2 GLU A 738      52.480  58.610  57.020  1.00  0.00           H
ATOM   2415  CD  GLU A 738      51.960  57.200  58.460  1.00  0.00           C
ATOM   2416  OE1 GLU A 738      50.690  56.980  58.510  1.00  0.00           O
ATOM   2417  OE2 GLU A 738      52.600  57.130  59.550  1.00  0.00           O
ATOM   2418  C   GLU A 738      56.440  56.910  57.300  1.00  0.00           C
ATOM   2419  O   GLU A 738      56.750  56.820  58.510  1.00  0.00           O
ATOM   2420  N   ALA A 739      57.280  56.530  56.320  1.00  0.00           N
ATOM   2421  HN  ALA A 739      57.060  56.660  55.360  1.00  0.00           H
ATOM   2422  CA  ALA A 739      58.620  55.990  56.530  1.00  0.00           C
ATOM   2423  HA  ALA A 739      58.420  55.160  57.180  1.00  0.00           H
ATOM   2424  CB  ALA A 739      59.170  55.440  55.260  1.00  0.00           C
ATOM   2425  HB1 ALA A 739      60.230  55.080  55.290  1.00  0.00           H
ATOM   2426  HB2 ALA A 739      58.990  56.200  54.470  1.00  0.00           H
ATOM   2427  HB3 ALA A 739      58.610  54.500  55.060  1.00  0.00           H
ATOM   2428  C   ALA A 739      59.600  56.950  57.250  1.00  0.00           C
ATOM   2429  O   ALA A 739      60.260  56.590  58.210  1.00  0.00           O
ATOM   2430  N   LEU A 740      59.530  58.270  56.850  1.00  0.00           N
ATOM   2431  HN  LEU A 740      58.860  58.470  56.140  1.00  0.00           H
ATOM   2432  CA  LEU A 740      60.160  59.300  57.580  1.00  0.00           C
ATOM   2433  HA  LEU A 740      61.160  58.930  57.720  1.00  0.00           H
ATOM   2434  CB  LEU A 740      60.280  60.580  56.750  1.00  0.00           C
ATOM   2435  HB1 LEU A 740      59.260  60.910  56.450  1.00  0.00           H
ATOM   2436  HB2 LEU A 740      60.840  60.260  55.840  1.00  0.00           H
ATOM   2437  CG  LEU A 740      61.080  61.770  57.420  1.00  0.00           C
ATOM   2438  HG  LEU A 740      60.700  62.010  58.440  1.00  0.00           H
ATOM   2439  CD1 LEU A 740      62.620  61.450  57.510  1.00  0.00           C
ATOM   2440 HD11 LEU A 740      63.010  62.230  58.190  1.00  0.00           H
ATOM   2441 HD12 LEU A 740      63.080  61.620  56.510  1.00  0.00           H
ATOM   2442 HD13 LEU A 740      62.880  60.440  57.900  1.00  0.00           H
ATOM   2443  CD2 LEU A 740      60.790  62.980  56.640  1.00  0.00           C
ATOM   2444 HD21 LEU A 740      61.240  62.890  55.620  1.00  0.00           H
ATOM   2445 HD22 LEU A 740      61.110  63.890  57.160  1.00  0.00           H
ATOM   2446 HD23 LEU A 740      59.720  63.090  56.370  1.00  0.00           H
ATOM   2447  C   LEU A 740      59.720  59.570  59.000  1.00  0.00           C
ATOM   2448  O   LEU A 740      60.550  59.670  59.900  1.00  0.00           O
ATOM   2449  N   GLU A 741      58.410  59.740  59.170  1.00  0.00           N
ATOM   2450  HN  GLU A 741      57.750  59.740  58.430  1.00  0.00           H
ATOM   2451  CA  GLU A 741      57.820  59.960  60.440  1.00  0.00           C
ATOM   2452  HA  GLU A 741      58.260  60.830  60.900  1.00  0.00           H
ATOM   2453  CB  GLU A 741      56.290  60.270  60.480  1.00  0.00           C
ATOM   2454  HB1 GLU A 741      55.920  60.150  61.520  1.00  0.00           H
ATOM   2455  HB2 GLU A 741      55.710  59.450  60.010  1.00  0.00           H
ATOM   2456  CG  GLU A 741      55.890  61.680  59.930  1.00  0.00           C
ATOM   2457  HG1 GLU A 741      55.270  61.580  59.020  1.00  0.00           H
ATOM   2458  HG2 GLU A 741      56.750  62.300  59.570  1.00  0.00           H
ATOM   2459  CD  GLU A 741      55.240  62.460  61.040  1.00  0.00           C
ATOM   2460  OE1 GLU A 741      54.310  61.900  61.660  1.00  0.00           O
ATOM   2461  OE2 GLU A 741      55.690  63.640  61.330  1.00  0.00           O
ATOM   2462  C   GLU A 741      58.050  58.850  61.430  1.00  0.00           C
ATOM   2463  O   GLU A 741      58.280  59.040  62.630  1.00  0.00           O
ATOM   2464  N   LYS A 742      58.010  57.560  60.960  1.00  0.00           N
ATOM   2465  HN  LYS A 742      57.750  57.330  60.020  1.00  0.00           H
ATOM   2466  CA  LYS A 742      58.330  56.290  61.680  1.00  0.00           C
ATOM   2467  HA  LYS A 742      57.700  56.370  62.550  1.00  0.00           H
ATOM   2468  CB  LYS A 742      58.020  55.080  60.700  1.00  0.00           C
ATOM   2469  HB1 LYS A 742      58.730  55.140  59.860  1.00  0.00           H
ATOM   2470  HB2 LYS A 742      56.980  55.190  60.320  1.00  0.00           H
ATOM   2471  CG  LYS A 742      58.170  53.660  61.370  1.00  0.00           C
ATOM   2472  HG1 LYS A 742      59.200  53.410  61.710  1.00  0.00           H
ATOM   2473  HG2 LYS A 742      58.000  52.910  60.570  1.00  0.00           H
ATOM   2474  CD  LYS A 742      57.190  53.460  62.620  1.00  0.00           C
ATOM   2475  HD1 LYS A 742      57.210  54.450  63.120  1.00  0.00           H
ATOM   2476  HD2 LYS A 742      57.590  52.780  63.390  1.00  0.00           H
ATOM   2477  CE  LYS A 742      55.780  53.090  62.150  1.00  0.00           C
ATOM   2478  HE1 LYS A 742      55.960  52.160  61.570  1.00  0.00           H
ATOM   2479  HE2 LYS A 742      55.330  53.940  61.590  1.00  0.00           H
ATOM   2480  NZ  LYS A 742      54.740  52.790  63.200  1.00  0.00           N
ATOM   2481  HZ1 LYS A 742      55.000  53.420  63.990  1.00  0.00           H
ATOM   2482  HZ2 LYS A 742      54.840  51.840  63.620  1.00  0.00           H
ATOM   2483  HZ3 LYS A 742      53.770  52.930  62.860  1.00  0.00           H
ATOM   2484  C   LYS A 742      59.770  56.230  62.060  1.00  0.00           C
ATOM   2485  O   LYS A 742      60.120  55.560  63.020  1.00  0.00           O
ATOM   2486  N   LEU A 743      60.690  56.740  61.220  1.00  0.00           N
ATOM   2487  HN  LEU A 743      60.420  57.040  60.310  1.00  0.00           H
ATOM   2488  CA  LEU A 743      62.110  56.840  61.640  1.00  0.00           C
ATOM   2489  HA  LEU A 743      62.410  55.890  62.040  1.00  0.00           H
ATOM   2490  CB  LEU A 743      63.070  57.070  60.400  1.00  0.00           C
ATOM   2491  HB1 LEU A 743      62.650  57.770  59.670  1.00  0.00           H
ATOM   2492  HB2 LEU A 743      63.100  56.090  59.880  1.00  0.00           H
ATOM   2493  CG  LEU A 743      64.620  57.530  60.770  1.00  0.00           C
ATOM   2494  HG  LEU A 743      64.530  58.460  61.370  1.00  0.00           H
ATOM   2495  CD1 LEU A 743      65.400  56.460  61.630  1.00  0.00           C
ATOM   2496 HD11 LEU A 743      64.860  56.210  62.570  1.00  0.00           H
ATOM   2497 HD12 LEU A 743      66.360  56.840  62.070  1.00  0.00           H
ATOM   2498 HD13 LEU A 743      65.520  55.540  61.030  1.00  0.00           H
ATOM   2499  CD2 LEU A 743      65.420  57.750  59.500  1.00  0.00           C
ATOM   2500 HD21 LEU A 743      65.220  56.900  58.810  1.00  0.00           H
ATOM   2501 HD22 LEU A 743      66.480  57.900  59.810  1.00  0.00           H
ATOM   2502 HD23 LEU A 743      65.190  58.640  58.860  1.00  0.00           H
ATOM   2503  C   LEU A 743      62.390  57.730  62.850  1.00  0.00           C
ATOM   2504  O   LEU A 743      63.030  57.280  63.780  1.00  0.00           O
ATOM   2505  N   PHE A 744      61.820  58.960  62.980  1.00  0.00           N
ATOM   2506  HN  PHE A 744      61.410  59.380  62.170  1.00  0.00           H
ATOM   2507  CA  PHE A 744      61.680  59.600  64.260  1.00  0.00           C
ATOM   2508  HA  PHE A 744      62.660  59.840  64.670  1.00  0.00           H
ATOM   2509  CB  PHE A 744      60.850  60.960  64.080  1.00  0.00           C
ATOM   2510  HB1 PHE A 744      60.770  61.390  65.100  1.00  0.00           H
ATOM   2511  HB2 PHE A 744      59.850  60.710  63.690  1.00  0.00           H
ATOM   2512  CG  PHE A 744      61.560  61.930  63.130  1.00  0.00           C
ATOM   2513  CD1 PHE A 744      62.940  62.050  63.250  1.00  0.00           C
ATOM   2514  HD1 PHE A 744      63.470  61.520  64.040  1.00  0.00           H
ATOM   2515  CE1 PHE A 744      63.670  62.850  62.350  1.00  0.00           C
ATOM   2516  HE1 PHE A 744      64.740  62.810  62.430  1.00  0.00           H
ATOM   2517  CZ  PHE A 744      63.070  63.590  61.320  1.00  0.00           C
ATOM   2518  HZ  PHE A 744      63.720  64.030  60.580  1.00  0.00           H
ATOM   2519  CD2 PHE A 744      60.930  62.660  62.080  1.00  0.00           C
ATOM   2520  HD2 PHE A 744      59.890  62.590  61.810  1.00  0.00           H
ATOM   2521  CE2 PHE A 744      61.710  63.420  61.130  1.00  0.00           C
ATOM   2522  HE2 PHE A 744      61.170  64.110  60.500  1.00  0.00           H
ATOM   2523  C   PHE A 744      60.980  58.870  65.380  1.00  0.00           C
ATOM   2524  O   PHE A 744      61.380  58.930  66.510  1.00  0.00           O
ATOM   2525  N   ASP A 745      59.890  58.090  65.170  1.00  0.00           N
ATOM   2526  HN  ASP A 745      59.490  58.160  64.260  1.00  0.00           H
ATOM   2527  CA  ASP A 745      59.260  57.200  66.200  1.00  0.00           C
ATOM   2528  HA  ASP A 745      59.160  57.680  67.160  1.00  0.00           H
ATOM   2529  CB  ASP A 745      57.880  56.730  65.660  1.00  0.00           C
ATOM   2530  HB1 ASP A 745      57.590  55.760  66.130  1.00  0.00           H
ATOM   2531  HB2 ASP A 745      57.920  56.770  64.560  1.00  0.00           H
ATOM   2532  CG  ASP A 745      56.820  57.760  65.950  1.00  0.00           C
ATOM   2533  OD1 ASP A 745      57.080  58.820  66.590  1.00  0.00           O
ATOM   2534  OD2 ASP A 745      55.660  57.580  65.590  1.00  0.00           O
ATOM   2535  C   ASP A 745      60.190  56.070  66.690  1.00  0.00           C
ATOM   2536  O   ASP A 745      60.380  55.910  67.910  1.00  0.00           O
ATOM   2537  N   LEU A 746      60.870  55.340  65.800  1.00  0.00           N
ATOM   2538  HN  LEU A 746      60.740  55.490  64.830  1.00  0.00           H
ATOM   2539  CA  LEU A 746      61.810  54.280  66.230  1.00  0.00           C
ATOM   2540  HA  LEU A 746      61.190  53.630  66.830  1.00  0.00           H
ATOM   2541  CB  LEU A 746      62.270  53.280  65.120  1.00  0.00           C
ATOM   2542  HB1 LEU A 746      61.340  52.850  64.670  1.00  0.00           H
ATOM   2543  HB2 LEU A 746      62.890  52.480  65.570  1.00  0.00           H
ATOM   2544  CG  LEU A 746      63.070  53.890  63.970  1.00  0.00           C
ATOM   2545  HG  LEU A 746      62.750  54.970  63.950  1.00  0.00           H
ATOM   2546  CD1 LEU A 746      64.580  53.650  64.180  1.00  0.00           C
ATOM   2547 HD11 LEU A 746      64.820  52.590  64.370  1.00  0.00           H
ATOM   2548 HD12 LEU A 746      64.970  54.200  65.070  1.00  0.00           H
ATOM   2549 HD13 LEU A 746      65.150  54.050  63.320  1.00  0.00           H
ATOM   2550  CD2 LEU A 746      62.720  53.340  62.580  1.00  0.00           C
ATOM   2551 HD21 LEU A 746      61.670  53.620  62.370  1.00  0.00           H
ATOM   2552 HD22 LEU A 746      63.020  52.260  62.560  1.00  0.00           H
ATOM   2553 HD23 LEU A 746      63.330  53.760  61.750  1.00  0.00           H
ATOM   2554  C   LEU A 746      62.980  54.850  66.960  1.00  0.00           C
ATOM   2555  O   LEU A 746      63.480  54.340  67.980  1.00  0.00           O
ATOM   2556  N   GLY A 747      63.390  56.040  66.480  1.00  0.00           N
ATOM   2557  HN  GLY A 747      62.990  56.300  65.610  1.00  0.00           H
ATOM   2558  CA  GLY A 747      64.380  56.880  67.140  1.00  0.00           C
ATOM   2559  HA1 GLY A 747      64.380  57.770  66.510  1.00  0.00           H
ATOM   2560  HA2 GLY A 747      65.340  56.390  67.230  1.00  0.00           H
ATOM   2561  C   GLY A 747      64.070  57.290  68.630  1.00  0.00           C
ATOM   2562  O   GLY A 747      64.930  57.300  69.460  1.00  0.00           O
ATOM   2563  N   GLU A 748      62.850  57.670  68.910  1.00  0.00           N
ATOM   2564  HN  GLU A 748      62.270  57.810  68.120  1.00  0.00           H
ATOM   2565  CA  GLU A 748      62.260  57.960  70.200  1.00  0.00           C
ATOM   2566  HA  GLU A 748      62.930  58.610  70.740  1.00  0.00           H
ATOM   2567  CB  GLU A 748      60.870  58.600  70.060  1.00  0.00           C
ATOM   2568  HB1 GLU A 748      60.280  57.910  69.420  1.00  0.00           H
ATOM   2569  HB2 GLU A 748      61.000  59.630  69.680  1.00  0.00           H
ATOM   2570  CG  GLU A 748      59.990  58.570  71.390  1.00  0.00           C
ATOM   2571  HG1 GLU A 748      60.630  58.750  72.290  1.00  0.00           H
ATOM   2572  HG2 GLU A 748      59.520  57.560  71.450  1.00  0.00           H
ATOM   2573  CD  GLU A 748      58.920  59.560  71.360  1.00  0.00           C
ATOM   2574  OE1 GLU A 748      58.900  60.460  72.310  1.00  0.00           O
ATOM   2575  OE2 GLU A 748      58.010  59.500  70.510  1.00  0.00           O
ATOM   2576  C   GLU A 748      62.100  56.660  70.990  1.00  0.00           C
ATOM   2577  O   GLU A 748      62.490  56.520  72.160  1.00  0.00           O
ATOM   2578  N   THR A 749      61.630  55.640  70.280  1.00  0.00           N
ATOM   2579  HN  THR A 749      61.500  55.790  69.300  1.00  0.00           H
ATOM   2580  CA  THR A 749      61.180  54.370  70.930  1.00  0.00           C
ATOM   2581  HA  THR A 749      60.440  54.730  71.630  1.00  0.00           H
ATOM   2582  CB  THR A 749      60.360  53.480  69.930  1.00  0.00           C
ATOM   2583  HB  THR A 749      61.050  53.240  69.090  1.00  0.00           H
ATOM   2584  OG1 THR A 749      59.240  54.240  69.630  1.00  0.00           O
ATOM   2585  HG1 THR A 749      59.600  54.970  69.140  1.00  0.00           H
ATOM   2586  CG2 THR A 749      59.840  52.170  70.460  1.00  0.00           C
ATOM   2587 HG21 THR A 749      59.470  51.710  69.520  1.00  0.00           H
ATOM   2588 HG22 THR A 749      58.920  52.140  71.080  1.00  0.00           H
ATOM   2589 HG23 THR A 749      60.530  51.510  71.030  1.00  0.00           H
ATOM   2590  C   THR A 749      62.260  53.570  71.570  1.00  0.00           C
ATOM   2591  O   THR A 749      62.140  53.040  72.670  1.00  0.00           O
ATOM   2592  N   TYR A 750      63.410  53.480  70.940  1.00  0.00           N
ATOM   2593  HN  TYR A 750      63.570  53.970  70.090  1.00  0.00           H
ATOM   2594  CA  TYR A 750      64.560  52.620  71.220  1.00  0.00           C
ATOM   2595  HA  TYR A 750      64.300  51.770  71.840  1.00  0.00           H
ATOM   2596  CB  TYR A 750      65.110  52.120  69.870  1.00  0.00           C
ATOM   2597  HB1 TYR A 750      66.130  51.660  69.930  1.00  0.00           H
ATOM   2598  HB2 TYR A 750      65.250  52.980  69.190  1.00  0.00           H
ATOM   2599  CG  TYR A 750      64.200  51.210  69.120  1.00  0.00           C
ATOM   2600  CD1 TYR A 750      64.560  51.050  67.760  1.00  0.00           C
ATOM   2601  HD1 TYR A 750      65.460  51.540  67.410  1.00  0.00           H
ATOM   2602  CE1 TYR A 750      63.720  50.400  66.870  1.00  0.00           C
ATOM   2603  HE1 TYR A 750      64.050  50.250  65.850  1.00  0.00           H
ATOM   2604  CZ  TYR A 750      62.570  49.690  67.290  1.00  0.00           C
ATOM   2605  OH  TYR A 750      61.860  48.890  66.470  1.00  0.00           O
ATOM   2606  HH  TYR A 750      61.170  48.410  66.940  1.00  0.00           H
ATOM   2607  CD2 TYR A 750      63.120  50.530  69.610  1.00  0.00           C
ATOM   2608  HD2 TYR A 750      62.850  50.600  70.650  1.00  0.00           H
ATOM   2609  CE2 TYR A 750      62.290  49.770  68.700  1.00  0.00           C
ATOM   2610  HE2 TYR A 750      61.420  49.270  69.090  1.00  0.00           H
ATOM   2611  C   TYR A 750      65.690  53.250  71.960  1.00  0.00           C
ATOM   2612  O   TYR A 750      65.900  54.480  71.840  1.00  0.00           O
ATOM   2613  N   ALA A 751      66.250  52.490  72.940  1.00  0.00           N
ATOM   2614  HN  ALA A 751      65.970  51.570  73.180  1.00  0.00           H
ATOM   2615  CA  ALA A 751      67.300  53.030  73.800  1.00  0.00           C
ATOM   2616  HA  ALA A 751      66.950  53.970  74.200  1.00  0.00           H
ATOM   2617  CB  ALA A 751      67.250  52.000  74.990  1.00  0.00           C
ATOM   2618  HB1 ALA A 751      67.790  51.050  74.800  1.00  0.00           H
ATOM   2619  HB2 ALA A 751      66.200  51.770  75.240  1.00  0.00           H
ATOM   2620  HB3 ALA A 751      67.830  52.390  75.850  1.00  0.00           H
ATOM   2621  C   ALA A 751      68.640  53.190  73.100  1.00  0.00           C
ATOM   2622  O   ALA A 751      69.190  52.270  72.440  1.00  0.00           O
ATOM   2623  N   PHE A 752      69.300  54.370  73.350  1.00  0.00           N
ATOM   2624  HN  PHE A 752      68.870  55.080  73.910  1.00  0.00           H
ATOM   2625  CA  PHE A 752      70.540  54.690  72.630  1.00  0.00           C
ATOM   2626  HA  PHE A 752      70.740  53.920  71.890  1.00  0.00           H
ATOM   2627  CB  PHE A 752      70.420  56.110  71.910  1.00  0.00           C
ATOM   2628  HB1 PHE A 752      70.280  56.790  72.790  1.00  0.00           H
ATOM   2629  HB2 PHE A 752      69.490  56.190  71.300  1.00  0.00           H
ATOM   2630  CG  PHE A 752      71.640  56.430  71.130  1.00  0.00           C
ATOM   2631  CD1 PHE A 752      72.570  57.330  71.700  1.00  0.00           C
ATOM   2632  HD1 PHE A 752      72.320  57.790  72.650  1.00  0.00           H
ATOM   2633  CE1 PHE A 752      73.810  57.560  71.060  1.00  0.00           C
ATOM   2634  HE1 PHE A 752      74.640  58.080  71.520  1.00  0.00           H
ATOM   2635  CZ  PHE A 752      74.050  56.950  69.850  1.00  0.00           C
ATOM   2636  HZ  PHE A 752      74.940  57.240  69.300  1.00  0.00           H
ATOM   2637  CD2 PHE A 752      71.880  55.850  69.850  1.00  0.00           C
ATOM   2638  HD2 PHE A 752      71.110  55.170  69.540  1.00  0.00           H
ATOM   2639  CE2 PHE A 752      73.080  56.090  69.240  1.00  0.00           C
ATOM   2640  HE2 PHE A 752      73.220  55.800  68.210  1.00  0.00           H
ATOM   2641  C   PHE A 752      71.720  54.600  73.560  1.00  0.00           C
ATOM   2642  O   PHE A 752      71.640  55.100  74.680  1.00  0.00           O
ATOM   2643  N   PRO A 822      72.870  54.000  73.180  1.00  0.00           N
ATOM   2644  CD  PRO A 822      74.120  54.300  73.830  1.00  0.00           C
ATOM   2645  HD1 PRO A 822      74.200  53.520  74.620  1.00  0.00           H
ATOM   2646  HD2 PRO A 822      74.140  55.240  74.410  1.00  0.00           H
ATOM   2647  CA  PRO A 822      73.160  53.290  71.970  1.00  0.00           C
ATOM   2648  HA  PRO A 822      72.890  53.830  71.070  1.00  0.00           H
ATOM   2649  CB  PRO A 822      74.700  53.060  71.840  1.00  0.00           C
ATOM   2650  HB1 PRO A 822      75.060  53.150  70.790  1.00  0.00           H
ATOM   2651  HB2 PRO A 822      74.950  52.100  72.340  1.00  0.00           H
ATOM   2652  CG  PRO A 822      75.190  54.240  72.710  1.00  0.00           C
ATOM   2653  HG1 PRO A 822      76.280  54.210  72.890  1.00  0.00           H
ATOM   2654  HG2 PRO A 822      75.110  55.200  72.160  1.00  0.00           H
ATOM   2655  C   PRO A 822      72.470  51.980  71.860  1.00  0.00           C
ATOM   2656  O   PRO A 822      72.100  51.640  70.740  1.00  0.00           O
ATOM   2657  N   ASP A 823      72.280  51.370  73.080  1.00  0.00           N
ATOM   2658  HN  ASP A 823      72.590  51.980  73.800  1.00  0.00           H
ATOM   2659  CA  ASP A 823      72.020  49.990  73.410  1.00  0.00           C
ATOM   2660  HA  ASP A 823      72.980  49.490  73.330  1.00  0.00           H
ATOM   2661  CB  ASP A 823      71.410  49.970  74.830  1.00  0.00           C
ATOM   2662  HB1 ASP A 823      71.210  48.930  75.170  1.00  0.00           H
ATOM   2663  HB2 ASP A 823      70.410  50.460  74.830  1.00  0.00           H
ATOM   2664  CG  ASP A 823      72.330  50.470  75.910  1.00  0.00           C
ATOM   2665  OD1 ASP A 823      72.240  50.060  77.080  1.00  0.00           O
ATOM   2666  OD2 ASP A 823      73.140  51.370  75.620  1.00  0.00           O
ATOM   2667  C   ASP A 823      71.180  49.100  72.460  1.00  0.00           C
ATOM   2668  O   ASP A 823      71.600  48.040  72.120  1.00  0.00           O
ATOM   2669  N   VAL A 824      69.990  49.550  72.030  1.00  0.00           N
ATOM   2670  HN  VAL A 824      69.660  50.450  72.270  1.00  0.00           H
ATOM   2671  CA  VAL A 824      69.110  48.880  71.090  1.00  0.00           C
ATOM   2672  HA  VAL A 824      69.580  47.900  71.000  1.00  0.00           H
ATOM   2673  CB  VAL A 824      67.740  48.940  71.670  1.00  0.00           C
ATOM   2674  HB  VAL A 824      67.410  49.980  71.870  1.00  0.00           H
ATOM   2675  CG1 VAL A 824      66.790  48.420  70.540  1.00  0.00           C
ATOM   2676 HG11 VAL A 824      65.850  47.960  70.910  1.00  0.00           H
ATOM   2677 HG12 VAL A 824      67.340  47.640  69.950  1.00  0.00           H
ATOM   2678 HG13 VAL A 824      66.530  49.320  69.930  1.00  0.00           H
ATOM   2679  CG2 VAL A 824      67.600  48.050  72.940  1.00  0.00           C
ATOM   2680 HG21 VAL A 824      68.360  48.270  73.720  1.00  0.00           H
ATOM   2681 HG22 VAL A 824      67.590  46.960  72.710  1.00  0.00           H
ATOM   2682 HG23 VAL A 824      66.600  48.180  73.400  1.00  0.00           H
ATOM   2683  C   VAL A 824      69.130  49.660  69.740  1.00  0.00           C
ATOM   2684  O   VAL A 824      69.300  49.090  68.670  1.00  0.00           O
ATOM   2685  N   LEU A 825      68.880  50.970  69.780  1.00  0.00           N
ATOM   2686  HN  LEU A 825      68.760  51.380  70.680  1.00  0.00           H
ATOM   2687  CA  LEU A 825      68.590  51.890  68.720  1.00  0.00           C
ATOM   2688  HA  LEU A 825      67.720  51.400  68.300  1.00  0.00           H
ATOM   2689  CB  LEU A 825      68.410  53.370  69.090  1.00  0.00           C
ATOM   2690  HB1 LEU A 825      69.270  53.720  69.700  1.00  0.00           H
ATOM   2691  HB2 LEU A 825      67.420  53.480  69.580  1.00  0.00           H
ATOM   2692  CG  LEU A 825      68.290  54.360  67.860  1.00  0.00           C
ATOM   2693  HG  LEU A 825      69.210  54.450  67.250  1.00  0.00           H
ATOM   2694  CD1 LEU A 825      67.200  53.900  66.820  1.00  0.00           C
ATOM   2695 HD11 LEU A 825      67.290  54.570  65.940  1.00  0.00           H
ATOM   2696 HD12 LEU A 825      66.210  54.110  67.240  1.00  0.00           H
ATOM   2697 HD13 LEU A 825      67.320  52.850  66.490  1.00  0.00           H
ATOM   2698  CD2 LEU A 825      68.000  55.810  68.380  1.00  0.00           C
ATOM   2699 HD21 LEU A 825      68.130  56.550  67.570  1.00  0.00           H
ATOM   2700 HD22 LEU A 825      68.690  56.120  69.200  1.00  0.00           H
ATOM   2701 HD23 LEU A 825      66.970  55.800  68.790  1.00  0.00           H
ATOM   2702  C   LEU A 825      69.710  51.850  67.690  1.00  0.00           C
ATOM   2703  O   LEU A 825      69.480  51.730  66.540  1.00  0.00           O
ATOM   2704  N   PHE A 826      71.010  51.750  68.120  1.00  0.00           N
ATOM   2705  HN  PHE A 826      71.330  51.830  69.060  1.00  0.00           H
ATOM   2706  CA  PHE A 826      72.110  51.810  67.130  1.00  0.00           C
ATOM   2707  HA  PHE A 826      71.960  52.720  66.550  1.00  0.00           H
ATOM   2708  CB  PHE A 826      73.440  52.000  67.880  1.00  0.00           C
ATOM   2709  HB1 PHE A 826      73.630  51.170  68.580  1.00  0.00           H
ATOM   2710  HB2 PHE A 826      73.350  52.900  68.520  1.00  0.00           H
ATOM   2711  CG  PHE A 826      74.680  52.140  66.950  1.00  0.00           C
ATOM   2712  CD1 PHE A 826      75.120  53.440  66.490  1.00  0.00           C
ATOM   2713  HD1 PHE A 826      74.520  54.300  66.780  1.00  0.00           H
ATOM   2714  CE1 PHE A 826      76.250  53.560  65.730  1.00  0.00           C
ATOM   2715  HE1 PHE A 826      76.420  54.550  65.320  1.00  0.00           H
ATOM   2716  CZ  PHE A 826      76.970  52.510  65.310  1.00  0.00           C
ATOM   2717  HZ  PHE A 826      77.830  52.640  64.660  1.00  0.00           H
ATOM   2718  CD2 PHE A 826      75.430  51.030  66.480  1.00  0.00           C
ATOM   2719  HD2 PHE A 826      75.260  50.010  66.780  1.00  0.00           H
ATOM   2720  CE2 PHE A 826      76.530  51.240  65.670  1.00  0.00           C
ATOM   2721  HE2 PHE A 826      76.980  50.370  65.220  1.00  0.00           H
ATOM   2722  C   PHE A 826      72.110  50.660  66.120  1.00  0.00           C
ATOM   2723  O   PHE A 826      72.220  50.850  64.880  1.00  0.00           O
ATOM   2724  N   TRP A 827      71.940  49.400  66.600  1.00  0.00           N
ATOM   2725  HN  TRP A 827      71.780  49.230  67.570  1.00  0.00           H
ATOM   2726  CA  TRP A 827      71.750  48.230  65.810  1.00  0.00           C
ATOM   2727  HA  TRP A 827      72.600  48.020  65.190  1.00  0.00           H
ATOM   2728  CB  TRP A 827      71.830  47.040  66.760  1.00  0.00           C
ATOM   2729  HB1 TRP A 827      71.950  46.150  66.090  1.00  0.00           H
ATOM   2730  HB2 TRP A 827      70.870  46.860  67.290  1.00  0.00           H
ATOM   2731  CG  TRP A 827      72.970  47.120  67.760  1.00  0.00           C
ATOM   2732  CD1 TRP A 827      72.860  47.460  69.060  1.00  0.00           C
ATOM   2733  HD1 TRP A 827      71.900  47.600  69.540  1.00  0.00           H
ATOM   2734  NE1 TRP A 827      74.120  47.560  69.590  1.00  0.00           N
ATOM   2735  HE1 TRP A 827      74.290  47.830  70.520  1.00  0.00           H
ATOM   2736  CE2 TRP A 827      75.110  47.170  68.680  1.00  0.00           C
ATOM   2737  CD2 TRP A 827      74.380  46.880  67.500  1.00  0.00           C
ATOM   2738  CE3 TRP A 827      75.130  46.520  66.310  1.00  0.00           C
ATOM   2739  HE3 TRP A 827      74.610  46.410  65.370  1.00  0.00           H
ATOM   2740  CZ3 TRP A 827      76.490  46.390  66.470  1.00  0.00           C
ATOM   2741  HZ3 TRP A 827      77.110  46.120  65.630  1.00  0.00           H
ATOM   2742  CZ2 TRP A 827      76.490  47.040  68.760  1.00  0.00           C
ATOM   2743  HZ2 TRP A 827      76.990  47.100  69.720  1.00  0.00           H
ATOM   2744  CH2 TRP A 827      77.170  46.600  67.630  1.00  0.00           C
ATOM   2745  HH2 TRP A 827      78.240  46.470  67.620  1.00  0.00           H
ATOM   2746  C   TRP A 827      70.530  48.250  64.940  1.00  0.00           C
ATOM   2747  O   TRP A 827      70.620  48.060  63.720  1.00  0.00           O
ATOM   2748  N   CYS A 828      69.410  48.670  65.520  1.00  0.00           N
ATOM   2749  HN  CYS A 828      69.300  48.960  66.470  1.00  0.00           H
ATOM   2750  CA  CYS A 828      68.170  48.750  64.800  1.00  0.00           C
ATOM   2751  HA  CYS A 828      68.000  47.810  64.290  1.00  0.00           H
ATOM   2752  CB  CYS A 828      67.110  49.200  65.780  1.00  0.00           C
ATOM   2753  HB1 CYS A 828      66.220  49.380  65.130  1.00  0.00           H
ATOM   2754  HB2 CYS A 828      67.300  50.230  66.140  1.00  0.00           H
ATOM   2755  SG  CYS A 828      66.620  48.040  67.110  1.00  0.00           S
ATOM   2756  HG1 CYS A 828      66.170  47.060  66.340  1.00  0.00           H
ATOM   2757  C   CYS A 828      68.080  49.690  63.570  1.00  0.00           C
ATOM   2758  O   CYS A 828      67.720  49.310  62.460  1.00  0.00           O
ATOM   2759  N   VAL A 829      68.430  50.950  63.770  1.00  0.00           N
ATOM   2760  HN  VAL A 829      68.610  51.340  64.670  1.00  0.00           H
ATOM   2761  CA  VAL A 829      68.470  51.930  62.660  1.00  0.00           C
ATOM   2762  HA  VAL A 829      67.520  51.730  62.210  1.00  0.00           H
ATOM   2763  CB  VAL A 829      68.470  53.340  63.180  1.00  0.00           C
ATOM   2764  HB  VAL A 829      67.760  53.330  64.040  1.00  0.00           H
ATOM   2765  CG1 VAL A 829      69.780  53.700  63.780  1.00  0.00           C
ATOM   2766 HG11 VAL A 829      70.430  54.050  62.940  1.00  0.00           H
ATOM   2767 HG12 VAL A 829      70.210  52.800  64.250  1.00  0.00           H
ATOM   2768 HG13 VAL A 829      69.680  54.490  64.560  1.00  0.00           H
ATOM   2769  CG2 VAL A 829      67.930  54.280  62.140  1.00  0.00           C
ATOM   2770 HG21 VAL A 829      68.610  54.280  61.270  1.00  0.00           H
ATOM   2771 HG22 VAL A 829      67.850  55.320  62.500  1.00  0.00           H
ATOM   2772 HG23 VAL A 829      66.960  53.910  61.760  1.00  0.00           H
ATOM   2773  C   VAL A 829      69.380  51.460  61.410  1.00  0.00           C
ATOM   2774  O   VAL A 829      69.060  51.510  60.250  1.00  0.00           O
ATOM   2775  N   ILE A 830      70.590  50.960  61.790  1.00  0.00           N
ATOM   2776  HN  ILE A 830      70.850  50.910  62.740  1.00  0.00           H
ATOM   2777  CA  ILE A 830      71.570  50.370  60.860  1.00  0.00           C
ATOM   2778  HA  ILE A 830      71.600  51.090  60.040  1.00  0.00           H
ATOM   2779  CB  ILE A 830      72.860  50.100  61.580  1.00  0.00           C
ATOM   2780  HB  ILE A 830      72.560  49.630  62.550  1.00  0.00           H
ATOM   2781  CG2 ILE A 830      73.730  49.030  60.870  1.00  0.00           C
ATOM   2782 HG21 ILE A 830      74.030  49.420  59.870  1.00  0.00           H
ATOM   2783 HG22 ILE A 830      73.150  48.090  60.770  1.00  0.00           H
ATOM   2784 HG23 ILE A 830      74.600  48.760  61.510  1.00  0.00           H
ATOM   2785  CG1 ILE A 830      73.560  51.410  61.800  1.00  0.00           C
ATOM   2786 HG11 ILE A 830      72.810  52.160  62.140  1.00  0.00           H
ATOM   2787 HG12 ILE A 830      73.960  51.810  60.850  1.00  0.00           H
ATOM   2788  CD  ILE A 830      74.800  51.570  62.730  1.00  0.00           C
ATOM   2789  HD1 ILE A 830      75.610  50.840  62.520  1.00  0.00           H
ATOM   2790  HD2 ILE A 830      74.480  51.410  63.780  1.00  0.00           H
ATOM   2791  HD3 ILE A 830      75.230  52.590  62.700  1.00  0.00           H
ATOM   2792  C   ILE A 830      70.970  49.270  60.070  1.00  0.00           C
ATOM   2793  O   ILE A 830      70.820  49.260  58.820  1.00  0.00           O
ATOM   2794  N   LEU A 831      70.340  48.360  60.900  1.00  0.00           N
ATOM   2795  HN  LEU A 831      70.450  48.460  61.890  1.00  0.00           H
ATOM   2796  CA  LEU A 831      69.500  47.320  60.280  1.00  0.00           C
ATOM   2797  HA  LEU A 831      70.180  46.730  59.680  1.00  0.00           H
ATOM   2798  CB  LEU A 831      68.860  46.420  61.370  1.00  0.00           C
ATOM   2799  HB1 LEU A 831      68.220  47.040  62.050  1.00  0.00           H
ATOM   2800  HB2 LEU A 831      69.580  45.910  62.050  1.00  0.00           H
ATOM   2801  CG  LEU A 831      67.980  45.140  60.990  1.00  0.00           C
ATOM   2802  HG  LEU A 831      67.150  45.470  60.350  1.00  0.00           H
ATOM   2803  CD1 LEU A 831      68.760  44.120  60.170  1.00  0.00           C
ATOM   2804 HD11 LEU A 831      68.070  43.360  59.760  1.00  0.00           H
ATOM   2805 HD12 LEU A 831      69.640  43.610  60.610  1.00  0.00           H
ATOM   2806 HD13 LEU A 831      69.070  44.700  59.280  1.00  0.00           H
ATOM   2807  CD2 LEU A 831      67.510  44.540  62.280  1.00  0.00           C
ATOM   2808 HD21 LEU A 831      66.820  45.240  62.790  1.00  0.00           H
ATOM   2809 HD22 LEU A 831      68.310  44.330  63.030  1.00  0.00           H
ATOM   2810 HD23 LEU A 831      66.980  43.590  62.090  1.00  0.00           H
ATOM   2811  C   LEU A 831      68.360  47.720  59.280  1.00  0.00           C
ATOM   2812  O   LEU A 831      68.230  47.160  58.190  1.00  0.00           O
ATOM   2813  N   PHE A 832      67.570  48.710  59.560  1.00  0.00           N
ATOM   2814  HN  PHE A 832      67.710  49.140  60.450  1.00  0.00           H
ATOM   2815  CA  PHE A 832      66.580  49.400  58.780  1.00  0.00           C
ATOM   2816  HA  PHE A 832      65.860  48.650  58.490  1.00  0.00           H
ATOM   2817  CB  PHE A 832      65.700  50.260  59.750  1.00  0.00           C
ATOM   2818  HB1 PHE A 832      66.240  50.550  60.670  1.00  0.00           H
ATOM   2819  HB2 PHE A 832      64.900  49.570  60.100  1.00  0.00           H
ATOM   2820  CG  PHE A 832      65.060  51.530  59.140  1.00  0.00           C
ATOM   2821  CD1 PHE A 832      63.700  51.550  58.870  1.00  0.00           C
ATOM   2822  HD1 PHE A 832      63.160  50.620  58.850  1.00  0.00           H
ATOM   2823  CE1 PHE A 832      63.070  52.790  58.540  1.00  0.00           C
ATOM   2824  HE1 PHE A 832      62.060  52.810  58.120  1.00  0.00           H
ATOM   2825  CZ  PHE A 832      63.850  53.920  58.300  1.00  0.00           C
ATOM   2826  HZ  PHE A 832      63.400  54.840  57.950  1.00  0.00           H
ATOM   2827  CD2 PHE A 832      65.820  52.760  59.130  1.00  0.00           C
ATOM   2828  HD2 PHE A 832      66.870  52.740  59.390  1.00  0.00           H
ATOM   2829  CE2 PHE A 832      65.170  53.940  58.750  1.00  0.00           C
ATOM   2830  HE2 PHE A 832      65.730  54.840  58.550  1.00  0.00           H
ATOM   2831  C   PHE A 832      67.200  50.090  57.560  1.00  0.00           C
ATOM   2832  O   PHE A 832      66.540  50.000  56.460  1.00  0.00           O
ATOM   2833  N   PHE A 833      68.290  50.880  57.610  1.00  0.00           N
ATOM   2834  HN  PHE A 833      68.740  51.020  58.480  1.00  0.00           H
ATOM   2835  CA  PHE A 833      68.960  51.450  56.410  1.00  0.00           C
ATOM   2836  HA  PHE A 833      68.170  51.940  55.860  1.00  0.00           H
ATOM   2837  CB  PHE A 833      70.180  52.400  56.710  1.00  0.00           C
ATOM   2838  HB1 PHE A 833      70.840  52.460  55.820  1.00  0.00           H
ATOM   2839  HB2 PHE A 833      70.750  51.990  57.570  1.00  0.00           H
ATOM   2840  CG  PHE A 833      69.720  53.840  57.090  1.00  0.00           C
ATOM   2841  CD1 PHE A 833      69.250  54.690  55.990  1.00  0.00           C
ATOM   2842  HD1 PHE A 833      69.290  54.420  54.940  1.00  0.00           H
ATOM   2843  CE1 PHE A 833      68.620  55.880  56.240  1.00  0.00           C
ATOM   2844  HE1 PHE A 833      68.180  56.440  55.430  1.00  0.00           H
ATOM   2845  CZ  PHE A 833      68.450  56.350  57.490  1.00  0.00           C
ATOM   2846  HZ  PHE A 833      67.890  57.230  57.710  1.00  0.00           H
ATOM   2847  CD2 PHE A 833      69.630  54.430  58.400  1.00  0.00           C
ATOM   2848  HD2 PHE A 833      70.000  53.750  59.160  1.00  0.00           H
ATOM   2849  CE2 PHE A 833      68.800  55.540  58.600  1.00  0.00           C
ATOM   2850  HE2 PHE A 833      68.550  55.930  59.580  1.00  0.00           H
ATOM   2851  C   PHE A 833      69.400  50.270  55.480  1.00  0.00           C
ATOM   2852  O   PHE A 833      69.230  50.190  54.240  1.00  0.00           O
ATOM   2853  N   THR A 834      70.040  49.240  56.130  1.00  0.00           N
ATOM   2854  HN  THR A 834      70.340  49.480  57.060  1.00  0.00           H
ATOM   2855  CA  THR A 834      70.630  48.050  55.540  1.00  0.00           C
ATOM   2856  HA  THR A 834      71.350  48.300  54.770  1.00  0.00           H
ATOM   2857  CB  THR A 834      71.430  47.210  56.460  1.00  0.00           C
ATOM   2858  HB  THR A 834      70.810  46.780  57.290  1.00  0.00           H
ATOM   2859  OG1 THR A 834      72.490  47.930  57.030  1.00  0.00           O
ATOM   2860  HG1 THR A 834      72.080  48.620  57.560  1.00  0.00           H
ATOM   2861  CG2 THR A 834      72.100  45.960  55.810  1.00  0.00           C
ATOM   2862 HG21 THR A 834      72.940  46.300  55.170  1.00  0.00           H
ATOM   2863 HG22 THR A 834      71.410  45.220  55.340  1.00  0.00           H
ATOM   2864 HG23 THR A 834      72.690  45.490  56.620  1.00  0.00           H
ATOM   2865  C   THR A 834      69.590  47.230  54.850  1.00  0.00           C
ATOM   2866  O   THR A 834      69.680  46.760  53.710  1.00  0.00           O
ATOM   2867  N   THR A 835      68.420  47.070  55.480  1.00  0.00           N
ATOM   2868  HN  THR A 835      68.270  47.590  56.310  1.00  0.00           H
ATOM   2869  CA  THR A 835      67.340  46.280  54.810  1.00  0.00           C
ATOM   2870  HA  THR A 835      67.700  45.280  54.630  1.00  0.00           H
ATOM   2871  CB  THR A 835      66.220  46.090  55.860  1.00  0.00           C
ATOM   2872  HB  THR A 835      65.840  47.090  56.160  1.00  0.00           H
ATOM   2873  OG1 THR A 835      66.590  45.410  57.100  1.00  0.00           O
ATOM   2874  HG1 THR A 835      67.200  46.060  57.470  1.00  0.00           H
ATOM   2875  CG2 THR A 835      65.050  45.280  55.340  1.00  0.00           C
ATOM   2876 HG21 THR A 835      64.320  45.040  56.140  1.00  0.00           H
ATOM   2877 HG22 THR A 835      65.310  44.240  55.040  1.00  0.00           H
ATOM   2878 HG23 THR A 835      64.500  45.730  54.490  1.00  0.00           H
ATOM   2879  C   THR A 835      66.840  46.890  53.530  1.00  0.00           C
ATOM   2880  O   THR A 835      66.500  46.220  52.580  1.00  0.00           O
ATOM   2881  N   PHE A 836      66.810  48.280  53.540  1.00  0.00           N
ATOM   2882  HN  PHE A 836      66.850  48.730  54.430  1.00  0.00           H
ATOM   2883  CA  PHE A 836      66.360  49.090  52.400  1.00  0.00           C
ATOM   2884  HA  PHE A 836      65.480  48.540  52.170  1.00  0.00           H
ATOM   2885  CB  PHE A 836      66.100  50.580  52.690  1.00  0.00           C
ATOM   2886  HB1 PHE A 836      66.860  51.000  53.380  1.00  0.00           H
ATOM   2887  HB2 PHE A 836      65.170  50.680  53.280  1.00  0.00           H
ATOM   2888  CG  PHE A 836      66.050  51.480  51.470  1.00  0.00           C
ATOM   2889  CD1 PHE A 836      65.380  51.110  50.260  1.00  0.00           C
ATOM   2890  HD1 PHE A 836      64.900  50.140  50.240  1.00  0.00           H
ATOM   2891  CE1 PHE A 836      65.310  51.930  49.180  1.00  0.00           C
ATOM   2892  HE1 PHE A 836      65.010  51.500  48.230  1.00  0.00           H
ATOM   2893  CZ  PHE A 836      65.980  53.160  49.260  1.00  0.00           C
ATOM   2894  HZ  PHE A 836      65.850  53.860  48.440  1.00  0.00           H
ATOM   2895  CD2 PHE A 836      66.610  52.730  51.530  1.00  0.00           C
ATOM   2896  HD2 PHE A 836      67.270  52.980  52.350  1.00  0.00           H
ATOM   2897  CE2 PHE A 836      66.620  53.590  50.420  1.00  0.00           C
ATOM   2898  HE2 PHE A 836      67.110  54.560  50.420  1.00  0.00           H
ATOM   2899  C   PHE A 836      67.350  48.840  51.200  1.00  0.00           C
ATOM   2900  O   PHE A 836      66.950  48.670  50.040  1.00  0.00           O
ATOM   2901  N   PHE A 837      68.650  48.940  51.480  1.00  0.00           N
ATOM   2902  HN  PHE A 837      68.820  49.140  52.440  1.00  0.00           H
ATOM   2903  CA  PHE A 837      69.770  48.750  50.530  1.00  0.00           C
ATOM   2904  HA  PHE A 837      69.600  49.390  49.670  1.00  0.00           H
ATOM   2905  CB  PHE A 837      71.060  49.390  51.210  1.00  0.00           C
ATOM   2906  HB1 PHE A 837      71.350  48.810  52.110  1.00  0.00           H
ATOM   2907  HB2 PHE A 837      70.810  50.420  51.530  1.00  0.00           H
ATOM   2908  CG  PHE A 837      72.260  49.330  50.270  1.00  0.00           C
ATOM   2909  CD1 PHE A 837      73.510  49.340  50.870  1.00  0.00           C
ATOM   2910  HD1 PHE A 837      73.700  49.370  51.930  1.00  0.00           H
ATOM   2911  CE1 PHE A 837      74.640  49.300  50.110  1.00  0.00           C
ATOM   2912  HE1 PHE A 837      75.610  49.290  50.590  1.00  0.00           H
ATOM   2913  CZ  PHE A 837      74.570  49.320  48.690  1.00  0.00           C
ATOM   2914  HZ  PHE A 837      75.460  49.320  48.080  1.00  0.00           H
ATOM   2915  CD2 PHE A 837      72.130  49.360  48.890  1.00  0.00           C
ATOM   2916  HD2 PHE A 837      71.220  49.170  48.350  1.00  0.00           H
ATOM   2917  CE2 PHE A 837      73.290  49.290  48.110  1.00  0.00           C
ATOM   2918  HE2 PHE A 837      73.250  49.480  47.040  1.00  0.00           H
ATOM   2919  C   PHE A 837      69.840  47.330  50.030  1.00  0.00           C
ATOM   2920  O   PHE A 837      69.860  46.980  48.910  1.00  0.00           O
ATOM   2921  N   LEU A 838      69.870  46.320  50.980  1.00  0.00           N
ATOM   2922  HN  LEU A 838      69.860  46.570  51.950  1.00  0.00           H
ATOM   2923  CA  LEU A 838      69.780  44.880  50.650  1.00  0.00           C
ATOM   2924  HA  LEU A 838      70.680  44.800  50.050  1.00  0.00           H
ATOM   2925  CB  LEU A 838      69.840  44.010  51.930  1.00  0.00           C
ATOM   2926  HB1 LEU A 838      68.840  44.210  52.390  1.00  0.00           H
ATOM   2927  HB2 LEU A 838      70.580  44.440  52.640  1.00  0.00           H
ATOM   2928  CG  LEU A 838      70.090  42.510  51.720  1.00  0.00           C
ATOM   2929  HG  LEU A 838      69.160  42.000  51.390  1.00  0.00           H
ATOM   2930  CD1 LEU A 838      71.250  42.010  50.790  1.00  0.00           C
ATOM   2931 HD11 LEU A 838      72.220  42.360  51.200  1.00  0.00           H
ATOM   2932 HD12 LEU A 838      71.100  42.350  49.740  1.00  0.00           H
ATOM   2933 HD13 LEU A 838      71.210  40.900  50.850  1.00  0.00           H
ATOM   2934  CD2 LEU A 838      70.450  41.880  53.070  1.00  0.00           C
ATOM   2935 HD21 LEU A 838      69.830  42.320  53.890  1.00  0.00           H
ATOM   2936 HD22 LEU A 838      71.430  42.270  53.420  1.00  0.00           H
ATOM   2937 HD23 LEU A 838      70.470  40.780  53.090  1.00  0.00           H
ATOM   2938  C   LEU A 838      68.620  44.480  49.770  1.00  0.00           C
ATOM   2939  O   LEU A 838      68.820  43.900  48.670  1.00  0.00           O
ATOM   2940  N   SER A 839      67.400  44.850  50.130  1.00  0.00           N
ATOM   2941  HN  SER A 839      67.280  45.350  50.980  1.00  0.00           H
ATOM   2942  CA  SER A 839      66.290  44.550  49.240  1.00  0.00           C
ATOM   2943  HA  SER A 839      66.230  43.520  48.890  1.00  0.00           H
ATOM   2944  CB  SER A 839      64.850  44.890  49.890  1.00  0.00           C
ATOM   2945  HB1 SER A 839      64.540  44.170  50.680  1.00  0.00           H
ATOM   2946  HB2 SER A 839      64.070  44.810  49.080  1.00  0.00           H
ATOM   2947  OG  SER A 839      64.720  46.190  50.470  1.00  0.00           O
ATOM   2948  HG1 SER A 839      65.050  46.130  51.370  1.00  0.00           H
ATOM   2949  C   SER A 839      66.330  45.330  47.850  1.00  0.00           C
ATOM   2950  O   SER A 839      66.150  44.660  46.790  1.00  0.00           O
ATOM   2951  N   SER A 840      66.550  46.670  47.820  1.00  0.00           N
ATOM   2952  HN  SER A 840      66.510  47.220  48.650  1.00  0.00           H
ATOM   2953  CA  SER A 840      66.670  47.370  46.570  1.00  0.00           C
ATOM   2954  HA  SER A 840      65.800  47.040  46.010  1.00  0.00           H
ATOM   2955  CB  SER A 840      66.610  48.970  46.680  1.00  0.00           C
ATOM   2956  HB1 SER A 840      65.600  49.280  47.020  1.00  0.00           H
ATOM   2957  HB2 SER A 840      66.730  49.390  45.650  1.00  0.00           H
ATOM   2958  OG  SER A 840      67.580  49.440  47.590  1.00  0.00           O
ATOM   2959  HG1 SER A 840      67.410  49.150  48.480  1.00  0.00           H
ATOM   2960  C   SER A 840      67.830  46.900  45.600  1.00  0.00           C
ATOM   2961  O   SER A 840      67.700  46.910  44.410  1.00  0.00           O
ATOM   2962  N   PHE A 841      68.990  46.590  46.150  1.00  0.00           N
ATOM   2963  HN  PHE A 841      68.890  46.710  47.140  1.00  0.00           H
ATOM   2964  CA  PHE A 841      70.140  45.970  45.580  1.00  0.00           C
ATOM   2965  HA  PHE A 841      70.370  46.650  44.760  1.00  0.00           H
ATOM   2966  CB  PHE A 841      71.330  46.030  46.600  1.00  0.00           C
ATOM   2967  HB1 PHE A 841      71.030  45.540  47.540  1.00  0.00           H
ATOM   2968  HB2 PHE A 841      71.590  47.080  46.830  1.00  0.00           H
ATOM   2969  CG  PHE A 841      72.530  45.320  46.080  1.00  0.00           C
ATOM   2970  CD1 PHE A 841      72.700  43.980  46.150  1.00  0.00           C
ATOM   2971  HD1 PHE A 841      72.060  43.350  46.760  1.00  0.00           H
ATOM   2972  CE1 PHE A 841      73.700  43.290  45.410  1.00  0.00           C
ATOM   2973  HE1 PHE A 841      73.630  42.220  45.380  1.00  0.00           H
ATOM   2974  CZ  PHE A 841      74.640  43.990  44.640  1.00  0.00           C
ATOM   2975  HZ  PHE A 841      75.450  43.480  44.130  1.00  0.00           H
ATOM   2976  CD2 PHE A 841      73.520  46.010  45.300  1.00  0.00           C
ATOM   2977  HD2 PHE A 841      73.270  47.060  45.150  1.00  0.00           H
ATOM   2978  CE2 PHE A 841      74.590  45.380  44.610  1.00  0.00           C
ATOM   2979  HE2 PHE A 841      75.340  45.930  44.050  1.00  0.00           H
ATOM   2980  C   PHE A 841      69.810  44.590  44.980  1.00  0.00           C
ATOM   2981  O   PHE A 841      70.380  44.290  43.980  1.00  0.00           O
ATOM   2982  N   LEU A 842      68.930  43.760  45.650  1.00  0.00           N
ATOM   2983  HN  LEU A 842      68.690  43.930  46.600  1.00  0.00           H
ATOM   2984  CA  LEU A 842      68.590  42.470  45.040  1.00  0.00           C
ATOM   2985  HA  LEU A 842      69.530  42.110  44.660  1.00  0.00           H
ATOM   2986  CB  LEU A 842      68.150  41.380  46.050  1.00  0.00           C
ATOM   2987  HB1 LEU A 842      68.000  40.470  45.440  1.00  0.00           H
ATOM   2988  HB2 LEU A 842      67.260  41.760  46.600  1.00  0.00           H
ATOM   2989  CG  LEU A 842      69.290  40.890  47.000  1.00  0.00           C
ATOM   2990  HG  LEU A 842      69.810  41.810  47.360  1.00  0.00           H
ATOM   2991  CD1 LEU A 842      68.800  40.140  48.250  1.00  0.00           C
ATOM   2992 HD11 LEU A 842      67.950  39.480  47.960  1.00  0.00           H
ATOM   2993 HD12 LEU A 842      68.430  40.820  49.040  1.00  0.00           H
ATOM   2994 HD13 LEU A 842      69.590  39.570  48.780  1.00  0.00           H
ATOM   2995  CD2 LEU A 842      70.410  40.100  46.260  1.00  0.00           C
ATOM   2996 HD21 LEU A 842      69.990  39.090  46.010  1.00  0.00           H
ATOM   2997 HD22 LEU A 842      71.320  39.980  46.890  1.00  0.00           H
ATOM   2998 HD23 LEU A 842      70.790  40.630  45.360  1.00  0.00           H
ATOM   2999  C   LEU A 842      67.550  42.610  43.970  1.00  0.00           C
ATOM   3000  O   LEU A 842      67.690  41.910  42.930  1.00  0.00           O
ATOM   3001  N   LYS A 843      66.590  43.570  44.030  1.00  0.00           N
ATOM   3002  HN  LYS A 843      66.540  44.150  44.840  1.00  0.00           H
ATOM   3003  CA  LYS A 843      65.660  44.000  43.020  1.00  0.00           C
ATOM   3004  HA  LYS A 843      65.070  43.150  42.710  1.00  0.00           H
ATOM   3005  CB  LYS A 843      64.690  44.980  43.600  1.00  0.00           C
ATOM   3006  HB1 LYS A 843      65.320  45.840  43.940  1.00  0.00           H
ATOM   3007  HB2 LYS A 843      64.180  44.550  44.490  1.00  0.00           H
ATOM   3008  CG  LYS A 843      63.680  45.420  42.510  1.00  0.00           C
ATOM   3009  HG1 LYS A 843      64.120  45.670  41.520  1.00  0.00           H
ATOM   3010  HG2 LYS A 843      63.150  46.310  42.910  1.00  0.00           H
ATOM   3011  CD  LYS A 843      62.550  44.380  42.280  1.00  0.00           C
ATOM   3012  HD1 LYS A 843      61.940  44.080  43.150  1.00  0.00           H
ATOM   3013  HD2 LYS A 843      63.220  43.650  41.780  1.00  0.00           H
ATOM   3014  CE  LYS A 843      61.310  44.720  41.380  1.00  0.00           C
ATOM   3015  HE1 LYS A 843      61.710  45.120  40.410  1.00  0.00           H
ATOM   3016  HE2 LYS A 843      60.770  45.510  41.930  1.00  0.00           H
ATOM   3017  NZ  LYS A 843      60.370  43.680  41.140  1.00  0.00           N
ATOM   3018  HZ1 LYS A 843      60.680  42.880  40.540  1.00  0.00           H
ATOM   3019  HZ2 LYS A 843      59.530  44.100  40.690  1.00  0.00           H
ATOM   3020  HZ3 LYS A 843      60.050  43.280  42.040  1.00  0.00           H
ATOM   3021  C   LYS A 843      66.440  44.440  41.750  1.00  0.00           C
ATOM   3022  O   LYS A 843      66.180  43.920  40.650  1.00  0.00           O
ATOM   3023  N   GLN A 844      67.460  45.260  41.860  1.00  0.00           N
ATOM   3024  HN  GLN A 844      67.630  45.720  42.740  1.00  0.00           H
ATOM   3025  CA  GLN A 844      68.310  45.710  40.800  1.00  0.00           C
ATOM   3026  HA  GLN A 844      67.760  45.690  39.880  1.00  0.00           H
ATOM   3027  CB  GLN A 844      69.000  47.100  41.050  1.00  0.00           C
ATOM   3028  HB1 GLN A 844      69.620  47.280  40.150  1.00  0.00           H
ATOM   3029  HB2 GLN A 844      69.640  46.930  41.950  1.00  0.00           H
ATOM   3030  CG  GLN A 844      68.140  48.330  41.330  1.00  0.00           C
ATOM   3031  HG1 GLN A 844      68.740  49.200  40.970  1.00  0.00           H
ATOM   3032  HG2 GLN A 844      67.850  48.560  42.380  1.00  0.00           H
ATOM   3033  CD  GLN A 844      66.770  48.220  40.610  1.00  0.00           C
ATOM   3034  OE1 GLN A 844      65.670  48.350  41.180  1.00  0.00           O
ATOM   3035  NE2 GLN A 844      66.830  48.200  39.230  1.00  0.00           N
ATOM   3036 HE21 GLN A 844      65.930  48.090  38.810  1.00  0.00           H
ATOM   3037 HE22 GLN A 844      67.670  48.260  38.700  1.00  0.00           H
ATOM   3038  C   GLN A 844      69.470  44.700  40.550  1.00  0.00           C
ATOM   3039  O   GLN A 844      70.340  44.970  39.800  1.00  0.00           O
ATOM   3040  N   PHE A 845      69.370  43.430  41.090  1.00  0.00           N
ATOM   3041  HN  PHE A 845      68.640  43.050  41.650  1.00  0.00           H
ATOM   3042  CA  PHE A 845      70.440  42.530  40.720  1.00  0.00           C
ATOM   3043  HA  PHE A 845      71.390  43.030  40.840  1.00  0.00           H
ATOM   3044  CB  PHE A 845      70.350  41.390  41.810  1.00  0.00           C
ATOM   3045  HB1 PHE A 845      69.370  40.860  41.700  1.00  0.00           H
ATOM   3046  HB2 PHE A 845      70.260  41.810  42.830  1.00  0.00           H
ATOM   3047  CG  PHE A 845      71.540  40.440  41.920  1.00  0.00           C
ATOM   3048  CD1 PHE A 845      72.830  40.930  42.240  1.00  0.00           C
ATOM   3049  HD1 PHE A 845      72.930  42.000  42.410  1.00  0.00           H
ATOM   3050  CE1 PHE A 845      73.850  40.020  42.400  1.00  0.00           C
ATOM   3051  HE1 PHE A 845      74.860  40.420  42.410  1.00  0.00           H
ATOM   3052  CZ  PHE A 845      73.590  38.650  42.210  1.00  0.00           C
ATOM   3053  HZ  PHE A 845      74.450  37.980  42.230  1.00  0.00           H
ATOM   3054  CD2 PHE A 845      71.290  39.070  41.750  1.00  0.00           C
ATOM   3055  HD2 PHE A 845      70.360  38.680  41.360  1.00  0.00           H
ATOM   3056  CE2 PHE A 845      72.340  38.180  41.830  1.00  0.00           C
ATOM   3057  HE2 PHE A 845      72.110  37.150  41.620  1.00  0.00           H
ATOM   3058  C   PHE A 845      70.290  41.940  39.300  1.00  0.00           C
ATOM   3059  O   PHE A 845      71.250  41.550  38.650  1.00  0.00           O
ATOM   3060  N   LYS A 846      69.060  41.850  38.710  1.00  0.00           N
ATOM   3061  HN  LYS A 846      68.230  42.170  39.160  1.00  0.00           H
ATOM   3062  CA  LYS A 846      68.930  41.320  37.320  1.00  0.00           C
ATOM   3063  HA  LYS A 846      69.240  40.290  37.270  1.00  0.00           H
ATOM   3064  CB  LYS A 846      67.420  41.160  37.110  1.00  0.00           C
ATOM   3065  HB1 LYS A 846      67.030  40.550  37.950  1.00  0.00           H
ATOM   3066  HB2 LYS A 846      67.300  40.610  36.150  1.00  0.00           H
ATOM   3067  CG  LYS A 846      66.570  42.420  37.210  1.00  0.00           C
ATOM   3068  HG1 LYS A 846      67.000  43.200  36.540  1.00  0.00           H
ATOM   3069  HG2 LYS A 846      66.580  42.870  38.220  1.00  0.00           H
ATOM   3070  CD  LYS A 846      65.140  42.070  36.810  1.00  0.00           C
ATOM   3071  HD1 LYS A 846      64.860  41.190  37.420  1.00  0.00           H
ATOM   3072  HD2 LYS A 846      65.120  41.790  35.740  1.00  0.00           H
ATOM   3073  CE  LYS A 846      64.000  43.080  37.050  1.00  0.00           C
ATOM   3074  HE1 LYS A 846      64.330  43.990  36.500  1.00  0.00           H
ATOM   3075  HE2 LYS A 846      63.870  43.410  38.100  1.00  0.00           H
ATOM   3076  NZ  LYS A 846      62.750  42.560  36.520  1.00  0.00           N
ATOM   3077  HZ1 LYS A 846      62.000  43.270  36.620  1.00  0.00           H
ATOM   3078  HZ2 LYS A 846      62.420  41.660  36.930  1.00  0.00           H
ATOM   3079  HZ3 LYS A 846      62.910  42.360  35.520  1.00  0.00           H
ATOM   3080  C   LYS A 846      69.680  42.020  36.230  1.00  0.00           C
ATOM   3081  O   LYS A 846      69.960  41.450  35.240  1.00  0.00           O
ATOM   3082  N   THR A 847      69.910  43.340  36.380  1.00  0.00           N
ATOM   3083  HN  THR A 847      69.610  43.810  37.200  1.00  0.00           H
ATOM   3084  CA  THR A 847      70.460  44.160  35.340  1.00  0.00           C
ATOM   3085  HA  THR A 847      70.510  43.660  34.390  1.00  0.00           H
ATOM   3086  CB  THR A 847      69.660  45.430  35.170  1.00  0.00           C
ATOM   3087  HB  THR A 847      70.200  46.240  34.620  1.00  0.00           H
ATOM   3088  OG1 THR A 847      69.240  45.930  36.460  1.00  0.00           O
ATOM   3089  HG1 THR A 847      68.720  46.710  36.230  1.00  0.00           H
ATOM   3090  CG2 THR A 847      68.330  45.000  34.380  1.00  0.00           C
ATOM   3091 HG21 THR A 847      68.630  44.840  33.320  1.00  0.00           H
ATOM   3092 HG22 THR A 847      67.560  45.790  34.560  1.00  0.00           H
ATOM   3093 HG23 THR A 847      67.960  44.070  34.860  1.00  0.00           H
ATOM   3094  C   THR A 847      71.930  44.450  35.660  1.00  0.00           C
ATOM   3095  O   THR A 847      72.590  45.280  35.060  1.00  0.00           O
ATOM   3096  N   LYS A 848      72.500  43.660  36.640  1.00  0.00           N
ATOM   3097  HN  LYS A 848      72.000  43.060  37.240  1.00  0.00           H
ATOM   3098  CA  LYS A 848      73.920  43.480  36.740  1.00  0.00           C
ATOM   3099  HA  LYS A 848      74.450  44.350  36.400  1.00  0.00           H
ATOM   3100  CB  LYS A 848      74.270  43.260  38.230  1.00  0.00           C
ATOM   3101  HB1 LYS A 848      75.380  43.200  38.290  1.00  0.00           H
ATOM   3102  HB2 LYS A 848      73.840  42.310  38.580  1.00  0.00           H
ATOM   3103  CG  LYS A 848      73.830  44.400  39.230  1.00  0.00           C
ATOM   3104  HG1 LYS A 848      74.150  44.150  40.270  1.00  0.00           H
ATOM   3105  HG2 LYS A 848      72.730  44.520  39.280  1.00  0.00           H
ATOM   3106  CD  LYS A 848      74.410  45.770  38.980  1.00  0.00           C
ATOM   3107  HD1 LYS A 848      74.100  46.030  37.940  1.00  0.00           H
ATOM   3108  HD2 LYS A 848      75.520  45.730  39.020  1.00  0.00           H
ATOM   3109  CE  LYS A 848      74.070  46.830  39.990  1.00  0.00           C
ATOM   3110  HE1 LYS A 848      74.420  47.790  39.570  1.00  0.00           H
ATOM   3111  HE2 LYS A 848      74.430  46.630  41.030  1.00  0.00           H
ATOM   3112  NZ  LYS A 848      72.630  46.870  40.120  1.00  0.00           N
ATOM   3113  HZ1 LYS A 848      72.300  46.100  40.730  1.00  0.00           H
ATOM   3114  HZ2 LYS A 848      72.170  46.860  39.190  1.00  0.00           H
ATOM   3115  HZ3 LYS A 848      72.210  47.700  40.600  1.00  0.00           H
ATOM   3116  C   LYS A 848      74.370  42.320  35.920  1.00  0.00           C
ATOM   3117  O   LYS A 848      73.610  41.520  35.360  1.00  0.00           O
ATOM   3118  N   ARG A 849      75.690  42.170  35.770  1.00  0.00           N
ATOM   3119  HN  ARG A 849      76.360  42.840  36.050  1.00  0.00           H
ATOM   3120  CA  ARG A 849      76.200  41.000  35.110  1.00  0.00           C
ATOM   3121  HA  ARG A 849      75.480  40.500  34.470  1.00  0.00           H
ATOM   3122  CB  ARG A 849      77.600  41.210  34.410  1.00  0.00           C
ATOM   3123  HB1 ARG A 849      78.030  40.210  34.180  1.00  0.00           H
ATOM   3124  HB2 ARG A 849      78.290  41.620  35.190  1.00  0.00           H
ATOM   3125  CG  ARG A 849      77.530  42.160  33.160  1.00  0.00           C
ATOM   3126  HG1 ARG A 849      78.570  42.200  32.760  1.00  0.00           H
ATOM   3127  HG2 ARG A 849      77.170  43.190  33.360  1.00  0.00           H
ATOM   3128  CD  ARG A 849      76.740  41.580  31.890  1.00  0.00           C
ATOM   3129  HD1 ARG A 849      77.020  40.510  31.920  1.00  0.00           H
ATOM   3130  HD2 ARG A 849      77.020  42.160  30.980  1.00  0.00           H
ATOM   3131  NE  ARG A 849      75.270  41.890  32.100  1.00  0.00           N
ATOM   3132  HE  ARG A 849      74.980  42.730  32.540  1.00  0.00           H
ATOM   3133  CZ  ARG A 849      74.370  41.030  31.840  1.00  0.00           C
ATOM   3134  NH1 ARG A 849      73.090  41.430  32.030  1.00  0.00           N
ATOM   3135 HH11 ARG A 849      72.950  42.410  32.150  1.00  0.00           H
ATOM   3136 HH12 ARG A 849      72.340  40.790  31.860  1.00  0.00           H
ATOM   3137  NH2 ARG A 849      74.460  39.900  31.220  1.00  0.00           N
ATOM   3138 HH21 ARG A 849      75.300  39.820  30.660  1.00  0.00           H
ATOM   3139 HH22 ARG A 849      73.620  39.510  30.830  1.00  0.00           H
ATOM   3140  C   ARG A 849      76.440  39.840  36.090  1.00  0.00           C
ATOM   3141  O   ARG A 849      76.770  38.720  35.700  1.00  0.00           O
ATOM   3142  N   TYR A 850      76.280  40.020  37.370  1.00  0.00           N
ATOM   3143  HN  TYR A 850      76.140  40.900  37.800  1.00  0.00           H
ATOM   3144  CA  TYR A 850      76.470  38.990  38.340  1.00  0.00           C
ATOM   3145  HA  TYR A 850      77.470  38.620  38.230  1.00  0.00           H
ATOM   3146  CB  TYR A 850      76.290  39.530  39.780  1.00  0.00           C
ATOM   3147  HB1 TYR A 850      76.530  38.840  40.610  1.00  0.00           H
ATOM   3148  HB2 TYR A 850      75.220  39.830  39.910  1.00  0.00           H
ATOM   3149  CG  TYR A 850      77.120  40.710  40.060  1.00  0.00           C
ATOM   3150  CD1 TYR A 850      76.560  41.890  40.360  1.00  0.00           C
ATOM   3151  HD1 TYR A 850      75.510  42.080  40.210  1.00  0.00           H
ATOM   3152  CE1 TYR A 850      77.330  43.020  40.670  1.00  0.00           C
ATOM   3153  HE1 TYR A 850      76.920  44.010  40.810  1.00  0.00           H
ATOM   3154  CZ  TYR A 850      78.770  42.900  40.710  1.00  0.00           C
ATOM   3155  OH  TYR A 850      79.510  44.060  41.020  1.00  0.00           O
ATOM   3156  HH  TYR A 850      78.970  44.830  41.150  1.00  0.00           H
ATOM   3157  CD2 TYR A 850      78.540  40.590  40.070  1.00  0.00           C
ATOM   3158  HD2 TYR A 850      78.980  39.650  39.780  1.00  0.00           H
ATOM   3159  CE2 TYR A 850      79.350  41.660  40.360  1.00  0.00           C
ATOM   3160  HE2 TYR A 850      80.420  41.560  40.470  1.00  0.00           H
ATOM   3161  C   TYR A 850      75.550  37.720  38.250  1.00  0.00           C
ATOM   3162  O   TYR A 850      74.410  37.770  38.640  1.00  0.00           O
ATOM   3163  N   PHE A 851      76.050  36.580  37.820  1.00  0.00           N
ATOM   3164  HN  PHE A 851      77.020  36.610  37.560  1.00  0.00           H
ATOM   3165  CA  PHE A 851      75.380  35.300  37.620  1.00  0.00           C
ATOM   3166  HA  PHE A 851      76.180  34.580  37.680  1.00  0.00           H
ATOM   3167  CB  PHE A 851      74.450  34.890  38.820  1.00  0.00           C
ATOM   3168  HB1 PHE A 851      73.910  33.950  38.610  1.00  0.00           H
ATOM   3169  HB2 PHE A 851      73.670  35.660  39.020  1.00  0.00           H
ATOM   3170  CG  PHE A 851      75.200  34.530  40.050  1.00  0.00           C
ATOM   3171  CD1 PHE A 851      76.110  33.420  40.040  1.00  0.00           C
ATOM   3172  HD1 PHE A 851      76.250  32.920  39.100  1.00  0.00           H
ATOM   3173  CE1 PHE A 851      76.890  33.170  41.130  1.00  0.00           C
ATOM   3174  HE1 PHE A 851      77.700  32.460  41.060  1.00  0.00           H
ATOM   3175  CZ  PHE A 851      76.710  33.940  42.300  1.00  0.00           C
ATOM   3176  HZ  PHE A 851      77.380  33.750  43.130  1.00  0.00           H
ATOM   3177  CD2 PHE A 851      74.950  35.270  41.230  1.00  0.00           C
ATOM   3178  HD2 PHE A 851      74.350  36.160  41.230  1.00  0.00           H
ATOM   3179  CE2 PHE A 851      75.690  34.860  42.340  1.00  0.00           C
ATOM   3180  HE2 PHE A 851      75.580  35.330  43.310  1.00  0.00           H
ATOM   3181  C   PHE A 851      74.670  35.110  36.270  1.00  0.00           C
ATOM   3182  O   PHE A 851      74.190  36.040  35.630  1.00  0.00           O
ATOM   3183  N   PRO A 852      74.490  33.920  35.720  1.00  0.00           N
ATOM   3184  CD  PRO A 852      75.070  32.710  36.340  1.00  0.00           C
ATOM   3185  HD1 PRO A 852      74.580  32.500  37.320  1.00  0.00           H
ATOM   3186  HD2 PRO A 852      76.180  32.660  36.380  1.00  0.00           H
ATOM   3187  CA  PRO A 852      73.480  33.580  34.740  1.00  0.00           C
ATOM   3188  HA  PRO A 852      73.890  33.940  33.800  1.00  0.00           H
ATOM   3189  CB  PRO A 852      73.370  31.990  34.800  1.00  0.00           C
ATOM   3190  HB1 PRO A 852      73.150  31.560  33.800  1.00  0.00           H
ATOM   3191  HB2 PRO A 852      72.700  31.620  35.610  1.00  0.00           H
ATOM   3192  CG  PRO A 852      74.720  31.650  35.320  1.00  0.00           C
ATOM   3193  HG1 PRO A 852      74.770  30.660  35.820  1.00  0.00           H
ATOM   3194  HG2 PRO A 852      75.500  31.660  34.530  1.00  0.00           H
ATOM   3195  C   PRO A 852      72.120  34.230  34.950  1.00  0.00           C
ATOM   3196  O   PRO A 852      71.800  34.540  36.050  1.00  0.00           O
ATOM   3197  N   THR A 853      71.320  34.510  33.900  1.00  0.00           N
ATOM   3198  HN  THR A 853      71.590  34.290  32.950  1.00  0.00           H
ATOM   3199  CA  THR A 853      70.130  35.380  34.000  1.00  0.00           C
ATOM   3200  HA  THR A 853      70.440  36.280  34.510  1.00  0.00           H
ATOM   3201  CB  THR A 853      69.660  35.860  32.600  1.00  0.00           C
ATOM   3202  HB  THR A 853      70.550  36.290  32.070  1.00  0.00           H
ATOM   3203  OG1 THR A 853      68.630  36.800  32.650  1.00  0.00           O
ATOM   3204  HG1 THR A 853      68.520  37.150  31.770  1.00  0.00           H
ATOM   3205  CG2 THR A 853      69.150  34.690  31.700  1.00  0.00           C
ATOM   3206 HG21 THR A 853      69.810  33.810  31.820  1.00  0.00           H
ATOM   3207 HG22 THR A 853      69.080  35.060  30.660  1.00  0.00           H
ATOM   3208 HG23 THR A 853      68.220  34.440  32.260  1.00  0.00           H
ATOM   3209  C   THR A 853      68.960  34.860  34.870  1.00  0.00           C
ATOM   3210  O   THR A 853      68.330  35.640  35.590  1.00  0.00           O
ATOM   3211  N   LYS A 854      68.680  33.480  34.890  1.00  0.00           N
ATOM   3212  HN  LYS A 854      69.120  32.920  34.190  1.00  0.00           H
ATOM   3213  CA  LYS A 854      67.720  32.810  35.770  1.00  0.00           C
ATOM   3214  HA  LYS A 854      66.760  33.300  35.580  1.00  0.00           H
ATOM   3215  CB  LYS A 854      67.580  31.330  35.360  1.00  0.00           C
ATOM   3216  HB1 LYS A 854      66.920  31.010  36.200  1.00  0.00           H
ATOM   3217  HB2 LYS A 854      68.520  30.760  35.370  1.00  0.00           H
ATOM   3218  CG  LYS A 854      66.950  31.140  33.950  1.00  0.00           C
ATOM   3219  HG1 LYS A 854      66.920  30.030  33.930  1.00  0.00           H
ATOM   3220  HG2 LYS A 854      67.660  31.490  33.170  1.00  0.00           H
ATOM   3221  CD  LYS A 854      65.550  31.660  33.820  1.00  0.00           C
ATOM   3222  HD1 LYS A 854      65.650  32.750  33.710  1.00  0.00           H
ATOM   3223  HD2 LYS A 854      65.070  31.550  34.830  1.00  0.00           H
ATOM   3224  CE  LYS A 854      64.680  31.010  32.760  1.00  0.00           C
ATOM   3225  HE1 LYS A 854      63.620  31.370  32.850  1.00  0.00           H
ATOM   3226  HE2 LYS A 854      64.620  29.920  32.940  1.00  0.00           H
ATOM   3227  NZ  LYS A 854      65.070  31.280  31.360  1.00  0.00           N
ATOM   3228  HZ1 LYS A 854      65.380  32.260  31.180  1.00  0.00           H
ATOM   3229  HZ2 LYS A 854      64.270  31.060  30.740  1.00  0.00           H
ATOM   3230  HZ3 LYS A 854      65.820  30.580  31.150  1.00  0.00           H
ATOM   3231  C   LYS A 854      68.070  33.060  37.200  1.00  0.00           C
ATOM   3232  O   LYS A 854      67.230  33.320  38.030  1.00  0.00           O
ATOM   3233  N   VAL A 855      69.360  33.070  37.570  1.00  0.00           N
ATOM   3234  HN  VAL A 855      70.100  32.830  36.960  1.00  0.00           H
ATOM   3235  CA  VAL A 855      69.690  33.380  38.950  1.00  0.00           C
ATOM   3236  HA  VAL A 855      69.100  32.770  39.610  1.00  0.00           H
ATOM   3237  CB  VAL A 855      71.160  33.160  39.100  1.00  0.00           C
ATOM   3238  HB  VAL A 855      71.770  33.850  38.450  1.00  0.00           H
ATOM   3239  CG1 VAL A 855      71.600  33.370  40.530  1.00  0.00           C
ATOM   3240 HG11 VAL A 855      71.010  32.880  41.320  1.00  0.00           H
ATOM   3241 HG12 VAL A 855      71.640  34.470  40.730  1.00  0.00           H
ATOM   3242 HG13 VAL A 855      72.660  33.040  40.590  1.00  0.00           H
ATOM   3243  CG2 VAL A 855      71.420  31.660  38.580  1.00  0.00           C
ATOM   3244 HG21 VAL A 855      72.430  31.390  38.930  1.00  0.00           H
ATOM   3245 HG22 VAL A 855      71.570  31.630  37.490  1.00  0.00           H
ATOM   3246 HG23 VAL A 855      70.640  30.920  38.870  1.00  0.00           H
ATOM   3247  C   VAL A 855      69.300  34.680  39.440  1.00  0.00           C
ATOM   3248  O   VAL A 855      68.550  34.860  40.390  1.00  0.00           O
ATOM   3249  N   ARG A 856      69.640  35.720  38.630  1.00  0.00           N
ATOM   3250  HN  ARG A 856      70.200  35.460  37.840  1.00  0.00           H
ATOM   3251  CA  ARG A 856      69.470  37.100  38.920  1.00  0.00           C
ATOM   3252  HA  ARG A 856      69.790  37.140  39.950  1.00  0.00           H
ATOM   3253  CB  ARG A 856      70.370  38.080  38.300  1.00  0.00           C
ATOM   3254  HB1 ARG A 856      71.360  37.900  38.750  1.00  0.00           H
ATOM   3255  HB2 ARG A 856      70.120  39.110  38.620  1.00  0.00           H
ATOM   3256  CG  ARG A 856      70.610  37.860  36.790  1.00  0.00           C
ATOM   3257  HG1 ARG A 856      69.840  38.070  36.030  1.00  0.00           H
ATOM   3258  HG2 ARG A 856      70.890  36.790  36.660  1.00  0.00           H
ATOM   3259  CD  ARG A 856      71.730  38.780  36.330  1.00  0.00           C
ATOM   3260  HD1 ARG A 856      72.640  38.760  36.980  1.00  0.00           H
ATOM   3261  HD2 ARG A 856      71.370  39.820  36.260  1.00  0.00           H
ATOM   3262  NE  ARG A 856      72.260  38.160  35.080  1.00  0.00           N
ATOM   3263  HE  ARG A 856      73.090  37.610  35.180  1.00  0.00           H
ATOM   3264  CZ  ARG A 856      71.920  38.510  33.820  1.00  0.00           C
ATOM   3265  NH1 ARG A 856      71.070  39.360  33.380  1.00  0.00           N
ATOM   3266 HH11 ARG A 856      70.530  39.850  34.070  1.00  0.00           H
ATOM   3267 HH12 ARG A 856      71.000  39.610  32.410  1.00  0.00           H
ATOM   3268  NH2 ARG A 856      72.640  38.020  32.840  1.00  0.00           N
ATOM   3269 HH21 ARG A 856      72.510  38.390  31.920  1.00  0.00           H
ATOM   3270 HH22 ARG A 856      73.560  37.640  33.000  1.00  0.00           H
ATOM   3271  C   ARG A 856      68.020  37.540  38.880  1.00  0.00           C
ATOM   3272  O   ARG A 856      67.600  38.330  39.690  1.00  0.00           O
ATOM   3273  N   SER A 857      67.270  36.990  37.870  1.00  0.00           N
ATOM   3274  HN  SER A 857      67.820  36.410  37.280  1.00  0.00           H
ATOM   3275  CA  SER A 857      65.850  37.180  37.770  1.00  0.00           C
ATOM   3276  HA  SER A 857      65.650  38.230  37.900  1.00  0.00           H
ATOM   3277  CB  SER A 857      65.230  36.680  36.400  1.00  0.00           C
ATOM   3278  HB1 SER A 857      64.150  36.500  36.520  1.00  0.00           H
ATOM   3279  HB2 SER A 857      65.680  35.690  36.160  1.00  0.00           H
ATOM   3280  OG  SER A 857      65.390  37.600  35.260  1.00  0.00           O
ATOM   3281  HG1 SER A 857      66.300  37.870  35.110  1.00  0.00           H
ATOM   3282  C   SER A 857      65.040  36.560  38.820  1.00  0.00           C
ATOM   3283  O   SER A 857      64.120  37.210  39.370  1.00  0.00           O
ATOM   3284  N   THR A 858      65.340  35.310  39.220  1.00  0.00           N
ATOM   3285  HN  THR A 858      66.090  34.780  38.830  1.00  0.00           H
ATOM   3286  CA  THR A 858      64.670  34.620  40.360  1.00  0.00           C
ATOM   3287  HA  THR A 858      63.610  34.730  40.160  1.00  0.00           H
ATOM   3288  CB  THR A 858      64.870  33.100  40.500  1.00  0.00           C
ATOM   3289  HB  THR A 858      65.870  32.920  40.970  1.00  0.00           H
ATOM   3290  OG1 THR A 858      64.760  32.410  39.280  1.00  0.00           O
ATOM   3291  HG1 THR A 858      65.610  32.300  38.850  1.00  0.00           H
ATOM   3292  CG2 THR A 858      63.710  32.350  41.310  1.00  0.00           C
ATOM   3293 HG21 THR A 858      63.430  32.910  42.240  1.00  0.00           H
ATOM   3294 HG22 THR A 858      63.870  31.280  41.550  1.00  0.00           H
ATOM   3295 HG23 THR A 858      62.780  32.320  40.710  1.00  0.00           H
ATOM   3296  C   THR A 858      64.960  35.290  41.630  1.00  0.00           C
ATOM   3297  O   THR A 858      64.010  35.440  42.380  1.00  0.00           O
ATOM   3298  N   ILE A 859      66.200  35.780  41.880  1.00  0.00           N
ATOM   3299  HN  ILE A 859      66.930  35.650  41.230  1.00  0.00           H
ATOM   3300  CA  ILE A 859      66.550  36.530  43.080  1.00  0.00           C
ATOM   3301  HA  ILE A 859      66.260  35.930  43.930  1.00  0.00           H
ATOM   3302  CB  ILE A 859      68.060  36.720  43.160  1.00  0.00           C
ATOM   3303  HB  ILE A 859      68.420  36.790  42.110  1.00  0.00           H
ATOM   3304  CG2 ILE A 859      68.430  38.060  43.860  1.00  0.00           C
ATOM   3305 HG21 ILE A 859      68.020  38.880  43.230  1.00  0.00           H
ATOM   3306 HG22 ILE A 859      69.530  38.120  43.720  1.00  0.00           H
ATOM   3307 HG23 ILE A 859      68.240  38.040  44.960  1.00  0.00           H
ATOM   3308  CG1 ILE A 859      68.750  35.530  43.730  1.00  0.00           C
ATOM   3309 HG11 ILE A 859      68.290  34.650  43.260  1.00  0.00           H
ATOM   3310 HG12 ILE A 859      68.650  35.570  44.840  1.00  0.00           H
ATOM   3311  CD  ILE A 859      70.230  35.500  43.350  1.00  0.00           C
ATOM   3312  HD1 ILE A 859      70.300  35.630  42.250  1.00  0.00           H
ATOM   3313  HD2 ILE A 859      70.700  34.560  43.670  1.00  0.00           H
ATOM   3314  HD3 ILE A 859      70.850  36.340  43.730  1.00  0.00           H
ATOM   3315  C   ILE A 859      65.740  37.820  43.140  1.00  0.00           C
ATOM   3316  O   ILE A 859      65.300  38.220  44.210  1.00  0.00           O
ATOM   3317  N   SER A 860      65.680  38.470  41.990  1.00  0.00           N
ATOM   3318  HN  SER A 860      66.150  38.180  41.170  1.00  0.00           H
ATOM   3319  CA  SER A 860      65.000  39.850  41.850  1.00  0.00           C
ATOM   3320  HA  SER A 860      65.490  40.510  42.550  1.00  0.00           H
ATOM   3321  CB  SER A 860      65.280  40.500  40.490  1.00  0.00           C
ATOM   3322  HB1 SER A 860      65.140  39.770  39.670  1.00  0.00           H
ATOM   3323  HB2 SER A 860      66.360  40.670  40.280  1.00  0.00           H
ATOM   3324  OG  SER A 860      64.530  41.680  40.280  1.00  0.00           O
ATOM   3325  HG1 SER A 860      65.140  42.360  40.570  1.00  0.00           H
ATOM   3326  C   SER A 860      63.490  39.730  42.140  1.00  0.00           C
ATOM   3327  O   SER A 860      62.830  40.530  42.790  1.00  0.00           O
ATOM   3328  N   ASP A 861      62.840  38.680  41.550  1.00  0.00           N
ATOM   3329  HN  ASP A 861      63.440  38.120  40.980  1.00  0.00           H
ATOM   3330  CA  ASP A 861      61.410  38.470  41.620  1.00  0.00           C
ATOM   3331  HA  ASP A 861      60.870  39.400  41.590  1.00  0.00           H
ATOM   3332  CB  ASP A 861      60.980  37.440  40.540  1.00  0.00           C
ATOM   3333  HB1 ASP A 861      59.910  37.200  40.700  1.00  0.00           H
ATOM   3334  HB2 ASP A 861      61.640  36.560  40.560  1.00  0.00           H
ATOM   3335  CG  ASP A 861      61.000  37.980  39.130  1.00  0.00           C
ATOM   3336  OD1 ASP A 861      61.060  37.250  38.060  1.00  0.00           O
ATOM   3337  OD2 ASP A 861      60.770  39.230  39.000  1.00  0.00           O
ATOM   3338  C   ASP A 861      60.930  38.170  42.970  1.00  0.00           C
ATOM   3339  O   ASP A 861      60.010  38.700  43.510  1.00  0.00           O
ATOM   3340  N   PHE A 862      61.800  37.450  43.670  1.00  0.00           N
ATOM   3341  HN  PHE A 862      62.540  37.090  43.110  1.00  0.00           H
ATOM   3342  CA  PHE A 862      61.670  37.130  45.120  1.00  0.00           C
ATOM   3343  HA  PHE A 862      60.640  37.150  45.430  1.00  0.00           H
ATOM   3344  CB  PHE A 862      62.230  35.720  45.300  1.00  0.00           C
ATOM   3345  HB1 PHE A 862      62.500  35.480  46.350  1.00  0.00           H
ATOM   3346  HB2 PHE A 862      63.200  35.570  44.780  1.00  0.00           H
ATOM   3347  CG  PHE A 862      61.200  34.610  44.910  1.00  0.00           C
ATOM   3348  CD1 PHE A 862      60.320  34.060  45.830  1.00  0.00           C
ATOM   3349  HD1 PHE A 862      60.300  34.460  46.840  1.00  0.00           H
ATOM   3350  CE1 PHE A 862      59.460  33.050  45.500  1.00  0.00           C
ATOM   3351  HE1 PHE A 862      58.740  32.680  46.220  1.00  0.00           H
ATOM   3352  CZ  PHE A 862      59.490  32.440  44.220  1.00  0.00           C
ATOM   3353  HZ  PHE A 862      58.850  31.600  43.970  1.00  0.00           H
ATOM   3354  CD2 PHE A 862      61.320  34.050  43.640  1.00  0.00           C
ATOM   3355  HD2 PHE A 862      62.040  34.340  42.890  1.00  0.00           H
ATOM   3356  CE2 PHE A 862      60.450  32.880  43.300  1.00  0.00           C
ATOM   3357  HE2 PHE A 862      60.550  32.370  42.360  1.00  0.00           H
ATOM   3358  C   PHE A 862      62.330  38.130  46.120  1.00  0.00           C
ATOM   3359  O   PHE A 862      62.340  37.850  47.330  1.00  0.00           O
ATOM   3360  N   ALA A 863      62.780  39.320  45.640  1.00  0.00           N
ATOM   3361  HN  ALA A 863      62.730  39.560  44.680  1.00  0.00           H
ATOM   3362  CA  ALA A 863      63.790  40.080  46.360  1.00  0.00           C
ATOM   3363  HA  ALA A 863      64.590  39.360  46.340  1.00  0.00           H
ATOM   3364  CB  ALA A 863      64.290  41.290  45.510  1.00  0.00           C
ATOM   3365  HB1 ALA A 863      65.080  41.880  46.020  1.00  0.00           H
ATOM   3366  HB2 ALA A 863      63.420  41.950  45.320  1.00  0.00           H
ATOM   3367  HB3 ALA A 863      64.710  40.880  44.560  1.00  0.00           H
ATOM   3368  C   ALA A 863      63.460  40.480  47.850  1.00  0.00           C
ATOM   3369  O   ALA A 863      64.300  40.290  48.770  1.00  0.00           O
ATOM   3370  N   VAL A 864      62.240  40.960  48.170  1.00  0.00           N
ATOM   3371  HN  VAL A 864      61.470  41.040  47.530  1.00  0.00           H
ATOM   3372  CA  VAL A 864      62.030  41.380  49.600  1.00  0.00           C
ATOM   3373  HA  VAL A 864      62.940  41.910  49.820  1.00  0.00           H
ATOM   3374  CB  VAL A 864      60.830  42.220  49.730  1.00  0.00           C
ATOM   3375  HB  VAL A 864      60.010  41.720  49.180  1.00  0.00           H
ATOM   3376  CG1 VAL A 864      60.290  42.400  51.180  1.00  0.00           C
ATOM   3377 HG11 VAL A 864      59.850  41.440  51.490  1.00  0.00           H
ATOM   3378 HG12 VAL A 864      59.450  43.140  51.270  1.00  0.00           H
ATOM   3379 HG13 VAL A 864      61.100  42.660  51.900  1.00  0.00           H
ATOM   3380  CG2 VAL A 864      61.140  43.480  49.100  1.00  0.00           C
ATOM   3381 HG21 VAL A 864      60.210  44.090  49.030  1.00  0.00           H
ATOM   3382 HG22 VAL A 864      61.540  43.420  48.050  1.00  0.00           H
ATOM   3383 HG23 VAL A 864      61.910  44.090  49.620  1.00  0.00           H
ATOM   3384  C   VAL A 864      61.910  40.210  50.570  1.00  0.00           C
ATOM   3385  O   VAL A 864      62.460  40.200  51.620  1.00  0.00           O
ATOM   3386  N   PHE A 865      61.220  39.170  50.160  1.00  0.00           N
ATOM   3387  HN  PHE A 865      60.760  39.270  49.280  1.00  0.00           H
ATOM   3388  CA  PHE A 865      61.030  38.000  50.980  1.00  0.00           C
ATOM   3389  HA  PHE A 865      60.570  38.350  51.890  1.00  0.00           H
ATOM   3390  CB  PHE A 865      60.020  36.970  50.320  1.00  0.00           C
ATOM   3391  HB1 PHE A 865      60.430  36.470  49.420  1.00  0.00           H
ATOM   3392  HB2 PHE A 865      59.200  37.690  50.150  1.00  0.00           H
ATOM   3393  CG  PHE A 865      59.500  35.840  51.190  1.00  0.00           C
ATOM   3394  CD1 PHE A 865      58.260  35.810  51.790  1.00  0.00           C
ATOM   3395  HD1 PHE A 865      57.630  36.670  51.670  1.00  0.00           H
ATOM   3396  CE1 PHE A 865      57.710  34.690  52.350  1.00  0.00           C
ATOM   3397  HE1 PHE A 865      56.710  34.700  52.760  1.00  0.00           H
ATOM   3398  CZ  PHE A 865      58.410  33.430  52.380  1.00  0.00           C
ATOM   3399  HZ  PHE A 865      57.920  32.700  53.010  1.00  0.00           H
ATOM   3400  CD2 PHE A 865      60.280  34.620  51.260  1.00  0.00           C
ATOM   3401  HD2 PHE A 865      61.280  34.610  50.830  1.00  0.00           H
ATOM   3402  CE2 PHE A 865      59.740  33.430  51.850  1.00  0.00           C
ATOM   3403  HE2 PHE A 865      60.400  32.580  51.940  1.00  0.00           H
ATOM   3404  C   PHE A 865      62.350  37.240  51.280  1.00  0.00           C
ATOM   3405  O   PHE A 865      62.640  36.880  52.430  1.00  0.00           O
ATOM   3406  N   LEU A 866      63.180  37.140  50.220  1.00  0.00           N
ATOM   3407  HN  LEU A 866      62.840  37.380  49.310  1.00  0.00           H
ATOM   3408  CA  LEU A 866      64.640  36.740  50.200  1.00  0.00           C
ATOM   3409  HA  LEU A 866      64.690  35.660  50.360  1.00  0.00           H
ATOM   3410  CB  LEU A 866      65.130  37.020  48.760  1.00  0.00           C
ATOM   3411  HB1 LEU A 866      64.760  38.040  48.490  1.00  0.00           H
ATOM   3412  HB2 LEU A 866      64.650  36.260  48.120  1.00  0.00           H
ATOM   3413  CG  LEU A 866      66.660  36.790  48.430  1.00  0.00           C
ATOM   3414  HG  LEU A 866      67.180  37.740  48.700  1.00  0.00           H
ATOM   3415  CD1 LEU A 866      67.320  35.580  49.040  1.00  0.00           C
ATOM   3416 HD11 LEU A 866      66.600  34.750  48.830  1.00  0.00           H
ATOM   3417 HD12 LEU A 866      67.450  35.710  50.130  1.00  0.00           H
ATOM   3418 HD13 LEU A 866      68.250  35.440  48.450  1.00  0.00           H
ATOM   3419  CD2 LEU A 866      66.690  36.690  46.900  1.00  0.00           C
ATOM   3420 HD21 LEU A 866      66.140  37.490  46.370  1.00  0.00           H
ATOM   3421 HD22 LEU A 866      66.180  35.730  46.680  1.00  0.00           H
ATOM   3422 HD23 LEU A 866      67.720  36.580  46.500  1.00  0.00           H
ATOM   3423  C   LEU A 866      65.440  37.550  51.210  1.00  0.00           C
ATOM   3424  O   LEU A 866      66.160  37.030  52.000  1.00  0.00           O
ATOM   3425  N   THR A 867      65.300  38.880  51.220  1.00  0.00           N
ATOM   3426  HN  THR A 867      64.830  39.260  50.430  1.00  0.00           H
ATOM   3427  CA  THR A 867      65.930  39.740  52.220  1.00  0.00           C
ATOM   3428  HA  THR A 867      66.990  39.530  52.170  1.00  0.00           H
ATOM   3429  CB  THR A 867      65.710  41.190  51.800  1.00  0.00           C
ATOM   3430  HB  THR A 867      64.630  41.470  51.700  1.00  0.00           H
ATOM   3431  OG1 THR A 867      66.350  41.500  50.560  1.00  0.00           O
ATOM   3432  HG1 THR A 867      65.760  41.170  49.890  1.00  0.00           H
ATOM   3433  CG2 THR A 867      66.400  42.150  52.840  1.00  0.00           C
ATOM   3434 HG21 THR A 867      67.480  41.900  52.930  1.00  0.00           H
ATOM   3435 HG22 THR A 867      65.970  42.090  53.870  1.00  0.00           H
ATOM   3436 HG23 THR A 867      66.410  43.190  52.470  1.00  0.00           H
ATOM   3437  C   THR A 867      65.510  39.480  53.610  1.00  0.00           C
ATOM   3438  O   THR A 867      66.280  39.590  54.600  1.00  0.00           O
ATOM   3439  N   ILE A 868      64.180  39.220  53.860  1.00  0.00           N
ATOM   3440  HN  ILE A 868      63.550  39.080  53.090  1.00  0.00           H
ATOM   3441  CA  ILE A 868      63.640  38.860  55.160  1.00  0.00           C
ATOM   3442  HA  ILE A 868      63.910  39.720  55.750  1.00  0.00           H
ATOM   3443  CB  ILE A 868      62.100  38.740  55.230  1.00  0.00           C
ATOM   3444  HB  ILE A 868      61.870  38.090  54.360  1.00  0.00           H
ATOM   3445  CG2 ILE A 868      61.680  38.110  56.490  1.00  0.00           C
ATOM   3446 HG21 ILE A 868      61.860  37.020  56.430  1.00  0.00           H
ATOM   3447 HG22 ILE A 868      60.570  38.180  56.540  1.00  0.00           H
ATOM   3448 HG23 ILE A 868      62.140  38.570  57.390  1.00  0.00           H
ATOM   3449  CG1 ILE A 868      61.530  40.200  55.120  1.00  0.00           C
ATOM   3450 HG11 ILE A 868      62.230  40.790  54.510  1.00  0.00           H
ATOM   3451 HG12 ILE A 868      61.730  40.730  56.080  1.00  0.00           H
ATOM   3452  CD  ILE A 868      60.000  40.310  54.800  1.00  0.00           C
ATOM   3453  HD1 ILE A 868      59.390  39.760  55.550  1.00  0.00           H
ATOM   3454  HD2 ILE A 868      59.940  39.820  53.800  1.00  0.00           H
ATOM   3455  HD3 ILE A 868      59.650  41.370  54.730  1.00  0.00           H
ATOM   3456  C   ILE A 868      64.340  37.580  55.650  1.00  0.00           C
ATOM   3457  O   ILE A 868      64.890  37.420  56.750  1.00  0.00           O
ATOM   3458  N   VAL A 869      64.390  36.550  54.690  1.00  0.00           N
ATOM   3459  HN  VAL A 869      63.980  36.670  53.800  1.00  0.00           H
ATOM   3460  CA  VAL A 869      65.070  35.260  54.940  1.00  0.00           C
ATOM   3461  HA  VAL A 869      64.500  34.780  55.710  1.00  0.00           H
ATOM   3462  CB  VAL A 869      64.910  34.380  53.650  1.00  0.00           C
ATOM   3463  HB  VAL A 869      64.800  35.060  52.780  1.00  0.00           H
ATOM   3464  CG1 VAL A 869      65.960  33.280  53.390  1.00  0.00           C
ATOM   3465 HG11 VAL A 869      66.980  33.710  53.310  1.00  0.00           H
ATOM   3466 HG12 VAL A 869      65.760  32.900  52.350  1.00  0.00           H
ATOM   3467 HG13 VAL A 869      65.930  32.450  54.110  1.00  0.00           H
ATOM   3468  CG2 VAL A 869      63.530  33.690  53.840  1.00  0.00           C
ATOM   3469 HG21 VAL A 869      62.740  34.450  53.980  1.00  0.00           H
ATOM   3470 HG22 VAL A 869      63.710  32.990  54.680  1.00  0.00           H
ATOM   3471 HG23 VAL A 869      63.280  33.150  52.900  1.00  0.00           H
ATOM   3472  C   VAL A 869      66.650  35.380  55.270  1.00  0.00           C
ATOM   3473  O   VAL A 869      67.190  34.710  56.150  1.00  0.00           O
ATOM   3474  N   ILE A 870      67.400  36.220  54.550  1.00  0.00           N
ATOM   3475  HN  ILE A 870      67.110  36.610  53.690  1.00  0.00           H
ATOM   3476  CA  ILE A 870      68.740  36.530  54.930  1.00  0.00           C
ATOM   3477  HA  ILE A 870      69.290  35.600  55.020  1.00  0.00           H
ATOM   3478  CB  ILE A 870      69.530  37.340  53.890  1.00  0.00           C
ATOM   3479  HB  ILE A 870      68.890  38.250  53.820  1.00  0.00           H
ATOM   3480  CG2 ILE A 870      70.950  37.840  54.420  1.00  0.00           C
ATOM   3481 HG21 ILE A 870      71.390  36.910  54.850  1.00  0.00           H
ATOM   3482 HG22 ILE A 870      70.690  38.620  55.150  1.00  0.00           H
ATOM   3483 HG23 ILE A 870      71.610  38.160  53.570  1.00  0.00           H
ATOM   3484  CG1 ILE A 870      69.640  36.660  52.500  1.00  0.00           C
ATOM   3485 HG11 ILE A 870      68.640  36.220  52.280  1.00  0.00           H
ATOM   3486 HG12 ILE A 870      70.260  35.730  52.520  1.00  0.00           H
ATOM   3487  CD  ILE A 870      70.070  37.570  51.390  1.00  0.00           C
ATOM   3488  HD1 ILE A 870      71.140  37.870  51.400  1.00  0.00           H
ATOM   3489  HD2 ILE A 870      69.500  38.510  51.540  1.00  0.00           H
ATOM   3490  HD3 ILE A 870      69.890  37.170  50.380  1.00  0.00           H
ATOM   3491  C   ILE A 870      68.870  37.090  56.310  1.00  0.00           C
ATOM   3492  O   ILE A 870      69.580  36.480  57.150  1.00  0.00           O
ATOM   3493  N   MET A 871      68.050  38.060  56.710  1.00  0.00           N
ATOM   3494  HN  MET A 871      67.420  38.520  56.090  1.00  0.00           H
ATOM   3495  CA  MET A 871      68.180  38.640  58.080  1.00  0.00           C
ATOM   3496  HA  MET A 871      69.250  38.750  58.200  1.00  0.00           H
ATOM   3497  CB  MET A 871      67.360  39.990  58.140  1.00  0.00           C
ATOM   3498  HB1 MET A 871      67.330  40.440  59.150  1.00  0.00           H
ATOM   3499  HB2 MET A 871      66.360  39.850  57.700  1.00  0.00           H
ATOM   3500  CG  MET A 871      67.930  41.200  57.330  1.00  0.00           C
ATOM   3501  HG1 MET A 871      67.320  42.100  57.560  1.00  0.00           H
ATOM   3502  HG2 MET A 871      67.730  40.870  56.280  1.00  0.00           H
ATOM   3503  SD  MET A 871      69.800  41.470  57.670  1.00  0.00           S
ATOM   3504  CE  MET A 871      69.980  43.010  56.810  1.00  0.00           C
ATOM   3505  HE1 MET A 871      69.200  43.780  56.960  1.00  0.00           H
ATOM   3506  HE2 MET A 871      70.080  42.850  55.710  1.00  0.00           H
ATOM   3507  HE3 MET A 871      70.870  43.590  57.120  1.00  0.00           H
ATOM   3508  C   MET A 871      67.800  37.780  59.280  1.00  0.00           C
ATOM   3509  O   MET A 871      68.430  37.830  60.320  1.00  0.00           O
ATOM   3510  N   VAL A 872      66.780  36.850  59.110  1.00  0.00           N
ATOM   3511  HN  VAL A 872      66.170  36.930  58.320  1.00  0.00           H
ATOM   3512  CA  VAL A 872      66.560  35.850  60.190  1.00  0.00           C
ATOM   3513  HA  VAL A 872      66.430  36.320  61.160  1.00  0.00           H
ATOM   3514  CB  VAL A 872      65.200  35.090  60.020  1.00  0.00           C
ATOM   3515  HB  VAL A 872      65.010  34.480  60.930  1.00  0.00           H
ATOM   3516  CG1 VAL A 872      64.010  36.090  60.000  1.00  0.00           C
ATOM   3517 HG11 VAL A 872      63.080  35.580  60.310  1.00  0.00           H
ATOM   3518 HG12 VAL A 872      63.900  36.460  58.960  1.00  0.00           H
ATOM   3519 HG13 VAL A 872      64.230  36.980  60.630  1.00  0.00           H
ATOM   3520  CG2 VAL A 872      65.320  34.260  58.760  1.00  0.00           C
ATOM   3521 HG21 VAL A 872      64.230  34.150  58.530  1.00  0.00           H
ATOM   3522 HG22 VAL A 872      65.810  33.280  58.890  1.00  0.00           H
ATOM   3523 HG23 VAL A 872      65.580  34.850  57.850  1.00  0.00           H
ATOM   3524  C   VAL A 872      67.640  34.790  60.310  1.00  0.00           C
ATOM   3525  O   VAL A 872      67.860  34.190  61.360  1.00  0.00           O
ATOM   3526  N   THR A 873      68.380  34.500  59.210  1.00  0.00           N
ATOM   3527  HN  THR A 873      68.170  34.930  58.330  1.00  0.00           H
ATOM   3528  CA  THR A 873      69.570  33.580  59.260  1.00  0.00           C
ATOM   3529  HA  THR A 873      69.350  32.670  59.820  1.00  0.00           H
ATOM   3530  CB  THR A 873      70.090  33.160  57.900  1.00  0.00           C
ATOM   3531  HB  THR A 873      70.580  34.030  57.420  1.00  0.00           H
ATOM   3532  OG1 THR A 873      69.060  32.800  57.010  1.00  0.00           O
ATOM   3533  HG1 THR A 873      68.440  33.530  56.900  1.00  0.00           H
ATOM   3534  CG2 THR A 873      70.920  31.870  58.040  1.00  0.00           C
ATOM   3535 HG21 THR A 873      71.440  31.590  57.100  1.00  0.00           H
ATOM   3536 HG22 THR A 873      70.240  31.080  58.430  1.00  0.00           H
ATOM   3537 HG23 THR A 873      71.630  32.000  58.890  1.00  0.00           H
ATOM   3538  C   THR A 873      70.660  34.240  60.050  1.00  0.00           C
ATOM   3539  O   THR A 873      71.330  33.630  60.890  1.00  0.00           O
ATOM   3540  N   ILE A 874      70.870  35.570  59.850  1.00  0.00           N
ATOM   3541  HN  ILE A 874      70.490  36.230  59.180  1.00  0.00           H
ATOM   3542  CA  ILE A 874      71.740  36.310  60.750  1.00  0.00           C
ATOM   3543  HA  ILE A 874      72.670  35.750  60.690  1.00  0.00           H
ATOM   3544  CB  ILE A 874      71.960  37.820  60.070  1.00  0.00           C
ATOM   3545  HB  ILE A 874      70.980  38.250  59.720  1.00  0.00           H
ATOM   3546  CG2 ILE A 874      72.680  38.860  60.970  1.00  0.00           C
ATOM   3547 HG21 ILE A 874      72.040  39.130  61.830  1.00  0.00           H
ATOM   3548 HG22 ILE A 874      72.980  39.700  60.300  1.00  0.00           H
ATOM   3549 HG23 ILE A 874      73.640  38.500  61.390  1.00  0.00           H
ATOM   3550  CG1 ILE A 874      72.730  37.710  58.740  1.00  0.00           C
ATOM   3551 HG11 ILE A 874      72.610  36.720  58.270  1.00  0.00           H
ATOM   3552 HG12 ILE A 874      73.790  37.720  59.050  1.00  0.00           H
ATOM   3553  CD  ILE A 874      72.340  38.800  57.730  1.00  0.00           C
ATOM   3554  HD1 ILE A 874      72.940  38.910  56.810  1.00  0.00           H
ATOM   3555  HD2 ILE A 874      72.410  39.780  58.240  1.00  0.00           H
ATOM   3556  HD3 ILE A 874      71.340  38.560  57.310  1.00  0.00           H
ATOM   3557  C   ILE A 874      71.290  36.310  62.250  1.00  0.00           C
ATOM   3558  O   ILE A 874      72.170  35.910  63.020  1.00  0.00           O
ATOM   3559  N   ASP A 875      70.080  36.630  62.660  1.00  0.00           N
ATOM   3560  HN  ASP A 875      69.430  36.900  61.950  1.00  0.00           H
ATOM   3561  CA  ASP A 875      69.650  36.550  64.020  1.00  0.00           C
ATOM   3562  HA  ASP A 875      70.340  37.160  64.580  1.00  0.00           H
ATOM   3563  CB  ASP A 875      68.300  37.140  64.130  1.00  0.00           C
ATOM   3564  HB1 ASP A 875      67.570  36.520  63.560  1.00  0.00           H
ATOM   3565  HB2 ASP A 875      68.270  38.120  63.610  1.00  0.00           H
ATOM   3566  CG  ASP A 875      67.660  37.410  65.480  1.00  0.00           C
ATOM   3567  OD1 ASP A 875      68.350  37.530  66.510  1.00  0.00           O
ATOM   3568  OD2 ASP A 875      66.370  37.670  65.420  1.00  0.00           O
ATOM   3569  C   ASP A 875      69.660  35.220  64.700  1.00  0.00           C
ATOM   3570  O   ASP A 875      70.220  35.080  65.830  1.00  0.00           O
ATOM   3571  N   TYR A 876      69.110  34.210  64.030  1.00  0.00           N
ATOM   3572  HN  TYR A 876      68.600  34.420  63.190  1.00  0.00           H
ATOM   3573  CA  TYR A 876      69.330  32.850  64.450  1.00  0.00           C
ATOM   3574  HA  TYR A 876      68.760  32.720  65.370  1.00  0.00           H
ATOM   3575  CB  TYR A 876      68.770  31.840  63.420  1.00  0.00           C
ATOM   3576  HB1 TYR A 876      69.380  31.730  62.490  1.00  0.00           H
ATOM   3577  HB2 TYR A 876      67.750  32.180  63.140  1.00  0.00           H
ATOM   3578  CG  TYR A 876      68.610  30.520  64.060  1.00  0.00           C
ATOM   3579  CD1 TYR A 876      69.420  29.440  63.770  1.00  0.00           C
ATOM   3580  HD1 TYR A 876      70.220  29.630  63.080  1.00  0.00           H
ATOM   3581  CE1 TYR A 876      69.240  28.190  64.320  1.00  0.00           C
ATOM   3582  HE1 TYR A 876      69.870  27.370  63.980  1.00  0.00           H
ATOM   3583  CZ  TYR A 876      68.220  27.970  65.220  1.00  0.00           C
ATOM   3584  OH  TYR A 876      67.790  26.700  65.670  1.00  0.00           O
ATOM   3585  HH  TYR A 876      67.970  26.070  64.960  1.00  0.00           H
ATOM   3586  CD2 TYR A 876      67.670  30.300  65.050  1.00  0.00           C
ATOM   3587  HD2 TYR A 876      67.020  31.090  65.370  1.00  0.00           H
ATOM   3588  CE2 TYR A 876      67.460  29.030  65.640  1.00  0.00           C
ATOM   3589  HE2 TYR A 876      66.670  28.910  66.370  1.00  0.00           H
ATOM   3590  C   TYR A 876      70.700  32.450  64.870  1.00  0.00           C
ATOM   3591  O   TYR A 876      70.820  31.730  65.940  1.00  0.00           O
ATOM   3592  N   LEU A 877      71.750  32.500  64.010  1.00  0.00           N
ATOM   3593  HN  LEU A 877      71.660  32.980  63.140  1.00  0.00           H
ATOM   3594  CA  LEU A 877      73.050  32.140  64.370  1.00  0.00           C
ATOM   3595  HA  LEU A 877      73.060  31.220  64.930  1.00  0.00           H
ATOM   3596  CB  LEU A 877      73.950  31.790  63.110  1.00  0.00           C
ATOM   3597  HB1 LEU A 877      74.960  31.450  63.380  1.00  0.00           H
ATOM   3598  HB2 LEU A 877      74.170  32.720  62.530  1.00  0.00           H
ATOM   3599  CG  LEU A 877      73.300  30.840  62.100  1.00  0.00           C
ATOM   3600  HG  LEU A 877      72.360  31.280  61.720  1.00  0.00           H
ATOM   3601  CD1 LEU A 877      74.320  30.680  60.940  1.00  0.00           C
ATOM   3602 HD11 LEU A 877      74.700  31.650  60.540  1.00  0.00           H
ATOM   3603 HD12 LEU A 877      73.800  30.140  60.120  1.00  0.00           H
ATOM   3604 HD13 LEU A 877      75.200  30.180  61.400  1.00  0.00           H
ATOM   3605  CD2 LEU A 877      72.940  29.480  62.700  1.00  0.00           C
ATOM   3606 HD21 LEU A 877      72.330  28.760  62.100  1.00  0.00           H
ATOM   3607 HD22 LEU A 877      72.470  29.690  63.680  1.00  0.00           H
ATOM   3608 HD23 LEU A 877      73.870  28.910  62.930  1.00  0.00           H
ATOM   3609  C   LEU A 877      73.740  33.220  65.210  1.00  0.00           C
ATOM   3610  O   LEU A 877      74.580  32.770  66.010  1.00  0.00           O
ATOM   3611  N   VAL A 878      73.430  34.580  65.010  1.00  0.00           N
ATOM   3612  HN  VAL A 878      72.800  34.870  64.300  1.00  0.00           H
ATOM   3613  CA  VAL A 878      74.330  35.580  65.530  1.00  0.00           C
ATOM   3614  HA  VAL A 878      75.280  35.170  65.830  1.00  0.00           H
ATOM   3615  CB  VAL A 878      74.700  36.570  64.450  1.00  0.00           C
ATOM   3616  HB  VAL A 878      73.730  37.080  64.240  1.00  0.00           H
ATOM   3617  CG1 VAL A 878      75.740  37.540  64.980  1.00  0.00           C
ATOM   3618 HG11 VAL A 878      76.790  37.180  65.010  1.00  0.00           H
ATOM   3619 HG12 VAL A 878      75.500  37.940  65.980  1.00  0.00           H
ATOM   3620 HG13 VAL A 878      75.890  38.380  64.260  1.00  0.00           H
ATOM   3621  CG2 VAL A 878      75.170  35.840  63.160  1.00  0.00           C
ATOM   3622 HG21 VAL A 878      74.470  35.130  62.660  1.00  0.00           H
ATOM   3623 HG22 VAL A 878      75.950  35.110  63.470  1.00  0.00           H
ATOM   3624 HG23 VAL A 878      75.660  36.510  62.440  1.00  0.00           H
ATOM   3625  C   VAL A 878      73.680  36.330  66.730  1.00  0.00           C
ATOM   3626  O   VAL A 878      74.310  36.730  67.670  1.00  0.00           O
ATOM   3627  N   GLY A 879      72.350  36.470  66.740  1.00  0.00           N
ATOM   3628  HN  GLY A 879      71.840  35.900  66.100  1.00  0.00           H
ATOM   3629  CA  GLY A 879      71.640  37.180  67.770  1.00  0.00           C
ATOM   3630  HA1 GLY A 879      71.950  36.850  68.750  1.00  0.00           H
ATOM   3631  HA2 GLY A 879      70.630  36.870  67.610  1.00  0.00           H
ATOM   3632  C   GLY A 879      71.760  38.690  67.660  1.00  0.00           C
ATOM   3633  O   GLY A 879      72.740  39.360  68.140  1.00  0.00           O
ATOM   3634  N   VAL A 880      70.700  39.300  67.190  1.00  0.00           N
ATOM   3635  HN  VAL A 880      69.890  38.760  66.930  1.00  0.00           H
ATOM   3636  CA  VAL A 880      70.610  40.730  66.900  1.00  0.00           C
ATOM   3637  HA  VAL A 880      71.610  41.120  67.100  1.00  0.00           H
ATOM   3638  CB  VAL A 880      70.240  40.870  65.440  1.00  0.00           C
ATOM   3639  HB  VAL A 880      69.330  40.280  65.180  1.00  0.00           H
ATOM   3640  CG1 VAL A 880      69.980  42.340  64.970  1.00  0.00           C
ATOM   3641 HG11 VAL A 880      70.100  42.410  63.870  1.00  0.00           H
ATOM   3642 HG12 VAL A 880      70.790  42.980  65.360  1.00  0.00           H
ATOM   3643 HG13 VAL A 880      69.020  42.780  65.320  1.00  0.00           H
ATOM   3644  CG2 VAL A 880      71.300  40.310  64.530  1.00  0.00           C
ATOM   3645 HG21 VAL A 880      71.240  39.200  64.450  1.00  0.00           H
ATOM   3646 HG22 VAL A 880      72.350  40.610  64.740  1.00  0.00           H
ATOM   3647 HG23 VAL A 880      71.110  40.660  63.490  1.00  0.00           H
ATOM   3648  C   VAL A 880      69.570  41.530  67.640  1.00  0.00           C
ATOM   3649  O   VAL A 880      68.360  41.130  67.610  1.00  0.00           O
ATOM   3650  N   PRO A 881      69.920  42.510  68.480  1.00  0.00           N
ATOM   3651  CD  PRO A 881      71.290  42.700  68.950  1.00  0.00           C
ATOM   3652  HD1 PRO A 881      71.880  43.080  68.090  1.00  0.00           H
ATOM   3653  HD2 PRO A 881      71.570  41.740  69.440  1.00  0.00           H
ATOM   3654  CA  PRO A 881      69.080  43.560  69.000  1.00  0.00           C
ATOM   3655  HA  PRO A 881      68.600  43.090  69.850  1.00  0.00           H
ATOM   3656  CB  PRO A 881      70.020  44.620  69.520  1.00  0.00           C
ATOM   3657  HB1 PRO A 881      69.590  45.270  70.310  1.00  0.00           H
ATOM   3658  HB2 PRO A 881      70.350  45.240  68.650  1.00  0.00           H
ATOM   3659  CG  PRO A 881      71.310  43.850  69.920  1.00  0.00           C
ATOM   3660  HG1 PRO A 881      72.290  44.340  69.760  1.00  0.00           H
ATOM   3661  HG2 PRO A 881      71.250  43.440  70.960  1.00  0.00           H
ATOM   3662  C   PRO A 881      67.960  44.130  68.160  1.00  0.00           C
ATOM   3663  O   PRO A 881      68.210  44.760  67.130  1.00  0.00           O
ATOM   3664  N   SER A 882      66.750  43.960  68.660  1.00  0.00           N
ATOM   3665  HN  SER A 882      66.720  43.520  69.550  1.00  0.00           H
ATOM   3666  CA  SER A 882      65.470  44.460  68.100  1.00  0.00           C
ATOM   3667  HA  SER A 882      65.410  45.530  68.180  1.00  0.00           H
ATOM   3668  CB  SER A 882      65.340  44.150  66.560  1.00  0.00           C
ATOM   3669  HB1 SER A 882      64.280  44.090  66.250  1.00  0.00           H
ATOM   3670  HB2 SER A 882      65.830  43.150  66.390  1.00  0.00           H
ATOM   3671  OG  SER A 882      66.100  44.970  65.710  1.00  0.00           O
ATOM   3672  HG1 SER A 882      67.020  44.760  65.920  1.00  0.00           H
ATOM   3673  C   SER A 882      64.300  43.830  68.740  1.00  0.00           C
ATOM   3674  O   SER A 882      64.110  42.630  68.680  1.00  0.00           O
ATOM   3675  N   PRO A 883      63.420  44.510  69.490  1.00  0.00           N
ATOM   3676  CD  PRO A 883      63.680  45.850  70.000  1.00  0.00           C
ATOM   3677  HD1 PRO A 883      63.850  46.580  69.180  1.00  0.00           H
ATOM   3678  HD2 PRO A 883      64.510  45.980  70.730  1.00  0.00           H
ATOM   3679  CA  PRO A 883      61.990  44.080  69.680  1.00  0.00           C
ATOM   3680  HA  PRO A 883      61.970  43.220  70.330  1.00  0.00           H
ATOM   3681  CB  PRO A 883      61.300  45.260  70.280  1.00  0.00           C
ATOM   3682  HB1 PRO A 883      60.710  44.950  71.170  1.00  0.00           H
ATOM   3683  HB2 PRO A 883      60.670  45.720  69.490  1.00  0.00           H
ATOM   3684  CG  PRO A 883      62.370  46.320  70.630  1.00  0.00           C
ATOM   3685  HG1 PRO A 883      62.000  47.250  70.150  1.00  0.00           H
ATOM   3686  HG2 PRO A 883      62.680  46.450  71.690  1.00  0.00           H
ATOM   3687  C   PRO A 883      61.360  43.530  68.370  1.00  0.00           C
ATOM   3688  O   PRO A 883      61.530  44.140  67.290  1.00  0.00           O
ATOM   3689  N   LYS A 884      60.720  42.400  68.510  1.00  0.00           N
ATOM   3690  HN  LYS A 884      60.710  42.040  69.440  1.00  0.00           H
ATOM   3691  CA  LYS A 884      60.010  41.680  67.500  1.00  0.00           C
ATOM   3692  HA  LYS A 884      60.420  41.970  66.540  1.00  0.00           H
ATOM   3693  CB  LYS A 884      60.120  40.090  67.790  1.00  0.00           C
ATOM   3694  HB1 LYS A 884      59.150  39.690  67.430  1.00  0.00           H
ATOM   3695  HB2 LYS A 884      60.180  40.070  68.890  1.00  0.00           H
ATOM   3696  CG  LYS A 884      61.330  39.330  67.200  1.00  0.00           C
ATOM   3697  HG1 LYS A 884      61.270  39.590  66.120  1.00  0.00           H
ATOM   3698  HG2 LYS A 884      61.110  38.240  67.190  1.00  0.00           H
ATOM   3699  CD  LYS A 884      62.770  39.790  67.600  1.00  0.00           C
ATOM   3700  HD1 LYS A 884      62.920  40.870  67.380  1.00  0.00           H
ATOM   3701  HD2 LYS A 884      63.400  39.190  66.910  1.00  0.00           H
ATOM   3702  CE  LYS A 884      63.190  39.440  69.060  1.00  0.00           C
ATOM   3703  HE1 LYS A 884      63.220  38.360  69.300  1.00  0.00           H
ATOM   3704  HE2 LYS A 884      62.510  39.970  69.760  1.00  0.00           H
ATOM   3705  NZ  LYS A 884      64.640  39.870  69.240  1.00  0.00           N
ATOM   3706  HZ1 LYS A 884      64.990  40.530  68.520  1.00  0.00           H
ATOM   3707  HZ2 LYS A 884      65.320  39.090  69.210  1.00  0.00           H
ATOM   3708  HZ3 LYS A 884      64.770  40.270  70.190  1.00  0.00           H
ATOM   3709  C   LYS A 884      58.540  42.150  67.330  1.00  0.00           C
ATOM   3710  O   LYS A 884      58.000  42.890  68.020  1.00  0.00           O
ATOM   3711  N   LEU A 885      57.900  41.600  66.270  1.00  0.00           N
ATOM   3712  HN  LEU A 885      58.470  40.900  65.820  1.00  0.00           H
ATOM   3713  CA  LEU A 885      56.510  41.570  65.990  1.00  0.00           C
ATOM   3714  HA  LEU A 885      56.140  42.570  65.850  1.00  0.00           H
ATOM   3715  CB  LEU A 885      56.230  40.740  64.620  1.00  0.00           C
ATOM   3716  HB1 LEU A 885      56.520  39.670  64.770  1.00  0.00           H
ATOM   3717  HB2 LEU A 885      56.970  41.150  63.880  1.00  0.00           H
ATOM   3718  CG  LEU A 885      54.790  40.680  64.070  1.00  0.00           C
ATOM   3719  HG  LEU A 885      54.160  40.180  64.850  1.00  0.00           H
ATOM   3720  CD1 LEU A 885      54.250  42.090  63.850  1.00  0.00           C
ATOM   3721 HD11 LEU A 885      54.170  42.720  64.760  1.00  0.00           H
ATOM   3722 HD12 LEU A 885      53.190  41.930  63.560  1.00  0.00           H
ATOM   3723 HD13 LEU A 885      54.640  42.610  62.950  1.00  0.00           H
ATOM   3724  CD2 LEU A 885      54.700  39.710  62.870  1.00  0.00           C
ATOM   3725 HD21 LEU A 885      55.160  40.180  61.980  1.00  0.00           H
ATOM   3726 HD22 LEU A 885      53.610  39.610  62.630  1.00  0.00           H
ATOM   3727 HD23 LEU A 885      55.090  38.720  63.130  1.00  0.00           H
ATOM   3728  C   LEU A 885      55.800  40.840  67.120  1.00  0.00           C
ATOM   3729  O   LEU A 885      56.090  39.720  67.480  1.00  0.00           O
ATOM   3730  N   HSD A 886      54.770  41.440  67.770  1.00  0.00           N
ATOM   3731  HN  HSD A 886      54.490  42.390  67.590  1.00  0.00           H
ATOM   3732  CA  HSD A 886      53.720  40.800  68.580  1.00  0.00           C
ATOM   3733  HA  HSD A 886      54.220  40.080  69.210  1.00  0.00           H
ATOM   3734  CB  HSD A 886      52.920  41.810  69.380  1.00  0.00           C
ATOM   3735  HB1 HSD A 886      52.400  42.690  68.970  1.00  0.00           H
ATOM   3736  HB2 HSD A 886      53.650  42.250  70.090  1.00  0.00           H
ATOM   3737  ND1 HSD A 886      52.160  40.570  71.430  1.00  0.00           N
ATOM   3738  HD1 HSD A 886      53.070  40.260  71.720  1.00  0.00           H
ATOM   3739  CG  HSD A 886      51.870  41.090  70.200  1.00  0.00           C
ATOM   3740  CE1 HSD A 886      51.080  40.050  71.950  1.00  0.00           C
ATOM   3741  HE1 HSD A 886      51.040  39.500  72.900  1.00  0.00           H
ATOM   3742  NE2 HSD A 886      50.060  40.270  71.170  1.00  0.00           N
ATOM   3743  CD2 HSD A 886      50.530  40.910  70.030  1.00  0.00           C
ATOM   3744  HD2 HSD A 886      49.970  41.440  69.280  1.00  0.00           H
ATOM   3745  C   HSD A 886      52.760  39.950  67.740  1.00  0.00           C
ATOM   3746  O   HSD A 886      52.010  40.410  66.930  1.00  0.00           O
ATOM   3747  N   VAL A 887      52.710  38.610  68.060  1.00  0.00           N
ATOM   3748  HN  VAL A 887      53.330  38.370  68.800  1.00  0.00           H
ATOM   3749  CA  VAL A 887      51.960  37.560  67.460  1.00  0.00           C
ATOM   3750  HA  VAL A 887      51.210  37.950  66.790  1.00  0.00           H
ATOM   3751  CB  VAL A 887      52.860  36.710  66.530  1.00  0.00           C
ATOM   3752  HB  VAL A 887      53.690  36.410  67.200  1.00  0.00           H
ATOM   3753  CG1 VAL A 887      52.050  35.590  65.920  1.00  0.00           C
ATOM   3754 HG11 VAL A 887      51.590  34.930  66.670  1.00  0.00           H
ATOM   3755 HG12 VAL A 887      52.780  34.990  65.320  1.00  0.00           H
ATOM   3756 HG13 VAL A 887      51.200  35.970  65.300  1.00  0.00           H
ATOM   3757  CG2 VAL A 887      53.540  37.610  65.450  1.00  0.00           C
ATOM   3758 HG21 VAL A 887      52.860  38.240  64.830  1.00  0.00           H
ATOM   3759 HG22 VAL A 887      54.170  37.060  64.720  1.00  0.00           H
ATOM   3760 HG23 VAL A 887      54.210  38.280  66.020  1.00  0.00           H
ATOM   3761  C   VAL A 887      51.240  36.730  68.470  1.00  0.00           C
ATOM   3762  O   VAL A 887      51.840  35.920  69.190  1.00  0.00           O
ATOM   3763  N   PRO A 888      49.940  36.910  68.620  1.00  0.00           N
ATOM   3764  CD  PRO A 888      49.210  38.130  68.180  1.00  0.00           C
ATOM   3765  HD1 PRO A 888      49.220  38.090  67.070  1.00  0.00           H
ATOM   3766  HD2 PRO A 888      49.710  39.060  68.520  1.00  0.00           H
ATOM   3767  CA  PRO A 888      49.000  35.900  69.100  1.00  0.00           C
ATOM   3768  HA  PRO A 888      49.100  35.840  70.170  1.00  0.00           H
ATOM   3769  CB  PRO A 888      47.570  36.430  68.800  1.00  0.00           C
ATOM   3770  HB1 PRO A 888      46.920  36.140  69.640  1.00  0.00           H
ATOM   3771  HB2 PRO A 888      47.200  36.160  67.780  1.00  0.00           H
ATOM   3772  CG  PRO A 888      47.850  37.920  68.810  1.00  0.00           C
ATOM   3773  HG1 PRO A 888      47.130  38.590  68.260  1.00  0.00           H
ATOM   3774  HG2 PRO A 888      47.990  38.270  69.850  1.00  0.00           H
ATOM   3775  C   PRO A 888      49.130  34.450  68.740  1.00  0.00           C
ATOM   3776  O   PRO A 888      49.310  34.040  67.610  1.00  0.00           O
ATOM   3777  N   GLU A 889      48.950  33.510  69.740  1.00  0.00           N
ATOM   3778  HN  GLU A 889      48.520  33.770  70.590  1.00  0.00           H
ATOM   3779  CA  GLU A 889      49.330  32.080  69.590  1.00  0.00           C
ATOM   3780  HA  GLU A 889      49.560  31.940  68.540  1.00  0.00           H
ATOM   3781  CB  GLU A 889      50.650  31.660  70.240  1.00  0.00           C
ATOM   3782  HB1 GLU A 889      50.770  30.570  70.070  1.00  0.00           H
ATOM   3783  HB2 GLU A 889      50.490  31.670  71.330  1.00  0.00           H
ATOM   3784  CG  GLU A 889      51.980  32.500  69.900  1.00  0.00           C
ATOM   3785  HG1 GLU A 889      51.740  33.560  70.170  1.00  0.00           H
ATOM   3786  HG2 GLU A 889      52.020  32.450  68.780  1.00  0.00           H
ATOM   3787  CD  GLU A 889      53.250  32.120  70.680  1.00  0.00           C
ATOM   3788  OE1 GLU A 889      53.640  30.920  70.590  1.00  0.00           O
ATOM   3789  OE2 GLU A 889      53.870  32.950  71.330  1.00  0.00           O
ATOM   3790  C   GLU A 889      48.220  31.050  69.980  1.00  0.00           C
ATOM   3791  O   GLU A 889      47.440  31.250  70.880  1.00  0.00           O
ATOM   3792  N   LYS A 890      48.040  29.950  69.220  1.00  0.00           N
ATOM   3793  HN  LYS A 890      48.670  29.850  68.450  1.00  0.00           H
ATOM   3794  CA  LYS A 890      47.040  28.930  69.310  1.00  0.00           C
ATOM   3795  HA  LYS A 890      47.350  28.100  68.690  1.00  0.00           H
ATOM   3796  CB  LYS A 890      46.970  28.190  70.670  1.00  0.00           C
ATOM   3797  HB1 LYS A 890      46.060  27.550  70.750  1.00  0.00           H
ATOM   3798  HB2 LYS A 890      46.890  29.010  71.410  1.00  0.00           H
ATOM   3799  CG  LYS A 890      48.230  27.330  70.930  1.00  0.00           C
ATOM   3800  HG1 LYS A 890      49.190  27.870  70.790  1.00  0.00           H
ATOM   3801  HG2 LYS A 890      48.150  26.480  70.230  1.00  0.00           H
ATOM   3802  CD  LYS A 890      48.140  26.750  72.330  1.00  0.00           C
ATOM   3803  HD1 LYS A 890      47.220  26.130  72.410  1.00  0.00           H
ATOM   3804  HD2 LYS A 890      48.000  27.630  72.990  1.00  0.00           H
ATOM   3805  CE  LYS A 890      49.330  25.980  72.810  1.00  0.00           C
ATOM   3806  HE1 LYS A 890      49.880  25.410  72.030  1.00  0.00           H
ATOM   3807  HE2 LYS A 890      49.130  25.320  73.680  1.00  0.00           H
ATOM   3808  NZ  LYS A 890      50.370  26.990  73.270  1.00  0.00           N
ATOM   3809  HZ1 LYS A 890      50.730  27.690  72.570  1.00  0.00           H
ATOM   3810  HZ2 LYS A 890      51.160  26.490  73.740  1.00  0.00           H
ATOM   3811  HZ3 LYS A 890      49.960  27.450  74.090  1.00  0.00           H
ATOM   3812  C   LYS A 890      45.710  29.170  68.610  1.00  0.00           C
ATOM   3813  O   LYS A 890      44.750  28.530  68.890  1.00  0.00           O
ATOM   3814  N   PHE A 891      45.640  30.190  67.730  1.00  0.00           N
ATOM   3815  HN  PHE A 891      46.470  30.620  67.350  1.00  0.00           H
ATOM   3816  CA  PHE A 891      44.400  30.680  67.210  1.00  0.00           C
ATOM   3817  HA  PHE A 891      44.610  31.370  66.410  1.00  0.00           H
ATOM   3818  CB  PHE A 891      43.390  29.530  66.530  1.00  0.00           C
ATOM   3819  HB1 PHE A 891      43.060  28.790  67.280  1.00  0.00           H
ATOM   3820  HB2 PHE A 891      44.030  29.020  65.770  1.00  0.00           H
ATOM   3821  CG  PHE A 891      42.120  30.060  65.790  1.00  0.00           C
ATOM   3822  CD1 PHE A 891      42.280  30.860  64.640  1.00  0.00           C
ATOM   3823  HD1 PHE A 891      43.270  31.100  64.270  1.00  0.00           H
ATOM   3824  CE1 PHE A 891      41.100  31.210  63.890  1.00  0.00           C
ATOM   3825  HE1 PHE A 891      41.170  31.920  63.080  1.00  0.00           H
ATOM   3826  CZ  PHE A 891      39.900  30.870  64.370  1.00  0.00           C
ATOM   3827  HZ  PHE A 891      38.940  31.240  64.030  1.00  0.00           H
ATOM   3828  CD2 PHE A 891      40.860  29.670  66.230  1.00  0.00           C
ATOM   3829  HD2 PHE A 891      40.790  29.020  67.090  1.00  0.00           H
ATOM   3830  CE2 PHE A 891      39.760  30.000  65.510  1.00  0.00           C
ATOM   3831  HE2 PHE A 891      38.820  29.790  65.980  1.00  0.00           H
ATOM   3832  C   PHE A 891      43.630  31.580  68.270  1.00  0.00           C
ATOM   3833  O   PHE A 891      42.570  31.180  68.710  1.00  0.00           O
ATOM   3834  N   GLU A 892      44.150  32.720  68.670  1.00  0.00           N
ATOM   3835  HN  GLU A 892      45.010  33.070  68.290  1.00  0.00           H
ATOM   3836  CA  GLU A 892      43.490  33.690  69.590  1.00  0.00           C
ATOM   3837  HA  GLU A 892      42.590  33.400  70.120  1.00  0.00           H
ATOM   3838  CB  GLU A 892      44.440  33.810  70.790  1.00  0.00           C
ATOM   3839  HB1 GLU A 892      44.170  34.700  71.400  1.00  0.00           H
ATOM   3840  HB2 GLU A 892      45.510  33.990  70.540  1.00  0.00           H
ATOM   3841  CG  GLU A 892      44.260  32.530  71.750  1.00  0.00           C
ATOM   3842  HG1 GLU A 892      44.980  31.780  71.360  1.00  0.00           H
ATOM   3843  HG2 GLU A 892      43.270  32.100  71.500  1.00  0.00           H
ATOM   3844  CD  GLU A 892      44.350  32.780  73.230  1.00  0.00           C
ATOM   3845  OE1 GLU A 892      45.460  33.100  73.710  1.00  0.00           O
ATOM   3846  OE2 GLU A 892      43.350  32.620  74.000  1.00  0.00           O
ATOM   3847  C   GLU A 892      43.220  35.090  68.970  1.00  0.00           C
ATOM   3848  O   GLU A 892      43.950  35.470  68.050  1.00  0.00           O
ATOM   3849  N   PRO A 893      42.350  35.990  69.510  1.00  0.00           N
ATOM   3850  CD  PRO A 893      41.490  35.650  70.560  1.00  0.00           C
ATOM   3851  HD1 PRO A 893      42.030  35.140  71.380  1.00  0.00           H
ATOM   3852  HD2 PRO A 893      40.690  34.940  70.220  1.00  0.00           H
ATOM   3853  CA  PRO A 893      42.240  37.360  69.200  1.00  0.00           C
ATOM   3854  HA  PRO A 893      42.220  37.510  68.140  1.00  0.00           H
ATOM   3855  CB  PRO A 893      40.930  37.860  69.880  1.00  0.00           C
ATOM   3856  HB1 PRO A 893      40.100  37.630  69.180  1.00  0.00           H
ATOM   3857  HB2 PRO A 893      40.950  38.960  70.050  1.00  0.00           H
ATOM   3858  CG  PRO A 893      40.990  37.020  71.140  1.00  0.00           C
ATOM   3859  HG1 PRO A 893      41.670  37.520  71.860  1.00  0.00           H
ATOM   3860  HG2 PRO A 893      40.040  36.870  71.670  1.00  0.00           H
ATOM   3861  C   PRO A 893      43.470  38.200  69.700  1.00  0.00           C
ATOM   3862  O   PRO A 893      44.140  37.880  70.680  1.00  0.00           O
ATOM   3863  N   THR A 894      43.800  39.270  68.970  1.00  0.00           N
ATOM   3864  HN  THR A 894      43.410  39.490  68.080  1.00  0.00           H
ATOM   3865  CA  THR A 894      44.850  40.160  69.450  1.00  0.00           C
ATOM   3866  HA  THR A 894      45.700  39.540  69.720  1.00  0.00           H
ATOM   3867  CB  THR A 894      45.320  41.240  68.530  1.00  0.00           C
ATOM   3868  HB  THR A 894      44.570  42.040  68.350  1.00  0.00           H
ATOM   3869  OG1 THR A 894      45.620  40.800  67.150  1.00  0.00           O
ATOM   3870  HG1 THR A 894      44.760  40.570  66.810  1.00  0.00           H
ATOM   3871  CG2 THR A 894      46.640  41.910  69.030  1.00  0.00           C
ATOM   3872 HG21 THR A 894      46.580  42.450  70.000  1.00  0.00           H
ATOM   3873 HG22 THR A 894      47.010  42.700  68.330  1.00  0.00           H
ATOM   3874 HG23 THR A 894      47.490  41.190  69.060  1.00  0.00           H
ATOM   3875  C   THR A 894      44.500  40.910  70.790  1.00  0.00           C
ATOM   3876  O   THR A 894      45.260  41.030  71.750  1.00  0.00           O
ATOM   3877  N   HSD A 895      43.270  41.470  70.910  1.00  0.00           N
ATOM   3878  HN  HSD A 895      42.730  41.460  70.070  1.00  0.00           H
ATOM   3879  CA  HSD A 895      42.760  42.170  72.130  1.00  0.00           C
ATOM   3880  HA  HSD A 895      43.430  42.070  72.970  1.00  0.00           H
ATOM   3881  CB  HSD A 895      42.530  43.740  72.040  1.00  0.00           C
ATOM   3882  HB1 HSD A 895      41.720  44.030  71.340  1.00  0.00           H
ATOM   3883  HB2 HSD A 895      43.460  44.120  71.570  1.00  0.00           H
ATOM   3884  ND1 HSD A 895      41.280  44.690  74.040  1.00  0.00           N
ATOM   3885  HD1 HSD A 895      40.530  44.030  74.100  1.00  0.00           H
ATOM   3886  CG  HSD A 895      42.420  44.630  73.240  1.00  0.00           C
ATOM   3887  CE1 HSD A 895      41.470  45.730  74.850  1.00  0.00           C
ATOM   3888  HE1 HSD A 895      40.880  45.840  75.760  1.00  0.00           H
ATOM   3889  NE2 HSD A 895      42.590  46.410  74.590  1.00  0.00           N
ATOM   3890  CD2 HSD A 895      43.220  45.670  73.600  1.00  0.00           C
ATOM   3891  HD2 HSD A 895      44.190  45.950  73.180  1.00  0.00           H
ATOM   3892  C   HSD A 895      41.500  41.370  72.510  1.00  0.00           C
ATOM   3893  O   HSD A 895      40.580  41.340  71.690  1.00  0.00           O
ATOM   3894  N   PRO A 896      41.480  40.620  73.580  1.00  0.00           N
ATOM   3895  CD  PRO A 896      42.670  40.070  74.310  1.00  0.00           C
ATOM   3896  HD1 PRO A 896      43.110  40.850  74.960  1.00  0.00           H
ATOM   3897  HD2 PRO A 896      43.500  39.710  73.660  1.00  0.00           H
ATOM   3898  CA  PRO A 896      40.220  40.220  74.210  1.00  0.00           C
ATOM   3899  HA  PRO A 896      39.840  39.440  73.570  1.00  0.00           H
ATOM   3900  CB  PRO A 896      40.730  39.590  75.540  1.00  0.00           C
ATOM   3901  HB1 PRO A 896      39.960  38.930  76.020  1.00  0.00           H
ATOM   3902  HB2 PRO A 896      40.980  40.350  76.300  1.00  0.00           H
ATOM   3903  CG  PRO A 896      42.060  38.950  75.230  1.00  0.00           C
ATOM   3904  HG1 PRO A 896      42.680  38.760  76.140  1.00  0.00           H
ATOM   3905  HG2 PRO A 896      41.900  38.050  74.610  1.00  0.00           H
ATOM   3906  C   PRO A 896      39.170  41.290  74.410  1.00  0.00           C
ATOM   3907  O   PRO A 896      39.570  42.420  74.440  1.00  0.00           O
ATOM   3908  N   GLU A 897      37.870  40.920  74.520  1.00  0.00           N
ATOM   3909  HN  GLU A 897      37.690  39.980  74.780  1.00  0.00           H
ATOM   3910  CA  GLU A 897      36.720  41.830  74.570  1.00  0.00           C
ATOM   3911  HA  GLU A 897      36.670  42.210  75.570  1.00  0.00           H
ATOM   3912  CB  GLU A 897      36.800  42.970  73.490  1.00  0.00           C
ATOM   3913  HB1 GLU A 897      37.120  42.560  72.510  1.00  0.00           H
ATOM   3914  HB2 GLU A 897      37.660  43.630  73.780  1.00  0.00           H
ATOM   3915  CG  GLU A 897      35.560  43.910  73.320  1.00  0.00           C
ATOM   3916  HG1 GLU A 897      34.980  43.940  74.260  1.00  0.00           H
ATOM   3917  HG2 GLU A 897      34.930  43.410  72.540  1.00  0.00           H
ATOM   3918  CD  GLU A 897      35.920  45.210  72.660  1.00  0.00           C
ATOM   3919  OE1 GLU A 897      35.960  46.180  73.370  1.00  0.00           O
ATOM   3920  OE2 GLU A 897      36.210  45.280  71.420  1.00  0.00           O
ATOM   3921  C   GLU A 897      35.410  41.100  74.240  1.00  0.00           C
ATOM   3922  O   GLU A 897      34.310  41.420  74.780  1.00  0.00           O
ATOM   3923  N   ARG A 898      35.610  40.030  73.310  1.00  0.00           N
ATOM   3924  HN  ARG A 898      36.500  39.970  72.900  1.00  0.00           H
ATOM   3925  CA  ARG A 898      34.490  39.170  72.900  1.00  0.00           C
ATOM   3926  HA  ARG A 898      34.030  38.780  73.800  1.00  0.00           H
ATOM   3927  CB  ARG A 898      33.440  39.940  72.000  1.00  0.00           C
ATOM   3928  HB1 ARG A 898      32.950  40.660  72.700  1.00  0.00           H
ATOM   3929  HB2 ARG A 898      32.700  39.290  71.470  1.00  0.00           H
ATOM   3930  CG  ARG A 898      34.120  40.850  70.900  1.00  0.00           C
ATOM   3931  HG1 ARG A 898      34.700  41.650  71.410  1.00  0.00           H
ATOM   3932  HG2 ARG A 898      33.370  41.330  70.240  1.00  0.00           H
ATOM   3933  CD  ARG A 898      35.150  40.290  69.900  1.00  0.00           C
ATOM   3934  HD1 ARG A 898      34.570  39.630  69.210  1.00  0.00           H
ATOM   3935  HD2 ARG A 898      36.040  39.790  70.340  1.00  0.00           H
ATOM   3936  NE  ARG A 898      35.570  41.480  69.120  1.00  0.00           N
ATOM   3937  HE  ARG A 898      35.200  42.370  69.350  1.00  0.00           H
ATOM   3938  CZ  ARG A 898      36.440  41.430  68.160  1.00  0.00           C
ATOM   3939  NH1 ARG A 898      37.190  40.460  67.770  1.00  0.00           N
ATOM   3940 HH11 ARG A 898      37.450  40.520  66.810  1.00  0.00           H
ATOM   3941 HH12 ARG A 898      37.090  39.580  68.250  1.00  0.00           H
ATOM   3942  NH2 ARG A 898      36.680  42.580  67.520  1.00  0.00           N
ATOM   3943 HH21 ARG A 898      37.300  42.600  66.750  1.00  0.00           H
ATOM   3944 HH22 ARG A 898      36.530  43.350  68.140  1.00  0.00           H
ATOM   3945  C   ARG A 898      34.920  37.950  72.110  1.00  0.00           C
ATOM   3946  O   ARG A 898      34.140  37.180  71.570  1.00  0.00           O
ATOM   3947  N   GLY A 899      36.250  37.660  72.050  1.00  0.00           N
ATOM   3948  HN  GLY A 899      36.840  38.310  72.540  1.00  0.00           H
ATOM   3949  CA  GLY A 899      36.770  36.590  71.230  1.00  0.00           C
ATOM   3950  HA1 GLY A 899      36.090  35.730  71.240  1.00  0.00           H
ATOM   3951  HA2 GLY A 899      37.760  36.530  71.630  1.00  0.00           H
ATOM   3952  C   GLY A 899      36.850  37.050  69.770  1.00  0.00           C
ATOM   3953  O   GLY A 899      37.170  38.170  69.430  1.00  0.00           O
ATOM   3954  N   TRP A 900      36.780  36.080  68.910  1.00  0.00           N
ATOM   3955  HN  TRP A 900      36.820  35.120  69.190  1.00  0.00           H
ATOM   3956  CA  TRP A 900      36.970  36.250  67.500  1.00  0.00           C
ATOM   3957  HA  TRP A 900      37.900  36.790  67.450  1.00  0.00           H
ATOM   3958  CB  TRP A 900      37.050  34.950  66.590  1.00  0.00           C
ATOM   3959  HB1 TRP A 900      36.910  35.280  65.540  1.00  0.00           H
ATOM   3960  HB2 TRP A 900      36.240  34.270  66.910  1.00  0.00           H
ATOM   3961  CG  TRP A 900      38.370  34.210  66.730  1.00  0.00           C
ATOM   3962  CD1 TRP A 900      38.800  33.100  67.440  1.00  0.00           C
ATOM   3963  HD1 TRP A 900      38.140  32.510  68.060  1.00  0.00           H
ATOM   3964  NE1 TRP A 900      40.110  32.860  67.240  1.00  0.00           N
ATOM   3965  HE1 TRP A 900      40.680  32.390  67.880  1.00  0.00           H
ATOM   3966  CE2 TRP A 900      40.630  33.840  66.430  1.00  0.00           C
ATOM   3967  CD2 TRP A 900      39.510  34.610  65.990  1.00  0.00           C
ATOM   3968  CE3 TRP A 900      39.730  35.660  65.050  1.00  0.00           C
ATOM   3969  HE3 TRP A 900      38.950  36.340  64.750  1.00  0.00           H
ATOM   3970  CZ3 TRP A 900      41.050  35.980  64.610  1.00  0.00           C
ATOM   3971  HZ3 TRP A 900      41.260  36.790  63.910  1.00  0.00           H
ATOM   3972  CZ2 TRP A 900      41.900  33.980  65.860  1.00  0.00           C
ATOM   3973  HZ2 TRP A 900      42.700  33.260  65.940  1.00  0.00           H
ATOM   3974  CH2 TRP A 900      42.060  35.070  64.950  1.00  0.00           C
ATOM   3975  HH2 TRP A 900      43.000  35.360  64.490  1.00  0.00           H
ATOM   3976  C   TRP A 900      35.850  37.140  66.940  1.00  0.00           C
ATOM   3977  O   TRP A 900      36.030  38.050  66.140  1.00  0.00           O
ATOM   3978  N   ILE A 901      34.590  36.940  67.410  1.00  0.00           N
ATOM   3979  HN  ILE A 901      34.470  36.320  68.180  1.00  0.00           H
ATOM   3980  CA  ILE A 901      33.230  37.370  66.810  1.00  0.00           C
ATOM   3981  HA  ILE A 901      33.370  37.460  65.740  1.00  0.00           H
ATOM   3982  CB  ILE A 901      32.190  36.280  66.890  1.00  0.00           C
ATOM   3983  HB  ILE A 901      32.040  36.110  67.980  1.00  0.00           H
ATOM   3984  CG2 ILE A 901      30.870  36.940  66.310  1.00  0.00           C
ATOM   3985 HG21 ILE A 901      29.990  36.270  66.410  1.00  0.00           H
ATOM   3986 HG22 ILE A 901      31.010  37.270  65.260  1.00  0.00           H
ATOM   3987 HG23 ILE A 901      30.440  37.740  66.950  1.00  0.00           H
ATOM   3988  CG1 ILE A 901      32.590  34.930  66.220  1.00  0.00           C
ATOM   3989 HG11 ILE A 901      33.560  34.600  66.660  1.00  0.00           H
ATOM   3990 HG12 ILE A 901      32.650  34.960  65.120  1.00  0.00           H
ATOM   3991  CD  ILE A 901      31.620  33.750  66.510  1.00  0.00           C
ATOM   3992  HD1 ILE A 901      30.660  33.840  65.970  1.00  0.00           H
ATOM   3993  HD2 ILE A 901      31.460  33.810  67.620  1.00  0.00           H
ATOM   3994  HD3 ILE A 901      32.030  32.740  66.320  1.00  0.00           H
ATOM   3995  C   ILE A 901      32.740  38.720  67.400  1.00  0.00           C
ATOM   3996  O   ILE A 901      32.230  38.730  68.540  1.00  0.00           O
ATOM   3997  N   ILE A 902      32.890  39.810  66.740  1.00  0.00           N
ATOM   3998  HN  ILE A 902      33.380  39.720  65.870  1.00  0.00           H
ATOM   3999  CA  ILE A 902      32.160  41.070  67.150  1.00  0.00           C
ATOM   4000  HA  ILE A 902      32.230  41.050  68.230  1.00  0.00           H
ATOM   4001  CB  ILE A 902      32.950  42.330  66.830  1.00  0.00           C
ATOM   4002  HB  ILE A 902      33.860  42.450  67.460  1.00  0.00           H
ATOM   4003  CG2 ILE A 902      33.520  42.110  65.420  1.00  0.00           C
ATOM   4004 HG21 ILE A 902      34.330  41.360  65.400  1.00  0.00           H
ATOM   4005 HG22 ILE A 902      34.050  42.980  64.990  1.00  0.00           H
ATOM   4006 HG23 ILE A 902      32.740  41.750  64.720  1.00  0.00           H
ATOM   4007  CG1 ILE A 902      32.050  43.580  66.860  1.00  0.00           C
ATOM   4008 HG11 ILE A 902      31.520  43.550  67.840  1.00  0.00           H
ATOM   4009 HG12 ILE A 902      31.310  43.480  66.040  1.00  0.00           H
ATOM   4010  CD  ILE A 902      32.840  44.870  66.780  1.00  0.00           C
ATOM   4011  HD1 ILE A 902      33.670  44.910  67.520  1.00  0.00           H
ATOM   4012  HD2 ILE A 902      32.160  45.750  66.880  1.00  0.00           H
ATOM   4013  HD3 ILE A 902      33.310  45.020  65.770  1.00  0.00           H
ATOM   4014  C   ILE A 902      30.680  41.090  66.810  1.00  0.00           C
ATOM   4015  O   ILE A 902      30.260  40.910  65.720  1.00  0.00           O
ATOM   4016  N   SER A 903      29.850  41.360  67.870  1.00  0.00           N
ATOM   4017  HN  SER A 903      30.310  41.470  68.750  1.00  0.00           H
ATOM   4018  CA  SER A 903      28.420  41.520  67.650  1.00  0.00           C
ATOM   4019  HA  SER A 903      28.230  40.560  67.190  1.00  0.00           H
ATOM   4020  CB  SER A 903      27.580  41.690  68.960  1.00  0.00           C
ATOM   4021  HB1 SER A 903      26.520  41.750  68.590  1.00  0.00           H
ATOM   4022  HB2 SER A 903      27.850  42.610  69.520  1.00  0.00           H
ATOM   4023  OG  SER A 903      27.780  40.610  69.870  1.00  0.00           O
ATOM   4024  HG1 SER A 903      27.390  39.810  69.520  1.00  0.00           H
ATOM   4025  C   SER A 903      28.110  42.660  66.660  1.00  0.00           C
ATOM   4026  O   SER A 903      28.610  43.760  66.820  1.00  0.00           O
ATOM   4027  N   PRO A 904      27.280  42.410  65.570  1.00  0.00           N
ATOM   4028  CD  PRO A 904      27.130  41.060  65.050  1.00  0.00           C
ATOM   4029  HD1 PRO A 904      26.570  40.460  65.800  1.00  0.00           H
ATOM   4030  HD2 PRO A 904      28.080  40.480  64.910  1.00  0.00           H
ATOM   4031  CA  PRO A 904      26.660  43.390  64.710  1.00  0.00           C
ATOM   4032  HA  PRO A 904      27.480  43.850  64.170  1.00  0.00           H
ATOM   4033  CB  PRO A 904      25.660  42.530  63.940  1.00  0.00           C
ATOM   4034  HB1 PRO A 904      25.320  42.960  62.970  1.00  0.00           H
ATOM   4035  HB2 PRO A 904      24.820  42.340  64.630  1.00  0.00           H
ATOM   4036  CG  PRO A 904      26.470  41.290  63.700  1.00  0.00           C
ATOM   4037  HG1 PRO A 904      25.820  40.450  63.360  1.00  0.00           H
ATOM   4038  HG2 PRO A 904      27.150  41.500  62.850  1.00  0.00           H
ATOM   4039  C   PRO A 904      26.050  44.550  65.430  1.00  0.00           C
ATOM   4040  O   PRO A 904      25.140  44.400  66.220  1.00  0.00           O
ATOM   4041  N   LEU A 905      26.430  45.770  64.930  1.00  0.00           N
ATOM   4042  HN  LEU A 905      27.290  45.760  64.420  1.00  0.00           H
ATOM   4043  CA  LEU A 905      25.640  46.940  64.950  1.00  0.00           C
ATOM   4044  HA  LEU A 905      26.210  47.560  64.280  1.00  0.00           H
ATOM   4045  CB  LEU A 905      24.220  46.780  64.430  1.00  0.00           C
ATOM   4046  HB1 LEU A 905      23.790  47.810  64.470  1.00  0.00           H
ATOM   4047  HB2 LEU A 905      23.610  46.180  65.130  1.00  0.00           H
ATOM   4048  CG  LEU A 905      24.150  46.340  62.990  1.00  0.00           C
ATOM   4049  HG  LEU A 905      24.970  45.630  62.780  1.00  0.00           H
ATOM   4050  CD1 LEU A 905      22.900  45.560  62.660  1.00  0.00           C
ATOM   4051 HD11 LEU A 905      22.660  45.310  61.610  1.00  0.00           H
ATOM   4052 HD12 LEU A 905      22.010  46.200  62.890  1.00  0.00           H
ATOM   4053 HD13 LEU A 905      22.960  44.630  63.290  1.00  0.00           H
ATOM   4054  CD2 LEU A 905      24.390  47.490  61.970  1.00  0.00           C
ATOM   4055 HD21 LEU A 905      23.680  48.350  62.000  1.00  0.00           H
ATOM   4056 HD22 LEU A 905      24.200  47.070  60.960  1.00  0.00           H
ATOM   4057 HD23 LEU A 905      25.370  48.000  62.040  1.00  0.00           H
ATOM   4058  C   LEU A 905      25.710  47.670  66.290  1.00  0.00           C
ATOM   4059  O   LEU A 905      25.310  48.830  66.400  1.00  0.00           O
ATOM   4060  N   GLY A 906      26.370  47.100  67.340  1.00  0.00           N
ATOM   4061  HN  GLY A 906      26.700  46.160  67.180  1.00  0.00           H
ATOM   4062  CA  GLY A 906      26.420  47.620  68.670  1.00  0.00           C
ATOM   4063  HA1 GLY A 906      27.040  48.500  68.610  1.00  0.00           H
ATOM   4064  HA2 GLY A 906      26.950  46.870  69.230  1.00  0.00           H
ATOM   4065  C   GLY A 906      25.180  47.870  69.400  1.00  0.00           C
ATOM   4066  O   GLY A 906      24.140  47.230  69.150  1.00  0.00           O
ATOM   4067  N   ASP A 907      25.300  48.880  70.330  1.00  0.00           N
ATOM   4068  HN  ASP A 907      26.120  49.410  70.450  1.00  0.00           H
ATOM   4069  CA  ASP A 907      24.270  49.430  71.200  1.00  0.00           C
ATOM   4070  HA  ASP A 907      23.360  48.850  71.090  1.00  0.00           H
ATOM   4071  CB  ASP A 907      24.690  49.360  72.720  1.00  0.00           C
ATOM   4072  HB1 ASP A 907      24.790  48.260  72.860  1.00  0.00           H
ATOM   4073  HB2 ASP A 907      23.820  49.690  73.320  1.00  0.00           H
ATOM   4074  CG  ASP A 907      25.920  50.170  73.200  1.00  0.00           C
ATOM   4075  OD1 ASP A 907      26.560  50.840  72.330  1.00  0.00           O
ATOM   4076  OD2 ASP A 907      26.190  50.100  74.390  1.00  0.00           O
ATOM   4077  C   ASP A 907      24.040  50.800  70.630  1.00  0.00           C
ATOM   4078  O   ASP A 907      23.320  51.600  71.160  1.00  0.00           O
ATOM   4079  N   ASN A 908      24.570  51.100  69.420  1.00  0.00           N
ATOM   4080  HN  ASN A 908      24.940  50.380  68.840  1.00  0.00           H
ATOM   4081  CA  ASN A 908      24.420  52.260  68.660  1.00  0.00           C
ATOM   4082  HA  ASN A 908      24.890  53.050  69.230  1.00  0.00           H
ATOM   4083  CB  ASN A 908      25.090  52.140  67.320  1.00  0.00           C
ATOM   4084  HB1 ASN A 908      24.980  53.040  66.690  1.00  0.00           H
ATOM   4085  HB2 ASN A 908      24.660  51.250  66.820  1.00  0.00           H
ATOM   4086  CG  ASN A 908      26.550  51.780  67.550  1.00  0.00           C
ATOM   4087  OD1 ASN A 908      27.170  51.950  68.580  1.00  0.00           O
ATOM   4088  ND2 ASN A 908      27.230  51.060  66.590  1.00  0.00           N
ATOM   4089 HD21 ASN A 908      28.110  50.660  66.870  1.00  0.00           H
ATOM   4090 HD22 ASN A 908      26.640  50.580  65.950  1.00  0.00           H
ATOM   4091  C   ASN A 908      22.930  52.710  68.450  1.00  0.00           C
ATOM   4092  O   ASN A 908      22.040  51.940  67.980  1.00  0.00           O
ATOM   4093  N   PRO A 909      22.510  53.960  68.680  1.00  0.00           N
ATOM   4094  CD  PRO A 909      23.210  54.950  69.520  1.00  0.00           C
ATOM   4095  HD1 PRO A 909      24.090  55.240  68.910  1.00  0.00           H
ATOM   4096  HD2 PRO A 909      23.500  54.530  70.500  1.00  0.00           H
ATOM   4097  CA  PRO A 909      21.290  54.510  68.250  1.00  0.00           C
ATOM   4098  HA  PRO A 909      20.500  53.980  68.770  1.00  0.00           H
ATOM   4099  CB  PRO A 909      21.260  55.970  68.640  1.00  0.00           C
ATOM   4100  HB1 PRO A 909      20.260  56.360  68.960  1.00  0.00           H
ATOM   4101  HB2 PRO A 909      21.750  56.630  67.890  1.00  0.00           H
ATOM   4102  CG  PRO A 909      22.250  56.080  69.830  1.00  0.00           C
ATOM   4103  HG1 PRO A 909      22.900  56.980  69.910  1.00  0.00           H
ATOM   4104  HG2 PRO A 909      21.750  55.840  70.790  1.00  0.00           H
ATOM   4105  C   PRO A 909      21.070  54.310  66.750  1.00  0.00           C
ATOM   4106  O   PRO A 909      21.980  54.120  65.930  1.00  0.00           O
ATOM   4107  N   TRP A 910      19.780  54.450  66.340  1.00  0.00           N
ATOM   4108  HN  TRP A 910      19.050  54.490  67.010  1.00  0.00           H
ATOM   4109  CA  TRP A 910      19.360  54.420  64.950  1.00  0.00           C
ATOM   4110  HA  TRP A 910      19.620  53.460  64.520  1.00  0.00           H
ATOM   4111  CB  TRP A 910      17.800  54.630  64.860  1.00  0.00           C
ATOM   4112  HB1 TRP A 910      17.560  55.500  65.510  1.00  0.00           H
ATOM   4113  HB2 TRP A 910      17.460  53.670  65.300  1.00  0.00           H
ATOM   4114  CG  TRP A 910      17.190  54.870  63.570  1.00  0.00           C
ATOM   4115  CD1 TRP A 910      16.600  53.820  62.840  1.00  0.00           C
ATOM   4116  HD1 TRP A 910      16.670  52.810  63.210  1.00  0.00           H
ATOM   4117  NE1 TRP A 910      16.040  54.250  61.710  1.00  0.00           N
ATOM   4118  HE1 TRP A 910      15.430  53.890  61.030  1.00  0.00           H
ATOM   4119  CE2 TRP A 910      16.240  55.590  61.660  1.00  0.00           C
ATOM   4120  CD2 TRP A 910      16.920  56.040  62.790  1.00  0.00           C
ATOM   4121  CE3 TRP A 910      17.150  57.400  62.980  1.00  0.00           C
ATOM   4122  HE3 TRP A 910      17.740  57.790  63.790  1.00  0.00           H
ATOM   4123  CZ3 TRP A 910      16.620  58.240  62.000  1.00  0.00           C
ATOM   4124  HZ3 TRP A 910      16.790  59.290  62.140  1.00  0.00           H
ATOM   4125  CZ2 TRP A 910      15.770  56.510  60.700  1.00  0.00           C
ATOM   4126  HZ2 TRP A 910      15.150  56.230  59.860  1.00  0.00           H
ATOM   4127  CH2 TRP A 910      15.950  57.800  60.930  1.00  0.00           C
ATOM   4128  HH2 TRP A 910      15.520  58.460  60.210  1.00  0.00           H
ATOM   4129  C   TRP A 910      20.050  55.370  63.970  1.00  0.00           C
ATOM   4130  O   TRP A 910      20.380  55.000  62.810  1.00  0.00           O
ATOM   4131  N   TRP A 911      20.220  56.610  64.500  1.00  0.00           N
ATOM   4132  HN  TRP A 911      19.980  56.800  65.460  1.00  0.00           H
ATOM   4133  CA  TRP A 911      20.810  57.780  63.860  1.00  0.00           C
ATOM   4134  HA  TRP A 911      20.300  58.000  62.930  1.00  0.00           H
ATOM   4135  CB  TRP A 911      20.720  59.170  64.540  1.00  0.00           C
ATOM   4136  HB1 TRP A 911      21.220  59.170  65.530  1.00  0.00           H
ATOM   4137  HB2 TRP A 911      19.680  59.520  64.680  1.00  0.00           H
ATOM   4138  CG  TRP A 911      21.350  60.340  63.860  1.00  0.00           C
ATOM   4139  CD1 TRP A 911      22.410  61.200  64.250  1.00  0.00           C
ATOM   4140  HD1 TRP A 911      22.910  61.170  65.200  1.00  0.00           H
ATOM   4141  NE1 TRP A 911      22.740  62.070  63.150  1.00  0.00           N
ATOM   4142  HE1 TRP A 911      23.460  62.750  63.120  1.00  0.00           H
ATOM   4143  CE2 TRP A 911      22.000  61.750  62.080  1.00  0.00           C
ATOM   4144  CD2 TRP A 911      21.110  60.710  62.490  1.00  0.00           C
ATOM   4145  CE3 TRP A 911      20.100  60.320  61.590  1.00  0.00           C
ATOM   4146  HE3 TRP A 911      19.330  59.600  61.820  1.00  0.00           H
ATOM   4147  CZ3 TRP A 911      20.040  60.870  60.370  1.00  0.00           C
ATOM   4148  HZ3 TRP A 911      19.330  60.520  59.630  1.00  0.00           H
ATOM   4149  CZ2 TRP A 911      21.940  62.320  60.850  1.00  0.00           C
ATOM   4150  HZ2 TRP A 911      22.590  63.130  60.560  1.00  0.00           H
ATOM   4151  CH2 TRP A 911      20.850  61.970  60.050  1.00  0.00           C
ATOM   4152  HH2 TRP A 911      20.700  62.420  59.080  1.00  0.00           H
ATOM   4153  C   TRP A 911      22.240  57.510  63.580  1.00  0.00           C
ATOM   4154  O   TRP A 911      22.700  57.830  62.490  1.00  0.00           O
ATOM   4155  N   THR A 912      23.030  56.910  64.530  1.00  0.00           N
ATOM   4156  HN  THR A 912      22.570  56.680  65.390  1.00  0.00           H
ATOM   4157  CA  THR A 912      24.460  56.640  64.400  1.00  0.00           C
ATOM   4158  HA  THR A 912      24.940  57.570  64.120  1.00  0.00           H
ATOM   4159  CB  THR A 912      25.110  55.900  65.560  1.00  0.00           C
ATOM   4160  HB  THR A 912      24.550  54.990  65.860  1.00  0.00           H
ATOM   4161  OG1 THR A 912      25.280  56.870  66.650  1.00  0.00           O
ATOM   4162  HG1 THR A 912      24.500  57.430  66.620  1.00  0.00           H
ATOM   4163  CG2 THR A 912      26.540  55.460  65.250  1.00  0.00           C
ATOM   4164 HG21 THR A 912      26.730  54.630  64.540  1.00  0.00           H
ATOM   4165 HG22 THR A 912      26.890  55.040  66.210  1.00  0.00           H
ATOM   4166 HG23 THR A 912      27.210  56.330  65.020  1.00  0.00           H
ATOM   4167  C   THR A 912      24.650  55.770  63.180  1.00  0.00           C
ATOM   4168  O   THR A 912      25.510  55.930  62.330  1.00  0.00           O
ATOM   4169  N   LEU A 913      23.840  54.690  63.200  1.00  0.00           N
ATOM   4170  HN  LEU A 913      23.140  54.490  63.880  1.00  0.00           H
ATOM   4171  CA  LEU A 913      23.950  53.690  62.110  1.00  0.00           C
ATOM   4172  HA  LEU A 913      24.980  53.390  62.010  1.00  0.00           H
ATOM   4173  CB  LEU A 913      22.960  52.500  62.580  1.00  0.00           C
ATOM   4174  HB1 LEU A 913      22.880  51.700  61.810  1.00  0.00           H
ATOM   4175  HB2 LEU A 913      21.970  52.980  62.780  1.00  0.00           H
ATOM   4176  CG  LEU A 913      23.470  51.790  63.850  1.00  0.00           C
ATOM   4177  HG  LEU A 913      23.370  52.470  64.720  1.00  0.00           H
ATOM   4178  CD1 LEU A 913      22.670  50.500  64.160  1.00  0.00           C
ATOM   4179 HD11 LEU A 913      21.600  50.670  64.400  1.00  0.00           H
ATOM   4180 HD12 LEU A 913      23.040  50.010  65.090  1.00  0.00           H
ATOM   4181 HD13 LEU A 913      22.900  49.750  63.380  1.00  0.00           H
ATOM   4182  CD2 LEU A 913      24.960  51.490  63.720  1.00  0.00           C
ATOM   4183 HD21 LEU A 913      25.090  50.830  62.830  1.00  0.00           H
ATOM   4184 HD22 LEU A 913      25.390  50.920  64.570  1.00  0.00           H
ATOM   4185 HD23 LEU A 913      25.580  52.390  63.540  1.00  0.00           H
ATOM   4186  C   LEU A 913      23.550  54.190  60.720  1.00  0.00           C
ATOM   4187  O   LEU A 913      24.220  53.960  59.730  1.00  0.00           O
ATOM   4188  N   LEU A 914      22.540  55.020  60.640  1.00  0.00           N
ATOM   4189  HN  LEU A 914      22.070  55.290  61.480  1.00  0.00           H
ATOM   4190  CA  LEU A 914      21.940  55.620  59.430  1.00  0.00           C
ATOM   4191  HA  LEU A 914      21.640  54.820  58.760  1.00  0.00           H
ATOM   4192  CB  LEU A 914      20.700  56.550  59.760  1.00  0.00           C
ATOM   4193  HB1 LEU A 914      21.000  57.370  60.440  1.00  0.00           H
ATOM   4194  HB2 LEU A 914      19.990  55.870  60.280  1.00  0.00           H
ATOM   4195  CG  LEU A 914      19.930  57.130  58.490  1.00  0.00           C
ATOM   4196  HG  LEU A 914      20.640  57.890  58.100  1.00  0.00           H
ATOM   4197  CD1 LEU A 914      19.710  56.090  57.430  1.00  0.00           C
ATOM   4198 HD11 LEU A 914      19.170  55.260  57.930  1.00  0.00           H
ATOM   4199 HD12 LEU A 914      20.630  55.690  56.990  1.00  0.00           H
ATOM   4200 HD13 LEU A 914      19.000  56.550  56.700  1.00  0.00           H
ATOM   4201  CD2 LEU A 914      18.600  57.740  58.920  1.00  0.00           C
ATOM   4202 HD21 LEU A 914      18.120  56.940  59.530  1.00  0.00           H
ATOM   4203 HD22 LEU A 914      18.080  57.970  57.970  1.00  0.00           H
ATOM   4204 HD23 LEU A 914      18.660  58.620  59.590  1.00  0.00           H
ATOM   4205  C   LEU A 914      22.940  56.540  58.790  1.00  0.00           C
ATOM   4206  O   LEU A 914      23.310  56.530  57.630  1.00  0.00           O
ATOM   4207  N   ILE A 915      23.710  57.360  59.620  1.00  0.00           N
ATOM   4208  HN  ILE A 915      23.500  57.340  60.600  1.00  0.00           H
ATOM   4209  CA  ILE A 915      24.620  58.310  59.180  1.00  0.00           C
ATOM   4210  HA  ILE A 915      24.260  58.620  58.210  1.00  0.00           H
ATOM   4211  CB  ILE A 915      24.580  59.500  60.040  1.00  0.00           C
ATOM   4212  HB  ILE A 915      23.520  59.700  60.320  1.00  0.00           H
ATOM   4213  CG2 ILE A 915      25.270  59.310  61.370  1.00  0.00           C
ATOM   4214 HG21 ILE A 915      26.370  59.220  61.280  1.00  0.00           H
ATOM   4215 HG22 ILE A 915      24.970  58.380  61.890  1.00  0.00           H
ATOM   4216 HG23 ILE A 915      24.950  60.150  62.030  1.00  0.00           H
ATOM   4217  CG1 ILE A 915      25.040  60.780  59.310  1.00  0.00           C
ATOM   4218 HG11 ILE A 915      26.100  60.670  58.960  1.00  0.00           H
ATOM   4219 HG12 ILE A 915      25.100  61.500  60.150  1.00  0.00           H
ATOM   4220  CD  ILE A 915      24.130  61.230  58.210  1.00  0.00           C
ATOM   4221  HD1 ILE A 915      24.090  60.530  57.340  1.00  0.00           H
ATOM   4222  HD2 ILE A 915      24.220  62.280  57.820  1.00  0.00           H
ATOM   4223  HD3 ILE A 915      23.060  61.320  58.470  1.00  0.00           H
ATOM   4224  C   ILE A 915      26.070  57.730  58.890  1.00  0.00           C
ATOM   4225  O   ILE A 915      26.860  58.370  58.200  1.00  0.00           O
ATOM   4226  N   ALA A 916      26.300  56.490  59.370  1.00  0.00           N
ATOM   4227  HN  ALA A 916      25.630  56.070  59.980  1.00  0.00           H
ATOM   4228  CA  ALA A 916      27.440  55.650  59.080  1.00  0.00           C
ATOM   4229  HA  ALA A 916      28.340  56.210  59.240  1.00  0.00           H
ATOM   4230  CB  ALA A 916      27.510  54.500  60.040  1.00  0.00           C
ATOM   4231  HB1 ALA A 916      26.560  53.930  59.950  1.00  0.00           H
ATOM   4232  HB2 ALA A 916      27.690  54.940  61.040  1.00  0.00           H
ATOM   4233  HB3 ALA A 916      28.290  53.740  59.840  1.00  0.00           H
ATOM   4234  C   ALA A 916      27.340  55.190  57.620  1.00  0.00           C
ATOM   4235  O   ALA A 916      28.330  54.670  57.180  1.00  0.00           O
ATOM   4236  N   ALA A 917      26.200  55.300  56.910  1.00  0.00           N
ATOM   4237  HN  ALA A 917      25.440  55.830  57.250  1.00  0.00           H
ATOM   4238  CA  ALA A 917      26.120  55.070  55.470  1.00  0.00           C
ATOM   4239  HA  ALA A 917      26.380  54.040  55.250  1.00  0.00           H
ATOM   4240  CB  ALA A 917      24.650  55.240  55.110  1.00  0.00           C
ATOM   4241  HB1 ALA A 917      24.060  54.440  55.620  1.00  0.00           H
ATOM   4242  HB2 ALA A 917      24.450  55.040  54.030  1.00  0.00           H
ATOM   4243  HB3 ALA A 917      24.410  56.240  55.530  1.00  0.00           H
ATOM   4244  C   ALA A 917      26.950  56.110  54.700  1.00  0.00           C
ATOM   4245  O   ALA A 917      27.580  55.800  53.710  1.00  0.00           O
ATOM   4246  N   ILE A 918      27.100  57.390  55.140  1.00  0.00           N
ATOM   4247  HN  ILE A 918      26.630  57.680  55.970  1.00  0.00           H
ATOM   4248  CA  ILE A 918      27.860  58.430  54.430  1.00  0.00           C
ATOM   4249  HA  ILE A 918      27.610  58.260  53.390  1.00  0.00           H
ATOM   4250  CB  ILE A 918      27.360  59.800  54.930  1.00  0.00           C
ATOM   4251  HB  ILE A 918      27.470  59.910  56.020  1.00  0.00           H
ATOM   4252  CG2 ILE A 918      28.240  60.890  54.230  1.00  0.00           C
ATOM   4253 HG21 ILE A 918      28.330  60.510  53.190  1.00  0.00           H
ATOM   4254 HG22 ILE A 918      29.210  61.010  54.750  1.00  0.00           H
ATOM   4255 HG23 ILE A 918      27.820  61.910  54.270  1.00  0.00           H
ATOM   4256  CG1 ILE A 918      25.840  60.000  54.550  1.00  0.00           C
ATOM   4257 HG11 ILE A 918      25.650  60.990  55.040  1.00  0.00           H
ATOM   4258 HG12 ILE A 918      25.220  59.250  55.080  1.00  0.00           H
ATOM   4259  CD  ILE A 918      25.450  60.060  53.090  1.00  0.00           C
ATOM   4260  HD1 ILE A 918      24.340  60.140  53.080  1.00  0.00           H
ATOM   4261  HD2 ILE A 918      25.690  59.070  52.630  1.00  0.00           H
ATOM   4262  HD3 ILE A 918      25.990  60.880  52.560  1.00  0.00           H
ATOM   4263  C   ILE A 918      29.420  58.230  54.330  1.00  0.00           C
ATOM   4264  O   ILE A 918      29.910  58.440  53.190  1.00  0.00           O
ATOM   4265  N   PRO A 919      30.190  57.790  55.350  1.00  0.00           N
ATOM   4266  CD  PRO A 919      29.900  57.990  56.770  1.00  0.00           C
ATOM   4267  HD1 PRO A 919      28.860  57.680  56.960  1.00  0.00           H
ATOM   4268  HD2 PRO A 919      30.140  59.000  57.150  1.00  0.00           H
ATOM   4269  CA  PRO A 919      31.540  57.220  55.250  1.00  0.00           C
ATOM   4270  HA  PRO A 919      32.100  57.790  54.520  1.00  0.00           H
ATOM   4271  CB  PRO A 919      32.060  57.070  56.680  1.00  0.00           C
ATOM   4272  HB1 PRO A 919      32.730  57.960  56.750  1.00  0.00           H
ATOM   4273  HB2 PRO A 919      32.710  56.180  56.840  1.00  0.00           H
ATOM   4274  CG  PRO A 919      30.740  57.040  57.500  1.00  0.00           C
ATOM   4275  HG1 PRO A 919      30.350  56.020  57.270  1.00  0.00           H
ATOM   4276  HG2 PRO A 919      30.740  57.160  58.600  1.00  0.00           H
ATOM   4277  C   PRO A 919      31.560  55.870  54.540  1.00  0.00           C
ATOM   4278  O   PRO A 919      32.480  55.590  53.840  1.00  0.00           O
ATOM   4279  N   ALA A 920      30.470  55.000  54.610  1.00  0.00           N
ATOM   4280  HN  ALA A 920      29.740  55.140  55.290  1.00  0.00           H
ATOM   4281  CA  ALA A 920      30.350  53.800  53.940  1.00  0.00           C
ATOM   4282  HA  ALA A 920      31.280  53.280  54.160  1.00  0.00           H
ATOM   4283  CB  ALA A 920      29.190  53.060  54.480  1.00  0.00           C
ATOM   4284  HB1 ALA A 920      28.210  53.520  54.280  1.00  0.00           H
ATOM   4285  HB2 ALA A 920      29.270  53.030  55.590  1.00  0.00           H
ATOM   4286  HB3 ALA A 920      29.160  52.020  54.080  1.00  0.00           H
ATOM   4287  C   ALA A 920      30.360  53.830  52.450  1.00  0.00           C
ATOM   4288  O   ALA A 920      31.050  53.130  51.690  1.00  0.00           O
ATOM   4289  N   LEU A 921      29.670  54.840  51.950  1.00  0.00           N
ATOM   4290  HN  LEU A 921      29.000  55.330  52.500  1.00  0.00           H
ATOM   4291  CA  LEU A 921      29.790  55.210  50.590  1.00  0.00           C
ATOM   4292  HA  LEU A 921      29.440  54.400  49.960  1.00  0.00           H
ATOM   4293  CB  LEU A 921      28.880  56.490  50.540  1.00  0.00           C
ATOM   4294  HB1 LEU A 921      29.220  57.190  51.330  1.00  0.00           H
ATOM   4295  HB2 LEU A 921      27.860  56.170  50.850  1.00  0.00           H
ATOM   4296  CG  LEU A 921      28.810  57.270  49.170  1.00  0.00           C
ATOM   4297  HG  LEU A 921      29.880  57.500  49.000  1.00  0.00           H
ATOM   4298  CD1 LEU A 921      28.280  56.450  48.010  1.00  0.00           C
ATOM   4299 HD11 LEU A 921      27.240  56.120  48.250  1.00  0.00           H
ATOM   4300 HD12 LEU A 921      28.780  55.460  47.930  1.00  0.00           H
ATOM   4301 HD13 LEU A 921      28.400  57.080  47.110  1.00  0.00           H
ATOM   4302  CD2 LEU A 921      28.070  58.560  49.270  1.00  0.00           C
ATOM   4303 HD21 LEU A 921      26.980  58.380  49.350  1.00  0.00           H
ATOM   4304 HD22 LEU A 921      28.330  59.150  48.370  1.00  0.00           H
ATOM   4305 HD23 LEU A 921      28.370  59.180  50.150  1.00  0.00           H
ATOM   4306  C   LEU A 921      31.250  55.640  50.120  1.00  0.00           C
ATOM   4307  O   LEU A 921      31.670  55.230  49.000  1.00  0.00           O
ATOM   4308  N   LEU A 922      32.070  56.260  50.990  1.00  0.00           N
ATOM   4309  HN  LEU A 922      31.680  56.480  51.880  1.00  0.00           H
ATOM   4310  CA  LEU A 922      33.480  56.630  50.620  1.00  0.00           C
ATOM   4311  HA  LEU A 922      33.520  57.070  49.630  1.00  0.00           H
ATOM   4312  CB  LEU A 922      34.090  57.600  51.580  1.00  0.00           C
ATOM   4313  HB1 LEU A 922      33.980  57.080  52.560  1.00  0.00           H
ATOM   4314  HB2 LEU A 922      33.510  58.550  51.590  1.00  0.00           H
ATOM   4315  CG  LEU A 922      35.560  57.930  51.280  1.00  0.00           C
ATOM   4316  HG  LEU A 922      36.030  56.960  51.000  1.00  0.00           H
ATOM   4317  CD1 LEU A 922      35.660  58.900  50.070  1.00  0.00           C
ATOM   4318 HD11 LEU A 922      36.680  59.050  49.660  1.00  0.00           H
ATOM   4319 HD12 LEU A 922      35.140  59.850  50.340  1.00  0.00           H
ATOM   4320 HD13 LEU A 922      35.090  58.520  49.200  1.00  0.00           H
ATOM   4321  CD2 LEU A 922      36.310  58.320  52.540  1.00  0.00           C
ATOM   4322 HD21 LEU A 922      35.920  59.240  53.040  1.00  0.00           H
ATOM   4323 HD22 LEU A 922      37.410  58.480  52.510  1.00  0.00           H
ATOM   4324 HD23 LEU A 922      36.300  57.480  53.260  1.00  0.00           H
ATOM   4325  C   LEU A 922      34.250  55.350  50.560  1.00  0.00           C
ATOM   4326  O   LEU A 922      34.900  55.060  49.560  1.00  0.00           O
ATOM   4327  N   CYS A 923      34.190  54.550  51.620  1.00  0.00           N
ATOM   4328  HN  CYS A 923      33.610  54.800  52.380  1.00  0.00           H
ATOM   4329  CA  CYS A 923      34.870  53.300  51.640  1.00  0.00           C
ATOM   4330  HA  CYS A 923      35.900  53.520  51.410  1.00  0.00           H
ATOM   4331  CB  CYS A 923      34.850  52.650  53.080  1.00  0.00           C
ATOM   4332  HB1 CYS A 923      33.800  52.360  53.270  1.00  0.00           H
ATOM   4333  HB2 CYS A 923      35.180  53.380  53.860  1.00  0.00           H
ATOM   4334  SG  CYS A 923      35.990  51.330  53.390  1.00  0.00           S
ATOM   4335  HG1 CYS A 923      35.320  50.320  52.840  1.00  0.00           H
ATOM   4336  C   CYS A 923      34.460  52.260  50.620  1.00  0.00           C
ATOM   4337  O   CYS A 923      35.270  51.460  50.170  1.00  0.00           O
ATOM   4338  N   THR A 924      33.220  52.390  50.080  1.00  0.00           N
ATOM   4339  HN  THR A 924      32.650  53.160  50.390  1.00  0.00           H
ATOM   4340  CA  THR A 924      32.690  51.500  49.010  1.00  0.00           C
ATOM   4341  HA  THR A 924      32.800  50.500  49.390  1.00  0.00           H
ATOM   4342  CB  THR A 924      31.230  51.680  48.710  1.00  0.00           C
ATOM   4343  HB  THR A 924      31.040  52.710  48.330  1.00  0.00           H
ATOM   4344  OG1 THR A 924      30.440  51.340  49.820  1.00  0.00           O
ATOM   4345  HG1 THR A 924      30.900  51.770  50.520  1.00  0.00           H
ATOM   4346  CG2 THR A 924      30.680  50.710  47.590  1.00  0.00           C
ATOM   4347 HG21 THR A 924      29.570  50.820  47.690  1.00  0.00           H
ATOM   4348 HG22 THR A 924      30.980  49.650  47.700  1.00  0.00           H
ATOM   4349 HG23 THR A 924      30.980  51.080  46.590  1.00  0.00           H
ATOM   4350  C   THR A 924      33.450  51.840  47.750  1.00  0.00           C
ATOM   4351  O   THR A 924      33.900  50.950  47.030  1.00  0.00           O
ATOM   4352  N   ILE A 925      33.630  53.130  47.470  1.00  0.00           N
ATOM   4353  HN  ILE A 925      33.180  53.840  48.010  1.00  0.00           H
ATOM   4354  CA  ILE A 925      34.500  53.610  46.360  1.00  0.00           C
ATOM   4355  HA  ILE A 925      34.210  53.180  45.430  1.00  0.00           H
ATOM   4356  CB  ILE A 925      34.260  55.150  46.240  1.00  0.00           C
ATOM   4357  HB  ILE A 925      33.950  55.540  47.230  1.00  0.00           H
ATOM   4358  CG2 ILE A 925      35.510  55.980  45.850  1.00  0.00           C
ATOM   4359 HG21 ILE A 925      35.340  57.060  45.660  1.00  0.00           H
ATOM   4360 HG22 ILE A 925      36.060  55.500  45.020  1.00  0.00           H
ATOM   4361 HG23 ILE A 925      36.120  55.980  46.780  1.00  0.00           H
ATOM   4362  CG1 ILE A 925      33.230  55.370  45.180  1.00  0.00           C
ATOM   4363 HG11 ILE A 925      32.670  54.460  44.820  1.00  0.00           H
ATOM   4364 HG12 ILE A 925      33.780  55.780  44.300  1.00  0.00           H
ATOM   4365  CD  ILE A 925      32.080  56.280  45.690  1.00  0.00           C
ATOM   4366  HD1 ILE A 925      31.370  56.420  44.860  1.00  0.00           H
ATOM   4367  HD2 ILE A 925      32.430  57.260  46.060  1.00  0.00           H
ATOM   4368  HD3 ILE A 925      31.480  55.930  46.560  1.00  0.00           H
ATOM   4369  C   ILE A 925      36.050  53.180  46.600  1.00  0.00           C
ATOM   4370  O   ILE A 925      36.700  52.770  45.650  1.00  0.00           O
ATOM   4371  N   LEU A 926      36.550  53.180  47.890  1.00  0.00           N
ATOM   4372  HN  LEU A 926      36.010  53.480  48.660  1.00  0.00           H
ATOM   4373  CA  LEU A 926      37.920  52.700  48.160  1.00  0.00           C
ATOM   4374  HA  LEU A 926      38.570  53.270  47.530  1.00  0.00           H
ATOM   4375  CB  LEU A 926      38.350  52.910  49.640  1.00  0.00           C
ATOM   4376  HB1 LEU A 926      39.440  52.790  49.820  1.00  0.00           H
ATOM   4377  HB2 LEU A 926      37.740  52.320  50.360  1.00  0.00           H
ATOM   4378  CG  LEU A 926      38.170  54.380  50.150  1.00  0.00           C
ATOM   4379  HG  LEU A 926      37.070  54.590  50.070  1.00  0.00           H
ATOM   4380  CD1 LEU A 926      38.530  54.600  51.630  1.00  0.00           C
ATOM   4381 HD11 LEU A 926      38.030  55.530  51.980  1.00  0.00           H
ATOM   4382 HD12 LEU A 926      39.590  54.500  51.920  1.00  0.00           H
ATOM   4383 HD13 LEU A 926      37.930  53.820  52.150  1.00  0.00           H
ATOM   4384  CD2 LEU A 926      38.940  55.480  49.320  1.00  0.00           C
ATOM   4385 HD21 LEU A 926      38.710  55.430  48.230  1.00  0.00           H
ATOM   4386 HD22 LEU A 926      39.990  55.310  49.600  1.00  0.00           H
ATOM   4387 HD23 LEU A 926      38.660  56.510  49.610  1.00  0.00           H
ATOM   4388  C   LEU A 926      38.120  51.250  47.700  1.00  0.00           C
ATOM   4389  O   LEU A 926      39.060  51.060  46.910  1.00  0.00           O
ATOM   4390  N   ILE A 927      37.270  50.370  48.160  1.00  0.00           N
ATOM   4391  HN  ILE A 927      36.660  50.610  48.910  1.00  0.00           H
ATOM   4392  CA  ILE A 927      37.170  48.950  47.700  1.00  0.00           C
ATOM   4393  HA  ILE A 927      38.160  48.540  47.860  1.00  0.00           H
ATOM   4394  CB  ILE A 927      36.090  48.090  48.430  1.00  0.00           C
ATOM   4395  HB  ILE A 927      35.070  48.530  48.290  1.00  0.00           H
ATOM   4396  CG2 ILE A 927      36.040  46.710  47.750  1.00  0.00           C
ATOM   4397 HG21 ILE A 927      37.040  46.280  47.530  1.00  0.00           H
ATOM   4398 HG22 ILE A 927      35.390  46.780  46.870  1.00  0.00           H
ATOM   4399 HG23 ILE A 927      35.590  46.000  48.490  1.00  0.00           H
ATOM   4400  CG1 ILE A 927      36.420  48.100  49.950  1.00  0.00           C
ATOM   4401 HG11 ILE A 927      35.630  47.530  50.490  1.00  0.00           H
ATOM   4402 HG12 ILE A 927      36.420  49.110  50.430  1.00  0.00           H
ATOM   4403  CD  ILE A 927      37.700  47.410  50.320  1.00  0.00           C
ATOM   4404  HD1 ILE A 927      37.740  46.320  50.120  1.00  0.00           H
ATOM   4405  HD2 ILE A 927      37.940  47.500  51.410  1.00  0.00           H
ATOM   4406  HD3 ILE A 927      38.570  47.860  49.790  1.00  0.00           H
ATOM   4407  C   ILE A 927      36.910  48.830  46.150  1.00  0.00           C
ATOM   4408  O   ILE A 927      37.500  48.050  45.440  1.00  0.00           O
ATOM   4409  N   PHE A 928      35.990  49.660  45.570  1.00  0.00           N
ATOM   4410  HN  PHE A 928      35.440  50.260  46.140  1.00  0.00           H
ATOM   4411  CA  PHE A 928      35.650  49.700  44.150  1.00  0.00           C
ATOM   4412  HA  PHE A 928      35.220  48.740  43.900  1.00  0.00           H
ATOM   4413  CB  PHE A 928      34.340  50.480  43.900  1.00  0.00           C
ATOM   4414  HB1 PHE A 928      34.380  51.510  44.340  1.00  0.00           H
ATOM   4415  HB2 PHE A 928      33.490  49.970  44.400  1.00  0.00           H
ATOM   4416  CG  PHE A 928      34.050  50.610  42.420  1.00  0.00           C
ATOM   4417  CD1 PHE A 928      33.670  49.500  41.630  1.00  0.00           C
ATOM   4418  HD1 PHE A 928      33.530  48.540  42.090  1.00  0.00           H
ATOM   4419  CE1 PHE A 928      33.390  49.600  40.240  1.00  0.00           C
ATOM   4420  HE1 PHE A 928      33.040  48.770  39.640  1.00  0.00           H
ATOM   4421  CZ  PHE A 928      33.460  50.890  39.630  1.00  0.00           C
ATOM   4422  HZ  PHE A 928      33.260  51.010  38.570  1.00  0.00           H
ATOM   4423  CD2 PHE A 928      34.150  51.850  41.820  1.00  0.00           C
ATOM   4424  HD2 PHE A 928      34.410  52.730  42.400  1.00  0.00           H
ATOM   4425  CE2 PHE A 928      33.800  52.020  40.440  1.00  0.00           C
ATOM   4426  HE2 PHE A 928      33.770  52.990  39.950  1.00  0.00           H
ATOM   4427  C   PHE A 928      36.770  50.060  43.190  1.00  0.00           C
ATOM   4428  O   PHE A 928      37.080  49.340  42.220  1.00  0.00           O
ATOM   4429  N   MET A 929      37.520  51.120  43.540  1.00  0.00           N
ATOM   4430  HN  MET A 929      37.200  51.740  44.250  1.00  0.00           H
ATOM   4431  CA  MET A 929      38.630  51.630  42.780  1.00  0.00           C
ATOM   4432  HA  MET A 929      38.230  51.780  41.780  1.00  0.00           H
ATOM   4433  CB  MET A 929      39.190  53.040  43.190  1.00  0.00           C
ATOM   4434  HB1 MET A 929      40.200  53.140  42.730  1.00  0.00           H
ATOM   4435  HB2 MET A 929      39.320  53.110  44.290  1.00  0.00           H
ATOM   4436  CG  MET A 929      38.260  54.110  42.640  1.00  0.00           C
ATOM   4437  HG1 MET A 929      37.330  54.110  43.240  1.00  0.00           H
ATOM   4438  HG2 MET A 929      37.960  53.870  41.590  1.00  0.00           H
ATOM   4439  SD  MET A 929      39.020  55.650  42.560  1.00  0.00           S
ATOM   4440  CE  MET A 929      39.310  55.960  44.310  1.00  0.00           C
ATOM   4441  HE1 MET A 929      40.100  55.250  44.610  1.00  0.00           H
ATOM   4442  HE2 MET A 929      38.460  55.920  45.030  1.00  0.00           H
ATOM   4443  HE3 MET A 929      39.630  57.030  44.380  1.00  0.00           H
ATOM   4444  C   MET A 929      39.800  50.740  42.510  1.00  0.00           C
ATOM   4445  O   MET A 929      40.080  50.470  41.350  1.00  0.00           O
ATOM   4446  N   ASP A 930      40.380  50.090  43.540  1.00  0.00           N
ATOM   4447  HN  ASP A 930      40.050  50.080  44.480  1.00  0.00           H
ATOM   4448  CA  ASP A 930      41.410  49.110  43.460  1.00  0.00           C
ATOM   4449  HA  ASP A 930      42.140  49.570  42.820  1.00  0.00           H
ATOM   4450  CB  ASP A 930      42.000  48.740  44.770  1.00  0.00           C
ATOM   4451  HB1 ASP A 930      42.840  48.020  44.630  1.00  0.00           H
ATOM   4452  HB2 ASP A 930      41.240  48.320  45.470  1.00  0.00           H
ATOM   4453  CG  ASP A 930      42.700  49.950  45.380  1.00  0.00           C
ATOM   4454  OD1 ASP A 930      43.430  50.690  44.680  1.00  0.00           O
ATOM   4455  OD2 ASP A 930      42.450  50.140  46.580  1.00  0.00           O
ATOM   4456  C   ASP A 930      41.050  47.770  42.770  1.00  0.00           C
ATOM   4457  O   ASP A 930      41.830  47.150  42.050  1.00  0.00           O
ATOM   4458  N   GLN A 931      39.810  47.250  43.040  1.00  0.00           N
ATOM   4459  HN  GLN A 931      39.200  47.510  43.770  1.00  0.00           H
ATOM   4460  CA  GLN A 931      39.140  46.180  42.170  1.00  0.00           C
ATOM   4461  HA  GLN A 931      39.780  45.320  42.230  1.00  0.00           H
ATOM   4462  CB  GLN A 931      37.740  45.710  42.650  1.00  0.00           C
ATOM   4463  HB1 GLN A 931      37.350  45.110  41.810  1.00  0.00           H
ATOM   4464  HB2 GLN A 931      37.110  46.630  42.740  1.00  0.00           H
ATOM   4465  CG  GLN A 931      37.730  44.880  43.950  1.00  0.00           C
ATOM   4466  HG1 GLN A 931      36.690  44.540  44.070  1.00  0.00           H
ATOM   4467  HG2 GLN A 931      38.090  45.510  44.790  1.00  0.00           H
ATOM   4468  CD  GLN A 931      38.620  43.700  43.900  1.00  0.00           C
ATOM   4469  OE1 GLN A 931      39.410  43.490  44.810  1.00  0.00           O
ATOM   4470  NE2 GLN A 931      38.490  42.880  42.860  1.00  0.00           N
ATOM   4471 HE21 GLN A 931      38.840  41.940  42.860  1.00  0.00           H
ATOM   4472 HE22 GLN A 931      38.130  43.240  41.990  1.00  0.00           H
ATOM   4473  C   GLN A 931      39.130  46.530  40.710  1.00  0.00           C
ATOM   4474  O   GLN A 931      39.790  45.760  39.970  1.00  0.00           O
ATOM   4475  N   GLN A 932      38.630  47.720  40.360  1.00  0.00           N
ATOM   4476  HN  GLN A 932      38.330  48.390  41.030  1.00  0.00           H
ATOM   4477  CA  GLN A 932      38.550  48.220  39.000  1.00  0.00           C
ATOM   4478  HA  GLN A 932      38.070  47.440  38.430  1.00  0.00           H
ATOM   4479  CB  GLN A 932      37.740  49.560  39.110  1.00  0.00           C
ATOM   4480  HB1 GLN A 932      38.170  50.270  39.850  1.00  0.00           H
ATOM   4481  HB2 GLN A 932      36.760  49.230  39.520  1.00  0.00           H
ATOM   4482  CG  GLN A 932      37.260  50.380  37.880  1.00  0.00           C
ATOM   4483  HG1 GLN A 932      38.120  50.940  37.450  1.00  0.00           H
ATOM   4484  HG2 GLN A 932      36.450  51.050  38.260  1.00  0.00           H
ATOM   4485  CD  GLN A 932      36.780  49.410  36.800  1.00  0.00           C
ATOM   4486  OE1 GLN A 932      35.980  48.490  37.070  1.00  0.00           O
ATOM   4487  NE2 GLN A 932      37.020  49.820  35.550  1.00  0.00           N
ATOM   4488 HE21 GLN A 932      37.430  50.680  35.260  1.00  0.00           H
ATOM   4489 HE22 GLN A 932      36.580  49.190  34.900  1.00  0.00           H
ATOM   4490  C   GLN A 932      39.820  48.450  38.200  1.00  0.00           C
ATOM   4491  O   GLN A 932      39.930  48.120  36.990  1.00  0.00           O
ATOM   4492  N   ILE A 933      40.830  49.140  38.840  1.00  0.00           N
ATOM   4493  HN  ILE A 933      40.640  49.430  39.770  1.00  0.00           H
ATOM   4494  CA  ILE A 933      42.170  49.270  38.230  1.00  0.00           C
ATOM   4495  HA  ILE A 933      42.090  49.740  37.270  1.00  0.00           H
ATOM   4496  CB  ILE A 933      43.060  50.230  39.020  1.00  0.00           C
ATOM   4497  HB  ILE A 933      42.530  51.200  38.910  1.00  0.00           H
ATOM   4498  CG2 ILE A 933      43.220  49.770  40.420  1.00  0.00           C
ATOM   4499 HG21 ILE A 933      43.800  50.500  41.010  1.00  0.00           H
ATOM   4500 HG22 ILE A 933      43.770  48.810  40.380  1.00  0.00           H
ATOM   4501 HG23 ILE A 933      42.250  49.520  40.880  1.00  0.00           H
ATOM   4502  CG1 ILE A 933      44.440  50.490  38.290  1.00  0.00           C
ATOM   4503 HG11 ILE A 933      45.090  49.580  38.280  1.00  0.00           H
ATOM   4504 HG12 ILE A 933      44.920  51.290  38.900  1.00  0.00           H
ATOM   4505  CD  ILE A 933      44.260  51.020  36.840  1.00  0.00           C
ATOM   4506  HD1 ILE A 933      45.270  51.310  36.490  1.00  0.00           H
ATOM   4507  HD2 ILE A 933      43.540  51.860  36.700  1.00  0.00           H
ATOM   4508  HD3 ILE A 933      43.960  50.150  36.210  1.00  0.00           H
ATOM   4509  C   ILE A 933      42.880  47.920  37.910  1.00  0.00           C
ATOM   4510  O   ILE A 933      43.460  47.740  36.890  1.00  0.00           O
ATOM   4511  N   THR A 934      42.850  46.940  38.850  1.00  0.00           N
ATOM   4512  HN  THR A 934      42.490  47.200  39.730  1.00  0.00           H
ATOM   4513  CA  THR A 934      43.270  45.550  38.530  1.00  0.00           C
ATOM   4514  HA  THR A 934      44.260  45.650  38.090  1.00  0.00           H
ATOM   4515  CB  THR A 934      43.260  44.660  39.830  1.00  0.00           C
ATOM   4516  HB  THR A 934      42.330  44.710  40.420  1.00  0.00           H
ATOM   4517  OG1 THR A 934      44.420  44.920  40.550  1.00  0.00           O
ATOM   4518  HG1 THR A 934      44.430  45.840  40.820  1.00  0.00           H
ATOM   4519  CG2 THR A 934      43.520  43.210  39.440  1.00  0.00           C
ATOM   4520 HG21 THR A 934      42.550  42.740  39.120  1.00  0.00           H
ATOM   4521 HG22 THR A 934      43.910  42.620  40.290  1.00  0.00           H
ATOM   4522 HG23 THR A 934      44.200  43.130  38.560  1.00  0.00           H
ATOM   4523  C   THR A 934      42.470  44.930  37.480  1.00  0.00           C
ATOM   4524  O   THR A 934      43.010  44.450  36.500  1.00  0.00           O
ATOM   4525  N   ALA A 935      41.140  45.090  37.510  1.00  0.00           N
ATOM   4526  HN  ALA A 935      40.680  45.580  38.260  1.00  0.00           H
ATOM   4527  CA  ALA A 935      40.230  44.490  36.540  1.00  0.00           C
ATOM   4528  HA  ALA A 935      40.410  43.420  36.520  1.00  0.00           H
ATOM   4529  CB  ALA A 935      38.830  44.600  37.150  1.00  0.00           C
ATOM   4530  HB1 ALA A 935      38.790  44.030  38.090  1.00  0.00           H
ATOM   4531  HB2 ALA A 935      38.050  44.160  36.490  1.00  0.00           H
ATOM   4532  HB3 ALA A 935      38.410  45.630  37.230  1.00  0.00           H
ATOM   4533  C   ALA A 935      40.430  44.990  35.120  1.00  0.00           C
ATOM   4534  O   ALA A 935      40.550  44.120  34.230  1.00  0.00           O
ATOM   4535  N   VAL A 936      40.730  46.330  34.950  1.00  0.00           N
ATOM   4536  HN  VAL A 936      40.680  46.980  35.700  1.00  0.00           H
ATOM   4537  CA  VAL A 936      41.200  47.010  33.780  1.00  0.00           C
ATOM   4538  HA  VAL A 936      40.470  46.810  33.010  1.00  0.00           H
ATOM   4539  CB  VAL A 936      41.500  48.440  34.100  1.00  0.00           C
ATOM   4540  HB  VAL A 936      41.900  48.630  35.120  1.00  0.00           H
ATOM   4541  CG1 VAL A 936      42.310  49.290  33.060  1.00  0.00           C
ATOM   4542 HG11 VAL A 936      43.410  49.080  33.100  1.00  0.00           H
ATOM   4543 HG12 VAL A 936      42.120  50.370  33.230  1.00  0.00           H
ATOM   4544 HG13 VAL A 936      42.000  49.030  32.020  1.00  0.00           H
ATOM   4545  CG2 VAL A 936      40.120  49.160  34.120  1.00  0.00           C
ATOM   4546 HG21 VAL A 936      40.190  50.080  34.740  1.00  0.00           H
ATOM   4547 HG22 VAL A 936      39.280  48.550  34.510  1.00  0.00           H
ATOM   4548 HG23 VAL A 936      39.960  49.520  33.070  1.00  0.00           H
ATOM   4549  C   VAL A 936      42.440  46.370  33.230  1.00  0.00           C
ATOM   4550  O   VAL A 936      42.430  45.930  32.110  1.00  0.00           O
ATOM   4551  N   ILE A 937      43.510  46.110  34.070  1.00  0.00           N
ATOM   4552  HN  ILE A 937      43.510  46.430  35.020  1.00  0.00           H
ATOM   4553  CA  ILE A 937      44.820  45.630  33.600  1.00  0.00           C
ATOM   4554  HA  ILE A 937      45.040  46.090  32.650  1.00  0.00           H
ATOM   4555  CB  ILE A 937      45.850  46.030  34.680  1.00  0.00           C
ATOM   4556  HB  ILE A 937      45.310  46.000  35.650  1.00  0.00           H
ATOM   4557  CG2 ILE A 937      47.080  45.140  34.620  1.00  0.00           C
ATOM   4558 HG21 ILE A 937      47.820  45.360  35.430  1.00  0.00           H
ATOM   4559 HG22 ILE A 937      47.500  45.330  33.610  1.00  0.00           H
ATOM   4560 HG23 ILE A 937      46.760  44.080  34.680  1.00  0.00           H
ATOM   4561  CG1 ILE A 937      46.140  47.540  34.450  1.00  0.00           C
ATOM   4562 HG11 ILE A 937      45.130  48.000  34.360  1.00  0.00           H
ATOM   4563 HG12 ILE A 937      46.550  47.820  33.470  1.00  0.00           H
ATOM   4564  CD  ILE A 937      46.910  48.300  35.480  1.00  0.00           C
ATOM   4565  HD1 ILE A 937      46.510  48.030  36.470  1.00  0.00           H
ATOM   4566  HD2 ILE A 937      46.750  49.370  35.260  1.00  0.00           H
ATOM   4567  HD3 ILE A 937      47.970  47.990  35.380  1.00  0.00           H
ATOM   4568  C   ILE A 937      44.710  44.150  33.200  1.00  0.00           C
ATOM   4569  O   ILE A 937      45.400  43.690  32.290  1.00  0.00           O
ATOM   4570  N   ILE A 938      43.780  43.370  33.780  1.00  0.00           N
ATOM   4571  HN  ILE A 938      43.310  43.720  34.590  1.00  0.00           H
ATOM   4572  CA  ILE A 938      43.420  42.030  33.300  1.00  0.00           C
ATOM   4573  HA  ILE A 938      44.340  41.560  32.980  1.00  0.00           H
ATOM   4574  CB  ILE A 938      42.760  41.250  34.390  1.00  0.00           C
ATOM   4575  HB  ILE A 938      41.810  41.720  34.730  1.00  0.00           H
ATOM   4576  CG2 ILE A 938      42.390  39.850  33.760  1.00  0.00           C
ATOM   4577 HG21 ILE A 938      42.020  39.150  34.530  1.00  0.00           H
ATOM   4578 HG22 ILE A 938      43.280  39.410  33.270  1.00  0.00           H
ATOM   4579 HG23 ILE A 938      41.580  40.010  33.010  1.00  0.00           H
ATOM   4580  CG1 ILE A 938      43.600  41.080  35.660  1.00  0.00           C
ATOM   4581 HG11 ILE A 938      42.900  40.480  36.290  1.00  0.00           H
ATOM   4582 HG12 ILE A 938      43.610  42.030  36.230  1.00  0.00           H
ATOM   4583  CD  ILE A 938      45.000  40.450  35.520  1.00  0.00           C
ATOM   4584  HD1 ILE A 938      45.460  40.390  36.540  1.00  0.00           H
ATOM   4585  HD2 ILE A 938      45.580  40.890  34.680  1.00  0.00           H
ATOM   4586  HD3 ILE A 938      44.830  39.370  35.360  1.00  0.00           H
ATOM   4587  C   ILE A 938      42.620  41.990  32.030  1.00  0.00           C
ATOM   4588  O   ILE A 938      43.030  41.250  31.100  1.00  0.00           O
ATOM   4589  N   ASN A 939      41.620  42.820  31.930  1.00  0.00           N
ATOM   4590  HN  ASN A 939      41.370  43.430  32.680  1.00  0.00           H
ATOM   4591  CA  ASN A 939      40.760  42.820  30.790  1.00  0.00           C
ATOM   4592  HA  ASN A 939      40.860  41.850  30.320  1.00  0.00           H
ATOM   4593  CB  ASN A 939      39.260  42.970  31.280  1.00  0.00           C
ATOM   4594  HB1 ASN A 939      38.670  42.940  30.350  1.00  0.00           H
ATOM   4595  HB2 ASN A 939      39.200  43.910  31.860  1.00  0.00           H
ATOM   4596  CG  ASN A 939      38.790  41.760  32.030  1.00  0.00           C
ATOM   4597  OD1 ASN A 939      39.210  40.640  31.830  1.00  0.00           O
ATOM   4598  ND2 ASN A 939      37.810  41.950  33.040  1.00  0.00           N
ATOM   4599 HD21 ASN A 939      37.540  42.900  33.190  1.00  0.00           H
ATOM   4600 HD22 ASN A 939      37.220  41.170  33.210  1.00  0.00           H
ATOM   4601  C   ASN A 939      41.070  43.790  29.670  1.00  0.00           C
ATOM   4602  O   ASN A 939      40.320  44.710  29.390  1.00  0.00           O
ATOM   4603  N   ARG A 940      42.170  43.550  28.970  1.00  0.00           N
ATOM   4604  HN  ARG A 940      42.640  42.720  29.280  1.00  0.00           H
ATOM   4605  CA  ARG A 940      42.720  44.170  27.820  1.00  0.00           C
ATOM   4606  HA  ARG A 940      42.190  45.100  27.710  1.00  0.00           H
ATOM   4607  CB  ARG A 940      44.240  44.390  27.840  1.00  0.00           C
ATOM   4608  HB1 ARG A 940      44.510  44.960  26.920  1.00  0.00           H
ATOM   4609  HB2 ARG A 940      44.830  43.440  27.800  1.00  0.00           H
ATOM   4610  CG  ARG A 940      44.810  45.180  29.020  1.00  0.00           C
ATOM   4611  HG1 ARG A 940      45.910  45.280  29.010  1.00  0.00           H
ATOM   4612  HG2 ARG A 940      44.700  44.740  30.040  1.00  0.00           H
ATOM   4613  CD  ARG A 940      44.190  46.570  29.220  1.00  0.00           C
ATOM   4614  HD1 ARG A 940      44.500  46.920  30.230  1.00  0.00           H
ATOM   4615  HD2 ARG A 940      43.080  46.480  29.300  1.00  0.00           H
ATOM   4616  NE  ARG A 940      44.500  47.580  28.160  1.00  0.00           N
ATOM   4617  HE  ARG A 940      45.120  47.230  27.470  1.00  0.00           H
ATOM   4618  CZ  ARG A 940      44.420  48.850  28.390  1.00  0.00           C
ATOM   4619  NH1 ARG A 940      45.160  49.740  27.720  1.00  0.00           N
ATOM   4620 HH11 ARG A 940      45.700  49.470  26.930  1.00  0.00           H
ATOM   4621 HH12 ARG A 940      45.160  50.720  27.940  1.00  0.00           H
ATOM   4622  NH2 ARG A 940      43.580  49.330  29.260  1.00  0.00           N
ATOM   4623 HH21 ARG A 940      42.780  48.760  29.520  1.00  0.00           H
ATOM   4624 HH22 ARG A 940      43.320  50.290  29.260  1.00  0.00           H
ATOM   4625  C   ARG A 940      42.360  43.360  26.560  1.00  0.00           C
ATOM   4626  O   ARG A 940      42.380  42.160  26.560  1.00  0.00           O
ATOM   4627  N   LYS A 941      42.330  44.020  25.410  1.00  0.00           N
ATOM   4628  HN  LYS A 941      42.290  45.010  25.360  1.00  0.00           H
ATOM   4629  CA  LYS A 941      42.030  43.470  24.110  1.00  0.00           C
ATOM   4630  HA  LYS A 941      41.250  42.720  24.160  1.00  0.00           H
ATOM   4631  CB  LYS A 941      41.480  44.540  23.160  1.00  0.00           C
ATOM   4632  HB1 LYS A 941      41.520  44.200  22.110  1.00  0.00           H
ATOM   4633  HB2 LYS A 941      42.040  45.500  23.270  1.00  0.00           H
ATOM   4634  CG  LYS A 941      40.010  44.940  23.380  1.00  0.00           C
ATOM   4635  HG1 LYS A 941      39.700  45.760  22.700  1.00  0.00           H
ATOM   4636  HG2 LYS A 941      39.770  45.210  24.430  1.00  0.00           H
ATOM   4637  CD  LYS A 941      39.130  43.790  22.940  1.00  0.00           C
ATOM   4638  HD1 LYS A 941      39.260  42.910  23.590  1.00  0.00           H
ATOM   4639  HD2 LYS A 941      39.400  43.560  21.890  1.00  0.00           H
ATOM   4640  CE  LYS A 941      37.610  44.140  22.910  1.00  0.00           C
ATOM   4641  HE1 LYS A 941      37.480  44.940  22.140  1.00  0.00           H
ATOM   4642  HE2 LYS A 941      37.170  44.530  23.850  1.00  0.00           H
ATOM   4643  NZ  LYS A 941      36.720  43.000  22.440  1.00  0.00           N
ATOM   4644  HZ1 LYS A 941      35.740  43.330  22.380  1.00  0.00           H
ATOM   4645  HZ2 LYS A 941      36.850  42.250  23.160  1.00  0.00           H
ATOM   4646  HZ3 LYS A 941      36.980  42.750  21.470  1.00  0.00           H
ATOM   4647  C   LYS A 941      43.280  42.820  23.510  1.00  0.00           C
ATOM   4648  O   LYS A 941      43.200  41.830  22.800  1.00  0.00           O
ATOM   4649  N   GLU A 942      44.490  43.290  23.870  1.00  0.00           N
ATOM   4650  HN  GLU A 942      44.570  44.100  24.440  1.00  0.00           H
ATOM   4651  CA  GLU A 942      45.660  42.650  23.430  1.00  0.00           C
ATOM   4652  HA  GLU A 942      45.680  42.550  22.360  1.00  0.00           H
ATOM   4653  CB  GLU A 942      46.790  43.590  23.980  1.00  0.00           C
ATOM   4654  HB1 GLU A 942      46.670  43.750  25.070  1.00  0.00           H
ATOM   4655  HB2 GLU A 942      46.610  44.560  23.460  1.00  0.00           H
ATOM   4656  CG  GLU A 942      48.160  43.080  23.580  1.00  0.00           C
ATOM   4657  HG1 GLU A 942      48.390  42.760  22.550  1.00  0.00           H
ATOM   4658  HG2 GLU A 942      48.390  42.150  24.140  1.00  0.00           H
ATOM   4659  CD  GLU A 942      49.210  44.110  23.980  1.00  0.00           C
ATOM   4660  OE1 GLU A 942      49.880  43.990  25.060  1.00  0.00           O
ATOM   4661  OE2 GLU A 942      49.500  45.020  23.150  1.00  0.00           O
ATOM   4662  C   GLU A 942      45.930  41.220  23.990  1.00  0.00           C
ATOM   4663  O   GLU A 942      46.630  40.360  23.500  1.00  0.00           O
ATOM   4664  N   HSD A 943      45.540  40.990  25.240  1.00  0.00           N
ATOM   4665  HN  HSD A 943      44.840  41.570  25.650  1.00  0.00           H
ATOM   4666  CA  HSD A 943      45.730  39.700  25.980  1.00  0.00           C
ATOM   4667  HA  HSD A 943      46.780  39.510  25.820  1.00  0.00           H
ATOM   4668  CB  HSD A 943      45.360  39.960  27.540  1.00  0.00           C
ATOM   4669  HB1 HSD A 943      45.530  39.010  28.080  1.00  0.00           H
ATOM   4670  HB2 HSD A 943      44.270  40.210  27.540  1.00  0.00           H
ATOM   4671  ND1 HSD A 943      45.900  41.380  29.570  1.00  0.00           N
ATOM   4672  HD1 HSD A 943      45.270  40.870  30.160  1.00  0.00           H
ATOM   4673  CG  HSD A 943      46.070  41.110  28.280  1.00  0.00           C
ATOM   4674  CE1 HSD A 943      46.900  42.260  29.930  1.00  0.00           C
ATOM   4675  HE1 HSD A 943      47.160  42.540  30.960  1.00  0.00           H
ATOM   4676  NE2 HSD A 943      47.710  42.470  28.940  1.00  0.00           N
ATOM   4677  CD2 HSD A 943      47.150  41.840  27.880  1.00  0.00           C
ATOM   4678  HD2 HSD A 943      47.640  41.860  26.910  1.00  0.00           H
ATOM   4679  C   HSD A 943      44.910  38.580  25.410  1.00  0.00           C
ATOM   4680  O   HSD A 943      43.750  38.760  25.040  1.00  0.00           O
ATOM   4681  N   LYS A 944      45.490  37.320  25.380  1.00  0.00           N
ATOM   4682  HN  LYS A 944      46.440  37.190  25.650  1.00  0.00           H
ATOM   4683  CA  LYS A 944      44.810  36.150  24.760  1.00  0.00           C
ATOM   4684  HA  LYS A 944      44.210  36.550  23.950  1.00  0.00           H
ATOM   4685  CB  LYS A 944      45.950  35.370  23.950  1.00  0.00           C
ATOM   4686  HB1 LYS A 944      45.650  34.370  23.590  1.00  0.00           H
ATOM   4687  HB2 LYS A 944      46.780  35.180  24.660  1.00  0.00           H
ATOM   4688  CG  LYS A 944      46.680  36.050  22.670  1.00  0.00           C
ATOM   4689  HG1 LYS A 944      47.570  35.420  22.470  1.00  0.00           H
ATOM   4690  HG2 LYS A 944      47.190  36.850  23.260  1.00  0.00           H
ATOM   4691  CD  LYS A 944      45.770  36.380  21.500  1.00  0.00           C
ATOM   4692  HD1 LYS A 944      46.410  36.850  20.720  1.00  0.00           H
ATOM   4693  HD2 LYS A 944      44.970  37.130  21.710  1.00  0.00           H
ATOM   4694  CE  LYS A 944      45.080  35.120  20.880  1.00  0.00           C
ATOM   4695  HE1 LYS A 944      44.810  34.580  21.810  1.00  0.00           H
ATOM   4696  HE2 LYS A 944      45.840  34.570  20.270  1.00  0.00           H
ATOM   4697  NZ  LYS A 944      43.840  35.400  20.210  1.00  0.00           N
ATOM   4698  HZ1 LYS A 944      43.880  34.840  19.340  1.00  0.00           H
ATOM   4699  HZ2 LYS A 944      43.860  36.430  20.100  1.00  0.00           H
ATOM   4700  HZ3 LYS A 944      42.980  35.140  20.760  1.00  0.00           H
ATOM   4701  C   LYS A 944      43.940  35.220  25.720  1.00  0.00           C
ATOM   4702  O   LYS A 944      43.500  34.140  25.280  1.00  0.00           O
ATOM   4703  N   LEU A 945      43.680  35.800  26.930  1.00  0.00           N
ATOM   4704  HN  LEU A 945      44.060  36.690  27.170  1.00  0.00           H
ATOM   4705  CA  LEU A 945      42.680  35.400  28.020  1.00  0.00           C
ATOM   4706  HA  LEU A 945      42.980  34.470  28.470  1.00  0.00           H
ATOM   4707  CB  LEU A 945      42.520  36.440  29.140  1.00  0.00           C
ATOM   4708  HB1 LEU A 945      41.770  36.100  29.880  1.00  0.00           H
ATOM   4709  HB2 LEU A 945      42.150  37.420  28.780  1.00  0.00           H
ATOM   4710  CG  LEU A 945      43.840  36.800  29.880  1.00  0.00           C
ATOM   4711  HG  LEU A 945      44.570  37.000  29.080  1.00  0.00           H
ATOM   4712  CD1 LEU A 945      43.690  38.100  30.700  1.00  0.00           C
ATOM   4713 HD11 LEU A 945      43.360  38.920  30.020  1.00  0.00           H
ATOM   4714 HD12 LEU A 945      44.640  38.320  31.230  1.00  0.00           H
ATOM   4715 HD13 LEU A 945      42.850  37.970  31.420  1.00  0.00           H
ATOM   4716  CD2 LEU A 945      44.350  35.650  30.780  1.00  0.00           C
ATOM   4717 HD21 LEU A 945      43.720  35.430  31.670  1.00  0.00           H
ATOM   4718 HD22 LEU A 945      45.400  35.880  31.090  1.00  0.00           H
ATOM   4719 HD23 LEU A 945      44.440  34.800  30.080  1.00  0.00           H
ATOM   4720  C   LEU A 945      41.310  35.160  27.410  1.00  0.00           C
ATOM   4721  O   LEU A 945      40.870  35.780  26.420  1.00  0.00           O
ATOM   4722  N   LYS A 946      40.500  34.200  28.020  1.00  0.00           N
ATOM   4723  HN  LYS A 946      40.800  33.610  28.760  1.00  0.00           H
ATOM   4724  CA  LYS A 946      39.260  33.690  27.400  1.00  0.00           C
ATOM   4725  HA  LYS A 946      38.640  34.550  27.180  1.00  0.00           H
ATOM   4726  CB  LYS A 946      39.460  32.770  26.180  1.00  0.00           C
ATOM   4727  HB1 LYS A 946      40.010  33.420  25.460  1.00  0.00           H
ATOM   4728  HB2 LYS A 946      38.480  32.530  25.710  1.00  0.00           H
ATOM   4729  CG  LYS A 946      40.230  31.560  26.460  1.00  0.00           C
ATOM   4730  HG1 LYS A 946      39.600  31.030  27.200  1.00  0.00           H
ATOM   4731  HG2 LYS A 946      41.240  31.850  26.830  1.00  0.00           H
ATOM   4732  CD  LYS A 946      40.640  30.700  25.210  1.00  0.00           C
ATOM   4733  HD1 LYS A 946      41.140  31.340  24.440  1.00  0.00           H
ATOM   4734  HD2 LYS A 946      39.690  30.380  24.740  1.00  0.00           H
ATOM   4735  CE  LYS A 946      41.580  29.490  25.410  1.00  0.00           C
ATOM   4736  HE1 LYS A 946      41.550  29.060  24.390  1.00  0.00           H
ATOM   4737  HE2 LYS A 946      41.100  28.830  26.170  1.00  0.00           H
ATOM   4738  NZ  LYS A 946      42.900  29.900  25.840  1.00  0.00           N
ATOM   4739  HZ1 LYS A 946      43.640  29.170  25.700  1.00  0.00           H
ATOM   4740  HZ2 LYS A 946      42.880  30.090  26.860  1.00  0.00           H
ATOM   4741  HZ3 LYS A 946      43.190  30.800  25.410  1.00  0.00           H
ATOM   4742  C   LYS A 946      38.410  33.010  28.390  1.00  0.00           C
ATOM   4743  O   LYS A 946      37.310  32.590  28.110  1.00  0.00           O
ATOM   4744  N   LYS A 947      38.780  32.910  29.640  1.00  0.00           N
ATOM   4745  HN  LYS A 947      39.650  33.330  29.860  1.00  0.00           H
ATOM   4746  CA  LYS A 947      37.890  32.610  30.760  1.00  0.00           C
ATOM   4747  HA  LYS A 947      37.010  32.140  30.350  1.00  0.00           H
ATOM   4748  CB  LYS A 947      38.540  31.690  31.830  1.00  0.00           C
ATOM   4749  HB1 LYS A 947      37.890  31.840  32.730  1.00  0.00           H
ATOM   4750  HB2 LYS A 947      39.520  32.150  32.070  1.00  0.00           H
ATOM   4751  CG  LYS A 947      38.560  30.210  31.400  1.00  0.00           C
ATOM   4752  HG1 LYS A 947      39.260  30.110  30.530  1.00  0.00           H
ATOM   4753  HG2 LYS A 947      37.540  29.920  31.080  1.00  0.00           H
ATOM   4754  CD  LYS A 947      38.980  29.240  32.480  1.00  0.00           C
ATOM   4755  HD1 LYS A 947      38.190  29.170  33.260  1.00  0.00           H
ATOM   4756  HD2 LYS A 947      39.960  29.660  32.820  1.00  0.00           H
ATOM   4757  CE  LYS A 947      39.140  27.720  32.000  1.00  0.00           C
ATOM   4758  HE1 LYS A 947      39.610  27.830  31.000  1.00  0.00           H
ATOM   4759  HE2 LYS A 947      38.120  27.300  31.850  1.00  0.00           H
ATOM   4760  NZ  LYS A 947      39.900  27.030  32.900  1.00  0.00           N
ATOM   4761  HZ1 LYS A 947      40.350  26.170  32.510  1.00  0.00           H
ATOM   4762  HZ2 LYS A 947      39.420  26.750  33.790  1.00  0.00           H
ATOM   4763  HZ3 LYS A 947      40.690  27.650  33.180  1.00  0.00           H
ATOM   4764  C   LYS A 947      37.270  33.870  31.310  1.00  0.00           C
ATOM   4765  O   LYS A 947      36.060  34.160  31.040  1.00  0.00           O
ATOM   4766  N   GLY A 948      38.020  34.590  32.200  1.00  0.00           N
ATOM   4767  HN  GLY A 948      38.900  34.190  32.430  1.00  0.00           H
ATOM   4768  CA  GLY A 948      37.440  35.630  33.000  1.00  0.00           C
ATOM   4769  HA1 GLY A 948      37.220  36.380  32.250  1.00  0.00           H
ATOM   4770  HA2 GLY A 948      38.230  35.900  33.680  1.00  0.00           H
ATOM   4771  C   GLY A 948      36.240  35.190  33.860  1.00  0.00           C
ATOM   4772  O   GLY A 948      36.010  34.030  34.140  1.00  0.00           O
ATOM   4773  N   ALA A 949      35.570  36.230  34.330  1.00  0.00           N
ATOM   4774  HN  ALA A 949      35.930  37.140  34.110  1.00  0.00           H
ATOM   4775  CA  ALA A 949      34.340  36.160  35.130  1.00  0.00           C
ATOM   4776  HA  ALA A 949      33.880  35.200  34.930  1.00  0.00           H
ATOM   4777  CB  ALA A 949      34.630  36.360  36.630  1.00  0.00           C
ATOM   4778  HB1 ALA A 949      33.680  36.460  37.210  1.00  0.00           H
ATOM   4779  HB2 ALA A 949      35.170  37.320  36.860  1.00  0.00           H
ATOM   4780  HB3 ALA A 949      35.130  35.410  36.940  1.00  0.00           H
ATOM   4781  C   ALA A 949      33.500  37.370  34.690  1.00  0.00           C
ATOM   4782  O   ALA A 949      34.010  38.250  34.010  1.00  0.00           O
ATOM   4783  N   GLY A 950      32.180  37.420  35.050  1.00  0.00           N
ATOM   4784  HN  GLY A 950      31.670  36.620  35.340  1.00  0.00           H
ATOM   4785  CA  GLY A 950      31.360  38.570  34.770  1.00  0.00           C
ATOM   4786  HA1 GLY A 950      30.370  38.430  35.170  1.00  0.00           H
ATOM   4787  HA2 GLY A 950      31.370  38.780  33.700  1.00  0.00           H
ATOM   4788  C   GLY A 950      31.750  39.810  35.310  1.00  0.00           C
ATOM   4789  O   GLY A 950      32.300  39.920  36.360  1.00  0.00           O
ATOM   4790  N   TYR A 951      31.480  40.880  34.560  1.00  0.00           N
ATOM   4791  HN  TYR A 951      30.970  40.800  33.710  1.00  0.00           H
ATOM   4792  CA  TYR A 951      31.780  42.310  34.790  1.00  0.00           C
ATOM   4793  HA  TYR A 951      32.820  42.460  34.520  1.00  0.00           H
ATOM   4794  CB  TYR A 951      31.130  43.310  33.820  1.00  0.00           C
ATOM   4795  HB1 TYR A 951      31.520  44.330  34.050  1.00  0.00           H
ATOM   4796  HB2 TYR A 951      30.020  43.230  33.940  1.00  0.00           H
ATOM   4797  CG  TYR A 951      31.480  42.960  32.390  1.00  0.00           C
ATOM   4798  CD1 TYR A 951      30.670  41.990  31.730  1.00  0.00           C
ATOM   4799  HD1 TYR A 951      29.840  41.550  32.270  1.00  0.00           H
ATOM   4800  CE1 TYR A 951      30.980  41.450  30.540  1.00  0.00           C
ATOM   4801  HE1 TYR A 951      30.490  40.560  30.150  1.00  0.00           H
ATOM   4802  CZ  TYR A 951      32.140  41.970  29.870  1.00  0.00           C
ATOM   4803  OH  TYR A 951      32.620  41.350  28.720  1.00  0.00           O
ATOM   4804  HH  TYR A 951      33.020  42.110  28.280  1.00  0.00           H
ATOM   4805  CD2 TYR A 951      32.590  43.480  31.750  1.00  0.00           C
ATOM   4806  HD2 TYR A 951      33.250  44.220  32.170  1.00  0.00           H
ATOM   4807  CE2 TYR A 951      32.860  43.060  30.380  1.00  0.00           C
ATOM   4808  HE2 TYR A 951      33.720  43.510  29.880  1.00  0.00           H
ATOM   4809  C   TYR A 951      31.600  42.800  36.240  1.00  0.00           C
ATOM   4810  O   TYR A 951      32.460  43.490  36.710  1.00  0.00           O
ATOM   4811  N   HSD A 952      30.550  42.480  36.960  1.00  0.00           N
ATOM   4812  HN  HSD A 952      29.900  41.810  36.610  1.00  0.00           H
ATOM   4813  CA  HSD A 952      30.260  42.970  38.320  1.00  0.00           C
ATOM   4814  HA  HSD A 952      30.900  43.810  38.580  1.00  0.00           H
ATOM   4815  CB  HSD A 952      28.790  43.400  38.350  1.00  0.00           C
ATOM   4816  HB1 HSD A 952      28.540  43.880  39.330  1.00  0.00           H
ATOM   4817  HB2 HSD A 952      28.010  42.640  38.140  1.00  0.00           H
ATOM   4818  ND1 HSD A 952      27.340  44.440  36.560  1.00  0.00           N
ATOM   4819  HD1 HSD A 952      26.630  43.750  36.710  1.00  0.00           H
ATOM   4820  CG  HSD A 952      28.550  44.400  37.250  1.00  0.00           C
ATOM   4821  CE1 HSD A 952      27.310  45.580  35.840  1.00  0.00           C
ATOM   4822  HE1 HSD A 952      26.580  45.830  35.080  1.00  0.00           H
ATOM   4823  NE2 HSD A 952      28.470  46.240  36.040  1.00  0.00           N
ATOM   4824  CD2 HSD A 952      29.250  45.520  36.880  1.00  0.00           C
ATOM   4825  HD2 HSD A 952      30.270  45.710  37.220  1.00  0.00           H
ATOM   4826  C   HSD A 952      30.650  41.940  39.380  1.00  0.00           C
ATOM   4827  O   HSD A 952      30.440  42.350  40.550  1.00  0.00           O
ATOM   4828  N   LEU A 953      31.290  40.800  39.100  1.00  0.00           N
ATOM   4829  HN  LEU A 953      31.550  40.560  38.160  1.00  0.00           H
ATOM   4830  CA  LEU A 953      31.510  39.680  40.050  1.00  0.00           C
ATOM   4831  HA  LEU A 953      30.600  39.730  40.620  1.00  0.00           H
ATOM   4832  CB  LEU A 953      31.460  38.310  39.420  1.00  0.00           C
ATOM   4833  HB1 LEU A 953      31.320  37.560  40.230  1.00  0.00           H
ATOM   4834  HB2 LEU A 953      32.410  38.070  38.870  1.00  0.00           H
ATOM   4835  CG  LEU A 953      30.280  38.090  38.470  1.00  0.00           C
ATOM   4836  HG  LEU A 953      30.490  38.680  37.560  1.00  0.00           H
ATOM   4837  CD1 LEU A 953      30.250  36.670  38.020  1.00  0.00           C
ATOM   4838 HD11 LEU A 953      29.860  35.940  38.770  1.00  0.00           H
ATOM   4839 HD12 LEU A 953      31.300  36.300  37.860  1.00  0.00           H
ATOM   4840 HD13 LEU A 953      29.580  36.510  37.160  1.00  0.00           H
ATOM   4841  CD2 LEU A 953      28.870  38.360  39.050  1.00  0.00           C
ATOM   4842 HD21 LEU A 953      28.570  37.730  39.910  1.00  0.00           H
ATOM   4843 HD22 LEU A 953      28.130  38.010  38.300  1.00  0.00           H
ATOM   4844 HD23 LEU A 953      28.760  39.420  39.370  1.00  0.00           H
ATOM   4845  C   LEU A 953      32.620  39.830  41.000  1.00  0.00           C
ATOM   4846  O   LEU A 953      32.550  39.410  42.120  1.00  0.00           O
ATOM   4847  N   ASP A 954      33.720  40.600  40.660  1.00  0.00           N
ATOM   4848  HN  ASP A 954      33.850  41.030  39.770  1.00  0.00           H
ATOM   4849  CA  ASP A 954      34.900  40.800  41.500  1.00  0.00           C
ATOM   4850  HA  ASP A 954      35.040  39.800  41.880  1.00  0.00           H
ATOM   4851  CB  ASP A 954      36.170  41.330  40.700  1.00  0.00           C
ATOM   4852  HB1 ASP A 954      36.320  40.540  39.930  1.00  0.00           H
ATOM   4853  HB2 ASP A 954      37.090  41.530  41.280  1.00  0.00           H
ATOM   4854  CG  ASP A 954      35.900  42.700  39.990  1.00  0.00           C
ATOM   4855  OD1 ASP A 954      34.820  43.040  39.530  1.00  0.00           O
ATOM   4856  OD2 ASP A 954      36.910  43.550  40.030  1.00  0.00           O
ATOM   4857  HD2 ASP A 954      36.540  44.270  39.520  1.00  0.00           H
ATOM   4858  C   ASP A 954      34.550  41.740  42.660  1.00  0.00           C
ATOM   4859  O   ASP A 954      34.990  41.580  43.820  1.00  0.00           O
ATOM   4860  N   LEU A 955      33.720  42.770  42.340  1.00  0.00           N
ATOM   4861  HN  LEU A 955      33.450  42.840  41.380  1.00  0.00           H
ATOM   4862  CA  LEU A 955      33.030  43.680  43.180  1.00  0.00           C
ATOM   4863  HA  LEU A 955      33.750  44.160  43.840  1.00  0.00           H
ATOM   4864  CB  LEU A 955      32.520  44.720  42.290  1.00  0.00           C
ATOM   4865  HB1 LEU A 955      32.060  44.230  41.410  1.00  0.00           H
ATOM   4866  HB2 LEU A 955      33.410  45.260  41.920  1.00  0.00           H
ATOM   4867  CG  LEU A 955      31.480  45.760  42.900  1.00  0.00           C
ATOM   4868  HG  LEU A 955      30.670  45.100  43.280  1.00  0.00           H
ATOM   4869  CD1 LEU A 955      31.980  46.520  44.090  1.00  0.00           C
ATOM   4870 HD11 LEU A 955      31.160  46.860  44.750  1.00  0.00           H
ATOM   4871 HD12 LEU A 955      32.510  47.440  43.820  1.00  0.00           H
ATOM   4872 HD13 LEU A 955      32.590  45.900  44.780  1.00  0.00           H
ATOM   4873  CD2 LEU A 955      30.930  46.600  41.740  1.00  0.00           C
ATOM   4874 HD21 LEU A 955      30.000  47.160  41.980  1.00  0.00           H
ATOM   4875 HD22 LEU A 955      30.710  45.900  40.910  1.00  0.00           H
ATOM   4876 HD23 LEU A 955      31.680  47.330  41.390  1.00  0.00           H
ATOM   4877  C   LEU A 955      32.060  42.970  44.080  1.00  0.00           C
ATOM   4878  O   LEU A 955      32.170  42.980  45.370  1.00  0.00           O
ATOM   4879  N   LEU A 956      31.160  42.040  43.580  1.00  0.00           N
ATOM   4880  HN  LEU A 956      30.960  42.060  42.600  1.00  0.00           H
ATOM   4881  CA  LEU A 956      30.380  41.130  44.350  1.00  0.00           C
ATOM   4882  HA  LEU A 956      29.860  41.830  45.000  1.00  0.00           H
ATOM   4883  CB  LEU A 956      29.490  40.310  43.340  1.00  0.00           C
ATOM   4884  HB1 LEU A 956      30.150  39.590  42.810  1.00  0.00           H
ATOM   4885  HB2 LEU A 956      29.020  40.990  42.590  1.00  0.00           H
ATOM   4886  CG  LEU A 956      28.490  39.390  44.090  1.00  0.00           C
ATOM   4887  HG  LEU A 956      29.080  38.940  44.910  1.00  0.00           H
ATOM   4888  CD1 LEU A 956      27.390  40.140  44.800  1.00  0.00           C
ATOM   4889 HD11 LEU A 956      26.760  39.490  45.450  1.00  0.00           H
ATOM   4890 HD12 LEU A 956      26.740  40.620  44.020  1.00  0.00           H
ATOM   4891 HD13 LEU A 956      27.710  40.990  45.450  1.00  0.00           H
ATOM   4892  CD2 LEU A 956      27.960  38.160  43.280  1.00  0.00           C
ATOM   4893 HD21 LEU A 956      27.390  38.410  42.360  1.00  0.00           H
ATOM   4894 HD22 LEU A 956      27.350  37.490  43.920  1.00  0.00           H
ATOM   4895 HD23 LEU A 956      28.900  37.620  43.030  1.00  0.00           H
ATOM   4896  C   LEU A 956      31.050  40.230  45.330  1.00  0.00           C
ATOM   4897  O   LEU A 956      30.730  40.170  46.470  1.00  0.00           O
ATOM   4898  N   MET A 957      31.980  39.410  44.800  1.00  0.00           N
ATOM   4899  HN  MET A 957      32.260  39.490  43.840  1.00  0.00           H
ATOM   4900  CA  MET A 957      32.730  38.440  45.620  1.00  0.00           C
ATOM   4901  HA  MET A 957      31.930  37.880  46.050  1.00  0.00           H
ATOM   4902  CB  MET A 957      33.520  37.400  44.800  1.00  0.00           C
ATOM   4903  HB1 MET A 957      34.300  36.930  45.450  1.00  0.00           H
ATOM   4904  HB2 MET A 957      33.970  37.940  43.940  1.00  0.00           H
ATOM   4905  CG  MET A 957      32.600  36.290  44.340  1.00  0.00           C
ATOM   4906  HG1 MET A 957      33.180  35.640  43.650  1.00  0.00           H
ATOM   4907  HG2 MET A 957      31.730  36.720  43.800  1.00  0.00           H
ATOM   4908  SD  MET A 957      32.000  35.150  45.700  1.00  0.00           S
ATOM   4909  CE  MET A 957      30.290  35.720  45.760  1.00  0.00           C
ATOM   4910  HE1 MET A 957      29.900  35.530  44.740  1.00  0.00           H
ATOM   4911  HE2 MET A 957      30.200  36.770  46.080  1.00  0.00           H
ATOM   4912  HE3 MET A 957      29.620  35.160  46.450  1.00  0.00           H
ATOM   4913  C   MET A 957      33.650  39.010  46.760  1.00  0.00           C
ATOM   4914  O   MET A 957      33.640  38.580  47.930  1.00  0.00           O
ATOM   4915  N   VAL A 958      34.450  40.080  46.540  1.00  0.00           N
ATOM   4916  HN  VAL A 958      34.660  40.380  45.610  1.00  0.00           H
ATOM   4917  CA  VAL A 958      35.000  40.880  47.690  1.00  0.00           C
ATOM   4918  HA  VAL A 958      35.540  40.200  48.320  1.00  0.00           H
ATOM   4919  CB  VAL A 958      35.840  42.070  47.180  1.00  0.00           C
ATOM   4920  HB  VAL A 958      35.290  42.600  46.370  1.00  0.00           H
ATOM   4921  CG1 VAL A 958      36.290  43.070  48.330  1.00  0.00           C
ATOM   4922 HG11 VAL A 958      37.060  43.670  47.810  1.00  0.00           H
ATOM   4923 HG12 VAL A 958      36.750  42.520  49.160  1.00  0.00           H
ATOM   4924 HG13 VAL A 958      35.540  43.720  48.820  1.00  0.00           H
ATOM   4925  CG2 VAL A 958      37.160  41.440  46.570  1.00  0.00           C
ATOM   4926 HG21 VAL A 958      37.890  42.240  46.340  1.00  0.00           H
ATOM   4927 HG22 VAL A 958      36.860  40.980  45.610  1.00  0.00           H
ATOM   4928 HG23 VAL A 958      37.690  40.680  47.180  1.00  0.00           H
ATOM   4929  C   VAL A 958      33.870  41.570  48.490  1.00  0.00           C
ATOM   4930  O   VAL A 958      33.790  41.350  49.690  1.00  0.00           O
ATOM   4931  N   GLY A 959      32.890  42.200  47.860  1.00  0.00           N
ATOM   4932  HN  GLY A 959      32.900  42.300  46.870  1.00  0.00           H
ATOM   4933  CA  GLY A 959      31.820  42.840  48.540  1.00  0.00           C
ATOM   4934  HA1 GLY A 959      31.160  43.160  47.750  1.00  0.00           H
ATOM   4935  HA2 GLY A 959      32.220  43.690  49.100  1.00  0.00           H
ATOM   4936  C   GLY A 959      30.980  42.090  49.570  1.00  0.00           C
ATOM   4937  O   GLY A 959      30.780  42.680  50.610  1.00  0.00           O
ATOM   4938  N   VAL A 960      30.460  40.860  49.290  1.00  0.00           N
ATOM   4939  HN  VAL A 960      30.650  40.460  48.410  1.00  0.00           H
ATOM   4940  CA  VAL A 960      29.830  39.990  50.340  1.00  0.00           C
ATOM   4941  HA  VAL A 960      29.050  40.620  50.740  1.00  0.00           H
ATOM   4942  CB  VAL A 960      29.190  38.690  49.900  1.00  0.00           C
ATOM   4943  HB  VAL A 960      28.660  38.430  50.840  1.00  0.00           H
ATOM   4944  CG1 VAL A 960      28.230  38.990  48.700  1.00  0.00           C
ATOM   4945 HG11 VAL A 960      28.870  39.020  47.800  1.00  0.00           H
ATOM   4946 HG12 VAL A 960      27.830  40.010  48.840  1.00  0.00           H
ATOM   4947 HG13 VAL A 960      27.420  38.230  48.620  1.00  0.00           H
ATOM   4948  CG2 VAL A 960      30.150  37.580  49.600  1.00  0.00           C
ATOM   4949 HG21 VAL A 960      30.790  37.340  50.470  1.00  0.00           H
ATOM   4950 HG22 VAL A 960      30.740  37.870  48.700  1.00  0.00           H
ATOM   4951 HG23 VAL A 960      29.490  36.710  49.410  1.00  0.00           H
ATOM   4952  C   VAL A 960      30.870  39.740  51.500  1.00  0.00           C
ATOM   4953  O   VAL A 960      30.580  39.760  52.690  1.00  0.00           O
ATOM   4954  N   MET A 961      32.170  39.580  51.160  1.00  0.00           N
ATOM   4955  HN  MET A 961      32.420  39.630  50.200  1.00  0.00           H
ATOM   4956  CA  MET A 961      33.170  39.200  52.110  1.00  0.00           C
ATOM   4957  HA  MET A 961      32.700  38.520  52.800  1.00  0.00           H
ATOM   4958  CB  MET A 961      34.360  38.470  51.350  1.00  0.00           C
ATOM   4959  HB1 MET A 961      35.050  38.350  52.210  1.00  0.00           H
ATOM   4960  HB2 MET A 961      34.910  39.100  50.620  1.00  0.00           H
ATOM   4961  CG  MET A 961      33.990  37.200  50.780  1.00  0.00           C
ATOM   4962  HG1 MET A 961      34.950  36.770  50.390  1.00  0.00           H
ATOM   4963  HG2 MET A 961      33.250  37.490  49.990  1.00  0.00           H
ATOM   4964  SD  MET A 961      33.200  36.000  51.830  1.00  0.00           S
ATOM   4965  CE  MET A 961      34.620  35.130  52.610  1.00  0.00           C
ATOM   4966  HE1 MET A 961      35.260  35.880  53.100  1.00  0.00           H
ATOM   4967  HE2 MET A 961      35.250  34.550  51.900  1.00  0.00           H
ATOM   4968  HE3 MET A 961      34.300  34.430  53.400  1.00  0.00           H
ATOM   4969  C   MET A 961      33.710  40.370  52.950  1.00  0.00           C
ATOM   4970  O   MET A 961      34.340  40.220  54.000  1.00  0.00           O
ATOM   4971  N   LEU A 962      33.470  41.620  52.490  1.00  0.00           N
ATOM   4972  HN  LEU A 962      33.040  41.710  51.590  1.00  0.00           H
ATOM   4973  CA  LEU A 962      33.510  42.750  53.410  1.00  0.00           C
ATOM   4974  HA  LEU A 962      34.510  42.810  53.850  1.00  0.00           H
ATOM   4975  CB  LEU A 962      33.100  44.080  52.790  1.00  0.00           C
ATOM   4976  HB1 LEU A 962      33.160  44.860  53.570  1.00  0.00           H
ATOM   4977  HB2 LEU A 962      32.060  44.160  52.390  1.00  0.00           H
ATOM   4978  CG  LEU A 962      33.950  44.590  51.630  1.00  0.00           C
ATOM   4979  HG  LEU A 962      34.000  43.700  50.960  1.00  0.00           H
ATOM   4980  CD1 LEU A 962      33.370  45.880  50.940  1.00  0.00           C
ATOM   4981 HD11 LEU A 962      33.510  46.760  51.610  1.00  0.00           H
ATOM   4982 HD12 LEU A 962      32.300  45.770  50.680  1.00  0.00           H
ATOM   4983 HD13 LEU A 962      33.940  45.990  50.000  1.00  0.00           H
ATOM   4984  CD2 LEU A 962      35.370  44.940  52.110  1.00  0.00           C
ATOM   4985 HD21 LEU A 962      35.840  44.110  52.690  1.00  0.00           H
ATOM   4986 HD22 LEU A 962      35.370  45.850  52.740  1.00  0.00           H
ATOM   4987 HD23 LEU A 962      35.960  45.180  51.210  1.00  0.00           H
ATOM   4988  C   LEU A 962      32.510  42.610  54.620  1.00  0.00           C
ATOM   4989  O   LEU A 962      32.890  42.760  55.770  1.00  0.00           O
ATOM   4990  N   GLY A 963      31.270  42.110  54.380  1.00  0.00           N
ATOM   4991  HN  GLY A 963      31.020  41.850  53.460  1.00  0.00           H
ATOM   4992  CA  GLY A 963      30.360  41.620  55.430  1.00  0.00           C
ATOM   4993  HA1 GLY A 963      29.450  41.300  54.950  1.00  0.00           H
ATOM   4994  HA2 GLY A 963      30.180  42.420  56.140  1.00  0.00           H
ATOM   4995  C   GLY A 963      30.740  40.480  56.260  1.00  0.00           C
ATOM   4996  O   GLY A 963      30.660  40.410  57.470  1.00  0.00           O
ATOM   4997  N   VAL A 964      31.370  39.430  55.700  1.00  0.00           N
ATOM   4998  HN  VAL A 964      31.410  39.390  54.700  1.00  0.00           H
ATOM   4999  CA  VAL A 964      31.960  38.350  56.440  1.00  0.00           C
ATOM   5000  HA  VAL A 964      31.210  38.030  57.150  1.00  0.00           H
ATOM   5001  CB  VAL A 964      32.300  37.140  55.540  1.00  0.00           C
ATOM   5002  HB  VAL A 964      33.060  37.410  54.790  1.00  0.00           H
ATOM   5003  CG1 VAL A 964      32.770  35.970  56.330  1.00  0.00           C
ATOM   5004 HG11 VAL A 964      33.090  35.130  55.660  1.00  0.00           H
ATOM   5005 HG12 VAL A 964      32.000  35.510  56.980  1.00  0.00           H
ATOM   5006 HG13 VAL A 964      33.720  36.250  56.840  1.00  0.00           H
ATOM   5007  CG2 VAL A 964      31.040  36.670  54.790  1.00  0.00           C
ATOM   5008 HG21 VAL A 964      31.250  35.850  54.060  1.00  0.00           H
ATOM   5009 HG22 VAL A 964      30.570  37.520  54.250  1.00  0.00           H
ATOM   5010 HG23 VAL A 964      30.230  36.340  55.490  1.00  0.00           H
ATOM   5011  C   VAL A 964      33.090  38.700  57.260  1.00  0.00           C
ATOM   5012  O   VAL A 964      33.170  38.330  58.460  1.00  0.00           O
ATOM   5013  N   CYS A 965      33.960  39.580  56.800  1.00  0.00           N
ATOM   5014  HN  CYS A 965      33.860  40.060  55.930  1.00  0.00           H
ATOM   5015  CA  CYS A 965      35.140  40.070  57.520  1.00  0.00           C
ATOM   5016  HA  CYS A 965      35.630  39.200  57.950  1.00  0.00           H
ATOM   5017  CB  CYS A 965      36.260  40.650  56.590  1.00  0.00           C
ATOM   5018  HB1 CYS A 965      36.900  41.370  57.150  1.00  0.00           H
ATOM   5019  HB2 CYS A 965      35.770  41.300  55.820  1.00  0.00           H
ATOM   5020  SG  CYS A 965      37.290  39.300  55.960  1.00  0.00           S
ATOM   5021  HG1 CYS A 965      36.140  38.730  55.650  1.00  0.00           H
ATOM   5022  C   CYS A 965      34.740  41.000  58.680  1.00  0.00           C
ATOM   5023  O   CYS A 965      35.320  41.040  59.780  1.00  0.00           O
ATOM   5024  N   SER A 966      33.740  41.830  58.490  1.00  0.00           N
ATOM   5025  HN  SER A 966      33.310  41.920  57.600  1.00  0.00           H
ATOM   5026  CA  SER A 966      33.280  42.720  59.510  1.00  0.00           C
ATOM   5027  HA  SER A 966      34.170  43.240  59.820  1.00  0.00           H
ATOM   5028  CB  SER A 966      32.160  43.700  58.940  1.00  0.00           C
ATOM   5029  HB1 SER A 966      31.770  44.390  59.720  1.00  0.00           H
ATOM   5030  HB2 SER A 966      31.380  43.030  58.500  1.00  0.00           H
ATOM   5031  OG  SER A 966      32.730  44.510  57.930  1.00  0.00           O
ATOM   5032  HG1 SER A 966      32.610  44.200  57.040  1.00  0.00           H
ATOM   5033  C   SER A 966      32.730  41.960  60.740  1.00  0.00           C
ATOM   5034  O   SER A 966      32.840  42.400  61.880  1.00  0.00           O
ATOM   5035  N   VAL A 967      32.040  40.800  60.510  1.00  0.00           N
ATOM   5036  HN  VAL A 967      31.740  40.550  59.600  1.00  0.00           H
ATOM   5037  CA  VAL A 967      31.590  39.910  61.630  1.00  0.00           C
ATOM   5038  HA  VAL A 967      31.090  40.610  62.280  1.00  0.00           H
ATOM   5039  CB  VAL A 967      30.570  38.950  61.060  1.00  0.00           C
ATOM   5040  HB  VAL A 967      30.990  38.470  60.150  1.00  0.00           H
ATOM   5041  CG1 VAL A 967      30.280  37.840  62.140  1.00  0.00           C
ATOM   5042 HG11 VAL A 967      29.520  37.170  61.680  1.00  0.00           H
ATOM   5043 HG12 VAL A 967      29.870  38.200  63.110  1.00  0.00           H
ATOM   5044 HG13 VAL A 967      31.180  37.220  62.300  1.00  0.00           H
ATOM   5045  CG2 VAL A 967      29.330  39.750  60.670  1.00  0.00           C
ATOM   5046 HG21 VAL A 967      28.360  39.230  60.450  1.00  0.00           H
ATOM   5047 HG22 VAL A 967      29.570  40.340  59.760  1.00  0.00           H
ATOM   5048 HG23 VAL A 967      29.080  40.510  61.450  1.00  0.00           H
ATOM   5049  C   VAL A 967      32.700  39.240  62.410  1.00  0.00           C
ATOM   5050  O   VAL A 967      32.710  39.120  63.620  1.00  0.00           O
ATOM   5051  N   MET A 968      33.730  38.770  61.730  1.00  0.00           N
ATOM   5052  HN  MET A 968      33.750  39.020  60.760  1.00  0.00           H
ATOM   5053  CA  MET A 968      34.850  38.090  62.410  1.00  0.00           C
ATOM   5054  HA  MET A 968      34.530  37.600  63.310  1.00  0.00           H
ATOM   5055  CB  MET A 968      35.570  37.080  61.390  1.00  0.00           C
ATOM   5056  HB1 MET A 968      36.490  36.650  61.860  1.00  0.00           H
ATOM   5057  HB2 MET A 968      36.000  37.760  60.620  1.00  0.00           H
ATOM   5058  CG  MET A 968      34.710  35.970  60.820  1.00  0.00           C
ATOM   5059  HG1 MET A 968      35.200  35.480  59.960  1.00  0.00           H
ATOM   5060  HG2 MET A 968      33.790  36.480  60.450  1.00  0.00           H
[truncated: 6,873,249 more chars]
