# Supplementary material for: CryoEM and computational modeling structural insights into the pH regulator NBCn1
Source: Nat Commun. 2025 Nov 11;16:9932. doi: 10.1038/s41467-025-64868-z (PMC12606367; doi:10.1038/s41467-025-64868-z)
Supplement: Supplementary file 7 — Supplementary Data 5 [file 41467_2025_64868_MOESM7_ESM.zip › 100ns_z_restr_MD_NBCn1_2NaCO3/hNBCn1_IF/z-restr_hNBCn1_IF_2NaCO3_first_step_62.pdb]

REMARK    GENERATED BY TRJCONV
TITLE     Title t= 4100.00000 step= 2050000
REMARK    THIS IS A SIMULATION BOX
CRYST1   94.356   94.356  100.681  90.00  90.00  90.00 P 1           1
MODEL        1
ATOM      1  N   LEU A 585      23.260  40.250  37.800  1.00  0.00           N
ATOM      2  HT1 LEU A 585      23.450  41.270  37.770  1.00  0.00           H
ATOM      3  HT2 LEU A 585      22.320  40.050  37.380  1.00  0.00           H
ATOM      4  HT3 LEU A 585      23.950  39.820  37.150  1.00  0.00           H
ATOM      5  CA  LEU A 585      23.200  39.610  39.110  1.00  0.00           C
ATOM      6  HA  LEU A 585      24.220  39.700  39.450  1.00  0.00           H
ATOM      7  CB  LEU A 585      22.290  40.330  40.120  1.00  0.00           C
ATOM      8  HB1 LEU A 585      21.250  39.990  39.920  1.00  0.00           H
ATOM      9  HB2 LEU A 585      22.250  41.430  40.160  1.00  0.00           H
ATOM     10  CG  LEU A 585      22.340  39.810  41.610  1.00  0.00           C
ATOM     11  HG  LEU A 585      22.060  38.730  41.580  1.00  0.00           H
ATOM     12  CD1 LEU A 585      23.640  39.970  42.340  1.00  0.00           C
ATOM     13 HD11 LEU A 585      23.620  39.510  43.340  1.00  0.00           H
ATOM     14 HD12 LEU A 585      23.770  41.070  42.410  1.00  0.00           H
ATOM     15 HD13 LEU A 585      24.490  39.620  41.720  1.00  0.00           H
ATOM     16  CD2 LEU A 585      21.210  40.470  42.500  1.00  0.00           C
ATOM     17 HD21 LEU A 585      20.950  39.730  43.290  1.00  0.00           H
ATOM     18 HD22 LEU A 585      20.340  40.680  41.840  1.00  0.00           H
ATOM     19 HD23 LEU A 585      21.480  41.430  43.000  1.00  0.00           H
ATOM     20  C   LEU A 585      23.060  38.120  38.990  1.00  0.00           C
ATOM     21  O   LEU A 585      24.040  37.410  38.810  1.00  0.00           O
ATOM     22  N   ILE A 586      21.800  37.600  38.940  1.00  0.00           N
ATOM     23  HN  ILE A 586      21.010  38.220  39.010  1.00  0.00           H
ATOM     24  CA  ILE A 586      21.520  36.190  38.910  1.00  0.00           C
ATOM     25  HA  ILE A 586      22.120  35.750  39.700  1.00  0.00           H
ATOM     26  CB  ILE A 586      20.000  35.960  39.100  1.00  0.00           C
ATOM     27  HB  ILE A 586      19.540  36.450  38.200  1.00  0.00           H
ATOM     28  CG2 ILE A 586      19.820  34.430  39.100  1.00  0.00           C
ATOM     29 HG21 ILE A 586      18.880  34.230  39.650  1.00  0.00           H
ATOM     30 HG22 ILE A 586      20.660  33.980  39.670  1.00  0.00           H
ATOM     31 HG23 ILE A 586      19.780  34.120  38.030  1.00  0.00           H
ATOM     32  CG1 ILE A 586      19.440  36.630  40.360  1.00  0.00           C
ATOM     33 HG11 ILE A 586      18.360  36.360  40.380  1.00  0.00           H
ATOM     34 HG12 ILE A 586      19.440  37.740  40.300  1.00  0.00           H
ATOM     35  CD  ILE A 586      19.980  36.110  41.690  1.00  0.00           C
ATOM     36  HD1 ILE A 586      21.020  36.410  41.920  1.00  0.00           H
ATOM     37  HD2 ILE A 586      20.000  35.000  41.720  1.00  0.00           H
ATOM     38  HD3 ILE A 586      19.310  36.570  42.450  1.00  0.00           H
ATOM     39  C   ILE A 586      22.110  35.450  37.770  1.00  0.00           C
ATOM     40  O   ILE A 586      22.690  34.350  37.910  1.00  0.00           O
ATOM     41  N   LEU A 587      21.990  35.890  36.510  1.00  0.00           N
ATOM     42  HN  LEU A 587      21.310  36.610  36.380  1.00  0.00           H
ATOM     43  CA  LEU A 587      22.700  35.330  35.430  1.00  0.00           C
ATOM     44  HA  LEU A 587      22.450  34.290  35.360  1.00  0.00           H
ATOM     45  CB  LEU A 587      22.280  35.920  34.160  1.00  0.00           C
ATOM     46  HB1 LEU A 587      22.320  37.030  34.250  1.00  0.00           H
ATOM     47  HB2 LEU A 587      21.220  35.770  33.890  1.00  0.00           H
ATOM     48  CG  LEU A 587      23.160  35.610  32.890  1.00  0.00           C
ATOM     49  HG  LEU A 587      24.240  35.800  33.070  1.00  0.00           H
ATOM     50  CD1 LEU A 587      22.920  34.280  32.310  1.00  0.00           C
ATOM     51 HD11 LEU A 587      21.840  34.110  32.150  1.00  0.00           H
ATOM     52 HD12 LEU A 587      23.320  33.490  32.970  1.00  0.00           H
ATOM     53 HD13 LEU A 587      23.360  34.280  31.300  1.00  0.00           H
ATOM     54  CD2 LEU A 587      22.810  36.570  31.740  1.00  0.00           C
ATOM     55 HD21 LEU A 587      21.750  36.420  31.410  1.00  0.00           H
ATOM     56 HD22 LEU A 587      23.530  36.240  30.960  1.00  0.00           H
ATOM     57 HD23 LEU A 587      23.060  37.640  31.910  1.00  0.00           H
ATOM     58  C   LEU A 587      24.190  35.310  35.560  1.00  0.00           C
ATOM     59  O   LEU A 587      24.870  34.370  35.180  1.00  0.00           O
ATOM     60  N   ASP A 588      24.760  36.370  36.020  1.00  0.00           N
ATOM     61  HN  ASP A 588      24.170  37.180  36.010  1.00  0.00           H
ATOM     62  CA  ASP A 588      26.180  36.540  36.170  1.00  0.00           C
ATOM     63  HA  ASP A 588      26.700  36.380  35.230  1.00  0.00           H
ATOM     64  CB  ASP A 588      26.470  37.950  36.630  1.00  0.00           C
ATOM     65  HB1 ASP A 588      27.550  38.140  36.820  1.00  0.00           H
ATOM     66  HB2 ASP A 588      26.050  38.150  37.640  1.00  0.00           H
ATOM     67  CG  ASP A 588      25.890  38.990  35.690  1.00  0.00           C
ATOM     68  OD1 ASP A 588      26.690  39.450  34.800  1.00  0.00           O
ATOM     69  OD2 ASP A 588      24.650  39.140  35.710  1.00  0.00           O
ATOM     70  C   ASP A 588      26.800  35.580  37.210  1.00  0.00           C
ATOM     71  O   ASP A 588      27.860  35.010  36.960  1.00  0.00           O
ATOM     72  N   ILE A 589      26.120  35.370  38.370  1.00  0.00           N
ATOM     73  HN  ILE A 589      25.210  35.750  38.470  1.00  0.00           H
ATOM     74  CA  ILE A 589      26.700  34.720  39.580  1.00  0.00           C
ATOM     75  HA  ILE A 589      27.750  34.970  39.760  1.00  0.00           H
ATOM     76  CB  ILE A 589      25.920  34.980  40.860  1.00  0.00           C
ATOM     77  HB  ILE A 589      26.370  34.310  41.620  1.00  0.00           H
ATOM     78  CG2 ILE A 589      26.160  36.400  41.370  1.00  0.00           C
ATOM     79 HG21 ILE A 589      27.260  36.630  41.430  1.00  0.00           H
ATOM     80 HG22 ILE A 589      25.720  36.590  42.360  1.00  0.00           H
ATOM     81 HG23 ILE A 589      25.750  37.080  40.600  1.00  0.00           H
ATOM     82  CG1 ILE A 589      24.450  34.590  40.750  1.00  0.00           C
ATOM     83 HG11 ILE A 589      24.410  33.480  40.750  1.00  0.00           H
ATOM     84 HG12 ILE A 589      24.100  34.890  39.740  1.00  0.00           H
ATOM     85  CD  ILE A 589      23.560  35.050  41.870  1.00  0.00           C
ATOM     86  HD1 ILE A 589      23.270  36.120  41.860  1.00  0.00           H
ATOM     87  HD2 ILE A 589      24.040  34.820  42.850  1.00  0.00           H
ATOM     88  HD3 ILE A 589      22.590  34.510  41.870  1.00  0.00           H
ATOM     89  C   ILE A 589      26.900  33.170  39.400  1.00  0.00           C
ATOM     90  O   ILE A 589      27.470  32.480  40.250  1.00  0.00           O
ATOM     91  N   LYS A 590      26.320  32.600  38.370  1.00  0.00           N
ATOM     92  HN  LYS A 590      25.760  33.140  37.750  1.00  0.00           H
ATOM     93  CA  LYS A 590      26.250  31.130  38.240  1.00  0.00           C
ATOM     94  HA  LYS A 590      26.470  30.570  39.120  1.00  0.00           H
ATOM     95  CB  LYS A 590      24.830  30.640  37.780  1.00  0.00           C
ATOM     96  HB1 LYS A 590      24.180  30.800  38.670  1.00  0.00           H
ATOM     97  HB2 LYS A 590      24.950  29.580  37.490  1.00  0.00           H
ATOM     98  CG  LYS A 590      24.100  31.390  36.600  1.00  0.00           C
ATOM     99  HG1 LYS A 590      24.730  31.300  35.690  1.00  0.00           H
ATOM    100  HG2 LYS A 590      23.980  32.490  36.750  1.00  0.00           H
ATOM    101  CD  LYS A 590      22.620  30.870  36.360  1.00  0.00           C
ATOM    102  HD1 LYS A 590      22.170  30.630  37.350  1.00  0.00           H
ATOM    103  HD2 LYS A 590      22.910  29.890  35.930  1.00  0.00           H
ATOM    104  CE  LYS A 590      21.760  31.600  35.290  1.00  0.00           C
ATOM    105  HE1 LYS A 590      22.350  31.840  34.390  1.00  0.00           H
ATOM    106  HE2 LYS A 590      21.410  32.570  35.710  1.00  0.00           H
ATOM    107  NZ  LYS A 590      20.580  30.780  34.940  1.00  0.00           N
ATOM    108  HZ1 LYS A 590      20.030  31.220  34.160  1.00  0.00           H
ATOM    109  HZ2 LYS A 590      20.060  30.670  35.840  1.00  0.00           H
ATOM    110  HZ3 LYS A 590      20.770  29.810  34.660  1.00  0.00           H
ATOM    111  C   LYS A 590      27.220  30.640  37.140  1.00  0.00           C
ATOM    112  O   LYS A 590      27.270  29.450  36.890  1.00  0.00           O
ATOM    113  N   ARG A 591      28.000  31.600  36.490  1.00  0.00           N
ATOM    114  HN  ARG A 591      27.860  32.530  36.800  1.00  0.00           H
ATOM    115  CA  ARG A 591      28.630  31.360  35.220  1.00  0.00           C
ATOM    116  HA  ARG A 591      27.840  30.890  34.650  1.00  0.00           H
ATOM    117  CB  ARG A 591      28.980  32.560  34.250  1.00  0.00           C
ATOM    118  HB1 ARG A 591      29.650  32.110  33.480  1.00  0.00           H
ATOM    119  HB2 ARG A 591      29.480  33.450  34.690  1.00  0.00           H
ATOM    120  CG  ARG A 591      27.810  32.920  33.360  1.00  0.00           C
ATOM    121  HG1 ARG A 591      26.980  32.760  34.070  1.00  0.00           H
ATOM    122  HG2 ARG A 591      27.700  32.190  32.540  1.00  0.00           H
ATOM    123  CD  ARG A 591      27.970  34.310  32.860  1.00  0.00           C
ATOM    124  HD1 ARG A 591      29.030  34.410  32.540  1.00  0.00           H
ATOM    125  HD2 ARG A 591      27.700  35.090  33.600  1.00  0.00           H
ATOM    126  NE  ARG A 591      27.160  34.420  31.640  1.00  0.00           N
ATOM    127  HE  ARG A 591      26.660  33.630  31.300  1.00  0.00           H
ATOM    128  CZ  ARG A 591      27.050  35.520  30.970  1.00  0.00           C
ATOM    129  NH1 ARG A 591      27.640  36.670  31.260  1.00  0.00           N
ATOM    130 HH11 ARG A 591      28.370  36.700  31.940  1.00  0.00           H
ATOM    131 HH12 ARG A 591      27.530  37.410  30.600  1.00  0.00           H
ATOM    132  NH2 ARG A 591      26.380  35.540  29.860  1.00  0.00           N
ATOM    133 HH21 ARG A 591      26.490  36.420  29.410  1.00  0.00           H
ATOM    134 HH22 ARG A 591      25.890  34.740  29.520  1.00  0.00           H
ATOM    135  C   ARG A 591      29.660  30.140  35.300  1.00  0.00           C
ATOM    136  O   ARG A 591      29.730  29.270  34.450  1.00  0.00           O
ATOM    137  N   LYS A 592      30.420  30.040  36.320  1.00  0.00           N
ATOM    138  HN  LYS A 592      30.220  30.560  37.150  1.00  0.00           H
ATOM    139  CA  LYS A 592      31.620  29.220  36.320  1.00  0.00           C
ATOM    140  HA  LYS A 592      31.680  28.630  35.420  1.00  0.00           H
ATOM    141  CB  LYS A 592      32.880  30.140  36.540  1.00  0.00           C
ATOM    142  HB1 LYS A 592      33.790  29.490  36.450  1.00  0.00           H
ATOM    143  HB2 LYS A 592      32.850  30.540  37.580  1.00  0.00           H
ATOM    144  CG  LYS A 592      32.980  31.250  35.520  1.00  0.00           C
ATOM    145  HG1 LYS A 592      33.880  31.880  35.740  1.00  0.00           H
ATOM    146  HG2 LYS A 592      32.140  31.970  35.570  1.00  0.00           H
ATOM    147  CD  LYS A 592      33.110  30.770  34.130  1.00  0.00           C
ATOM    148  HD1 LYS A 592      32.360  30.010  33.830  1.00  0.00           H
ATOM    149  HD2 LYS A 592      34.140  30.390  33.910  1.00  0.00           H
ATOM    150  CE  LYS A 592      33.080  31.920  33.110  1.00  0.00           C
ATOM    151  HE1 LYS A 592      34.000  32.520  33.210  1.00  0.00           H
ATOM    152  HE2 LYS A 592      32.180  32.550  33.340  1.00  0.00           H
ATOM    153  NZ  LYS A 592      32.950  31.470  31.740  1.00  0.00           N
ATOM    154  HZ1 LYS A 592      32.170  30.800  31.650  1.00  0.00           H
ATOM    155  HZ2 LYS A 592      33.840  31.000  31.470  1.00  0.00           H
ATOM    156  HZ3 LYS A 592      32.780  32.280  31.100  1.00  0.00           H
ATOM    157  C   LYS A 592      31.460  28.140  37.450  1.00  0.00           C
ATOM    158  O   LYS A 592      32.370  27.430  37.870  1.00  0.00           O
ATOM    159  N   ALA A 593      30.220  27.860  37.880  1.00  0.00           N
ATOM    160  HN  ALA A 593      29.540  28.530  37.590  1.00  0.00           H
ATOM    161  CA  ALA A 593      29.670  26.700  38.650  1.00  0.00           C
ATOM    162  HA  ALA A 593      30.310  26.760  39.520  1.00  0.00           H
ATOM    163  CB  ALA A 593      28.210  26.960  39.000  1.00  0.00           C
ATOM    164  HB1 ALA A 593      27.590  27.280  38.130  1.00  0.00           H
ATOM    165  HB2 ALA A 593      28.090  27.900  39.580  1.00  0.00           H
ATOM    166  HB3 ALA A 593      27.790  26.050  39.470  1.00  0.00           H
ATOM    167  C   ALA A 593      29.960  25.370  38.040  1.00  0.00           C
ATOM    168  O   ALA A 593      30.680  24.600  38.680  1.00  0.00           O
ATOM    169  N   PRO A 594      29.610  24.980  36.760  1.00  0.00           N
ATOM    170  CD  PRO A 594      28.710  25.750  35.890  1.00  0.00           C
ATOM    171  HD1 PRO A 594      29.090  26.730  35.540  1.00  0.00           H
ATOM    172  HD2 PRO A 594      27.710  25.760  36.360  1.00  0.00           H
ATOM    173  CA  PRO A 594      30.030  23.830  36.060  1.00  0.00           C
ATOM    174  HA  PRO A 594      30.100  23.000  36.740  1.00  0.00           H
ATOM    175  CB  PRO A 594      28.920  23.660  34.990  1.00  0.00           C
ATOM    176  HB1 PRO A 594      28.080  23.170  35.530  1.00  0.00           H
ATOM    177  HB2 PRO A 594      29.220  23.010  34.140  1.00  0.00           H
ATOM    178  CG  PRO A 594      28.530  25.060  34.580  1.00  0.00           C
ATOM    179  HG1 PRO A 594      29.100  25.520  33.760  1.00  0.00           H
ATOM    180  HG2 PRO A 594      27.450  24.940  34.350  1.00  0.00           H
ATOM    181  C   PRO A 594      31.390  23.920  35.510  1.00  0.00           C
ATOM    182  O   PRO A 594      31.790  23.060  34.770  1.00  0.00           O
ATOM    183  N   PHE A 595      32.230  24.840  35.930  1.00  0.00           N
ATOM    184  HN  PHE A 595      31.970  25.500  36.630  1.00  0.00           H
ATOM    185  CA  PHE A 595      33.680  24.890  35.630  1.00  0.00           C
ATOM    186  HA  PHE A 595      33.880  24.020  35.020  1.00  0.00           H
ATOM    187  CB  PHE A 595      34.070  26.330  35.090  1.00  0.00           C
ATOM    188  HB1 PHE A 595      35.060  26.720  35.370  1.00  0.00           H
ATOM    189  HB2 PHE A 595      33.370  27.100  35.490  1.00  0.00           H
ATOM    190  CG  PHE A 595      33.940  26.360  33.560  1.00  0.00           C
ATOM    191  CD1 PHE A 595      32.710  26.660  32.930  1.00  0.00           C
ATOM    192  HD1 PHE A 595      31.870  27.000  33.500  1.00  0.00           H
ATOM    193  CE1 PHE A 595      32.630  26.540  31.550  1.00  0.00           C
ATOM    194  HE1 PHE A 595      31.750  26.920  31.050  1.00  0.00           H
ATOM    195  CZ  PHE A 595      33.780  26.230  30.760  1.00  0.00           C
ATOM    196  HZ  PHE A 595      33.710  26.420  29.700  1.00  0.00           H
ATOM    197  CD2 PHE A 595      35.060  26.130  32.840  1.00  0.00           C
ATOM    198  HD2 PHE A 595      36.050  26.040  33.230  1.00  0.00           H
ATOM    199  CE2 PHE A 595      35.000  26.000  31.430  1.00  0.00           C
ATOM    200  HE2 PHE A 595      35.890  25.910  30.820  1.00  0.00           H
ATOM    201  C   PHE A 595      34.390  24.720  37.000  1.00  0.00           C
ATOM    202  O   PHE A 595      35.620  25.050  37.050  1.00  0.00           O
ATOM    203  N   PHE A 596      33.770  24.270  38.120  1.00  0.00           N
ATOM    204  HN  PHE A 596      32.840  23.910  38.010  1.00  0.00           H
ATOM    205  CA  PHE A 596      34.490  23.950  39.390  1.00  0.00           C
ATOM    206  HA  PHE A 596      34.910  24.880  39.760  1.00  0.00           H
ATOM    207  CB  PHE A 596      33.480  23.710  40.520  1.00  0.00           C
ATOM    208  HB1 PHE A 596      32.770  22.950  40.120  1.00  0.00           H
ATOM    209  HB2 PHE A 596      32.930  24.670  40.650  1.00  0.00           H
ATOM    210  CG  PHE A 596      34.020  23.380  41.950  1.00  0.00           C
ATOM    211  CD1 PHE A 596      34.180  24.430  42.930  1.00  0.00           C
ATOM    212  HD1 PHE A 596      34.210  25.480  42.650  1.00  0.00           H
ATOM    213  CE1 PHE A 596      34.460  24.040  44.250  1.00  0.00           C
ATOM    214  HE1 PHE A 596      34.410  24.800  45.030  1.00  0.00           H
ATOM    215  CZ  PHE A 596      34.580  22.710  44.650  1.00  0.00           C
ATOM    216  HZ  PHE A 596      34.860  22.570  45.680  1.00  0.00           H
ATOM    217  CD2 PHE A 596      34.200  22.030  42.340  1.00  0.00           C
ATOM    218  HD2 PHE A 596      34.050  21.280  41.560  1.00  0.00           H
ATOM    219  CE2 PHE A 596      34.500  21.730  43.680  1.00  0.00           C
ATOM    220  HE2 PHE A 596      34.850  20.700  43.800  1.00  0.00           H
ATOM    221  C   PHE A 596      35.550  22.920  39.230  1.00  0.00           C
ATOM    222  O   PHE A 596      36.720  23.070  39.510  1.00  0.00           O
ATOM    223  N   LEU A 597      35.220  21.740  38.650  1.00  0.00           N
ATOM    224  HN  LEU A 597      34.290  21.600  38.320  1.00  0.00           H
ATOM    225  CA  LEU A 597      36.140  20.550  38.410  1.00  0.00           C
ATOM    226  HA  LEU A 597      36.800  20.380  39.250  1.00  0.00           H
ATOM    227  CB  LEU A 597      35.380  19.210  38.350  1.00  0.00           C
ATOM    228  HB1 LEU A 597      34.710  19.230  37.460  1.00  0.00           H
ATOM    229  HB2 LEU A 597      34.760  19.080  39.250  1.00  0.00           H
ATOM    230  CG  LEU A 597      36.330  17.900  38.160  1.00  0.00           C
ATOM    231  HG  LEU A 597      36.980  18.250  37.330  1.00  0.00           H
ATOM    232  CD1 LEU A 597      37.090  17.620  39.430  1.00  0.00           C
ATOM    233 HD11 LEU A 597      37.800  18.350  39.850  1.00  0.00           H
ATOM    234 HD12 LEU A 597      37.730  16.760  39.160  1.00  0.00           H
ATOM    235 HD13 LEU A 597      36.420  17.350  40.270  1.00  0.00           H
ATOM    236  CD2 LEU A 597      35.590  16.610  37.690  1.00  0.00           C
ATOM    237 HD21 LEU A 597      34.730  16.320  38.330  1.00  0.00           H
ATOM    238 HD22 LEU A 597      36.430  15.890  37.530  1.00  0.00           H
ATOM    239 HD23 LEU A 597      35.190  16.620  36.650  1.00  0.00           H
ATOM    240  C   LEU A 597      37.180  20.820  37.360  1.00  0.00           C
ATOM    241  O   LEU A 597      38.380  20.530  37.500  1.00  0.00           O
ATOM    242  N   SER A 598      36.830  21.610  36.370  1.00  0.00           N
ATOM    243  HN  SER A 598      35.850  21.720  36.280  1.00  0.00           H
ATOM    244  CA  SER A 598      37.630  22.240  35.290  1.00  0.00           C
ATOM    245  HA  SER A 598      37.910  21.430  34.630  1.00  0.00           H
ATOM    246  CB  SER A 598      36.850  23.140  34.330  1.00  0.00           C
ATOM    247  HB1 SER A 598      36.390  24.000  34.840  1.00  0.00           H
ATOM    248  HB2 SER A 598      35.990  22.530  33.980  1.00  0.00           H
ATOM    249  OG  SER A 598      37.570  23.550  33.170  1.00  0.00           O
ATOM    250  HG1 SER A 598      37.520  22.860  32.510  1.00  0.00           H
ATOM    251  C   SER A 598      38.850  22.940  35.860  1.00  0.00           C
ATOM    252  O   SER A 598      39.840  22.990  35.150  1.00  0.00           O
ATOM    253  N   ASP A 599      38.780  23.710  36.980  1.00  0.00           N
ATOM    254  HN  ASP A 599      37.950  23.890  37.520  1.00  0.00           H
ATOM    255  CA  ASP A 599      39.970  24.350  37.340  1.00  0.00           C
ATOM    256  HA  ASP A 599      40.480  24.630  36.420  1.00  0.00           H
ATOM    257  CB  ASP A 599      39.690  25.590  38.140  1.00  0.00           C
ATOM    258  HB1 ASP A 599      40.570  25.720  38.800  1.00  0.00           H
ATOM    259  HB2 ASP A 599      38.960  25.240  38.890  1.00  0.00           H
ATOM    260  CG  ASP A 599      39.230  26.900  37.510  1.00  0.00           C
ATOM    261  OD1 ASP A 599      39.250  26.970  36.270  1.00  0.00           O
ATOM    262  OD2 ASP A 599      38.930  27.840  38.290  1.00  0.00           O
ATOM    263  C   ASP A 599      40.910  23.410  38.120  1.00  0.00           C
ATOM    264  O   ASP A 599      42.150  23.600  38.200  1.00  0.00           O
ATOM    265  N   PHE A 600      40.300  22.370  38.740  1.00  0.00           N
ATOM    266  HN  PHE A 600      39.350  22.110  38.640  1.00  0.00           H
ATOM    267  CA  PHE A 600      41.110  21.400  39.530  1.00  0.00           C
ATOM    268  HA  PHE A 600      41.960  21.860  40.010  1.00  0.00           H
ATOM    269  CB  PHE A 600      40.160  20.520  40.430  1.00  0.00           C
ATOM    270  HB1 PHE A 600      40.590  19.590  40.860  1.00  0.00           H
ATOM    271  HB2 PHE A 600      39.260  20.220  39.840  1.00  0.00           H
ATOM    272  CG  PHE A 600      39.840  21.330  41.680  1.00  0.00           C
ATOM    273  CD1 PHE A 600      40.850  21.570  42.550  1.00  0.00           C
ATOM    274  HD1 PHE A 600      41.860  21.260  42.300  1.00  0.00           H
ATOM    275  CE1 PHE A 600      40.650  22.150  43.830  1.00  0.00           C
ATOM    276  HE1 PHE A 600      41.430  22.430  44.530  1.00  0.00           H
ATOM    277  CZ  PHE A 600      39.380  22.650  44.100  1.00  0.00           C
ATOM    278  HZ  PHE A 600      39.160  23.200  45.000  1.00  0.00           H
ATOM    279  CD2 PHE A 600      38.570  21.830  42.040  1.00  0.00           C
ATOM    280  HD2 PHE A 600      37.770  21.730  41.310  1.00  0.00           H
ATOM    281  CE2 PHE A 600      38.250  22.480  43.200  1.00  0.00           C
ATOM    282  HE2 PHE A 600      37.270  22.870  43.440  1.00  0.00           H
ATOM    283  C   PHE A 600      41.850  20.480  38.480  1.00  0.00           C
ATOM    284  O   PHE A 600      42.960  20.110  38.800  1.00  0.00           O
ATOM    285  N   LYS A 601      41.360  20.030  37.290  1.00  0.00           N
ATOM    286  HN  LYS A 601      40.410  20.190  37.030  1.00  0.00           H
ATOM    287  CA  LYS A 601      42.150  19.470  36.190  1.00  0.00           C
ATOM    288  HA  LYS A 601      42.650  18.580  36.540  1.00  0.00           H
ATOM    289  CB  LYS A 601      41.190  19.220  34.930  1.00  0.00           C
ATOM    290  HB1 LYS A 601      41.830  18.750  34.160  1.00  0.00           H
ATOM    291  HB2 LYS A 601      40.690  20.160  34.610  1.00  0.00           H
ATOM    292  CG  LYS A 601      40.030  18.200  35.220  1.00  0.00           C
ATOM    293  HG1 LYS A 601      39.440  18.440  36.130  1.00  0.00           H
ATOM    294  HG2 LYS A 601      40.520  17.220  35.450  1.00  0.00           H
ATOM    295  CD  LYS A 601      39.120  17.930  34.090  1.00  0.00           C
ATOM    296  HD1 LYS A 601      39.680  17.640  33.180  1.00  0.00           H
ATOM    297  HD2 LYS A 601      38.510  18.850  33.970  1.00  0.00           H
ATOM    298  CE  LYS A 601      38.110  16.790  34.400  1.00  0.00           C
ATOM    299  HE1 LYS A 601      37.540  17.170  35.280  1.00  0.00           H
ATOM    300  HE2 LYS A 601      38.620  15.830  34.640  1.00  0.00           H
ATOM    301  NZ  LYS A 601      37.170  16.610  33.250  1.00  0.00           N
ATOM    302  HZ1 LYS A 601      36.450  17.360  33.260  1.00  0.00           H
ATOM    303  HZ2 LYS A 601      36.610  15.740  33.410  1.00  0.00           H
ATOM    304  HZ3 LYS A 601      37.630  16.550  32.330  1.00  0.00           H
ATOM    305  C   LYS A 601      43.250  20.400  35.750  1.00  0.00           C
ATOM    306  O   LYS A 601      44.390  19.940  35.690  1.00  0.00           O
ATOM    307  N   ASP A 602      42.990  21.690  35.530  1.00  0.00           N
ATOM    308  HN  ASP A 602      42.030  21.970  35.520  1.00  0.00           H
ATOM    309  CA  ASP A 602      43.990  22.730  35.140  1.00  0.00           C
ATOM    310  HA  ASP A 602      44.570  22.320  34.340  1.00  0.00           H
ATOM    311  CB  ASP A 602      43.240  23.990  34.610  1.00  0.00           C
ATOM    312  HB1 ASP A 602      44.070  24.710  34.410  1.00  0.00           H
ATOM    313  HB2 ASP A 602      42.570  24.390  35.400  1.00  0.00           H
ATOM    314  CG  ASP A 602      42.490  23.750  33.350  1.00  0.00           C
ATOM    315  OD1 ASP A 602      42.820  22.810  32.540  1.00  0.00           O
ATOM    316  OD2 ASP A 602      41.550  24.560  33.040  1.00  0.00           O
ATOM    317  C   ASP A 602      45.020  23.020  36.180  1.00  0.00           C
ATOM    318  O   ASP A 602      46.220  23.380  35.970  1.00  0.00           O
ATOM    319  N   ALA A 603      44.640  22.870  37.550  1.00  0.00           N
ATOM    320  HN  ALA A 603      43.760  22.530  37.870  1.00  0.00           H
ATOM    321  CA  ALA A 603      45.530  22.880  38.680  1.00  0.00           C
ATOM    322  HA  ALA A 603      46.200  23.730  38.730  1.00  0.00           H
ATOM    323  CB  ALA A 603      44.830  23.070  40.040  1.00  0.00           C
ATOM    324  HB1 ALA A 603      44.060  22.340  40.360  1.00  0.00           H
ATOM    325  HB2 ALA A 603      44.330  24.060  40.050  1.00  0.00           H
ATOM    326  HB3 ALA A 603      45.510  23.220  40.910  1.00  0.00           H
ATOM    327  C   ALA A 603      46.370  21.660  38.890  1.00  0.00           C
ATOM    328  O   ALA A 603      47.320  21.730  39.690  1.00  0.00           O
ATOM    329  N   LEU A 604      46.150  20.520  38.230  1.00  0.00           N
ATOM    330  HN  LEU A 604      45.440  20.680  37.540  1.00  0.00           H
ATOM    331  CA  LEU A 604      47.160  19.470  38.090  1.00  0.00           C
ATOM    332  HA  LEU A 604      47.710  19.300  39.020  1.00  0.00           H
ATOM    333  CB  LEU A 604      46.560  18.110  37.680  1.00  0.00           C
ATOM    334  HB1 LEU A 604      47.280  17.360  37.280  1.00  0.00           H
ATOM    335  HB2 LEU A 604      46.020  18.430  36.770  1.00  0.00           H
ATOM    336  CG  LEU A 604      45.560  17.380  38.680  1.00  0.00           C
ATOM    337  HG  LEU A 604      44.660  18.020  38.880  1.00  0.00           H
ATOM    338  CD1 LEU A 604      44.930  16.100  38.020  1.00  0.00           C
ATOM    339 HD11 LEU A 604      45.550  15.180  37.890  1.00  0.00           H
ATOM    340 HD12 LEU A 604      44.420  16.240  37.050  1.00  0.00           H
ATOM    341 HD13 LEU A 604      44.050  15.780  38.630  1.00  0.00           H
ATOM    342  CD2 LEU A 604      46.200  17.020  40.000  1.00  0.00           C
ATOM    343 HD21 LEU A 604      45.340  16.480  40.480  1.00  0.00           H
ATOM    344 HD22 LEU A 604      46.610  17.830  40.630  1.00  0.00           H
ATOM    345 HD23 LEU A 604      47.020  16.290  39.890  1.00  0.00           H
ATOM    346  C   LEU A 604      48.280  19.960  37.070  1.00  0.00           C
ATOM    347  O   LEU A 604      48.200  19.550  35.880  1.00  0.00           O
ATOM    348  N   SER A 605      49.250  20.860  37.520  1.00  0.00           N
ATOM    349  HN  SER A 605      49.100  21.150  38.460  1.00  0.00           H
ATOM    350  CA  SER A 605      50.390  21.270  36.880  1.00  0.00           C
ATOM    351  HA  SER A 605      50.680  20.520  36.170  1.00  0.00           H
ATOM    352  CB  SER A 605      50.180  22.520  35.920  1.00  0.00           C
ATOM    353  HB1 SER A 605      49.720  23.340  36.520  1.00  0.00           H
ATOM    354  HB2 SER A 605      49.460  22.220  35.140  1.00  0.00           H
ATOM    355  OG  SER A 605      51.410  23.100  35.370  1.00  0.00           O
ATOM    356  HG1 SER A 605      51.710  22.490  34.700  1.00  0.00           H
ATOM    357  C   SER A 605      51.650  21.540  37.750  1.00  0.00           C
ATOM    358  O   SER A 605      51.460  22.050  38.860  1.00  0.00           O
ATOM    359  N   LEU A 606      52.880  21.140  37.290  1.00  0.00           N
ATOM    360  HN  LEU A 606      52.960  20.800  36.350  1.00  0.00           H
ATOM    361  CA  LEU A 606      54.100  21.460  37.970  1.00  0.00           C
ATOM    362  HA  LEU A 606      54.030  21.160  39.000  1.00  0.00           H
ATOM    363  CB  LEU A 606      55.230  20.650  37.280  1.00  0.00           C
ATOM    364  HB1 LEU A 606      55.410  21.050  36.260  1.00  0.00           H
ATOM    365  HB2 LEU A 606      54.900  19.590  37.170  1.00  0.00           H
ATOM    366  CG  LEU A 606      56.610  20.770  37.990  1.00  0.00           C
ATOM    367  HG  LEU A 606      56.930  21.820  37.850  1.00  0.00           H
ATOM    368  CD1 LEU A 606      56.580  20.470  39.410  1.00  0.00           C
ATOM    369 HD11 LEU A 606      56.050  21.230  40.020  1.00  0.00           H
ATOM    370 HD12 LEU A 606      57.600  20.260  39.780  1.00  0.00           H
ATOM    371 HD13 LEU A 606      56.040  19.530  39.700  1.00  0.00           H
ATOM    372  CD2 LEU A 606      57.550  19.870  37.270  1.00  0.00           C
ATOM    373 HD21 LEU A 606      57.470  20.140  36.190  1.00  0.00           H
ATOM    374 HD22 LEU A 606      57.440  18.770  37.340  1.00  0.00           H
ATOM    375 HD23 LEU A 606      58.610  20.150  37.440  1.00  0.00           H
ATOM    376  C   LEU A 606      54.450  22.970  38.100  1.00  0.00           C
ATOM    377  O   LEU A 606      55.010  23.420  39.090  1.00  0.00           O
ATOM    378  N   GLN A 607      54.100  23.790  37.060  1.00  0.00           N
ATOM    379  HN  GLN A 607      53.520  23.360  36.360  1.00  0.00           H
ATOM    380  CA  GLN A 607      54.150  25.210  37.250  1.00  0.00           C
ATOM    381  HA  GLN A 607      55.160  25.450  37.540  1.00  0.00           H
ATOM    382  CB  GLN A 607      53.970  26.050  35.850  1.00  0.00           C
ATOM    383  HB1 GLN A 607      53.100  25.680  35.270  1.00  0.00           H
ATOM    384  HB2 GLN A 607      54.840  25.790  35.200  1.00  0.00           H
ATOM    385  CG  GLN A 607      53.700  27.560  35.990  1.00  0.00           C
ATOM    386  HG1 GLN A 607      54.500  28.150  36.480  1.00  0.00           H
ATOM    387  HG2 GLN A 607      52.800  27.600  36.630  1.00  0.00           H
ATOM    388  CD  GLN A 607      53.360  28.240  34.650  1.00  0.00           C
ATOM    389  OE1 GLN A 607      52.540  27.890  33.790  1.00  0.00           O
ATOM    390  NE2 GLN A 607      54.180  29.170  34.270  1.00  0.00           N
ATOM    391 HE21 GLN A 607      53.990  29.660  33.420  1.00  0.00           H
ATOM    392 HE22 GLN A 607      54.790  29.530  34.970  1.00  0.00           H
ATOM    393  C   GLN A 607      53.170  25.720  38.270  1.00  0.00           C
ATOM    394  O   GLN A 607      53.570  26.470  39.130  1.00  0.00           O
ATOM    395  N   CYS A 608      51.880  25.240  38.290  1.00  0.00           N
ATOM    396  HN  CYS A 608      51.720  24.470  37.670  1.00  0.00           H
ATOM    397  CA  CYS A 608      50.950  25.520  39.320  1.00  0.00           C
ATOM    398  HA  CYS A 608      50.980  26.600  39.380  1.00  0.00           H
ATOM    399  CB  CYS A 608      49.520  25.110  38.870  1.00  0.00           C
ATOM    400  HB1 CYS A 608      48.940  25.170  39.830  1.00  0.00           H
ATOM    401  HB2 CYS A 608      49.500  24.030  38.650  1.00  0.00           H
ATOM    402  SG  CYS A 608      48.720  26.090  37.590  1.00  0.00           S
ATOM    403  HG1 CYS A 608      48.310  27.160  38.240  1.00  0.00           H
ATOM    404  C   CYS A 608      51.390  25.100  40.710  1.00  0.00           C
ATOM    405  O   CYS A 608      51.240  25.910  41.620  1.00  0.00           O
ATOM    406  N   LEU A 609      51.960  23.930  40.930  1.00  0.00           N
ATOM    407  HN  LEU A 609      51.880  23.180  40.280  1.00  0.00           H
ATOM    408  CA  LEU A 609      52.600  23.570  42.220  1.00  0.00           C
ATOM    409  HA  LEU A 609      51.860  23.570  43.010  1.00  0.00           H
ATOM    410  CB  LEU A 609      53.210  22.170  42.090  1.00  0.00           C
ATOM    411  HB1 LEU A 609      54.090  22.270  41.410  1.00  0.00           H
ATOM    412  HB2 LEU A 609      52.580  21.350  41.660  1.00  0.00           H
ATOM    413  CG  LEU A 609      53.800  21.510  43.370  1.00  0.00           C
ATOM    414  HG  LEU A 609      54.540  22.200  43.820  1.00  0.00           H
ATOM    415  CD1 LEU A 609      52.700  21.270  44.390  1.00  0.00           C
ATOM    416 HD11 LEU A 609      52.120  22.190  44.570  1.00  0.00           H
ATOM    417 HD12 LEU A 609      53.160  20.970  45.350  1.00  0.00           H
ATOM    418 HD13 LEU A 609      51.940  20.580  43.950  1.00  0.00           H
ATOM    419  CD2 LEU A 609      54.520  20.160  43.050  1.00  0.00           C
ATOM    420 HD21 LEU A 609      54.740  19.560  43.950  1.00  0.00           H
ATOM    421 HD22 LEU A 609      55.500  20.520  42.670  1.00  0.00           H
ATOM    422 HD23 LEU A 609      53.970  19.570  42.280  1.00  0.00           H
ATOM    423  C   LEU A 609      53.660  24.560  42.750  1.00  0.00           C
ATOM    424  O   LEU A 609      53.740  24.850  43.930  1.00  0.00           O
ATOM    425  N   ALA A 610      54.590  25.040  41.910  1.00  0.00           N
ATOM    426  HN  ALA A 610      54.550  24.600  41.020  1.00  0.00           H
ATOM    427  CA  ALA A 610      55.670  25.920  42.180  1.00  0.00           C
ATOM    428  HA  ALA A 610      56.170  25.740  43.110  1.00  0.00           H
ATOM    429  CB  ALA A 610      56.620  25.760  40.970  1.00  0.00           C
ATOM    430  HB1 ALA A 610      56.050  26.000  40.050  1.00  0.00           H
ATOM    431  HB2 ALA A 610      56.990  24.710  40.950  1.00  0.00           H
ATOM    432  HB3 ALA A 610      57.330  26.590  41.180  1.00  0.00           H
ATOM    433  C   ALA A 610      55.190  27.390  42.380  1.00  0.00           C
ATOM    434  O   ALA A 610      55.610  28.130  43.270  1.00  0.00           O
ATOM    435  N   SER A 611      54.180  27.720  41.610  1.00  0.00           N
ATOM    436  HN  SER A 611      53.910  27.020  40.950  1.00  0.00           H
ATOM    437  CA  SER A 611      53.550  29.030  41.690  1.00  0.00           C
ATOM    438  HA  SER A 611      54.370  29.730  41.680  1.00  0.00           H
ATOM    439  CB  SER A 611      52.680  29.460  40.490  1.00  0.00           C
ATOM    440  HB1 SER A 611      52.450  30.540  40.640  1.00  0.00           H
ATOM    441  HB2 SER A 611      51.690  28.980  40.470  1.00  0.00           H
ATOM    442  OG  SER A 611      53.450  29.280  39.270  1.00  0.00           O
ATOM    443  HG1 SER A 611      53.590  28.340  39.110  1.00  0.00           H
ATOM    444  C   SER A 611      52.820  29.380  42.930  1.00  0.00           C
ATOM    445  O   SER A 611      52.890  30.510  43.330  1.00  0.00           O
ATOM    446  N   ILE A 612      52.090  28.450  43.540  1.00  0.00           N
ATOM    447  HN  ILE A 612      52.070  27.520  43.180  1.00  0.00           H
ATOM    448  CA  ILE A 612      51.520  28.540  44.900  1.00  0.00           C
ATOM    449  HA  ILE A 612      50.720  29.250  44.950  1.00  0.00           H
ATOM    450  CB  ILE A 612      51.040  27.210  45.340  1.00  0.00           C
ATOM    451  HB  ILE A 612      51.880  26.490  45.230  1.00  0.00           H
ATOM    452  CG2 ILE A 612      50.550  27.310  46.800  1.00  0.00           C
ATOM    453 HG21 ILE A 612      49.610  27.880  46.770  1.00  0.00           H
ATOM    454 HG22 ILE A 612      51.280  27.640  47.580  1.00  0.00           H
ATOM    455 HG23 ILE A 612      50.050  26.380  47.160  1.00  0.00           H
ATOM    456  CG1 ILE A 612      49.870  26.570  44.540  1.00  0.00           C
ATOM    457 HG11 ILE A 612      50.080  26.810  43.480  1.00  0.00           H
ATOM    458 HG12 ILE A 612      48.990  27.220  44.740  1.00  0.00           H
ATOM    459  CD  ILE A 612      49.620  25.080  44.860  1.00  0.00           C
ATOM    460  HD1 ILE A 612      50.450  24.480  44.430  1.00  0.00           H
ATOM    461  HD2 ILE A 612      48.730  24.780  44.280  1.00  0.00           H
ATOM    462  HD3 ILE A 612      49.450  24.880  45.930  1.00  0.00           H
ATOM    463  C   ILE A 612      52.540  29.090  45.860  1.00  0.00           C
ATOM    464  O   ILE A 612      52.350  30.080  46.570  1.00  0.00           O
ATOM    465  N   LEU A 613      53.600  28.200  46.020  1.00  0.00           N
ATOM    466  HN  LEU A 613      53.800  27.390  45.480  1.00  0.00           H
ATOM    467  CA  LEU A 613      54.680  28.440  46.940  1.00  0.00           C
ATOM    468  HA  LEU A 613      54.290  28.610  47.930  1.00  0.00           H
ATOM    469  CB  LEU A 613      55.660  27.250  47.000  1.00  0.00           C
ATOM    470  HB1 LEU A 613      56.360  27.420  47.850  1.00  0.00           H
ATOM    471  HB2 LEU A 613      56.190  27.280  46.030  1.00  0.00           H
ATOM    472  CG  LEU A 613      55.150  25.780  47.040  1.00  0.00           C
ATOM    473  HG  LEU A 613      54.290  25.690  46.350  1.00  0.00           H
ATOM    474  CD1 LEU A 613      56.340  24.860  46.510  1.00  0.00           C
ATOM    475 HD11 LEU A 613      56.070  23.780  46.610  1.00  0.00           H
ATOM    476 HD12 LEU A 613      57.230  25.270  47.020  1.00  0.00           H
ATOM    477 HD13 LEU A 613      56.530  25.010  45.420  1.00  0.00           H
ATOM    478  CD2 LEU A 613      54.930  25.530  48.550  1.00  0.00           C
ATOM    479 HD21 LEU A 613      54.240  26.300  48.960  1.00  0.00           H
ATOM    480 HD22 LEU A 613      55.940  25.660  48.980  1.00  0.00           H
ATOM    481 HD23 LEU A 613      54.580  24.500  48.740  1.00  0.00           H
ATOM    482  C   LEU A 613      55.420  29.760  46.680  1.00  0.00           C
ATOM    483  O   LEU A 613      55.720  30.510  47.620  1.00  0.00           O
ATOM    484  N   PHE A 614      55.800  29.980  45.390  1.00  0.00           N
ATOM    485  HN  PHE A 614      55.500  29.430  44.620  1.00  0.00           H
ATOM    486  CA  PHE A 614      56.490  31.160  44.970  1.00  0.00           C
ATOM    487  HA  PHE A 614      57.490  31.230  45.390  1.00  0.00           H
ATOM    488  CB  PHE A 614      56.560  30.850  43.490  1.00  0.00           C
ATOM    489  HB1 PHE A 614      55.520  30.750  43.140  1.00  0.00           H
ATOM    490  HB2 PHE A 614      57.130  29.920  43.340  1.00  0.00           H
ATOM    491  CG  PHE A 614      57.370  31.840  42.670  1.00  0.00           C
ATOM    492  CD1 PHE A 614      58.680  32.300  43.030  1.00  0.00           C
ATOM    493  HD1 PHE A 614      59.240  32.060  43.920  1.00  0.00           H
ATOM    494  CE1 PHE A 614      59.290  33.280  42.200  1.00  0.00           C
ATOM    495  HE1 PHE A 614      60.280  33.540  42.540  1.00  0.00           H
ATOM    496  CZ  PHE A 614      58.630  33.770  41.060  1.00  0.00           C
ATOM    497  HZ  PHE A 614      59.150  34.410  40.380  1.00  0.00           H
ATOM    498  CD2 PHE A 614      56.740  32.320  41.450  1.00  0.00           C
ATOM    499  HD2 PHE A 614      55.780  31.890  41.190  1.00  0.00           H
ATOM    500  CE2 PHE A 614      57.350  33.380  40.730  1.00  0.00           C
ATOM    501  HE2 PHE A 614      56.790  33.870  39.950  1.00  0.00           H
ATOM    502  C   PHE A 614      55.730  32.450  45.310  1.00  0.00           C
ATOM    503  O   PHE A 614      56.300  33.320  45.930  1.00  0.00           O
ATOM    504  N   LEU A 615      54.380  32.550  44.890  1.00  0.00           N
ATOM    505  HN  LEU A 615      53.960  31.960  44.220  1.00  0.00           H
ATOM    506  CA  LEU A 615      53.490  33.690  45.190  1.00  0.00           C
ATOM    507  HA  LEU A 615      54.030  34.580  44.900  1.00  0.00           H
ATOM    508  CB  LEU A 615      52.130  33.560  44.420  1.00  0.00           C
ATOM    509  HB1 LEU A 615      51.430  34.350  44.770  1.00  0.00           H
ATOM    510  HB2 LEU A 615      51.850  32.490  44.580  1.00  0.00           H
ATOM    511  CG  LEU A 615      52.250  33.610  42.910  1.00  0.00           C
ATOM    512  HG  LEU A 615      53.100  32.970  42.610  1.00  0.00           H
ATOM    513  CD1 LEU A 615      51.020  33.000  42.210  1.00  0.00           C
ATOM    514 HD11 LEU A 615      50.810  31.980  42.570  1.00  0.00           H
ATOM    515 HD12 LEU A 615      51.200  32.910  41.110  1.00  0.00           H
ATOM    516 HD13 LEU A 615      50.060  33.550  42.330  1.00  0.00           H
ATOM    517  CD2 LEU A 615      52.460  35.110  42.630  1.00  0.00           C
ATOM    518 HD21 LEU A 615      51.510  35.560  42.970  1.00  0.00           H
ATOM    519 HD22 LEU A 615      52.610  35.160  41.520  1.00  0.00           H
ATOM    520 HD23 LEU A 615      53.350  35.510  43.160  1.00  0.00           H
ATOM    521  C   LEU A 615      53.250  33.860  46.630  1.00  0.00           C
ATOM    522  O   LEU A 615      53.260  35.020  47.080  1.00  0.00           O
ATOM    523  N   TYR A 616      53.100  32.780  47.410  1.00  0.00           N
ATOM    524  HN  TYR A 616      53.110  31.870  47.000  1.00  0.00           H
ATOM    525  CA  TYR A 616      52.900  32.800  48.830  1.00  0.00           C
ATOM    526  HA  TYR A 616      52.030  33.410  48.990  1.00  0.00           H
ATOM    527  CB  TYR A 616      52.540  31.360  49.370  1.00  0.00           C
ATOM    528  HB1 TYR A 616      53.030  30.520  48.810  1.00  0.00           H
ATOM    529  HB2 TYR A 616      51.440  31.180  49.290  1.00  0.00           H
ATOM    530  CG  TYR A 616      52.760  31.280  50.820  1.00  0.00           C
ATOM    531  CD1 TYR A 616      54.040  30.830  51.220  1.00  0.00           C
ATOM    532  HD1 TYR A 616      54.780  30.420  50.550  1.00  0.00           H
ATOM    533  CE1 TYR A 616      54.320  30.630  52.600  1.00  0.00           C
ATOM    534  HE1 TYR A 616      55.310  30.360  52.930  1.00  0.00           H
ATOM    535  CZ  TYR A 616      53.360  31.050  53.600  1.00  0.00           C
ATOM    536  OH  TYR A 616      53.680  31.090  55.000  1.00  0.00           O
ATOM    537  HH  TYR A 616      52.870  31.390  55.420  1.00  0.00           H
ATOM    538  CD2 TYR A 616      51.800  31.500  51.760  1.00  0.00           C
ATOM    539  HD2 TYR A 616      50.790  31.770  51.470  1.00  0.00           H
ATOM    540  CE2 TYR A 616      52.120  31.520  53.120  1.00  0.00           C
ATOM    541  HE2 TYR A 616      51.350  31.890  53.770  1.00  0.00           H
ATOM    542  C   TYR A 616      53.970  33.520  49.610  1.00  0.00           C
ATOM    543  O   TYR A 616      53.660  34.210  50.610  1.00  0.00           O
ATOM    544  N   CYS A 617      55.260  33.500  49.170  1.00  0.00           N
ATOM    545  HN  CYS A 617      55.480  32.950  48.370  1.00  0.00           H
ATOM    546  CA  CYS A 617      56.300  34.220  49.930  1.00  0.00           C
ATOM    547  HA  CYS A 617      56.210  34.000  50.980  1.00  0.00           H
ATOM    548  CB  CYS A 617      57.680  33.740  49.370  1.00  0.00           C
ATOM    549  HB1 CYS A 617      58.500  34.270  49.910  1.00  0.00           H
ATOM    550  HB2 CYS A 617      57.700  34.040  48.300  1.00  0.00           H
ATOM    551  SG  CYS A 617      57.840  31.940  49.550  1.00  0.00           S
ATOM    552  HG1 CYS A 617      56.900  31.560  48.700  1.00  0.00           H
ATOM    553  C   CYS A 617      56.110  35.760  49.850  1.00  0.00           C
ATOM    554  O   CYS A 617      56.480  36.420  50.800  1.00  0.00           O
ATOM    555  N   ALA A 618      55.560  36.340  48.760  1.00  0.00           N
ATOM    556  HN  ALA A 618      55.460  35.750  47.960  1.00  0.00           H
ATOM    557  CA  ALA A 618      55.200  37.730  48.680  1.00  0.00           C
ATOM    558  HA  ALA A 618      56.110  38.260  48.920  1.00  0.00           H
ATOM    559  CB  ALA A 618      54.750  38.010  47.240  1.00  0.00           C
ATOM    560  HB1 ALA A 618      53.850  37.420  46.960  1.00  0.00           H
ATOM    561  HB2 ALA A 618      55.560  37.740  46.540  1.00  0.00           H
ATOM    562  HB3 ALA A 618      54.560  39.080  47.070  1.00  0.00           H
ATOM    563  C   ALA A 618      54.120  38.240  49.680  1.00  0.00           C
ATOM    564  O   ALA A 618      54.170  39.400  50.130  1.00  0.00           O
ATOM    565  N   CYS A 619      53.150  37.430  49.920  1.00  0.00           N
ATOM    566  HN  CYS A 619      53.270  36.460  49.760  1.00  0.00           H
ATOM    567  CA  CYS A 619      51.880  37.780  50.450  1.00  0.00           C
ATOM    568  HA  CYS A 619      51.520  38.610  49.870  1.00  0.00           H
ATOM    569  CB  CYS A 619      50.900  36.550  50.330  1.00  0.00           C
ATOM    570  HB1 CYS A 619      50.060  36.740  51.030  1.00  0.00           H
ATOM    571  HB2 CYS A 619      51.470  35.670  50.700  1.00  0.00           H
ATOM    572  SG  CYS A 619      50.330  36.310  48.670  1.00  0.00           S
ATOM    573  HG1 CYS A 619      51.470  36.150  48.010  1.00  0.00           H
ATOM    574  C   CYS A 619      52.010  38.160  51.940  1.00  0.00           C
ATOM    575  O   CYS A 619      51.280  39.080  52.350  1.00  0.00           O
ATOM    576  N   MET A 620      52.900  37.470  52.720  1.00  0.00           N
ATOM    577  HN  MET A 620      53.450  36.750  52.310  1.00  0.00           H
ATOM    578  CA  MET A 620      53.010  37.540  54.170  1.00  0.00           C
ATOM    579  HA  MET A 620      52.090  37.220  54.660  1.00  0.00           H
ATOM    580  CB  MET A 620      54.040  36.520  54.620  1.00  0.00           C
ATOM    581  HB1 MET A 620      54.360  36.670  55.670  1.00  0.00           H
ATOM    582  HB2 MET A 620      54.960  36.610  54.020  1.00  0.00           H
ATOM    583  CG  MET A 620      53.490  35.090  54.470  1.00  0.00           C
ATOM    584  HG1 MET A 620      54.380  34.420  54.550  1.00  0.00           H
ATOM    585  HG2 MET A 620      53.000  35.050  53.480  1.00  0.00           H
ATOM    586  SD  MET A 620      52.260  34.570  55.710  1.00  0.00           S
ATOM    587  CE  MET A 620      53.210  34.360  57.170  1.00  0.00           C
ATOM    588  HE1 MET A 620      53.940  35.160  57.410  1.00  0.00           H
ATOM    589  HE2 MET A 620      53.750  33.390  57.030  1.00  0.00           H
ATOM    590  HE3 MET A 620      52.490  34.300  58.020  1.00  0.00           H
ATOM    591  C   MET A 620      53.360  38.880  54.840  1.00  0.00           C
ATOM    592  O   MET A 620      52.560  39.340  55.680  1.00  0.00           O
ATOM    593  N   SER A 621      54.360  39.640  54.360  1.00  0.00           N
ATOM    594  HN  SER A 621      55.050  39.280  53.730  1.00  0.00           H
ATOM    595  CA  SER A 621      54.720  40.960  54.800  1.00  0.00           C
ATOM    596  HA  SER A 621      54.940  40.940  55.860  1.00  0.00           H
ATOM    597  CB  SER A 621      56.090  41.450  54.260  1.00  0.00           C
ATOM    598  HB1 SER A 621      56.250  42.450  54.720  1.00  0.00           H
ATOM    599  HB2 SER A 621      56.080  41.650  53.160  1.00  0.00           H
ATOM    600  OG  SER A 621      57.120  40.520  54.620  1.00  0.00           O
ATOM    601  HG1 SER A 621      57.000  39.740  54.070  1.00  0.00           H
ATOM    602  C   SER A 621      53.610  41.980  54.690  1.00  0.00           C
ATOM    603  O   SER A 621      53.350  42.520  55.770  1.00  0.00           O
ATOM    604  N   PRO A 622      52.930  42.220  53.570  1.00  0.00           N
ATOM    605  CD  PRO A 622      53.400  41.790  52.240  1.00  0.00           C
ATOM    606  HD1 PRO A 622      53.460  40.680  52.200  1.00  0.00           H
ATOM    607  HD2 PRO A 622      54.390  42.210  51.950  1.00  0.00           H
ATOM    608  CA  PRO A 622      51.830  43.190  53.470  1.00  0.00           C
ATOM    609  HA  PRO A 622      52.130  44.120  53.930  1.00  0.00           H
ATOM    610  CB  PRO A 622      51.590  43.490  51.970  1.00  0.00           C
ATOM    611  HB1 PRO A 622      52.230  44.380  51.790  1.00  0.00           H
ATOM    612  HB2 PRO A 622      50.540  43.640  51.640  1.00  0.00           H
ATOM    613  CG  PRO A 622      52.320  42.320  51.250  1.00  0.00           C
ATOM    614  HG1 PRO A 622      51.470  41.650  51.010  1.00  0.00           H
ATOM    615  HG2 PRO A 622      52.820  42.670  50.320  1.00  0.00           H
ATOM    616  C   PRO A 622      50.660  42.830  54.340  1.00  0.00           C
ATOM    617  O   PRO A 622      50.150  43.730  54.930  1.00  0.00           O
ATOM    618  N   VAL A 623      50.250  41.580  54.400  1.00  0.00           N
ATOM    619  HN  VAL A 623      50.650  40.900  53.800  1.00  0.00           H
ATOM    620  CA  VAL A 623      49.300  41.230  55.450  1.00  0.00           C
ATOM    621  HA  VAL A 623      48.440  41.860  55.290  1.00  0.00           H
ATOM    622  CB  VAL A 623      48.680  39.880  55.250  1.00  0.00           C
ATOM    623  HB  VAL A 623      49.490  39.140  55.290  1.00  0.00           H
ATOM    624  CG1 VAL A 623      47.670  39.370  56.370  1.00  0.00           C
ATOM    625 HG11 VAL A 623      48.070  39.410  57.410  1.00  0.00           H
ATOM    626 HG12 VAL A 623      47.420  38.330  56.090  1.00  0.00           H
ATOM    627 HG13 VAL A 623      46.770  40.020  56.380  1.00  0.00           H
ATOM    628  CG2 VAL A 623      47.780  39.890  53.990  1.00  0.00           C
ATOM    629 HG21 VAL A 623      47.390  40.920  53.850  1.00  0.00           H
ATOM    630 HG22 VAL A 623      46.940  39.190  54.140  1.00  0.00           H
ATOM    631 HG23 VAL A 623      48.370  39.650  53.080  1.00  0.00           H
ATOM    632  C   VAL A 623      49.630  41.440  56.940  1.00  0.00           C
ATOM    633  O   VAL A 623      48.930  42.080  57.680  1.00  0.00           O
ATOM    634  N   ILE A 624      50.860  41.020  57.370  1.00  0.00           N
ATOM    635  HN  ILE A 624      51.420  40.480  56.750  1.00  0.00           H
ATOM    636  CA  ILE A 624      51.420  41.360  58.710  1.00  0.00           C
ATOM    637  HA  ILE A 624      50.680  41.070  59.430  1.00  0.00           H
ATOM    638  CB  ILE A 624      52.770  40.520  59.020  1.00  0.00           C
ATOM    639  HB  ILE A 624      53.340  40.570  58.060  1.00  0.00           H
ATOM    640  CG2 ILE A 624      53.530  41.140  60.240  1.00  0.00           C
ATOM    641 HG21 ILE A 624      54.470  40.620  60.560  1.00  0.00           H
ATOM    642 HG22 ILE A 624      52.830  41.060  61.090  1.00  0.00           H
ATOM    643 HG23 ILE A 624      53.830  42.170  59.980  1.00  0.00           H
ATOM    644  CG1 ILE A 624      52.410  39.070  59.270  1.00  0.00           C
ATOM    645 HG11 ILE A 624      51.720  38.720  58.470  1.00  0.00           H
ATOM    646 HG12 ILE A 624      51.800  39.150  60.200  1.00  0.00           H
ATOM    647  CD  ILE A 624      53.470  37.980  59.430  1.00  0.00           C
ATOM    648  HD1 ILE A 624      54.150  37.950  58.540  1.00  0.00           H
ATOM    649  HD2 ILE A 624      52.890  37.050  59.560  1.00  0.00           H
ATOM    650  HD3 ILE A 624      54.050  38.190  60.350  1.00  0.00           H
ATOM    651  C   ILE A 624      51.640  42.830  58.990  1.00  0.00           C
ATOM    652  O   ILE A 624      51.310  43.360  60.070  1.00  0.00           O
ATOM    653  N   THR A 625      52.190  43.600  58.010  1.00  0.00           N
ATOM    654  HN  THR A 625      52.420  43.240  57.110  1.00  0.00           H
ATOM    655  CA  THR A 625      52.380  45.020  58.210  1.00  0.00           C
ATOM    656  HA  THR A 625      52.820  45.170  59.190  1.00  0.00           H
ATOM    657  CB  THR A 625      53.530  45.640  57.370  1.00  0.00           C
ATOM    658  HB  THR A 625      53.540  46.750  57.410  1.00  0.00           H
ATOM    659  OG1 THR A 625      53.420  45.360  55.950  1.00  0.00           O
ATOM    660  HG1 THR A 625      53.720  44.450  55.880  1.00  0.00           H
ATOM    661  CG2 THR A 625      54.830  45.020  57.900  1.00  0.00           C
ATOM    662 HG21 THR A 625      54.710  43.950  57.670  1.00  0.00           H
ATOM    663 HG22 THR A 625      55.080  45.140  58.980  1.00  0.00           H
ATOM    664 HG23 THR A 625      55.730  45.360  57.330  1.00  0.00           H
ATOM    665  C   THR A 625      51.120  45.840  58.250  1.00  0.00           C
ATOM    666  O   THR A 625      50.940  46.740  59.090  1.00  0.00           O
ATOM    667  N   PHE A 626      50.160  45.520  57.290  1.00  0.00           N
ATOM    668  HN  PHE A 626      50.240  44.760  56.640  1.00  0.00           H
ATOM    669  CA  PHE A 626      48.800  46.040  57.380  1.00  0.00           C
ATOM    670  HA  PHE A 626      48.930  47.120  57.440  1.00  0.00           H
ATOM    671  CB  PHE A 626      47.870  45.580  56.150  1.00  0.00           C
ATOM    672  HB1 PHE A 626      48.050  44.490  56.020  1.00  0.00           H
ATOM    673  HB2 PHE A 626      48.320  46.030  55.230  1.00  0.00           H
ATOM    674  CG  PHE A 626      46.390  45.780  56.210  1.00  0.00           C
ATOM    675  CD1 PHE A 626      45.510  44.860  56.820  1.00  0.00           C
ATOM    676  HD1 PHE A 626      45.940  43.950  57.200  1.00  0.00           H
ATOM    677  CE1 PHE A 626      44.130  45.100  56.830  1.00  0.00           C
ATOM    678  HE1 PHE A 626      43.460  44.300  57.140  1.00  0.00           H
ATOM    679  CZ  PHE A 626      43.580  46.180  56.250  1.00  0.00           C
ATOM    680  HZ  PHE A 626      42.510  46.280  56.340  1.00  0.00           H
ATOM    681  CD2 PHE A 626      45.800  46.990  55.620  1.00  0.00           C
ATOM    682  HD2 PHE A 626      46.510  47.700  55.200  1.00  0.00           H
ATOM    683  CE2 PHE A 626      44.400  47.150  55.660  1.00  0.00           C
ATOM    684  HE2 PHE A 626      43.960  47.970  55.110  1.00  0.00           H
ATOM    685  C   PHE A 626      48.090  45.800  58.700  1.00  0.00           C
ATOM    686  O   PHE A 626      47.530  46.770  59.200  1.00  0.00           O
ATOM    687  N   GLY A 627      48.130  44.600  59.280  1.00  0.00           N
ATOM    688  HN  GLY A 627      48.600  43.850  58.840  1.00  0.00           H
ATOM    689  CA  GLY A 627      47.640  44.340  60.670  1.00  0.00           C
ATOM    690  HA1 GLY A 627      47.830  43.290  60.810  1.00  0.00           H
ATOM    691  HA2 GLY A 627      46.610  44.660  60.750  1.00  0.00           H
ATOM    692  C   GLY A 627      48.500  45.040  61.670  1.00  0.00           C
ATOM    693  O   GLY A 627      48.010  45.710  62.580  1.00  0.00           O
ATOM    694  N   GLY A 628      49.850  45.000  61.600  1.00  0.00           N
ATOM    695  HN  GLY A 628      50.380  44.360  61.050  1.00  0.00           H
ATOM    696  CA  GLY A 628      50.700  45.920  62.440  1.00  0.00           C
ATOM    697  HA1 GLY A 628      51.690  45.890  61.990  1.00  0.00           H
ATOM    698  HA2 GLY A 628      50.620  45.490  63.430  1.00  0.00           H
ATOM    699  C   GLY A 628      50.360  47.380  62.500  1.00  0.00           C
ATOM    700  O   GLY A 628      50.270  47.920  63.600  1.00  0.00           O
ATOM    701  N   LEU A 629      50.160  48.040  61.340  1.00  0.00           N
ATOM    702  HN  LEU A 629      50.130  47.520  60.490  1.00  0.00           H
ATOM    703  CA  LEU A 629      49.820  49.420  61.230  1.00  0.00           C
ATOM    704  HA  LEU A 629      50.500  49.980  61.860  1.00  0.00           H
ATOM    705  CB  LEU A 629      50.080  49.930  59.740  1.00  0.00           C
ATOM    706  HB1 LEU A 629      49.580  50.920  59.730  1.00  0.00           H
ATOM    707  HB2 LEU A 629      49.580  49.160  59.090  1.00  0.00           H
ATOM    708  CG  LEU A 629      51.530  50.170  59.300  1.00  0.00           C
ATOM    709  HG  LEU A 629      52.150  49.410  59.810  1.00  0.00           H
ATOM    710  CD1 LEU A 629      51.720  50.080  57.770  1.00  0.00           C
ATOM    711 HD11 LEU A 629      50.990  50.800  57.340  1.00  0.00           H
ATOM    712 HD12 LEU A 629      51.490  49.040  57.440  1.00  0.00           H
ATOM    713 HD13 LEU A 629      52.750  50.330  57.440  1.00  0.00           H
ATOM    714  CD2 LEU A 629      51.950  51.600  59.690  1.00  0.00           C
ATOM    715 HD21 LEU A 629      52.960  51.860  59.280  1.00  0.00           H
ATOM    716 HD22 LEU A 629      51.920  51.910  60.750  1.00  0.00           H
ATOM    717 HD23 LEU A 629      51.300  52.340  59.160  1.00  0.00           H
ATOM    718  C   LEU A 629      48.360  49.700  61.720  1.00  0.00           C
ATOM    719  O   LEU A 629      48.170  50.600  62.520  1.00  0.00           O
ATOM    720  N   LEU A 630      47.410  48.830  61.350  1.00  0.00           N
ATOM    721  HN  LEU A 630      47.660  48.270  60.560  1.00  0.00           H
ATOM    722  CA  LEU A 630      46.040  48.930  61.880  1.00  0.00           C
ATOM    723  HA  LEU A 630      45.780  49.940  61.630  1.00  0.00           H
ATOM    724  CB  LEU A 630      45.110  47.950  61.030  1.00  0.00           C
ATOM    725  HB1 LEU A 630      45.570  46.950  61.150  1.00  0.00           H
ATOM    726  HB2 LEU A 630      45.220  48.150  59.940  1.00  0.00           H
ATOM    727  CG  LEU A 630      43.550  47.950  61.440  1.00  0.00           C
ATOM    728  HG  LEU A 630      43.550  47.620  62.500  1.00  0.00           H
ATOM    729  CD1 LEU A 630      42.900  49.260  61.480  1.00  0.00           C
ATOM    730 HD11 LEU A 630      42.820  49.700  60.470  1.00  0.00           H
ATOM    731 HD12 LEU A 630      43.330  49.940  62.250  1.00  0.00           H
ATOM    732 HD13 LEU A 630      41.820  49.120  61.760  1.00  0.00           H
ATOM    733  CD2 LEU A 630      42.840  46.830  60.680  1.00  0.00           C
ATOM    734 HD21 LEU A 630      41.820  46.710  61.100  1.00  0.00           H
ATOM    735 HD22 LEU A 630      43.390  45.870  60.650  1.00  0.00           H
ATOM    736 HD23 LEU A 630      42.760  47.190  59.630  1.00  0.00           H
ATOM    737  C   LEU A 630      45.890  48.740  63.370  1.00  0.00           C
ATOM    738  O   LEU A 630      45.110  49.470  63.990  1.00  0.00           O
ATOM    739  N   GLY A 631      46.630  47.730  63.920  1.00  0.00           N
ATOM    740  HN  GLY A 631      47.230  47.160  63.370  1.00  0.00           H
ATOM    741  CA  GLY A 631      46.740  47.510  65.370  1.00  0.00           C
ATOM    742  HA1 GLY A 631      47.470  46.730  65.510  1.00  0.00           H
ATOM    743  HA2 GLY A 631      45.770  47.240  65.750  1.00  0.00           H
ATOM    744  C   GLY A 631      47.350  48.750  66.060  1.00  0.00           C
ATOM    745  O   GLY A 631      46.660  49.250  66.960  1.00  0.00           O
ATOM    746  N   GLU A 632      48.460  49.300  65.670  1.00  0.00           N
ATOM    747  HN  GLU A 632      48.860  48.880  64.860  1.00  0.00           H
ATOM    748  CA  GLU A 632      49.080  50.470  66.340  1.00  0.00           C
ATOM    749  HA  GLU A 632      49.180  50.200  67.380  1.00  0.00           H
ATOM    750  CB  GLU A 632      50.560  50.650  65.800  1.00  0.00           C
ATOM    751  HB1 GLU A 632      50.950  51.580  66.240  1.00  0.00           H
ATOM    752  HB2 GLU A 632      50.560  50.710  64.680  1.00  0.00           H
ATOM    753  CG  GLU A 632      51.260  49.450  66.430  1.00  0.00           C
ATOM    754  HG1 GLU A 632      51.370  48.560  65.770  1.00  0.00           H
ATOM    755  HG2 GLU A 632      50.770  49.050  67.350  1.00  0.00           H
ATOM    756  CD  GLU A 632      52.760  49.730  66.840  1.00  0.00           C
ATOM    757  OE1 GLU A 632      53.120  49.990  68.050  1.00  0.00           O
ATOM    758  OE2 GLU A 632      53.520  49.920  65.870  1.00  0.00           O
ATOM    759  C   GLU A 632      48.280  51.670  66.230  1.00  0.00           C
ATOM    760  O   GLU A 632      48.220  52.480  67.190  1.00  0.00           O
ATOM    761  N   ALA A 633      47.650  51.960  65.050  1.00  0.00           N
ATOM    762  HN  ALA A 633      47.800  51.390  64.260  1.00  0.00           H
ATOM    763  CA  ALA A 633      46.710  53.040  64.910  1.00  0.00           C
ATOM    764  HA  ALA A 633      47.290  53.920  65.160  1.00  0.00           H
ATOM    765  CB  ALA A 633      46.290  53.160  63.360  1.00  0.00           C
ATOM    766  HB1 ALA A 633      45.610  54.020  63.200  1.00  0.00           H
ATOM    767  HB2 ALA A 633      45.630  52.300  63.110  1.00  0.00           H
ATOM    768  HB3 ALA A 633      47.180  53.070  62.690  1.00  0.00           H
ATOM    769  C   ALA A 633      45.440  53.010  65.840  1.00  0.00           C
ATOM    770  O   ALA A 633      45.110  54.040  66.430  1.00  0.00           O
ATOM    771  N   THR A 634      44.970  51.780  66.130  1.00  0.00           N
ATOM    772  HN  THR A 634      45.270  50.950  65.700  1.00  0.00           H
ATOM    773  CA  THR A 634      43.790  51.700  67.040  1.00  0.00           C
ATOM    774  HA  THR A 634      43.230  52.630  67.130  1.00  0.00           H
ATOM    775  CB  THR A 634      42.800  50.560  66.610  1.00  0.00           C
ATOM    776  HB  THR A 634      41.950  50.450  67.300  1.00  0.00           H
ATOM    777  OG1 THR A 634      43.540  49.300  66.620  1.00  0.00           O
ATOM    778  HG1 THR A 634      43.950  49.320  65.750  1.00  0.00           H
ATOM    779  CG2 THR A 634      42.140  50.770  65.240  1.00  0.00           C
ATOM    780 HG21 THR A 634      41.330  50.040  65.010  1.00  0.00           H
ATOM    781 HG22 THR A 634      42.920  50.730  64.450  1.00  0.00           H
ATOM    782 HG23 THR A 634      41.600  51.730  65.120  1.00  0.00           H
ATOM    783  C   THR A 634      44.140  51.460  68.450  1.00  0.00           C
ATOM    784  O   THR A 634      43.300  51.470  69.340  1.00  0.00           O
ATOM    785  N   GLU A 635      45.510  51.310  68.720  1.00  0.00           N
ATOM    786  HN  GLU A 635      46.200  51.410  68.010  1.00  0.00           H
ATOM    787  CA  GLU A 635      46.060  50.950  70.060  1.00  0.00           C
ATOM    788  HA  GLU A 635      47.100  51.180  69.910  1.00  0.00           H
ATOM    789  CB  GLU A 635      45.690  51.970  71.150  1.00  0.00           C
ATOM    790  HB1 GLU A 635      46.300  51.620  72.010  1.00  0.00           H
ATOM    791  HB2 GLU A 635      44.660  51.820  71.540  1.00  0.00           H
ATOM    792  CG  GLU A 635      45.820  53.470  70.810  1.00  0.00           C
ATOM    793  HG1 GLU A 635      45.120  53.760  69.990  1.00  0.00           H
ATOM    794  HG2 GLU A 635      46.800  53.610  70.290  1.00  0.00           H
ATOM    795  CD  GLU A 635      45.580  54.400  71.980  1.00  0.00           C
ATOM    796  OE1 GLU A 635      44.870  55.410  71.760  1.00  0.00           O
ATOM    797  OE2 GLU A 635      46.210  54.190  73.040  1.00  0.00           O
ATOM    798  C   GLU A 635      46.040  49.460  70.480  1.00  0.00           C
ATOM    799  O   GLU A 635      45.880  49.200  71.660  1.00  0.00           O
ATOM    800  N   GLY A 636      46.120  48.540  69.520  1.00  0.00           N
ATOM    801  HN  GLY A 636      46.370  48.800  68.600  1.00  0.00           H
ATOM    802  CA  GLY A 636      46.110  47.100  69.890  1.00  0.00           C
ATOM    803  HA1 GLY A 636      46.740  47.020  70.760  1.00  0.00           H
ATOM    804  HA2 GLY A 636      46.450  46.560  69.010  1.00  0.00           H
ATOM    805  C   GLY A 636      44.820  46.460  70.080  1.00  0.00           C
ATOM    806  O   GLY A 636      44.710  45.630  70.930  1.00  0.00           O
ATOM    807  N   ARG A 637      43.800  46.840  69.270  1.00  0.00           N
ATOM    808  HN  ARG A 637      43.990  47.540  68.580  1.00  0.00           H
ATOM    809  CA  ARG A 637      42.520  46.140  69.340  1.00  0.00           C
ATOM    810  HA  ARG A 637      42.250  45.960  70.370  1.00  0.00           H
ATOM    811  CB  ARG A 637      41.370  47.060  68.760  1.00  0.00           C
ATOM    812  HB1 ARG A 637      40.380  46.550  68.860  1.00  0.00           H
ATOM    813  HB2 ARG A 637      41.590  47.080  67.670  1.00  0.00           H
ATOM    814  CG  ARG A 637      41.440  48.520  69.370  1.00  0.00           C
ATOM    815  HG1 ARG A 637      40.650  49.260  69.080  1.00  0.00           H
ATOM    816  HG2 ARG A 637      42.430  48.880  69.030  1.00  0.00           H
ATOM    817  CD  ARG A 637      41.380  48.590  70.930  1.00  0.00           C
ATOM    818  HD1 ARG A 637      42.130  47.890  71.380  1.00  0.00           H
ATOM    819  HD2 ARG A 637      40.330  48.430  71.250  1.00  0.00           H
ATOM    820  NE  ARG A 637      41.770  50.050  71.280  1.00  0.00           N
ATOM    821  HE  ARG A 637      42.180  50.630  70.570  1.00  0.00           H
ATOM    822  CZ  ARG A 637      41.800  50.550  72.470  1.00  0.00           C
ATOM    823  NH1 ARG A 637      42.210  51.830  72.650  1.00  0.00           N
ATOM    824 HH11 ARG A 637      42.100  52.490  71.910  1.00  0.00           H
ATOM    825 HH12 ARG A 637      42.580  52.100  73.540  1.00  0.00           H
ATOM    826  NH2 ARG A 637      41.580  49.860  73.600  1.00  0.00           N
ATOM    827 HH21 ARG A 637      41.260  48.910  73.590  1.00  0.00           H
ATOM    828 HH22 ARG A 637      41.680  50.320  74.480  1.00  0.00           H
ATOM    829  C   ARG A 637      42.490  44.740  68.730  1.00  0.00           C
ATOM    830  O   ARG A 637      41.630  43.890  69.040  1.00  0.00           O
ATOM    831  N   ILE A 638      43.430  44.560  67.850  1.00  0.00           N
ATOM    832  HN  ILE A 638      44.170  45.220  67.720  1.00  0.00           H
ATOM    833  CA  ILE A 638      43.530  43.380  67.000  1.00  0.00           C
ATOM    834  HA  ILE A 638      43.220  42.530  67.580  1.00  0.00           H
ATOM    835  CB  ILE A 638      42.760  43.330  65.680  1.00  0.00           C
ATOM    836  HB  ILE A 638      42.960  42.450  65.040  1.00  0.00           H
ATOM    837  CG2 ILE A 638      41.230  43.350  66.050  1.00  0.00           C
ATOM    838 HG21 ILE A 638      41.020  42.450  66.670  1.00  0.00           H
ATOM    839 HG22 ILE A 638      40.630  43.200  65.120  1.00  0.00           H
ATOM    840 HG23 ILE A 638      40.870  44.290  66.500  1.00  0.00           H
ATOM    841  CG1 ILE A 638      43.040  44.600  64.860  1.00  0.00           C
ATOM    842 HG11 ILE A 638      42.920  45.560  65.430  1.00  0.00           H
ATOM    843 HG12 ILE A 638      42.220  44.690  64.110  1.00  0.00           H
ATOM    844  CD  ILE A 638      44.300  44.690  63.940  1.00  0.00           C
ATOM    845  HD1 ILE A 638      45.260  44.630  64.500  1.00  0.00           H
ATOM    846  HD2 ILE A 638      44.320  45.650  63.400  1.00  0.00           H
ATOM    847  HD3 ILE A 638      44.320  43.850  63.210  1.00  0.00           H
ATOM    848  C   ILE A 638      45.000  43.040  66.820  1.00  0.00           C
ATOM    849  O   ILE A 638      45.860  43.800  67.210  1.00  0.00           O
ATOM    850  N   SER A 639      45.350  41.890  66.300  1.00  0.00           N
ATOM    851  HN  SER A 639      44.650  41.240  66.030  1.00  0.00           H
ATOM    852  CA  SER A 639      46.700  41.490  66.150  1.00  0.00           C
ATOM    853  HA  SER A 639      47.470  42.240  66.290  1.00  0.00           H
ATOM    854  CB  SER A 639      46.970  40.260  67.080  1.00  0.00           C
ATOM    855  HB1 SER A 639      46.760  40.540  68.130  1.00  0.00           H
ATOM    856  HB2 SER A 639      48.050  39.990  67.090  1.00  0.00           H
ATOM    857  OG  SER A 639      46.190  39.090  66.730  1.00  0.00           O
ATOM    858  HG1 SER A 639      45.380  39.150  67.250  1.00  0.00           H
ATOM    859  C   SER A 639      47.030  41.010  64.780  1.00  0.00           C
ATOM    860  O   SER A 639      46.140  40.840  63.920  1.00  0.00           O
ATOM    861  N   ALA A 640      48.310  40.750  64.500  1.00  0.00           N
ATOM    862  HN  ALA A 640      49.100  40.960  65.060  1.00  0.00           H
ATOM    863  CA  ALA A 640      48.680  40.260  63.120  1.00  0.00           C
ATOM    864  HA  ALA A 640      48.250  40.850  62.330  1.00  0.00           H
ATOM    865  CB  ALA A 640      50.250  40.330  63.050  1.00  0.00           C
ATOM    866  HB1 ALA A 640      50.690  39.500  63.620  1.00  0.00           H
ATOM    867  HB2 ALA A 640      50.690  41.330  63.290  1.00  0.00           H
ATOM    868  HB3 ALA A 640      50.590  40.220  62.000  1.00  0.00           H
ATOM    869  C   ALA A 640      48.150  38.850  62.910  1.00  0.00           C
ATOM    870  O   ALA A 640      47.830  38.580  61.790  1.00  0.00           O
ATOM    871  N   ILE A 641      48.030  38.010  63.910  1.00  0.00           N
ATOM    872  HN  ILE A 641      48.320  38.210  64.850  1.00  0.00           H
ATOM    873  CA  ILE A 641      47.390  36.730  63.770  1.00  0.00           C
ATOM    874  HA  ILE A 641      47.850  36.190  62.950  1.00  0.00           H
ATOM    875  CB  ILE A 641      47.570  36.040  65.140  1.00  0.00           C
ATOM    876  HB  ILE A 641      47.170  36.720  65.930  1.00  0.00           H
ATOM    877  CG2 ILE A 641      46.550  34.900  65.350  1.00  0.00           C
ATOM    878 HG21 ILE A 641      46.440  34.270  64.450  1.00  0.00           H
ATOM    879 HG22 ILE A 641      45.540  35.360  65.450  1.00  0.00           H
ATOM    880 HG23 ILE A 641      46.710  34.350  66.310  1.00  0.00           H
ATOM    881  CG1 ILE A 641      49.010  35.690  65.660  1.00  0.00           C
ATOM    882 HG11 ILE A 641      48.890  35.280  66.680  1.00  0.00           H
ATOM    883 HG12 ILE A 641      49.530  36.670  65.580  1.00  0.00           H
ATOM    884  CD  ILE A 641      49.640  34.640  64.720  1.00  0.00           C
ATOM    885  HD1 ILE A 641      49.430  34.840  63.650  1.00  0.00           H
ATOM    886  HD2 ILE A 641      49.100  33.680  64.870  1.00  0.00           H
ATOM    887  HD3 ILE A 641      50.740  34.520  64.870  1.00  0.00           H
ATOM    888  C   ILE A 641      45.900  36.740  63.400  1.00  0.00           C
ATOM    889  O   ILE A 641      45.530  35.990  62.520  1.00  0.00           O
ATOM    890  N   GLU A 642      45.080  37.670  63.910  1.00  0.00           N
ATOM    891  HN  GLU A 642      45.310  38.260  64.680  1.00  0.00           H
ATOM    892  CA  GLU A 642      43.810  37.960  63.360  1.00  0.00           C
ATOM    893  HA  GLU A 642      43.220  37.070  63.480  1.00  0.00           H
ATOM    894  CB  GLU A 642      43.080  39.080  64.230  1.00  0.00           C
ATOM    895  HB1 GLU A 642      42.310  39.670  63.700  1.00  0.00           H
ATOM    896  HB2 GLU A 642      43.850  39.810  64.560  1.00  0.00           H
ATOM    897  CG  GLU A 642      42.320  38.450  65.500  1.00  0.00           C
ATOM    898  HG1 GLU A 642      42.840  37.490  65.700  1.00  0.00           H
ATOM    899  HG2 GLU A 642      41.230  38.320  65.300  1.00  0.00           H
ATOM    900  CD  GLU A 642      42.520  39.230  66.810  1.00  0.00           C
ATOM    901  OE1 GLU A 642      41.500  39.790  67.260  1.00  0.00           O
ATOM    902  OE2 GLU A 642      43.670  39.240  67.460  1.00  0.00           O
ATOM    903  C   GLU A 642      43.790  38.490  61.950  1.00  0.00           C
ATOM    904  O   GLU A 642      42.790  38.270  61.250  1.00  0.00           O
ATOM    905  N   SER A 643      44.850  39.270  61.630  1.00  0.00           N
ATOM    906  HN  SER A 643      45.520  39.550  62.310  1.00  0.00           H
ATOM    907  CA  SER A 643      45.040  39.740  60.330  1.00  0.00           C
ATOM    908  HA  SER A 643      44.170  40.290  60.040  1.00  0.00           H
ATOM    909  CB  SER A 643      46.190  40.860  60.290  1.00  0.00           C
ATOM    910  HB1 SER A 643      46.180  41.080  59.200  1.00  0.00           H
ATOM    911  HB2 SER A 643      47.210  40.510  60.540  1.00  0.00           H
ATOM    912  OG  SER A 643      45.760  42.090  60.930  1.00  0.00           O
ATOM    913  HG1 SER A 643      45.630  42.040  61.890  1.00  0.00           H
ATOM    914  C   SER A 643      45.250  38.540  59.340  1.00  0.00           C
ATOM    915  O   SER A 643      44.540  38.380  58.360  1.00  0.00           O
ATOM    916  N   LEU A 644      46.180  37.600  59.650  1.00  0.00           N
ATOM    917  HN  LEU A 644      46.790  37.790  60.420  1.00  0.00           H
ATOM    918  CA  LEU A 644      46.500  36.420  58.890  1.00  0.00           C
ATOM    919  HA  LEU A 644      46.920  36.690  57.930  1.00  0.00           H
ATOM    920  CB  LEU A 644      47.550  35.610  59.620  1.00  0.00           C
ATOM    921  HB1 LEU A 644      47.380  34.510  59.590  1.00  0.00           H
ATOM    922  HB2 LEU A 644      47.530  35.900  60.690  1.00  0.00           H
ATOM    923  CG  LEU A 644      49.010  35.840  59.080  1.00  0.00           C
ATOM    924  HG  LEU A 644      49.130  36.940  59.130  1.00  0.00           H
ATOM    925  CD1 LEU A 644      49.930  35.250  60.080  1.00  0.00           C
ATOM    926 HD11 LEU A 644      50.990  35.270  59.730  1.00  0.00           H
ATOM    927 HD12 LEU A 644      49.630  34.180  60.130  1.00  0.00           H
ATOM    928 HD13 LEU A 644      49.800  35.810  61.030  1.00  0.00           H
ATOM    929  CD2 LEU A 644      49.280  35.160  57.740  1.00  0.00           C
ATOM    930 HD21 LEU A 644      48.590  35.450  56.910  1.00  0.00           H
ATOM    931 HD22 LEU A 644      49.270  34.070  57.940  1.00  0.00           H
ATOM    932 HD23 LEU A 644      50.320  35.370  57.420  1.00  0.00           H
ATOM    933  C   LEU A 644      45.200  35.610  58.690  1.00  0.00           C
ATOM    934  O   LEU A 644      44.890  35.110  57.590  1.00  0.00           O
ATOM    935  N   PHE A 645      44.520  35.370  59.840  1.00  0.00           N
ATOM    936  HN  PHE A 645      44.800  35.750  60.710  1.00  0.00           H
ATOM    937  CA  PHE A 645      43.200  34.630  59.810  1.00  0.00           C
ATOM    938  HA  PHE A 645      43.340  33.630  59.420  1.00  0.00           H
ATOM    939  CB  PHE A 645      42.860  34.400  61.330  1.00  0.00           C
ATOM    940  HB1 PHE A 645      42.760  35.380  61.840  1.00  0.00           H
ATOM    941  HB2 PHE A 645      43.660  33.870  61.890  1.00  0.00           H
ATOM    942  CG  PHE A 645      41.520  33.750  61.620  1.00  0.00           C
ATOM    943  CD1 PHE A 645      40.610  34.200  62.610  1.00  0.00           C
ATOM    944  HD1 PHE A 645      40.920  35.010  63.240  1.00  0.00           H
ATOM    945  CE1 PHE A 645      39.300  33.680  62.790  1.00  0.00           C
ATOM    946  HE1 PHE A 645      38.720  34.010  63.630  1.00  0.00           H
ATOM    947  CZ  PHE A 645      38.970  32.530  62.070  1.00  0.00           C
ATOM    948  HZ  PHE A 645      37.990  32.090  62.150  1.00  0.00           H
ATOM    949  CD2 PHE A 645      41.070  32.680  60.840  1.00  0.00           C
ATOM    950  HD2 PHE A 645      41.760  32.250  60.150  1.00  0.00           H
ATOM    951  CE2 PHE A 645      39.810  32.110  61.050  1.00  0.00           C
ATOM    952  HE2 PHE A 645      39.590  31.270  60.420  1.00  0.00           H
ATOM    953  C   PHE A 645      42.160  35.320  59.010  1.00  0.00           C
ATOM    954  O   PHE A 645      41.430  34.720  58.250  1.00  0.00           O
ATOM    955  N   GLY A 646      42.000  36.700  59.030  1.00  0.00           N
ATOM    956  HN  GLY A 646      42.590  37.210  59.660  1.00  0.00           H
ATOM    957  CA  GLY A 646      41.050  37.520  58.250  1.00  0.00           C
ATOM    958  HA1 GLY A 646      41.170  38.530  58.590  1.00  0.00           H
ATOM    959  HA2 GLY A 646      40.060  37.120  58.370  1.00  0.00           H
ATOM    960  C   GLY A 646      41.290  37.430  56.700  1.00  0.00           C
ATOM    961  O   GLY A 646      40.340  37.100  55.970  1.00  0.00           O
ATOM    962  N   ALA A 647      42.540  37.600  56.210  1.00  0.00           N
ATOM    963  HN  ALA A 647      43.260  37.780  56.870  1.00  0.00           H
ATOM    964  CA  ALA A 647      42.990  37.550  54.830  1.00  0.00           C
ATOM    965  HA  ALA A 647      42.340  38.140  54.210  1.00  0.00           H
ATOM    966  CB  ALA A 647      44.520  37.790  54.620  1.00  0.00           C
ATOM    967  HB1 ALA A 647      45.200  37.170  55.230  1.00  0.00           H
ATOM    968  HB2 ALA A 647      44.640  38.850  54.920  1.00  0.00           H
ATOM    969  HB3 ALA A 647      44.850  37.610  53.570  1.00  0.00           H
ATOM    970  C   ALA A 647      42.800  36.100  54.320  1.00  0.00           C
ATOM    971  O   ALA A 647      42.200  35.970  53.280  1.00  0.00           O
ATOM    972  N   SER A 648      43.200  35.050  55.070  1.00  0.00           N
ATOM    973  HN  SER A 648      43.640  35.190  55.960  1.00  0.00           H
ATOM    974  CA  SER A 648      42.800  33.700  54.740  1.00  0.00           C
ATOM    975  HA  SER A 648      43.020  33.660  53.680  1.00  0.00           H
ATOM    976  CB  SER A 648      43.640  32.560  55.370  1.00  0.00           C
ATOM    977  HB1 SER A 648      44.640  32.600  54.880  1.00  0.00           H
ATOM    978  HB2 SER A 648      43.190  31.580  55.100  1.00  0.00           H
ATOM    979  OG  SER A 648      43.790  32.730  56.740  1.00  0.00           O
ATOM    980  HG1 SER A 648      44.180  33.550  57.040  1.00  0.00           H
ATOM    981  C   SER A 648      41.370  33.410  54.740  1.00  0.00           C
ATOM    982  O   SER A 648      40.880  32.840  53.750  1.00  0.00           O
ATOM    983  N   LEU A 649      40.580  33.750  55.780  1.00  0.00           N
ATOM    984  HN  LEU A 649      40.940  34.130  56.650  1.00  0.00           H
ATOM    985  CA  LEU A 649      39.120  33.510  55.880  1.00  0.00           C
ATOM    986  HA  LEU A 649      38.920  32.460  55.690  1.00  0.00           H
ATOM    987  CB  LEU A 649      38.620  33.940  57.290  1.00  0.00           C
ATOM    988  HB1 LEU A 649      38.900  35.010  57.410  1.00  0.00           H
ATOM    989  HB2 LEU A 649      39.340  33.320  57.870  1.00  0.00           H
ATOM    990  CG  LEU A 649      37.110  33.610  57.600  1.00  0.00           C
ATOM    991  HG  LEU A 649      36.780  33.030  56.720  1.00  0.00           H
ATOM    992  CD1 LEU A 649      37.080  32.820  58.890  1.00  0.00           C
ATOM    993 HD11 LEU A 649      36.060  32.400  58.960  1.00  0.00           H
ATOM    994 HD12 LEU A 649      37.370  33.420  59.780  1.00  0.00           H
ATOM    995 HD13 LEU A 649      37.770  31.950  58.860  1.00  0.00           H
ATOM    996  CD2 LEU A 649      36.170  34.850  57.670  1.00  0.00           C
ATOM    997 HD21 LEU A 649      35.140  34.470  57.890  1.00  0.00           H
ATOM    998 HD22 LEU A 649      36.210  35.350  56.670  1.00  0.00           H
ATOM    999 HD23 LEU A 649      36.440  35.600  58.430  1.00  0.00           H
ATOM   1000  C   LEU A 649      38.320  34.090  54.690  1.00  0.00           C
ATOM   1001  O   LEU A 649      37.600  33.400  53.940  1.00  0.00           O
ATOM   1002  N   THR A 650      38.690  35.340  54.380  1.00  0.00           N
ATOM   1003  HN  THR A 650      39.280  35.860  54.980  1.00  0.00           H
ATOM   1004  CA  THR A 650      38.130  35.980  53.270  1.00  0.00           C
ATOM   1005  HA  THR A 650      37.070  35.830  53.390  1.00  0.00           H
ATOM   1006  CB  THR A 650      38.420  37.540  53.310  1.00  0.00           C
ATOM   1007  HB  THR A 650      39.520  37.630  53.190  1.00  0.00           H
ATOM   1008  OG1 THR A 650      37.980  38.050  54.580  1.00  0.00           O
ATOM   1009  HG1 THR A 650      38.650  37.850  55.230  1.00  0.00           H
ATOM   1010  CG2 THR A 650      37.810  38.370  52.090  1.00  0.00           C
ATOM   1011 HG21 THR A 650      38.110  37.870  51.150  1.00  0.00           H
ATOM   1012 HG22 THR A 650      38.150  39.430  52.100  1.00  0.00           H
ATOM   1013 HG23 THR A 650      36.700  38.300  52.090  1.00  0.00           H
ATOM   1014  C   THR A 650      38.570  35.360  51.950  1.00  0.00           C
ATOM   1015  O   THR A 650      37.720  35.030  51.110  1.00  0.00           O
ATOM   1016  N   GLY A 651      39.890  35.100  51.800  1.00  0.00           N
ATOM   1017  HN  GLY A 651      40.540  35.310  52.520  1.00  0.00           H
ATOM   1018  CA  GLY A 651      40.480  34.580  50.630  1.00  0.00           C
ATOM   1019  HA1 GLY A 651      41.470  34.330  51.000  1.00  0.00           H
ATOM   1020  HA2 GLY A 651      40.520  35.290  49.820  1.00  0.00           H
ATOM   1021  C   GLY A 651      39.950  33.260  50.280  1.00  0.00           C
ATOM   1022  O   GLY A 651      39.710  33.040  49.110  1.00  0.00           O
ATOM   1023  N   ILE A 652      39.660  32.330  51.120  1.00  0.00           N
ATOM   1024  HN  ILE A 652      39.770  32.370  52.110  1.00  0.00           H
ATOM   1025  CA  ILE A 652      39.080  31.000  50.800  1.00  0.00           C
ATOM   1026  HA  ILE A 652      39.670  30.510  50.040  1.00  0.00           H
ATOM   1027  CB  ILE A 652      39.010  30.000  52.000  1.00  0.00           C
ATOM   1028  HB  ILE A 652      38.490  30.620  52.770  1.00  0.00           H
ATOM   1029  CG2 ILE A 652      38.140  28.730  51.680  1.00  0.00           C
ATOM   1030 HG21 ILE A 652      38.490  28.280  50.720  1.00  0.00           H
ATOM   1031 HG22 ILE A 652      37.070  29.030  51.600  1.00  0.00           H
ATOM   1032 HG23 ILE A 652      38.280  27.960  52.470  1.00  0.00           H
ATOM   1033  CG1 ILE A 652      40.350  29.680  52.670  1.00  0.00           C
ATOM   1034 HG11 ILE A 652      39.970  29.130  53.560  1.00  0.00           H
ATOM   1035 HG12 ILE A 652      40.990  30.550  52.930  1.00  0.00           H
ATOM   1036  CD  ILE A 652      41.200  28.720  51.860  1.00  0.00           C
ATOM   1037  HD1 ILE A 652      41.830  28.170  52.590  1.00  0.00           H
ATOM   1038  HD2 ILE A 652      41.880  29.090  51.070  1.00  0.00           H
ATOM   1039  HD3 ILE A 652      40.530  27.920  51.460  1.00  0.00           H
ATOM   1040  C   ILE A 652      37.730  31.020  50.170  1.00  0.00           C
ATOM   1041  O   ILE A 652      37.380  30.440  49.120  1.00  0.00           O
ATOM   1042  N   ALA A 653      36.880  31.850  50.770  1.00  0.00           N
ATOM   1043  HN  ALA A 653      37.060  32.250  51.660  1.00  0.00           H
ATOM   1044  CA  ALA A 653      35.570  32.080  50.180  1.00  0.00           C
ATOM   1045  HA  ALA A 653      35.240  31.090  49.910  1.00  0.00           H
ATOM   1046  CB  ALA A 653      34.740  32.810  51.260  1.00  0.00           C
ATOM   1047  HB1 ALA A 653      35.290  33.580  51.840  1.00  0.00           H
ATOM   1048  HB2 ALA A 653      34.310  32.080  51.990  1.00  0.00           H
ATOM   1049  HB3 ALA A 653      33.790  33.270  50.920  1.00  0.00           H
ATOM   1050  C   ALA A 653      35.580  32.840  48.850  1.00  0.00           C
ATOM   1051  O   ALA A 653      34.780  32.570  47.990  1.00  0.00           O
ATOM   1052  N   TYR A 654      36.550  33.740  48.640  1.00  0.00           N
ATOM   1053  HN  TYR A 654      37.190  33.990  49.370  1.00  0.00           H
ATOM   1054  CA  TYR A 654      36.730  34.510  47.400  1.00  0.00           C
ATOM   1055  HA  TYR A 654      35.770  34.840  47.070  1.00  0.00           H
ATOM   1056  CB  TYR A 654      37.700  35.670  47.710  1.00  0.00           C
ATOM   1057  HB1 TYR A 654      38.710  35.260  47.960  1.00  0.00           H
ATOM   1058  HB2 TYR A 654      37.370  36.360  48.520  1.00  0.00           H
ATOM   1059  CG  TYR A 654      37.920  36.740  46.620  1.00  0.00           C
ATOM   1060  CD1 TYR A 654      39.060  36.730  45.780  1.00  0.00           C
ATOM   1061  HD1 TYR A 654      39.890  36.030  45.840  1.00  0.00           H
ATOM   1062  CE1 TYR A 654      39.310  37.800  44.850  1.00  0.00           C
ATOM   1063  HE1 TYR A 654      40.300  37.730  44.450  1.00  0.00           H
ATOM   1064  CZ  TYR A 654      38.490  38.920  44.890  1.00  0.00           C
ATOM   1065  OH  TYR A 654      38.890  40.100  44.280  1.00  0.00           O
ATOM   1066  HH  TYR A 654      39.700  39.950  43.800  1.00  0.00           H
ATOM   1067  CD2 TYR A 654      37.100  37.850  46.550  1.00  0.00           C
ATOM   1068  HD2 TYR A 654      36.190  37.910  47.150  1.00  0.00           H
ATOM   1069  CE2 TYR A 654      37.310  38.900  45.670  1.00  0.00           C
ATOM   1070  HE2 TYR A 654      36.750  39.820  45.830  1.00  0.00           H
ATOM   1071  C   TYR A 654      37.270  33.600  46.310  1.00  0.00           C
ATOM   1072  O   TYR A 654      36.940  33.680  45.120  1.00  0.00           O
ATOM   1073  N   SER A 655      38.170  32.690  46.620  1.00  0.00           N
ATOM   1074  HN  SER A 655      38.590  32.770  47.530  1.00  0.00           H
ATOM   1075  CA  SER A 655      38.910  31.720  45.710  1.00  0.00           C
ATOM   1076  HA  SER A 655      39.050  32.230  44.770  1.00  0.00           H
ATOM   1077  CB  SER A 655      40.330  31.340  46.150  1.00  0.00           C
ATOM   1078  HB1 SER A 655      40.960  32.260  46.230  1.00  0.00           H
ATOM   1079  HB2 SER A 655      40.800  30.580  45.490  1.00  0.00           H
ATOM   1080  OG  SER A 655      40.400  30.780  47.500  1.00  0.00           O
ATOM   1081  HG1 SER A 655      40.350  31.420  48.220  1.00  0.00           H
ATOM   1082  C   SER A 655      38.180  30.480  45.380  1.00  0.00           C
ATOM   1083  O   SER A 655      38.200  30.120  44.190  1.00  0.00           O
ATOM   1084  N   LEU A 656      37.460  29.850  46.330  1.00  0.00           N
ATOM   1085  HN  LEU A 656      37.590  30.080  47.290  1.00  0.00           H
ATOM   1086  CA  LEU A 656      36.580  28.700  46.090  1.00  0.00           C
ATOM   1087  HA  LEU A 656      37.040  27.900  45.540  1.00  0.00           H
ATOM   1088  CB  LEU A 656      36.150  28.070  47.490  1.00  0.00           C
ATOM   1089  HB1 LEU A 656      35.590  28.810  48.100  1.00  0.00           H
ATOM   1090  HB2 LEU A 656      37.120  27.950  48.030  1.00  0.00           H
ATOM   1091  CG  LEU A 656      35.430  26.670  47.310  1.00  0.00           C
ATOM   1092  HG  LEU A 656      34.710  26.870  46.470  1.00  0.00           H
ATOM   1093  CD1 LEU A 656      36.370  25.530  46.830  1.00  0.00           C
ATOM   1094 HD11 LEU A 656      36.690  25.660  45.770  1.00  0.00           H
ATOM   1095 HD12 LEU A 656      35.770  24.600  46.900  1.00  0.00           H
ATOM   1096 HD13 LEU A 656      37.190  25.320  47.550  1.00  0.00           H
ATOM   1097  CD2 LEU A 656      34.640  26.310  48.560  1.00  0.00           C
ATOM   1098 HD21 LEU A 656      33.980  27.160  48.830  1.00  0.00           H
ATOM   1099 HD22 LEU A 656      35.230  26.040  49.460  1.00  0.00           H
ATOM   1100 HD23 LEU A 656      33.970  25.460  48.280  1.00  0.00           H
ATOM   1101  C   LEU A 656      35.410  29.120  45.270  1.00  0.00           C
ATOM   1102  O   LEU A 656      35.140  28.440  44.300  1.00  0.00           O
ATOM   1103  N   PHE A 657      34.730  30.260  45.480  1.00  0.00           N
ATOM   1104  HN  PHE A 657      34.900  30.890  46.240  1.00  0.00           H
ATOM   1105  CA  PHE A 657      33.610  30.630  44.550  1.00  0.00           C
ATOM   1106  HA  PHE A 657      33.330  29.810  43.900  1.00  0.00           H
ATOM   1107  CB  PHE A 657      32.360  31.230  45.340  1.00  0.00           C
ATOM   1108  HB1 PHE A 657      31.470  31.400  44.710  1.00  0.00           H
ATOM   1109  HB2 PHE A 657      32.670  32.230  45.710  1.00  0.00           H
ATOM   1110  CG  PHE A 657      32.040  30.360  46.460  1.00  0.00           C
ATOM   1111  CD1 PHE A 657      31.960  30.930  47.790  1.00  0.00           C
ATOM   1112  HD1 PHE A 657      32.060  32.000  47.850  1.00  0.00           H
ATOM   1113  CE1 PHE A 657      31.750  30.080  48.910  1.00  0.00           C
ATOM   1114  HE1 PHE A 657      31.560  30.410  49.930  1.00  0.00           H
ATOM   1115  CZ  PHE A 657      31.710  28.700  48.800  1.00  0.00           C
ATOM   1116  HZ  PHE A 657      31.670  28.050  49.660  1.00  0.00           H
ATOM   1117  CD2 PHE A 657      32.060  28.980  46.320  1.00  0.00           C
ATOM   1118  HD2 PHE A 657      32.210  28.530  45.360  1.00  0.00           H
ATOM   1119  CE2 PHE A 657      31.850  28.130  47.480  1.00  0.00           C
ATOM   1120  HE2 PHE A 657      31.890  27.050  47.360  1.00  0.00           H
ATOM   1121  C   PHE A 657      34.030  31.570  43.490  1.00  0.00           C
ATOM   1122  O   PHE A 657      33.200  32.020  42.730  1.00  0.00           O
ATOM   1123  N   ALA A 658      35.310  31.800  43.360  1.00  0.00           N
ATOM   1124  HN  ALA A 658      35.970  31.440  44.020  1.00  0.00           H
ATOM   1125  CA  ALA A 658      35.950  32.550  42.230  1.00  0.00           C
ATOM   1126  HA  ALA A 658      36.890  32.800  42.700  1.00  0.00           H
ATOM   1127  CB  ALA A 658      36.090  31.850  40.870  1.00  0.00           C
ATOM   1128  HB1 ALA A 658      36.630  32.520  40.160  1.00  0.00           H
ATOM   1129  HB2 ALA A 658      35.120  31.560  40.420  1.00  0.00           H
ATOM   1130  HB3 ALA A 658      36.720  30.940  40.990  1.00  0.00           H
ATOM   1131  C   ALA A 658      35.170  33.840  41.960  1.00  0.00           C
ATOM   1132  O   ALA A 658      34.660  34.150  40.880  1.00  0.00           O
ATOM   1133  N   GLY A 659      35.170  34.710  43.030  1.00  0.00           N
ATOM   1134  HN  GLY A 659      35.530  34.390  43.900  1.00  0.00           H
ATOM   1135  CA  GLY A 659      34.810  36.110  42.750  1.00  0.00           C
ATOM   1136  HA1 GLY A 659      34.980  36.600  43.690  1.00  0.00           H
ATOM   1137  HA2 GLY A 659      33.800  36.130  42.360  1.00  0.00           H
ATOM   1138  C   GLY A 659      35.740  36.920  41.790  1.00  0.00           C
ATOM   1139  O   GLY A 659      35.240  37.720  41.000  1.00  0.00           O
ATOM   1140  N   GLN A 660      37.070  36.620  41.800  1.00  0.00           N
ATOM   1141  HN  GLN A 660      37.380  36.070  42.590  1.00  0.00           H
ATOM   1142  CA  GLN A 660      38.050  37.050  40.860  1.00  0.00           C
ATOM   1143  HA  GLN A 660      37.810  36.670  39.880  1.00  0.00           H
ATOM   1144  CB  GLN A 660      38.170  38.540  40.700  1.00  0.00           C
ATOM   1145  HB1 GLN A 660      38.100  38.990  41.710  1.00  0.00           H
ATOM   1146  HB2 GLN A 660      37.290  38.880  40.110  1.00  0.00           H
ATOM   1147  CG  GLN A 660      39.390  39.110  39.870  1.00  0.00           C
ATOM   1148  HG1 GLN A 660      40.220  39.120  40.600  1.00  0.00           H
ATOM   1149  HG2 GLN A 660      39.170  40.130  39.490  1.00  0.00           H
ATOM   1150  CD  GLN A 660      39.700  38.220  38.700  1.00  0.00           C
ATOM   1151  OE1 GLN A 660      40.730  37.570  38.770  1.00  0.00           O
ATOM   1152  NE2 GLN A 660      38.800  38.210  37.660  1.00  0.00           N
ATOM   1153 HE21 GLN A 660      39.040  37.620  36.890  1.00  0.00           H
ATOM   1154 HE22 GLN A 660      38.080  38.890  37.760  1.00  0.00           H
ATOM   1155  C   GLN A 660      39.410  36.460  41.310  1.00  0.00           C
ATOM   1156  O   GLN A 660      40.190  37.150  41.950  1.00  0.00           O
ATOM   1157  N   PRO A 661      39.770  35.200  40.960  1.00  0.00           N
ATOM   1158  CD  PRO A 661      39.140  34.450  39.900  1.00  0.00           C
ATOM   1159  HD1 PRO A 661      39.070  35.090  38.990  1.00  0.00           H
ATOM   1160  HD2 PRO A 661      38.150  34.060  40.220  1.00  0.00           H
ATOM   1161  CA  PRO A 661      40.750  34.510  41.730  1.00  0.00           C
ATOM   1162  HA  PRO A 661      40.530  34.670  42.770  1.00  0.00           H
ATOM   1163  CB  PRO A 661      40.620  33.110  41.160  1.00  0.00           C
ATOM   1164  HB1 PRO A 661      39.820  32.560  41.710  1.00  0.00           H
ATOM   1165  HB2 PRO A 661      41.500  32.430  41.150  1.00  0.00           H
ATOM   1166  CG  PRO A 661      40.050  33.280  39.720  1.00  0.00           C
ATOM   1167  HG1 PRO A 661      40.870  33.590  39.030  1.00  0.00           H
ATOM   1168  HG2 PRO A 661      39.520  32.360  39.400  1.00  0.00           H
ATOM   1169  C   PRO A 661      42.200  34.950  41.430  1.00  0.00           C
ATOM   1170  O   PRO A 661      43.080  34.390  42.110  1.00  0.00           O
ATOM   1171  N   LEU A 662      42.430  35.730  40.370  1.00  0.00           N
ATOM   1172  HN  LEU A 662      41.660  36.020  39.810  1.00  0.00           H
ATOM   1173  CA  LEU A 662      43.760  36.170  39.910  1.00  0.00           C
ATOM   1174  HA  LEU A 662      44.470  35.390  40.160  1.00  0.00           H
ATOM   1175  CB  LEU A 662      43.730  36.250  38.370  1.00  0.00           C
ATOM   1176  HB1 LEU A 662      44.650  36.660  37.870  1.00  0.00           H
ATOM   1177  HB2 LEU A 662      42.930  36.950  38.040  1.00  0.00           H
ATOM   1178  CG  LEU A 662      43.380  34.900  37.590  1.00  0.00           C
ATOM   1179  HG  LEU A 662      42.350  34.630  37.910  1.00  0.00           H
ATOM   1180  CD1 LEU A 662      43.470  35.130  36.050  1.00  0.00           C
ATOM   1181 HD11 LEU A 662      42.630  35.820  35.750  1.00  0.00           H
ATOM   1182 HD12 LEU A 662      43.500  34.200  35.460  1.00  0.00           H
ATOM   1183 HD13 LEU A 662      44.440  35.580  35.760  1.00  0.00           H
ATOM   1184  CD2 LEU A 662      44.380  33.800  37.970  1.00  0.00           C
ATOM   1185 HD21 LEU A 662      44.350  33.660  39.080  1.00  0.00           H
ATOM   1186 HD22 LEU A 662      45.410  34.030  37.640  1.00  0.00           H
ATOM   1187 HD23 LEU A 662      43.950  32.880  37.500  1.00  0.00           H
ATOM   1188  C   LEU A 662      44.280  37.360  40.690  1.00  0.00           C
ATOM   1189  O   LEU A 662      45.430  37.480  41.080  1.00  0.00           O
ATOM   1190  N   THR A 663      43.300  38.280  41.040  1.00  0.00           N
ATOM   1191  HN  THR A 663      42.360  38.200  40.740  1.00  0.00           H
ATOM   1192  CA  THR A 663      43.610  39.360  41.980  1.00  0.00           C
ATOM   1193  HA  THR A 663      44.450  39.880  41.560  1.00  0.00           H
ATOM   1194  CB  THR A 663      42.700  40.620  42.070  1.00  0.00           C
ATOM   1195  HB  THR A 663      43.140  41.380  42.740  1.00  0.00           H
ATOM   1196  OG1 THR A 663      41.430  40.250  42.520  1.00  0.00           O
ATOM   1197  HG1 THR A 663      41.190  39.340  42.350  1.00  0.00           H
ATOM   1198  CG2 THR A 663      42.610  41.270  40.630  1.00  0.00           C
ATOM   1199 HG21 THR A 663      42.310  40.540  39.840  1.00  0.00           H
ATOM   1200 HG22 THR A 663      43.600  41.730  40.400  1.00  0.00           H
ATOM   1201 HG23 THR A 663      41.920  42.140  40.680  1.00  0.00           H
ATOM   1202  C   THR A 663      43.970  38.810  43.380  1.00  0.00           C
ATOM   1203  O   THR A 663      43.390  37.790  43.770  1.00  0.00           O
ATOM   1204  N   ILE A 664      44.900  39.430  44.170  1.00  0.00           N
ATOM   1205  HN  ILE A 664      45.430  40.240  43.990  1.00  0.00           H
ATOM   1206  CA  ILE A 664      45.270  38.840  45.420  1.00  0.00           C
ATOM   1207  HA  ILE A 664      44.580  38.020  45.560  1.00  0.00           H
ATOM   1208  CB  ILE A 664      46.660  38.160  45.470  1.00  0.00           C
ATOM   1209  HB  ILE A 664      47.370  38.910  45.050  1.00  0.00           H
ATOM   1210  CG2 ILE A 664      47.240  38.000  46.970  1.00  0.00           C
ATOM   1211 HG21 ILE A 664      48.300  37.710  46.780  1.00  0.00           H
ATOM   1212 HG22 ILE A 664      46.680  37.220  47.530  1.00  0.00           H
ATOM   1213 HG23 ILE A 664      47.380  38.930  47.550  1.00  0.00           H
ATOM   1214  CG1 ILE A 664      46.600  36.840  44.590  1.00  0.00           C
ATOM   1215 HG11 ILE A 664      46.290  37.230  43.600  1.00  0.00           H
ATOM   1216 HG12 ILE A 664      45.730  36.270  45.000  1.00  0.00           H
ATOM   1217  CD  ILE A 664      47.950  36.030  44.620  1.00  0.00           C
ATOM   1218  HD1 ILE A 664      48.180  35.680  45.650  1.00  0.00           H
ATOM   1219  HD2 ILE A 664      48.840  36.590  44.220  1.00  0.00           H
ATOM   1220  HD3 ILE A 664      47.850  35.130  43.970  1.00  0.00           H
ATOM   1221  C   ILE A 664      45.070  39.800  46.560  1.00  0.00           C
ATOM   1222  O   ILE A 664      45.500  40.960  46.430  1.00  0.00           O
ATOM   1223  N   LEU A 665      44.330  39.460  47.590  1.00  0.00           N
ATOM   1224  HN  LEU A 665      43.850  38.580  47.580  1.00  0.00           H
ATOM   1225  CA  LEU A 665      44.100  40.230  48.810  1.00  0.00           C
ATOM   1226  HA  LEU A 665      43.470  41.080  48.640  1.00  0.00           H
ATOM   1227  CB  LEU A 665      43.280  39.440  49.880  1.00  0.00           C
ATOM   1228  HB1 LEU A 665      43.140  40.000  50.830  1.00  0.00           H
ATOM   1229  HB2 LEU A 665      43.780  38.510  50.250  1.00  0.00           H
ATOM   1230  CG  LEU A 665      41.910  38.820  49.270  1.00  0.00           C
ATOM   1231  HG  LEU A 665      42.110  38.290  48.320  1.00  0.00           H
ATOM   1232  CD1 LEU A 665      41.390  37.870  50.390  1.00  0.00           C
ATOM   1233 HD11 LEU A 665      40.450  37.550  49.900  1.00  0.00           H
ATOM   1234 HD12 LEU A 665      41.280  38.400  51.370  1.00  0.00           H
ATOM   1235 HD13 LEU A 665      42.060  36.980  50.500  1.00  0.00           H
ATOM   1236  CD2 LEU A 665      40.870  40.030  49.170  1.00  0.00           C
ATOM   1237 HD21 LEU A 665      41.310  40.770  48.480  1.00  0.00           H
ATOM   1238 HD22 LEU A 665      40.530  40.540  50.100  1.00  0.00           H
ATOM   1239 HD23 LEU A 665      39.950  39.680  48.650  1.00  0.00           H
ATOM   1240  C   LEU A 665      45.400  40.790  49.500  1.00  0.00           C
ATOM   1241  O   LEU A 665      46.360  40.080  49.790  1.00  0.00           O
ATOM   1242  N   GLY A 666      45.420  42.060  49.840  1.00  0.00           N
ATOM   1243  HN  GLY A 666      44.600  42.610  49.760  1.00  0.00           H
ATOM   1244  CA  GLY A 666      46.680  42.550  50.420  1.00  0.00           C
ATOM   1245  HA1 GLY A 666      47.370  42.820  49.640  1.00  0.00           H
ATOM   1246  HA2 GLY A 666      47.170  41.880  51.110  1.00  0.00           H
ATOM   1247  C   GLY A 666      46.410  43.750  51.260  1.00  0.00           C
ATOM   1248  O   GLY A 666      45.250  44.020  51.710  1.00  0.00           O
ATOM   1249  N   SER A 667      47.420  44.600  51.370  1.00  0.00           N
ATOM   1250  HN  SER A 667      48.250  44.580  50.810  1.00  0.00           H
ATOM   1251  CA  SER A 667      47.390  45.810  52.210  1.00  0.00           C
ATOM   1252  HA  SER A 667      47.010  45.570  53.190  1.00  0.00           H
ATOM   1253  CB  SER A 667      48.780  46.370  52.370  1.00  0.00           C
ATOM   1254  HB1 SER A 667      49.320  45.580  52.940  1.00  0.00           H
ATOM   1255  HB2 SER A 667      48.820  47.250  53.060  1.00  0.00           H
ATOM   1256  OG  SER A 667      49.490  46.710  51.160  1.00  0.00           O
ATOM   1257  HG1 SER A 667      48.870  47.350  50.780  1.00  0.00           H
ATOM   1258  C   SER A 667      46.530  46.950  51.660  1.00  0.00           C
ATOM   1259  O   SER A 667      47.010  47.700  50.830  1.00  0.00           O
ATOM   1260  N   THR A 668      45.270  47.130  52.090  1.00  0.00           N
ATOM   1261  HN  THR A 668      44.850  46.550  52.780  1.00  0.00           H
ATOM   1262  CA  THR A 668      44.400  48.090  51.530  1.00  0.00           C
ATOM   1263  HA  THR A 668      44.740  48.280  50.530  1.00  0.00           H
ATOM   1264  CB  THR A 668      42.970  47.450  51.400  1.00  0.00           C
ATOM   1265  HB  THR A 668      43.070  46.770  50.530  1.00  0.00           H
ATOM   1266  OG1 THR A 668      41.920  48.380  51.130  1.00  0.00           O
ATOM   1267  HG1 THR A 668      41.970  48.550  50.190  1.00  0.00           H
ATOM   1268  CG2 THR A 668      42.660  46.600  52.600  1.00  0.00           C
ATOM   1269 HG21 THR A 668      42.770  47.050  53.610  1.00  0.00           H
ATOM   1270 HG22 THR A 668      43.180  45.630  52.540  1.00  0.00           H
ATOM   1271 HG23 THR A 668      41.610  46.310  52.390  1.00  0.00           H
ATOM   1272  C   THR A 668      44.430  49.430  52.220  1.00  0.00           C
ATOM   1273  O   THR A 668      43.940  49.500  53.350  1.00  0.00           O
ATOM   1274  N   GLY A 669      44.940  50.510  51.520  1.00  0.00           N
ATOM   1275  HN  GLY A 669      45.220  50.350  50.570  1.00  0.00           H
ATOM   1276  CA  GLY A 669      45.300  51.830  52.000  1.00  0.00           C
ATOM   1277  HA1 GLY A 669      45.750  52.210  51.080  1.00  0.00           H
ATOM   1278  HA2 GLY A 669      45.800  51.830  52.960  1.00  0.00           H
ATOM   1279  C   GLY A 669      44.030  52.710  52.300  1.00  0.00           C
ATOM   1280  O   GLY A 669      44.050  53.330  53.380  1.00  0.00           O
ATOM   1281  N   PRO A 670      42.960  52.690  51.550  1.00  0.00           N
ATOM   1282  CD  PRO A 670      42.920  52.270  50.140  1.00  0.00           C
ATOM   1283  HD1 PRO A 670      42.740  51.190  49.990  1.00  0.00           H
ATOM   1284  HD2 PRO A 670      43.910  52.540  49.700  1.00  0.00           H
ATOM   1285  CA  PRO A 670      41.750  53.430  51.930  1.00  0.00           C
ATOM   1286  HA  PRO A 670      42.060  54.410  52.230  1.00  0.00           H
ATOM   1287  CB  PRO A 670      40.970  53.460  50.660  1.00  0.00           C
ATOM   1288  HB1 PRO A 670      40.470  54.430  50.440  1.00  0.00           H
ATOM   1289  HB2 PRO A 670      40.090  52.790  50.690  1.00  0.00           H
ATOM   1290  CG  PRO A 670      41.940  53.220  49.550  1.00  0.00           C
ATOM   1291  HG1 PRO A 670      41.430  52.810  48.650  1.00  0.00           H
ATOM   1292  HG2 PRO A 670      42.430  54.150  49.190  1.00  0.00           H
ATOM   1293  C   PRO A 670      41.120  52.820  53.170  1.00  0.00           C
ATOM   1294  O   PRO A 670      40.620  53.560  53.990  1.00  0.00           O
ATOM   1295  N   VAL A 671      41.170  51.480  53.200  1.00  0.00           N
ATOM   1296  HN  VAL A 671      41.630  50.930  52.500  1.00  0.00           H
ATOM   1297  CA  VAL A 671      40.690  50.820  54.420  1.00  0.00           C
ATOM   1298  HA  VAL A 671      39.650  51.030  54.650  1.00  0.00           H
ATOM   1299  CB  VAL A 671      40.470  49.330  54.090  1.00  0.00           C
ATOM   1300  HB  VAL A 671      41.470  48.950  53.770  1.00  0.00           H
ATOM   1301  CG1 VAL A 671      40.250  48.620  55.470  1.00  0.00           C
ATOM   1302 HG11 VAL A 671      40.200  47.550  55.190  1.00  0.00           H
ATOM   1303 HG12 VAL A 671      39.340  49.060  55.940  1.00  0.00           H
ATOM   1304 HG13 VAL A 671      41.070  48.700  56.210  1.00  0.00           H
ATOM   1305  CG2 VAL A 671      39.390  49.200  53.040  1.00  0.00           C
ATOM   1306 HG21 VAL A 671      39.210  48.140  52.770  1.00  0.00           H
ATOM   1307 HG22 VAL A 671      39.540  49.840  52.150  1.00  0.00           H
ATOM   1308 HG23 VAL A 671      38.400  49.470  53.480  1.00  0.00           H
ATOM   1309  C   VAL A 671      41.500  51.110  55.670  1.00  0.00           C
ATOM   1310  O   VAL A 671      40.960  51.430  56.750  1.00  0.00           O
ATOM   1311  N   LEU A 672      42.870  51.080  55.500  1.00  0.00           N
ATOM   1312  HN  LEU A 672      43.300  50.870  54.630  1.00  0.00           H
ATOM   1313  CA  LEU A 672      43.820  51.380  56.560  1.00  0.00           C
ATOM   1314  HA  LEU A 672      43.620  50.770  57.430  1.00  0.00           H
ATOM   1315  CB  LEU A 672      45.200  51.020  56.000  1.00  0.00           C
ATOM   1316  HB1 LEU A 672      45.410  51.610  55.080  1.00  0.00           H
ATOM   1317  HB2 LEU A 672      45.080  50.000  55.590  1.00  0.00           H
ATOM   1318  CG  LEU A 672      46.480  51.240  56.920  1.00  0.00           C
ATOM   1319  HG  LEU A 672      46.580  52.330  57.120  1.00  0.00           H
ATOM   1320  CD1 LEU A 672      46.380  50.610  58.290  1.00  0.00           C
ATOM   1321 HD11 LEU A 672      46.590  49.530  58.170  1.00  0.00           H
ATOM   1322 HD12 LEU A 672      45.320  50.690  58.620  1.00  0.00           H
ATOM   1323 HD13 LEU A 672      47.120  50.940  59.050  1.00  0.00           H
ATOM   1324  CD2 LEU A 672      47.760  50.880  56.220  1.00  0.00           C
ATOM   1325 HD21 LEU A 672      47.690  49.820  55.900  1.00  0.00           H
ATOM   1326 HD22 LEU A 672      48.560  50.940  56.990  1.00  0.00           H
ATOM   1327 HD23 LEU A 672      47.850  51.660  55.430  1.00  0.00           H
ATOM   1328  C   LEU A 672      43.710  52.830  57.030  1.00  0.00           C
ATOM   1329  O   LEU A 672      44.030  53.140  58.180  1.00  0.00           O
ATOM   1330  N   VAL A 673      43.400  53.800  56.150  1.00  0.00           N
ATOM   1331  HN  VAL A 673      43.230  53.580  55.190  1.00  0.00           H
ATOM   1332  CA  VAL A 673      43.100  55.190  56.550  1.00  0.00           C
ATOM   1333  HA  VAL A 673      43.750  55.590  57.330  1.00  0.00           H
ATOM   1334  CB  VAL A 673      43.330  56.200  55.430  1.00  0.00           C
ATOM   1335  HB  VAL A 673      42.640  55.980  54.590  1.00  0.00           H
ATOM   1336  CG1 VAL A 673      42.990  57.600  55.920  1.00  0.00           C
ATOM   1337 HG11 VAL A 673      43.710  57.870  56.740  1.00  0.00           H
ATOM   1338 HG12 VAL A 673      41.920  57.660  56.190  1.00  0.00           H
ATOM   1339 HG13 VAL A 673      43.160  58.420  55.180  1.00  0.00           H
ATOM   1340  CG2 VAL A 673      44.820  56.320  54.870  1.00  0.00           C
ATOM   1341 HG21 VAL A 673      45.280  55.380  54.490  1.00  0.00           H
ATOM   1342 HG22 VAL A 673      45.540  56.600  55.670  1.00  0.00           H
ATOM   1343 HG23 VAL A 673      44.850  57.000  54.000  1.00  0.00           H
ATOM   1344  C   VAL A 673      41.720  55.400  57.150  1.00  0.00           C
ATOM   1345  O   VAL A 673      41.550  56.140  58.130  1.00  0.00           O
ATOM   1346  N   PHE A 674      40.690  54.630  56.710  1.00  0.00           N
ATOM   1347  HN  PHE A 674      40.820  53.980  55.970  1.00  0.00           H
ATOM   1348  CA  PHE A 674      39.290  54.840  57.090  1.00  0.00           C
ATOM   1349  HA  PHE A 674      39.160  55.890  57.310  1.00  0.00           H
ATOM   1350  CB  PHE A 674      38.260  54.380  56.060  1.00  0.00           C
ATOM   1351  HB1 PHE A 674      38.320  53.270  55.990  1.00  0.00           H
ATOM   1352  HB2 PHE A 674      38.460  54.840  55.070  1.00  0.00           H
ATOM   1353  CG  PHE A 674      36.920  54.730  56.370  1.00  0.00           C
ATOM   1354  CD1 PHE A 674      36.450  55.990  56.070  1.00  0.00           C
ATOM   1355  HD1 PHE A 674      37.120  56.730  55.640  1.00  0.00           H
ATOM   1356  CE1 PHE A 674      35.070  56.290  56.190  1.00  0.00           C
ATOM   1357  HE1 PHE A 674      34.770  57.250  55.800  1.00  0.00           H
ATOM   1358  CZ  PHE A 674      34.200  55.370  56.760  1.00  0.00           C
ATOM   1359  HZ  PHE A 674      33.200  55.680  57.010  1.00  0.00           H
ATOM   1360  CD2 PHE A 674      36.060  53.830  56.970  1.00  0.00           C
ATOM   1361  HD2 PHE A 674      36.320  52.800  57.180  1.00  0.00           H
ATOM   1362  CE2 PHE A 674      34.710  54.110  57.140  1.00  0.00           C
ATOM   1363  HE2 PHE A 674      34.040  53.480  57.720  1.00  0.00           H
ATOM   1364  C   PHE A 674      39.080  54.160  58.490  1.00  0.00           C
ATOM   1365  O   PHE A 674      38.260  54.630  59.270  1.00  0.00           O
ATOM   1366  N   GLU A 675      39.860  53.170  58.810  1.00  0.00           N
ATOM   1367  HN  GLU A 675      40.460  52.750  58.140  1.00  0.00           H
ATOM   1368  CA  GLU A 675      39.830  52.650  60.230  1.00  0.00           C
ATOM   1369  HA  GLU A 675      38.810  52.580  60.570  1.00  0.00           H
ATOM   1370  CB  GLU A 675      40.340  51.190  60.400  1.00  0.00           C
ATOM   1371  HB1 GLU A 675      40.520  51.050  61.480  1.00  0.00           H
ATOM   1372  HB2 GLU A 675      41.290  51.110  59.820  1.00  0.00           H
ATOM   1373  CG  GLU A 675      39.430  50.140  59.760  1.00  0.00           C
ATOM   1374  HG1 GLU A 675      40.010  49.620  58.980  1.00  0.00           H
ATOM   1375  HG2 GLU A 675      38.510  50.600  59.340  1.00  0.00           H
ATOM   1376  CD  GLU A 675      38.970  49.130  60.750  1.00  0.00           C
ATOM   1377  OE1 GLU A 675      39.550  47.980  60.780  1.00  0.00           O
ATOM   1378  OE2 GLU A 675      38.060  49.430  61.590  1.00  0.00           O
ATOM   1379  C   GLU A 675      40.490  53.590  61.150  1.00  0.00           C
ATOM   1380  O   GLU A 675      40.100  53.770  62.360  1.00  0.00           O
ATOM   1381  N   LYS A 676      41.580  54.300  60.660  1.00  0.00           N
ATOM   1382  HN  LYS A 676      41.880  54.210  59.710  1.00  0.00           H
ATOM   1383  CA  LYS A 676      42.260  55.290  61.460  1.00  0.00           C
ATOM   1384  HA  LYS A 676      42.440  54.920  62.450  1.00  0.00           H
ATOM   1385  CB  LYS A 676      43.720  55.610  60.940  1.00  0.00           C
ATOM   1386  HB1 LYS A 676      43.680  55.750  59.840  1.00  0.00           H
ATOM   1387  HB2 LYS A 676      44.430  54.800  61.230  1.00  0.00           H
ATOM   1388  CG  LYS A 676      44.360  56.850  61.640  1.00  0.00           C
ATOM   1389  HG1 LYS A 676      44.410  56.840  62.750  1.00  0.00           H
ATOM   1390  HG2 LYS A 676      43.840  57.800  61.370  1.00  0.00           H
ATOM   1391  CD  LYS A 676      45.830  57.120  61.150  1.00  0.00           C
ATOM   1392  HD1 LYS A 676      46.120  58.030  61.710  1.00  0.00           H
ATOM   1393  HD2 LYS A 676      45.770  57.240  60.040  1.00  0.00           H
ATOM   1394  CE  LYS A 676      46.870  56.030  61.340  1.00  0.00           C
ATOM   1395  HE1 LYS A 676      46.740  55.080  60.800  1.00  0.00           H
ATOM   1396  HE2 LYS A 676      46.890  55.780  62.420  1.00  0.00           H
ATOM   1397  NZ  LYS A 676      48.130  56.620  60.900  1.00  0.00           N
ATOM   1398  HZ1 LYS A 676      48.270  57.630  61.110  1.00  0.00           H
ATOM   1399  HZ2 LYS A 676      48.230  56.530  59.860  1.00  0.00           H
ATOM   1400  HZ3 LYS A 676      48.890  56.120  61.400  1.00  0.00           H
ATOM   1401  C   LYS A 676      41.420  56.560  61.730  1.00  0.00           C
ATOM   1402  O   LYS A 676      41.220  56.930  62.850  1.00  0.00           O
ATOM   1403  N   ILE A 677      40.780  57.160  60.680  1.00  0.00           N
ATOM   1404  HN  ILE A 677      41.190  56.870  59.810  1.00  0.00           H
ATOM   1405  CA  ILE A 677      39.780  58.150  60.670  1.00  0.00           C
ATOM   1406  HA  ILE A 677      40.140  59.050  61.170  1.00  0.00           H
ATOM   1407  CB  ILE A 677      39.360  58.360  59.250  1.00  0.00           C
ATOM   1408  HB  ILE A 677      39.260  57.400  58.710  1.00  0.00           H
ATOM   1409  CG2 ILE A 677      38.110  59.280  59.110  1.00  0.00           C
ATOM   1410 HG21 ILE A 677      38.000  59.750  58.110  1.00  0.00           H
ATOM   1411 HG22 ILE A 677      38.180  60.160  59.790  1.00  0.00           H
ATOM   1412 HG23 ILE A 677      37.210  58.670  59.320  1.00  0.00           H
ATOM   1413  CG1 ILE A 677      40.600  59.120  58.630  1.00  0.00           C
ATOM   1414 HG11 ILE A 677      41.570  58.560  58.630  1.00  0.00           H
ATOM   1415 HG12 ILE A 677      40.720  60.040  59.230  1.00  0.00           H
ATOM   1416  CD  ILE A 677      40.340  59.540  57.200  1.00  0.00           C
ATOM   1417  HD1 ILE A 677      39.650  60.400  57.020  1.00  0.00           H
ATOM   1418  HD2 ILE A 677      39.920  58.700  56.610  1.00  0.00           H
ATOM   1419  HD3 ILE A 677      41.350  59.780  56.790  1.00  0.00           H
ATOM   1420  C   ILE A 677      38.550  57.850  61.510  1.00  0.00           C
ATOM   1421  O   ILE A 677      37.970  58.670  62.200  1.00  0.00           O
ATOM   1422  N   LEU A 678      38.090  56.600  61.510  1.00  0.00           N
ATOM   1423  HN  LEU A 678      38.580  55.910  60.980  1.00  0.00           H
ATOM   1424  CA  LEU A 678      36.990  56.140  62.330  1.00  0.00           C
ATOM   1425  HA  LEU A 678      36.220  56.890  62.230  1.00  0.00           H
ATOM   1426  CB  LEU A 678      36.290  54.820  61.780  1.00  0.00           C
ATOM   1427  HB1 LEU A 678      37.060  54.020  61.760  1.00  0.00           H
ATOM   1428  HB2 LEU A 678      35.970  54.970  60.730  1.00  0.00           H
ATOM   1429  CG  LEU A 678      35.160  54.190  62.670  1.00  0.00           C
ATOM   1430  HG  LEU A 678      35.560  53.930  63.670  1.00  0.00           H
ATOM   1431  CD1 LEU A 678      34.090  55.210  62.920  1.00  0.00           C
ATOM   1432 HD11 LEU A 678      33.240  54.680  63.410  1.00  0.00           H
ATOM   1433 HD12 LEU A 678      33.750  55.610  61.940  1.00  0.00           H
ATOM   1434 HD13 LEU A 678      34.470  56.030  63.560  1.00  0.00           H
ATOM   1435  CD2 LEU A 678      34.580  52.890  62.170  1.00  0.00           C
ATOM   1436 HD21 LEU A 678      34.480  52.850  61.060  1.00  0.00           H
ATOM   1437 HD22 LEU A 678      33.590  52.610  62.590  1.00  0.00           H
ATOM   1438 HD23 LEU A 678      35.280  52.090  62.480  1.00  0.00           H
ATOM   1439  C   LEU A 678      37.380  56.010  63.800  1.00  0.00           C
ATOM   1440  O   LEU A 678      36.670  56.520  64.670  1.00  0.00           O
ATOM   1441  N   TYR A 679      38.600  55.410  64.150  1.00  0.00           N
ATOM   1442  HN  TYR A 679      39.090  54.960  63.410  1.00  0.00           H
ATOM   1443  CA  TYR A 679      39.190  55.340  65.490  1.00  0.00           C
ATOM   1444  HA  TYR A 679      38.510  54.840  66.160  1.00  0.00           H
ATOM   1445  CB  TYR A 679      40.500  54.490  65.470  1.00  0.00           C
ATOM   1446  HB1 TYR A 679      41.160  54.880  64.660  1.00  0.00           H
ATOM   1447  HB2 TYR A 679      40.330  53.470  65.070  1.00  0.00           H
ATOM   1448  CG  TYR A 679      41.050  54.450  66.880  1.00  0.00           C
ATOM   1449  CD1 TYR A 679      40.480  53.590  67.760  1.00  0.00           C
ATOM   1450  HD1 TYR A 679      39.850  52.810  67.380  1.00  0.00           H
ATOM   1451  CE1 TYR A 679      40.930  53.420  69.050  1.00  0.00           C
ATOM   1452  HE1 TYR A 679      40.580  52.590  69.640  1.00  0.00           H
ATOM   1453  CZ  TYR A 679      41.950  54.270  69.520  1.00  0.00           C
ATOM   1454  OH  TYR A 679      42.480  54.230  70.860  1.00  0.00           O
ATOM   1455  HH  TYR A 679      43.300  54.740  70.890  1.00  0.00           H
ATOM   1456  CD2 TYR A 679      42.120  55.360  67.340  1.00  0.00           C
ATOM   1457  HD2 TYR A 679      42.530  56.080  66.670  1.00  0.00           H
ATOM   1458  CE2 TYR A 679      42.520  55.280  68.700  1.00  0.00           C
ATOM   1459  HE2 TYR A 679      43.330  55.890  69.060  1.00  0.00           H
ATOM   1460  C   TYR A 679      39.420  56.750  66.000  1.00  0.00           C
ATOM   1461  O   TYR A 679      38.920  57.030  67.060  1.00  0.00           O
ATOM   1462  N   LYS A 680      40.050  57.650  65.200  1.00  0.00           N
ATOM   1463  HN  LYS A 680      40.500  57.300  64.380  1.00  0.00           H
ATOM   1464  CA  LYS A 680      40.240  59.010  65.670  1.00  0.00           C
ATOM   1465  HA  LYS A 680      40.540  58.900  66.710  1.00  0.00           H
ATOM   1466  CB  LYS A 680      41.280  59.700  64.810  1.00  0.00           C
ATOM   1467  HB1 LYS A 680      41.360  60.760  65.130  1.00  0.00           H
ATOM   1468  HB2 LYS A 680      41.070  59.620  63.730  1.00  0.00           H
ATOM   1469  CG  LYS A 680      42.770  59.190  65.100  1.00  0.00           C
ATOM   1470  HG1 LYS A 680      43.380  59.510  64.230  1.00  0.00           H
ATOM   1471  HG2 LYS A 680      42.610  58.090  65.050  1.00  0.00           H
ATOM   1472  CD  LYS A 680      43.530  59.550  66.340  1.00  0.00           C
ATOM   1473  HD1 LYS A 680      42.890  59.440  67.250  1.00  0.00           H
ATOM   1474  HD2 LYS A 680      43.810  60.610  66.230  1.00  0.00           H
ATOM   1475  CE  LYS A 680      44.830  58.760  66.510  1.00  0.00           C
ATOM   1476  HE1 LYS A 680      45.460  58.890  65.590  1.00  0.00           H
ATOM   1477  HE2 LYS A 680      44.610  57.680  66.630  1.00  0.00           H
ATOM   1478  NZ  LYS A 680      45.630  59.170  67.700  1.00  0.00           N
ATOM   1479  HZ1 LYS A 680      46.390  58.500  67.930  1.00  0.00           H
ATOM   1480  HZ2 LYS A 680      45.080  59.000  68.560  1.00  0.00           H
ATOM   1481  HZ3 LYS A 680      46.110  60.090  67.660  1.00  0.00           H
ATOM   1482  C   LYS A 680      38.880  59.730  65.860  1.00  0.00           C
ATOM   1483  O   LYS A 680      38.680  60.430  66.860  1.00  0.00           O
ATOM   1484  N   PHE A 681      37.910  59.520  64.930  1.00  0.00           N
ATOM   1485  HN  PHE A 681      38.060  58.870  64.200  1.00  0.00           H
ATOM   1486  CA  PHE A 681      36.630  60.140  65.110  1.00  0.00           C
ATOM   1487  HA  PHE A 681      36.860  61.190  65.140  1.00  0.00           H
ATOM   1488  CB  PHE A 681      35.820  60.020  63.860  1.00  0.00           C
ATOM   1489  HB1 PHE A 681      35.560  58.950  63.690  1.00  0.00           H
ATOM   1490  HB2 PHE A 681      36.390  60.340  62.970  1.00  0.00           H
ATOM   1491  CG  PHE A 681      34.510  60.820  63.960  1.00  0.00           C
ATOM   1492  CD1 PHE A 681      33.300  60.430  64.650  1.00  0.00           C
ATOM   1493  HD1 PHE A 681      33.260  59.440  65.070  1.00  0.00           H
ATOM   1494  CE1 PHE A 681      32.270  61.340  64.760  1.00  0.00           C
ATOM   1495  HE1 PHE A 681      31.370  61.010  65.260  1.00  0.00           H
ATOM   1496  CZ  PHE A 681      32.330  62.550  64.000  1.00  0.00           C
ATOM   1497  HZ  PHE A 681      31.450  63.180  64.070  1.00  0.00           H
ATOM   1498  CD2 PHE A 681      34.550  62.040  63.300  1.00  0.00           C
ATOM   1499  HD2 PHE A 681      35.470  62.430  62.870  1.00  0.00           H
ATOM   1500  CE2 PHE A 681      33.420  62.940  63.230  1.00  0.00           C
ATOM   1501  HE2 PHE A 681      33.450  63.950  62.840  1.00  0.00           H
ATOM   1502  C   PHE A 681      35.940  59.710  66.440  1.00  0.00           C
ATOM   1503  O   PHE A 681      35.380  60.540  67.160  1.00  0.00           O
ATOM   1504  N   CYS A 682      36.020  58.420  66.800  1.00  0.00           N
ATOM   1505  HN  CYS A 682      36.660  57.850  66.290  1.00  0.00           H
ATOM   1506  CA  CYS A 682      35.630  57.920  68.090  1.00  0.00           C
ATOM   1507  HA  CYS A 682      34.590  58.240  68.180  1.00  0.00           H
ATOM   1508  CB  CYS A 682      35.780  56.370  68.130  1.00  0.00           C
ATOM   1509  HB1 CYS A 682      35.400  56.030  69.120  1.00  0.00           H
ATOM   1510  HB2 CYS A 682      36.820  55.980  68.030  1.00  0.00           H
ATOM   1511  SG  CYS A 682      34.740  55.550  66.870  1.00  0.00           S
ATOM   1512  HG1 CYS A 682      35.510  55.600  65.800  1.00  0.00           H
ATOM   1513  C   CYS A 682      36.440  58.540  69.250  1.00  0.00           C
ATOM   1514  O   CYS A 682      35.880  59.000  70.230  1.00  0.00           O
ATOM   1515  N   ARG A 683      37.820  58.690  69.160  1.00  0.00           N
ATOM   1516  HN  ARG A 683      38.250  58.240  68.400  1.00  0.00           H
ATOM   1517  CA  ARG A 683      38.600  59.390  70.240  1.00  0.00           C
ATOM   1518  HA  ARG A 683      38.300  58.930  71.180  1.00  0.00           H
ATOM   1519  CB  ARG A 683      40.090  59.050  70.110  1.00  0.00           C
ATOM   1520  HB1 ARG A 683      40.680  59.670  70.820  1.00  0.00           H
ATOM   1521  HB2 ARG A 683      40.450  59.340  69.100  1.00  0.00           H
ATOM   1522  CG  ARG A 683      40.560  57.570  70.120  1.00  0.00           C
ATOM   1523  HG1 ARG A 683      41.670  57.590  70.200  1.00  0.00           H
ATOM   1524  HG2 ARG A 683      40.240  57.140  69.150  1.00  0.00           H
ATOM   1525  CD  ARG A 683      39.940  56.630  71.230  1.00  0.00           C
ATOM   1526  HD1 ARG A 683      40.150  55.540  71.210  1.00  0.00           H
ATOM   1527  HD2 ARG A 683      38.830  56.760  71.150  1.00  0.00           H
ATOM   1528  NE  ARG A 683      40.400  57.210  72.530  1.00  0.00           N
ATOM   1529  HE  ARG A 683      41.380  57.230  72.720  1.00  0.00           H
ATOM   1530  CZ  ARG A 683      39.710  57.500  73.630  1.00  0.00           C
ATOM   1531  NH1 ARG A 683      40.260  58.170  74.610  1.00  0.00           N
ATOM   1532 HH11 ARG A 683      39.580  58.370  75.320  1.00  0.00           H
ATOM   1533 HH12 ARG A 683      40.920  58.790  74.170  1.00  0.00           H
ATOM   1534  NH2 ARG A 683      38.430  57.340  73.690  1.00  0.00           N
ATOM   1535 HH21 ARG A 683      37.990  56.740  73.020  1.00  0.00           H
ATOM   1536 HH22 ARG A 683      37.990  57.570  74.560  1.00  0.00           H
ATOM   1537  C   ARG A 683      38.380  60.850  70.330  1.00  0.00           C
ATOM   1538  O   ARG A 683      38.300  61.420  71.410  1.00  0.00           O
ATOM   1539  N   ASP A 684      38.250  61.550  69.210  1.00  0.00           N
ATOM   1540  HN  ASP A 684      38.410  61.040  68.360  1.00  0.00           H
ATOM   1541  CA  ASP A 684      37.870  62.950  69.210  1.00  0.00           C
ATOM   1542  HA  ASP A 684      38.630  63.500  69.730  1.00  0.00           H
ATOM   1543  CB  ASP A 684      37.900  63.450  67.740  1.00  0.00           C
ATOM   1544  HB1 ASP A 684      37.390  64.430  67.570  1.00  0.00           H
ATOM   1545  HB2 ASP A 684      37.570  62.730  66.970  1.00  0.00           H
ATOM   1546  CG  ASP A 684      39.350  63.630  67.350  1.00  0.00           C
ATOM   1547  OD1 ASP A 684      40.190  64.060  68.190  1.00  0.00           O
ATOM   1548  OD2 ASP A 684      39.670  63.370  66.170  1.00  0.00           O
ATOM   1549  C   ASP A 684      36.510  63.180  69.880  1.00  0.00           C
ATOM   1550  O   ASP A 684      36.370  64.120  70.630  1.00  0.00           O
ATOM   1551  N   TYR A 685      35.530  62.330  69.620  1.00  0.00           N
ATOM   1552  HN  TYR A 685      35.560  61.620  68.920  1.00  0.00           H
ATOM   1553  CA  TYR A 685      34.190  62.640  70.050  1.00  0.00           C
ATOM   1554  HA  TYR A 685      34.090  63.610  70.520  1.00  0.00           H
ATOM   1555  CB  TYR A 685      33.170  62.660  68.830  1.00  0.00           C
ATOM   1556  HB1 TYR A 685      32.110  62.780  69.150  1.00  0.00           H
ATOM   1557  HB2 TYR A 685      33.240  61.780  68.150  1.00  0.00           H
ATOM   1558  CG  TYR A 685      33.460  63.720  67.860  1.00  0.00           C
ATOM   1559  CD1 TYR A 685      34.260  63.590  66.740  1.00  0.00           C
ATOM   1560  HD1 TYR A 685      34.640  62.600  66.540  1.00  0.00           H
ATOM   1561  CE1 TYR A 685      34.720  64.680  65.950  1.00  0.00           C
ATOM   1562  HE1 TYR A 685      35.430  64.610  65.150  1.00  0.00           H
ATOM   1563  CZ  TYR A 685      34.270  65.990  66.330  1.00  0.00           C
ATOM   1564  OH  TYR A 685      34.700  67.080  65.590  1.00  0.00           O
ATOM   1565  HH  TYR A 685      34.350  67.930  65.920  1.00  0.00           H
ATOM   1566  CD2 TYR A 685      32.960  65.020  68.090  1.00  0.00           C
ATOM   1567  HD2 TYR A 685      32.400  65.210  68.990  1.00  0.00           H
ATOM   1568  CE2 TYR A 685      33.310  66.160  67.300  1.00  0.00           C
ATOM   1569  HE2 TYR A 685      32.980  67.120  67.660  1.00  0.00           H
ATOM   1570  C   TYR A 685      33.610  61.720  71.120  1.00  0.00           C
ATOM   1571  O   TYR A 685      32.480  61.910  71.580  1.00  0.00           O
ATOM   1572  N   GLN A 686      34.440  60.820  71.740  1.00  0.00           N
ATOM   1573  HN  GLN A 686      35.260  60.720  71.210  1.00  0.00           H
ATOM   1574  CA  GLN A 686      34.130  59.830  72.810  1.00  0.00           C
ATOM   1575  HA  GLN A 686      35.110  59.380  72.930  1.00  0.00           H
ATOM   1576  CB  GLN A 686      33.580  60.540  74.090  1.00  0.00           C
ATOM   1577  HB1 GLN A 686      33.620  59.880  74.990  1.00  0.00           H
ATOM   1578  HB2 GLN A 686      32.480  60.690  73.990  1.00  0.00           H
ATOM   1579  CG  GLN A 686      34.210  61.850  74.590  1.00  0.00           C
ATOM   1580  HG1 GLN A 686      33.640  62.180  75.480  1.00  0.00           H
ATOM   1581  HG2 GLN A 686      33.990  62.680  73.870  1.00  0.00           H
ATOM   1582  CD  GLN A 686      35.710  61.830  74.710  1.00  0.00           C
ATOM   1583  OE1 GLN A 686      36.230  60.840  75.230  1.00  0.00           O
ATOM   1584  NE2 GLN A 686      36.390  62.780  74.190  1.00  0.00           N
ATOM   1585 HE21 GLN A 686      37.390  62.730  74.270  1.00  0.00           H
ATOM   1586 HE22 GLN A 686      36.000  63.640  73.860  1.00  0.00           H
ATOM   1587  C   GLN A 686      33.240  58.720  72.380  1.00  0.00           C
ATOM   1588  O   GLN A 686      32.520  58.080  73.210  1.00  0.00           O
ATOM   1589  N   LEU A 687      33.200  58.400  71.090  1.00  0.00           N
ATOM   1590  HN  LEU A 687      33.970  58.650  70.520  1.00  0.00           H
ATOM   1591  CA  LEU A 687      32.280  57.410  70.590  1.00  0.00           C
ATOM   1592  HA  LEU A 687      31.370  57.560  71.130  1.00  0.00           H
ATOM   1593  CB  LEU A 687      31.940  57.620  69.120  1.00  0.00           C
ATOM   1594  HB1 LEU A 687      31.050  57.060  68.750  1.00  0.00           H
ATOM   1595  HB2 LEU A 687      32.680  57.090  68.480  1.00  0.00           H
ATOM   1596  CG  LEU A 687      31.730  59.080  68.720  1.00  0.00           C
ATOM   1597  HG  LEU A 687      32.770  59.490  68.710  1.00  0.00           H
ATOM   1598  CD1 LEU A 687      31.230  59.100  67.290  1.00  0.00           C
ATOM   1599 HD11 LEU A 687      30.200  58.670  67.180  1.00  0.00           H
ATOM   1600 HD12 LEU A 687      31.730  58.410  66.580  1.00  0.00           H
ATOM   1601 HD13 LEU A 687      31.160  60.160  66.960  1.00  0.00           H
ATOM   1602  CD2 LEU A 687      30.730  59.900  69.540  1.00  0.00           C
ATOM   1603 HD21 LEU A 687      30.730  60.970  69.250  1.00  0.00           H
ATOM   1604 HD22 LEU A 687      30.930  59.870  70.630  1.00  0.00           H
ATOM   1605 HD23 LEU A 687      29.710  59.600  69.220  1.00  0.00           H
ATOM   1606  C   LEU A 687      32.870  56.030  70.880  1.00  0.00           C
ATOM   1607  O   LEU A 687      34.050  55.850  71.070  1.00  0.00           O
ATOM   1608  N   SER A 688      32.010  54.980  70.850  1.00  0.00           N
ATOM   1609  HN  SER A 688      31.030  55.080  70.640  1.00  0.00           H
ATOM   1610  CA  SER A 688      32.460  53.530  71.100  1.00  0.00           C
ATOM   1611  HA  SER A 688      33.390  53.620  71.660  1.00  0.00           H
ATOM   1612  CB  SER A 688      31.420  52.710  71.860  1.00  0.00           C
ATOM   1613  HB1 SER A 688      31.710  51.640  71.900  1.00  0.00           H
ATOM   1614  HB2 SER A 688      30.470  52.880  71.300  1.00  0.00           H
ATOM   1615  OG  SER A 688      31.330  53.280  73.180  1.00  0.00           O
ATOM   1616  HG1 SER A 688      30.700  54.020  73.180  1.00  0.00           H
ATOM   1617  C   SER A 688      32.870  52.760  69.860  1.00  0.00           C
ATOM   1618  O   SER A 688      32.100  52.240  69.080  1.00  0.00           O
ATOM   1619  N   TYR A 689      34.200  52.690  69.620  1.00  0.00           N
ATOM   1620  HN  TYR A 689      34.800  53.140  70.280  1.00  0.00           H
ATOM   1621  CA  TYR A 689      34.790  52.060  68.470  1.00  0.00           C
ATOM   1622  HA  TYR A 689      34.590  52.620  67.570  1.00  0.00           H
ATOM   1623  CB  TYR A 689      36.400  52.230  68.450  1.00  0.00           C
ATOM   1624  HB1 TYR A 689      36.770  51.790  69.410  1.00  0.00           H
ATOM   1625  HB2 TYR A 689      36.760  53.280  68.350  1.00  0.00           H
ATOM   1626  CG  TYR A 689      37.060  51.460  67.330  1.00  0.00           C
ATOM   1627  CD1 TYR A 689      37.880  50.290  67.580  1.00  0.00           C
ATOM   1628  HD1 TYR A 689      38.050  49.900  68.570  1.00  0.00           H
ATOM   1629  CE1 TYR A 689      38.580  49.660  66.580  1.00  0.00           C
ATOM   1630  HE1 TYR A 689      39.300  48.890  66.840  1.00  0.00           H
ATOM   1631  CZ  TYR A 689      38.410  50.140  65.240  1.00  0.00           C
ATOM   1632  OH  TYR A 689      38.920  49.370  64.240  1.00  0.00           O
ATOM   1633  HH  TYR A 689      38.560  49.640  63.390  1.00  0.00           H
ATOM   1634  CD2 TYR A 689      36.870  51.850  66.010  1.00  0.00           C
ATOM   1635  HD2 TYR A 689      36.180  52.650  65.810  1.00  0.00           H
ATOM   1636  CE2 TYR A 689      37.420  51.070  64.980  1.00  0.00           C
ATOM   1637  HE2 TYR A 689      37.230  51.330  63.950  1.00  0.00           H
ATOM   1638  C   TYR A 689      34.310  50.680  68.030  1.00  0.00           C
ATOM   1639  O   TYR A 689      33.850  50.570  66.930  1.00  0.00           O
ATOM   1640  N   LEU A 690      34.400  49.630  68.890  1.00  0.00           N
ATOM   1641  HN  LEU A 690      34.840  49.840  69.750  1.00  0.00           H
ATOM   1642  CA  LEU A 690      34.160  48.250  68.600  1.00  0.00           C
ATOM   1643  HA  LEU A 690      34.790  48.000  67.750  1.00  0.00           H
ATOM   1644  CB  LEU A 690      34.620  47.300  69.820  1.00  0.00           C
ATOM   1645  HB1 LEU A 690      34.350  46.240  69.640  1.00  0.00           H
ATOM   1646  HB2 LEU A 690      34.190  47.560  70.800  1.00  0.00           H
ATOM   1647  CG  LEU A 690      36.160  47.210  70.020  1.00  0.00           C
ATOM   1648  HG  LEU A 690      36.470  48.200  70.420  1.00  0.00           H
ATOM   1649  CD1 LEU A 690      36.500  46.270  71.160  1.00  0.00           C
ATOM   1650 HD11 LEU A 690      37.580  45.970  71.200  1.00  0.00           H
ATOM   1651 HD12 LEU A 690      36.110  45.260  70.920  1.00  0.00           H
ATOM   1652 HD13 LEU A 690      36.170  46.630  72.160  1.00  0.00           H
ATOM   1653  CD2 LEU A 690      36.990  46.870  68.820  1.00  0.00           C
ATOM   1654 HD21 LEU A 690      36.630  45.880  68.470  1.00  0.00           H
ATOM   1655 HD22 LEU A 690      38.020  46.760  69.230  1.00  0.00           H
ATOM   1656 HD23 LEU A 690      36.810  47.690  68.070  1.00  0.00           H
ATOM   1657  C   LEU A 690      32.660  48.000  68.220  1.00  0.00           C
ATOM   1658  O   LEU A 690      32.280  47.280  67.300  1.00  0.00           O
ATOM   1659  N   SER A 691      31.810  48.730  68.980  1.00  0.00           N
ATOM   1660  HN  SER A 691      32.160  49.310  69.720  1.00  0.00           H
ATOM   1661  CA  SER A 691      30.410  48.930  68.770  1.00  0.00           C
ATOM   1662  HA  SER A 691      29.910  48.000  68.610  1.00  0.00           H
ATOM   1663  CB  SER A 691      29.890  49.580  70.090  1.00  0.00           C
ATOM   1664  HB1 SER A 691      30.620  50.390  70.350  1.00  0.00           H
ATOM   1665  HB2 SER A 691      30.020  48.850  70.910  1.00  0.00           H
ATOM   1666  OG  SER A 691      28.530  49.970  70.010  1.00  0.00           O
ATOM   1667  HG1 SER A 691      28.130  49.120  69.850  1.00  0.00           H
ATOM   1668  C   SER A 691      29.980  49.630  67.470  1.00  0.00           C
ATOM   1669  O   SER A 691      29.110  49.140  66.770  1.00  0.00           O
ATOM   1670  N   LEU A 692      30.650  50.740  67.120  1.00  0.00           N
ATOM   1671  HN  LEU A 692      31.260  51.270  67.710  1.00  0.00           H
ATOM   1672  CA  LEU A 692      30.400  51.470  65.960  1.00  0.00           C
ATOM   1673  HA  LEU A 692      29.340  51.550  65.800  1.00  0.00           H
ATOM   1674  CB  LEU A 692      31.040  52.870  66.160  1.00  0.00           C
ATOM   1675  HB1 LEU A 692      32.050  52.780  66.620  1.00  0.00           H
ATOM   1676  HB2 LEU A 692      30.400  53.350  66.930  1.00  0.00           H
ATOM   1677  CG  LEU A 692      30.980  53.750  64.910  1.00  0.00           C
ATOM   1678  HG  LEU A 692      31.800  53.400  64.240  1.00  0.00           H
ATOM   1679  CD1 LEU A 692      29.600  53.650  64.230  1.00  0.00           C
ATOM   1680 HD11 LEU A 692      28.800  53.490  64.980  1.00  0.00           H
ATOM   1681 HD12 LEU A 692      29.580  52.900  63.420  1.00  0.00           H
ATOM   1682 HD13 LEU A 692      29.380  54.590  63.660  1.00  0.00           H
ATOM   1683  CD2 LEU A 692      31.240  55.180  65.240  1.00  0.00           C
ATOM   1684 HD21 LEU A 692      31.190  55.830  64.340  1.00  0.00           H
ATOM   1685 HD22 LEU A 692      32.260  55.300  65.670  1.00  0.00           H
ATOM   1686 HD23 LEU A 692      30.560  55.710  65.940  1.00  0.00           H
ATOM   1687  C   LEU A 692      30.930  50.750  64.760  1.00  0.00           C
ATOM   1688  O   LEU A 692      30.310  50.500  63.730  1.00  0.00           O
ATOM   1689  N   ARG A 693      32.200  50.260  64.870  1.00  0.00           N
ATOM   1690  HN  ARG A 693      32.710  50.300  65.740  1.00  0.00           H
ATOM   1691  CA  ARG A 693      32.950  49.600  63.850  1.00  0.00           C
ATOM   1692  HA  ARG A 693      33.050  50.330  63.060  1.00  0.00           H
ATOM   1693  CB  ARG A 693      34.310  49.170  64.350  1.00  0.00           C
ATOM   1694  HB1 ARG A 693      34.220  48.480  65.220  1.00  0.00           H
ATOM   1695  HB2 ARG A 693      34.810  50.080  64.760  1.00  0.00           H
ATOM   1696  CG  ARG A 693      35.380  48.730  63.360  1.00  0.00           C
ATOM   1697  HG1 ARG A 693      36.320  48.660  63.960  1.00  0.00           H
ATOM   1698  HG2 ARG A 693      35.580  49.470  62.570  1.00  0.00           H
ATOM   1699  CD  ARG A 693      35.290  47.280  62.800  1.00  0.00           C
ATOM   1700  HD1 ARG A 693      34.350  47.160  62.210  1.00  0.00           H
ATOM   1701  HD2 ARG A 693      35.460  46.580  63.650  1.00  0.00           H
ATOM   1702  NE  ARG A 693      36.560  47.030  61.970  1.00  0.00           N
ATOM   1703  HE  ARG A 693      37.160  47.790  61.750  1.00  0.00           H
ATOM   1704  CZ  ARG A 693      36.990  45.830  61.550  1.00  0.00           C
ATOM   1705  NH1 ARG A 693      36.320  44.790  61.750  1.00  0.00           N
ATOM   1706 HH11 ARG A 693      35.600  44.910  62.440  1.00  0.00           H
ATOM   1707 HH12 ARG A 693      36.660  43.940  61.360  1.00  0.00           H
ATOM   1708  NH2 ARG A 693      38.140  45.650  60.980  1.00  0.00           N
ATOM   1709 HH21 ARG A 693      38.670  46.440  60.650  1.00  0.00           H
ATOM   1710 HH22 ARG A 693      38.280  44.700  60.700  1.00  0.00           H
ATOM   1711  C   ARG A 693      32.180  48.380  63.320  1.00  0.00           C
ATOM   1712  O   ARG A 693      32.030  48.230  62.140  1.00  0.00           O
ATOM   1713  N   THR A 694      31.590  47.590  64.240  1.00  0.00           N
ATOM   1714  HN  THR A 694      31.870  47.770  65.190  1.00  0.00           H
ATOM   1715  CA  THR A 694      30.700  46.470  63.990  1.00  0.00           C
ATOM   1716  HA  THR A 694      31.220  45.790  63.340  1.00  0.00           H
ATOM   1717  CB  THR A 694      30.390  45.720  65.340  1.00  0.00           C
ATOM   1718  HB  THR A 694      29.970  46.410  66.090  1.00  0.00           H
ATOM   1719  OG1 THR A 694      31.630  45.300  65.880  1.00  0.00           O
ATOM   1720  HG1 THR A 694      32.040  46.040  66.340  1.00  0.00           H
ATOM   1721  CG2 THR A 694      29.600  44.420  65.090  1.00  0.00           C
ATOM   1722 HG21 THR A 694      28.610  44.540  64.610  1.00  0.00           H
ATOM   1723 HG22 THR A 694      29.580  43.740  65.970  1.00  0.00           H
ATOM   1724 HG23 THR A 694      30.160  43.840  64.330  1.00  0.00           H
ATOM   1725  C   THR A 694      29.340  46.840  63.330  1.00  0.00           C
ATOM   1726  O   THR A 694      28.960  46.230  62.280  1.00  0.00           O
ATOM   1727  N   SER A 695      28.740  48.030  63.710  1.00  0.00           N
ATOM   1728  HN  SER A 695      29.230  48.590  64.360  1.00  0.00           H
ATOM   1729  CA  SER A 695      27.560  48.690  63.000  1.00  0.00           C
ATOM   1730  HA  SER A 695      26.810  47.910  62.970  1.00  0.00           H
ATOM   1731  CB  SER A 695      27.100  49.950  63.700  1.00  0.00           C
ATOM   1732  HB1 SER A 695      27.780  50.820  63.750  1.00  0.00           H
ATOM   1733  HB2 SER A 695      26.960  49.650  64.770  1.00  0.00           H
ATOM   1734  OG  SER A 695      25.850  50.430  63.220  1.00  0.00           O
ATOM   1735  HG1 SER A 695      25.570  51.240  63.690  1.00  0.00           H
ATOM   1736  C   SER A 695      27.860  49.030  61.610  1.00  0.00           C
ATOM   1737  O   SER A 695      27.130  48.680  60.690  1.00  0.00           O
ATOM   1738  N   ILE A 696      29.010  49.770  61.400  1.00  0.00           N
ATOM   1739  HN  ILE A 696      29.590  50.000  62.160  1.00  0.00           H
ATOM   1740  CA  ILE A 696      29.510  50.150  60.050  1.00  0.00           C
ATOM   1741  HA  ILE A 696      28.790  50.750  59.520  1.00  0.00           H
ATOM   1742  CB  ILE A 696      30.760  51.150  60.140  1.00  0.00           C
ATOM   1743  HB  ILE A 696      31.450  50.820  60.950  1.00  0.00           H
ATOM   1744  CG2 ILE A 696      31.640  51.130  58.870  1.00  0.00           C
ATOM   1745 HG21 ILE A 696      31.920  50.090  58.640  1.00  0.00           H
ATOM   1746 HG22 ILE A 696      32.610  51.660  58.990  1.00  0.00           H
ATOM   1747 HG23 ILE A 696      31.100  51.530  57.990  1.00  0.00           H
ATOM   1748  CG1 ILE A 696      30.130  52.510  60.430  1.00  0.00           C
ATOM   1749 HG11 ILE A 696      29.240  52.380  61.080  1.00  0.00           H
ATOM   1750 HG12 ILE A 696      29.670  52.860  59.470  1.00  0.00           H
ATOM   1751  CD  ILE A 696      31.090  53.540  60.980  1.00  0.00           C
ATOM   1752  HD1 ILE A 696      31.220  53.170  62.020  1.00  0.00           H
ATOM   1753  HD2 ILE A 696      30.600  54.530  61.020  1.00  0.00           H
ATOM   1754  HD3 ILE A 696      32.010  53.480  60.370  1.00  0.00           H
ATOM   1755  C   ILE A 696      29.790  48.930  59.160  1.00  0.00           C
ATOM   1756  O   ILE A 696      29.400  48.990  57.970  1.00  0.00           O
ATOM   1757  N   GLY A 697      30.310  47.870  59.720  1.00  0.00           N
ATOM   1758  HN  GLY A 697      30.470  48.030  60.690  1.00  0.00           H
ATOM   1759  CA  GLY A 697      30.670  46.670  59.100  1.00  0.00           C
ATOM   1760  HA1 GLY A 697      31.190  46.030  59.780  1.00  0.00           H
ATOM   1761  HA2 GLY A 697      31.320  46.800  58.260  1.00  0.00           H
ATOM   1762  C   GLY A 697      29.380  45.920  58.440  1.00  0.00           C
ATOM   1763  O   GLY A 697      29.380  45.610  57.240  1.00  0.00           O
ATOM   1764  N   LEU A 698      28.320  45.690  59.250  1.00  0.00           N
ATOM   1765  HN  LEU A 698      28.540  45.810  60.220  1.00  0.00           H
ATOM   1766  CA  LEU A 698      27.030  45.110  58.760  1.00  0.00           C
ATOM   1767  HA  LEU A 698      27.220  44.130  58.320  1.00  0.00           H
ATOM   1768  CB  LEU A 698      26.060  44.830  59.960  1.00  0.00           C
ATOM   1769  HB1 LEU A 698      24.980  44.740  59.720  1.00  0.00           H
ATOM   1770  HB2 LEU A 698      26.150  45.700  60.660  1.00  0.00           H
ATOM   1771  CG  LEU A 698      26.450  43.570  60.790  1.00  0.00           C
ATOM   1772  HG  LEU A 698      27.560  43.600  60.710  1.00  0.00           H
ATOM   1773  CD1 LEU A 698      25.950  43.570  62.230  1.00  0.00           C
ATOM   1774 HD11 LEU A 698      24.860  43.400  62.260  1.00  0.00           H
ATOM   1775 HD12 LEU A 698      26.130  44.620  62.560  1.00  0.00           H
ATOM   1776 HD13 LEU A 698      26.540  43.000  62.970  1.00  0.00           H
ATOM   1777  CD2 LEU A 698      26.160  42.200  60.120  1.00  0.00           C
ATOM   1778 HD21 LEU A 698      25.090  42.240  59.810  1.00  0.00           H
ATOM   1779 HD22 LEU A 698      26.430  41.430  60.870  1.00  0.00           H
ATOM   1780 HD23 LEU A 698      26.760  42.030  59.200  1.00  0.00           H
ATOM   1781  C   LEU A 698      26.290  45.930  57.670  1.00  0.00           C
ATOM   1782  O   LEU A 698      25.800  45.500  56.630  1.00  0.00           O
ATOM   1783  N   TRP A 699      26.210  47.230  57.960  1.00  0.00           N
ATOM   1784  HN  TRP A 699      26.510  47.470  58.880  1.00  0.00           H
ATOM   1785  CA  TRP A 699      25.730  48.280  57.030  1.00  0.00           C
ATOM   1786  HA  TRP A 699      24.710  47.990  56.840  1.00  0.00           H
ATOM   1787  CB  TRP A 699      25.630  49.750  57.550  1.00  0.00           C
ATOM   1788  HB1 TRP A 699      25.670  50.470  56.700  1.00  0.00           H
ATOM   1789  HB2 TRP A 699      26.580  49.890  58.110  1.00  0.00           H
ATOM   1790  CG  TRP A 699      24.360  50.120  58.310  1.00  0.00           C
ATOM   1791  CD1 TRP A 699      24.390  50.450  59.620  1.00  0.00           C
ATOM   1792  HD1 TRP A 699      25.340  50.460  60.150  1.00  0.00           H
ATOM   1793  NE1 TRP A 699      23.200  51.070  59.990  1.00  0.00           N
ATOM   1794  HE1 TRP A 699      22.930  51.550  60.800  1.00  0.00           H
ATOM   1795  CE2 TRP A 699      22.270  50.940  58.930  1.00  0.00           C
ATOM   1796  CD2 TRP A 699      23.000  50.450  57.860  1.00  0.00           C
ATOM   1797  CE3 TRP A 699      22.450  50.210  56.660  1.00  0.00           C
ATOM   1798  HE3 TRP A 699      23.060  49.750  55.920  1.00  0.00           H
ATOM   1799  CZ3 TRP A 699      21.110  50.620  56.480  1.00  0.00           C
ATOM   1800  HZ3 TRP A 699      20.590  50.530  55.540  1.00  0.00           H
ATOM   1801  CZ2 TRP A 699      20.970  51.370  58.830  1.00  0.00           C
ATOM   1802  HZ2 TRP A 699      20.370  51.840  59.610  1.00  0.00           H
ATOM   1803  CH2 TRP A 699      20.400  51.210  57.580  1.00  0.00           C
ATOM   1804  HH2 TRP A 699      19.410  51.620  57.420  1.00  0.00           H
ATOM   1805  C   TRP A 699      26.470  48.310  55.660  1.00  0.00           C
ATOM   1806  O   TRP A 699      25.860  48.280  54.560  1.00  0.00           O
ATOM   1807  N   THR A 700      27.790  48.280  55.650  1.00  0.00           N
ATOM   1808  HN  THR A 700      28.300  48.480  56.490  1.00  0.00           H
ATOM   1809  CA  THR A 700      28.690  48.220  54.510  1.00  0.00           C
ATOM   1810  HA  THR A 700      28.460  49.030  53.830  1.00  0.00           H
ATOM   1811  CB  THR A 700      30.160  48.430  54.960  1.00  0.00           C
ATOM   1812  HB  THR A 700      30.490  47.620  55.630  1.00  0.00           H
ATOM   1813  OG1 THR A 700      30.320  49.730  55.520  1.00  0.00           O
ATOM   1814  HG1 THR A 700      30.070  49.710  56.450  1.00  0.00           H
ATOM   1815  CG2 THR A 700      31.080  48.380  53.730  1.00  0.00           C
ATOM   1816 HG21 THR A 700      31.190  47.360  53.310  1.00  0.00           H
ATOM   1817 HG22 THR A 700      32.080  48.830  53.890  1.00  0.00           H
ATOM   1818 HG23 THR A 700      30.570  48.970  52.930  1.00  0.00           H
ATOM   1819  C   THR A 700      28.480  46.990  53.760  1.00  0.00           C
ATOM   1820  O   THR A 700      28.480  46.950  52.510  1.00  0.00           O
ATOM   1821  N   SER A 701      28.200  45.880  54.480  1.00  0.00           N
ATOM   1822  HN  SER A 701      28.380  45.930  55.460  1.00  0.00           H
ATOM   1823  CA  SER A 701      27.960  44.590  53.860  1.00  0.00           C
ATOM   1824  HA  SER A 701      28.830  44.410  53.240  1.00  0.00           H
ATOM   1825  CB  SER A 701      27.960  43.540  54.960  1.00  0.00           C
ATOM   1826  HB1 SER A 701      27.210  43.840  55.720  1.00  0.00           H
ATOM   1827  HB2 SER A 701      28.860  43.710  55.580  1.00  0.00           H
ATOM   1828  OG  SER A 701      27.700  42.190  54.520  1.00  0.00           O
ATOM   1829  HG1 SER A 701      28.390  42.160  53.860  1.00  0.00           H
ATOM   1830  C   SER A 701      26.650  44.610  52.990  1.00  0.00           C
ATOM   1831  O   SER A 701      26.540  44.160  51.840  1.00  0.00           O
ATOM   1832  N   PHE A 702      25.510  45.140  53.560  1.00  0.00           N
ATOM   1833  HN  PHE A 702      25.490  45.340  54.540  1.00  0.00           H
ATOM   1834  CA  PHE A 702      24.250  45.260  52.780  1.00  0.00           C
ATOM   1835  HA  PHE A 702      23.990  44.280  52.430  1.00  0.00           H
ATOM   1836  CB  PHE A 702      23.300  45.880  53.880  1.00  0.00           C
ATOM   1837  HB1 PHE A 702      23.830  46.810  54.180  1.00  0.00           H
ATOM   1838  HB2 PHE A 702      23.320  45.190  54.770  1.00  0.00           H
ATOM   1839  CG  PHE A 702      21.840  46.260  53.580  1.00  0.00           C
ATOM   1840  CD1 PHE A 702      20.950  45.400  52.880  1.00  0.00           C
ATOM   1841  HD1 PHE A 702      21.420  44.480  52.550  1.00  0.00           H
ATOM   1842  CE1 PHE A 702      19.550  45.580  52.950  1.00  0.00           C
ATOM   1843  HE1 PHE A 702      18.940  44.920  52.350  1.00  0.00           H
ATOM   1844  CZ  PHE A 702      19.010  46.670  53.560  1.00  0.00           C
ATOM   1845  HZ  PHE A 702      17.940  46.840  53.560  1.00  0.00           H
ATOM   1846  CD2 PHE A 702      21.220  47.430  54.120  1.00  0.00           C
ATOM   1847  HD2 PHE A 702      21.930  48.070  54.640  1.00  0.00           H
ATOM   1848  CE2 PHE A 702      19.860  47.660  54.160  1.00  0.00           C
ATOM   1849  HE2 PHE A 702      19.460  48.500  54.710  1.00  0.00           H
ATOM   1850  C   PHE A 702      24.370  46.120  51.550  1.00  0.00           C
ATOM   1851  O   PHE A 702      24.010  45.690  50.490  1.00  0.00           O
ATOM   1852  N   LEU A 703      25.010  47.250  51.750  1.00  0.00           N
ATOM   1853  HN  LEU A 703      25.090  47.440  52.730  1.00  0.00           H
ATOM   1854  CA  LEU A 703      25.280  48.240  50.730  1.00  0.00           C
ATOM   1855  HA  LEU A 703      24.310  48.550  50.370  1.00  0.00           H
ATOM   1856  CB  LEU A 703      25.960  49.560  51.330  1.00  0.00           C
ATOM   1857  HB1 LEU A 703      26.150  50.180  50.430  1.00  0.00           H
ATOM   1858  HB2 LEU A 703      26.830  49.240  51.940  1.00  0.00           H
ATOM   1859  CG  LEU A 703      25.080  50.420  52.340  1.00  0.00           C
ATOM   1860  HG  LEU A 703      24.780  49.630  53.070  1.00  0.00           H
ATOM   1861  CD1 LEU A 703      25.880  51.420  53.170  1.00  0.00           C
ATOM   1862 HD11 LEU A 703      25.310  52.170  53.780  1.00  0.00           H
ATOM   1863 HD12 LEU A 703      26.360  52.070  52.400  1.00  0.00           H
ATOM   1864 HD13 LEU A 703      26.750  51.050  53.740  1.00  0.00           H
ATOM   1865  CD2 LEU A 703      23.860  51.160  51.650  1.00  0.00           C
ATOM   1866 HD21 LEU A 703      23.210  50.510  51.040  1.00  0.00           H
ATOM   1867 HD22 LEU A 703      24.190  51.990  50.990  1.00  0.00           H
ATOM   1868 HD23 LEU A 703      23.200  51.560  52.450  1.00  0.00           H
ATOM   1869  C   LEU A 703      26.060  47.730  49.520  1.00  0.00           C
ATOM   1870  O   LEU A 703      25.730  47.940  48.370  1.00  0.00           O
ATOM   1871  N   CYS A 704      27.200  47.000  49.830  1.00  0.00           N
ATOM   1872  HN  CYS A 704      27.440  46.930  50.800  1.00  0.00           H
ATOM   1873  CA  CYS A 704      28.070  46.510  48.740  1.00  0.00           C
ATOM   1874  HA  CYS A 704      28.220  47.250  47.970  1.00  0.00           H
ATOM   1875  CB  CYS A 704      29.430  45.780  49.180  1.00  0.00           C
ATOM   1876  HB1 CYS A 704      30.000  45.330  48.340  1.00  0.00           H
ATOM   1877  HB2 CYS A 704      29.200  45.010  49.940  1.00  0.00           H
ATOM   1878  SG  CYS A 704      30.400  47.110  49.880  1.00  0.00           S
ATOM   1879  HG1 CYS A 704      29.590  47.440  50.880  1.00  0.00           H
ATOM   1880  C   CYS A 704      27.370  45.410  47.940  1.00  0.00           C
ATOM   1881  O   CYS A 704      27.470  45.470  46.690  1.00  0.00           O
ATOM   1882  N   ILE A 705      26.580  44.480  48.510  1.00  0.00           N
ATOM   1883  HN  ILE A 705      26.690  44.510  49.500  1.00  0.00           H
ATOM   1884  CA  ILE A 705      25.600  43.640  47.910  1.00  0.00           C
ATOM   1885  HA  ILE A 705      26.050  42.980  47.170  1.00  0.00           H
ATOM   1886  CB  ILE A 705      25.150  42.610  48.990  1.00  0.00           C
ATOM   1887  HB  ILE A 705      24.640  43.140  49.820  1.00  0.00           H
ATOM   1888  CG2 ILE A 705      24.030  41.650  48.320  1.00  0.00           C
ATOM   1889 HG21 ILE A 705      23.830  40.790  48.990  1.00  0.00           H
ATOM   1890 HG22 ILE A 705      24.410  41.360  47.310  1.00  0.00           H
ATOM   1891 HG23 ILE A 705      23.030  42.080  48.140  1.00  0.00           H
ATOM   1892  CG1 ILE A 705      26.370  41.840  49.560  1.00  0.00           C
ATOM   1893 HG11 ILE A 705      27.200  42.540  49.780  1.00  0.00           H
ATOM   1894 HG12 ILE A 705      26.680  41.020  48.890  1.00  0.00           H
ATOM   1895  CD  ILE A 705      26.080  41.180  50.970  1.00  0.00           C
ATOM   1896  HD1 ILE A 705      26.970  40.990  51.620  1.00  0.00           H
ATOM   1897  HD2 ILE A 705      25.560  40.230  50.720  1.00  0.00           H
ATOM   1898  HD3 ILE A 705      25.560  41.820  51.690  1.00  0.00           H
ATOM   1899  C   ILE A 705      24.410  44.350  47.180  1.00  0.00           C
ATOM   1900  O   ILE A 705      23.920  43.840  46.220  1.00  0.00           O
ATOM   1901  N   VAL A 706      24.070  45.520  47.690  1.00  0.00           N
ATOM   1902  HN  VAL A 706      24.340  45.740  48.620  1.00  0.00           H
ATOM   1903  CA  VAL A 706      22.970  46.290  47.020  1.00  0.00           C
ATOM   1904  HA  VAL A 706      22.240  45.610  46.620  1.00  0.00           H
ATOM   1905  CB  VAL A 706      22.340  47.280  47.960  1.00  0.00           C
ATOM   1906  HB  VAL A 706      23.090  47.740  48.650  1.00  0.00           H
ATOM   1907  CG1 VAL A 706      21.490  48.440  47.280  1.00  0.00           C
ATOM   1908 HG11 VAL A 706      20.810  48.910  48.020  1.00  0.00           H
ATOM   1909 HG12 VAL A 706      20.800  48.090  46.480  1.00  0.00           H
ATOM   1910 HG13 VAL A 706      22.290  49.130  46.930  1.00  0.00           H
ATOM   1911  CG2 VAL A 706      21.390  46.350  48.780  1.00  0.00           C
ATOM   1912 HG21 VAL A 706      20.550  46.020  48.140  1.00  0.00           H
ATOM   1913 HG22 VAL A 706      21.080  46.990  49.630  1.00  0.00           H
ATOM   1914 HG23 VAL A 706      21.860  45.400  49.120  1.00  0.00           H
ATOM   1915  C   VAL A 706      23.390  46.920  45.800  1.00  0.00           C
ATOM   1916  O   VAL A 706      22.780  46.870  44.710  1.00  0.00           O
ATOM   1917  N   LEU A 707      24.630  47.570  45.920  1.00  0.00           N
ATOM   1918  HN  LEU A 707      25.190  47.520  46.740  1.00  0.00           H
ATOM   1919  CA  LEU A 707      25.250  48.340  44.870  1.00  0.00           C
ATOM   1920  HA  LEU A 707      24.610  49.160  44.620  1.00  0.00           H
ATOM   1921  CB  LEU A 707      26.600  48.950  45.300  1.00  0.00           C
ATOM   1922  HB1 LEU A 707      27.230  48.140  45.710  1.00  0.00           H
ATOM   1923  HB2 LEU A 707      26.460  49.660  46.160  1.00  0.00           H
ATOM   1924  CG  LEU A 707      27.300  49.770  44.160  1.00  0.00           C
ATOM   1925  HG  LEU A 707      27.540  49.080  43.320  1.00  0.00           H
ATOM   1926  CD1 LEU A 707      26.400  50.860  43.580  1.00  0.00           C
ATOM   1927 HD11 LEU A 707      25.410  50.460  43.270  1.00  0.00           H
ATOM   1928 HD12 LEU A 707      26.880  51.270  42.680  1.00  0.00           H
ATOM   1929 HD13 LEU A 707      26.170  51.670  44.310  1.00  0.00           H
ATOM   1930  CD2 LEU A 707      28.610  50.450  44.580  1.00  0.00           C
ATOM   1931 HD21 LEU A 707      29.210  50.740  43.700  1.00  0.00           H
ATOM   1932 HD22 LEU A 707      29.210  49.800  45.250  1.00  0.00           H
ATOM   1933 HD23 LEU A 707      28.500  51.350  45.230  1.00  0.00           H
ATOM   1934  C   LEU A 707      25.530  47.390  43.680  1.00  0.00           C
ATOM   1935  O   LEU A 707      25.490  47.740  42.510  1.00  0.00           O
ATOM   1936  N   VAL A 708      25.860  46.120  44.000  1.00  0.00           N
ATOM   1937  HN  VAL A 708      26.030  45.930  44.960  1.00  0.00           H
ATOM   1938  CA  VAL A 708      26.110  45.100  43.020  1.00  0.00           C
ATOM   1939  HA  VAL A 708      26.880  45.560  42.420  1.00  0.00           H
ATOM   1940  CB  VAL A 708      26.690  43.790  43.640  1.00  0.00           C
ATOM   1941  HB  VAL A 708      26.100  43.540  44.540  1.00  0.00           H
ATOM   1942  CG1 VAL A 708      26.650  42.670  42.640  1.00  0.00           C
ATOM   1943 HG11 VAL A 708      27.380  41.840  42.800  1.00  0.00           H
ATOM   1944 HG12 VAL A 708      27.150  43.010  41.710  1.00  0.00           H
ATOM   1945 HG13 VAL A 708      25.640  42.280  42.380  1.00  0.00           H
ATOM   1946  CG2 VAL A 708      28.270  43.910  43.990  1.00  0.00           C
ATOM   1947 HG21 VAL A 708      28.570  44.650  44.760  1.00  0.00           H
ATOM   1948 HG22 VAL A 708      28.830  44.330  43.120  1.00  0.00           H
ATOM   1949 HG23 VAL A 708      28.700  42.930  44.250  1.00  0.00           H
ATOM   1950  C   VAL A 708      24.850  44.750  42.190  1.00  0.00           C
ATOM   1951  O   VAL A 708      24.840  44.740  40.970  1.00  0.00           O
ATOM   1952  N   ALA A 709      23.690  44.600  42.850  1.00  0.00           N
ATOM   1953  HN  ALA A 709      23.650  44.600  43.840  1.00  0.00           H
ATOM   1954  CA  ALA A 709      22.460  44.490  42.130  1.00  0.00           C
ATOM   1955  HA  ALA A 709      22.560  43.680  41.440  1.00  0.00           H
ATOM   1956  CB  ALA A 709      21.340  44.230  43.170  1.00  0.00           C
ATOM   1957  HB1 ALA A 709      21.110  45.110  43.810  1.00  0.00           H
ATOM   1958  HB2 ALA A 709      21.760  43.370  43.750  1.00  0.00           H
ATOM   1959  HB3 ALA A 709      20.420  43.940  42.600  1.00  0.00           H
ATOM   1960  C   ALA A 709      22.110  45.780  41.320  1.00  0.00           C
ATOM   1961  O   ALA A 709      21.750  45.770  40.100  1.00  0.00           O
ATOM   1962  N   THR A 710      22.250  46.970  41.980  1.00  0.00           N
ATOM   1963  HN  THR A 710      22.470  47.030  42.950  1.00  0.00           H
ATOM   1964  CA  THR A 710      22.000  48.340  41.380  1.00  0.00           C
ATOM   1965  HA  THR A 710      20.960  48.490  41.150  1.00  0.00           H
ATOM   1966  CB  THR A 710      22.360  49.370  42.460  1.00  0.00           C
ATOM   1967  HB  THR A 710      23.460  49.400  42.630  1.00  0.00           H
ATOM   1968  OG1 THR A 710      21.540  49.200  43.650  1.00  0.00           O
ATOM   1969  HG1 THR A 710      21.550  48.280  43.930  1.00  0.00           H
ATOM   1970  CG2 THR A 710      21.970  50.820  42.060  1.00  0.00           C
ATOM   1971 HG21 THR A 710      22.040  51.540  42.900  1.00  0.00           H
ATOM   1972 HG22 THR A 710      20.890  50.790  41.800  1.00  0.00           H
ATOM   1973 HG23 THR A 710      22.470  51.250  41.180  1.00  0.00           H
ATOM   1974  C   THR A 710      22.820  48.700  40.120  1.00  0.00           C
ATOM   1975  O   THR A 710      22.280  49.350  39.230  1.00  0.00           O
ATOM   1976  N   ASP A 711      24.140  48.250  40.070  1.00  0.00           N
ATOM   1977  HN  ASP A 711      24.420  47.560  40.730  1.00  0.00           H
ATOM   1978  CA  ASP A 711      25.020  48.590  38.940  1.00  0.00           C
ATOM   1979  HA  ASP A 711      25.670  47.730  38.880  1.00  0.00           H
ATOM   1980  CB  ASP A 711      24.420  48.690  37.500  1.00  0.00           C
ATOM   1981  HB1 ASP A 711      24.020  49.720  37.390  1.00  0.00           H
ATOM   1982  HB2 ASP A 711      23.560  48.010  37.350  1.00  0.00           H
ATOM   1983  CG  ASP A 711      25.450  48.580  36.420  1.00  0.00           C
ATOM   1984  OD1 ASP A 711      26.640  48.160  36.670  1.00  0.00           O
ATOM   1985  OD2 ASP A 711      25.070  48.960  35.250  1.00  0.00           O
ATOM   1986  C   ASP A 711      26.000  49.710  39.260  1.00  0.00           C
ATOM   1987  O   ASP A 711      25.650  50.790  39.720  1.00  0.00           O
ATOM   1988  N   ALA A 712      27.290  49.370  39.150  1.00  0.00           N
ATOM   1989  HN  ALA A 712      27.410  48.420  38.870  1.00  0.00           H
ATOM   1990  CA  ALA A 712      28.360  50.310  39.460  1.00  0.00           C
ATOM   1991  HA  ALA A 712      27.920  51.150  39.980  1.00  0.00           H
ATOM   1992  CB  ALA A 712      29.430  49.550  40.230  1.00  0.00           C
ATOM   1993  HB1 ALA A 712      28.950  49.270  41.200  1.00  0.00           H
ATOM   1994  HB2 ALA A 712      30.310  50.160  40.510  1.00  0.00           H
ATOM   1995  HB3 ALA A 712      29.760  48.630  39.690  1.00  0.00           H
ATOM   1996  C   ALA A 712      29.010  50.740  38.170  1.00  0.00           C
ATOM   1997  O   ALA A 712      29.890  51.590  38.200  1.00  0.00           O
ATOM   1998  N   SER A 713      28.570  50.260  37.050  1.00  0.00           N
ATOM   1999  HN  SER A 713      27.790  49.650  36.960  1.00  0.00           H
ATOM   2000  CA  SER A 713      29.160  50.600  35.770  1.00  0.00           C
ATOM   2001  HA  SER A 713      30.200  50.310  35.790  1.00  0.00           H
ATOM   2002  CB  SER A 713      28.330  49.900  34.620  1.00  0.00           C
ATOM   2003  HB1 SER A 713      28.710  50.180  33.610  1.00  0.00           H
ATOM   2004  HB2 SER A 713      27.260  50.190  34.730  1.00  0.00           H
ATOM   2005  OG  SER A 713      28.590  48.510  34.670  1.00  0.00           O
ATOM   2006  HG1 SER A 713      28.110  48.240  35.450  1.00  0.00           H
ATOM   2007  C   SER A 713      29.360  52.070  35.420  1.00  0.00           C
ATOM   2008  O   SER A 713      30.420  52.540  35.100  1.00  0.00           O
ATOM   2009  N   SER A 714      28.320  52.860  35.640  1.00  0.00           N
ATOM   2010  HN  SER A 714      27.460  52.520  36.000  1.00  0.00           H
ATOM   2011  CA  SER A 714      28.410  54.310  35.480  1.00  0.00           C
ATOM   2012  HA  SER A 714      28.810  54.540  34.510  1.00  0.00           H
ATOM   2013  CB  SER A 714      27.010  55.000  35.610  1.00  0.00           C
ATOM   2014  HB1 SER A 714      27.120  56.100  35.470  1.00  0.00           H
ATOM   2015  HB2 SER A 714      26.570  54.820  36.610  1.00  0.00           H
ATOM   2016  OG  SER A 714      26.110  54.420  34.680  1.00  0.00           O
ATOM   2017  HG1 SER A 714      25.880  53.580  35.060  1.00  0.00           H
ATOM   2018  C   SER A 714      29.410  54.910  36.450  1.00  0.00           C
ATOM   2019  O   SER A 714      30.100  55.910  36.160  1.00  0.00           O
ATOM   2020  N   LEU A 715      29.610  54.250  37.590  1.00  0.00           N
ATOM   2021  HN  LEU A 715      29.100  53.440  37.850  1.00  0.00           H
ATOM   2022  CA  LEU A 715      30.570  54.810  38.570  1.00  0.00           C
ATOM   2023  HA  LEU A 715      30.430  55.870  38.680  1.00  0.00           H
ATOM   2024  CB  LEU A 715      30.630  54.080  39.920  1.00  0.00           C
ATOM   2025  HB1 LEU A 715      31.480  54.550  40.470  1.00  0.00           H
ATOM   2026  HB2 LEU A 715      31.040  53.070  39.670  1.00  0.00           H
ATOM   2027  CG  LEU A 715      29.410  53.950  40.840  1.00  0.00           C
ATOM   2028  HG  LEU A 715      28.750  53.160  40.400  1.00  0.00           H
ATOM   2029  CD1 LEU A 715      29.820  53.540  42.240  1.00  0.00           C
ATOM   2030 HD11 LEU A 715      30.410  54.270  42.830  1.00  0.00           H
ATOM   2031 HD12 LEU A 715      30.470  52.650  42.100  1.00  0.00           H
ATOM   2032 HD13 LEU A 715      28.890  53.160  42.710  1.00  0.00           H
ATOM   2033  CD2 LEU A 715      28.670  55.270  40.920  1.00  0.00           C
ATOM   2034 HD21 LEU A 715      28.340  55.600  39.910  1.00  0.00           H
ATOM   2035 HD22 LEU A 715      29.310  56.110  41.250  1.00  0.00           H
ATOM   2036 HD23 LEU A 715      27.790  55.140  41.580  1.00  0.00           H
ATOM   2037  C   LEU A 715      32.000  54.670  37.970  1.00  0.00           C
ATOM   2038  O   LEU A 715      32.760  55.650  38.080  1.00  0.00           O
ATOM   2039  N   VAL A 716      32.300  53.580  37.280  1.00  0.00           N
ATOM   2040  HN  VAL A 716      31.640  52.840  37.120  1.00  0.00           H
ATOM   2041  CA  VAL A 716      33.560  53.410  36.440  1.00  0.00           C
ATOM   2042  HA  VAL A 716      34.400  53.570  37.110  1.00  0.00           H
ATOM   2043  CB  VAL A 716      33.620  51.950  36.090  1.00  0.00           C
ATOM   2044  HB  VAL A 716      32.750  51.600  35.490  1.00  0.00           H
ATOM   2045  CG1 VAL A 716      34.920  51.830  35.240  1.00  0.00           C
ATOM   2046 HG11 VAL A 716      35.770  52.130  35.890  1.00  0.00           H
ATOM   2047 HG12 VAL A 716      34.920  52.470  34.340  1.00  0.00           H
ATOM   2048 HG13 VAL A 716      35.050  50.740  35.040  1.00  0.00           H
ATOM   2049  CG2 VAL A 716      33.610  51.030  37.330  1.00  0.00           C
ATOM   2050 HG21 VAL A 716      34.610  51.250  37.760  1.00  0.00           H
ATOM   2051 HG22 VAL A 716      33.560  49.950  37.110  1.00  0.00           H
ATOM   2052 HG23 VAL A 716      32.750  51.250  38.000  1.00  0.00           H
ATOM   2053  C   VAL A 716      33.650  54.370  35.280  1.00  0.00           C
ATOM   2054  O   VAL A 716      34.740  54.870  34.960  1.00  0.00           O
ATOM   2055  N   CYS A 717      32.530  54.610  34.620  1.00  0.00           N
ATOM   2056  HN  CYS A 717      31.620  54.400  34.980  1.00  0.00           H
ATOM   2057  CA  CYS A 717      32.500  55.440  33.380  1.00  0.00           C
ATOM   2058  HA  CYS A 717      33.370  55.220  32.790  1.00  0.00           H
ATOM   2059  CB  CYS A 717      31.100  55.380  32.630  1.00  0.00           C
ATOM   2060  HB1 CYS A 717      31.260  56.100  31.800  1.00  0.00           H
ATOM   2061  HB2 CYS A 717      30.310  55.610  33.380  1.00  0.00           H
ATOM   2062  SG  CYS A 717      30.800  53.830  31.870  1.00  0.00           S
ATOM   2063  HG1 CYS A 717      30.710  53.120  32.990  1.00  0.00           H
ATOM   2064  C   CYS A 717      32.770  56.870  33.740  1.00  0.00           C
ATOM   2065  O   CYS A 717      33.380  57.590  32.990  1.00  0.00           O
ATOM   2066  N   TYR A 718      32.290  57.350  34.920  1.00  0.00           N
ATOM   2067  HN  TYR A 718      31.590  56.740  35.250  1.00  0.00           H
ATOM   2068  CA  TYR A 718      32.700  58.650  35.470  1.00  0.00           C
ATOM   2069  HA  TYR A 718      32.360  59.440  34.820  1.00  0.00           H
ATOM   2070  CB  TYR A 718      31.940  58.980  36.840  1.00  0.00           C
ATOM   2071  HB1 TYR A 718      32.160  60.010  37.150  1.00  0.00           H
ATOM   2072  HB2 TYR A 718      32.250  58.240  37.610  1.00  0.00           H
ATOM   2073  CG  TYR A 718      30.430  58.960  36.640  1.00  0.00           C
ATOM   2074  CD1 TYR A 718      29.650  58.890  35.420  1.00  0.00           C
ATOM   2075  HD1 TYR A 718      30.170  58.750  34.490  1.00  0.00           H
ATOM   2076  CE1 TYR A 718      28.260  58.720  35.420  1.00  0.00           C
ATOM   2077  HE1 TYR A 718      27.790  58.490  34.480  1.00  0.00           H
ATOM   2078  CZ  TYR A 718      27.600  58.760  36.660  1.00  0.00           C
ATOM   2079  OH  TYR A 718      26.200  58.460  36.740  1.00  0.00           O
ATOM   2080  HH  TYR A 718      25.860  58.310  35.850  1.00  0.00           H
ATOM   2081  CD2 TYR A 718      29.770  58.900  37.820  1.00  0.00           C
ATOM   2082  HD2 TYR A 718      30.300  58.770  38.760  1.00  0.00           H
ATOM   2083  CE2 TYR A 718      28.390  58.810  37.860  1.00  0.00           C
ATOM   2084  HE2 TYR A 718      27.870  58.720  38.800  1.00  0.00           H
ATOM   2085  C   TYR A 718      34.240  58.760  35.790  1.00  0.00           C
ATOM   2086  O   TYR A 718      34.920  59.740  35.410  1.00  0.00           O
ATOM   2087  N   ILE A 719      34.830  57.840  36.560  1.00  0.00           N
ATOM   2088  HN  ILE A 719      34.250  57.070  36.840  1.00  0.00           H
ATOM   2089  CA  ILE A 719      36.270  57.800  37.000  1.00  0.00           C
ATOM   2090  HA  ILE A 719      36.480  58.770  37.420  1.00  0.00           H
ATOM   2091  CB  ILE A 719      36.410  56.630  38.010  1.00  0.00           C
ATOM   2092  HB  ILE A 719      35.950  55.810  37.420  1.00  0.00           H
ATOM   2093  CG2 ILE A 719      37.870  56.370  38.340  1.00  0.00           C
ATOM   2094 HG21 ILE A 719      38.350  55.800  37.530  1.00  0.00           H
ATOM   2095 HG22 ILE A 719      37.930  55.690  39.210  1.00  0.00           H
ATOM   2096 HG23 ILE A 719      38.440  57.320  38.460  1.00  0.00           H
ATOM   2097  CG1 ILE A 719      35.560  56.780  39.330  1.00  0.00           C
ATOM   2098 HG11 ILE A 719      35.370  55.760  39.700  1.00  0.00           H
ATOM   2099 HG12 ILE A 719      34.570  57.150  39.000  1.00  0.00           H
ATOM   2100  CD  ILE A 719      36.250  57.680  40.380  1.00  0.00           C
ATOM   2101  HD1 ILE A 719      36.670  58.580  39.880  1.00  0.00           H
ATOM   2102  HD2 ILE A 719      37.210  57.270  40.760  1.00  0.00           H
ATOM   2103  HD3 ILE A 719      35.490  57.960  41.150  1.00  0.00           H
ATOM   2104  C   ILE A 719      37.230  57.660  35.860  1.00  0.00           C
ATOM   2105  O   ILE A 719      37.170  56.660  35.120  1.00  0.00           O
ATOM   2106  N   THR A 720      38.220  58.540  35.650  1.00  0.00           N
ATOM   2107  HN  THR A 720      38.390  59.360  36.190  1.00  0.00           H
ATOM   2108  CA  THR A 720      39.250  58.370  34.610  1.00  0.00           C
ATOM   2109  HA  THR A 720      39.020  57.540  33.970  1.00  0.00           H
ATOM   2110  CB  THR A 720      39.250  59.490  33.570  1.00  0.00           C
ATOM   2111  HB  THR A 720      39.900  59.320  32.680  1.00  0.00           H
ATOM   2112  OG1 THR A 720      39.740  60.690  34.050  1.00  0.00           O
ATOM   2113  HG1 THR A 720      39.940  61.270  33.320  1.00  0.00           H
ATOM   2114  CG2 THR A 720      37.860  59.900  33.090  1.00  0.00           C
ATOM   2115 HG21 THR A 720      37.920  60.570  32.210  1.00  0.00           H
ATOM   2116 HG22 THR A 720      37.280  60.490  33.840  1.00  0.00           H
ATOM   2117 HG23 THR A 720      37.240  59.000  32.860  1.00  0.00           H
ATOM   2118  C   THR A 720      40.570  58.180  35.290  1.00  0.00           C
ATOM   2119  O   THR A 720      40.860  58.220  36.470  1.00  0.00           O
ATOM   2120  N   ARG A 721      41.640  58.100  34.400  1.00  0.00           N
ATOM   2121  HN  ARG A 721      41.400  57.890  33.460  1.00  0.00           H
ATOM   2122  CA  ARG A 721      43.010  58.050  34.760  1.00  0.00           C
ATOM   2123  HA  ARG A 721      43.200  57.130  35.270  1.00  0.00           H
ATOM   2124  CB  ARG A 721      43.840  57.880  33.460  1.00  0.00           C
ATOM   2125  HB1 ARG A 721      44.910  57.890  33.790  1.00  0.00           H
ATOM   2126  HB2 ARG A 721      43.630  58.660  32.690  1.00  0.00           H
ATOM   2127  CG  ARG A 721      43.620  56.490  32.750  1.00  0.00           C
ATOM   2128  HG1 ARG A 721      44.300  56.350  31.870  1.00  0.00           H
ATOM   2129  HG2 ARG A 721      42.550  56.520  32.450  1.00  0.00           H
ATOM   2130  CD  ARG A 721      43.680  55.270  33.630  1.00  0.00           C
ATOM   2131  HD1 ARG A 721      43.310  54.370  33.100  1.00  0.00           H
ATOM   2132  HD2 ARG A 721      43.010  55.310  34.510  1.00  0.00           H
ATOM   2133  NE  ARG A 721      45.060  55.060  34.150  1.00  0.00           N
ATOM   2134  HE  ARG A 721      45.710  55.780  33.890  1.00  0.00           H
ATOM   2135  CZ  ARG A 721      45.430  54.320  35.160  1.00  0.00           C
ATOM   2136  NH1 ARG A 721      44.600  53.540  35.820  1.00  0.00           N
ATOM   2137 HH11 ARG A 721      43.620  53.650  35.690  1.00  0.00           H
ATOM   2138 HH12 ARG A 721      45.000  53.280  36.700  1.00  0.00           H
ATOM   2139  NH2 ARG A 721      46.700  54.510  35.500  1.00  0.00           N
ATOM   2140 HH21 ARG A 721      47.330  55.080  34.960  1.00  0.00           H
ATOM   2141 HH22 ARG A 721      46.950  54.160  36.400  1.00  0.00           H
ATOM   2142  C   ARG A 721      43.470  59.220  35.640  1.00  0.00           C
ATOM   2143  O   ARG A 721      44.340  59.040  36.510  1.00  0.00           O
ATOM   2144  N   PHE A 722      42.980  60.460  35.330  1.00  0.00           N
ATOM   2145  HN  PHE A 722      42.450  60.640  34.520  1.00  0.00           H
ATOM   2146  CA  PHE A 722      43.250  61.600  36.140  1.00  0.00           C
ATOM   2147  HA  PHE A 722      44.310  61.770  36.160  1.00  0.00           H
ATOM   2148  CB  PHE A 722      42.570  62.800  35.590  1.00  0.00           C
ATOM   2149  HB1 PHE A 722      41.510  62.490  35.500  1.00  0.00           H
ATOM   2150  HB2 PHE A 722      42.950  63.030  34.570  1.00  0.00           H
ATOM   2151  CG  PHE A 722      42.660  63.990  36.490  1.00  0.00           C
ATOM   2152  CD1 PHE A 722      43.760  64.800  36.400  1.00  0.00           C
ATOM   2153  HD1 PHE A 722      44.440  64.610  35.580  1.00  0.00           H
ATOM   2154  CE1 PHE A 722      44.080  65.810  37.310  1.00  0.00           C
ATOM   2155  HE1 PHE A 722      44.990  66.380  37.300  1.00  0.00           H
ATOM   2156  CZ  PHE A 722      43.120  66.010  38.340  1.00  0.00           C
ATOM   2157  HZ  PHE A 722      43.260  66.760  39.110  1.00  0.00           H
ATOM   2158  CD2 PHE A 722      41.710  64.220  37.490  1.00  0.00           C
ATOM   2159  HD2 PHE A 722      40.750  63.730  37.630  1.00  0.00           H
ATOM   2160  CE2 PHE A 722      41.960  65.300  38.410  1.00  0.00           C
ATOM   2161  HE2 PHE A 722      41.260  65.400  39.220  1.00  0.00           H
ATOM   2162  C   PHE A 722      43.070  61.400  37.700  1.00  0.00           C
ATOM   2163  O   PHE A 722      43.930  61.640  38.560  1.00  0.00           O
ATOM   2164  N   THR A 723      41.900  60.800  38.030  1.00  0.00           N
ATOM   2165  HN  THR A 723      41.300  60.480  37.300  1.00  0.00           H
ATOM   2166  CA  THR A 723      41.500  60.440  39.430  1.00  0.00           C
ATOM   2167  HA  THR A 723      41.880  61.170  40.130  1.00  0.00           H
ATOM   2168  CB  THR A 723      39.980  60.320  39.530  1.00  0.00           C
ATOM   2169  HB  THR A 723      39.590  59.630  38.750  1.00  0.00           H
ATOM   2170  OG1 THR A 723      39.550  61.590  39.230  1.00  0.00           O
ATOM   2171  HG1 THR A 723      39.540  61.500  38.270  1.00  0.00           H
ATOM   2172  CG2 THR A 723      39.520  60.030  40.990  1.00  0.00           C
ATOM   2173 HG21 THR A 723      39.950  59.050  41.300  1.00  0.00           H
ATOM   2174 HG22 THR A 723      38.420  59.930  41.130  1.00  0.00           H
ATOM   2175 HG23 THR A 723      39.970  60.680  41.780  1.00  0.00           H
ATOM   2176  C   THR A 723      42.140  59.130  39.810  1.00  0.00           C
ATOM   2177  O   THR A 723      42.570  58.980  40.980  1.00  0.00           O
ATOM   2178  N   GLU A 724      42.320  58.150  38.920  1.00  0.00           N
ATOM   2179  HN  GLU A 724      42.010  58.150  37.980  1.00  0.00           H
ATOM   2180  CA  GLU A 724      43.080  57.010  39.240  1.00  0.00           C
ATOM   2181  HA  GLU A 724      42.480  56.610  40.050  1.00  0.00           H
ATOM   2182  CB  GLU A 724      43.050  56.030  38.040  1.00  0.00           C
ATOM   2183  HB1 GLU A 724      43.690  55.170  38.320  1.00  0.00           H
ATOM   2184  HB2 GLU A 724      43.430  56.520  37.120  1.00  0.00           H
ATOM   2185  CG  GLU A 724      41.630  55.410  37.810  1.00  0.00           C
ATOM   2186  HG1 GLU A 724      40.880  56.100  37.360  1.00  0.00           H
ATOM   2187  HG2 GLU A 724      41.170  55.090  38.770  1.00  0.00           H
ATOM   2188  CD  GLU A 724      41.670  54.210  36.860  1.00  0.00           C
ATOM   2189  OE1 GLU A 724      41.340  54.320  35.670  1.00  0.00           O
ATOM   2190  OE2 GLU A 724      42.310  53.200  37.250  1.00  0.00           O
ATOM   2191  C   GLU A 724      44.580  57.280  39.600  1.00  0.00           C
ATOM   2192  O   GLU A 724      45.030  56.760  40.580  1.00  0.00           O
ATOM   2193  N   GLU A 725      45.440  58.060  38.880  1.00  0.00           N
ATOM   2194  HN  GLU A 725      45.150  58.520  38.050  1.00  0.00           H
ATOM   2195  CA  GLU A 725      46.760  58.350  39.260  1.00  0.00           C
ATOM   2196  HA  GLU A 725      47.210  57.400  39.510  1.00  0.00           H
ATOM   2197  CB  GLU A 725      47.640  58.970  38.130  1.00  0.00           C
ATOM   2198  HB1 GLU A 725      48.670  59.220  38.430  1.00  0.00           H
ATOM   2199  HB2 GLU A 725      47.190  59.960  37.900  1.00  0.00           H
ATOM   2200  CG  GLU A 725      47.800  57.970  37.000  1.00  0.00           C
ATOM   2201  HG1 GLU A 725      46.800  57.820  36.530  1.00  0.00           H
ATOM   2202  HG2 GLU A 725      48.230  57.020  37.370  1.00  0.00           H
ATOM   2203  CD  GLU A 725      48.690  58.490  35.950  1.00  0.00           C
ATOM   2204  OE1 GLU A 725      49.940  58.430  36.160  1.00  0.00           O
ATOM   2205  OE2 GLU A 725      48.260  58.970  34.840  1.00  0.00           O
ATOM   2206  C   GLU A 725      46.910  59.250  40.430  1.00  0.00           C
ATOM   2207  O   GLU A 725      47.840  59.030  41.200  1.00  0.00           O
ATOM   2208  N   ALA A 726      46.050  60.310  40.530  1.00  0.00           N
ATOM   2209  HN  ALA A 726      45.290  60.310  39.880  1.00  0.00           H
ATOM   2210  CA  ALA A 726      46.110  61.150  41.690  1.00  0.00           C
ATOM   2211  HA  ALA A 726      47.130  61.480  41.750  1.00  0.00           H
ATOM   2212  CB  ALA A 726      45.200  62.330  41.340  1.00  0.00           C
ATOM   2213  HB1 ALA A 726      45.300  63.000  42.220  1.00  0.00           H
ATOM   2214  HB2 ALA A 726      44.120  62.070  41.380  1.00  0.00           H
ATOM   2215  HB3 ALA A 726      45.450  62.870  40.400  1.00  0.00           H
ATOM   2216  C   ALA A 726      45.680  60.500  42.980  1.00  0.00           C
ATOM   2217  O   ALA A 726      46.330  60.590  43.960  1.00  0.00           O
ATOM   2218  N   PHE A 727      44.560  59.710  43.030  1.00  0.00           N
ATOM   2219  HN  PHE A 727      44.020  59.480  42.230  1.00  0.00           H
ATOM   2220  CA  PHE A 727      44.310  58.910  44.230  1.00  0.00           C
ATOM   2221  HA  PHE A 727      44.270  59.550  45.100  1.00  0.00           H
ATOM   2222  CB  PHE A 727      42.900  58.300  44.080  1.00  0.00           C
ATOM   2223  HB1 PHE A 727      42.990  57.690  43.150  1.00  0.00           H
ATOM   2224  HB2 PHE A 727      42.150  59.080  43.860  1.00  0.00           H
ATOM   2225  CG  PHE A 727      42.450  57.470  45.240  1.00  0.00           C
ATOM   2226  CD1 PHE A 727      42.400  56.080  45.210  1.00  0.00           C
ATOM   2227  HD1 PHE A 727      42.710  55.760  44.230  1.00  0.00           H
ATOM   2228  CE1 PHE A 727      42.000  55.330  46.240  1.00  0.00           C
ATOM   2229  HE1 PHE A 727      42.030  54.250  46.250  1.00  0.00           H
ATOM   2230  CZ  PHE A 727      41.520  56.000  47.390  1.00  0.00           C
ATOM   2231  HZ  PHE A 727      41.200  55.490  48.270  1.00  0.00           H
ATOM   2232  CD2 PHE A 727      42.160  58.120  46.480  1.00  0.00           C
ATOM   2233  HD2 PHE A 727      42.420  59.170  46.560  1.00  0.00           H
ATOM   2234  CE2 PHE A 727      41.610  57.380  47.500  1.00  0.00           C
ATOM   2235  HE2 PHE A 727      41.370  57.810  48.460  1.00  0.00           H
ATOM   2236  C   PHE A 727      45.370  57.790  44.510  1.00  0.00           C
ATOM   2237  O   PHE A 727      45.730  57.600  45.690  1.00  0.00           O
ATOM   2238  N   ALA A 728      45.840  57.040  43.470  1.00  0.00           N
ATOM   2239  HN  ALA A 728      45.430  57.130  42.570  1.00  0.00           H
ATOM   2240  CA  ALA A 728      46.820  55.990  43.570  1.00  0.00           C
ATOM   2241  HA  ALA A 728      46.410  55.220  44.220  1.00  0.00           H
ATOM   2242  CB  ALA A 728      47.320  55.420  42.200  1.00  0.00           C
ATOM   2243  HB1 ALA A 728      47.790  56.220  41.590  1.00  0.00           H
ATOM   2244  HB2 ALA A 728      46.520  55.040  41.520  1.00  0.00           H
ATOM   2245  HB3 ALA A 728      48.030  54.610  42.400  1.00  0.00           H
ATOM   2246  C   ALA A 728      48.080  56.440  44.250  1.00  0.00           C
ATOM   2247  O   ALA A 728      48.620  55.780  45.100  1.00  0.00           O
ATOM   2248  N   ALA A 729      48.500  57.640  43.850  1.00  0.00           N
ATOM   2249  HN  ALA A 729      48.220  57.990  42.960  1.00  0.00           H
ATOM   2250  CA  ALA A 729      49.740  58.150  44.260  1.00  0.00           C
ATOM   2251  HA  ALA A 729      50.450  57.330  44.200  1.00  0.00           H
ATOM   2252  CB  ALA A 729      50.130  59.250  43.260  1.00  0.00           C
ATOM   2253  HB1 ALA A 729      51.150  59.650  43.470  1.00  0.00           H
ATOM   2254  HB2 ALA A 729      49.490  60.150  43.370  1.00  0.00           H
ATOM   2255  HB3 ALA A 729      50.110  58.790  42.260  1.00  0.00           H
ATOM   2256  C   ALA A 729      49.670  58.600  45.730  1.00  0.00           C
ATOM   2257  O   ALA A 729      50.600  58.230  46.440  1.00  0.00           O
ATOM   2258  N   LEU A 730      48.520  59.210  46.140  1.00  0.00           N
ATOM   2259  HN  LEU A 730      47.750  59.320  45.510  1.00  0.00           H
ATOM   2260  CA  LEU A 730      48.280  59.630  47.510  1.00  0.00           C
ATOM   2261  HA  LEU A 730      49.080  60.310  47.770  1.00  0.00           H
ATOM   2262  CB  LEU A 730      46.940  60.320  47.680  1.00  0.00           C
ATOM   2263  HB1 LEU A 730      46.180  59.640  47.260  1.00  0.00           H
ATOM   2264  HB2 LEU A 730      46.920  61.310  47.180  1.00  0.00           H
ATOM   2265  CG  LEU A 730      46.450  60.540  49.120  1.00  0.00           C
ATOM   2266  HG  LEU A 730      46.700  59.700  49.800  1.00  0.00           H
ATOM   2267  CD1 LEU A 730      47.350  61.580  49.690  1.00  0.00           C
ATOM   2268 HD11 LEU A 730      48.290  61.130  50.110  1.00  0.00           H
ATOM   2269 HD12 LEU A 730      46.870  62.110  50.540  1.00  0.00           H
ATOM   2270 HD13 LEU A 730      47.600  62.370  48.950  1.00  0.00           H
ATOM   2271  CD2 LEU A 730      44.970  60.810  49.230  1.00  0.00           C
ATOM   2272 HD21 LEU A 730      44.670  60.780  50.290  1.00  0.00           H
ATOM   2273 HD22 LEU A 730      44.380  60.120  48.580  1.00  0.00           H
ATOM   2274 HD23 LEU A 730      44.780  61.840  48.860  1.00  0.00           H
ATOM   2275  C   LEU A 730      48.370  58.430  48.420  1.00  0.00           C
ATOM   2276  O   LEU A 730      49.050  58.410  49.440  1.00  0.00           O
ATOM   2277  N   ILE A 731      47.760  57.310  47.960  1.00  0.00           N
ATOM   2278  HN  ILE A 731      47.170  57.400  47.160  1.00  0.00           H
ATOM   2279  CA  ILE A 731      47.810  56.040  48.670  1.00  0.00           C
ATOM   2280  HA  ILE A 731      47.460  56.210  49.680  1.00  0.00           H
ATOM   2281  CB  ILE A 731      46.810  55.010  48.060  1.00  0.00           C
ATOM   2282  HB  ILE A 731      47.050  54.980  46.970  1.00  0.00           H
ATOM   2283  CG2 ILE A 731      46.880  53.650  48.710  1.00  0.00           C
ATOM   2284 HG21 ILE A 731      46.840  53.730  49.820  1.00  0.00           H
ATOM   2285 HG22 ILE A 731      47.840  53.190  48.400  1.00  0.00           H
ATOM   2286 HG23 ILE A 731      46.020  53.030  48.350  1.00  0.00           H
ATOM   2287  CG1 ILE A 731      45.380  55.580  48.180  1.00  0.00           C
ATOM   2288 HG11 ILE A 731      44.710  54.790  47.790  1.00  0.00           H
ATOM   2289 HG12 ILE A 731      45.280  56.500  47.550  1.00  0.00           H
ATOM   2290  CD  ILE A 731      44.880  55.920  49.550  1.00  0.00           C
ATOM   2291  HD1 ILE A 731      45.380  56.850  49.890  1.00  0.00           H
ATOM   2292  HD2 ILE A 731      45.140  55.110  50.280  1.00  0.00           H
ATOM   2293  HD3 ILE A 731      43.790  56.130  49.660  1.00  0.00           H
ATOM   2294  C   ILE A 731      49.260  55.410  48.870  1.00  0.00           C
ATOM   2295  O   ILE A 731      49.590  55.000  49.990  1.00  0.00           O
ATOM   2296  N   CYS A 732      50.100  55.340  47.800  1.00  0.00           N
ATOM   2297  HN  CYS A 732      49.640  55.600  46.950  1.00  0.00           H
ATOM   2298  CA  CYS A 732      51.520  54.890  47.800  1.00  0.00           C
ATOM   2299  HA  CYS A 732      51.730  53.920  48.210  1.00  0.00           H
ATOM   2300  CB  CYS A 732      52.170  54.900  46.320  1.00  0.00           C
ATOM   2301  HB1 CYS A 732      53.190  54.470  46.370  1.00  0.00           H
ATOM   2302  HB2 CYS A 732      52.100  55.970  46.040  1.00  0.00           H
ATOM   2303  SG  CYS A 732      51.330  54.010  44.920  1.00  0.00           S
ATOM   2304  HG1 CYS A 732      50.290  54.800  44.680  1.00  0.00           H
ATOM   2305  C   CYS A 732      52.350  55.830  48.670  1.00  0.00           C
ATOM   2306  O   CYS A 732      53.150  55.290  49.450  1.00  0.00           O
ATOM   2307  N   ILE A 733      52.210  57.170  48.630  1.00  0.00           N
ATOM   2308  HN  ILE A 733      51.460  57.570  48.100  1.00  0.00           H
ATOM   2309  CA  ILE A 733      52.950  58.190  49.350  1.00  0.00           C
ATOM   2310  HA  ILE A 733      54.020  58.030  49.260  1.00  0.00           H
ATOM   2311  CB  ILE A 733      52.740  59.550  48.720  1.00  0.00           C
ATOM   2312  HB  ILE A 733      51.630  59.520  48.640  1.00  0.00           H
ATOM   2313  CG2 ILE A 733      53.250  60.600  49.670  1.00  0.00           C
ATOM   2314 HG21 ILE A 733      52.450  60.740  50.420  1.00  0.00           H
ATOM   2315 HG22 ILE A 733      53.330  61.540  49.100  1.00  0.00           H
ATOM   2316 HG23 ILE A 733      54.220  60.230  50.080  1.00  0.00           H
ATOM   2317  CG1 ILE A 733      53.450  59.640  47.370  1.00  0.00           C
ATOM   2318 HG11 ILE A 733      53.320  58.650  46.890  1.00  0.00           H
ATOM   2319 HG12 ILE A 733      54.550  59.860  47.420  1.00  0.00           H
ATOM   2320  CD  ILE A 733      52.860  60.730  46.440  1.00  0.00           C
ATOM   2321  HD1 ILE A 733      52.790  61.640  47.070  1.00  0.00           H
ATOM   2322  HD2 ILE A 733      51.890  60.510  45.950  1.00  0.00           H
ATOM   2323  HD3 ILE A 733      53.560  60.870  45.580  1.00  0.00           H
ATOM   2324  C   ILE A 733      52.650  58.020  50.820  1.00  0.00           C
ATOM   2325  O   ILE A 733      53.460  58.050  51.740  1.00  0.00           O
ATOM   2326  N   ILE A 734      51.330  57.840  51.160  1.00  0.00           N
ATOM   2327  HN  ILE A 734      50.580  57.890  50.520  1.00  0.00           H
ATOM   2328  CA  ILE A 734      50.950  57.430  52.510  1.00  0.00           C
ATOM   2329  HA  ILE A 734      51.270  58.170  53.220  1.00  0.00           H
ATOM   2330  CB  ILE A 734      49.370  57.390  52.700  1.00  0.00           C
ATOM   2331  HB  ILE A 734      48.910  56.850  51.840  1.00  0.00           H
ATOM   2332  CG2 ILE A 734      48.900  56.680  54.010  1.00  0.00           C
ATOM   2333 HG21 ILE A 734      47.810  56.570  54.130  1.00  0.00           H
ATOM   2334 HG22 ILE A 734      49.240  57.270  54.890  1.00  0.00           H
ATOM   2335 HG23 ILE A 734      49.300  55.650  54.030  1.00  0.00           H
ATOM   2336  CG1 ILE A 734      48.750  58.740  52.650  1.00  0.00           C
ATOM   2337 HG11 ILE A 734      49.280  59.300  51.860  1.00  0.00           H
ATOM   2338 HG12 ILE A 734      49.000  59.390  53.520  1.00  0.00           H
ATOM   2339  CD  ILE A 734      47.250  58.870  52.610  1.00  0.00           C
ATOM   2340  HD1 ILE A 734      46.740  58.420  51.740  1.00  0.00           H
ATOM   2341  HD2 ILE A 734      47.010  59.950  52.570  1.00  0.00           H
ATOM   2342  HD3 ILE A 734      46.690  58.550  53.510  1.00  0.00           H
ATOM   2343  C   ILE A 734      51.620  56.190  53.040  1.00  0.00           C
ATOM   2344  O   ILE A 734      52.120  56.160  54.210  1.00  0.00           O
ATOM   2345  N   PHE A 735      51.730  55.100  52.260  1.00  0.00           N
ATOM   2346  HN  PHE A 735      51.260  55.130  51.390  1.00  0.00           H
ATOM   2347  CA  PHE A 735      52.510  53.900  52.550  1.00  0.00           C
ATOM   2348  HA  PHE A 735      52.130  53.440  53.460  1.00  0.00           H
ATOM   2349  CB  PHE A 735      52.450  52.770  51.510  1.00  0.00           C
ATOM   2350  HB1 PHE A 735      52.980  51.920  51.980  1.00  0.00           H
ATOM   2351  HB2 PHE A 735      53.160  53.040  50.690  1.00  0.00           H
ATOM   2352  CG  PHE A 735      51.090  52.310  51.140  1.00  0.00           C
ATOM   2353  CD1 PHE A 735      49.990  52.460  51.980  1.00  0.00           C
ATOM   2354  HD1 PHE A 735      50.070  52.910  52.960  1.00  0.00           H
ATOM   2355  CE1 PHE A 735      48.770  51.940  51.550  1.00  0.00           C
ATOM   2356  HE1 PHE A 735      47.920  51.780  52.210  1.00  0.00           H
ATOM   2357  CZ  PHE A 735      48.590  51.230  50.360  1.00  0.00           C
ATOM   2358  HZ  PHE A 735      47.590  50.890  50.180  1.00  0.00           H
ATOM   2359  CD2 PHE A 735      51.030  51.520  49.950  1.00  0.00           C
ATOM   2360  HD2 PHE A 735      51.900  51.450  49.290  1.00  0.00           H
ATOM   2361  CE2 PHE A 735      49.730  51.090  49.520  1.00  0.00           C
ATOM   2362  HE2 PHE A 735      49.690  50.500  48.600  1.00  0.00           H
ATOM   2363  C   PHE A 735      53.950  54.150  52.790  1.00  0.00           C
ATOM   2364  O   PHE A 735      54.500  53.580  53.740  1.00  0.00           O
ATOM   2365  N   ILE A 736      54.530  55.020  52.020  1.00  0.00           N
ATOM   2366  HN  ILE A 736      54.000  55.460  51.310  1.00  0.00           H
ATOM   2367  CA  ILE A 736      55.940  55.480  52.210  1.00  0.00           C
ATOM   2368  HA  ILE A 736      56.690  54.700  52.250  1.00  0.00           H
ATOM   2369  CB  ILE A 736      56.300  56.320  50.970  1.00  0.00           C
ATOM   2370  HB  ILE A 736      55.420  56.920  50.660  1.00  0.00           H
ATOM   2371  CG2 ILE A 736      57.540  57.230  51.200  1.00  0.00           C
ATOM   2372 HG21 ILE A 736      57.760  57.630  50.190  1.00  0.00           H
ATOM   2373 HG22 ILE A 736      58.470  56.690  51.420  1.00  0.00           H
ATOM   2374 HG23 ILE A 736      57.210  58.060  51.870  1.00  0.00           H
ATOM   2375  CG1 ILE A 736      56.500  55.350  49.720  1.00  0.00           C
ATOM   2376 HG11 ILE A 736      55.730  54.560  49.790  1.00  0.00           H
ATOM   2377 HG12 ILE A 736      57.520  54.920  49.820  1.00  0.00           H
ATOM   2378  CD  ILE A 736      56.380  56.070  48.360  1.00  0.00           C
ATOM   2379  HD1 ILE A 736      57.050  56.950  48.200  1.00  0.00           H
ATOM   2380  HD2 ILE A 736      55.300  56.270  48.180  1.00  0.00           H
ATOM   2381  HD3 ILE A 736      56.440  55.290  47.560  1.00  0.00           H
ATOM   2382  C   ILE A 736      56.150  56.240  53.500  1.00  0.00           C
ATOM   2383  O   ILE A 736      57.030  55.980  54.350  1.00  0.00           O
ATOM   2384  N   TYR A 737      55.220  57.200  53.760  1.00  0.00           N
ATOM   2385  HN  TYR A 737      54.570  57.510  53.060  1.00  0.00           H
ATOM   2386  CA  TYR A 737      55.280  58.130  54.880  1.00  0.00           C
ATOM   2387  HA  TYR A 737      56.310  58.370  55.080  1.00  0.00           H
ATOM   2388  CB  TYR A 737      54.420  59.420  54.590  1.00  0.00           C
ATOM   2389  HB1 TYR A 737      53.340  59.250  54.420  1.00  0.00           H
ATOM   2390  HB2 TYR A 737      54.700  59.910  53.630  1.00  0.00           H
ATOM   2391  CG  TYR A 737      54.590  60.390  55.760  1.00  0.00           C
ATOM   2392  CD1 TYR A 737      53.670  60.410  56.800  1.00  0.00           C
ATOM   2393  HD1 TYR A 737      52.750  59.830  56.750  1.00  0.00           H
ATOM   2394  CE1 TYR A 737      53.790  61.320  57.840  1.00  0.00           C
ATOM   2395  HE1 TYR A 737      52.890  61.540  58.410  1.00  0.00           H
ATOM   2396  CZ  TYR A 737      54.890  62.200  57.850  1.00  0.00           C
ATOM   2397  OH  TYR A 737      54.890  63.220  58.840  1.00  0.00           O
ATOM   2398  HH  TYR A 737      54.160  63.070  59.450  1.00  0.00           H
ATOM   2399  CD2 TYR A 737      55.750  61.200  55.810  1.00  0.00           C
ATOM   2400  HD2 TYR A 737      56.450  61.250  54.980  1.00  0.00           H
ATOM   2401  CE2 TYR A 737      55.910  62.070  56.880  1.00  0.00           C
ATOM   2402  HE2 TYR A 737      56.770  62.730  56.840  1.00  0.00           H
ATOM   2403  C   TYR A 737      54.950  57.390  56.150  1.00  0.00           C
ATOM   2404  O   TYR A 737      55.660  57.610  57.150  1.00  0.00           O
ATOM   2405  N   GLU A 738      53.970  56.490  56.200  1.00  0.00           N
ATOM   2406  HN  GLU A 738      53.410  56.380  55.380  1.00  0.00           H
ATOM   2407  CA  GLU A 738      53.550  55.700  57.370  1.00  0.00           C
ATOM   2408  HA  GLU A 738      53.390  56.310  58.240  1.00  0.00           H
ATOM   2409  CB  GLU A 738      52.310  54.870  56.970  1.00  0.00           C
ATOM   2410  HB1 GLU A 738      52.170  53.980  57.630  1.00  0.00           H
ATOM   2411  HB2 GLU A 738      52.480  54.380  55.990  1.00  0.00           H
ATOM   2412  CG  GLU A 738      50.930  55.710  56.960  1.00  0.00           C
ATOM   2413  HG1 GLU A 738      50.120  55.230  56.380  1.00  0.00           H
ATOM   2414  HG2 GLU A 738      51.100  56.780  56.690  1.00  0.00           H
ATOM   2415  CD  GLU A 738      50.370  55.770  58.370  1.00  0.00           C
ATOM   2416  OE1 GLU A 738      50.120  56.840  58.950  1.00  0.00           O
ATOM   2417  OE2 GLU A 738      50.160  54.700  59.010  1.00  0.00           O
ATOM   2418  C   GLU A 738      54.700  54.800  57.720  1.00  0.00           C
ATOM   2419  O   GLU A 738      55.070  54.620  58.880  1.00  0.00           O
ATOM   2420  N   ALA A 739      55.430  54.160  56.720  1.00  0.00           N
ATOM   2421  HN  ALA A 739      55.190  54.260  55.760  1.00  0.00           H
ATOM   2422  CA  ALA A 739      56.640  53.420  57.040  1.00  0.00           C
ATOM   2423  HA  ALA A 739      56.370  52.700  57.810  1.00  0.00           H
ATOM   2424  CB  ALA A 739      57.180  52.650  55.800  1.00  0.00           C
ATOM   2425  HB1 ALA A 739      57.160  53.450  55.020  1.00  0.00           H
ATOM   2426  HB2 ALA A 739      56.430  51.850  55.620  1.00  0.00           H
ATOM   2427  HB3 ALA A 739      58.190  52.230  56.000  1.00  0.00           H
ATOM   2428  C   ALA A 739      57.770  54.280  57.650  1.00  0.00           C
ATOM   2429  O   ALA A 739      58.450  53.930  58.620  1.00  0.00           O
ATOM   2430  N   LEU A 740      57.980  55.540  57.150  1.00  0.00           N
ATOM   2431  HN  LEU A 740      57.480  55.760  56.310  1.00  0.00           H
ATOM   2432  CA  LEU A 740      58.960  56.520  57.650  1.00  0.00           C
ATOM   2433  HA  LEU A 740      59.920  56.040  57.800  1.00  0.00           H
ATOM   2434  CB  LEU A 740      59.180  57.570  56.490  1.00  0.00           C
ATOM   2435  HB1 LEU A 740      59.640  58.440  57.010  1.00  0.00           H
ATOM   2436  HB2 LEU A 740      58.160  57.820  56.110  1.00  0.00           H
ATOM   2437  CG  LEU A 740      60.040  57.050  55.360  1.00  0.00           C
ATOM   2438  HG  LEU A 740      59.560  56.120  54.960  1.00  0.00           H
ATOM   2439  CD1 LEU A 740      59.970  58.030  54.230  1.00  0.00           C
ATOM   2440 HD11 LEU A 740      60.490  57.670  53.320  1.00  0.00           H
ATOM   2441 HD12 LEU A 740      60.540  58.920  54.570  1.00  0.00           H
ATOM   2442 HD13 LEU A 740      58.990  58.370  53.840  1.00  0.00           H
ATOM   2443  CD2 LEU A 740      61.560  56.710  55.710  1.00  0.00           C
ATOM   2444 HD21 LEU A 740      61.660  55.850  56.410  1.00  0.00           H
ATOM   2445 HD22 LEU A 740      62.040  57.550  56.240  1.00  0.00           H
ATOM   2446 HD23 LEU A 740      62.010  56.420  54.730  1.00  0.00           H
ATOM   2447  C   LEU A 740      58.640  57.170  58.980  1.00  0.00           C
ATOM   2448  O   LEU A 740      59.610  57.300  59.720  1.00  0.00           O
ATOM   2449  N   GLU A 741      57.400  57.550  59.240  1.00  0.00           N
ATOM   2450  HN  GLU A 741      56.750  57.580  58.500  1.00  0.00           H
ATOM   2451  CA  GLU A 741      56.950  58.220  60.470  1.00  0.00           C
ATOM   2452  HA  GLU A 741      57.690  58.970  60.710  1.00  0.00           H
ATOM   2453  CB  GLU A 741      55.620  59.010  60.290  1.00  0.00           C
ATOM   2454  HB1 GLU A 741      55.060  58.370  59.580  1.00  0.00           H
ATOM   2455  HB2 GLU A 741      55.790  59.940  59.700  1.00  0.00           H
ATOM   2456  CG  GLU A 741      54.900  59.230  61.600  1.00  0.00           C
ATOM   2457  HG1 GLU A 741      55.570  59.830  62.240  1.00  0.00           H
ATOM   2458  HG2 GLU A 741      54.730  58.260  62.140  1.00  0.00           H
ATOM   2459  CD  GLU A 741      53.490  59.860  61.510  1.00  0.00           C
ATOM   2460  OE1 GLU A 741      52.730  59.540  60.560  1.00  0.00           O
ATOM   2461  OE2 GLU A 741      53.300  60.840  62.210  1.00  0.00           O
ATOM   2462  C   GLU A 741      56.940  57.160  61.560  1.00  0.00           C
ATOM   2463  O   GLU A 741      57.220  57.350  62.780  1.00  0.00           O
ATOM   2464  N   LYS A 742      56.560  55.910  61.180  1.00  0.00           N
ATOM   2465  HN  LYS A 742      56.200  55.690  60.270  1.00  0.00           H
ATOM   2466  CA  LYS A 742      56.600  54.780  62.050  1.00  0.00           C
ATOM   2467  HA  LYS A 742      55.930  54.960  62.880  1.00  0.00           H
ATOM   2468  CB  LYS A 742      56.030  53.470  61.450  1.00  0.00           C
ATOM   2469  HB1 LYS A 742      56.660  53.250  60.550  1.00  0.00           H
ATOM   2470  HB2 LYS A 742      54.970  53.710  61.190  1.00  0.00           H
ATOM   2471  CG  LYS A 742      56.220  52.170  62.290  1.00  0.00           C
ATOM   2472  HG1 LYS A 742      57.290  52.000  62.550  1.00  0.00           H
ATOM   2473  HG2 LYS A 742      55.870  51.330  61.650  1.00  0.00           H
ATOM   2474  CD  LYS A 742      55.280  52.170  63.580  1.00  0.00           C
ATOM   2475  HD1 LYS A 742      55.520  53.000  64.270  1.00  0.00           H
ATOM   2476  HD2 LYS A 742      55.630  51.240  64.090  1.00  0.00           H
ATOM   2477  CE  LYS A 742      53.790  52.040  63.260  1.00  0.00           C
ATOM   2478  HE1 LYS A 742      53.530  51.100  62.750  1.00  0.00           H
ATOM   2479  HE2 LYS A 742      53.540  52.900  62.610  1.00  0.00           H
ATOM   2480  NZ  LYS A 742      53.020  52.180  64.470  1.00  0.00           N
ATOM   2481  HZ1 LYS A 742      53.180  51.350  65.060  1.00  0.00           H
ATOM   2482  HZ2 LYS A 742      52.000  52.310  64.300  1.00  0.00           H
ATOM   2483  HZ3 LYS A 742      53.350  53.020  65.000  1.00  0.00           H
ATOM   2484  C   LYS A 742      57.970  54.480  62.670  1.00  0.00           C
ATOM   2485  O   LYS A 742      57.990  54.060  63.820  1.00  0.00           O
ATOM   2486  N   LEU A 743      59.090  54.550  61.860  1.00  0.00           N
ATOM   2487  HN  LEU A 743      58.800  54.780  60.940  1.00  0.00           H
ATOM   2488  CA  LEU A 743      60.390  54.040  62.110  1.00  0.00           C
ATOM   2489  HA  LEU A 743      60.320  52.960  62.140  1.00  0.00           H
ATOM   2490  CB  LEU A 743      61.260  54.490  60.890  1.00  0.00           C
ATOM   2491  HB1 LEU A 743      61.140  55.590  60.850  1.00  0.00           H
ATOM   2492  HB2 LEU A 743      60.810  54.070  59.960  1.00  0.00           H
ATOM   2493  CG  LEU A 743      62.810  54.050  60.860  1.00  0.00           C
ATOM   2494  HG  LEU A 743      63.200  54.460  61.820  1.00  0.00           H
ATOM   2495  CD1 LEU A 743      62.850  52.510  60.870  1.00  0.00           C
ATOM   2496 HD11 LEU A 743      63.910  52.240  61.060  1.00  0.00           H
ATOM   2497 HD12 LEU A 743      62.350  52.080  59.970  1.00  0.00           H
ATOM   2498 HD13 LEU A 743      62.310  52.100  61.760  1.00  0.00           H
ATOM   2499  CD2 LEU A 743      63.650  54.540  59.680  1.00  0.00           C
ATOM   2500 HD21 LEU A 743      64.520  53.880  59.480  1.00  0.00           H
ATOM   2501 HD22 LEU A 743      63.820  55.640  59.830  1.00  0.00           H
ATOM   2502 HD23 LEU A 743      63.030  54.380  58.780  1.00  0.00           H
ATOM   2503  C   LEU A 743      61.030  54.590  63.420  1.00  0.00           C
ATOM   2504  O   LEU A 743      61.640  53.880  64.210  1.00  0.00           O
ATOM   2505  N   PHE A 744      60.800  55.900  63.630  1.00  0.00           N
ATOM   2506  HN  PHE A 744      60.150  56.370  63.040  1.00  0.00           H
ATOM   2507  CA  PHE A 744      61.200  56.610  64.840  1.00  0.00           C
ATOM   2508  HA  PHE A 744      62.270  56.500  64.880  1.00  0.00           H
ATOM   2509  CB  PHE A 744      60.850  58.120  64.800  1.00  0.00           C
ATOM   2510  HB1 PHE A 744      61.290  58.680  65.660  1.00  0.00           H
ATOM   2511  HB2 PHE A 744      59.790  58.430  64.920  1.00  0.00           H
ATOM   2512  CG  PHE A 744      61.490  58.700  63.550  1.00  0.00           C
ATOM   2513  CD1 PHE A 744      62.850  59.250  63.530  1.00  0.00           C
ATOM   2514  HD1 PHE A 744      63.380  59.200  64.470  1.00  0.00           H
ATOM   2515  CE1 PHE A 744      63.310  59.910  62.380  1.00  0.00           C
ATOM   2516  HE1 PHE A 744      64.300  60.340  62.380  1.00  0.00           H
ATOM   2517  CZ  PHE A 744      62.560  59.920  61.210  1.00  0.00           C
ATOM   2518  HZ  PHE A 744      62.880  60.310  60.250  1.00  0.00           H
ATOM   2519  CD2 PHE A 744      60.720  58.780  62.420  1.00  0.00           C
ATOM   2520  HD2 PHE A 744      59.680  58.510  62.430  1.00  0.00           H
ATOM   2521  CE2 PHE A 744      61.240  59.340  61.260  1.00  0.00           C
ATOM   2522  HE2 PHE A 744      60.630  59.470  60.370  1.00  0.00           H
ATOM   2523  C   PHE A 744      60.510  56.160  66.120  1.00  0.00           C
ATOM   2524  O   PHE A 744      61.120  56.010  67.130  1.00  0.00           O
ATOM   2525  N   ASP A 745      59.250  55.720  65.970  1.00  0.00           N
ATOM   2526  HN  ASP A 745      58.920  55.600  65.030  1.00  0.00           H
ATOM   2527  CA  ASP A 745      58.570  55.090  67.050  1.00  0.00           C
ATOM   2528  HA  ASP A 745      58.700  55.720  67.920  1.00  0.00           H
ATOM   2529  CB  ASP A 745      57.010  55.050  66.850  1.00  0.00           C
ATOM   2530  HB1 ASP A 745      56.610  54.270  67.520  1.00  0.00           H
ATOM   2531  HB2 ASP A 745      56.710  54.640  65.860  1.00  0.00           H
ATOM   2532  CG  ASP A 745      56.180  56.280  67.220  1.00  0.00           C
ATOM   2533  OD1 ASP A 745      56.860  57.300  67.540  1.00  0.00           O
ATOM   2534  OD2 ASP A 745      54.920  56.200  67.180  1.00  0.00           O
ATOM   2535  C   ASP A 745      59.100  53.770  67.340  1.00  0.00           C
ATOM   2536  O   ASP A 745      58.850  53.270  68.480  1.00  0.00           O
ATOM   2537  N   LEU A 746      59.800  53.070  66.370  1.00  0.00           N
ATOM   2538  HN  LEU A 746      59.890  53.390  65.430  1.00  0.00           H
ATOM   2539  CA  LEU A 746      60.620  51.960  66.720  1.00  0.00           C
ATOM   2540  HA  LEU A 746      59.990  51.410  67.390  1.00  0.00           H
ATOM   2541  CB  LEU A 746      60.940  51.060  65.480  1.00  0.00           C
ATOM   2542  HB1 LEU A 746      61.310  50.100  65.880  1.00  0.00           H
ATOM   2543  HB2 LEU A 746      61.670  51.580  64.820  1.00  0.00           H
ATOM   2544  CG  LEU A 746      59.720  50.720  64.640  1.00  0.00           C
ATOM   2545  HG  LEU A 746      59.230  51.670  64.360  1.00  0.00           H
ATOM   2546  CD1 LEU A 746      60.010  49.970  63.400  1.00  0.00           C
ATOM   2547 HD11 LEU A 746      60.700  50.520  62.730  1.00  0.00           H
ATOM   2548 HD12 LEU A 746      59.030  50.010  62.870  1.00  0.00           H
ATOM   2549 HD13 LEU A 746      60.410  48.930  63.470  1.00  0.00           H
ATOM   2550  CD2 LEU A 746      58.770  49.940  65.520  1.00  0.00           C
ATOM   2551 HD21 LEU A 746      57.870  49.750  64.890  1.00  0.00           H
ATOM   2552 HD22 LEU A 746      58.440  50.550  66.390  1.00  0.00           H
ATOM   2553 HD23 LEU A 746      59.180  48.990  65.900  1.00  0.00           H
ATOM   2554  C   LEU A 746      61.840  52.290  67.470  1.00  0.00           C
ATOM   2555  O   LEU A 746      62.220  51.640  68.450  1.00  0.00           O
ATOM   2556  N   GLY A 747      62.560  53.360  67.060  1.00  0.00           N
ATOM   2557  HN  GLY A 747      62.290  53.910  66.270  1.00  0.00           H
ATOM   2558  CA  GLY A 747      63.730  53.860  67.820  1.00  0.00           C
ATOM   2559  HA1 GLY A 747      64.180  54.610  67.170  1.00  0.00           H
ATOM   2560  HA2 GLY A 747      64.340  52.980  67.890  1.00  0.00           H
ATOM   2561  C   GLY A 747      63.480  54.460  69.220  1.00  0.00           C
ATOM   2562  O   GLY A 747      64.380  54.540  70.060  1.00  0.00           O
ATOM   2563  N   GLU A 748      62.220  54.840  69.540  1.00  0.00           N
ATOM   2564  HN  GLU A 748      61.510  54.690  68.860  1.00  0.00           H
ATOM   2565  CA  GLU A 748      61.720  55.240  70.770  1.00  0.00           C
ATOM   2566  HA  GLU A 748      62.470  55.650  71.420  1.00  0.00           H
ATOM   2567  CB  GLU A 748      60.560  56.290  70.660  1.00  0.00           C
ATOM   2568  HB1 GLU A 748      60.210  56.360  71.720  1.00  0.00           H
ATOM   2569  HB2 GLU A 748      59.730  56.010  69.990  1.00  0.00           H
ATOM   2570  CG  GLU A 748      61.090  57.800  70.400  1.00  0.00           C
ATOM   2571  HG1 GLU A 748      61.100  57.980  69.310  1.00  0.00           H
ATOM   2572  HG2 GLU A 748      62.100  57.890  70.840  1.00  0.00           H
ATOM   2573  CD  GLU A 748      60.140  58.860  70.990  1.00  0.00           C
ATOM   2574  OE1 GLU A 748      59.480  59.580  70.170  1.00  0.00           O
ATOM   2575  OE2 GLU A 748      60.050  58.920  72.220  1.00  0.00           O
ATOM   2576  C   GLU A 748      61.220  54.000  71.450  1.00  0.00           C
ATOM   2577  O   GLU A 748      60.750  54.110  72.580  1.00  0.00           O
ATOM   2578  N   THR A 749      61.270  52.770  70.910  1.00  0.00           N
ATOM   2579  HN  THR A 749      61.490  52.570  69.960  1.00  0.00           H
ATOM   2580  CA  THR A 749      60.730  51.620  71.670  1.00  0.00           C
ATOM   2581  HA  THR A 749      59.830  51.890  72.200  1.00  0.00           H
ATOM   2582  CB  THR A 749      60.300  50.480  70.750  1.00  0.00           C
ATOM   2583  HB  THR A 749      61.140  50.180  70.090  1.00  0.00           H
ATOM   2584  OG1 THR A 749      59.210  50.880  69.880  1.00  0.00           O
ATOM   2585  HG1 THR A 749      59.630  51.520  69.290  1.00  0.00           H
ATOM   2586  CG2 THR A 749      59.790  49.210  71.490  1.00  0.00           C
ATOM   2587 HG21 THR A 749      60.590  48.660  72.020  1.00  0.00           H
ATOM   2588 HG22 THR A 749      59.550  48.500  70.680  1.00  0.00           H
ATOM   2589 HG23 THR A 749      58.930  49.380  72.170  1.00  0.00           H
ATOM   2590  C   THR A 749      61.590  51.130  72.800  1.00  0.00           C
ATOM   2591  O   THR A 749      61.140  50.560  73.780  1.00  0.00           O
ATOM   2592  N   TYR A 750      62.920  51.350  72.640  1.00  0.00           N
ATOM   2593  HN  TYR A 750      63.280  51.830  71.850  1.00  0.00           H
ATOM   2594  CA  TYR A 750      63.820  50.860  73.680  1.00  0.00           C
ATOM   2595  HA  TYR A 750      63.360  50.980  74.660  1.00  0.00           H
ATOM   2596  CB  TYR A 750      64.340  49.420  73.440  1.00  0.00           C
ATOM   2597  HB1 TYR A 750      65.050  49.200  74.260  1.00  0.00           H
ATOM   2598  HB2 TYR A 750      64.730  49.410  72.400  1.00  0.00           H
ATOM   2599  CG  TYR A 750      63.260  48.390  73.550  1.00  0.00           C
ATOM   2600  CD1 TYR A 750      63.060  47.480  72.370  1.00  0.00           C
ATOM   2601  HD1 TYR A 750      63.630  47.750  71.500  1.00  0.00           H
ATOM   2602  CE1 TYR A 750      62.260  46.370  72.450  1.00  0.00           C
ATOM   2603  HE1 TYR A 750      62.100  45.740  71.590  1.00  0.00           H
ATOM   2604  CZ  TYR A 750      61.680  46.100  73.750  1.00  0.00           C
ATOM   2605  OH  TYR A 750      61.020  44.890  73.910  1.00  0.00           O
ATOM   2606  HH  TYR A 750      60.770  44.780  74.830  1.00  0.00           H
ATOM   2607  CD2 TYR A 750      62.630  48.090  74.710  1.00  0.00           C
ATOM   2608  HD2 TYR A 750      62.890  48.740  75.530  1.00  0.00           H
ATOM   2609  CE2 TYR A 750      61.760  46.950  74.840  1.00  0.00           C
ATOM   2610  HE2 TYR A 750      61.260  46.700  75.770  1.00  0.00           H
ATOM   2611  C   TYR A 750      64.920  51.900  73.750  1.00  0.00           C
ATOM   2612  O   TYR A 750      65.090  52.710  72.880  1.00  0.00           O
ATOM   2613  N   ALA A 751      65.650  51.960  74.900  1.00  0.00           N
ATOM   2614  HN  ALA A 751      65.440  51.210  75.520  1.00  0.00           H
ATOM   2615  CA  ALA A 751      66.500  53.060  75.380  1.00  0.00           C
ATOM   2616  HA  ALA A 751      65.810  53.860  75.600  1.00  0.00           H
ATOM   2617  CB  ALA A 751      67.190  52.700  76.700  1.00  0.00           C
ATOM   2618  HB1 ALA A 751      66.480  52.370  77.490  1.00  0.00           H
ATOM   2619  HB2 ALA A 751      67.850  53.510  77.060  1.00  0.00           H
ATOM   2620  HB3 ALA A 751      67.820  51.790  76.550  1.00  0.00           H
ATOM   2621  C   ALA A 751      67.540  53.620  74.340  1.00  0.00           C
ATOM   2622  O   ALA A 751      68.130  52.960  73.490  1.00  0.00           O
ATOM   2623  N   PHE A 752      67.780  54.900  74.360  1.00  0.00           N
ATOM   2624  HN  PHE A 752      67.430  55.480  75.080  1.00  0.00           H
ATOM   2625  CA  PHE A 752      68.620  55.650  73.400  1.00  0.00           C
ATOM   2626  HA  PHE A 752      68.320  55.190  72.470  1.00  0.00           H
ATOM   2627  CB  PHE A 752      68.420  57.150  73.390  1.00  0.00           C
ATOM   2628  HB1 PHE A 752      69.090  57.570  72.600  1.00  0.00           H
ATOM   2629  HB2 PHE A 752      68.690  57.560  74.390  1.00  0.00           H
ATOM   2630  CG  PHE A 752      67.010  57.620  73.090  1.00  0.00           C
ATOM   2631  CD1 PHE A 752      66.410  57.450  71.880  1.00  0.00           C
ATOM   2632  HD1 PHE A 752      67.030  56.960  71.140  1.00  0.00           H
ATOM   2633  CE1 PHE A 752      65.070  57.820  71.640  1.00  0.00           C
ATOM   2634  HE1 PHE A 752      64.530  57.590  70.720  1.00  0.00           H
ATOM   2635  CZ  PHE A 752      64.360  58.460  72.630  1.00  0.00           C
ATOM   2636  HZ  PHE A 752      63.310  58.670  72.510  1.00  0.00           H
ATOM   2637  CD2 PHE A 752      66.320  58.250  74.090  1.00  0.00           C
ATOM   2638  HD2 PHE A 752      66.820  58.650  74.960  1.00  0.00           H
ATOM   2639  CE2 PHE A 752      65.000  58.650  73.880  1.00  0.00           C
ATOM   2640  HE2 PHE A 752      64.500  59.270  74.600  1.00  0.00           H
ATOM   2641  C   PHE A 752      70.040  55.280  73.720  1.00  0.00           C
ATOM   2642  O   PHE A 752      70.400  55.380  74.910  1.00  0.00           O
ATOM   2643  N   PRO A 822      70.830  54.820  72.730  1.00  0.00           N
ATOM   2644  CD  PRO A 822      72.310  54.770  72.970  1.00  0.00           C
ATOM   2645  HD1 PRO A 822      72.580  53.690  72.940  1.00  0.00           H
ATOM   2646  HD2 PRO A 822      72.610  55.090  74.000  1.00  0.00           H
ATOM   2647  CA  PRO A 822      70.720  55.200  71.330  1.00  0.00           C
ATOM   2648  HA  PRO A 822      69.780  55.680  71.110  1.00  0.00           H
ATOM   2649  CB  PRO A 822      71.880  56.180  71.250  1.00  0.00           C
ATOM   2650  HB1 PRO A 822      71.620  57.150  71.730  1.00  0.00           H
ATOM   2651  HB2 PRO A 822      72.100  56.440  70.200  1.00  0.00           H
ATOM   2652  CG  PRO A 822      73.040  55.450  71.890  1.00  0.00           C
ATOM   2653  HG1 PRO A 822      73.510  54.710  71.210  1.00  0.00           H
ATOM   2654  HG2 PRO A 822      73.750  56.220  72.270  1.00  0.00           H
ATOM   2655  C   PRO A 822      70.670  54.030  70.320  1.00  0.00           C
ATOM   2656  O   PRO A 822      70.170  54.220  69.230  1.00  0.00           O
ATOM   2657  N   ASP A 823      71.200  52.820  70.660  1.00  0.00           N
ATOM   2658  HN  ASP A 823      71.590  52.590  71.540  1.00  0.00           H
ATOM   2659  CA  ASP A 823      71.430  51.720  69.620  1.00  0.00           C
ATOM   2660  HA  ASP A 823      72.060  52.150  68.870  1.00  0.00           H
ATOM   2661  CB  ASP A 823      72.250  50.500  70.150  1.00  0.00           C
ATOM   2662  HB1 ASP A 823      73.260  50.850  70.450  1.00  0.00           H
ATOM   2663  HB2 ASP A 823      72.380  49.820  69.280  1.00  0.00           H
ATOM   2664  CG  ASP A 823      71.600  49.810  71.330  1.00  0.00           C
ATOM   2665  OD1 ASP A 823      72.110  48.740  71.700  1.00  0.00           O
ATOM   2666  OD2 ASP A 823      70.660  50.300  71.970  1.00  0.00           O
ATOM   2667  C   ASP A 823      70.160  51.210  68.890  1.00  0.00           C
ATOM   2668  O   ASP A 823      70.290  50.960  67.670  1.00  0.00           O
ATOM   2669  N   VAL A 824      69.010  51.120  69.510  1.00  0.00           N
ATOM   2670  HN  VAL A 824      68.920  51.410  70.460  1.00  0.00           H
ATOM   2671  CA  VAL A 824      67.760  50.640  68.790  1.00  0.00           C
ATOM   2672  HA  VAL A 824      68.000  49.810  68.140  1.00  0.00           H
ATOM   2673  CB  VAL A 824      66.660  50.260  69.860  1.00  0.00           C
ATOM   2674  HB  VAL A 824      66.910  50.790  70.790  1.00  0.00           H
ATOM   2675  CG1 VAL A 824      65.170  50.630  69.420  1.00  0.00           C
ATOM   2676 HG11 VAL A 824      64.450  50.180  70.130  1.00  0.00           H
ATOM   2677 HG12 VAL A 824      64.850  50.050  68.520  1.00  0.00           H
ATOM   2678 HG13 VAL A 824      65.050  51.720  69.240  1.00  0.00           H
ATOM   2679  CG2 VAL A 824      66.730  48.770  70.250  1.00  0.00           C
ATOM   2680 HG21 VAL A 824      66.760  48.140  69.330  1.00  0.00           H
ATOM   2681 HG22 VAL A 824      65.910  48.440  70.930  1.00  0.00           H
ATOM   2682 HG23 VAL A 824      67.680  48.610  70.800  1.00  0.00           H
ATOM   2683  C   VAL A 824      67.170  51.690  67.900  1.00  0.00           C
ATOM   2684  O   VAL A 824      66.620  51.420  66.830  1.00  0.00           O
ATOM   2685  N   LEU A 825      67.490  52.970  68.220  1.00  0.00           N
ATOM   2686  HN  LEU A 825      67.880  53.140  69.130  1.00  0.00           H
ATOM   2687  CA  LEU A 825      67.230  54.090  67.340  1.00  0.00           C
ATOM   2688  HA  LEU A 825      66.210  54.130  67.010  1.00  0.00           H
ATOM   2689  CB  LEU A 825      67.470  55.480  67.910  1.00  0.00           C
ATOM   2690  HB1 LEU A 825      68.520  55.470  68.280  1.00  0.00           H
ATOM   2691  HB2 LEU A 825      66.770  55.570  68.760  1.00  0.00           H
ATOM   2692  CG  LEU A 825      67.310  56.660  66.890  1.00  0.00           C
ATOM   2693  HG  LEU A 825      68.110  56.470  66.150  1.00  0.00           H
ATOM   2694  CD1 LEU A 825      65.930  56.790  66.190  1.00  0.00           C
ATOM   2695 HD11 LEU A 825      65.200  57.150  66.940  1.00  0.00           H
ATOM   2696 HD12 LEU A 825      65.690  55.780  65.790  1.00  0.00           H
ATOM   2697 HD13 LEU A 825      65.940  57.440  65.290  1.00  0.00           H
ATOM   2698  CD2 LEU A 825      67.750  57.920  67.520  1.00  0.00           C
ATOM   2699 HD21 LEU A 825      66.880  58.100  68.190  1.00  0.00           H
ATOM   2700 HD22 LEU A 825      67.830  58.910  67.010  1.00  0.00           H
ATOM   2701 HD23 LEU A 825      68.640  57.700  68.170  1.00  0.00           H
ATOM   2702  C   LEU A 825      68.080  53.940  66.090  1.00  0.00           C
ATOM   2703  O   LEU A 825      67.540  53.700  64.990  1.00  0.00           O
ATOM   2704  N   PHE A 826      69.400  53.920  66.270  1.00  0.00           N
ATOM   2705  HN  PHE A 826      69.750  54.140  67.180  1.00  0.00           H
ATOM   2706  CA  PHE A 826      70.370  53.940  65.220  1.00  0.00           C
ATOM   2707  HA  PHE A 826      70.130  54.810  64.620  1.00  0.00           H
ATOM   2708  CB  PHE A 826      71.760  54.220  65.770  1.00  0.00           C
ATOM   2709  HB1 PHE A 826      72.410  54.020  64.910  1.00  0.00           H
ATOM   2710  HB2 PHE A 826      72.040  53.450  66.530  1.00  0.00           H
ATOM   2711  CG  PHE A 826      72.080  55.590  66.180  1.00  0.00           C
ATOM   2712  CD1 PHE A 826      71.680  56.760  65.480  1.00  0.00           C
ATOM   2713  HD1 PHE A 826      71.060  56.640  64.610  1.00  0.00           H
ATOM   2714  CE1 PHE A 826      71.870  58.020  65.990  1.00  0.00           C
ATOM   2715  HE1 PHE A 826      71.450  58.880  65.510  1.00  0.00           H
ATOM   2716  CZ  PHE A 826      72.640  58.180  67.180  1.00  0.00           C
ATOM   2717  HZ  PHE A 826      72.980  59.180  67.420  1.00  0.00           H
ATOM   2718  CD2 PHE A 826      72.890  55.750  67.290  1.00  0.00           C
ATOM   2719  HD2 PHE A 826      73.180  54.900  67.880  1.00  0.00           H
ATOM   2720  CE2 PHE A 826      73.150  57.070  67.810  1.00  0.00           C
ATOM   2721  HE2 PHE A 826      73.770  57.030  68.680  1.00  0.00           H
ATOM   2722  C   PHE A 826      70.370  52.800  64.230  1.00  0.00           C
ATOM   2723  O   PHE A 826      70.320  52.990  63.030  1.00  0.00           O
ATOM   2724  N   TRP A 827      70.270  51.530  64.670  1.00  0.00           N
ATOM   2725  HN  TRP A 827      70.160  51.350  65.640  1.00  0.00           H
ATOM   2726  CA  TRP A 827      70.260  50.310  63.900  1.00  0.00           C
ATOM   2727  HA  TRP A 827      70.920  50.440  63.050  1.00  0.00           H
ATOM   2728  CB  TRP A 827      70.680  49.080  64.720  1.00  0.00           C
ATOM   2729  HB1 TRP A 827      70.470  48.150  64.140  1.00  0.00           H
ATOM   2730  HB2 TRP A 827      70.100  49.010  65.670  1.00  0.00           H
ATOM   2731  CG  TRP A 827      72.190  49.050  65.080  1.00  0.00           C
ATOM   2732  CD1 TRP A 827      72.660  49.310  66.310  1.00  0.00           C
ATOM   2733  HD1 TRP A 827      72.060  49.410  67.210  1.00  0.00           H
ATOM   2734  NE1 TRP A 827      74.060  49.340  66.270  1.00  0.00           N
ATOM   2735  HE1 TRP A 827      74.680  49.450  67.010  1.00  0.00           H
ATOM   2736  CE2 TRP A 827      74.460  49.100  65.020  1.00  0.00           C
ATOM   2737  CD2 TRP A 827      73.330  48.860  64.200  1.00  0.00           C
ATOM   2738  CE3 TRP A 827      73.510  48.510  62.810  1.00  0.00           C
ATOM   2739  HE3 TRP A 827      72.710  48.390  62.090  1.00  0.00           H
ATOM   2740  CZ3 TRP A 827      74.800  48.270  62.310  1.00  0.00           C
ATOM   2741  HZ3 TRP A 827      74.840  47.860  61.310  1.00  0.00           H
ATOM   2742  CZ2 TRP A 827      75.710  48.730  64.520  1.00  0.00           C
ATOM   2743  HZ2 TRP A 827      76.630  48.760  65.070  1.00  0.00           H
ATOM   2744  CH2 TRP A 827      75.870  48.400  63.150  1.00  0.00           C
ATOM   2745  HH2 TRP A 827      76.830  48.370  62.650  1.00  0.00           H
ATOM   2746  C   TRP A 827      68.920  50.060  63.220  1.00  0.00           C
ATOM   2747  O   TRP A 827      68.760  49.370  62.210  1.00  0.00           O
ATOM   2748  N   CYS A 828      67.790  50.630  63.700  1.00  0.00           N
ATOM   2749  HN  CYS A 828      67.700  51.100  64.580  1.00  0.00           H
ATOM   2750  CA  CYS A 828      66.560  50.660  62.960  1.00  0.00           C
ATOM   2751  HA  CYS A 828      66.300  49.650  62.680  1.00  0.00           H
ATOM   2752  CB  CYS A 828      65.270  51.120  63.810  1.00  0.00           C
ATOM   2753  HB1 CYS A 828      64.410  51.400  63.170  1.00  0.00           H
ATOM   2754  HB2 CYS A 828      65.540  52.070  64.290  1.00  0.00           H
ATOM   2755  SG  CYS A 828      64.760  49.830  65.050  1.00  0.00           S
ATOM   2756  HG1 CYS A 828      65.560  50.230  66.020  1.00  0.00           H
ATOM   2757  C   CYS A 828      66.690  51.450  61.680  1.00  0.00           C
ATOM   2758  O   CYS A 828      66.240  50.950  60.600  1.00  0.00           O
ATOM   2759  N   VAL A 829      67.330  52.620  61.640  1.00  0.00           N
ATOM   2760  HN  VAL A 829      67.590  53.130  62.460  1.00  0.00           H
ATOM   2761  CA  VAL A 829      67.590  53.390  60.440  1.00  0.00           C
ATOM   2762  HA  VAL A 829      66.690  53.500  59.850  1.00  0.00           H
ATOM   2763  CB  VAL A 829      67.980  54.860  60.790  1.00  0.00           C
ATOM   2764  HB  VAL A 829      69.030  54.870  61.160  1.00  0.00           H
ATOM   2765  CG1 VAL A 829      68.140  55.610  59.430  1.00  0.00           C
ATOM   2766 HG11 VAL A 829      67.240  55.340  58.820  1.00  0.00           H
ATOM   2767 HG12 VAL A 829      69.020  55.330  58.830  1.00  0.00           H
ATOM   2768 HG13 VAL A 829      68.260  56.670  59.740  1.00  0.00           H
ATOM   2769  CG2 VAL A 829      67.060  55.570  61.820  1.00  0.00           C
ATOM   2770 HG21 VAL A 829      66.010  55.530  61.450  1.00  0.00           H
ATOM   2771 HG22 VAL A 829      67.310  56.650  61.870  1.00  0.00           H
ATOM   2772 HG23 VAL A 829      67.180  55.010  62.760  1.00  0.00           H
ATOM   2773  C   VAL A 829      68.480  52.600  59.520  1.00  0.00           C
ATOM   2774  O   VAL A 829      68.270  52.520  58.330  1.00  0.00           O
ATOM   2775  N   ILE A 830      69.540  51.960  60.130  1.00  0.00           N
ATOM   2776  HN  ILE A 830      69.770  51.960  61.100  1.00  0.00           H
ATOM   2777  CA  ILE A 830      70.370  51.030  59.370  1.00  0.00           C
ATOM   2778  HA  ILE A 830      70.720  51.570  58.490  1.00  0.00           H
ATOM   2779  CB  ILE A 830      71.590  50.590  60.120  1.00  0.00           C
ATOM   2780  HB  ILE A 830      71.350  49.940  60.980  1.00  0.00           H
ATOM   2781  CG2 ILE A 830      72.460  49.700  59.160  1.00  0.00           C
ATOM   2782 HG21 ILE A 830      72.610  50.290  58.220  1.00  0.00           H
ATOM   2783 HG22 ILE A 830      71.980  48.770  58.830  1.00  0.00           H
ATOM   2784 HG23 ILE A 830      73.460  49.460  59.590  1.00  0.00           H
ATOM   2785  CG1 ILE A 830      72.380  51.830  60.580  1.00  0.00           C
ATOM   2786 HG11 ILE A 830      71.650  52.620  60.850  1.00  0.00           H
ATOM   2787 HG12 ILE A 830      72.850  52.200  59.650  1.00  0.00           H
ATOM   2788  CD  ILE A 830      73.440  51.600  61.670  1.00  0.00           C
ATOM   2789  HD1 ILE A 830      73.910  52.550  61.970  1.00  0.00           H
ATOM   2790  HD2 ILE A 830      74.270  50.900  61.430  1.00  0.00           H
ATOM   2791  HD3 ILE A 830      72.920  51.300  62.610  1.00  0.00           H
ATOM   2792  C   ILE A 830      69.710  49.820  58.850  1.00  0.00           C
ATOM   2793  O   ILE A 830      69.880  49.450  57.700  1.00  0.00           O
ATOM   2794  N   LEU A 831      68.890  49.020  59.620  1.00  0.00           N
ATOM   2795  HN  LEU A 831      68.750  49.120  60.610  1.00  0.00           H
ATOM   2796  CA  LEU A 831      68.180  47.870  59.020  1.00  0.00           C
ATOM   2797  HA  LEU A 831      68.960  47.320  58.510  1.00  0.00           H
ATOM   2798  CB  LEU A 831      67.690  46.980  60.220  1.00  0.00           C
ATOM   2799  HB1 LEU A 831      66.810  47.480  60.680  1.00  0.00           H
ATOM   2800  HB2 LEU A 831      68.570  46.920  60.900  1.00  0.00           H
ATOM   2801  CG  LEU A 831      66.990  45.600  59.870  1.00  0.00           C
ATOM   2802  HG  LEU A 831      66.060  45.810  59.300  1.00  0.00           H
ATOM   2803  CD1 LEU A 831      67.920  44.680  59.070  1.00  0.00           C
ATOM   2804 HD11 LEU A 831      67.970  44.970  58.000  1.00  0.00           H
ATOM   2805 HD12 LEU A 831      67.510  43.650  59.010  1.00  0.00           H
ATOM   2806 HD13 LEU A 831      68.950  44.630  59.500  1.00  0.00           H
ATOM   2807  CD2 LEU A 831      66.590  44.920  61.220  1.00  0.00           C
ATOM   2808 HD21 LEU A 831      65.940  44.040  61.050  1.00  0.00           H
ATOM   2809 HD22 LEU A 831      66.030  45.700  61.790  1.00  0.00           H
ATOM   2810 HD23 LEU A 831      67.520  44.690  61.790  1.00  0.00           H
ATOM   2811  C   LEU A 831      67.160  48.190  58.040  1.00  0.00           C
ATOM   2812  O   LEU A 831      67.030  47.580  56.980  1.00  0.00           O
ATOM   2813  N   PHE A 832      66.330  49.190  58.370  1.00  0.00           N
ATOM   2814  HN  PHE A 832      66.410  49.600  59.270  1.00  0.00           H
ATOM   2815  CA  PHE A 832      65.340  49.700  57.410  1.00  0.00           C
ATOM   2816  HA  PHE A 832      64.590  48.920  57.400  1.00  0.00           H
ATOM   2817  CB  PHE A 832      64.550  50.880  58.020  1.00  0.00           C
ATOM   2818  HB1 PHE A 832      65.310  51.640  58.320  1.00  0.00           H
ATOM   2819  HB2 PHE A 832      64.200  50.610  59.040  1.00  0.00           H
ATOM   2820  CG  PHE A 832      63.450  51.540  57.240  1.00  0.00           C
ATOM   2821  CD1 PHE A 832      62.120  51.210  57.530  1.00  0.00           C
ATOM   2822  HD1 PHE A 832      61.970  50.510  58.330  1.00  0.00           H
ATOM   2823  CE1 PHE A 832      61.060  51.870  56.970  1.00  0.00           C
ATOM   2824  HE1 PHE A 832      60.090  51.550  57.330  1.00  0.00           H
ATOM   2825  CZ  PHE A 832      61.270  53.010  56.150  1.00  0.00           C
ATOM   2826  HZ  PHE A 832      60.450  53.630  55.830  1.00  0.00           H
ATOM   2827  CD2 PHE A 832      63.680  52.540  56.230  1.00  0.00           C
ATOM   2828  HD2 PHE A 832      64.700  52.750  55.940  1.00  0.00           H
ATOM   2829  CE2 PHE A 832      62.590  53.340  55.740  1.00  0.00           C
ATOM   2830  HE2 PHE A 832      62.800  54.120  55.030  1.00  0.00           H
ATOM   2831  C   PHE A 832      65.770  49.950  56.020  1.00  0.00           C
ATOM   2832  O   PHE A 832      65.160  49.450  55.070  1.00  0.00           O
ATOM   2833  N   PHE A 833      66.820  50.760  55.910  1.00  0.00           N
ATOM   2834  HN  PHE A 833      67.150  51.170  56.760  1.00  0.00           H
ATOM   2835  CA  PHE A 833      67.350  51.350  54.690  1.00  0.00           C
ATOM   2836  HA  PHE A 833      66.500  51.450  54.020  1.00  0.00           H
ATOM   2837  CB  PHE A 833      68.070  52.710  54.840  1.00  0.00           C
ATOM   2838  HB1 PHE A 833      68.680  53.040  53.980  1.00  0.00           H
ATOM   2839  HB2 PHE A 833      68.610  52.610  55.810  1.00  0.00           H
ATOM   2840  CG  PHE A 833      67.090  53.930  54.970  1.00  0.00           C
ATOM   2841  CD1 PHE A 833      66.040  54.040  54.000  1.00  0.00           C
ATOM   2842  HD1 PHE A 833      66.080  53.350  53.170  1.00  0.00           H
ATOM   2843  CE1 PHE A 833      65.160  55.080  54.120  1.00  0.00           C
ATOM   2844  HE1 PHE A 833      64.440  55.080  53.330  1.00  0.00           H
ATOM   2845  CZ  PHE A 833      65.230  56.090  55.130  1.00  0.00           C
ATOM   2846  HZ  PHE A 833      64.490  56.870  55.250  1.00  0.00           H
ATOM   2847  CD2 PHE A 833      67.250  54.980  55.920  1.00  0.00           C
ATOM   2848  HD2 PHE A 833      68.090  54.930  56.590  1.00  0.00           H
ATOM   2849  CE2 PHE A 833      66.270  56.010  56.060  1.00  0.00           C
ATOM   2850  HE2 PHE A 833      66.380  56.760  56.840  1.00  0.00           H
ATOM   2851  C   PHE A 833      68.340  50.440  53.930  1.00  0.00           C
ATOM   2852  O   PHE A 833      68.300  50.340  52.710  1.00  0.00           O
ATOM   2853  N   THR A 834      69.100  49.580  54.660  1.00  0.00           N
ATOM   2854  HN  THR A 834      69.130  49.610  55.660  1.00  0.00           H
ATOM   2855  CA  THR A 834      69.740  48.350  54.140  1.00  0.00           C
ATOM   2856  HA  THR A 834      70.320  48.570  53.260  1.00  0.00           H
ATOM   2857  CB  THR A 834      70.740  47.550  54.990  1.00  0.00           C
ATOM   2858  HB  THR A 834      71.150  46.670  54.450  1.00  0.00           H
ATOM   2859  OG1 THR A 834      70.020  47.120  56.150  1.00  0.00           O
ATOM   2860  HG1 THR A 834      69.730  47.910  56.610  1.00  0.00           H
ATOM   2861  CG2 THR A 834      71.950  48.340  55.530  1.00  0.00           C
ATOM   2862 HG21 THR A 834      72.440  47.780  56.350  1.00  0.00           H
ATOM   2863 HG22 THR A 834      71.690  49.240  56.140  1.00  0.00           H
ATOM   2864 HG23 THR A 834      72.660  48.560  54.720  1.00  0.00           H
ATOM   2865  C   THR A 834      68.700  47.330  53.490  1.00  0.00           C
ATOM   2866  O   THR A 834      68.910  46.820  52.380  1.00  0.00           O
ATOM   2867  N   THR A 835      67.630  46.990  54.140  1.00  0.00           N
ATOM   2868  HN  THR A 835      67.570  47.270  55.100  1.00  0.00           H
ATOM   2869  CA  THR A 835      66.620  46.050  53.630  1.00  0.00           C
ATOM   2870  HA  THR A 835      67.130  45.120  53.530  1.00  0.00           H
ATOM   2871  CB  THR A 835      65.490  45.890  54.610  1.00  0.00           C
ATOM   2872  HB  THR A 835      65.220  46.910  54.940  1.00  0.00           H
ATOM   2873  OG1 THR A 835      65.960  45.210  55.720  1.00  0.00           O
ATOM   2874  HG1 THR A 835      66.570  45.790  56.170  1.00  0.00           H
ATOM   2875  CG2 THR A 835      64.330  45.050  54.090  1.00  0.00           C
ATOM   2876 HG21 THR A 835      63.500  45.580  53.580  1.00  0.00           H
ATOM   2877 HG22 THR A 835      63.910  44.590  55.010  1.00  0.00           H
ATOM   2878 HG23 THR A 835      64.800  44.220  53.530  1.00  0.00           H
ATOM   2879  C   THR A 835      65.980  46.560  52.300  1.00  0.00           C
ATOM   2880  O   THR A 835      65.810  45.750  51.320  1.00  0.00           O
ATOM   2881  N   PHE A 836      65.650  47.850  52.270  1.00  0.00           N
ATOM   2882  HN  PHE A 836      65.700  48.420  53.080  1.00  0.00           H
ATOM   2883  CA  PHE A 836      65.200  48.490  51.000  1.00  0.00           C
ATOM   2884  HA  PHE A 836      64.420  47.840  50.640  1.00  0.00           H
ATOM   2885  CB  PHE A 836      64.630  49.900  51.310  1.00  0.00           C
ATOM   2886  HB1 PHE A 836      65.230  50.430  52.080  1.00  0.00           H
ATOM   2887  HB2 PHE A 836      63.710  49.670  51.890  1.00  0.00           H
ATOM   2888  CG  PHE A 836      64.370  50.810  50.160  1.00  0.00           C
ATOM   2889  CD1 PHE A 836      65.420  51.550  49.540  1.00  0.00           C
ATOM   2890  HD1 PHE A 836      66.390  51.510  49.980  1.00  0.00           H
ATOM   2891  CE1 PHE A 836      65.130  52.580  48.520  1.00  0.00           C
ATOM   2892  HE1 PHE A 836      65.950  53.170  48.110  1.00  0.00           H
ATOM   2893  CZ  PHE A 836      63.740  52.690  48.110  1.00  0.00           C
ATOM   2894  HZ  PHE A 836      63.440  53.350  47.300  1.00  0.00           H
ATOM   2895  CD2 PHE A 836      63.010  50.960  49.760  1.00  0.00           C
ATOM   2896  HD2 PHE A 836      62.260  50.310  50.180  1.00  0.00           H
ATOM   2897  CE2 PHE A 836      62.780  51.880  48.690  1.00  0.00           C
ATOM   2898  HE2 PHE A 836      61.810  52.020  48.240  1.00  0.00           H
ATOM   2899  C   PHE A 836      66.210  48.490  49.820  1.00  0.00           C
ATOM   2900  O   PHE A 836      65.870  48.210  48.670  1.00  0.00           O
ATOM   2901  N   PHE A 837      67.470  48.830  50.110  1.00  0.00           N
ATOM   2902  HN  PHE A 837      67.550  49.150  51.060  1.00  0.00           H
ATOM   2903  CA  PHE A 837      68.600  48.580  49.210  1.00  0.00           C
ATOM   2904  HA  PHE A 837      68.370  49.140  48.310  1.00  0.00           H
ATOM   2905  CB  PHE A 837      69.860  49.170  49.750  1.00  0.00           C
ATOM   2906  HB1 PHE A 837      70.030  48.800  50.780  1.00  0.00           H
ATOM   2907  HB2 PHE A 837      69.640  50.250  49.870  1.00  0.00           H
ATOM   2908  CG  PHE A 837      71.150  49.030  49.010  1.00  0.00           C
ATOM   2909  CD1 PHE A 837      71.180  49.510  47.690  1.00  0.00           C
ATOM   2910  HD1 PHE A 837      70.310  50.090  47.420  1.00  0.00           H
ATOM   2911  CE1 PHE A 837      72.370  49.420  46.910  1.00  0.00           C
ATOM   2912  HE1 PHE A 837      72.510  49.630  45.870  1.00  0.00           H
ATOM   2913  CZ  PHE A 837      73.490  48.860  47.440  1.00  0.00           C
ATOM   2914  HZ  PHE A 837      74.270  48.640  46.730  1.00  0.00           H
ATOM   2915  CD2 PHE A 837      72.400  48.670  49.610  1.00  0.00           C
ATOM   2916  HD2 PHE A 837      72.410  48.390  50.650  1.00  0.00           H
ATOM   2917  CE2 PHE A 837      73.540  48.520  48.760  1.00  0.00           C
ATOM   2918  HE2 PHE A 837      74.420  48.120  49.230  1.00  0.00           H
ATOM   2919  C   PHE A 837      68.630  47.160  48.770  1.00  0.00           C
ATOM   2920  O   PHE A 837      68.610  46.930  47.550  1.00  0.00           O
ATOM   2921  N   LEU A 838      68.720  46.160  49.660  1.00  0.00           N
ATOM   2922  HN  LEU A 838      68.950  46.320  50.620  1.00  0.00           H
ATOM   2923  CA  LEU A 838      68.820  44.830  49.200  1.00  0.00           C
ATOM   2924  HA  LEU A 838      69.730  44.790  48.610  1.00  0.00           H
ATOM   2925  CB  LEU A 838      68.890  43.860  50.400  1.00  0.00           C
ATOM   2926  HB1 LEU A 838      67.940  44.000  50.960  1.00  0.00           H
ATOM   2927  HB2 LEU A 838      69.720  44.300  51.000  1.00  0.00           H
ATOM   2928  CG  LEU A 838      69.370  42.440  50.150  1.00  0.00           C
ATOM   2929  HG  LEU A 838      68.530  41.790  49.830  1.00  0.00           H
ATOM   2930  CD1 LEU A 838      70.400  42.190  49.050  1.00  0.00           C
ATOM   2931 HD11 LEU A 838      70.750  41.130  49.110  1.00  0.00           H
ATOM   2932 HD12 LEU A 838      71.320  42.710  49.390  1.00  0.00           H
ATOM   2933 HD13 LEU A 838      70.000  42.370  48.030  1.00  0.00           H
ATOM   2934  CD2 LEU A 838      70.020  41.850  51.490  1.00  0.00           C
ATOM   2935 HD21 LEU A 838      70.170  40.750  51.380  1.00  0.00           H
ATOM   2936 HD22 LEU A 838      69.310  42.050  52.330  1.00  0.00           H
ATOM   2937 HD23 LEU A 838      70.980  42.390  51.670  1.00  0.00           H
ATOM   2938  C   LEU A 838      67.630  44.380  48.320  1.00  0.00           C
ATOM   2939  O   LEU A 838      67.770  43.770  47.220  1.00  0.00           O
ATOM   2940  N   SER A 839      66.380  44.700  48.720  1.00  0.00           N
ATOM   2941  HN  SER A 839      66.260  45.020  49.650  1.00  0.00           H
ATOM   2942  CA  SER A 839      65.310  44.320  47.830  1.00  0.00           C
ATOM   2943  HA  SER A 839      65.440  43.270  47.650  1.00  0.00           H
ATOM   2944  CB  SER A 839      63.970  44.410  48.620  1.00  0.00           C
ATOM   2945  HB1 SER A 839      64.120  43.640  49.410  1.00  0.00           H
ATOM   2946  HB2 SER A 839      63.050  44.100  48.080  1.00  0.00           H
ATOM   2947  OG  SER A 839      63.770  45.730  49.110  1.00  0.00           O
ATOM   2948  HG1 SER A 839      64.370  45.870  49.850  1.00  0.00           H
ATOM   2949  C   SER A 839      65.290  45.030  46.490  1.00  0.00           C
ATOM   2950  O   SER A 839      65.170  44.410  45.430  1.00  0.00           O
ATOM   2951  N   SER A 840      65.480  46.380  46.530  1.00  0.00           N
ATOM   2952  HN  SER A 840      65.610  46.920  47.350  1.00  0.00           H
ATOM   2953  CA  SER A 840      65.490  47.150  45.270  1.00  0.00           C
ATOM   2954  HA  SER A 840      64.520  47.010  44.830  1.00  0.00           H
ATOM   2955  CB  SER A 840      65.420  48.740  45.440  1.00  0.00           C
ATOM   2956  HB1 SER A 840      64.470  49.060  45.910  1.00  0.00           H
ATOM   2957  HB2 SER A 840      65.420  49.190  44.430  1.00  0.00           H
ATOM   2958  OG  SER A 840      66.500  49.270  46.220  1.00  0.00           O
ATOM   2959  HG1 SER A 840      66.390  48.910  47.110  1.00  0.00           H
ATOM   2960  C   SER A 840      66.620  46.800  44.310  1.00  0.00           C
ATOM   2961  O   SER A 840      66.500  46.680  43.120  1.00  0.00           O
ATOM   2962  N   PHE A 841      67.830  46.550  44.820  1.00  0.00           N
ATOM   2963  HN  PHE A 841      67.900  46.740  45.790  1.00  0.00           H
ATOM   2964  CA  PHE A 841      68.940  45.910  44.150  1.00  0.00           C
ATOM   2965  HA  PHE A 841      69.370  46.570  43.410  1.00  0.00           H
ATOM   2966  CB  PHE A 841      70.010  45.600  45.160  1.00  0.00           C
ATOM   2967  HB1 PHE A 841      69.730  44.950  46.020  1.00  0.00           H
ATOM   2968  HB2 PHE A 841      70.330  46.540  45.650  1.00  0.00           H
ATOM   2969  CG  PHE A 841      71.370  45.230  44.540  1.00  0.00           C
ATOM   2970  CD1 PHE A 841      71.950  44.050  44.890  1.00  0.00           C
ATOM   2971  HD1 PHE A 841      71.430  43.420  45.610  1.00  0.00           H
ATOM   2972  CE1 PHE A 841      73.220  43.650  44.370  1.00  0.00           C
ATOM   2973  HE1 PHE A 841      73.630  42.720  44.710  1.00  0.00           H
ATOM   2974  CZ  PHE A 841      73.940  44.590  43.510  1.00  0.00           C
ATOM   2975  HZ  PHE A 841      74.930  44.360  43.160  1.00  0.00           H
ATOM   2976  CD2 PHE A 841      71.990  46.150  43.650  1.00  0.00           C
ATOM   2977  HD2 PHE A 841      71.650  47.180  43.550  1.00  0.00           H
ATOM   2978  CE2 PHE A 841      73.270  45.840  43.250  1.00  0.00           C
ATOM   2979  HE2 PHE A 841      73.840  46.560  42.660  1.00  0.00           H
ATOM   2980  C   PHE A 841      68.590  44.570  43.380  1.00  0.00           C
ATOM   2981  O   PHE A 841      68.890  44.390  42.160  1.00  0.00           O
ATOM   2982  N   LEU A 842      67.980  43.640  44.090  1.00  0.00           N
ATOM   2983  HN  LEU A 842      67.850  43.680  45.070  1.00  0.00           H
ATOM   2984  CA  LEU A 842      67.630  42.330  43.530  1.00  0.00           C
ATOM   2985  HA  LEU A 842      68.420  41.940  42.910  1.00  0.00           H
ATOM   2986  CB  LEU A 842      67.460  41.340  44.660  1.00  0.00           C
ATOM   2987  HB1 LEU A 842      67.070  40.320  44.480  1.00  0.00           H
ATOM   2988  HB2 LEU A 842      66.800  41.790  45.440  1.00  0.00           H
ATOM   2989  CG  LEU A 842      68.850  41.070  45.430  1.00  0.00           C
ATOM   2990  HG  LEU A 842      69.260  42.010  45.880  1.00  0.00           H
ATOM   2991  CD1 LEU A 842      68.720  40.110  46.610  1.00  0.00           C
ATOM   2992 HD11 LEU A 842      68.090  40.450  47.460  1.00  0.00           H
ATOM   2993 HD12 LEU A 842      69.770  39.960  46.940  1.00  0.00           H
ATOM   2994 HD13 LEU A 842      68.280  39.140  46.270  1.00  0.00           H
ATOM   2995  CD2 LEU A 842      69.940  40.520  44.500  1.00  0.00           C
ATOM   2996 HD21 LEU A 842      69.690  39.550  44.000  1.00  0.00           H
ATOM   2997 HD22 LEU A 842      70.840  40.340  45.120  1.00  0.00           H
ATOM   2998 HD23 LEU A 842      70.260  41.210  43.680  1.00  0.00           H
ATOM   2999  C   LEU A 842      66.410  42.480  42.670  1.00  0.00           C
ATOM   3000  O   LEU A 842      66.240  41.670  41.770  1.00  0.00           O
ATOM   3001  N   LYS A 843      65.540  43.430  42.860  1.00  0.00           N
ATOM   3002  HN  LYS A 843      65.550  44.000  43.680  1.00  0.00           H
ATOM   3003  CA  LYS A 843      64.480  43.770  41.930  1.00  0.00           C
ATOM   3004  HA  LYS A 843      63.920  42.880  41.710  1.00  0.00           H
ATOM   3005  CB  LYS A 843      63.600  44.880  42.550  1.00  0.00           C
ATOM   3006  HB1 LYS A 843      64.190  45.790  42.760  1.00  0.00           H
ATOM   3007  HB2 LYS A 843      63.250  44.420  43.500  1.00  0.00           H
ATOM   3008  CG  LYS A 843      62.360  45.390  41.690  1.00  0.00           C
ATOM   3009  HG1 LYS A 843      62.610  46.200  40.980  1.00  0.00           H
ATOM   3010  HG2 LYS A 843      61.850  45.980  42.490  1.00  0.00           H
ATOM   3011  CD  LYS A 843      61.510  44.290  41.090  1.00  0.00           C
ATOM   3012  HD1 LYS A 843      61.550  43.360  41.710  1.00  0.00           H
ATOM   3013  HD2 LYS A 843      61.950  43.970  40.120  1.00  0.00           H
ATOM   3014  CE  LYS A 843      60.010  44.570  41.130  1.00  0.00           C
ATOM   3015  HE1 LYS A 843      59.700  45.630  41.010  1.00  0.00           H
ATOM   3016  HE2 LYS A 843      59.820  44.380  42.210  1.00  0.00           H
ATOM   3017  NZ  LYS A 843      59.120  43.650  40.480  1.00  0.00           N
ATOM   3018  HZ1 LYS A 843      59.180  42.720  40.950  1.00  0.00           H
ATOM   3019  HZ2 LYS A 843      59.410  43.490  39.500  1.00  0.00           H
ATOM   3020  HZ3 LYS A 843      58.170  44.070  40.580  1.00  0.00           H
ATOM   3021  C   LYS A 843      65.060  44.250  40.570  1.00  0.00           C
ATOM   3022  O   LYS A 843      64.500  43.880  39.530  1.00  0.00           O
ATOM   3023  N   GLN A 844      66.100  45.070  40.510  1.00  0.00           N
ATOM   3024  HN  GLN A 844      66.540  45.440  41.330  1.00  0.00           H
ATOM   3025  CA  GLN A 844      66.830  45.430  39.310  1.00  0.00           C
ATOM   3026  HA  GLN A 844      66.160  45.540  38.470  1.00  0.00           H
ATOM   3027  CB  GLN A 844      67.510  46.760  39.460  1.00  0.00           C
ATOM   3028  HB1 GLN A 844      67.970  47.170  38.530  1.00  0.00           H
ATOM   3029  HB2 GLN A 844      68.250  46.640  40.270  1.00  0.00           H
ATOM   3030  CG  GLN A 844      66.640  48.000  39.960  1.00  0.00           C
ATOM   3031  HG1 GLN A 844      67.300  48.900  39.840  1.00  0.00           H
ATOM   3032  HG2 GLN A 844      66.360  47.740  40.990  1.00  0.00           H
ATOM   3033  CD  GLN A 844      65.330  48.230  39.200  1.00  0.00           C
ATOM   3034  OE1 GLN A 844      64.340  47.810  39.760  1.00  0.00           O
ATOM   3035  NE2 GLN A 844      65.400  48.780  37.980  1.00  0.00           N
ATOM   3036 HE21 GLN A 844      64.540  48.950  37.510  1.00  0.00           H
ATOM   3037 HE22 GLN A 844      66.240  49.130  37.570  1.00  0.00           H
ATOM   3038  C   GLN A 844      67.730  44.300  38.790  1.00  0.00           C
ATOM   3039  O   GLN A 844      68.420  44.450  37.760  1.00  0.00           O
ATOM   3040  N   PHE A 845      67.770  43.120  39.350  1.00  0.00           N
ATOM   3041  HN  PHE A 845      67.260  43.020  40.210  1.00  0.00           H
ATOM   3042  CA  PHE A 845      68.700  42.060  38.870  1.00  0.00           C
ATOM   3043  HA  PHE A 845      69.670  42.560  38.880  1.00  0.00           H
ATOM   3044  CB  PHE A 845      68.690  40.970  40.040  1.00  0.00           C
ATOM   3045  HB1 PHE A 845      67.720  40.520  40.340  1.00  0.00           H
ATOM   3046  HB2 PHE A 845      69.030  41.530  40.940  1.00  0.00           H
ATOM   3047  CG  PHE A 845      69.680  39.850  39.830  1.00  0.00           C
ATOM   3048  CD1 PHE A 845      71.040  40.170  39.770  1.00  0.00           C
ATOM   3049  HD1 PHE A 845      71.300  41.210  39.880  1.00  0.00           H
ATOM   3050  CE1 PHE A 845      71.960  39.160  39.780  1.00  0.00           C
ATOM   3051  HE1 PHE A 845      73.020  39.300  39.870  1.00  0.00           H
ATOM   3052  CZ  PHE A 845      71.530  37.810  39.760  1.00  0.00           C
ATOM   3053  HZ  PHE A 845      72.290  37.040  39.640  1.00  0.00           H
ATOM   3054  CD2 PHE A 845      69.260  38.540  39.900  1.00  0.00           C
ATOM   3055  HD2 PHE A 845      68.210  38.280  39.920  1.00  0.00           H
ATOM   3056  CE2 PHE A 845      70.180  37.510  39.820  1.00  0.00           C
ATOM   3057  HE2 PHE A 845      69.920  36.470  40.010  1.00  0.00           H
ATOM   3058  C   PHE A 845      68.470  41.530  37.410  1.00  0.00           C
ATOM   3059  O   PHE A 845      69.390  41.170  36.750  1.00  0.00           O
ATOM   3060  N   LYS A 846      67.230  41.590  36.840  1.00  0.00           N
ATOM   3061  HN  LYS A 846      66.520  42.030  37.390  1.00  0.00           H
ATOM   3062  CA  LYS A 846      66.930  40.880  35.640  1.00  0.00           C
ATOM   3063  HA  LYS A 846      67.250  39.890  35.900  1.00  0.00           H
ATOM   3064  CB  LYS A 846      65.370  40.580  35.540  1.00  0.00           C
ATOM   3065  HB1 LYS A 846      65.090  39.810  36.300  1.00  0.00           H
ATOM   3066  HB2 LYS A 846      65.150  40.140  34.550  1.00  0.00           H
ATOM   3067  CG  LYS A 846      64.410  41.680  35.880  1.00  0.00           C
ATOM   3068  HG1 LYS A 846      64.650  42.220  36.830  1.00  0.00           H
ATOM   3069  HG2 LYS A 846      63.390  41.270  36.070  1.00  0.00           H
ATOM   3070  CD  LYS A 846      64.230  42.770  34.710  1.00  0.00           C
ATOM   3071  HD1 LYS A 846      65.010  43.550  34.840  1.00  0.00           H
ATOM   3072  HD2 LYS A 846      63.270  43.290  34.900  1.00  0.00           H
ATOM   3073  CE  LYS A 846      64.210  42.370  33.230  1.00  0.00           C
ATOM   3074  HE1 LYS A 846      65.070  41.720  32.970  1.00  0.00           H
ATOM   3075  HE2 LYS A 846      64.060  43.250  32.580  1.00  0.00           H
ATOM   3076  NZ  LYS A 846      63.030  41.520  33.020  1.00  0.00           N
ATOM   3077  HZ1 LYS A 846      62.200  42.110  33.190  1.00  0.00           H
ATOM   3078  HZ2 LYS A 846      63.110  40.640  33.580  1.00  0.00           H
ATOM   3079  HZ3 LYS A 846      62.950  41.140  32.050  1.00  0.00           H
ATOM   3080  C   LYS A 846      67.550  41.290  34.300  1.00  0.00           C
ATOM   3081  O   LYS A 846      67.640  40.550  33.360  1.00  0.00           O
ATOM   3082  N   THR A 847      68.110  42.540  34.270  1.00  0.00           N
ATOM   3083  HN  THR A 847      68.190  43.070  35.120  1.00  0.00           H
ATOM   3084  CA  THR A 847      68.870  43.070  33.110  1.00  0.00           C
ATOM   3085  HA  THR A 847      68.620  42.510  32.230  1.00  0.00           H
ATOM   3086  CB  THR A 847      68.530  44.560  32.720  1.00  0.00           C
ATOM   3087  HB  THR A 847      69.210  44.950  31.930  1.00  0.00           H
ATOM   3088  OG1 THR A 847      68.510  45.470  33.850  1.00  0.00           O
ATOM   3089  HG1 THR A 847      69.430  45.450  34.160  1.00  0.00           H
ATOM   3090  CG2 THR A 847      67.150  44.580  32.130  1.00  0.00           C
ATOM   3091 HG21 THR A 847      66.970  43.960  31.230  1.00  0.00           H
ATOM   3092 HG22 THR A 847      66.780  45.590  31.840  1.00  0.00           H
ATOM   3093 HG23 THR A 847      66.350  44.230  32.800  1.00  0.00           H
ATOM   3094  C   THR A 847      70.360  42.920  33.150  1.00  0.00           C
ATOM   3095  O   THR A 847      71.090  43.470  32.300  1.00  0.00           O
ATOM   3096  N   LYS A 848      70.890  42.090  34.110  1.00  0.00           N
ATOM   3097  HN  LYS A 848      70.300  41.730  34.820  1.00  0.00           H
ATOM   3098  CA  LYS A 848      72.190  41.490  33.980  1.00  0.00           C
ATOM   3099  HA  LYS A 848      72.820  42.280  33.620  1.00  0.00           H
ATOM   3100  CB  LYS A 848      72.640  40.920  35.340  1.00  0.00           C
ATOM   3101  HB1 LYS A 848      73.680  40.510  35.360  1.00  0.00           H
ATOM   3102  HB2 LYS A 848      71.910  40.140  35.650  1.00  0.00           H
ATOM   3103  CG  LYS A 848      72.760  41.930  36.530  1.00  0.00           C
ATOM   3104  HG1 LYS A 848      73.230  41.540  37.470  1.00  0.00           H
ATOM   3105  HG2 LYS A 848      71.730  42.270  36.780  1.00  0.00           H
ATOM   3106  CD  LYS A 848      73.510  43.220  36.090  1.00  0.00           C
ATOM   3107  HD1 LYS A 848      73.090  43.760  35.230  1.00  0.00           H
ATOM   3108  HD2 LYS A 848      74.490  42.800  35.730  1.00  0.00           H
ATOM   3109  CE  LYS A 848      73.790  44.100  37.290  1.00  0.00           C
ATOM   3110  HE1 LYS A 848      74.570  43.720  37.970  1.00  0.00           H
ATOM   3111  HE2 LYS A 848      72.900  44.300  37.920  1.00  0.00           H
ATOM   3112  NZ  LYS A 848      74.020  45.510  36.870  1.00  0.00           N
ATOM   3113  HZ1 LYS A 848      74.180  46.120  37.690  1.00  0.00           H
ATOM   3114  HZ2 LYS A 848      73.190  45.940  36.420  1.00  0.00           H
ATOM   3115  HZ3 LYS A 848      74.920  45.660  36.370  1.00  0.00           H
ATOM   3116  C   LYS A 848      72.300  40.400  32.980  1.00  0.00           C
ATOM   3117  O   LYS A 848      71.360  39.660  32.670  1.00  0.00           O
ATOM   3118  N   ARG A 849      73.450  40.220  32.390  1.00  0.00           N
ATOM   3119  HN  ARG A 849      74.150  40.910  32.550  1.00  0.00           H
ATOM   3120  CA  ARG A 849      73.790  39.190  31.390  1.00  0.00           C
ATOM   3121  HA  ARG A 849      72.880  38.970  30.860  1.00  0.00           H
ATOM   3122  CB  ARG A 849      74.820  39.700  30.320  1.00  0.00           C
ATOM   3123  HB1 ARG A 849      75.510  38.910  29.960  1.00  0.00           H
ATOM   3124  HB2 ARG A 849      75.540  40.360  30.830  1.00  0.00           H
ATOM   3125  CG  ARG A 849      74.160  40.420  29.180  1.00  0.00           C
ATOM   3126  HG1 ARG A 849      73.640  39.640  28.600  1.00  0.00           H
ATOM   3127  HG2 ARG A 849      74.930  40.910  28.530  1.00  0.00           H
ATOM   3128  CD  ARG A 849      73.100  41.480  29.590  1.00  0.00           C
ATOM   3129  HD1 ARG A 849      73.660  42.050  30.360  1.00  0.00           H
ATOM   3130  HD2 ARG A 849      72.210  40.990  30.040  1.00  0.00           H
ATOM   3131  NE  ARG A 849      72.730  42.320  28.410  1.00  0.00           N
ATOM   3132  HE  ARG A 849      72.940  41.970  27.490  1.00  0.00           H
ATOM   3133  CZ  ARG A 849      71.700  43.150  28.380  1.00  0.00           C
ATOM   3134  NH1 ARG A 849      71.140  43.420  27.260  1.00  0.00           N
ATOM   3135 HH11 ARG A 849      71.460  43.000  26.410  1.00  0.00           H
ATOM   3136 HH12 ARG A 849      70.470  44.170  27.290  1.00  0.00           H
ATOM   3137  NH2 ARG A 849      71.180  43.490  29.510  1.00  0.00           N
ATOM   3138 HH21 ARG A 849      71.680  43.380  30.370  1.00  0.00           H
ATOM   3139 HH22 ARG A 849      70.240  43.830  29.410  1.00  0.00           H
ATOM   3140  C   ARG A 849      74.290  37.860  31.930  1.00  0.00           C
ATOM   3141  O   ARG A 849      74.080  36.750  31.400  1.00  0.00           O
ATOM   3142  N   TYR A 850      75.070  37.820  33.070  1.00  0.00           N
ATOM   3143  HN  TYR A 850      75.330  38.740  33.340  1.00  0.00           H
ATOM   3144  CA  TYR A 850      75.550  36.720  33.890  1.00  0.00           C
ATOM   3145  HA  TYR A 850      75.860  35.960  33.190  1.00  0.00           H
ATOM   3146  CB  TYR A 850      76.780  37.120  34.680  1.00  0.00           C
ATOM   3147  HB1 TYR A 850      77.580  37.270  33.910  1.00  0.00           H
ATOM   3148  HB2 TYR A 850      77.080  36.300  35.360  1.00  0.00           H
ATOM   3149  CG  TYR A 850      76.740  38.400  35.500  1.00  0.00           C
ATOM   3150  CD1 TYR A 850      77.760  39.360  35.460  1.00  0.00           C
ATOM   3151  HD1 TYR A 850      78.550  39.390  34.720  1.00  0.00           H
ATOM   3152  CE1 TYR A 850      77.620  40.540  36.270  1.00  0.00           C
ATOM   3153  HE1 TYR A 850      78.310  41.360  36.190  1.00  0.00           H
ATOM   3154  CZ  TYR A 850      76.540  40.660  37.170  1.00  0.00           C
ATOM   3155  OH  TYR A 850      76.630  41.720  38.080  1.00  0.00           O
ATOM   3156  HH  TYR A 850      77.410  42.210  37.810  1.00  0.00           H
ATOM   3157  CD2 TYR A 850      75.710  38.550  36.430  1.00  0.00           C
ATOM   3158  HD2 TYR A 850      74.890  37.830  36.470  1.00  0.00           H
ATOM   3159  CE2 TYR A 850      75.650  39.620  37.320  1.00  0.00           C
ATOM   3160  HE2 TYR A 850      74.940  39.760  38.120  1.00  0.00           H
ATOM   3161  C   TYR A 850      74.340  35.960  34.740  1.00  0.00           C
ATOM   3162  O   TYR A 850      73.380  36.550  35.190  1.00  0.00           O
ATOM   3163  N   PHE A 851      74.500  34.630  34.870  1.00  0.00           N
ATOM   3164  HN  PHE A 851      75.320  34.200  34.480  1.00  0.00           H
ATOM   3165  CA  PHE A 851      73.530  33.630  35.280  1.00  0.00           C
ATOM   3166  HA  PHE A 851      74.180  32.760  35.350  1.00  0.00           H
ATOM   3167  CB  PHE A 851      72.770  33.930  36.660  1.00  0.00           C
ATOM   3168  HB1 PHE A 851      72.220  33.060  37.070  1.00  0.00           H
ATOM   3169  HB2 PHE A 851      72.090  34.800  36.530  1.00  0.00           H
ATOM   3170  CG  PHE A 851      73.780  34.210  37.700  1.00  0.00           C
ATOM   3171  CD1 PHE A 851      73.990  35.530  38.110  1.00  0.00           C
ATOM   3172  HD1 PHE A 851      73.350  36.180  37.510  1.00  0.00           H
ATOM   3173  CE1 PHE A 851      74.980  35.840  39.050  1.00  0.00           C
ATOM   3174  HE1 PHE A 851      75.150  36.840  39.410  1.00  0.00           H
ATOM   3175  CZ  PHE A 851      75.760  34.810  39.600  1.00  0.00           C
ATOM   3176  HZ  PHE A 851      76.360  35.030  40.490  1.00  0.00           H
ATOM   3177  CD2 PHE A 851      74.570  33.190  38.170  1.00  0.00           C
ATOM   3178  HD2 PHE A 851      74.330  32.160  37.910  1.00  0.00           H
ATOM   3179  CE2 PHE A 851      75.540  33.430  39.220  1.00  0.00           C
ATOM   3180  HE2 PHE A 851      76.060  32.560  39.580  1.00  0.00           H
ATOM   3181  C   PHE A 851      72.360  33.370  34.290  1.00  0.00           C
ATOM   3182  O   PHE A 851      72.050  34.300  33.560  1.00  0.00           O
ATOM   3183  N   PRO A 852      71.750  32.220  34.270  1.00  0.00           N
ATOM   3184  CD  PRO A 852      72.110  31.060  35.070  1.00  0.00           C
ATOM   3185  HD1 PRO A 852      71.550  31.280  35.990  1.00  0.00           H
ATOM   3186  HD2 PRO A 852      73.180  30.940  35.340  1.00  0.00           H
ATOM   3187  CA  PRO A 852      70.580  31.920  33.460  1.00  0.00           C
ATOM   3188  HA  PRO A 852      70.800  31.970  32.410  1.00  0.00           H
ATOM   3189  CB  PRO A 852      70.220  30.400  33.820  1.00  0.00           C
ATOM   3190  HB1 PRO A 852      69.890  29.820  32.940  1.00  0.00           H
ATOM   3191  HB2 PRO A 852      69.490  30.410  34.660  1.00  0.00           H
ATOM   3192  CG  PRO A 852      71.590  29.890  34.300  1.00  0.00           C
ATOM   3193  HG1 PRO A 852      71.550  29.060  35.030  1.00  0.00           H
ATOM   3194  HG2 PRO A 852      72.290  29.680  33.480  1.00  0.00           H
ATOM   3195  C   PRO A 852      69.360  32.850  33.640  1.00  0.00           C
ATOM   3196  O   PRO A 852      69.150  33.410  34.680  1.00  0.00           O
ATOM   3197  N   THR A 853      68.580  33.010  32.580  1.00  0.00           N
ATOM   3198  HN  THR A 853      68.750  32.310  31.890  1.00  0.00           H
ATOM   3199  CA  THR A 853      67.620  34.020  32.290  1.00  0.00           C
ATOM   3200  HA  THR A 853      67.900  35.020  32.610  1.00  0.00           H
ATOM   3201  CB  THR A 853      67.350  34.250  30.770  1.00  0.00           C
ATOM   3202  HB  THR A 853      67.470  33.240  30.330  1.00  0.00           H
ATOM   3203  OG1 THR A 853      68.380  34.990  30.140  1.00  0.00           O
ATOM   3204  HG1 THR A 853      68.360  34.680  29.230  1.00  0.00           H
ATOM   3205  CG2 THR A 853      66.100  34.880  30.350  1.00  0.00           C
ATOM   3206 HG21 THR A 853      65.130  34.410  30.610  1.00  0.00           H
ATOM   3207 HG22 THR A 853      66.110  34.890  29.230  1.00  0.00           H
ATOM   3208 HG23 THR A 853      66.000  35.940  30.680  1.00  0.00           H
ATOM   3209  C   THR A 853      66.330  33.870  33.060  1.00  0.00           C
ATOM   3210  O   THR A 853      65.910  34.820  33.760  1.00  0.00           O
ATOM   3211  N   LYS A 854      65.680  32.720  32.990  1.00  0.00           N
ATOM   3212  HN  LYS A 854      66.070  32.000  32.430  1.00  0.00           H
ATOM   3213  CA  LYS A 854      64.530  32.440  33.830  1.00  0.00           C
ATOM   3214  HA  LYS A 854      63.850  33.290  33.780  1.00  0.00           H
ATOM   3215  CB  LYS A 854      63.820  31.070  33.440  1.00  0.00           C
ATOM   3216  HB1 LYS A 854      62.930  31.020  34.110  1.00  0.00           H
ATOM   3217  HB2 LYS A 854      64.560  30.290  33.730  1.00  0.00           H
ATOM   3218  CG  LYS A 854      63.410  30.970  31.940  1.00  0.00           C
ATOM   3219  HG1 LYS A 854      62.900  29.990  32.030  1.00  0.00           H
ATOM   3220  HG2 LYS A 854      64.310  30.860  31.290  1.00  0.00           H
ATOM   3221  CD  LYS A 854      62.540  32.140  31.420  1.00  0.00           C
ATOM   3222  HD1 LYS A 854      63.110  33.100  31.460  1.00  0.00           H
ATOM   3223  HD2 LYS A 854      61.760  32.230  32.210  1.00  0.00           H
ATOM   3224  CE  LYS A 854      62.040  31.970  30.000  1.00  0.00           C
ATOM   3225  HE1 LYS A 854      62.780  31.970  29.180  1.00  0.00           H
ATOM   3226  HE2 LYS A 854      61.500  32.920  29.810  1.00  0.00           H
ATOM   3227  NZ  LYS A 854      61.180  30.790  29.840  1.00  0.00           N
ATOM   3228  HZ1 LYS A 854      60.350  30.760  30.460  1.00  0.00           H
ATOM   3229  HZ2 LYS A 854      61.750  29.920  29.890  1.00  0.00           H
ATOM   3230  HZ3 LYS A 854      60.820  30.910  28.880  1.00  0.00           H
ATOM   3231  C   LYS A 854      64.860  32.430  35.380  1.00  0.00           C
ATOM   3232  O   LYS A 854      64.200  33.090  36.220  1.00  0.00           O
ATOM   3233  N   VAL A 855      65.990  31.790  35.790  1.00  0.00           N
ATOM   3234  HN  VAL A 855      66.530  31.320  35.110  1.00  0.00           H
ATOM   3235  CA  VAL A 855      66.570  31.670  37.090  1.00  0.00           C
ATOM   3236  HA  VAL A 855      65.820  31.270  37.770  1.00  0.00           H
ATOM   3237  CB  VAL A 855      67.750  30.730  37.170  1.00  0.00           C
ATOM   3238  HB  VAL A 855      68.710  31.100  36.750  1.00  0.00           H
ATOM   3239  CG1 VAL A 855      68.140  30.490  38.660  1.00  0.00           C
ATOM   3240 HG11 VAL A 855      67.360  30.110  39.360  1.00  0.00           H
ATOM   3241 HG12 VAL A 855      68.560  31.410  39.130  1.00  0.00           H
ATOM   3242 HG13 VAL A 855      68.960  29.730  38.770  1.00  0.00           H
ATOM   3243  CG2 VAL A 855      67.380  29.440  36.320  1.00  0.00           C
ATOM   3244 HG21 VAL A 855      68.080  28.640  36.660  1.00  0.00           H
ATOM   3245 HG22 VAL A 855      67.580  29.660  35.260  1.00  0.00           H
ATOM   3246 HG23 VAL A 855      66.310  29.210  36.560  1.00  0.00           H
ATOM   3247  C   VAL A 855      66.930  33.080  37.680  1.00  0.00           C
ATOM   3248  O   VAL A 855      66.690  33.360  38.820  1.00  0.00           O
ATOM   3249  N   ARG A 856      67.570  33.950  36.860  1.00  0.00           N
ATOM   3250  HN  ARG A 856      67.930  33.690  35.970  1.00  0.00           H
ATOM   3251  CA  ARG A 856      67.800  35.360  37.220  1.00  0.00           C
ATOM   3252  HA  ARG A 856      68.390  35.280  38.120  1.00  0.00           H
ATOM   3253  CB  ARG A 856      68.800  36.040  36.220  1.00  0.00           C
ATOM   3254  HB1 ARG A 856      68.630  35.670  35.170  1.00  0.00           H
ATOM   3255  HB2 ARG A 856      69.830  35.770  36.540  1.00  0.00           H
ATOM   3256  CG  ARG A 856      68.860  37.550  35.980  1.00  0.00           C
ATOM   3257  HG1 ARG A 856      68.670  38.100  36.930  1.00  0.00           H
ATOM   3258  HG2 ARG A 856      68.190  37.930  35.170  1.00  0.00           H
ATOM   3259  CD  ARG A 856      70.230  38.020  35.440  1.00  0.00           C
ATOM   3260  HD1 ARG A 856      70.970  37.840  36.250  1.00  0.00           H
ATOM   3261  HD2 ARG A 856      70.200  39.090  35.170  1.00  0.00           H
ATOM   3262  NE  ARG A 856      70.470  37.210  34.170  1.00  0.00           N
ATOM   3263  HE  ARG A 856      71.240  36.570  34.160  1.00  0.00           H
ATOM   3264  CZ  ARG A 856      69.790  37.160  33.040  1.00  0.00           C
ATOM   3265  NH1 ARG A 856      68.810  38.010  32.730  1.00  0.00           N
ATOM   3266 HH11 ARG A 856      68.390  38.730  33.270  1.00  0.00           H
ATOM   3267 HH12 ARG A 856      68.570  38.020  31.760  1.00  0.00           H
ATOM   3268  NH2 ARG A 856      70.110  36.160  32.220  1.00  0.00           N
ATOM   3269 HH21 ARG A 856      69.510  36.050  31.430  1.00  0.00           H
ATOM   3270 HH22 ARG A 856      70.650  35.390  32.530  1.00  0.00           H
ATOM   3271  C   ARG A 856      66.510  36.170  37.430  1.00  0.00           C
ATOM   3272  O   ARG A 856      66.340  36.870  38.460  1.00  0.00           O
ATOM   3273  N   SER A 857      65.610  36.080  36.440  1.00  0.00           N
ATOM   3274  HN  SER A 857      65.870  35.630  35.590  1.00  0.00           H
ATOM   3275  CA  SER A 857      64.250  36.640  36.570  1.00  0.00           C
ATOM   3276  HA  SER A 857      64.270  37.700  36.660  1.00  0.00           H
ATOM   3277  CB  SER A 857      63.270  36.270  35.420  1.00  0.00           C
ATOM   3278  HB1 SER A 857      62.300  36.800  35.520  1.00  0.00           H
ATOM   3279  HB2 SER A 857      63.270  35.160  35.450  1.00  0.00           H
ATOM   3280  OG  SER A 857      63.780  36.670  34.180  1.00  0.00           O
ATOM   3281  HG1 SER A 857      64.450  36.020  33.950  1.00  0.00           H
ATOM   3282  C   SER A 857      63.590  36.150  37.820  1.00  0.00           C
ATOM   3283  O   SER A 857      63.180  36.960  38.630  1.00  0.00           O
ATOM   3284  N   THR A 858      63.600  34.840  38.180  1.00  0.00           N
ATOM   3285  HN  THR A 858      64.010  34.170  37.570  1.00  0.00           H
ATOM   3286  CA  THR A 858      63.080  34.170  39.350  1.00  0.00           C
ATOM   3287  HA  THR A 858      62.020  34.370  39.440  1.00  0.00           H
ATOM   3288  CB  THR A 858      63.250  32.620  39.360  1.00  0.00           C
ATOM   3289  HB  THR A 858      64.350  32.470  39.220  1.00  0.00           H
ATOM   3290  OG1 THR A 858      62.570  32.090  38.230  1.00  0.00           O
ATOM   3291  HG1 THR A 858      62.980  32.320  37.390  1.00  0.00           H
ATOM   3292  CG2 THR A 858      62.650  31.800  40.480  1.00  0.00           C
ATOM   3293 HG21 THR A 858      61.600  32.140  40.620  1.00  0.00           H
ATOM   3294 HG22 THR A 858      63.250  31.910  41.410  1.00  0.00           H
ATOM   3295 HG23 THR A 858      62.510  30.740  40.240  1.00  0.00           H
ATOM   3296  C   THR A 858      63.740  34.670  40.620  1.00  0.00           C
ATOM   3297  O   THR A 858      63.110  34.850  41.640  1.00  0.00           O
ATOM   3298  N   ILE A 859      65.150  34.810  40.640  1.00  0.00           N
ATOM   3299  HN  ILE A 859      65.760  34.440  39.950  1.00  0.00           H
ATOM   3300  CA  ILE A 859      65.940  35.360  41.800  1.00  0.00           C
ATOM   3301  HA  ILE A 859      65.560  34.930  42.710  1.00  0.00           H
ATOM   3302  CB  ILE A 859      67.510  35.460  41.690  1.00  0.00           C
ATOM   3303  HB  ILE A 859      67.790  35.830  40.670  1.00  0.00           H
ATOM   3304  CG2 ILE A 859      68.180  36.530  42.590  1.00  0.00           C
ATOM   3305 HG21 ILE A 859      68.030  36.290  43.660  1.00  0.00           H
ATOM   3306 HG22 ILE A 859      67.980  37.620  42.420  1.00  0.00           H
ATOM   3307 HG23 ILE A 859      69.270  36.550  42.360  1.00  0.00           H
ATOM   3308  CG1 ILE A 859      68.170  34.060  41.980  1.00  0.00           C
ATOM   3309 HG11 ILE A 859      69.280  34.130  41.910  1.00  0.00           H
ATOM   3310 HG12 ILE A 859      67.810  33.320  41.230  1.00  0.00           H
ATOM   3311  CD  ILE A 859      67.830  33.550  43.430  1.00  0.00           C
ATOM   3312  HD1 ILE A 859      68.290  34.150  44.240  1.00  0.00           H
ATOM   3313  HD2 ILE A 859      68.220  32.510  43.540  1.00  0.00           H
ATOM   3314  HD3 ILE A 859      66.730  33.510  43.570  1.00  0.00           H
ATOM   3315  C   ILE A 859      65.480  36.800  42.070  1.00  0.00           C
ATOM   3316  O   ILE A 859      65.240  37.160  43.220  1.00  0.00           O
ATOM   3317  N   SER A 860      65.270  37.560  40.950  1.00  0.00           N
ATOM   3318  HN  SER A 860      65.500  37.320  40.000  1.00  0.00           H
ATOM   3319  CA  SER A 860      64.770  38.910  41.090  1.00  0.00           C
ATOM   3320  HA  SER A 860      65.410  39.390  41.810  1.00  0.00           H
ATOM   3321  CB  SER A 860      64.890  39.740  39.780  1.00  0.00           C
ATOM   3322  HB1 SER A 860      64.210  39.250  39.050  1.00  0.00           H
ATOM   3323  HB2 SER A 860      65.890  39.800  39.310  1.00  0.00           H
ATOM   3324  OG  SER A 860      64.430  41.080  39.900  1.00  0.00           O
ATOM   3325  HG1 SER A 860      64.940  41.610  40.530  1.00  0.00           H
ATOM   3326  C   SER A 860      63.300  39.020  41.600  1.00  0.00           C
ATOM   3327  O   SER A 860      63.010  39.970  42.360  1.00  0.00           O
ATOM   3328  N   ASP A 861      62.500  38.050  41.240  1.00  0.00           N
ATOM   3329  HN  ASP A 861      62.730  37.330  40.590  1.00  0.00           H
ATOM   3330  CA  ASP A 861      61.100  38.010  41.740  1.00  0.00           C
ATOM   3331  HA  ASP A 861      60.730  39.010  41.770  1.00  0.00           H
ATOM   3332  CB  ASP A 861      60.300  37.090  40.790  1.00  0.00           C
ATOM   3333  HB1 ASP A 861      59.260  36.870  41.110  1.00  0.00           H
ATOM   3334  HB2 ASP A 861      60.870  36.170  40.520  1.00  0.00           H
ATOM   3335  CG  ASP A 861      60.110  37.900  39.440  1.00  0.00           C
ATOM   3336  OD1 ASP A 861      60.410  39.110  39.400  1.00  0.00           O
ATOM   3337  OD2 ASP A 861      59.620  37.270  38.490  1.00  0.00           O
ATOM   3338  C   ASP A 861      61.010  37.510  43.170  1.00  0.00           C
ATOM   3339  O   ASP A 861      59.980  37.630  43.850  1.00  0.00           O
ATOM   3340  N   PHE A 862      62.200  36.980  43.750  1.00  0.00           N
ATOM   3341  HN  PHE A 862      62.960  36.740  43.150  1.00  0.00           H
ATOM   3342  CA  PHE A 862      62.320  36.480  45.130  1.00  0.00           C
ATOM   3343  HA  PHE A 862      61.340  36.310  45.560  1.00  0.00           H
ATOM   3344  CB  PHE A 862      63.250  35.180  45.050  1.00  0.00           C
ATOM   3345  HB1 PHE A 862      64.030  35.040  45.830  1.00  0.00           H
ATOM   3346  HB2 PHE A 862      63.740  35.320  44.070  1.00  0.00           H
ATOM   3347  CG  PHE A 862      62.560  33.870  45.050  1.00  0.00           C
ATOM   3348  CD1 PHE A 862      61.510  33.480  45.920  1.00  0.00           C
ATOM   3349  HD1 PHE A 862      61.090  34.130  46.680  1.00  0.00           H
ATOM   3350  CE1 PHE A 862      61.070  32.150  45.910  1.00  0.00           C
ATOM   3351  HE1 PHE A 862      60.280  31.940  46.620  1.00  0.00           H
ATOM   3352  CZ  PHE A 862      61.610  31.230  45.060  1.00  0.00           C
ATOM   3353  HZ  PHE A 862      61.380  30.170  45.050  1.00  0.00           H
ATOM   3354  CD2 PHE A 862      63.130  32.870  44.260  1.00  0.00           C
ATOM   3355  HD2 PHE A 862      63.940  33.160  43.610  1.00  0.00           H
ATOM   3356  CE2 PHE A 862      62.710  31.530  44.240  1.00  0.00           C
ATOM   3357  HE2 PHE A 862      63.150  30.860  43.520  1.00  0.00           H
ATOM   3358  C   PHE A 862      63.060  37.480  45.960  1.00  0.00           C
ATOM   3359  O   PHE A 862      63.510  37.110  47.050  1.00  0.00           O
ATOM   3360  N   ALA A 863      63.240  38.720  45.450  1.00  0.00           N
ATOM   3361  HN  ALA A 863      62.990  38.920  44.500  1.00  0.00           H
ATOM   3362  CA  ALA A 863      63.900  39.760  46.230  1.00  0.00           C
ATOM   3363  HA  ALA A 863      64.950  39.530  46.150  1.00  0.00           H
ATOM   3364  CB  ALA A 863      63.720  41.150  45.530  1.00  0.00           C
ATOM   3365  HB1 ALA A 863      62.630  41.380  45.530  1.00  0.00           H
ATOM   3366  HB2 ALA A 863      64.080  41.230  44.490  1.00  0.00           H
ATOM   3367  HB3 ALA A 863      64.240  41.920  46.130  1.00  0.00           H
ATOM   3368  C   ALA A 863      63.550  39.910  47.740  1.00  0.00           C
ATOM   3369  O   ALA A 863      64.460  39.790  48.590  1.00  0.00           O
ATOM   3370  N   VAL A 864      62.230  40.100  48.000  1.00  0.00           N
ATOM   3371  HN  VAL A 864      61.550  40.180  47.270  1.00  0.00           H
ATOM   3372  CA  VAL A 864      61.720  40.090  49.320  1.00  0.00           C
ATOM   3373  HA  VAL A 864      62.370  40.850  49.740  1.00  0.00           H
ATOM   3374  CB  VAL A 864      60.230  40.540  49.460  1.00  0.00           C
ATOM   3375  HB  VAL A 864      59.630  39.800  48.860  1.00  0.00           H
ATOM   3376  CG1 VAL A 864      59.790  40.360  50.990  1.00  0.00           C
ATOM   3377 HG11 VAL A 864      59.670  39.260  51.070  1.00  0.00           H
ATOM   3378 HG12 VAL A 864      58.860  40.930  51.200  1.00  0.00           H
ATOM   3379 HG13 VAL A 864      60.630  40.690  51.640  1.00  0.00           H
ATOM   3380  CG2 VAL A 864      60.050  41.920  48.830  1.00  0.00           C
ATOM   3381 HG21 VAL A 864      60.240  41.770  47.750  1.00  0.00           H
ATOM   3382 HG22 VAL A 864      60.730  42.590  49.400  1.00  0.00           H
ATOM   3383 HG23 VAL A 864      59.020  42.310  49.070  1.00  0.00           H
ATOM   3384  C   VAL A 864      62.100  38.910  50.160  1.00  0.00           C
ATOM   3385  O   VAL A 864      62.670  39.060  51.230  1.00  0.00           O
ATOM   3386  N   PHE A 865      61.810  37.700  49.650  1.00  0.00           N
ATOM   3387  HN  PHE A 865      61.150  37.510  48.920  1.00  0.00           H
ATOM   3388  CA  PHE A 865      62.010  36.450  50.440  1.00  0.00           C
ATOM   3389  HA  PHE A 865      61.400  36.610  51.330  1.00  0.00           H
ATOM   3390  CB  PHE A 865      61.530  35.180  49.610  1.00  0.00           C
ATOM   3391  HB1 PHE A 865      62.030  35.370  48.640  1.00  0.00           H
ATOM   3392  HB2 PHE A 865      60.470  35.340  49.360  1.00  0.00           H
ATOM   3393  CG  PHE A 865      62.010  33.810  50.080  1.00  0.00           C
ATOM   3394  CD1 PHE A 865      62.770  33.050  49.200  1.00  0.00           C
ATOM   3395  HD1 PHE A 865      63.080  33.390  48.220  1.00  0.00           H
ATOM   3396  CE1 PHE A 865      62.820  31.620  49.360  1.00  0.00           C
ATOM   3397  HE1 PHE A 865      63.410  31.030  48.690  1.00  0.00           H
ATOM   3398  CZ  PHE A 865      62.220  30.960  50.430  1.00  0.00           C
ATOM   3399  HZ  PHE A 865      62.520  29.930  50.530  1.00  0.00           H
ATOM   3400  CD2 PHE A 865      61.400  33.150  51.160  1.00  0.00           C
ATOM   3401  HD2 PHE A 865      60.850  33.730  51.890  1.00  0.00           H
ATOM   3402  CE2 PHE A 865      61.430  31.720  51.240  1.00  0.00           C
ATOM   3403  HE2 PHE A 865      60.980  31.280  52.110  1.00  0.00           H
ATOM   3404  C   PHE A 865      63.380  36.250  50.870  1.00  0.00           C
ATOM   3405  O   PHE A 865      63.720  36.050  51.990  1.00  0.00           O
ATOM   3406  N   LEU A 866      64.250  36.350  49.870  1.00  0.00           N
ATOM   3407  HN  LEU A 866      63.940  36.590  48.950  1.00  0.00           H
ATOM   3408  CA  LEU A 866      65.700  36.170  50.020  1.00  0.00           C
ATOM   3409  HA  LEU A 866      65.910  35.250  50.540  1.00  0.00           H
ATOM   3410  CB  LEU A 866      66.470  36.170  48.690  1.00  0.00           C
ATOM   3411  HB1 LEU A 866      66.290  37.140  48.170  1.00  0.00           H
ATOM   3412  HB2 LEU A 866      66.000  35.450  48.000  1.00  0.00           H
ATOM   3413  CG  LEU A 866      68.020  36.030  48.760  1.00  0.00           C
ATOM   3414  HG  LEU A 866      68.400  36.910  49.330  1.00  0.00           H
ATOM   3415  CD1 LEU A 866      68.450  34.810  49.550  1.00  0.00           C
ATOM   3416 HD11 LEU A 866      68.060  34.720  50.580  1.00  0.00           H
ATOM   3417 HD12 LEU A 866      69.560  34.720  49.610  1.00  0.00           H
ATOM   3418 HD13 LEU A 866      68.080  33.920  48.990  1.00  0.00           H
ATOM   3419  CD2 LEU A 866      68.610  36.060  47.300  1.00  0.00           C
ATOM   3420 HD21 LEU A 866      69.690  36.310  47.360  1.00  0.00           H
ATOM   3421 HD22 LEU A 866      68.090  36.830  46.690  1.00  0.00           H
ATOM   3422 HD23 LEU A 866      68.620  35.040  46.860  1.00  0.00           H
ATOM   3423  C   LEU A 866      66.350  37.270  50.930  1.00  0.00           C
ATOM   3424  O   LEU A 866      67.190  36.900  51.740  1.00  0.00           O
ATOM   3425  N   THR A 867      65.860  38.490  50.820  1.00  0.00           N
ATOM   3426  HN  THR A 867      65.240  38.650  50.070  1.00  0.00           H
ATOM   3427  CA  THR A 867      66.280  39.540  51.790  1.00  0.00           C
ATOM   3428  HA  THR A 867      67.350  39.520  51.770  1.00  0.00           H
ATOM   3429  CB  THR A 867      65.600  40.880  51.550  1.00  0.00           C
ATOM   3430  HB  THR A 867      64.500  40.780  51.570  1.00  0.00           H
ATOM   3431  OG1 THR A 867      65.900  41.430  50.310  1.00  0.00           O
ATOM   3432  HG1 THR A 867      65.490  40.850  49.660  1.00  0.00           H
ATOM   3433  CG2 THR A 867      66.170  41.910  52.510  1.00  0.00           C
ATOM   3434 HG21 THR A 867      67.270  41.870  52.640  1.00  0.00           H
ATOM   3435 HG22 THR A 867      65.700  41.810  53.510  1.00  0.00           H
ATOM   3436 HG23 THR A 867      65.890  42.950  52.230  1.00  0.00           H
ATOM   3437  C   THR A 867      65.830  39.170  53.140  1.00  0.00           C
ATOM   3438  O   THR A 867      66.600  39.210  54.070  1.00  0.00           O
ATOM   3439  N   ILE A 868      64.650  38.740  53.350  1.00  0.00           N
ATOM   3440  HN  ILE A 868      63.940  38.840  52.670  1.00  0.00           H
ATOM   3441  CA  ILE A 868      64.160  38.220  54.650  1.00  0.00           C
ATOM   3442  HA  ILE A 868      64.430  39.020  55.330  1.00  0.00           H
ATOM   3443  CB  ILE A 868      62.700  37.910  54.590  1.00  0.00           C
ATOM   3444  HB  ILE A 868      62.440  37.420  53.630  1.00  0.00           H
ATOM   3445  CG2 ILE A 868      62.120  37.080  55.730  1.00  0.00           C
ATOM   3446 HG21 ILE A 868      61.030  36.900  55.570  1.00  0.00           H
ATOM   3447 HG22 ILE A 868      62.250  37.570  56.720  1.00  0.00           H
ATOM   3448 HG23 ILE A 868      62.590  36.070  55.730  1.00  0.00           H
ATOM   3449  CG1 ILE A 868      61.940  39.230  54.500  1.00  0.00           C
ATOM   3450 HG11 ILE A 868      62.400  39.980  53.830  1.00  0.00           H
ATOM   3451 HG12 ILE A 868      61.850  39.680  55.520  1.00  0.00           H
ATOM   3452  CD  ILE A 868      60.460  39.000  54.000  1.00  0.00           C
ATOM   3453  HD1 ILE A 868      60.440  38.530  52.990  1.00  0.00           H
ATOM   3454  HD2 ILE A 868      59.940  39.980  53.930  1.00  0.00           H
ATOM   3455  HD3 ILE A 868      59.900  38.340  54.680  1.00  0.00           H
ATOM   3456  C   ILE A 868      64.960  37.000  55.180  1.00  0.00           C
ATOM   3457  O   ILE A 868      65.420  37.060  56.290  1.00  0.00           O
ATOM   3458  N   VAL A 869      65.190  35.920  54.380  1.00  0.00           N
ATOM   3459  HN  VAL A 869      64.740  35.880  53.500  1.00  0.00           H
ATOM   3460  CA  VAL A 869      65.960  34.730  54.790  1.00  0.00           C
ATOM   3461  HA  VAL A 869      65.410  34.230  55.570  1.00  0.00           H
ATOM   3462  CB  VAL A 869      66.110  33.760  53.640  1.00  0.00           C
ATOM   3463  HB  VAL A 869      66.570  34.300  52.780  1.00  0.00           H
ATOM   3464  CG1 VAL A 869      66.930  32.550  54.120  1.00  0.00           C
ATOM   3465 HG11 VAL A 869      67.960  32.900  54.350  1.00  0.00           H
ATOM   3466 HG12 VAL A 869      66.940  31.720  53.380  1.00  0.00           H
ATOM   3467 HG13 VAL A 869      66.470  32.070  55.010  1.00  0.00           H
ATOM   3468  CG2 VAL A 869      64.700  33.230  53.290  1.00  0.00           C
ATOM   3469 HG21 VAL A 869      64.860  32.420  52.530  1.00  0.00           H
ATOM   3470 HG22 VAL A 869      63.990  33.930  52.810  1.00  0.00           H
ATOM   3471 HG23 VAL A 869      64.240  32.790  54.190  1.00  0.00           H
ATOM   3472  C   VAL A 869      67.250  35.220  55.220  1.00  0.00           C
ATOM   3473  O   VAL A 869      67.740  34.840  56.260  1.00  0.00           O
ATOM   3474  N   ILE A 870      67.900  36.090  54.430  1.00  0.00           N
ATOM   3475  HN  ILE A 870      67.480  36.430  53.590  1.00  0.00           H
ATOM   3476  CA  ILE A 870      69.270  36.570  54.740  1.00  0.00           C
ATOM   3477  HA  ILE A 870      69.890  35.700  54.680  1.00  0.00           H
ATOM   3478  CB  ILE A 870      69.790  37.460  53.600  1.00  0.00           C
ATOM   3479  HB  ILE A 870      68.970  38.160  53.350  1.00  0.00           H
ATOM   3480  CG2 ILE A 870      70.990  38.310  53.900  1.00  0.00           C
ATOM   3481 HG21 ILE A 870      70.800  39.050  54.710  1.00  0.00           H
ATOM   3482 HG22 ILE A 870      71.390  38.910  53.060  1.00  0.00           H
ATOM   3483 HG23 ILE A 870      71.900  37.830  54.320  1.00  0.00           H
ATOM   3484  CG1 ILE A 870      70.080  36.570  52.310  1.00  0.00           C
ATOM   3485 HG11 ILE A 870      69.170  35.940  52.240  1.00  0.00           H
ATOM   3486 HG12 ILE A 870      70.920  35.860  52.500  1.00  0.00           H
ATOM   3487  CD  ILE A 870      70.520  37.320  51.010  1.00  0.00           C
ATOM   3488  HD1 ILE A 870      70.860  36.670  50.180  1.00  0.00           H
ATOM   3489  HD2 ILE A 870      71.500  37.770  51.250  1.00  0.00           H
ATOM   3490  HD3 ILE A 870      69.800  38.120  50.740  1.00  0.00           H
ATOM   3491  C   ILE A 870      69.400  37.360  55.990  1.00  0.00           C
ATOM   3492  O   ILE A 870      70.250  37.080  56.850  1.00  0.00           O
ATOM   3493  N   MET A 871      68.450  38.300  56.150  1.00  0.00           N
ATOM   3494  HN  MET A 871      67.910  38.500  55.340  1.00  0.00           H
ATOM   3495  CA  MET A 871      68.220  39.080  57.350  1.00  0.00           C
ATOM   3496  HA  MET A 871      69.140  39.560  57.610  1.00  0.00           H
ATOM   3497  CB  MET A 871      67.260  40.250  57.030  1.00  0.00           C
ATOM   3498  HB1 MET A 871      66.900  40.730  57.980  1.00  0.00           H
ATOM   3499  HB2 MET A 871      66.350  39.850  56.540  1.00  0.00           H
ATOM   3500  CG  MET A 871      67.840  41.340  56.040  1.00  0.00           C
ATOM   3501  HG1 MET A 871      67.040  42.030  55.690  1.00  0.00           H
ATOM   3502  HG2 MET A 871      68.000  40.830  55.070  1.00  0.00           H
ATOM   3503  SD  MET A 871      69.220  42.290  56.770  1.00  0.00           S
ATOM   3504  CE  MET A 871      69.480  43.370  55.370  1.00  0.00           C
ATOM   3505  HE1 MET A 871      70.330  44.080  55.530  1.00  0.00           H
ATOM   3506  HE2 MET A 871      68.570  43.970  55.170  1.00  0.00           H
ATOM   3507  HE3 MET A 871      69.830  42.860  54.450  1.00  0.00           H
ATOM   3508  C   MET A 871      67.880  38.410  58.680  1.00  0.00           C
ATOM   3509  O   MET A 871      68.420  38.830  59.700  1.00  0.00           O
ATOM   3510  N   VAL A 872      66.970  37.430  58.720  1.00  0.00           N
ATOM   3511  HN  VAL A 872      66.460  37.140  57.910  1.00  0.00           H
ATOM   3512  CA  VAL A 872      66.560  36.800  59.980  1.00  0.00           C
ATOM   3513  HA  VAL A 872      66.580  37.510  60.790  1.00  0.00           H
ATOM   3514  CB  VAL A 872      65.160  36.120  59.880  1.00  0.00           C
ATOM   3515  HB  VAL A 872      64.790  35.810  60.870  1.00  0.00           H
ATOM   3516  CG1 VAL A 872      64.220  37.240  59.320  1.00  0.00           C
ATOM   3517 HG11 VAL A 872      64.230  37.170  58.210  1.00  0.00           H
ATOM   3518 HG12 VAL A 872      64.420  38.240  59.750  1.00  0.00           H
ATOM   3519 HG13 VAL A 872      63.200  36.830  59.450  1.00  0.00           H
ATOM   3520  CG2 VAL A 872      65.170  34.900  58.920  1.00  0.00           C
ATOM   3521 HG21 VAL A 872      65.670  35.160  57.970  1.00  0.00           H
ATOM   3522 HG22 VAL A 872      64.140  34.530  58.730  1.00  0.00           H
ATOM   3523 HG23 VAL A 872      65.630  34.000  59.390  1.00  0.00           H
ATOM   3524  C   VAL A 872      67.620  35.850  60.390  1.00  0.00           C
ATOM   3525  O   VAL A 872      67.880  35.550  61.540  1.00  0.00           O
ATOM   3526  N   THR A 873      68.390  35.370  59.390  1.00  0.00           N
ATOM   3527  HN  THR A 873      68.090  35.540  58.460  1.00  0.00           H
ATOM   3528  CA  THR A 873      69.650  34.650  59.640  1.00  0.00           C
ATOM   3529  HA  THR A 873      69.430  33.890  60.370  1.00  0.00           H
ATOM   3530  CB  THR A 873      70.250  34.020  58.380  1.00  0.00           C
ATOM   3531  HB  THR A 873      70.250  34.660  57.480  1.00  0.00           H
ATOM   3532  OG1 THR A 873      69.460  32.900  58.120  1.00  0.00           O
ATOM   3533  HG1 THR A 873      68.600  33.080  57.740  1.00  0.00           H
ATOM   3534  CG2 THR A 873      71.660  33.470  58.490  1.00  0.00           C
ATOM   3535 HG21 THR A 873      72.400  34.300  58.600  1.00  0.00           H
ATOM   3536 HG22 THR A 873      72.110  32.870  57.660  1.00  0.00           H
ATOM   3537 HG23 THR A 873      71.850  32.940  59.440  1.00  0.00           H
ATOM   3538  C   THR A 873      70.670  35.480  60.310  1.00  0.00           C
ATOM   3539  O   THR A 873      71.490  34.980  61.070  1.00  0.00           O
ATOM   3540  N   ILE A 874      70.820  36.750  59.960  1.00  0.00           N
ATOM   3541  HN  ILE A 874      70.270  37.110  59.210  1.00  0.00           H
ATOM   3542  CA  ILE A 874      71.790  37.710  60.630  1.00  0.00           C
ATOM   3543  HA  ILE A 874      72.790  37.300  60.700  1.00  0.00           H
ATOM   3544  CB  ILE A 874      71.980  39.050  59.820  1.00  0.00           C
ATOM   3545  HB  ILE A 874      70.990  39.540  59.690  1.00  0.00           H
ATOM   3546  CG2 ILE A 874      72.980  39.850  60.570  1.00  0.00           C
ATOM   3547 HG21 ILE A 874      73.410  40.720  60.020  1.00  0.00           H
ATOM   3548 HG22 ILE A 874      73.860  39.290  60.940  1.00  0.00           H
ATOM   3549 HG23 ILE A 874      72.580  40.230  61.530  1.00  0.00           H
ATOM   3550  CG1 ILE A 874      72.490  38.700  58.450  1.00  0.00           C
ATOM   3551 HG11 ILE A 874      71.990  37.780  58.090  1.00  0.00           H
ATOM   3552 HG12 ILE A 874      73.560  38.380  58.560  1.00  0.00           H
ATOM   3553  CD  ILE A 874      72.190  39.830  57.480  1.00  0.00           C
ATOM   3554  HD1 ILE A 874      72.750  39.800  56.520  1.00  0.00           H
ATOM   3555  HD2 ILE A 874      72.230  40.870  57.870  1.00  0.00           H
ATOM   3556  HD3 ILE A 874      71.180  39.720  57.020  1.00  0.00           H
ATOM   3557  C   ILE A 874      71.350  38.040  61.980  1.00  0.00           C
ATOM   3558  O   ILE A 874      72.150  38.170  62.890  1.00  0.00           O
ATOM   3559  N   ASP A 875      70.020  38.260  62.110  1.00  0.00           N
ATOM   3560  HN  ASP A 875      69.390  38.360  61.340  1.00  0.00           H
ATOM   3561  CA  ASP A 875      69.430  38.350  63.430  1.00  0.00           C
ATOM   3562  HA  ASP A 875      69.910  39.180  63.910  1.00  0.00           H
ATOM   3563  CB  ASP A 875      67.940  38.810  63.350  1.00  0.00           C
ATOM   3564  HB1 ASP A 875      67.170  38.040  63.140  1.00  0.00           H
ATOM   3565  HB2 ASP A 875      67.800  39.450  62.450  1.00  0.00           H
ATOM   3566  CG  ASP A 875      67.410  39.600  64.610  1.00  0.00           C
ATOM   3567  OD1 ASP A 875      68.170  40.200  65.320  1.00  0.00           O
ATOM   3568  OD2 ASP A 875      66.200  39.590  64.760  1.00  0.00           O
ATOM   3569  C   ASP A 875      69.650  37.160  64.300  1.00  0.00           C
ATOM   3570  O   ASP A 875      69.930  37.250  65.480  1.00  0.00           O
ATOM   3571  N   TYR A 876      69.640  36.000  63.690  1.00  0.00           N
ATOM   3572  HN  TYR A 876      69.380  35.830  62.750  1.00  0.00           H
ATOM   3573  CA  TYR A 876      69.960  34.790  64.360  1.00  0.00           C
ATOM   3574  HA  TYR A 876      69.240  34.630  65.170  1.00  0.00           H
ATOM   3575  CB  TYR A 876      69.600  33.560  63.440  1.00  0.00           C
ATOM   3576  HB1 TYR A 876      70.150  33.620  62.470  1.00  0.00           H
ATOM   3577  HB2 TYR A 876      68.500  33.530  63.260  1.00  0.00           H
ATOM   3578  CG  TYR A 876      69.990  32.280  64.090  1.00  0.00           C
ATOM   3579  CD1 TYR A 876      70.990  31.420  63.590  1.00  0.00           C
ATOM   3580  HD1 TYR A 876      71.510  31.620  62.670  1.00  0.00           H
ATOM   3581  CE1 TYR A 876      71.340  30.240  64.260  1.00  0.00           C
ATOM   3582  HE1 TYR A 876      72.050  29.570  63.790  1.00  0.00           H
ATOM   3583  CZ  TYR A 876      70.670  29.790  65.420  1.00  0.00           C
ATOM   3584  OH  TYR A 876      70.900  28.440  65.730  1.00  0.00           O
ATOM   3585  HH  TYR A 876      70.570  28.300  66.610  1.00  0.00           H
ATOM   3586  CD2 TYR A 876      69.360  31.860  65.330  1.00  0.00           C
ATOM   3587  HD2 TYR A 876      68.570  32.440  65.750  1.00  0.00           H
ATOM   3588  CE2 TYR A 876      69.690  30.640  65.980  1.00  0.00           C
ATOM   3589  HE2 TYR A 876      69.100  30.210  66.790  1.00  0.00           H
ATOM   3590  C   TYR A 876      71.460  34.780  64.770  1.00  0.00           C
ATOM   3591  O   TYR A 876      71.890  34.790  65.940  1.00  0.00           O
ATOM   3592  N   LEU A 877      72.350  34.840  63.800  1.00  0.00           N
ATOM   3593  HN  LEU A 877      72.020  34.810  62.860  1.00  0.00           H
ATOM   3594  CA  LEU A 877      73.800  34.640  63.990  1.00  0.00           C
ATOM   3595  HA  LEU A 877      73.910  33.710  64.540  1.00  0.00           H
ATOM   3596  CB  LEU A 877      74.440  34.580  62.580  1.00  0.00           C
ATOM   3597  HB1 LEU A 877      75.480  34.960  62.570  1.00  0.00           H
ATOM   3598  HB2 LEU A 877      73.840  35.360  62.060  1.00  0.00           H
ATOM   3599  CG  LEU A 877      74.190  33.270  61.800  1.00  0.00           C
ATOM   3600  HG  LEU A 877      73.120  33.000  61.680  1.00  0.00           H
ATOM   3601  CD1 LEU A 877      74.780  33.470  60.410  1.00  0.00           C
ATOM   3602 HD11 LEU A 877      74.760  32.510  59.860  1.00  0.00           H
ATOM   3603 HD12 LEU A 877      75.800  33.880  60.570  1.00  0.00           H
ATOM   3604 HD13 LEU A 877      74.100  34.230  59.990  1.00  0.00           H
ATOM   3605  CD2 LEU A 877      74.950  32.150  62.580  1.00  0.00           C
ATOM   3606 HD21 LEU A 877      76.030  32.310  62.360  1.00  0.00           H
ATOM   3607 HD22 LEU A 877      74.600  31.150  62.240  1.00  0.00           H
ATOM   3608 HD23 LEU A 877      74.920  32.160  63.690  1.00  0.00           H
ATOM   3609  C   LEU A 877      74.570  35.670  64.830  1.00  0.00           C
ATOM   3610  O   LEU A 877      75.370  35.310  65.700  1.00  0.00           O
ATOM   3611  N   VAL A 878      74.360  36.970  64.610  1.00  0.00           N
ATOM   3612  HN  VAL A 878      73.870  37.280  63.810  1.00  0.00           H
ATOM   3613  CA  VAL A 878      74.980  38.160  65.300  1.00  0.00           C
ATOM   3614  HA  VAL A 878      75.800  37.850  65.920  1.00  0.00           H
ATOM   3615  CB  VAL A 878      75.430  39.250  64.330  1.00  0.00           C
ATOM   3616  HB  VAL A 878      74.710  39.470  63.510  1.00  0.00           H
ATOM   3617  CG1 VAL A 878      75.940  40.530  65.000  1.00  0.00           C
ATOM   3618 HG11 VAL A 878      75.170  41.230  65.410  1.00  0.00           H
ATOM   3619 HG12 VAL A 878      76.590  41.150  64.340  1.00  0.00           H
ATOM   3620 HG13 VAL A 878      76.580  40.090  65.800  1.00  0.00           H
ATOM   3621  CG2 VAL A 878      76.680  38.570  63.650  1.00  0.00           C
ATOM   3622 HG21 VAL A 878      76.340  37.680  63.080  1.00  0.00           H
ATOM   3623 HG22 VAL A 878      77.450  38.160  64.330  1.00  0.00           H
ATOM   3624 HG23 VAL A 878      77.040  39.290  62.900  1.00  0.00           H
ATOM   3625  C   VAL A 878      73.890  38.760  66.230  1.00  0.00           C
ATOM   3626  O   VAL A 878      74.050  38.890  67.440  1.00  0.00           O
ATOM   3627  N   GLY A 879      72.700  39.040  65.570  1.00  0.00           N
ATOM   3628  HN  GLY A 879      72.600  38.770  64.610  1.00  0.00           H
ATOM   3629  CA  GLY A 879      71.570  39.720  66.250  1.00  0.00           C
ATOM   3630  HA1 GLY A 879      71.570  39.500  67.300  1.00  0.00           H
ATOM   3631  HA2 GLY A 879      70.600  39.470  65.850  1.00  0.00           H
ATOM   3632  C   GLY A 879      71.640  41.220  66.200  1.00  0.00           C
ATOM   3633  O   GLY A 879      72.620  41.910  66.430  1.00  0.00           O
ATOM   3634  N   VAL A 880      70.520  41.870  65.840  1.00  0.00           N
ATOM   3635  HN  VAL A 880      69.710  41.300  65.720  1.00  0.00           H
ATOM   3636  CA  VAL A 880      70.550  43.240  65.380  1.00  0.00           C
ATOM   3637  HA  VAL A 880      71.590  43.510  65.360  1.00  0.00           H
ATOM   3638  CB  VAL A 880      70.050  43.330  63.910  1.00  0.00           C
ATOM   3639  HB  VAL A 880      68.950  43.160  63.980  1.00  0.00           H
ATOM   3640  CG1 VAL A 880      70.320  44.690  63.320  1.00  0.00           C
ATOM   3641 HG11 VAL A 880      71.350  44.710  62.940  1.00  0.00           H
ATOM   3642 HG12 VAL A 880      70.140  45.450  64.110  1.00  0.00           H
ATOM   3643 HG13 VAL A 880      69.690  44.880  62.420  1.00  0.00           H
ATOM   3644  CG2 VAL A 880      70.660  42.190  63.070  1.00  0.00           C
ATOM   3645 HG21 VAL A 880      71.730  42.280  62.780  1.00  0.00           H
ATOM   3646 HG22 VAL A 880      70.010  42.040  62.180  1.00  0.00           H
ATOM   3647 HG23 VAL A 880      70.500  41.190  63.530  1.00  0.00           H
ATOM   3648  C   VAL A 880      69.720  44.020  66.330  1.00  0.00           C
ATOM   3649  O   VAL A 880      68.530  43.670  66.430  1.00  0.00           O
ATOM   3650  N   PRO A 881      70.040  45.020  67.110  1.00  0.00           N
ATOM   3651  CD  PRO A 881      71.500  45.430  67.300  1.00  0.00           C
ATOM   3652  HD1 PRO A 881      71.790  45.980  66.370  1.00  0.00           H
ATOM   3653  HD2 PRO A 881      72.190  44.570  67.440  1.00  0.00           H
ATOM   3654  CA  PRO A 881      69.150  45.930  67.810  1.00  0.00           C
ATOM   3655  HA  PRO A 881      68.720  45.310  68.580  1.00  0.00           H
ATOM   3656  CB  PRO A 881      70.060  47.090  68.310  1.00  0.00           C
ATOM   3657  HB1 PRO A 881      69.610  47.580  69.190  1.00  0.00           H
ATOM   3658  HB2 PRO A 881      70.210  47.900  67.560  1.00  0.00           H
ATOM   3659  CG  PRO A 881      71.450  46.570  68.430  1.00  0.00           C
ATOM   3660  HG1 PRO A 881      72.150  47.400  68.190  1.00  0.00           H
ATOM   3661  HG2 PRO A 881      71.710  46.240  69.450  1.00  0.00           H
ATOM   3662  C   PRO A 881      68.020  46.490  67.000  1.00  0.00           C
ATOM   3663  O   PRO A 881      68.200  47.200  66.010  1.00  0.00           O
ATOM   3664  N   SER A 882      66.820  46.200  67.410  1.00  0.00           N
ATOM   3665  HN  SER A 882      66.760  45.720  68.290  1.00  0.00           H
ATOM   3666  CA  SER A 882      65.680  46.160  66.570  1.00  0.00           C
ATOM   3667  HA  SER A 882      65.330  47.190  66.620  1.00  0.00           H
ATOM   3668  CB  SER A 882      65.810  45.650  65.090  1.00  0.00           C
ATOM   3669  HB1 SER A 882      64.790  45.420  64.700  1.00  0.00           H
ATOM   3670  HB2 SER A 882      66.470  44.760  65.060  1.00  0.00           H
ATOM   3671  OG  SER A 882      66.360  46.610  64.240  1.00  0.00           O
ATOM   3672  HG1 SER A 882      67.060  47.010  64.740  1.00  0.00           H
ATOM   3673  C   SER A 882      64.520  45.270  67.040  1.00  0.00           C
ATOM   3674  O   SER A 882      64.630  44.030  66.890  1.00  0.00           O
ATOM   3675  N   PRO A 883      63.400  45.850  67.470  1.00  0.00           N
ATOM   3676  CD  PRO A 883      63.190  47.290  67.570  1.00  0.00           C
ATOM   3677  HD1 PRO A 883      63.290  47.710  66.550  1.00  0.00           H
ATOM   3678  HD2 PRO A 883      63.950  47.730  68.240  1.00  0.00           H
ATOM   3679  CA  PRO A 883      62.040  45.170  67.800  1.00  0.00           C
ATOM   3680  HA  PRO A 883      62.120  44.710  68.770  1.00  0.00           H
ATOM   3681  CB  PRO A 883      61.000  46.250  67.700  1.00  0.00           C
ATOM   3682  HB1 PRO A 883      60.180  46.050  68.410  1.00  0.00           H
ATOM   3683  HB2 PRO A 883      60.690  46.350  66.640  1.00  0.00           H
ATOM   3684  CG  PRO A 883      61.800  47.530  68.090  1.00  0.00           C
ATOM   3685  HG1 PRO A 883      61.310  48.350  67.540  1.00  0.00           H
ATOM   3686  HG2 PRO A 883      61.830  47.700  69.190  1.00  0.00           H
ATOM   3687  C   PRO A 883      61.660  43.930  66.920  1.00  0.00           C
ATOM   3688  O   PRO A 883      61.640  43.990  65.710  1.00  0.00           O
ATOM   3689  N   LYS A 884      61.300  42.880  67.680  1.00  0.00           N
ATOM   3690  HN  LYS A 884      61.260  42.880  68.670  1.00  0.00           H
ATOM   3691  CA  LYS A 884      60.840  41.620  67.070  1.00  0.00           C
ATOM   3692  HA  LYS A 884      61.160  41.630  66.040  1.00  0.00           H
ATOM   3693  CB  LYS A 884      61.440  40.360  67.800  1.00  0.00           C
ATOM   3694  HB1 LYS A 884      61.290  39.450  67.200  1.00  0.00           H
ATOM   3695  HB2 LYS A 884      60.830  40.160  68.710  1.00  0.00           H
ATOM   3696  CG  LYS A 884      62.900  40.550  68.300  1.00  0.00           C
ATOM   3697  HG1 LYS A 884      63.150  39.700  68.980  1.00  0.00           H
ATOM   3698  HG2 LYS A 884      63.060  41.430  68.940  1.00  0.00           H
ATOM   3699  CD  LYS A 884      63.880  40.790  67.210  1.00  0.00           C
ATOM   3700  HD1 LYS A 884      63.670  41.750  66.710  1.00  0.00           H
ATOM   3701  HD2 LYS A 884      63.870  39.900  66.540  1.00  0.00           H
ATOM   3702  CE  LYS A 884      65.350  40.870  67.660  1.00  0.00           C
ATOM   3703  HE1 LYS A 884      65.780  39.830  67.610  1.00  0.00           H
ATOM   3704  HE2 LYS A 884      65.460  41.400  68.630  1.00  0.00           H
ATOM   3705  NZ  LYS A 884      66.230  41.680  66.750  1.00  0.00           N
ATOM   3706  HZ1 LYS A 884      65.780  42.620  66.670  1.00  0.00           H
ATOM   3707  HZ2 LYS A 884      66.370  41.140  65.870  1.00  0.00           H
ATOM   3708  HZ3 LYS A 884      67.140  41.840  67.230  1.00  0.00           H
ATOM   3709  C   LYS A 884      59.340  41.590  67.060  1.00  0.00           C
ATOM   3710  O   LYS A 884      58.830  42.210  67.930  1.00  0.00           O
ATOM   3711  N   LEU A 885      58.650  41.030  66.010  1.00  0.00           N
ATOM   3712  HN  LEU A 885      59.190  40.670  65.250  1.00  0.00           H
ATOM   3713  CA  LEU A 885      57.180  40.910  66.050  1.00  0.00           C
ATOM   3714  HA  LEU A 885      56.740  41.890  65.940  1.00  0.00           H
ATOM   3715  CB  LEU A 885      56.740  39.950  64.890  1.00  0.00           C
ATOM   3716  HB1 LEU A 885      57.010  38.900  65.150  1.00  0.00           H
ATOM   3717  HB2 LEU A 885      57.390  40.180  64.010  1.00  0.00           H
ATOM   3718  CG  LEU A 885      55.260  39.920  64.420  1.00  0.00           C
ATOM   3719  HG  LEU A 885      54.660  39.760  65.340  1.00  0.00           H
ATOM   3720  CD1 LEU A 885      54.660  41.180  63.750  1.00  0.00           C
ATOM   3721 HD11 LEU A 885      55.010  42.060  64.340  1.00  0.00           H
ATOM   3722 HD12 LEU A 885      53.550  41.230  63.820  1.00  0.00           H
ATOM   3723 HD13 LEU A 885      54.780  41.220  62.650  1.00  0.00           H
ATOM   3724  CD2 LEU A 885      55.100  38.720  63.370  1.00  0.00           C
ATOM   3725 HD21 LEU A 885      55.380  37.740  63.820  1.00  0.00           H
ATOM   3726 HD22 LEU A 885      55.760  38.910  62.490  1.00  0.00           H
ATOM   3727 HD23 LEU A 885      54.050  38.630  63.020  1.00  0.00           H
ATOM   3728  C   LEU A 885      56.600  40.400  67.350  1.00  0.00           C
ATOM   3729  O   LEU A 885      56.950  39.290  67.760  1.00  0.00           O
ATOM   3730  N   HSD A 886      55.610  41.140  67.890  1.00  0.00           N
ATOM   3731  HN  HSD A 886      55.300  41.950  67.380  1.00  0.00           H
ATOM   3732  CA  HSD A 886      54.980  40.860  69.260  1.00  0.00           C
ATOM   3733  HA  HSD A 886      55.610  40.170  69.790  1.00  0.00           H
ATOM   3734  CB  HSD A 886      54.640  42.200  69.920  1.00  0.00           C
ATOM   3735  HB1 HSD A 886      54.300  41.890  70.940  1.00  0.00           H
ATOM   3736  HB2 HSD A 886      53.780  42.670  69.420  1.00  0.00           H
ATOM   3737  ND1 HSD A 886      55.390  44.540  70.420  1.00  0.00           N
ATOM   3738  HD1 HSD A 886      54.450  44.810  70.650  1.00  0.00           H
ATOM   3739  CG  HSD A 886      55.720  43.200  70.270  1.00  0.00           C
ATOM   3740  CE1 HSD A 886      56.590  45.200  70.530  1.00  0.00           C
ATOM   3741  HE1 HSD A 886      56.640  46.280  70.660  1.00  0.00           H
ATOM   3742  NE2 HSD A 886      57.610  44.380  70.500  1.00  0.00           N
ATOM   3743  CD2 HSD A 886      57.110  43.130  70.300  1.00  0.00           C
ATOM   3744  HD2 HSD A 886      57.660  42.200  70.220  1.00  0.00           H
ATOM   3745  C   HSD A 886      53.630  40.110  69.220  1.00  0.00           C
ATOM   3746  O   HSD A 886      52.580  40.640  69.570  1.00  0.00           O
ATOM   3747  N   VAL A 887      53.590  38.870  68.710  1.00  0.00           N
ATOM   3748  HN  VAL A 887      54.490  38.490  68.550  1.00  0.00           H
ATOM   3749  CA  VAL A 887      52.400  38.060  68.500  1.00  0.00           C
ATOM   3750  HA  VAL A 887      51.810  38.750  67.900  1.00  0.00           H
ATOM   3751  CB  VAL A 887      52.540  36.750  67.570  1.00  0.00           C
ATOM   3752  HB  VAL A 887      51.620  36.130  67.600  1.00  0.00           H
ATOM   3753  CG1 VAL A 887      52.840  37.280  66.150  1.00  0.00           C
ATOM   3754 HG11 VAL A 887      53.640  38.050  66.120  1.00  0.00           H
ATOM   3755 HG12 VAL A 887      51.900  37.750  65.810  1.00  0.00           H
ATOM   3756 HG13 VAL A 887      52.970  36.410  65.480  1.00  0.00           H
ATOM   3757  CG2 VAL A 887      53.650  35.840  68.070  1.00  0.00           C
ATOM   3758 HG21 VAL A 887      54.010  35.110  67.320  1.00  0.00           H
ATOM   3759 HG22 VAL A 887      53.310  35.230  68.940  1.00  0.00           H
ATOM   3760 HG23 VAL A 887      54.610  36.280  68.430  1.00  0.00           H
ATOM   3761  C   VAL A 887      51.760  37.660  69.790  1.00  0.00           C
ATOM   3762  O   VAL A 887      52.370  37.430  70.840  1.00  0.00           O
ATOM   3763  N   PRO A 888      50.420  37.570  69.820  1.00  0.00           N
ATOM   3764  CD  PRO A 888      49.440  38.360  69.060  1.00  0.00           C
ATOM   3765  HD1 PRO A 888      49.640  38.360  67.960  1.00  0.00           H
ATOM   3766  HD2 PRO A 888      49.400  39.410  69.430  1.00  0.00           H
ATOM   3767  CA  PRO A 888      49.690  36.690  70.760  1.00  0.00           C
ATOM   3768  HA  PRO A 888      50.210  36.800  71.700  1.00  0.00           H
ATOM   3769  CB  PRO A 888      48.270  37.230  70.670  1.00  0.00           C
ATOM   3770  HB1 PRO A 888      48.110  38.130  71.320  1.00  0.00           H
ATOM   3771  HB2 PRO A 888      47.580  36.460  71.080  1.00  0.00           H
ATOM   3772  CG  PRO A 888      48.130  37.600  69.230  1.00  0.00           C
ATOM   3773  HG1 PRO A 888      47.940  36.800  68.480  1.00  0.00           H
ATOM   3774  HG2 PRO A 888      47.210  38.210  69.030  1.00  0.00           H
ATOM   3775  C   PRO A 888      49.780  35.210  70.450  1.00  0.00           C
ATOM   3776  O   PRO A 888      50.030  34.740  69.320  1.00  0.00           O
ATOM   3777  N   GLU A 889      49.470  34.350  71.500  1.00  0.00           N
ATOM   3778  HN  GLU A 889      49.210  34.710  72.380  1.00  0.00           H
ATOM   3779  CA  GLU A 889      49.470  32.920  71.300  1.00  0.00           C
ATOM   3780  HA  GLU A 889      49.500  32.610  70.260  1.00  0.00           H
ATOM   3781  CB  GLU A 889      50.790  32.190  71.750  1.00  0.00           C
ATOM   3782  HB1 GLU A 889      50.790  31.100  71.550  1.00  0.00           H
ATOM   3783  HB2 GLU A 889      51.070  32.250  72.830  1.00  0.00           H
ATOM   3784  CG  GLU A 889      52.020  32.490  70.920  1.00  0.00           C
ATOM   3785  HG1 GLU A 889      52.100  33.600  70.860  1.00  0.00           H
ATOM   3786  HG2 GLU A 889      51.890  32.080  69.890  1.00  0.00           H
ATOM   3787  CD  GLU A 889      53.400  32.070  71.500  1.00  0.00           C
ATOM   3788  OE1 GLU A 889      54.200  32.970  71.830  1.00  0.00           O
ATOM   3789  OE2 GLU A 889      53.580  30.810  71.740  1.00  0.00           O
ATOM   3790  C   GLU A 889      48.210  32.230  71.830  1.00  0.00           C
ATOM   3791  O   GLU A 889      47.360  32.850  72.470  1.00  0.00           O
ATOM   3792  N   LYS A 890      48.060  30.980  71.400  1.00  0.00           N
ATOM   3793  HN  LYS A 890      48.800  30.570  70.870  1.00  0.00           H
ATOM   3794  CA  LYS A 890      46.930  30.100  71.680  1.00  0.00           C
ATOM   3795  HA  LYS A 890      47.310  29.150  71.320  1.00  0.00           H
ATOM   3796  CB  LYS A 890      46.550  29.980  73.230  1.00  0.00           C
ATOM   3797  HB1 LYS A 890      45.650  29.350  73.330  1.00  0.00           H
ATOM   3798  HB2 LYS A 890      46.330  31.020  73.550  1.00  0.00           H
ATOM   3799  CG  LYS A 890      47.630  29.330  74.070  1.00  0.00           C
ATOM   3800  HG1 LYS A 890      48.440  30.090  74.130  1.00  0.00           H
ATOM   3801  HG2 LYS A 890      47.880  28.420  73.500  1.00  0.00           H
ATOM   3802  CD  LYS A 890      47.240  28.850  75.490  1.00  0.00           C
ATOM   3803  HD1 LYS A 890      48.080  28.270  75.930  1.00  0.00           H
ATOM   3804  HD2 LYS A 890      46.300  28.250  75.490  1.00  0.00           H
ATOM   3805  CE  LYS A 890      46.930  29.960  76.460  1.00  0.00           C
ATOM   3806  HE1 LYS A 890      45.990  30.430  76.110  1.00  0.00           H
ATOM   3807  HE2 LYS A 890      47.640  30.800  76.560  1.00  0.00           H
ATOM   3808  NZ  LYS A 890      46.730  29.490  77.860  1.00  0.00           N
ATOM   3809  HZ1 LYS A 890      46.310  28.550  77.910  1.00  0.00           H
ATOM   3810  HZ2 LYS A 890      46.150  30.140  78.420  1.00  0.00           H
ATOM   3811  HZ3 LYS A 890      47.630  29.410  78.390  1.00  0.00           H
ATOM   3812  C   LYS A 890      45.690  30.260  70.770  1.00  0.00           C
ATOM   3813  O   LYS A 890      44.760  29.430  70.820  1.00  0.00           O
ATOM   3814  N   PHE A 891      45.830  31.260  69.910  1.00  0.00           N
ATOM   3815  HN  PHE A 891      46.670  31.790  69.880  1.00  0.00           H
ATOM   3816  CA  PHE A 891      44.770  31.630  68.930  1.00  0.00           C
ATOM   3817  HA  PHE A 891      44.960  32.640  68.590  1.00  0.00           H
ATOM   3818  CB  PHE A 891      45.000  30.700  67.730  1.00  0.00           C
ATOM   3819  HB1 PHE A 891      45.110  29.640  68.070  1.00  0.00           H
ATOM   3820  HB2 PHE A 891      45.970  31.090  67.380  1.00  0.00           H
ATOM   3821  CG  PHE A 891      44.040  30.860  66.630  1.00  0.00           C
ATOM   3822  CD1 PHE A 891      42.890  30.030  66.520  1.00  0.00           C
ATOM   3823  HD1 PHE A 891      42.700  29.200  67.190  1.00  0.00           H
ATOM   3824  CE1 PHE A 891      41.990  30.190  65.480  1.00  0.00           C
ATOM   3825  HE1 PHE A 891      41.210  29.450  65.420  1.00  0.00           H
ATOM   3826  CZ  PHE A 891      42.150  31.230  64.540  1.00  0.00           C
ATOM   3827  HZ  PHE A 891      41.440  31.300  63.730  1.00  0.00           H
ATOM   3828  CD2 PHE A 891      44.230  31.930  65.630  1.00  0.00           C
ATOM   3829  HD2 PHE A 891      45.160  32.470  65.660  1.00  0.00           H
ATOM   3830  CE2 PHE A 891      43.230  32.100  64.630  1.00  0.00           C
ATOM   3831  HE2 PHE A 891      43.410  32.830  63.860  1.00  0.00           H
ATOM   3832  C   PHE A 891      43.300  31.950  69.440  1.00  0.00           C
ATOM   3833  O   PHE A 891      42.330  31.240  69.090  1.00  0.00           O
ATOM   3834  N   GLU A 892      43.120  33.010  70.260  1.00  0.00           N
ATOM   3835  HN  GLU A 892      43.890  33.580  70.560  1.00  0.00           H
ATOM   3836  CA  GLU A 892      41.790  33.630  70.600  1.00  0.00           C
ATOM   3837  HA  GLU A 892      41.050  33.150  69.960  1.00  0.00           H
ATOM   3838  CB  GLU A 892      41.580  33.230  72.090  1.00  0.00           C
ATOM   3839  HB1 GLU A 892      40.690  33.770  72.480  1.00  0.00           H
ATOM   3840  HB2 GLU A 892      42.440  33.540  72.740  1.00  0.00           H
ATOM   3841  CG  GLU A 892      41.270  31.760  72.300  1.00  0.00           C
ATOM   3842  HG1 GLU A 892      42.200  31.140  72.250  1.00  0.00           H
ATOM   3843  HG2 GLU A 892      40.490  31.510  71.560  1.00  0.00           H
ATOM   3844  CD  GLU A 892      40.700  31.490  73.710  1.00  0.00           C
ATOM   3845  OE1 GLU A 892      41.420  31.670  74.750  1.00  0.00           O
ATOM   3846  OE2 GLU A 892      39.550  31.050  73.690  1.00  0.00           O
ATOM   3847  C   GLU A 892      41.700  35.140  70.240  1.00  0.00           C
ATOM   3848  O   GLU A 892      42.780  35.700  70.140  1.00  0.00           O
ATOM   3849  N   PRO A 893      40.620  35.830  70.020  1.00  0.00           N
ATOM   3850  CD  PRO A 893      39.290  35.290  70.040  1.00  0.00           C
ATOM   3851  HD1 PRO A 893      39.320  34.500  70.820  1.00  0.00           H
ATOM   3852  HD2 PRO A 893      39.110  34.840  69.040  1.00  0.00           H
ATOM   3853  CA  PRO A 893      40.560  37.340  69.930  1.00  0.00           C
ATOM   3854  HA  PRO A 893      40.980  37.540  68.960  1.00  0.00           H
ATOM   3855  CB  PRO A 893      39.080  37.670  69.970  1.00  0.00           C
ATOM   3856  HB1 PRO A 893      38.810  37.840  68.910  1.00  0.00           H
ATOM   3857  HB2 PRO A 893      38.880  38.610  70.530  1.00  0.00           H
ATOM   3858  CG  PRO A 893      38.440  36.440  70.640  1.00  0.00           C
ATOM   3859  HG1 PRO A 893      38.640  36.450  71.730  1.00  0.00           H
ATOM   3860  HG2 PRO A 893      37.360  36.230  70.480  1.00  0.00           H
ATOM   3861  C   PRO A 893      41.420  38.250  70.830  1.00  0.00           C
ATOM   3862  O   PRO A 893      41.500  38.070  72.040  1.00  0.00           O
ATOM   3863  N   THR A 894      42.090  39.240  70.270  1.00  0.00           N
ATOM   3864  HN  THR A 894      42.110  39.320  69.280  1.00  0.00           H
ATOM   3865  CA  THR A 894      42.820  40.230  71.010  1.00  0.00           C
ATOM   3866  HA  THR A 894      43.690  39.690  71.370  1.00  0.00           H
ATOM   3867  CB  THR A 894      43.460  41.290  70.130  1.00  0.00           C
ATOM   3868  HB  THR A 894      42.710  41.710  69.430  1.00  0.00           H
ATOM   3869  OG1 THR A 894      44.560  40.780  69.400  1.00  0.00           O
ATOM   3870  HG1 THR A 894      44.150  40.220  68.730  1.00  0.00           H
ATOM   3871  CG2 THR A 894      44.170  42.420  70.980  1.00  0.00           C
ATOM   3872 HG21 THR A 894      44.750  41.990  71.830  1.00  0.00           H
ATOM   3873 HG22 THR A 894      43.370  43.100  71.360  1.00  0.00           H
ATOM   3874 HG23 THR A 894      44.890  42.980  70.360  1.00  0.00           H
ATOM   3875  C   THR A 894      42.040  40.940  72.180  1.00  0.00           C
ATOM   3876  O   THR A 894      42.560  41.060  73.250  1.00  0.00           O
ATOM   3877  N   HSD A 895      40.800  41.370  71.870  1.00  0.00           N
ATOM   3878  HN  HSD A 895      40.420  41.210  70.960  1.00  0.00           H
ATOM   3879  CA  HSD A 895      39.770  41.630  72.880  1.00  0.00           C
ATOM   3880  HA  HSD A 895      40.180  42.280  73.640  1.00  0.00           H
ATOM   3881  CB  HSD A 895      38.670  42.490  72.100  1.00  0.00           C
ATOM   3882  HB1 HSD A 895      38.350  42.120  71.100  1.00  0.00           H
ATOM   3883  HB2 HSD A 895      39.150  43.460  71.850  1.00  0.00           H
ATOM   3884  ND1 HSD A 895      37.400  43.550  73.960  1.00  0.00           N
ATOM   3885  HD1 HSD A 895      38.160  43.950  74.440  1.00  0.00           H
ATOM   3886  CG  HSD A 895      37.460  42.680  72.940  1.00  0.00           C
ATOM   3887  CE1 HSD A 895      36.080  43.710  74.280  1.00  0.00           C
ATOM   3888  HE1 HSD A 895      35.670  44.470  74.940  1.00  0.00           H
ATOM   3889  NE2 HSD A 895      35.320  42.880  73.520  1.00  0.00           N
ATOM   3890  CD2 HSD A 895      36.200  42.250  72.730  1.00  0.00           C
ATOM   3891  HD2 HSD A 895      35.870  41.640  71.900  1.00  0.00           H
ATOM   3892  C   HSD A 895      39.140  40.390  73.430  1.00  0.00           C
ATOM   3893  O   HSD A 895      38.570  39.670  72.630  1.00  0.00           O
ATOM   3894  N   PRO A 896      39.190  40.080  74.700  1.00  0.00           N
ATOM   3895  CD  PRO A 896      39.850  40.830  75.850  1.00  0.00           C
ATOM   3896  HD1 PRO A 896      39.140  41.540  76.330  1.00  0.00           H
ATOM   3897  HD2 PRO A 896      40.720  41.430  75.510  1.00  0.00           H
ATOM   3898  CA  PRO A 896      38.940  38.720  75.100  1.00  0.00           C
ATOM   3899  HA  PRO A 896      39.030  38.080  74.230  1.00  0.00           H
ATOM   3900  CB  PRO A 896      40.070  38.460  76.140  1.00  0.00           C
ATOM   3901  HB1 PRO A 896      40.990  38.230  75.550  1.00  0.00           H
ATOM   3902  HB2 PRO A 896      39.870  37.570  76.770  1.00  0.00           H
ATOM   3903  CG  PRO A 896      40.250  39.760  76.880  1.00  0.00           C
ATOM   3904  HG1 PRO A 896      39.560  39.830  77.750  1.00  0.00           H
ATOM   3905  HG2 PRO A 896      41.300  39.940  77.210  1.00  0.00           H
ATOM   3906  C   PRO A 896      37.550  38.550  75.720  1.00  0.00           C
ATOM   3907  O   PRO A 896      37.250  37.510  76.330  1.00  0.00           O
ATOM   3908  N   GLU A 897      36.680  39.570  75.640  1.00  0.00           N
ATOM   3909  HN  GLU A 897      36.950  40.270  75.000  1.00  0.00           H
ATOM   3910  CA  GLU A 897      35.340  39.560  76.250  1.00  0.00           C
ATOM   3911  HA  GLU A 897      35.290  38.930  77.120  1.00  0.00           H
ATOM   3912  CB  GLU A 897      34.930  41.020  76.490  1.00  0.00           C
ATOM   3913  HB1 GLU A 897      33.920  40.930  76.950  1.00  0.00           H
ATOM   3914  HB2 GLU A 897      34.740  41.620  75.580  1.00  0.00           H
ATOM   3915  CG  GLU A 897      35.840  41.760  77.510  1.00  0.00           C
ATOM   3916  HG1 GLU A 897      36.830  42.020  77.070  1.00  0.00           H
ATOM   3917  HG2 GLU A 897      36.000  41.190  78.450  1.00  0.00           H
ATOM   3918  CD  GLU A 897      35.260  43.040  78.000  1.00  0.00           C
ATOM   3919  OE1 GLU A 897      35.980  43.580  78.850  1.00  0.00           O
ATOM   3920  OE2 GLU A 897      34.270  43.530  77.490  1.00  0.00           O
ATOM   3921  C   GLU A 897      34.320  38.940  75.350  1.00  0.00           C
ATOM   3922  O   GLU A 897      33.120  39.130  75.430  1.00  0.00           O
ATOM   3923  N   ARG A 898      34.780  38.090  74.440  1.00  0.00           N
ATOM   3924  HN  ARG A 898      35.770  37.950  74.470  1.00  0.00           H
ATOM   3925  CA  ARG A 898      33.970  37.300  73.550  1.00  0.00           C
ATOM   3926  HA  ARG A 898      33.060  37.030  74.070  1.00  0.00           H
ATOM   3927  CB  ARG A 898      33.360  38.240  72.440  1.00  0.00           C
ATOM   3928  HB1 ARG A 898      32.520  38.880  72.760  1.00  0.00           H
ATOM   3929  HB2 ARG A 898      32.920  37.610  71.630  1.00  0.00           H
ATOM   3930  CG  ARG A 898      34.540  38.950  71.750  1.00  0.00           C
ATOM   3931  HG1 ARG A 898      35.480  38.380  71.640  1.00  0.00           H
ATOM   3932  HG2 ARG A 898      34.790  39.870  72.320  1.00  0.00           H
ATOM   3933  CD  ARG A 898      34.040  39.230  70.330  1.00  0.00           C
ATOM   3934  HD1 ARG A 898      33.100  39.800  70.230  1.00  0.00           H
ATOM   3935  HD2 ARG A 898      33.790  38.270  69.840  1.00  0.00           H
ATOM   3936  NE  ARG A 898      35.110  40.000  69.610  1.00  0.00           N
ATOM   3937  HE  ARG A 898      35.040  41.000  69.580  1.00  0.00           H
ATOM   3938  CZ  ARG A 898      35.910  39.500  68.690  1.00  0.00           C
ATOM   3939  NH1 ARG A 898      35.960  38.210  68.420  1.00  0.00           N
ATOM   3940 HH11 ARG A 898      36.480  37.990  67.590  1.00  0.00           H
ATOM   3941 HH12 ARG A 898      35.190  37.650  68.700  1.00  0.00           H
ATOM   3942  NH2 ARG A 898      36.740  40.280  68.070  1.00  0.00           N
ATOM   3943 HH21 ARG A 898      37.440  39.940  67.450  1.00  0.00           H
ATOM   3944 HH22 ARG A 898      36.790  41.250  68.300  1.00  0.00           H
ATOM   3945  C   ARG A 898      34.700  36.120  73.010  1.00  0.00           C
ATOM   3946  O   ARG A 898      35.860  35.970  73.360  1.00  0.00           O
ATOM   3947  N   GLY A 899      34.040  35.260  72.170  1.00  0.00           N
ATOM   3948  HN  GLY A 899      33.060  35.220  72.350  1.00  0.00           H
ATOM   3949  CA  GLY A 899      34.620  34.310  71.230  1.00  0.00           C
ATOM   3950  HA1 GLY A 899      33.980  33.440  71.210  1.00  0.00           H
ATOM   3951  HA2 GLY A 899      35.610  34.070  71.600  1.00  0.00           H
ATOM   3952  C   GLY A 899      34.800  34.900  69.910  1.00  0.00           C
ATOM   3953  O   GLY A 899      34.780  36.100  69.780  1.00  0.00           O
ATOM   3954  N   TRP A 900      34.920  34.070  68.920  1.00  0.00           N
ATOM   3955  HN  TRP A 900      34.960  33.120  69.250  1.00  0.00           H
ATOM   3956  CA  TRP A 900      35.080  34.500  67.570  1.00  0.00           C
ATOM   3957  HA  TRP A 900      35.780  35.320  67.530  1.00  0.00           H
ATOM   3958  CB  TRP A 900      35.550  33.370  66.670  1.00  0.00           C
ATOM   3959  HB1 TRP A 900      35.490  33.680  65.600  1.00  0.00           H
ATOM   3960  HB2 TRP A 900      34.900  32.470  66.820  1.00  0.00           H
ATOM   3961  CG  TRP A 900      36.960  32.890  66.960  1.00  0.00           C
ATOM   3962  CD1 TRP A 900      37.270  31.680  67.470  1.00  0.00           C
ATOM   3963  HD1 TRP A 900      36.560  30.940  67.810  1.00  0.00           H
ATOM   3964  NE1 TRP A 900      38.620  31.590  67.550  1.00  0.00           N
ATOM   3965  HE1 TRP A 900      39.150  30.900  67.980  1.00  0.00           H
ATOM   3966  CE2 TRP A 900      39.200  32.720  67.060  1.00  0.00           C
ATOM   3967  CD2 TRP A 900      38.170  33.620  66.740  1.00  0.00           C
ATOM   3968  CE3 TRP A 900      38.490  34.900  66.240  1.00  0.00           C
ATOM   3969  HE3 TRP A 900      37.760  35.580  65.830  1.00  0.00           H
ATOM   3970  CZ3 TRP A 900      39.820  35.280  66.210  1.00  0.00           C
ATOM   3971  HZ3 TRP A 900      40.080  36.260  65.820  1.00  0.00           H
ATOM   3972  CZ2 TRP A 900      40.520  33.120  67.030  1.00  0.00           C
ATOM   3973  HZ2 TRP A 900      41.320  32.430  67.220  1.00  0.00           H
ATOM   3974  CH2 TRP A 900      40.810  34.390  66.660  1.00  0.00           C
ATOM   3975  HH2 TRP A 900      41.880  34.600  66.650  1.00  0.00           H
ATOM   3976  C   TRP A 900      33.810  35.110  67.040  1.00  0.00           C
ATOM   3977  O   TRP A 900      33.840  36.240  66.550  1.00  0.00           O
ATOM   3978  N   ILE A 901      32.620  34.450  67.230  1.00  0.00           N
ATOM   3979  HN  ILE A 901      32.580  33.680  67.860  1.00  0.00           H
ATOM   3980  CA  ILE A 901      31.370  35.150  66.930  1.00  0.00           C
ATOM   3981  HA  ILE A 901      31.480  35.860  66.120  1.00  0.00           H
ATOM   3982  CB  ILE A 901      30.400  34.180  66.270  1.00  0.00           C
ATOM   3983  HB  ILE A 901      30.290  33.320  66.970  1.00  0.00           H
ATOM   3984  CG2 ILE A 901      28.910  34.660  66.050  1.00  0.00           C
ATOM   3985 HG21 ILE A 901      28.390  34.970  66.980  1.00  0.00           H
ATOM   3986 HG22 ILE A 901      28.280  33.860  65.580  1.00  0.00           H
ATOM   3987 HG23 ILE A 901      29.020  35.460  65.290  1.00  0.00           H
ATOM   3988  CG1 ILE A 901      31.010  33.550  64.980  1.00  0.00           C
ATOM   3989 HG11 ILE A 901      31.950  33.040  65.270  1.00  0.00           H
ATOM   3990 HG12 ILE A 901      31.340  34.280  64.200  1.00  0.00           H
ATOM   3991  CD  ILE A 901      30.110  32.490  64.340  1.00  0.00           C
ATOM   3992  HD1 ILE A 901      29.820  31.620  64.970  1.00  0.00           H
ATOM   3993  HD2 ILE A 901      30.590  32.050  63.450  1.00  0.00           H
ATOM   3994  HD3 ILE A 901      29.170  32.930  63.950  1.00  0.00           H
ATOM   3995  C   ILE A 901      30.870  35.780  68.200  1.00  0.00           C
ATOM   3996  O   ILE A 901      31.120  35.340  69.330  1.00  0.00           O
ATOM   3997  N   ILE A 902      30.140  36.880  68.010  1.00  0.00           N
ATOM   3998  HN  ILE A 902      29.920  37.360  67.170  1.00  0.00           H
ATOM   3999  CA  ILE A 902      29.420  37.600  69.060  1.00  0.00           C
ATOM   4000  HA  ILE A 902      29.120  36.970  69.900  1.00  0.00           H
ATOM   4001  CB  ILE A 902      30.190  38.740  69.750  1.00  0.00           C
ATOM   4002  HB  ILE A 902      31.060  38.250  70.240  1.00  0.00           H
ATOM   4003  CG2 ILE A 902      30.650  39.640  68.650  1.00  0.00           C
ATOM   4004 HG21 ILE A 902      31.330  40.350  69.170  1.00  0.00           H
ATOM   4005 HG22 ILE A 902      29.760  40.200  68.290  1.00  0.00           H
ATOM   4006 HG23 ILE A 902      31.230  39.250  67.790  1.00  0.00           H
ATOM   4007  CG1 ILE A 902      29.540  39.530  70.950  1.00  0.00           C
ATOM   4008 HG11 ILE A 902      28.790  40.260  70.580  1.00  0.00           H
ATOM   4009 HG12 ILE A 902      30.340  40.160  71.370  1.00  0.00           H
ATOM   4010  CD  ILE A 902      28.960  38.600  72.020  1.00  0.00           C
ATOM   4011  HD1 ILE A 902      29.890  38.230  72.490  1.00  0.00           H
ATOM   4012  HD2 ILE A 902      28.280  37.780  71.690  1.00  0.00           H
ATOM   4013  HD3 ILE A 902      28.420  39.120  72.820  1.00  0.00           H
ATOM   4014  C   ILE A 902      28.100  38.070  68.520  1.00  0.00           C
ATOM   4015  O   ILE A 902      28.070  38.110  67.290  1.00  0.00           O
ATOM   4016  N   SER A 903      27.050  38.390  69.270  1.00  0.00           N
ATOM   4017  HN  SER A 903      27.100  38.410  70.260  1.00  0.00           H
ATOM   4018  CA  SER A 903      25.690  38.570  68.810  1.00  0.00           C
ATOM   4019  HA  SER A 903      25.530  37.860  68.020  1.00  0.00           H
ATOM   4020  CB  SER A 903      24.700  38.310  69.960  1.00  0.00           C
ATOM   4021  HB1 SER A 903      24.930  38.770  70.950  1.00  0.00           H
ATOM   4022  HB2 SER A 903      24.920  37.250  70.220  1.00  0.00           H
ATOM   4023  OG  SER A 903      23.310  38.420  69.580  1.00  0.00           O
ATOM   4024  HG1 SER A 903      23.200  37.830  68.830  1.00  0.00           H
ATOM   4025  C   SER A 903      25.620  40.040  68.340  1.00  0.00           C
ATOM   4026  O   SER A 903      26.060  40.910  69.120  1.00  0.00           O
ATOM   4027  N   PRO A 904      25.200  40.380  67.120  1.00  0.00           N
ATOM   4028  CD  PRO A 904      24.660  39.440  66.150  1.00  0.00           C
ATOM   4029  HD1 PRO A 904      23.950  38.770  66.680  1.00  0.00           H
ATOM   4030  HD2 PRO A 904      25.390  38.880  65.530  1.00  0.00           H
ATOM   4031  CA  PRO A 904      25.220  41.710  66.640  1.00  0.00           C
ATOM   4032  HA  PRO A 904      26.260  42.010  66.650  1.00  0.00           H
ATOM   4033  CB  PRO A 904      24.900  41.600  65.120  1.00  0.00           C
ATOM   4034  HB1 PRO A 904      25.790  41.340  64.500  1.00  0.00           H
ATOM   4035  HB2 PRO A 904      24.390  42.530  64.760  1.00  0.00           H
ATOM   4036  CG  PRO A 904      23.980  40.370  65.040  1.00  0.00           C
ATOM   4037  HG1 PRO A 904      22.910  40.620  65.210  1.00  0.00           H
ATOM   4038  HG2 PRO A 904      24.060  39.920  64.030  1.00  0.00           H
ATOM   4039  C   PRO A 904      24.460  42.750  67.400  1.00  0.00           C
ATOM   4040  O   PRO A 904      23.270  42.700  67.260  1.00  0.00           O
ATOM   4041  N   LEU A 905      25.140  43.840  68.030  1.00  0.00           N
ATOM   4042  HN  LEU A 905      26.120  43.780  68.220  1.00  0.00           H
ATOM   4043  CA  LEU A 905      24.470  45.120  68.260  1.00  0.00           C
ATOM   4044  HA  LEU A 905      25.110  45.730  68.880  1.00  0.00           H
ATOM   4045  CB  LEU A 905      24.180  45.810  66.920  1.00  0.00           C
ATOM   4046  HB1 LEU A 905      23.900  46.860  67.140  1.00  0.00           H
ATOM   4047  HB2 LEU A 905      23.330  45.250  66.480  1.00  0.00           H
ATOM   4048  CG  LEU A 905      25.300  45.900  65.910  1.00  0.00           C
ATOM   4049  HG  LEU A 905      25.690  44.890  65.670  1.00  0.00           H
ATOM   4050  CD1 LEU A 905      24.860  46.490  64.670  1.00  0.00           C
ATOM   4051 HD11 LEU A 905      24.850  47.600  64.700  1.00  0.00           H
ATOM   4052 HD12 LEU A 905      23.810  46.210  64.450  1.00  0.00           H
ATOM   4053 HD13 LEU A 905      25.250  46.100  63.720  1.00  0.00           H
ATOM   4054  CD2 LEU A 905      26.460  46.780  66.460  1.00  0.00           C
ATOM   4055 HD21 LEU A 905      26.640  46.470  67.510  1.00  0.00           H
ATOM   4056 HD22 LEU A 905      26.170  47.850  66.560  1.00  0.00           H
ATOM   4057 HD23 LEU A 905      27.340  46.780  65.790  1.00  0.00           H
ATOM   4058  C   LEU A 905      23.250  45.200  69.110  1.00  0.00           C
ATOM   4059  O   LEU A 905      22.470  46.180  69.020  1.00  0.00           O
ATOM   4060  N   GLY A 906      23.040  44.250  70.020  1.00  0.00           N
ATOM   4061  HN  GLY A 906      23.710  43.500  70.000  1.00  0.00           H
ATOM   4062  CA  GLY A 906      21.910  44.130  70.820  1.00  0.00           C
ATOM   4063  HA1 GLY A 906      21.930  43.240  71.440  1.00  0.00           H
ATOM   4064  HA2 GLY A 906      21.110  44.050  70.090  1.00  0.00           H
ATOM   4065  C   GLY A 906      21.790  45.250  71.730  1.00  0.00           C
ATOM   4066  O   GLY A 906      20.650  45.630  72.020  1.00  0.00           O
ATOM   4067  N   ASP A 907      22.920  45.840  72.240  1.00  0.00           N
ATOM   4068  HN  ASP A 907      23.790  45.460  71.940  1.00  0.00           H
ATOM   4069  CA  ASP A 907      22.970  46.820  73.230  1.00  0.00           C
ATOM   4070  HA  ASP A 907      22.070  46.720  73.820  1.00  0.00           H
ATOM   4071  CB  ASP A 907      24.240  46.700  74.150  1.00  0.00           C
ATOM   4072  HB1 ASP A 907      24.550  47.640  74.660  1.00  0.00           H
ATOM   4073  HB2 ASP A 907      25.060  46.500  73.430  1.00  0.00           H
ATOM   4074  CG  ASP A 907      24.350  45.490  74.990  1.00  0.00           C
ATOM   4075  OD1 ASP A 907      23.330  44.820  75.310  1.00  0.00           O
ATOM   4076  OD2 ASP A 907      25.510  45.360  75.550  1.00  0.00           O
ATOM   4077  C   ASP A 907      22.810  48.240  72.770  1.00  0.00           C
ATOM   4078  O   ASP A 907      22.610  49.180  73.500  1.00  0.00           O
ATOM   4079  N   ASN A 908      22.820  48.380  71.450  1.00  0.00           N
ATOM   4080  HN  ASN A 908      22.980  47.550  70.910  1.00  0.00           H
ATOM   4081  CA  ASN A 908      22.550  49.610  70.790  1.00  0.00           C
ATOM   4082  HA  ASN A 908      22.950  50.400  71.400  1.00  0.00           H
ATOM   4083  CB  ASN A 908      23.240  49.750  69.460  1.00  0.00           C
ATOM   4084  HB1 ASN A 908      23.140  50.760  69.020  1.00  0.00           H
ATOM   4085  HB2 ASN A 908      22.710  49.120  68.720  1.00  0.00           H
ATOM   4086  CG  ASN A 908      24.700  49.360  69.430  1.00  0.00           C
ATOM   4087  OD1 ASN A 908      25.090  48.220  69.440  1.00  0.00           O
ATOM   4088  ND2 ASN A 908      25.580  50.390  69.400  1.00  0.00           N
ATOM   4089 HD21 ASN A 908      26.550  50.180  69.570  1.00  0.00           H
ATOM   4090 HD22 ASN A 908      25.180  51.250  69.080  1.00  0.00           H
ATOM   4091  C   ASN A 908      21.070  49.910  70.540  1.00  0.00           C
ATOM   4092  O   ASN A 908      20.410  49.100  69.880  1.00  0.00           O
ATOM   4093  N   PRO A 909      20.500  51.070  71.040  1.00  0.00           N
ATOM   4094  CD  PRO A 909      20.990  51.880  72.160  1.00  0.00           C
ATOM   4095  HD1 PRO A 909      21.780  52.550  71.750  1.00  0.00           H
ATOM   4096  HD2 PRO A 909      21.310  51.330  73.070  1.00  0.00           H
ATOM   4097  CA  PRO A 909      19.280  51.600  70.480  1.00  0.00           C
ATOM   4098  HA  PRO A 909      18.510  50.880  70.700  1.00  0.00           H
ATOM   4099  CB  PRO A 909      19.180  52.970  71.220  1.00  0.00           C
ATOM   4100  HB1 PRO A 909      18.120  53.310  71.360  1.00  0.00           H
ATOM   4101  HB2 PRO A 909      19.770  53.800  70.800  1.00  0.00           H
ATOM   4102  CG  PRO A 909      19.710  52.680  72.530  1.00  0.00           C
ATOM   4103  HG1 PRO A 909      19.980  53.610  73.060  1.00  0.00           H
ATOM   4104  HG2 PRO A 909      19.120  52.030  73.210  1.00  0.00           H
ATOM   4105  C   PRO A 909      19.220  51.790  68.960  1.00  0.00           C
ATOM   4106  O   PRO A 909      20.190  52.070  68.300  1.00  0.00           O
ATOM   4107  N   TRP A 910      18.030  51.570  68.430  1.00  0.00           N
ATOM   4108  HN  TRP A 910      17.310  51.400  69.100  1.00  0.00           H
ATOM   4109  CA  TRP A 910      17.710  51.660  67.030  1.00  0.00           C
ATOM   4110  HA  TRP A 910      18.320  50.940  66.500  1.00  0.00           H
ATOM   4111  CB  TRP A 910      16.220  51.200  66.790  1.00  0.00           C
ATOM   4112  HB1 TRP A 910      15.560  51.820  67.440  1.00  0.00           H
ATOM   4113  HB2 TRP A 910      16.090  50.120  67.000  1.00  0.00           H
ATOM   4114  CG  TRP A 910      15.730  51.400  65.380  1.00  0.00           C
ATOM   4115  CD1 TRP A 910      15.970  50.650  64.290  1.00  0.00           C
ATOM   4116  HD1 TRP A 910      16.620  49.790  64.370  1.00  0.00           H
ATOM   4117  NE1 TRP A 910      15.390  51.230  63.190  1.00  0.00           N
ATOM   4118  HE1 TRP A 910      15.470  50.990  62.250  1.00  0.00           H
ATOM   4119  CE2 TRP A 910      14.650  52.280  63.580  1.00  0.00           C
ATOM   4120  CD2 TRP A 910      14.800  52.460  64.980  1.00  0.00           C
ATOM   4121  CE3 TRP A 910      14.160  53.550  65.590  1.00  0.00           C
ATOM   4122  HE3 TRP A 910      14.260  53.780  66.640  1.00  0.00           H
ATOM   4123  CZ3 TRP A 910      13.530  54.520  64.740  1.00  0.00           C
ATOM   4124  HZ3 TRP A 910      13.200  55.500  65.050  1.00  0.00           H
ATOM   4125  CZ2 TRP A 910      13.970  53.210  62.820  1.00  0.00           C
ATOM   4126  HZ2 TRP A 910      13.870  53.080  61.740  1.00  0.00           H
ATOM   4127  CH2 TRP A 910      13.360  54.280  63.390  1.00  0.00           C
ATOM   4128  HH2 TRP A 910      12.810  54.930  62.710  1.00  0.00           H
ATOM   4129  C   TRP A 910      17.910  53.030  66.300  1.00  0.00           C
ATOM   4130  O   TRP A 910      18.510  53.050  65.270  1.00  0.00           O
ATOM   4131  N   TRP A 911      17.510  54.110  66.980  1.00  0.00           N
ATOM   4132  HN  TRP A 911      16.910  53.880  67.750  1.00  0.00           H
ATOM   4133  CA  TRP A 911      17.770  55.460  66.560  1.00  0.00           C
ATOM   4134  HA  TRP A 911      17.380  55.470  65.550  1.00  0.00           H
ATOM   4135  CB  TRP A 911      17.150  56.610  67.480  1.00  0.00           C
ATOM   4136  HB1 TRP A 911      16.090  56.340  67.710  1.00  0.00           H
ATOM   4137  HB2 TRP A 911      17.010  57.510  66.850  1.00  0.00           H
ATOM   4138  CG  TRP A 911      17.910  57.000  68.730  1.00  0.00           C
ATOM   4139  CD1 TRP A 911      17.640  56.550  69.980  1.00  0.00           C
ATOM   4140  HD1 TRP A 911      17.030  55.680  70.190  1.00  0.00           H
ATOM   4141  NE1 TRP A 911      18.460  57.120  70.880  1.00  0.00           N
ATOM   4142  HE1 TRP A 911      18.400  57.000  71.860  1.00  0.00           H
ATOM   4143  CE2 TRP A 911      19.060  58.210  70.260  1.00  0.00           C
ATOM   4144  CD2 TRP A 911      18.760  58.180  68.910  1.00  0.00           C
ATOM   4145  CE3 TRP A 911      19.270  59.210  68.070  1.00  0.00           C
ATOM   4146  HE3 TRP A 911      18.960  59.290  67.040  1.00  0.00           H
ATOM   4147  CZ3 TRP A 911      20.110  60.200  68.610  1.00  0.00           C
ATOM   4148  HZ3 TRP A 911      20.500  61.000  67.990  1.00  0.00           H
ATOM   4149  CZ2 TRP A 911      19.950  59.100  70.760  1.00  0.00           C
ATOM   4150  HZ2 TRP A 911      20.430  59.010  71.720  1.00  0.00           H
ATOM   4151  CH2 TRP A 911      20.340  60.150  70.030  1.00  0.00           C
ATOM   4152  HH2 TRP A 911      21.010  60.890  70.440  1.00  0.00           H
ATOM   4153  C   TRP A 911      19.320  55.690  66.400  1.00  0.00           C
ATOM   4154  O   TRP A 911      19.740  56.370  65.490  1.00  0.00           O
ATOM   4155  N   THR A 912      20.130  55.050  67.220  1.00  0.00           N
ATOM   4156  HN  THR A 912      19.670  54.410  67.820  1.00  0.00           H
ATOM   4157  CA  THR A 912      21.520  55.190  67.000  1.00  0.00           C
ATOM   4158  HA  THR A 912      21.750  56.140  66.510  1.00  0.00           H
ATOM   4159  CB  THR A 912      22.280  54.990  68.320  1.00  0.00           C
ATOM   4160  HB  THR A 912      23.350  55.230  68.170  1.00  0.00           H
ATOM   4161  OG1 THR A 912      22.190  53.660  68.880  1.00  0.00           O
ATOM   4162  HG1 THR A 912      21.580  53.040  68.450  1.00  0.00           H
ATOM   4163  CG2 THR A 912      21.510  55.840  69.430  1.00  0.00           C
ATOM   4164 HG21 THR A 912      21.290  56.910  69.200  1.00  0.00           H
ATOM   4165 HG22 THR A 912      22.110  55.800  70.360  1.00  0.00           H
ATOM   4166 HG23 THR A 912      20.490  55.470  69.640  1.00  0.00           H
ATOM   4167  C   THR A 912      22.160  54.320  65.950  1.00  0.00           C
ATOM   4168  O   THR A 912      23.260  54.600  65.540  1.00  0.00           O
ATOM   4169  N   LEU A 913      21.480  53.260  65.460  1.00  0.00           N
ATOM   4170  HN  LEU A 913      20.550  53.010  65.750  1.00  0.00           H
ATOM   4171  CA  LEU A 913      21.840  52.380  64.330  1.00  0.00           C
ATOM   4172  HA  LEU A 913      22.880  52.160  64.500  1.00  0.00           H
ATOM   4173  CB  LEU A 913      20.990  51.130  64.270  1.00  0.00           C
ATOM   4174  HB1 LEU A 913      21.140  50.490  63.380  1.00  0.00           H
ATOM   4175  HB2 LEU A 913      19.920  51.430  64.240  1.00  0.00           H
ATOM   4176  CG  LEU A 913      21.280  50.150  65.480  1.00  0.00           C
ATOM   4177  HG  LEU A 913      20.950  50.670  66.400  1.00  0.00           H
ATOM   4178  CD1 LEU A 913      20.430  48.870  65.380  1.00  0.00           C
ATOM   4179 HD11 LEU A 913      20.910  48.270  64.580  1.00  0.00           H
ATOM   4180 HD12 LEU A 913      19.430  49.070  64.950  1.00  0.00           H
ATOM   4181 HD13 LEU A 913      20.390  48.170  66.230  1.00  0.00           H
ATOM   4182  CD2 LEU A 913      22.730  49.690  65.530  1.00  0.00           C
ATOM   4183 HD21 LEU A 913      22.880  49.160  64.560  1.00  0.00           H
ATOM   4184 HD22 LEU A 913      22.950  49.020  66.400  1.00  0.00           H
ATOM   4185 HD23 LEU A 913      23.440  50.550  65.570  1.00  0.00           H
ATOM   4186  C   LEU A 913      21.680  52.980  62.920  1.00  0.00           C
ATOM   4187  O   LEU A 913      22.430  52.690  62.020  1.00  0.00           O
ATOM   4188  N   LEU A 914      20.750  53.880  62.770  1.00  0.00           N
ATOM   4189  HN  LEU A 914      20.040  54.050  63.450  1.00  0.00           H
ATOM   4190  CA  LEU A 914      20.470  54.680  61.620  1.00  0.00           C
ATOM   4191  HA  LEU A 914      20.300  53.980  60.820  1.00  0.00           H
ATOM   4192  CB  LEU A 914      19.200  55.570  61.850  1.00  0.00           C
ATOM   4193  HB1 LEU A 914      18.940  56.110  60.910  1.00  0.00           H
ATOM   4194  HB2 LEU A 914      19.450  56.350  62.600  1.00  0.00           H
ATOM   4195  CG  LEU A 914      17.900  54.840  62.330  1.00  0.00           C
ATOM   4196  HG  LEU A 914      18.010  54.410  63.350  1.00  0.00           H
ATOM   4197  CD1 LEU A 914      16.810  55.950  62.470  1.00  0.00           C
ATOM   4198 HD11 LEU A 914      15.830  55.560  62.840  1.00  0.00           H
ATOM   4199 HD12 LEU A 914      16.460  56.420  61.530  1.00  0.00           H
ATOM   4200 HD13 LEU A 914      17.190  56.830  63.030  1.00  0.00           H
ATOM   4201  CD2 LEU A 914      17.390  53.750  61.340  1.00  0.00           C
ATOM   4202 HD21 LEU A 914      16.560  53.260  61.890  1.00  0.00           H
ATOM   4203 HD22 LEU A 914      18.150  52.950  61.210  1.00  0.00           H
ATOM   4204 HD23 LEU A 914      17.060  54.180  60.390  1.00  0.00           H
ATOM   4205  C   LEU A 914      21.540  55.540  61.170  1.00  0.00           C
ATOM   4206  O   LEU A 914      21.750  55.790  59.970  1.00  0.00           O
ATOM   4207  N   ILE A 915      22.290  56.070  62.130  1.00  0.00           N
ATOM   4208  HN  ILE A 915      22.120  55.810  63.080  1.00  0.00           H
ATOM   4209  CA  ILE A 915      23.280  57.150  61.900  1.00  0.00           C
ATOM   4210  HA  ILE A 915      22.840  57.800  61.170  1.00  0.00           H
ATOM   4211  CB  ILE A 915      23.550  57.920  63.240  1.00  0.00           C
ATOM   4212  HB  ILE A 915      24.150  57.330  63.960  1.00  0.00           H
ATOM   4213  CG2 ILE A 915      24.170  59.230  62.960  1.00  0.00           C
ATOM   4214 HG21 ILE A 915      24.610  59.720  63.870  1.00  0.00           H
ATOM   4215 HG22 ILE A 915      23.350  59.900  62.640  1.00  0.00           H
ATOM   4216 HG23 ILE A 915      24.940  59.260  62.160  1.00  0.00           H
ATOM   4217  CG1 ILE A 915      22.210  58.090  63.970  1.00  0.00           C
ATOM   4218 HG11 ILE A 915      21.710  57.140  64.250  1.00  0.00           H
ATOM   4219 HG12 ILE A 915      21.510  58.690  63.350  1.00  0.00           H
ATOM   4220  CD  ILE A 915      22.360  58.880  65.210  1.00  0.00           C
ATOM   4221  HD1 ILE A 915      23.120  58.430  65.880  1.00  0.00           H
ATOM   4222  HD2 ILE A 915      21.360  58.810  65.700  1.00  0.00           H
ATOM   4223  HD3 ILE A 915      22.560  59.970  65.060  1.00  0.00           H
ATOM   4224  C   ILE A 915      24.570  56.590  61.310  1.00  0.00           C
ATOM   4225  O   ILE A 915      25.270  57.310  60.570  1.00  0.00           O
ATOM   4226  N   ALA A 916      24.820  55.290  61.540  1.00  0.00           N
ATOM   4227  HN  ALA A 916      24.230  54.800  62.180  1.00  0.00           H
ATOM   4228  CA  ALA A 916      25.990  54.640  61.020  1.00  0.00           C
ATOM   4229  HA  ALA A 916      26.880  55.230  61.190  1.00  0.00           H
ATOM   4230  CB  ALA A 916      26.110  53.290  61.800  1.00  0.00           C
ATOM   4231  HB1 ALA A 916      26.050  53.550  62.880  1.00  0.00           H
ATOM   4232  HB2 ALA A 916      27.050  52.770  61.510  1.00  0.00           H
ATOM   4233  HB3 ALA A 916      25.210  52.690  61.540  1.00  0.00           H
ATOM   4234  C   ALA A 916      25.840  54.230  59.510  1.00  0.00           C
ATOM   4235  O   ALA A 916      26.860  53.930  58.850  1.00  0.00           O
ATOM   4236  N   ALA A 917      24.570  54.340  58.960  1.00  0.00           N
ATOM   4237  HN  ALA A 917      23.780  54.710  59.450  1.00  0.00           H
ATOM   4238  CA  ALA A 917      24.310  54.020  57.590  1.00  0.00           C
ATOM   4239  HA  ALA A 917      24.710  53.040  57.370  1.00  0.00           H
ATOM   4240  CB  ALA A 917      22.820  54.170  57.350  1.00  0.00           C
ATOM   4241  HB1 ALA A 917      22.350  53.570  56.540  1.00  0.00           H
ATOM   4242  HB2 ALA A 917      22.560  55.240  57.190  1.00  0.00           H
ATOM   4243  HB3 ALA A 917      22.310  53.820  58.270  1.00  0.00           H
ATOM   4244  C   ALA A 917      25.050  54.860  56.490  1.00  0.00           C
ATOM   4245  O   ALA A 917      25.540  54.290  55.500  1.00  0.00           O
ATOM   4246  N   ILE A 918      25.110  56.170  56.710  1.00  0.00           N
ATOM   4247  HN  ILE A 918      24.610  56.590  57.460  1.00  0.00           H
ATOM   4248  CA  ILE A 918      25.810  57.140  55.860  1.00  0.00           C
ATOM   4249  HA  ILE A 918      25.440  56.930  54.860  1.00  0.00           H
ATOM   4250  CB  ILE A 918      25.480  58.570  56.160  1.00  0.00           C
ATOM   4251  HB  ILE A 918      26.080  59.000  56.990  1.00  0.00           H
ATOM   4252  CG2 ILE A 918      25.930  59.470  54.970  1.00  0.00           C
ATOM   4253 HG21 ILE A 918      26.990  59.350  54.650  1.00  0.00           H
ATOM   4254 HG22 ILE A 918      25.480  60.480  55.100  1.00  0.00           H
ATOM   4255 HG23 ILE A 918      25.370  59.010  54.120  1.00  0.00           H
ATOM   4256  CG1 ILE A 918      23.930  58.730  56.450  1.00  0.00           C
ATOM   4257 HG11 ILE A 918      23.360  57.810  56.220  1.00  0.00           H
ATOM   4258 HG12 ILE A 918      23.470  59.520  55.800  1.00  0.00           H
ATOM   4259  CD  ILE A 918      23.780  59.060  57.910  1.00  0.00           C
ATOM   4260  HD1 ILE A 918      24.140  60.100  58.070  1.00  0.00           H
ATOM   4261  HD2 ILE A 918      24.370  58.400  58.580  1.00  0.00           H
ATOM   4262  HD3 ILE A 918      22.690  59.080  58.160  1.00  0.00           H
ATOM   4263  C   ILE A 918      27.410  57.000  55.820  1.00  0.00           C
ATOM   4264  O   ILE A 918      27.850  56.940  54.670  1.00  0.00           O
ATOM   4265  N   PRO A 919      28.220  56.820  56.840  1.00  0.00           N
ATOM   4266  CD  PRO A 919      27.790  57.040  58.200  1.00  0.00           C
ATOM   4267  HD1 PRO A 919      26.830  56.510  58.380  1.00  0.00           H
ATOM   4268  HD2 PRO A 919      27.470  58.050  58.540  1.00  0.00           H
ATOM   4269  CA  PRO A 919      29.690  56.690  56.670  1.00  0.00           C
ATOM   4270  HA  PRO A 919      30.200  57.400  56.050  1.00  0.00           H
ATOM   4271  CB  PRO A 919      30.210  56.820  58.130  1.00  0.00           C
ATOM   4272  HB1 PRO A 919      30.440  57.910  58.160  1.00  0.00           H
ATOM   4273  HB2 PRO A 919      31.000  56.140  58.470  1.00  0.00           H
ATOM   4274  CG  PRO A 919      29.000  56.630  59.100  1.00  0.00           C
ATOM   4275  HG1 PRO A 919      28.790  55.590  59.400  1.00  0.00           H
ATOM   4276  HG2 PRO A 919      29.200  57.250  60.000  1.00  0.00           H
ATOM   4277  C   PRO A 919      30.010  55.250  56.140  1.00  0.00           C
ATOM   4278  O   PRO A 919      30.980  55.090  55.430  1.00  0.00           O
ATOM   4279  N   ALA A 920      29.170  54.200  56.430  1.00  0.00           N
ATOM   4280  HN  ALA A 920      28.360  54.230  57.010  1.00  0.00           H
ATOM   4281  CA  ALA A 920      29.120  52.950  55.660  1.00  0.00           C
ATOM   4282  HA  ALA A 920      30.050  52.390  55.760  1.00  0.00           H
ATOM   4283  CB  ALA A 920      28.100  51.990  56.380  1.00  0.00           C
ATOM   4284  HB1 ALA A 920      28.110  51.000  55.860  1.00  0.00           H
ATOM   4285  HB2 ALA A 920      27.060  52.330  56.160  1.00  0.00           H
ATOM   4286  HB3 ALA A 920      28.320  51.830  57.460  1.00  0.00           H
ATOM   4287  C   ALA A 920      29.050  53.060  54.120  1.00  0.00           C
ATOM   4288  O   ALA A 920      29.780  52.400  53.390  1.00  0.00           O
ATOM   4289  N   LEU A 921      28.140  53.850  53.610  1.00  0.00           N
ATOM   4290  HN  LEU A 921      27.440  54.110  54.260  1.00  0.00           H
ATOM   4291  CA  LEU A 921      27.980  54.280  52.220  1.00  0.00           C
ATOM   4292  HA  LEU A 921      27.810  53.450  51.570  1.00  0.00           H
ATOM   4293  CB  LEU A 921      26.810  55.220  51.940  1.00  0.00           C
ATOM   4294  HB1 LEU A 921      26.900  56.050  52.660  1.00  0.00           H
ATOM   4295  HB2 LEU A 921      25.930  54.550  52.090  1.00  0.00           H
ATOM   4296  CG  LEU A 921      26.620  55.730  50.520  1.00  0.00           C
ATOM   4297  HG  LEU A 921      25.580  56.120  50.410  1.00  0.00           H
ATOM   4298  CD1 LEU A 921      27.380  57.060  50.290  1.00  0.00           C
ATOM   4299 HD11 LEU A 921      26.960  57.540  49.380  1.00  0.00           H
ATOM   4300 HD12 LEU A 921      28.470  56.860  50.200  1.00  0.00           H
ATOM   4301 HD13 LEU A 921      27.280  57.750  51.150  1.00  0.00           H
ATOM   4302  CD2 LEU A 921      26.820  54.730  49.360  1.00  0.00           C
ATOM   4303 HD21 LEU A 921      26.030  53.960  49.460  1.00  0.00           H
ATOM   4304 HD22 LEU A 921      27.880  54.380  49.390  1.00  0.00           H
ATOM   4305 HD23 LEU A 921      26.670  55.160  48.360  1.00  0.00           H
ATOM   4306  C   LEU A 921      29.280  54.990  51.780  1.00  0.00           C
ATOM   4307  O   LEU A 921      29.850  54.550  50.770  1.00  0.00           O
ATOM   4308  N   LEU A 922      29.860  55.860  52.620  1.00  0.00           N
ATOM   4309  HN  LEU A 922      29.400  56.280  53.410  1.00  0.00           H
ATOM   4310  CA  LEU A 922      31.130  56.480  52.290  1.00  0.00           C
ATOM   4311  HA  LEU A 922      31.090  56.930  51.310  1.00  0.00           H
ATOM   4312  CB  LEU A 922      31.520  57.730  53.180  1.00  0.00           C
ATOM   4313  HB1 LEU A 922      32.590  58.010  53.100  1.00  0.00           H
ATOM   4314  HB2 LEU A 922      31.460  57.380  54.230  1.00  0.00           H
ATOM   4315  CG  LEU A 922      30.760  59.030  53.110  1.00  0.00           C
ATOM   4316  HG  LEU A 922      29.670  58.860  53.250  1.00  0.00           H
ATOM   4317  CD1 LEU A 922      31.180  60.030  54.200  1.00  0.00           C
ATOM   4318 HD11 LEU A 922      30.340  60.720  54.430  1.00  0.00           H
ATOM   4319 HD12 LEU A 922      31.990  60.690  53.820  1.00  0.00           H
ATOM   4320 HD13 LEU A 922      31.480  59.490  55.120  1.00  0.00           H
ATOM   4321  CD2 LEU A 922      30.870  59.720  51.700  1.00  0.00           C
ATOM   4322 HD21 LEU A 922      31.780  60.350  51.790  1.00  0.00           H
ATOM   4323 HD22 LEU A 922      30.020  60.410  51.550  1.00  0.00           H
ATOM   4324 HD23 LEU A 922      30.970  59.050  50.830  1.00  0.00           H
ATOM   4325  C   LEU A 922      32.290  55.470  52.260  1.00  0.00           C
ATOM   4326  O   LEU A 922      33.200  55.640  51.420  1.00  0.00           O
ATOM   4327  N   CYS A 923      32.240  54.430  53.070  1.00  0.00           N
ATOM   4328  HN  CYS A 923      31.520  54.530  53.750  1.00  0.00           H
ATOM   4329  CA  CYS A 923      33.260  53.340  53.130  1.00  0.00           C
ATOM   4330  HA  CYS A 923      34.240  53.810  53.170  1.00  0.00           H
ATOM   4331  CB  CYS A 923      33.040  52.500  54.400  1.00  0.00           C
ATOM   4332  HB1 CYS A 923      32.180  51.810  54.250  1.00  0.00           H
ATOM   4333  HB2 CYS A 923      32.840  53.180  55.250  1.00  0.00           H
ATOM   4334  SG  CYS A 923      34.370  51.410  54.720  1.00  0.00           S
ATOM   4335  HG1 CYS A 923      33.930  50.590  53.780  1.00  0.00           H
ATOM   4336  C   CYS A 923      33.150  52.490  51.910  1.00  0.00           C
ATOM   4337  O   CYS A 923      34.120  52.120  51.230  1.00  0.00           O
ATOM   4338  N   THR A 924      31.900  52.120  51.450  1.00  0.00           N
ATOM   4339  HN  THR A 924      31.120  52.430  51.970  1.00  0.00           H
ATOM   4340  CA  THR A 924      31.610  51.340  50.180  1.00  0.00           C
ATOM   4341  HA  THR A 924      32.140  50.400  50.170  1.00  0.00           H
ATOM   4342  CB  THR A 924      30.100  51.210  50.000  1.00  0.00           C
ATOM   4343  HB  THR A 924      29.660  52.220  49.870  1.00  0.00           H
ATOM   4344  OG1 THR A 924      29.460  50.570  51.130  1.00  0.00           O
ATOM   4345  HG1 THR A 924      29.650  51.070  51.930  1.00  0.00           H
ATOM   4346  CG2 THR A 924      29.760  50.370  48.730  1.00  0.00           C
ATOM   4347 HG21 THR A 924      29.840  50.940  47.790  1.00  0.00           H
ATOM   4348 HG22 THR A 924      28.690  50.040  48.700  1.00  0.00           H
ATOM   4349 HG23 THR A 924      30.460  49.510  48.640  1.00  0.00           H
ATOM   4350  C   THR A 924      32.150  52.060  48.920  1.00  0.00           C
ATOM   4351  O   THR A 924      32.750  51.410  48.060  1.00  0.00           O
ATOM   4352  N   ILE A 925      32.000  53.380  48.740  1.00  0.00           N
ATOM   4353  HN  ILE A 925      31.560  54.010  49.380  1.00  0.00           H
ATOM   4354  CA  ILE A 925      32.670  54.180  47.730  1.00  0.00           C
ATOM   4355  HA  ILE A 925      32.500  53.750  46.760  1.00  0.00           H
ATOM   4356  CB  ILE A 925      32.150  55.590  47.660  1.00  0.00           C
ATOM   4357  HB  ILE A 925      32.290  56.060  48.660  1.00  0.00           H
ATOM   4358  CG2 ILE A 925      32.940  56.440  46.560  1.00  0.00           C
ATOM   4359 HG21 ILE A 925      32.590  57.500  46.550  1.00  0.00           H
ATOM   4360 HG22 ILE A 925      32.790  56.060  45.540  1.00  0.00           H
ATOM   4361 HG23 ILE A 925      34.030  56.390  46.750  1.00  0.00           H
ATOM   4362  CG1 ILE A 925      30.610  55.620  47.360  1.00  0.00           C
ATOM   4363 HG11 ILE A 925      30.370  56.700  47.190  1.00  0.00           H
ATOM   4364 HG12 ILE A 925      29.950  55.260  48.170  1.00  0.00           H
ATOM   4365  CD  ILE A 925      30.020  54.740  46.200  1.00  0.00           C
ATOM   4366  HD1 ILE A 925      28.920  54.870  46.110  1.00  0.00           H
ATOM   4367  HD2 ILE A 925      30.280  53.680  46.350  1.00  0.00           H
ATOM   4368  HD3 ILE A 925      30.440  55.180  45.270  1.00  0.00           H
ATOM   4369  C   ILE A 925      34.250  54.100  47.800  1.00  0.00           C
ATOM   4370  O   ILE A 925      34.910  53.850  46.750  1.00  0.00           O
ATOM   4371  N   LEU A 926      34.960  54.220  48.960  1.00  0.00           N
ATOM   4372  HN  LEU A 926      34.650  54.490  49.870  1.00  0.00           H
ATOM   4373  CA  LEU A 926      36.450  53.890  49.060  1.00  0.00           C
ATOM   4374  HA  LEU A 926      36.910  54.630  48.420  1.00  0.00           H
ATOM   4375  CB  LEU A 926      36.770  54.080  50.580  1.00  0.00           C
ATOM   4376  HB1 LEU A 926      37.730  53.640  50.910  1.00  0.00           H
ATOM   4377  HB2 LEU A 926      35.930  53.700  51.190  1.00  0.00           H
ATOM   4378  CG  LEU A 926      36.940  55.580  50.960  1.00  0.00           C
ATOM   4379  HG  LEU A 926      35.990  56.100  50.760  1.00  0.00           H
ATOM   4380  CD1 LEU A 926      37.120  55.640  52.530  1.00  0.00           C
ATOM   4381 HD11 LEU A 926      36.210  55.140  52.920  1.00  0.00           H
ATOM   4382 HD12 LEU A 926      37.340  56.630  52.980  1.00  0.00           H
ATOM   4383 HD13 LEU A 926      37.970  54.980  52.840  1.00  0.00           H
ATOM   4384  CD2 LEU A 926      38.000  56.410  50.140  1.00  0.00           C
ATOM   4385 HD21 LEU A 926      38.310  57.320  50.710  1.00  0.00           H
ATOM   4386 HD22 LEU A 926      37.560  56.800  49.200  1.00  0.00           H
ATOM   4387 HD23 LEU A 926      38.910  55.810  49.950  1.00  0.00           H
ATOM   4388  C   LEU A 926      36.860  52.510  48.620  1.00  0.00           C
ATOM   4389  O   LEU A 926      37.810  52.240  47.860  1.00  0.00           O
ATOM   4390  N   ILE A 927      36.180  51.480  49.070  1.00  0.00           N
ATOM   4391  HN  ILE A 927      35.360  51.640  49.610  1.00  0.00           H
ATOM   4392  CA  ILE A 927      36.490  50.060  48.720  1.00  0.00           C
ATOM   4393  HA  ILE A 927      37.520  49.840  48.970  1.00  0.00           H
ATOM   4394  CB  ILE A 927      35.520  49.110  49.500  1.00  0.00           C
ATOM   4395  HB  ILE A 927      34.490  49.340  49.150  1.00  0.00           H
ATOM   4396  CG2 ILE A 927      35.820  47.580  49.050  1.00  0.00           C
ATOM   4397 HG21 ILE A 927      35.620  47.410  47.970  1.00  0.00           H
ATOM   4398 HG22 ILE A 927      35.110  46.950  49.640  1.00  0.00           H
ATOM   4399 HG23 ILE A 927      36.810  47.220  49.420  1.00  0.00           H
ATOM   4400  CG1 ILE A 927      35.550  49.190  51.020  1.00  0.00           C
ATOM   4401 HG11 ILE A 927      35.310  50.190  51.430  1.00  0.00           H
ATOM   4402 HG12 ILE A 927      36.560  48.880  51.370  1.00  0.00           H
ATOM   4403  CD  ILE A 927      34.420  48.340  51.710  1.00  0.00           C
ATOM   4404  HD1 ILE A 927      34.480  48.280  52.820  1.00  0.00           H
ATOM   4405  HD2 ILE A 927      34.440  47.270  51.370  1.00  0.00           H
ATOM   4406  HD3 ILE A 927      33.430  48.720  51.360  1.00  0.00           H
ATOM   4407  C   ILE A 927      36.360  49.820  47.200  1.00  0.00           C
ATOM   4408  O   ILE A 927      37.240  49.190  46.650  1.00  0.00           O
ATOM   4409  N   PHE A 928      35.300  50.350  46.560  1.00  0.00           N
ATOM   4410  HN  PHE A 928      34.600  50.840  47.080  1.00  0.00           H
ATOM   4411  CA  PHE A 928      35.110  50.250  45.120  1.00  0.00           C
ATOM   4412  HA  PHE A 928      35.040  49.200  44.850  1.00  0.00           H
ATOM   4413  CB  PHE A 928      33.810  51.010  44.940  1.00  0.00           C
ATOM   4414  HB1 PHE A 928      33.800  51.820  45.700  1.00  0.00           H
ATOM   4415  HB2 PHE A 928      32.930  50.340  45.020  1.00  0.00           H
ATOM   4416  CG  PHE A 928      33.680  51.650  43.530  1.00  0.00           C
ATOM   4417  CD1 PHE A 928      33.200  50.790  42.550  1.00  0.00           C
ATOM   4418  HD1 PHE A 928      32.870  49.760  42.650  1.00  0.00           H
ATOM   4419  CE1 PHE A 928      33.220  51.210  41.220  1.00  0.00           C
ATOM   4420  HE1 PHE A 928      32.900  50.480  40.480  1.00  0.00           H
ATOM   4421  CZ  PHE A 928      33.650  52.510  40.900  1.00  0.00           C
ATOM   4422  HZ  PHE A 928      33.420  52.910  39.920  1.00  0.00           H
ATOM   4423  CD2 PHE A 928      34.150  52.860  43.250  1.00  0.00           C
ATOM   4424  HD2 PHE A 928      34.460  53.540  44.020  1.00  0.00           H
ATOM   4425  CE2 PHE A 928      34.140  53.330  41.910  1.00  0.00           C
ATOM   4426  HE2 PHE A 928      34.530  54.320  41.750  1.00  0.00           H
ATOM   4427  C   PHE A 928      36.290  50.770  44.280  1.00  0.00           C
ATOM   4428  O   PHE A 928      36.740  50.100  43.380  1.00  0.00           O
ATOM   4429  N   MET A 929      36.820  51.950  44.740  1.00  0.00           N
ATOM   4430  HN  MET A 929      36.470  52.320  45.590  1.00  0.00           H
ATOM   4431  CA  MET A 929      38.010  52.590  44.160  1.00  0.00           C
ATOM   4432  HA  MET A 929      37.870  52.750  43.100  1.00  0.00           H
ATOM   4433  CB  MET A 929      38.220  54.010  44.730  1.00  0.00           C
ATOM   4434  HB1 MET A 929      38.560  54.060  45.790  1.00  0.00           H
ATOM   4435  HB2 MET A 929      37.230  54.470  44.560  1.00  0.00           H
ATOM   4436  CG  MET A 929      39.250  54.850  44.000  1.00  0.00           C
ATOM   4437  HG1 MET A 929      40.300  54.540  44.190  1.00  0.00           H
ATOM   4438  HG2 MET A 929      39.170  55.800  44.560  1.00  0.00           H
ATOM   4439  SD  MET A 929      38.990  55.290  42.170  1.00  0.00           S
ATOM   4440  CE  MET A 929      40.590  56.170  42.010  1.00  0.00           C
ATOM   4441  HE1 MET A 929      40.560  57.020  42.740  1.00  0.00           H
ATOM   4442  HE2 MET A 929      40.730  56.680  41.040  1.00  0.00           H
ATOM   4443  HE3 MET A 929      41.480  55.550  42.250  1.00  0.00           H
ATOM   4444  C   MET A 929      39.240  51.750  44.330  1.00  0.00           C
ATOM   4445  O   MET A 929      40.050  51.670  43.420  1.00  0.00           O
ATOM   4446  N   ASP A 930      39.340  51.140  45.540  1.00  0.00           N
ATOM   4447  HN  ASP A 930      38.670  51.240  46.270  1.00  0.00           H
ATOM   4448  CA  ASP A 930      40.490  50.320  45.850  1.00  0.00           C
ATOM   4449  HA  ASP A 930      41.280  50.920  45.430  1.00  0.00           H
ATOM   4450  CB  ASP A 930      40.460  50.050  47.370  1.00  0.00           C
ATOM   4451  HB1 ASP A 930      39.800  49.180  47.560  1.00  0.00           H
ATOM   4452  HB2 ASP A 930      40.160  50.960  47.920  1.00  0.00           H
ATOM   4453  CG  ASP A 930      41.900  49.590  47.790  1.00  0.00           C
ATOM   4454  OD1 ASP A 930      42.860  50.330  47.490  1.00  0.00           O
ATOM   4455  OD2 ASP A 930      41.970  48.490  48.430  1.00  0.00           O
ATOM   4456  C   ASP A 930      40.580  49.080  44.950  1.00  0.00           C
ATOM   4457  O   ASP A 930      41.630  48.730  44.450  1.00  0.00           O
ATOM   4458  N   GLN A 931      39.380  48.440  44.710  1.00  0.00           N
ATOM   4459  HN  GLN A 931      38.630  48.670  45.320  1.00  0.00           H
ATOM   4460  CA  GLN A 931      39.210  47.410  43.680  1.00  0.00           C
ATOM   4461  HA  GLN A 931      39.930  46.610  43.750  1.00  0.00           H
ATOM   4462  CB  GLN A 931      37.810  46.710  43.760  1.00  0.00           C
ATOM   4463  HB1 GLN A 931      36.900  47.350  43.670  1.00  0.00           H
ATOM   4464  HB2 GLN A 931      37.700  46.360  44.820  1.00  0.00           H
ATOM   4465  CG  GLN A 931      37.490  45.580  42.820  1.00  0.00           C
ATOM   4466  HG1 GLN A 931      37.430  45.710  41.720  1.00  0.00           H
ATOM   4467  HG2 GLN A 931      36.420  45.260  42.910  1.00  0.00           H
ATOM   4468  CD  GLN A 931      38.460  44.420  43.030  1.00  0.00           C
ATOM   4469  OE1 GLN A 931      38.150  43.480  43.770  1.00  0.00           O
ATOM   4470  NE2 GLN A 931      39.650  44.510  42.370  1.00  0.00           N
ATOM   4471 HE21 GLN A 931      40.230  43.710  42.270  1.00  0.00           H
ATOM   4472 HE22 GLN A 931      39.890  45.380  41.930  1.00  0.00           H
ATOM   4473  C   GLN A 931      39.470  47.830  42.240  1.00  0.00           C
ATOM   4474  O   GLN A 931      40.250  47.190  41.450  1.00  0.00           O
ATOM   4475  N   GLN A 932      38.950  49.010  41.890  1.00  0.00           N
ATOM   4476  HN  GLN A 932      38.540  49.590  42.590  1.00  0.00           H
ATOM   4477  CA  GLN A 932      39.180  49.760  40.650  1.00  0.00           C
ATOM   4478  HA  GLN A 932      38.780  49.100  39.900  1.00  0.00           H
ATOM   4479  CB  GLN A 932      38.340  51.020  40.570  1.00  0.00           C
ATOM   4480  HB1 GLN A 932      38.700  51.530  39.650  1.00  0.00           H
ATOM   4481  HB2 GLN A 932      38.530  51.770  41.380  1.00  0.00           H
ATOM   4482  CG  GLN A 932      36.810  50.940  40.480  1.00  0.00           C
ATOM   4483  HG1 GLN A 932      36.410  51.820  39.910  1.00  0.00           H
ATOM   4484  HG2 GLN A 932      36.360  51.140  41.470  1.00  0.00           H
ATOM   4485  CD  GLN A 932      36.270  49.670  39.960  1.00  0.00           C
ATOM   4486  OE1 GLN A 932      36.370  49.270  38.830  1.00  0.00           O
ATOM   4487  NE2 GLN A 932      35.610  48.920  40.940  1.00  0.00           N
ATOM   4488 HE21 GLN A 932      35.720  49.150  41.910  1.00  0.00           H
ATOM   4489 HE22 GLN A 932      34.930  48.200  40.760  1.00  0.00           H
ATOM   4490  C   GLN A 932      40.650  49.980  40.260  1.00  0.00           C
ATOM   4491  O   GLN A 932      40.990  49.700  39.110  1.00  0.00           O
ATOM   4492  N   ILE A 933      41.490  50.430  41.160  1.00  0.00           N
ATOM   4493  HN  ILE A 933      41.200  50.890  41.990  1.00  0.00           H
ATOM   4494  CA  ILE A 933      42.920  50.620  40.930  1.00  0.00           C
ATOM   4495  HA  ILE A 933      43.040  51.110  39.970  1.00  0.00           H
ATOM   4496  CB  ILE A 933      43.610  51.320  42.120  1.00  0.00           C
ATOM   4497  HB  ILE A 933      43.090  50.880  43.000  1.00  0.00           H
ATOM   4498  CG2 ILE A 933      45.070  50.980  42.300  1.00  0.00           C
ATOM   4499 HG21 ILE A 933      45.140  49.950  42.710  1.00  0.00           H
ATOM   4500 HG22 ILE A 933      45.490  51.670  43.070  1.00  0.00           H
ATOM   4501 HG23 ILE A 933      45.630  51.170  41.350  1.00  0.00           H
ATOM   4502  CG1 ILE A 933      43.160  52.810  42.130  1.00  0.00           C
ATOM   4503 HG11 ILE A 933      43.680  53.300  42.980  1.00  0.00           H
ATOM   4504 HG12 ILE A 933      42.070  52.790  42.340  1.00  0.00           H
ATOM   4505  CD  ILE A 933      43.540  53.590  40.850  1.00  0.00           C
ATOM   4506  HD1 ILE A 933      43.320  54.660  41.090  1.00  0.00           H
ATOM   4507  HD2 ILE A 933      42.980  53.260  39.950  1.00  0.00           H
ATOM   4508  HD3 ILE A 933      44.630  53.540  40.650  1.00  0.00           H
ATOM   4509  C   ILE A 933      43.550  49.330  40.630  1.00  0.00           C
ATOM   4510  O   ILE A 933      44.350  49.090  39.740  1.00  0.00           O
ATOM   4511  N   THR A 934      43.180  48.320  41.470  1.00  0.00           N
ATOM   4512  HN  THR A 934      42.390  48.570  42.030  1.00  0.00           H
ATOM   4513  CA  THR A 934      43.700  46.940  41.370  1.00  0.00           C
ATOM   4514  HA  THR A 934      44.780  46.960  41.330  1.00  0.00           H
ATOM   4515  CB  THR A 934      43.320  46.140  42.580  1.00  0.00           C
ATOM   4516  HB  THR A 934      42.270  46.390  42.820  1.00  0.00           H
ATOM   4517  OG1 THR A 934      44.200  46.550  43.600  1.00  0.00           O
ATOM   4518  HG1 THR A 934      43.690  46.400  44.400  1.00  0.00           H
ATOM   4519  CG2 THR A 934      43.490  44.600  42.430  1.00  0.00           C
ATOM   4520 HG21 THR A 934      44.540  44.340  42.210  1.00  0.00           H
ATOM   4521 HG22 THR A 934      42.850  44.190  41.620  1.00  0.00           H
ATOM   4522 HG23 THR A 934      43.240  44.050  43.370  1.00  0.00           H
ATOM   4523  C   THR A 934      43.350  46.140  40.110  1.00  0.00           C
ATOM   4524  O   THR A 934      44.190  45.340  39.610  1.00  0.00           O
ATOM   4525  N   ALA A 935      42.130  46.300  39.580  1.00  0.00           N
ATOM   4526  HN  ALA A 935      41.600  47.070  39.940  1.00  0.00           H
ATOM   4527  CA  ALA A 935      41.540  45.510  38.580  1.00  0.00           C
ATOM   4528  HA  ALA A 935      41.910  44.490  38.620  1.00  0.00           H
ATOM   4529  CB  ALA A 935      39.980  45.590  38.720  1.00  0.00           C
ATOM   4530  HB1 ALA A 935      39.460  44.800  38.140  1.00  0.00           H
ATOM   4531  HB2 ALA A 935      39.510  46.480  38.250  1.00  0.00           H
ATOM   4532  HB3 ALA A 935      39.700  45.490  39.790  1.00  0.00           H
ATOM   4533  C   ALA A 935      41.860  46.020  37.140  1.00  0.00           C
ATOM   4534  O   ALA A 935      41.260  45.650  36.110  1.00  0.00           O
ATOM   4535  N   VAL A 936      42.810  46.990  37.010  1.00  0.00           N
ATOM   4536  HN  VAL A 936      43.120  47.320  37.890  1.00  0.00           H
ATOM   4537  CA  VAL A 936      43.160  47.670  35.780  1.00  0.00           C
ATOM   4538  HA  VAL A 936      42.320  48.220  35.350  1.00  0.00           H
ATOM   4539  CB  VAL A 936      44.320  48.640  36.010  1.00  0.00           C
ATOM   4540  HB  VAL A 936      44.060  49.310  36.850  1.00  0.00           H
ATOM   4541  CG1 VAL A 936      45.770  48.180  36.340  1.00  0.00           C
ATOM   4542 HG11 VAL A 936      46.440  49.020  36.590  1.00  0.00           H
ATOM   4543 HG12 VAL A 936      46.170  47.670  35.430  1.00  0.00           H
ATOM   4544 HG13 VAL A 936      45.770  47.570  37.270  1.00  0.00           H
ATOM   4545  CG2 VAL A 936      44.280  49.680  34.850  1.00  0.00           C
ATOM   4546 HG21 VAL A 936      44.900  49.260  34.030  1.00  0.00           H
ATOM   4547 HG22 VAL A 936      44.600  50.730  35.070  1.00  0.00           H
ATOM   4548 HG23 VAL A 936      43.260  49.800  34.430  1.00  0.00           H
ATOM   4549  C   VAL A 936      43.640  46.560  34.790  1.00  0.00           C
ATOM   4550  O   VAL A 936      43.130  46.470  33.680  1.00  0.00           O
ATOM   4551  N   ILE A 937      44.460  45.620  35.140  1.00  0.00           N
ATOM   4552  HN  ILE A 937      44.710  45.620  36.110  1.00  0.00           H
ATOM   4553  CA  ILE A 937      44.830  44.490  34.280  1.00  0.00           C
ATOM   4554  HA  ILE A 937      45.200  44.980  33.380  1.00  0.00           H
ATOM   4555  CB  ILE A 937      45.990  43.650  34.740  1.00  0.00           C
ATOM   4556  HB  ILE A 937      46.060  42.870  33.940  1.00  0.00           H
ATOM   4557  CG2 ILE A 937      47.340  44.320  34.790  1.00  0.00           C
ATOM   4558 HG21 ILE A 937      47.470  44.880  33.850  1.00  0.00           H
ATOM   4559 HG22 ILE A 937      48.170  43.600  34.990  1.00  0.00           H
ATOM   4560 HG23 ILE A 937      47.350  45.010  35.660  1.00  0.00           H
ATOM   4561  CG1 ILE A 937      45.680  42.900  36.030  1.00  0.00           C
ATOM   4562 HG11 ILE A 937      44.640  42.520  36.080  1.00  0.00           H
ATOM   4563 HG12 ILE A 937      45.860  43.630  36.850  1.00  0.00           H
ATOM   4564  CD  ILE A 937      46.560  41.730  36.360  1.00  0.00           C
ATOM   4565  HD1 ILE A 937      47.630  41.970  36.180  1.00  0.00           H
ATOM   4566  HD2 ILE A 937      46.250  40.830  35.790  1.00  0.00           H
ATOM   4567  HD3 ILE A 937      46.450  41.380  37.410  1.00  0.00           H
ATOM   4568  C   ILE A 937      43.660  43.600  33.780  1.00  0.00           C
ATOM   4569  O   ILE A 937      43.430  43.300  32.650  1.00  0.00           O
ATOM   4570  N   ILE A 938      42.730  43.270  34.730  1.00  0.00           N
ATOM   4571  HN  ILE A 938      42.830  43.540  35.680  1.00  0.00           H
ATOM   4572  CA  ILE A 938      41.490  42.560  34.490  1.00  0.00           C
ATOM   4573  HA  ILE A 938      41.680  41.650  33.940  1.00  0.00           H
ATOM   4574  CB  ILE A 938      40.820  42.120  35.780  1.00  0.00           C
ATOM   4575  HB  ILE A 938      40.660  43.030  36.390  1.00  0.00           H
ATOM   4576  CG2 ILE A 938      39.390  41.540  35.580  1.00  0.00           C
ATOM   4577 HG21 ILE A 938      39.510  40.600  34.990  1.00  0.00           H
ATOM   4578 HG22 ILE A 938      38.750  42.260  35.030  1.00  0.00           H
ATOM   4579 HG23 ILE A 938      38.900  41.190  36.520  1.00  0.00           H
ATOM   4580  CG1 ILE A 938      41.720  41.180  36.650  1.00  0.00           C
ATOM   4581 HG11 ILE A 938      41.030  40.930  37.490  1.00  0.00           H
ATOM   4582 HG12 ILE A 938      42.630  41.720  37.020  1.00  0.00           H
ATOM   4583  CD  ILE A 938      42.160  39.820  35.940  1.00  0.00           C
ATOM   4584  HD1 ILE A 938      42.740  39.210  36.650  1.00  0.00           H
ATOM   4585  HD2 ILE A 938      42.830  39.850  35.060  1.00  0.00           H
ATOM   4586  HD3 ILE A 938      41.260  39.330  35.520  1.00  0.00           H
ATOM   4587  C   ILE A 938      40.440  43.320  33.610  1.00  0.00           C
ATOM   4588  O   ILE A 938      40.020  42.730  32.620  1.00  0.00           O
ATOM   4589  N   ASN A 939      40.100  44.630  33.820  1.00  0.00           N
ATOM   4590  HN  ASN A 939      40.500  45.110  34.600  1.00  0.00           H
ATOM   4591  CA  ASN A 939      39.050  45.310  33.090  1.00  0.00           C
ATOM   4592  HA  ASN A 939      38.250  44.580  32.990  1.00  0.00           H
ATOM   4593  CB  ASN A 939      38.690  46.530  33.960  1.00  0.00           C
ATOM   4594  HB1 ASN A 939      38.160  47.240  33.300  1.00  0.00           H
ATOM   4595  HB2 ASN A 939      39.710  46.950  34.160  1.00  0.00           H
ATOM   4596  CG  ASN A 939      37.940  46.190  35.240  1.00  0.00           C
ATOM   4597  OD1 ASN A 939      37.500  45.040  35.440  1.00  0.00           O
ATOM   4598  ND2 ASN A 939      37.680  47.130  36.160  1.00  0.00           N
ATOM   4599 HD21 ASN A 939      37.850  48.100  35.980  1.00  0.00           H
ATOM   4600 HD22 ASN A 939      37.120  46.800  36.920  1.00  0.00           H
ATOM   4601  C   ASN A 939      39.480  45.730  31.640  1.00  0.00           C
ATOM   4602  O   ASN A 939      38.670  46.020  30.750  1.00  0.00           O
ATOM   4603  N   ARG A 940      40.780  45.740  31.400  1.00  0.00           N
ATOM   4604  HN  ARG A 940      41.460  45.560  32.110  1.00  0.00           H
ATOM   4605  CA  ARG A 940      41.310  46.120  30.090  1.00  0.00           C
ATOM   4606  HA  ARG A 940      40.700  46.850  29.590  1.00  0.00           H
ATOM   4607  CB  ARG A 940      42.680  46.740  30.300  1.00  0.00           C
ATOM   4608  HB1 ARG A 940      43.240  46.860  29.350  1.00  0.00           H
ATOM   4609  HB2 ARG A 940      43.290  46.060  30.940  1.00  0.00           H
ATOM   4610  CG  ARG A 940      42.520  48.170  30.990  1.00  0.00           C
ATOM   4611  HG1 ARG A 940      41.970  47.990  31.940  1.00  0.00           H
ATOM   4612  HG2 ARG A 940      41.970  48.950  30.420  1.00  0.00           H
ATOM   4613  CD  ARG A 940      43.870  48.730  31.340  1.00  0.00           C
ATOM   4614  HD1 ARG A 940      44.440  47.910  31.840  1.00  0.00           H
ATOM   4615  HD2 ARG A 940      43.760  49.610  32.010  1.00  0.00           H
ATOM   4616  NE  ARG A 940      44.580  49.070  30.020  1.00  0.00           N
ATOM   4617  HE  ARG A 940      45.320  48.470  29.690  1.00  0.00           H
ATOM   4618  CZ  ARG A 940      44.490  50.190  29.310  1.00  0.00           C
ATOM   4619  NH1 ARG A 940      45.260  50.320  28.210  1.00  0.00           N
ATOM   4620 HH11 ARG A 940      45.890  49.580  27.960  1.00  0.00           H
ATOM   4621 HH12 ARG A 940      45.110  51.080  27.580  1.00  0.00           H
ATOM   4622  NH2 ARG A 940      43.620  51.070  29.560  1.00  0.00           N
ATOM   4623 HH21 ARG A 940      43.010  50.850  30.330  1.00  0.00           H
ATOM   4624 HH22 ARG A 940      43.690  51.900  29.010  1.00  0.00           H
ATOM   4625  C   ARG A 940      41.620  44.920  29.090  1.00  0.00           C
ATOM   4626  O   ARG A 940      41.490  43.740  29.470  1.00  0.00           O
ATOM   4627  N   LYS A 941      41.890  45.260  27.740  1.00  0.00           N
ATOM   4628  HN  LYS A 941      42.020  46.180  27.400  1.00  0.00           H
ATOM   4629  CA  LYS A 941      41.660  44.170  26.790  1.00  0.00           C
ATOM   4630  HA  LYS A 941      41.140  43.290  27.150  1.00  0.00           H
ATOM   4631  CB  LYS A 941      41.020  44.770  25.470  1.00  0.00           C
ATOM   4632  HB1 LYS A 941      40.720  43.940  24.790  1.00  0.00           H
ATOM   4633  HB2 LYS A 941      41.680  45.470  24.900  1.00  0.00           H
ATOM   4634  CG  LYS A 941      39.740  45.600  25.770  1.00  0.00           C
ATOM   4635  HG1 LYS A 941      39.320  45.970  24.810  1.00  0.00           H
ATOM   4636  HG2 LYS A 941      39.940  46.480  26.410  1.00  0.00           H
ATOM   4637  CD  LYS A 941      38.760  44.750  26.530  1.00  0.00           C
ATOM   4638  HD1 LYS A 941      39.060  44.460  27.560  1.00  0.00           H
ATOM   4639  HD2 LYS A 941      38.630  43.820  25.930  1.00  0.00           H
ATOM   4640  CE  LYS A 941      37.370  45.520  26.830  1.00  0.00           C
ATOM   4641  HE1 LYS A 941      37.540  46.510  27.260  1.00  0.00           H
ATOM   4642  HE2 LYS A 941      36.840  44.860  27.550  1.00  0.00           H
ATOM   4643  NZ  LYS A 941      36.520  45.620  25.540  1.00  0.00           N
ATOM   4644  HZ1 LYS A 941      36.940  46.050  24.700  1.00  0.00           H
ATOM   4645  HZ2 LYS A 941      35.620  46.080  25.800  1.00  0.00           H
ATOM   4646  HZ3 LYS A 941      36.250  44.680  25.210  1.00  0.00           H
ATOM   4647  C   LYS A 941      42.920  43.540  26.360  1.00  0.00           C
ATOM   4648  O   LYS A 941      42.940  42.630  25.530  1.00  0.00           O
ATOM   4649  N   GLU A 942      44.130  44.010  26.880  1.00  0.00           N
ATOM   4650  HN  GLU A 942      44.130  44.710  27.600  1.00  0.00           H
ATOM   4651  CA  GLU A 942      45.420  43.520  26.530  1.00  0.00           C
ATOM   4652  HA  GLU A 942      45.490  43.580  25.440  1.00  0.00           H
ATOM   4653  CB  GLU A 942      46.560  44.170  27.290  1.00  0.00           C
ATOM   4654  HB1 GLU A 942      47.500  43.650  27.000  1.00  0.00           H
ATOM   4655  HB2 GLU A 942      46.460  44.060  28.400  1.00  0.00           H
ATOM   4656  CG  GLU A 942      46.870  45.660  26.940  1.00  0.00           C
ATOM   4657  HG1 GLU A 942      47.060  46.000  25.890  1.00  0.00           H
ATOM   4658  HG2 GLU A 942      47.850  45.810  27.450  1.00  0.00           H
ATOM   4659  CD  GLU A 942      45.950  46.710  27.590  1.00  0.00           C
ATOM   4660  OE1 GLU A 942      46.170  47.080  28.800  1.00  0.00           O
ATOM   4661  OE2 GLU A 942      45.120  47.250  26.830  1.00  0.00           O
ATOM   4662  C   GLU A 942      45.720  42.030  26.800  1.00  0.00           C
ATOM   4663  O   GLU A 942      46.000  41.180  25.960  1.00  0.00           O
ATOM   4664  N   HSD A 943      45.510  41.600  28.040  1.00  0.00           N
ATOM   4665  HN  HSD A 943      45.180  42.270  28.700  1.00  0.00           H
ATOM   4666  CA  HSD A 943      46.050  40.260  28.360  1.00  0.00           C
ATOM   4667  HA  HSD A 943      47.030  40.270  27.920  1.00  0.00           H
ATOM   4668  CB  HSD A 943      46.320  40.000  29.820  1.00  0.00           C
ATOM   4669  HB1 HSD A 943      46.820  39.020  30.010  1.00  0.00           H
ATOM   4670  HB2 HSD A 943      45.460  40.210  30.490  1.00  0.00           H
ATOM   4671  ND1 HSD A 943      48.750  40.760  30.030  1.00  0.00           N
ATOM   4672  HD1 HSD A 943      49.120  40.000  29.500  1.00  0.00           H
ATOM   4673  CG  HSD A 943      47.390  40.890  30.350  1.00  0.00           C
ATOM   4674  CE1 HSD A 943      49.430  41.780  30.620  1.00  0.00           C
ATOM   4675  HE1 HSD A 943      50.430  42.040  30.260  1.00  0.00           H
ATOM   4676  NE2 HSD A 943      48.630  42.600  31.330  1.00  0.00           N
ATOM   4677  CD2 HSD A 943      47.400  41.950  31.260  1.00  0.00           C
ATOM   4678  HD2 HSD A 943      46.530  42.260  31.820  1.00  0.00           H
ATOM   4679  C   HSD A 943      45.290  39.110  27.860  1.00  0.00           C
ATOM   4680  O   HSD A 943      45.880  38.160  27.380  1.00  0.00           O
ATOM   4681  N   LYS A 944      43.920  39.120  27.880  1.00  0.00           N
ATOM   4682  HN  LYS A 944      43.520  39.900  28.350  1.00  0.00           H
ATOM   4683  CA  LYS A 944      43.060  38.160  27.310  1.00  0.00           C
ATOM   4684  HA  LYS A 944      42.050  38.550  27.360  1.00  0.00           H
ATOM   4685  CB  LYS A 944      43.240  37.800  25.830  1.00  0.00           C
ATOM   4686  HB1 LYS A 944      42.760  36.860  25.470  1.00  0.00           H
ATOM   4687  HB2 LYS A 944      44.320  37.660  25.690  1.00  0.00           H
ATOM   4688  CG  LYS A 944      42.770  39.050  25.030  1.00  0.00           C
ATOM   4689  HG1 LYS A 944      43.320  39.940  25.400  1.00  0.00           H
ATOM   4690  HG2 LYS A 944      41.680  39.240  25.170  1.00  0.00           H
ATOM   4691  CD  LYS A 944      43.080  39.000  23.580  1.00  0.00           C
ATOM   4692  HD1 LYS A 944      42.390  38.340  23.010  1.00  0.00           H
ATOM   4693  HD2 LYS A 944      44.100  38.580  23.550  1.00  0.00           H
ATOM   4694  CE  LYS A 944      42.970  40.380  22.900  1.00  0.00           C
ATOM   4695  HE1 LYS A 944      42.090  40.790  23.440  1.00  0.00           H
ATOM   4696  HE2 LYS A 944      42.780  40.320  21.800  1.00  0.00           H
ATOM   4697  NZ  LYS A 944      44.130  41.260  23.130  1.00  0.00           N
ATOM   4698  HZ1 LYS A 944      44.970  40.800  22.710  1.00  0.00           H
ATOM   4699  HZ2 LYS A 944      44.440  41.360  24.110  1.00  0.00           H
ATOM   4700  HZ3 LYS A 944      43.970  42.210  22.720  1.00  0.00           H
ATOM   4701  C   LYS A 944      42.760  36.820  28.090  1.00  0.00           C
ATOM   4702  O   LYS A 944      43.510  35.830  28.090  1.00  0.00           O
ATOM   4703  N   LEU A 945      41.590  36.780  28.810  1.00  0.00           N
ATOM   4704  HN  LEU A 945      41.050  37.620  28.740  1.00  0.00           H
ATOM   4705  CA  LEU A 945      41.270  35.780  29.740  1.00  0.00           C
ATOM   4706  HA  LEU A 945      42.150  35.200  30.000  1.00  0.00           H
ATOM   4707  CB  LEU A 945      40.620  36.490  31.040  1.00  0.00           C
ATOM   4708  HB1 LEU A 945      40.210  35.690  31.690  1.00  0.00           H
ATOM   4709  HB2 LEU A 945      39.720  37.030  30.670  1.00  0.00           H
ATOM   4710  CG  LEU A 945      41.640  37.400  31.850  1.00  0.00           C
ATOM   4711  HG  LEU A 945      42.090  38.190  31.210  1.00  0.00           H
ATOM   4712  CD1 LEU A 945      40.820  38.140  32.930  1.00  0.00           C
ATOM   4713 HD11 LEU A 945      40.170  38.940  32.500  1.00  0.00           H
ATOM   4714 HD12 LEU A 945      41.520  38.760  33.540  1.00  0.00           H
ATOM   4715 HD13 LEU A 945      40.270  37.390  33.520  1.00  0.00           H
ATOM   4716  CD2 LEU A 945      42.660  36.500  32.450  1.00  0.00           C
ATOM   4717 HD21 LEU A 945      42.190  35.660  32.990  1.00  0.00           H
ATOM   4718 HD22 LEU A 945      43.440  37.020  33.060  1.00  0.00           H
ATOM   4719 HD23 LEU A 945      43.180  36.040  31.600  1.00  0.00           H
ATOM   4720  C   LEU A 945      40.310  34.700  29.200  1.00  0.00           C
ATOM   4721  O   LEU A 945      39.130  34.970  28.970  1.00  0.00           O
ATOM   4722  N   LYS A 946      40.730  33.490  28.920  1.00  0.00           N
ATOM   4723  HN  LYS A 946      41.610  33.180  29.280  1.00  0.00           H
ATOM   4724  CA  LYS A 946      39.910  32.610  28.090  1.00  0.00           C
ATOM   4725  HA  LYS A 946      39.390  33.230  27.390  1.00  0.00           H
ATOM   4726  CB  LYS A 946      40.720  31.350  27.360  1.00  0.00           C
ATOM   4727  HB1 LYS A 946      39.990  30.620  26.940  1.00  0.00           H
ATOM   4728  HB2 LYS A 946      41.230  30.880  28.220  1.00  0.00           H
ATOM   4729  CG  LYS A 946      41.700  31.830  26.280  1.00  0.00           C
ATOM   4730  HG1 LYS A 946      41.110  32.370  25.510  1.00  0.00           H
ATOM   4731  HG2 LYS A 946      42.290  30.960  25.930  1.00  0.00           H
ATOM   4732  CD  LYS A 946      42.780  32.780  26.790  1.00  0.00           C
ATOM   4733  HD1 LYS A 946      43.200  32.480  27.770  1.00  0.00           H
ATOM   4734  HD2 LYS A 946      42.490  33.830  27.000  1.00  0.00           H
ATOM   4735  CE  LYS A 946      43.960  33.160  25.860  1.00  0.00           C
ATOM   4736  HE1 LYS A 946      44.700  32.340  25.780  1.00  0.00           H
ATOM   4737  HE2 LYS A 946      44.440  34.100  26.210  1.00  0.00           H
ATOM   4738  NZ  LYS A 946      43.460  33.380  24.560  1.00  0.00           N
ATOM   4739  HZ1 LYS A 946      43.180  32.440  24.250  1.00  0.00           H
ATOM   4740  HZ2 LYS A 946      44.250  33.640  23.940  1.00  0.00           H
ATOM   4741  HZ3 LYS A 946      42.680  34.070  24.530  1.00  0.00           H
ATOM   4742  C   LYS A 946      38.800  31.990  28.900  1.00  0.00           C
ATOM   4743  O   LYS A 946      37.660  31.820  28.420  1.00  0.00           O
ATOM   4744  N   LYS A 947      38.980  31.820  30.240  1.00  0.00           N
ATOM   4745  HN  LYS A 947      39.830  32.130  30.660  1.00  0.00           H
ATOM   4746  CA  LYS A 947      37.820  31.490  31.070  1.00  0.00           C
ATOM   4747  HA  LYS A 947      37.040  30.960  30.550  1.00  0.00           H
ATOM   4748  CB  LYS A 947      38.220  30.510  32.180  1.00  0.00           C
ATOM   4749  HB1 LYS A 947      37.380  30.430  32.890  1.00  0.00           H
ATOM   4750  HB2 LYS A 947      39.070  30.860  32.800  1.00  0.00           H
ATOM   4751  CG  LYS A 947      38.660  29.110  31.750  1.00  0.00           C
ATOM   4752  HG1 LYS A 947      39.590  29.100  31.140  1.00  0.00           H
ATOM   4753  HG2 LYS A 947      37.860  28.630  31.140  1.00  0.00           H
ATOM   4754  CD  LYS A 947      39.030  28.140  32.910  1.00  0.00           C
ATOM   4755  HD1 LYS A 947      38.250  28.250  33.690  1.00  0.00           H
ATOM   4756  HD2 LYS A 947      39.950  28.500  33.420  1.00  0.00           H
ATOM   4757  CE  LYS A 947      39.100  26.620  32.550  1.00  0.00           C
ATOM   4758  HE1 LYS A 947      39.990  26.360  31.940  1.00  0.00           H
ATOM   4759  HE2 LYS A 947      38.160  26.180  32.160  1.00  0.00           H
ATOM   4760  NZ  LYS A 947      39.310  25.780  33.800  1.00  0.00           N
ATOM   4761  HZ1 LYS A 947      38.680  24.950  33.810  1.00  0.00           H
ATOM   4762  HZ2 LYS A 947      39.250  26.370  34.640  1.00  0.00           H
ATOM   4763  HZ3 LYS A 947      40.260  25.350  33.830  1.00  0.00           H
ATOM   4764  C   LYS A 947      37.130  32.800  31.690  1.00  0.00           C
ATOM   4765  O   LYS A 947      36.320  32.730  32.640  1.00  0.00           O
ATOM   4766  N   GLY A 948      37.380  34.000  31.130  1.00  0.00           N
ATOM   4767  HN  GLY A 948      38.070  34.080  30.410  1.00  0.00           H
ATOM   4768  CA  GLY A 948      36.800  35.270  31.460  1.00  0.00           C
ATOM   4769  HA1 GLY A 948      35.760  35.210  31.160  1.00  0.00           H
ATOM   4770  HA2 GLY A 948      37.370  36.010  30.920  1.00  0.00           H
ATOM   4771  C   GLY A 948      36.770  35.720  32.880  1.00  0.00           C
ATOM   4772  O   GLY A 948      37.390  35.120  33.750  1.00  0.00           O
ATOM   4773  N   ALA A 949      36.070  36.800  33.170  1.00  0.00           N
ATOM   4774  HN  ALA A 949      35.670  37.320  32.410  1.00  0.00           H
ATOM   4775  CA  ALA A 949      35.950  37.350  34.480  1.00  0.00           C
ATOM   4776  HA  ALA A 949      35.910  36.520  35.160  1.00  0.00           H
ATOM   4777  CB  ALA A 949      37.200  38.180  34.860  1.00  0.00           C
ATOM   4778  HB1 ALA A 949      37.400  38.680  33.880  1.00  0.00           H
ATOM   4779  HB2 ALA A 949      38.100  37.560  35.080  1.00  0.00           H
ATOM   4780  HB3 ALA A 949      36.990  38.960  35.620  1.00  0.00           H
ATOM   4781  C   ALA A 949      34.670  38.130  34.590  1.00  0.00           C
ATOM   4782  O   ALA A 949      34.120  38.540  33.570  1.00  0.00           O
ATOM   4783  N   GLY A 950      34.140  38.400  35.750  1.00  0.00           N
ATOM   4784  HN  GLY A 950      34.600  38.250  36.630  1.00  0.00           H
ATOM   4785  CA  GLY A 950      33.000  39.400  35.940  1.00  0.00           C
ATOM   4786  HA1 GLY A 950      32.350  39.060  36.730  1.00  0.00           H
ATOM   4787  HA2 GLY A 950      32.370  39.530  35.070  1.00  0.00           H
ATOM   4788  C   GLY A 950      33.480  40.780  36.350  1.00  0.00           C
ATOM   4789  O   GLY A 950      34.670  40.930  36.150  1.00  0.00           O
ATOM   4790  N   TYR A 951      32.620  41.680  36.770  1.00  0.00           N
ATOM   4791  HN  TYR A 951      31.670  41.400  36.880  1.00  0.00           H
ATOM   4792  CA  TYR A 951      33.030  43.080  36.990  1.00  0.00           C
ATOM   4793  HA  TYR A 951      34.080  43.120  36.730  1.00  0.00           H
ATOM   4794  CB  TYR A 951      32.300  44.210  36.240  1.00  0.00           C
ATOM   4795  HB1 TYR A 951      32.550  45.140  36.780  1.00  0.00           H
ATOM   4796  HB2 TYR A 951      31.190  44.180  36.250  1.00  0.00           H
ATOM   4797  CG  TYR A 951      32.750  44.240  34.850  1.00  0.00           C
ATOM   4798  CD1 TYR A 951      32.200  43.370  33.900  1.00  0.00           C
ATOM   4799  HD1 TYR A 951      31.480  42.680  34.290  1.00  0.00           H
ATOM   4800  CE1 TYR A 951      32.750  43.220  32.570  1.00  0.00           C
ATOM   4801  HE1 TYR A 951      32.270  42.450  31.990  1.00  0.00           H
ATOM   4802  CZ  TYR A 951      33.750  44.100  32.150  1.00  0.00           C
ATOM   4803  OH  TYR A 951      34.170  43.960  30.810  1.00  0.00           O
ATOM   4804  HH  TYR A 951      33.480  43.540  30.310  1.00  0.00           H
ATOM   4805  CD2 TYR A 951      33.840  45.060  34.400  1.00  0.00           C
ATOM   4806  HD2 TYR A 951      34.340  45.590  35.200  1.00  0.00           H
ATOM   4807  CE2 TYR A 951      34.330  44.960  33.100  1.00  0.00           C
ATOM   4808  HE2 TYR A 951      35.150  45.590  32.790  1.00  0.00           H
ATOM   4809  C   TYR A 951      32.860  43.220  38.520  1.00  0.00           C
ATOM   4810  O   TYR A 951      33.750  43.740  39.160  1.00  0.00           O
ATOM   4811  N   HSD A 952      31.630  42.810  39.020  1.00  0.00           N
ATOM   4812  HN  HSD A 952      31.030  42.330  38.400  1.00  0.00           H
ATOM   4813  CA  HSD A 952      31.170  43.140  40.360  1.00  0.00           C
ATOM   4814  HA  HSD A 952      31.820  43.950  40.670  1.00  0.00           H
ATOM   4815  CB  HSD A 952      29.750  43.710  40.170  1.00  0.00           C
ATOM   4816  HB1 HSD A 952      29.870  44.620  39.550  1.00  0.00           H
ATOM   4817  HB2 HSD A 952      29.310  44.050  41.130  1.00  0.00           H
ATOM   4818  ND1 HSD A 952      28.010  43.180  38.390  1.00  0.00           N
ATOM   4819  HD1 HSD A 952      27.970  44.070  37.940  1.00  0.00           H
ATOM   4820  CG  HSD A 952      28.720  42.720  39.460  1.00  0.00           C
ATOM   4821  CE1 HSD A 952      27.130  42.240  38.090  1.00  0.00           C
ATOM   4822  HE1 HSD A 952      26.470  42.290  37.220  1.00  0.00           H
ATOM   4823  NE2 HSD A 952      27.230  41.190  38.830  1.00  0.00           N
ATOM   4824  CD2 HSD A 952      28.230  41.520  39.710  1.00  0.00           C
ATOM   4825  HD2 HSD A 952      28.460  40.830  40.520  1.00  0.00           H
ATOM   4826  C   HSD A 952      31.080  41.940  41.270  1.00  0.00           C
ATOM   4827  O   HSD A 952      30.750  42.060  42.420  1.00  0.00           O
ATOM   4828  N   LEU A 953      31.350  40.730  40.800  1.00  0.00           N
ATOM   4829  HN  LEU A 953      31.720  40.700  39.880  1.00  0.00           H
ATOM   4830  CA  LEU A 953      31.340  39.480  41.520  1.00  0.00           C
ATOM   4831  HA  LEU A 953      30.370  39.250  41.900  1.00  0.00           H
ATOM   4832  CB  LEU A 953      31.780  38.260  40.580  1.00  0.00           C
ATOM   4833  HB1 LEU A 953      31.790  37.400  41.270  1.00  0.00           H
ATOM   4834  HB2 LEU A 953      32.820  38.470  40.270  1.00  0.00           H
ATOM   4835  CG  LEU A 953      30.880  37.980  39.340  1.00  0.00           C
ATOM   4836  HG  LEU A 953      30.850  38.930  38.770  1.00  0.00           H
ATOM   4837  CD1 LEU A 953      31.550  36.910  38.570  1.00  0.00           C
ATOM   4838 HD11 LEU A 953      31.800  35.970  39.100  1.00  0.00           H
ATOM   4839 HD12 LEU A 953      32.500  37.330  38.180  1.00  0.00           H
ATOM   4840 HD13 LEU A 953      31.020  36.720  37.610  1.00  0.00           H
ATOM   4841  CD2 LEU A 953      29.480  37.570  39.810  1.00  0.00           C
ATOM   4842 HD21 LEU A 953      29.010  38.350  40.440  1.00  0.00           H
ATOM   4843 HD22 LEU A 953      29.600  36.600  40.340  1.00  0.00           H
ATOM   4844 HD23 LEU A 953      28.740  37.330  39.010  1.00  0.00           H
ATOM   4845  C   LEU A 953      32.450  39.600  42.640  1.00  0.00           C
ATOM   4846  O   LEU A 953      32.420  39.140  43.780  1.00  0.00           O
ATOM   4847  N   ASP A 954      33.540  40.240  42.270  1.00  0.00           N
ATOM   4848  HN  ASP A 954      33.790  40.270  41.300  1.00  0.00           H
ATOM   4849  CA  ASP A 954      34.600  40.580  43.210  1.00  0.00           C
ATOM   4850  HA  ASP A 954      34.920  39.630  43.610  1.00  0.00           H
ATOM   4851  CB  ASP A 954      35.790  41.260  42.460  1.00  0.00           C
ATOM   4852  HB1 ASP A 954      35.900  40.560  41.610  1.00  0.00           H
ATOM   4853  HB2 ASP A 954      36.630  41.390  43.180  1.00  0.00           H
ATOM   4854  CG  ASP A 954      35.560  42.570  41.710  1.00  0.00           C
ATOM   4855  OD1 ASP A 954      34.670  43.340  41.950  1.00  0.00           O
ATOM   4856  OD2 ASP A 954      36.510  42.840  40.740  1.00  0.00           O
ATOM   4857  HD2 ASP A 954      36.360  43.620  40.220  1.00  0.00           H
ATOM   4858  C   ASP A 954      34.180  41.360  44.490  1.00  0.00           C
ATOM   4859  O   ASP A 954      34.410  40.890  45.590  1.00  0.00           O
ATOM   4860  N   LEU A 955      33.480  42.520  44.310  1.00  0.00           N
ATOM   4861  HN  LEU A 955      33.360  42.850  43.380  1.00  0.00           H
ATOM   4862  CA  LEU A 955      32.860  43.300  45.420  1.00  0.00           C
ATOM   4863  HA  LEU A 955      33.640  43.360  46.170  1.00  0.00           H
ATOM   4864  CB  LEU A 955      32.380  44.660  44.980  1.00  0.00           C
ATOM   4865  HB1 LEU A 955      31.680  44.450  44.140  1.00  0.00           H
ATOM   4866  HB2 LEU A 955      33.220  45.170  44.450  1.00  0.00           H
ATOM   4867  CG  LEU A 955      31.690  45.610  46.030  1.00  0.00           C
ATOM   4868  HG  LEU A 955      30.960  44.970  46.580  1.00  0.00           H
ATOM   4869  CD1 LEU A 955      32.790  46.010  47.050  1.00  0.00           C
ATOM   4870 HD11 LEU A 955      33.110  45.250  47.800  1.00  0.00           H
ATOM   4871 HD12 LEU A 955      32.480  46.870  47.680  1.00  0.00           H
ATOM   4872 HD13 LEU A 955      33.710  46.380  46.540  1.00  0.00           H
ATOM   4873  CD2 LEU A 955      30.970  46.910  45.460  1.00  0.00           C
ATOM   4874 HD21 LEU A 955      31.600  47.470  44.740  1.00  0.00           H
ATOM   4875 HD22 LEU A 955      30.600  47.540  46.290  1.00  0.00           H
ATOM   4876 HD23 LEU A 955      30.080  46.640  44.850  1.00  0.00           H
ATOM   4877  C   LEU A 955      31.770  42.540  46.250  1.00  0.00           C
ATOM   4878  O   LEU A 955      31.490  42.800  47.410  1.00  0.00           O
ATOM   4879  N   LEU A 956      30.990  41.690  45.510  1.00  0.00           N
ATOM   4880  HN  LEU A 956      30.960  41.720  44.520  1.00  0.00           H
ATOM   4881  CA  LEU A 956      30.030  40.780  46.140  1.00  0.00           C
ATOM   4882  HA  LEU A 956      29.380  41.320  46.820  1.00  0.00           H
ATOM   4883  CB  LEU A 956      29.200  39.980  45.080  1.00  0.00           C
ATOM   4884  HB1 LEU A 956      29.840  39.220  44.570  1.00  0.00           H
ATOM   4885  HB2 LEU A 956      28.860  40.650  44.260  1.00  0.00           H
ATOM   4886  CG  LEU A 956      27.800  39.440  45.530  1.00  0.00           C
ATOM   4887  HG  LEU A 956      27.910  38.830  46.450  1.00  0.00           H
ATOM   4888  CD1 LEU A 956      26.760  40.480  45.780  1.00  0.00           C
ATOM   4889 HD11 LEU A 956      26.840  40.940  46.790  1.00  0.00           H
ATOM   4890 HD12 LEU A 956      25.750  40.030  45.730  1.00  0.00           H
ATOM   4891 HD13 LEU A 956      26.840  41.280  45.000  1.00  0.00           H
ATOM   4892  CD2 LEU A 956      27.210  38.450  44.430  1.00  0.00           C
ATOM   4893 HD21 LEU A 956      26.730  39.100  43.670  1.00  0.00           H
ATOM   4894 HD22 LEU A 956      26.480  37.790  44.930  1.00  0.00           H
ATOM   4895 HD23 LEU A 956      28.080  37.920  44.000  1.00  0.00           H
ATOM   4896  C   LEU A 956      30.630  39.790  47.140  1.00  0.00           C
ATOM   4897  O   LEU A 956      30.160  39.620  48.200  1.00  0.00           O
ATOM   4898  N   MET A 957      31.710  39.070  46.730  1.00  0.00           N
ATOM   4899  HN  MET A 957      32.050  39.060  45.780  1.00  0.00           H
ATOM   4900  CA  MET A 957      32.400  38.180  47.580  1.00  0.00           C
ATOM   4901  HA  MET A 957      31.740  37.490  48.080  1.00  0.00           H
ATOM   4902  CB  MET A 957      33.540  37.390  46.820  1.00  0.00           C
ATOM   4903  HB1 MET A 957      34.220  36.880  47.530  1.00  0.00           H
ATOM   4904  HB2 MET A 957      34.110  38.120  46.220  1.00  0.00           H
ATOM   4905  CG  MET A 957      32.910  36.470  45.820  1.00  0.00           C
ATOM   4906  HG1 MET A 957      33.730  36.010  45.220  1.00  0.00           H
ATOM   4907  HG2 MET A 957      32.280  37.070  45.120  1.00  0.00           H
ATOM   4908  SD  MET A 957      31.900  35.140  46.360  1.00  0.00           S
ATOM   4909  CE  MET A 957      31.490  34.540  44.720  1.00  0.00           C
ATOM   4910  HE1 MET A 957      31.160  35.420  44.130  1.00  0.00           H
ATOM   4911  HE2 MET A 957      30.720  33.750  44.640  1.00  0.00           H
ATOM   4912  HE3 MET A 957      32.470  34.280  44.250  1.00  0.00           H
ATOM   4913  C   MET A 957      33.140  38.970  48.700  1.00  0.00           C
ATOM   4914  O   MET A 957      33.170  38.550  49.860  1.00  0.00           O
ATOM   4915  N   VAL A 958      33.690  40.170  48.450  1.00  0.00           N
ATOM   4916  HN  VAL A 958      33.680  40.490  47.510  1.00  0.00           H
ATOM   4917  CA  VAL A 958      34.290  41.010  49.410  1.00  0.00           C
ATOM   4918  HA  VAL A 958      34.910  40.520  50.150  1.00  0.00           H
ATOM   4919  CB  VAL A 958      35.140  42.150  48.790  1.00  0.00           C
ATOM   4920  HB  VAL A 958      34.510  42.610  48.000  1.00  0.00           H
ATOM   4921  CG1 VAL A 958      35.770  43.180  49.780  1.00  0.00           C
ATOM   4922 HG11 VAL A 958      35.020  43.760  50.340  1.00  0.00           H
ATOM   4923 HG12 VAL A 958      36.470  43.770  49.160  1.00  0.00           H
ATOM   4924 HG13 VAL A 958      36.490  42.710  50.490  1.00  0.00           H
ATOM   4925  CG2 VAL A 958      36.350  41.430  48.210  1.00  0.00           C
ATOM   4926 HG21 VAL A 958      35.940  40.630  47.550  1.00  0.00           H
ATOM   4927 HG22 VAL A 958      36.980  40.970  49.000  1.00  0.00           H
ATOM   4928 HG23 VAL A 958      36.960  42.100  47.560  1.00  0.00           H
ATOM   4929  C   VAL A 958      33.160  41.370  50.410  1.00  0.00           C
ATOM   4930  O   VAL A 958      33.320  41.220  51.600  1.00  0.00           O
ATOM   4931  N   GLY A 959      31.960  41.850  49.900  1.00  0.00           N
ATOM   4932  HN  GLY A 959      31.840  41.850  48.910  1.00  0.00           H
ATOM   4933  CA  GLY A 959      30.800  42.300  50.640  1.00  0.00           C
ATOM   4934  HA1 GLY A 959      30.040  42.350  49.870  1.00  0.00           H
ATOM   4935  HA2 GLY A 959      31.050  43.250  51.080  1.00  0.00           H
ATOM   4936  C   GLY A 959      30.270  41.410  51.770  1.00  0.00           C
ATOM   4937  O   GLY A 959      30.360  41.810  52.940  1.00  0.00           O
ATOM   4938  N   VAL A 960      29.980  40.190  51.430  1.00  0.00           N
ATOM   4939  HN  VAL A 960      30.130  39.760  50.530  1.00  0.00           H
ATOM   4940  CA  VAL A 960      29.490  39.220  52.400  1.00  0.00           C
ATOM   4941  HA  VAL A 960      28.730  39.800  52.920  1.00  0.00           H
ATOM   4942  CB  VAL A 960      28.880  37.990  51.770  1.00  0.00           C
ATOM   4943  HB  VAL A 960      28.110  38.190  50.990  1.00  0.00           H
ATOM   4944  CG1 VAL A 960      29.940  37.120  51.050  1.00  0.00           C
ATOM   4945 HG11 VAL A 960      30.410  36.400  51.760  1.00  0.00           H
ATOM   4946 HG12 VAL A 960      30.790  37.610  50.520  1.00  0.00           H
ATOM   4947 HG13 VAL A 960      29.530  36.550  50.190  1.00  0.00           H
ATOM   4948  CG2 VAL A 960      28.270  37.170  52.840  1.00  0.00           C
ATOM   4949 HG21 VAL A 960      27.750  36.260  52.480  1.00  0.00           H
ATOM   4950 HG22 VAL A 960      27.610  37.770  53.520  1.00  0.00           H
ATOM   4951 HG23 VAL A 960      29.130  36.770  53.410  1.00  0.00           H
ATOM   4952  C   VAL A 960      30.510  38.840  53.460  1.00  0.00           C
ATOM   4953  O   VAL A 960      30.240  38.820  54.660  1.00  0.00           O
ATOM   4954  N   MET A 961      31.740  38.540  52.970  1.00  0.00           N
ATOM   4955  HN  MET A 961      31.960  38.420  52.000  1.00  0.00           H
ATOM   4956  CA  MET A 961      32.950  38.270  53.840  1.00  0.00           C
ATOM   4957  HA  MET A 961      32.690  37.470  54.540  1.00  0.00           H
ATOM   4958  CB  MET A 961      34.110  37.890  52.960  1.00  0.00           C
ATOM   4959  HB1 MET A 961      35.000  37.940  53.630  1.00  0.00           H
ATOM   4960  HB2 MET A 961      34.250  38.690  52.210  1.00  0.00           H
ATOM   4961  CG  MET A 961      34.140  36.490  52.360  1.00  0.00           C
ATOM   4962  HG1 MET A 961      35.000  36.500  51.650  1.00  0.00           H
ATOM   4963  HG2 MET A 961      33.200  36.320  51.780  1.00  0.00           H
ATOM   4964  SD  MET A 961      34.410  35.220  53.630  1.00  0.00           S
ATOM   4965  CE  MET A 961      32.780  34.580  53.810  1.00  0.00           C
ATOM   4966  HE1 MET A 961      32.640  33.930  54.700  1.00  0.00           H
ATOM   4967  HE2 MET A 961      32.600  33.920  52.930  1.00  0.00           H
ATOM   4968  HE3 MET A 961      32.060  35.430  53.900  1.00  0.00           H
ATOM   4969  C   MET A 961      33.300  39.450  54.760  1.00  0.00           C
ATOM   4970  O   MET A 961      33.710  39.220  55.910  1.00  0.00           O
ATOM   4971  N   LEU A 962      33.210  40.760  54.360  1.00  0.00           N
ATOM   4972  HN  LEU A 962      33.020  41.020  53.400  1.00  0.00           H
ATOM   4973  CA  LEU A 962      33.370  41.950  55.180  1.00  0.00           C
ATOM   4974  HA  LEU A 962      34.290  41.850  55.730  1.00  0.00           H
ATOM   4975  CB  LEU A 962      33.400  43.290  54.280  1.00  0.00           C
ATOM   4976  HB1 LEU A 962      32.510  43.310  53.620  1.00  0.00           H
ATOM   4977  HB2 LEU A 962      34.270  43.260  53.590  1.00  0.00           H
ATOM   4978  CG  LEU A 962      33.380  44.640  54.940  1.00  0.00           C
ATOM   4979  HG  LEU A 962      34.040  44.670  55.840  1.00  0.00           H
ATOM   4980  CD1 LEU A 962      34.040  45.680  54.120  1.00  0.00           C
ATOM   4981 HD11 LEU A 962      34.220  46.660  54.600  1.00  0.00           H
ATOM   4982 HD12 LEU A 962      33.330  46.040  53.340  1.00  0.00           H
ATOM   4983 HD13 LEU A 962      35.010  45.370  53.650  1.00  0.00           H
ATOM   4984  CD2 LEU A 962      31.950  45.240  55.330  1.00  0.00           C
ATOM   4985 HD21 LEU A 962      32.190  46.120  55.960  1.00  0.00           H
ATOM   4986 HD22 LEU A 962      31.430  44.550  56.030  1.00  0.00           H
ATOM   4987 HD23 LEU A 962      31.260  45.420  54.480  1.00  0.00           H
ATOM   4988  C   LEU A 962      32.230  42.030  56.190  1.00  0.00           C
ATOM   4989  O   LEU A 962      32.530  42.360  57.330  1.00  0.00           O
ATOM   4990  N   GLY A 963      31.030  41.680  55.850  1.00  0.00           N
ATOM   4991  HN  GLY A 963      30.890  41.590  54.860  1.00  0.00           H
ATOM   4992  CA  GLY A 963      30.000  41.260  56.840  1.00  0.00           C
ATOM   4993  HA1 GLY A 963      29.100  40.980  56.320  1.00  0.00           H
ATOM   4994  HA2 GLY A 963      29.750  42.160  57.370  1.00  0.00           H
ATOM   4995  C   GLY A 963      30.360  40.250  57.930  1.00  0.00           C
ATOM   4996  O   GLY A 963      30.230  40.660  59.100  1.00  0.00           O
ATOM   4997  N   VAL A 964      30.730  39.020  57.530  1.00  0.00           N
ATOM   4998  HN  VAL A 964      30.800  38.940  56.540  1.00  0.00           H
ATOM   4999  CA  VAL A 964      31.150  37.950  58.380  1.00  0.00           C
ATOM   5000  HA  VAL A 964      30.350  37.650  59.030  1.00  0.00           H
ATOM   5001  CB  VAL A 964      31.640  36.720  57.560  1.00  0.00           C
ATOM   5002  HB  VAL A 964      32.430  37.070  56.860  1.00  0.00           H
ATOM   5003  CG1 VAL A 964      32.280  35.520  58.370  1.00  0.00           C
ATOM   5004 HG11 VAL A 964      33.130  35.880  59.000  1.00  0.00           H
ATOM   5005 HG12 VAL A 964      32.620  34.640  57.790  1.00  0.00           H
ATOM   5006 HG13 VAL A 964      31.550  35.120  59.110  1.00  0.00           H
ATOM   5007  CG2 VAL A 964      30.350  36.250  56.850  1.00  0.00           C
ATOM   5008 HG21 VAL A 964      30.590  35.290  56.360  1.00  0.00           H
ATOM   5009 HG22 VAL A 964      29.860  36.970  56.160  1.00  0.00           H
ATOM   5010 HG23 VAL A 964      29.600  36.100  57.670  1.00  0.00           H
ATOM   5011  C   VAL A 964      32.370  38.360  59.290  1.00  0.00           C
ATOM   5012  O   VAL A 964      32.270  38.130  60.470  1.00  0.00           O
ATOM   5013  N   CYS A 965      33.370  39.080  58.720  1.00  0.00           N
ATOM   5014  HN  CYS A 965      33.420  39.280  57.750  1.00  0.00           H
ATOM   5015  CA  CYS A 965      34.490  39.640  59.390  1.00  0.00           C
ATOM   5016  HA  CYS A 965      35.120  38.850  59.790  1.00  0.00           H
ATOM   5017  CB  CYS A 965      35.410  40.410  58.330  1.00  0.00           C
ATOM   5018  HB1 CYS A 965      36.130  41.080  58.860  1.00  0.00           H
ATOM   5019  HB2 CYS A 965      34.770  41.020  57.640  1.00  0.00           H
ATOM   5020  SG  CYS A 965      36.320  39.200  57.360  1.00  0.00           S
ATOM   5021  HG1 CYS A 965      35.570  39.050  56.270  1.00  0.00           H
ATOM   5022  C   CYS A 965      34.120  40.590  60.410  1.00  0.00           C
ATOM   5023  O   CYS A 965      34.600  40.630  61.520  1.00  0.00           O
ATOM   5024  N   SER A 966      33.100  41.360  60.180  1.00  0.00           N
ATOM   5025  HN  SER A 966      32.800  41.250  59.230  1.00  0.00           H
ATOM   5026  CA  SER A 966      32.430  42.390  61.080  1.00  0.00           C
ATOM   5027  HA  SER A 966      33.220  43.060  61.390  1.00  0.00           H
ATOM   5028  CB  SER A 966      31.480  43.350  60.330  1.00  0.00           C
ATOM   5029  HB1 SER A 966      30.870  43.980  61.010  1.00  0.00           H
ATOM   5030  HB2 SER A 966      30.740  42.830  59.680  1.00  0.00           H
ATOM   5031  OG  SER A 966      32.340  44.040  59.390  1.00  0.00           O
ATOM   5032  HG1 SER A 966      32.470  43.400  58.700  1.00  0.00           H
ATOM   5033  C   SER A 966      31.730  41.970  62.270  1.00  0.00           C
ATOM   5034  O   SER A 966      31.930  42.530  63.330  1.00  0.00           O
ATOM   5035  N   VAL A 967      30.960  40.930  62.210  1.00  0.00           N
ATOM   5036  HN  VAL A 967      30.890  40.480  61.320  1.00  0.00           H
ATOM   5037  CA  VAL A 967      30.470  40.120  63.280  1.00  0.00           C
ATOM   5038  HA  VAL A 967      29.940  40.710  64.020  1.00  0.00           H
ATOM   5039  CB  VAL A 967      29.490  39.030  62.830  1.00  0.00           C
ATOM   5040  HB  VAL A 967      29.980  38.450  62.010  1.00  0.00           H
ATOM   5041  CG1 VAL A 967      29.080  38.080  63.940  1.00  0.00           C
ATOM   5042 HG11 VAL A 967      29.980  37.470  64.170  1.00  0.00           H
ATOM   5043 HG12 VAL A 967      28.370  37.290  63.600  1.00  0.00           H
ATOM   5044 HG13 VAL A 967      28.750  38.630  64.850  1.00  0.00           H
ATOM   5045  CG2 VAL A 967      28.250  39.770  62.310  1.00  0.00           C
ATOM   5046 HG21 VAL A 967      27.430  39.070  62.030  1.00  0.00           H
ATOM   5047 HG22 VAL A 967      28.490  40.480  61.490  1.00  0.00           H
ATOM   5048 HG23 VAL A 967      27.820  40.340  63.160  1.00  0.00           H
ATOM   5049  C   VAL A 967      31.590  39.430  64.050  1.00  0.00           C
ATOM   5050  O   VAL A 967      31.500  39.320  65.300  1.00  0.00           O
ATOM   5051  N   MET A 968      32.680  39.100  63.420  1.00  0.00           N
ATOM   5052  HN  MET A 968      32.790  39.140  62.440  1.00  0.00           H
ATOM   5053  CA  MET A 968      33.740  38.320  64.080  1.00  0.00           C
ATOM   5054  HA  MET A 968      33.230  37.770  64.860  1.00  0.00           H
ATOM   5055  CB  MET A 968      34.330  37.210  63.210  1.00  0.00           C
ATOM   5056  HB1 MET A 968      35.210  36.820  63.770  1.00  0.00           H
ATOM   5057  HB2 MET A 968      34.580  37.570  62.190  1.00  0.00           H
ATOM   5058  CG  MET A 968      33.320  36.070  63.000  1.00  0.00           C
ATOM   5059  HG1 MET A 968      32.370  36.580  62.730  1.00  0.00           H
ATOM   5060  HG2 MET A 968      33.110  35.590  63.990  1.00  0.00           H
[truncated: 6,873,249 more chars]
